# Supplementary material for: RBM39 degrader invigorates innate immunity to eradicate neuroblastoma despite cancer cell plasticity
Source: Nat Commun. 2025 Sep 17;16:8287. doi: 10.1038/s41467-025-63979-x (PMC12443969; doi:10.1038/s41467-025-63979-x)
Supplement: Supplementary file 3 — Supplementary Data 1 [file 41467_2025_63979_MOESM3_ESM.xlsx]

## Sheet: Sheet 1 - Supplementary data 1.
Supplementary data 1. Human TF guides
GUIDE ID	Gene	Ensembl ID	Sequence	Guide with flanking sequence (10bp before and after the guide + PAM)	Chromosome	PAM position in chromosome	On-target efficiency	Exon	Targets last exon	10bp off-target match	Off-target score	Protein domain
GUIDES_sg00001	AATF	ENSG00000108270.6	CCATTGTTCAAGGACAAAGG	AGATGTTTTCCCATTGTTCAAGGACAAAGGTGGTGGCCCAGAA	17	35311175	0.656914	4	FALSE	FALSE	0
GUIDES_sg00002	AATF	ENSG00000108270.6	CGTGCCATTTCTGAAGTGTG	TTGGTCTTATCGTGCCATTTCTGAAGTGTGCGGCGGTTCCTGT	17	35345872	0.652241	6	FALSE	FALSE	0
GUIDES_sg00003	AATF	ENSG00000108270.6	CTTGGATCCCAACGATCAGG	AGACCAGCTCCTTGGATCCCAACGATCAGGTGGTGGCCATGGG	17	35376358	0.62541	9	FALSE	FALSE	0	TRAUB
GUIDES_sg00004	AATF	ENSG00000108270.6	TCCGTTCTATGAGTTCTCGA	GAGCTGGTCTTCCGTTCTATGAGTTCTCGAAGGAGGAGCTAGG	17	35376366	0.576789	9	FALSE	FALSE	0	TRAUB
GUIDES_sg00005	ABL1	ENSG00000097007.13	CGGGTAAGGGGACATGCCAT	GGTCAATTCCCGGGTAAGGGGACATGCCATAGGAGGTAGCAAT	9	133753921	0.629287	9	FALSE	FALSE	0	Pkinase
GUIDES_sg00006	ABL1	ENSG00000097007.13	AATCAGCTACCTTCACCAAG	CTCAGGCCAAAATCAGCTACCTTCACCAAGTGGTGGTTCTCCC	9	133750400	0.623769	8	FALSE	FALSE	0	Pkinase
GUIDES_sg00007	ABL1	ENSG00000097007.13	GGATTTCAGCAAAGGAGGGC	AAGGCTTGGTGGATTTCAGCAAAGGAGGGCCGGCGGTCAGAGG	9	133755519	0.585105	10	FALSE	FALSE	0	Pkinase
GUIDES_sg00008	ABL1	ENSG00000097007.13	GGCTCCAGCATGGGCTGTGT	TGGGGAACTTGGCTCCAGCATGGGCTGTGTAGGAGGTGTCCCC	9	133750347	0.584277	8	FALSE	FALSE	0	Pkinase
GUIDES_sg00009	ABRA	ENSG00000174429.3	AGCGTAGACACAGAGGACAG	GAGGAGTGACAGCGTAGACACAGAGGACAGCGGCGGCTATGGA	8	107782331	0.776728	1	FALSE	FALSE	0
GUIDES_sg00010	ABRA	ENSG00000174429.3	AAGCTCAGAGAAAGCCCCTG	GAGATGGACAAAGCTCAGAGAAAGCCCCTGAGGAGGTTTCTCA	8	107782048	0.747645	1	FALSE	FALSE	0
GUIDES_sg00011	ABRA	ENSG00000174429.3	TGAGTAGCGTAATCACAACA	AAGGTTCACTTGAGTAGCGTAATCACAACATGGTGGTCATCTC	8	107773289	0.722357	2	TRUE	FALSE	0
GUIDES_sg00012	ABRA	ENSG00000174429.3	ATGTCCACCCGCCTACACAA	CGAGCTGGCCATGTCCACCCGCCTACACAAAGGAGGAGATGAG	8	107773438	0.667265	2	TRUE	FALSE	0
GUIDES_sg00013	ACTR3B	ENSG00000133627.13	AGGCTCAGCGAGGAGCTCAG	TGCTAGGCTGAGGCTCAGCGAGGAGCTCAGCGGCGGCGGGAGG	7	152549320	0.720439	11	FALSE	FALSE	0	Actin
GUIDES_sg00014	ACTR3B	ENSG00000133627.13	TGCTAGGCTGAGGCTCAGCG	GAGTGGTGGATGCTAGGCTGAGGCTCAGCGAGGAGGAGCTCAG	7	152549310	0.692624	11	FALSE	FALSE	0	Actin
GUIDES_sg00015	ACTR3B	ENSG00000133627.13	ACATGCAGCGCTACGCCGTG	GTCACGCATCACATGCAGCGCTACGCCGTGTGGTGGTTCGGAG	7	152550632	0.636375	12	FALSE	FALSE	0	Actin
GUIDES_sg00016	ACTR3B	ENSG00000133627.13	CCAAGTATGATGTGGATCCC	AAGGAATTTGCCAAGTATGATGTGGATCCCCGGCGGAAGTGGA	7	152520489	0.604039	9	FALSE	FALSE	0	Actin
GUIDES_sg00017	ACTR3C	ENSG00000106526.6	ATGATGTGGATCCCCAGAAG	TTTGCCAAGTATGATGTGGATCCCCAGAAGTGGTGGATCAAAC	7	149983524	0.613027	5	FALSE	FALSE	0.576923	Actin
GUIDES_sg00018	ACTR3C	ENSG00000106526.6	CAGCGGACGCCGCACATCGA	ATACCTTATACAGCGGACGCCGCACATCGATGGTGGGGCAGTT	7	149981867	0.477483	6	FALSE	FALSE	0.705882	Actin
GUIDES_sg00019	ACTR3C	ENSG00000106526.6	AGTGGGTGAACGTACATTAA	CATCTCGACAAGTGGGTGAACGTACATTAACGGCGGGGATAGT	7	149990458	0.469318	3	FALSE	FALSE	0.261361	Actin
GUIDES_sg00020	ACTR3C	ENSG00000106526.6	GTTTGCCAACCCAGACTCTA	GTTTGCCAACCCAGACTCTATGGTGGAGTCCAT	7	149981860	0.461665	6	FALSE	FALSE	0.642857	Actin
GUIDES_sg00021	ADAM8	ENSG00000151651.11	CGGCCTCTTCAGAGCCACCG	CAGCAGGGGGCGGCCTCTTCAGAGCCACCGAGGAGGAGGCCGG	10	135081461	0.740945	21	FALSE	FALSE	0
GUIDES_sg00022	ADAM8	ENSG00000151651.11	CGTGGCTCCCAAGACCACAA	CGTGGCTCCCAAGACCACAATGGTGGGGCGCTC	10	135081455	0.621095	21	FALSE	FALSE	0
GUIDES_sg00023	ADAM8	ENSG00000151651.11	AGTTCCTGTCTACACCCGGC	CACCCTTCCCAGTTCCTGTCTACACCCGGCAGGAGGCACCAAA	10	135080907	0.615593	22	FALSE	FALSE	0
GUIDES_sg00024	ADAM8	ENSG00000151651.11	TAGACAGGAACTGGGAAGGG	CTGCCGGGTGTAGACAGGAACTGGGAAGGGTGGTGGGCTGGAC	10	135080897	0.599325	22	FALSE	FALSE	0
GUIDES_sg00025	ADAMTS17	ENSG00000140470.9	AGGGGTGTGGAAACGGACCG	GCTGTGGTAAAGGGGTGTGGAAACGGACCGTGGTGGCGTGCAC	15	100533292	0.757985	24	FALSE	FALSE	0
GUIDES_sg00026	ADAMTS17	ENSG00000140470.9	CTACAGACAGTGCTACCAGG	AGCCTGCCCCCTACAGACAGTGCTACCAGGAGGAGGTCTGCAA	15	100516376	0.749555	25	FALSE	FALSE	0
GUIDES_sg00027	ADAMTS17	ENSG00000140470.9	CATAATGAATTCCATAATCT	ACAGTGTATTCATAATGAATTCCATAATCTTGGTGGTCGTGAA	15	100591916	0.375967	21	FALSE	FALSE	0	ADAM_spacer1
GUIDES_sg00028	ADAMTS17	ENSG00000140470.9	TTATTTCACGACCAAGATTA	CCAGGTGTTGTTATTTCACGACCAAGATTATGGTGGAATTCAT	15	100591802	0.348106	21	FALSE	FALSE	0	ADAM_spacer1
GUIDES_sg00029	ADAMTS19	ENSG00000145808.4	CCTCTCTACCAGACCCAGGG	AGAAGTGTGTCCTCTCTACCAGACCCAGGGAGGAGGCTGAAGA	5	129040022	0.681208	22	FALSE	FALSE	0	TSP_1
GUIDES_sg00030	ADAMTS19	ENSG00000145808.4	CCACACTCCCGCCTCCCACA	GCACCTCAGACCACACTCCCGCCTCCCACACGGCGGTCATGCA	5	129037106	0.651653	21	FALSE	FALSE	0	TSP_1
GUIDES_sg00031	ADAMTS19	ENSG00000145808.4	GGACTGCATGACCGTGTGGG	GTGAGGGCCAGGACTGCATGACCGTGTGGGAGGAGGCGGGAGT	5	129037265	0.640012	21	FALSE	FALSE	0	TSP_1
GUIDES_sg00032	ADAMTS19	ENSG00000145808.4	GTGGCAAAGGCATACGTCAT	TCAGTCAAGTGTGGCAAAGGCATACGTCATCGGCGGACCGTTA	5	129039964	0.637286	22	FALSE	FALSE	0	TSP_1
GUIDES_sg00033	ADAR	ENSG00000160710.11	GGACGGTACCAGAGGCACTG	TGGAGATCCTGGACGGTACCAGAGGCACTGTGGTGGATGGGTA	1	154557813	0.753468	16	FALSE	FALSE	0	A_deamin
GUIDES_sg00034	ADAR	ENSG00000160710.11	GAGATCCTGGACGGTACCAG	CTATGACCTGGAGATCCTGGACGGTACCAGAGGAGGCACTGTG	1	154557805	0.73156	16	FALSE	FALSE	0	A_deamin
GUIDES_sg00035	ADAR	ENSG00000160710.11	AGCCGAATGCCATCCCACGT	TCTCTCCCCGAGCCGAATGCCATCCCACGTAGGAGGCACAATG	1	154558798	0.724321	14	FALSE	FALSE	0	A_deamin
GUIDES_sg00036	ADAR	ENSG00000160710.11	TCACACGACAGCAAATAGCA	CCATCTCTTGTCACACGACAGCAAATAGCACGGCGGGTCAGAT	1	154558310	0.722165	15	FALSE	FALSE	0	A_deamin
GUIDES_sg00037	ADNP	ENSG00000101126.11	TTTGAAAAACACTACATGGG	ATGACTTTTATTTGAAAAACACTACATGGGAGGAGGATGTAGG	20	49518605	0.649336	6	FALSE	FALSE	0
GUIDES_sg00038	ADNP	ENSG00000101126.11	TTGGCAGTTTAAGAAAAGCC	GTCAACAATCTTGGCAGTTTAAGAAAAGCCCGGCGGAAAACTG	20	49520470	0.635536	5	FALSE	FALSE	0
GUIDES_sg00039	ADNP	ENSG00000101126.11	AACACTACATGGGAGGATGT	TTATTTGAAAAACACTACATGGGAGGATGTAGGAGGACTGTGG	20	49518612	0.635437	6	FALSE	FALSE	0
GUIDES_sg00040	ADNP	ENSG00000101126.11	AAACTGCCAAGATTGTTGAC	GGCTTTTCTTAAACTGCCAAGATTGTTGACAGGAGGAAGTTGG	20	49520518	0.595681	5	FALSE	FALSE	0
GUIDES_sg00041	ADNP2	ENSG00000101544.4	CGGCAGAGTGACAGACACGG	CAGGGGGAACCGGCAGAGTGACAGACACGGGGGGGGCCAGCGT	18	77895035	0.807579	6	FALSE	FALSE	0
GUIDES_sg00042	ADNP2	ENSG00000101544.4	AAAGCAAGATGGAAGCAAGG	GTTCTGTGGCAAAGCAAGATGGAAGCAAGGAGGAGGCTGCGCT	18	77896023	0.727346	6	FALSE	FALSE	0
GUIDES_sg00043	ADNP2	ENSG00000101544.4	AAATCTTGACAACATCAGAA	TTCCTGTGGAAAATCTTGACAACATCAGAAAGGAGGTGCGAAA	18	77875465	0.645442	3	FALSE	FALSE	0
GUIDES_sg00044	ADNP2	ENSG00000101544.4	AAGGTGCGAAAAAAGGTGAA	CAACATCAGAAAGGTGCGAAAAAAGGTGAAAGGAGGTATTCTT	18	77875484	0.642263	3	FALSE	FALSE	0
GUIDES_sg00045	AEBP1	ENSG00000106624.4	CAAGCCCAGGACTACACCGG	CGGAGGCTGCCAAGCCCAGGACTACACCGGCGGCGGCATGGGC	7	44152461	0.783954	16	FALSE	FALSE	0	Peptidase_M14
GUIDES_sg00046	AEBP1	ENSG00000106624.4	CTGGGAGCAAATCTGAACGG	CCCCTTCGTGCTGGGAGCAAATCTGAACGGCGGCGGCGAGCGG	7	44152230	0.742636	16	FALSE	FALSE	0	Peptidase_M14
GUIDES_sg00047	AEBP1	ENSG00000106624.4	CCGCGAGTGGGAGAACAACA	GTGAGCTGCCCCGCGAGTGGGAGAACAACAAGGAGGAGGCGCT	7	44152700	0.677327	17	FALSE	FALSE	0	Peptidase_M14
GUIDES_sg00048	AEBP1	ENSG00000106624.4	GAGGGAACTTGTCACAGCCC	TCACTCTCATGAGGGAACTTGTCACAGCCCAGGAGGTAGAAGG	7	44152674	0.610922	17	FALSE	FALSE	0	Peptidase_M14
GUIDES_sg00049	AEBP2	ENSG00000139154.10	TGTGCATCGAAGAAATCATG	ATCCAGTGTTTGTGCATCGAAGAAATCATGTGGTGGCCGTGCT	12	19653147	0.696745	7	FALSE	FALSE	0
GUIDES_sg00050	AEBP2	ENSG00000139154.10	AAGCTGGAATGAACAAAAGG	TCTCCTTCTAAAGCTGGAATGAACAAAAGGAGGAGGAAATTAA	12	19646886	0.695984	6	FALSE	FALSE	0
GUIDES_sg00051	AEBP2	ENSG00000139154.10	GTTCTGCTGACTGAAGTGTG	CTTTTGAGGAGTTCTGCTGACTGAAGTGTGTGGTGGGTACATG	12	19646856	0.661413	6	FALSE	FALSE	0
GUIDES_sg00052	AEBP2	ENSG00000139154.10	AACTTTCTATATGAGCTGAG	CCCTTCCCTAAACTTTCTATATGAGCTGAGAGGAGGTTAAAGC	12	19653085	0.649921	7	FALSE	FALSE	0
GUIDES_sg00053	AES	ENSG00000104964.10	GCAACTCAAATTCACCACCT	ACCTACCCCAGCAACTCAAATTCACCACCTCGGCGGACTCCTG	19	3061197	0.717707	3	FALSE	FALSE	0	TLE_N
GUIDES_sg00054	AES	ENSG00000104964.10	GCGGTCGCAGGAGTCCGAGG	CGTCTTTGATGCGGTCGCAGGAGTCCGAGGTGGTGGTGAATTT	19	3061218	0.66138	3	FALSE	FALSE	0	TLE_N
GUIDES_sg00055	AES	ENSG00000104964.10	GAGATCGTCAAAAGGCTGAA	GAGATCGTCAAAAGGCTGAACGGCGGGATTTGT	19	3055684	0.593861	6	FALSE	FALSE	0	TLE_N
GUIDES_sg00056	AES	ENSG00000104964.10	CCTCTTGGGAGAGGTAGGGC	CCTCTTGGGAGAGGTAGGGCAGGAGGACCTGGG	19	3055680	0.514634	6	FALSE	FALSE	0	TLE_N
GUIDES_sg00057	AFAP1	ENSG00000196526.6	CAAGGGTAAAAAGCCCCCCG	CAAGGGTAAAAAGCCCCCCGTGGTGGCGTCTAA	4	7780510	0.759587	16	FALSE	FALSE	0
GUIDES_sg00058	AFAP1	ENSG00000196526.6	GGAAAGAAAAGACCTTCGAG	AGCTCCGCAAGGAAAGAAAAGACCTTCGAGCGGCGGCTATTGA	4	7776609	0.753862	17	FALSE	FALSE	0
GUIDES_sg00059	AFAP1	ENSG00000196526.6	CAAGCGGCTACAGACCAAAG	AAGCAGATGCCAAGCGGCTACAGACCAAAGAGGAGGAGGAGCT	4	7776531	0.753053	17	FALSE	FALSE	0
GUIDES_sg00060	AFAP1	ENSG00000196526.6	GACCCCATTAGACGCCACGG	CTTTTCCTGTGACCCCATTAGACGCCACGGGGGGGGGCTTTTT	4	7780584	0.740434	16	FALSE	FALSE	0
GUIDES_sg00061	AFF1	ENSG00000172493.16	CTGTTCCCAAAGGTCAAAGG	GGGCCTCGGCCTGTTCCCAAAGGTCAAAGGCGGCGGTAAGAAC	4	88055670	0.743616	24	FALSE	FALSE	0	AF-4
GUIDES_sg00062	AFF1	ENSG00000172493.16	CTGCACTTAAGAGGTCAAGG	CCAGCCAAGCCTGCACTTAAGAGGTCAAGGCGGCGGGAAGCAG	4	88047356	0.728365	18	FALSE	FALSE	0	AF-4
GUIDES_sg00063	AFF1	ENSG00000172493.16	AGCAGACCTTCACATGAGGG	TCAGACAACAAGCAGACCTTCACATGAGGGAGGAGGCAAAAAA	4	88048820	0.711877	20	FALSE	FALSE	0	AF-4
GUIDES_sg00064	AFF1	ENSG00000172493.16	TGACTGGCTTTCAGACTCTG	CTGACTTGGATGACTGGCTTTCAGACTCTGTGGTGGCAATTCC	4	88052301	0.682308	21	FALSE	FALSE	0	AF-4
GUIDES_sg00065	AFF3	ENSG00000144218.14	GGCCAAACAAGTGTGCAATG	AGCAGCCTCGGGCCAAACAAGTGTGCAATGTGGTGGAGGTGGG	2	100623171	0.719311	14	FALSE	FALSE	0	AF-4
GUIDES_sg00066	AFF3	ENSG00000144218.14	AGCCAGCTGCAGCCTCACGG	TAAGGCCGACAGCCAGCTGCAGCCTCACGGCGGCGGAGACCTC	2	100199448	0.718472	26	FALSE	FALSE	0	AF-4
GUIDES_sg00067	AFF3	ENSG00000144218.14	TGTAGTGCTACAGATAGACG	GTGTGGAAGTTGTAGTGCTACAGATAGACGAGGAGGGCTGGTT	2	100623729	0.716057	13	FALSE	FALSE	0	AF-4
GUIDES_sg00068	AFF3	ENSG00000144218.14	TAAACACAAATACACCAGCG	CTGATGCATCTAAACACAAATACACCAGCGAGGAGGACTTAAC	2	100199348	0.689052	26	FALSE	FALSE	0	AF-4
GUIDES_sg00069	AFF4	ENSG00000072364.8	TCCACAGAAGATCCACCAGA	CAGTGACCATTCCACAGAAGATCCACCAGATGGTGGCAGCCAG	5	132219162	0.642064	23	FALSE	FALSE	0	AF-4
GUIDES_sg00070	AFF4	ENSG00000072364.8	ATTCCCTATGTATTCAGAGA	CCAAATCCCCATTCCCTATGTATTCAGAGACGGCGGTGGATCT	5	132223658	0.610621	19	FALSE	FALSE	0	AF-4
GUIDES_sg00071	AFF4	ENSG00000072364.8	TGTATACTATCTTGATGCTG	TTGAGAAAGCTGTATACTATCTTGATGCTGTGGTGGTATCTTT	5	132223577	0.610593	19	FALSE	FALSE	0	AF-4
GUIDES_sg00072	AFF4	ENSG00000072364.8	AGCTTGGTCCCAAATTTCGG	AAAGCTGTTCAGCTTGGTCCCAAATTTCGGTGGTGGCATAGAG	5	132219076	0.597715	23	FALSE	FALSE	0	AF-4
GUIDES_sg00073	AGER	ENSG00000204305.9	CACTCACATCCTTCATCCAG	CTCTCCAGGTCACTCACATCCTTCATCCAGTGGTGGATTTGAG	6	32150357	0.667776	3	FALSE	FALSE	0	I-set
GUIDES_sg00074	AGER	ENSG00000204305.9	TATCTGTGAAGGAACAGACC	TATCTGTGAAGGAACAGACCAGGAGGAGACACC	6	32150640	0.641808	2	FALSE	FALSE	0	C2-set_2
GUIDES_sg00075	AGER	ENSG00000204305.9	AGGGCTCTTCACACTGCAGT	ACCCTGAGACAGGGCTCTTCACACTGCAGTCGGCGGAGCTAAT	6	32150677	0.63804	2	FALSE	FALSE	0	C2-set_2
GUIDES_sg00076	AGER	ENSG00000204305.9	TGATGCTGATGCTGACAGCA	TGATGCTGATGCTGACAGCACGGCGGCTTTCCT	6	32150046	0.630526	4	FALSE	FALSE	0	I-set
GUIDES_sg00077	AGT	ENSG00000135744.7	CCTGGCTCTCTATACCCCTG	TTGTGCAGGGCCTGGCTCTCTATACCCCTGTGGTGGTCCTCCC	1	230846437	0.718525	2	FALSE	FALSE	0	Serpin
GUIDES_sg00078	AGT	ENSG00000135744.7	CAAGGCTCCCAGATAGAGAG	CTGTGTGGTCCAAGGCTCCCAGATAGAGAGAGGAGGCCAGGGT	1	230846163	0.693386	2	FALSE	FALSE	0	Serpin
GUIDES_sg00079	AGT	ENSG00000135744.7	CAGCTCGGTGTGCAGAATGG	TTTGCAGGTTCAGCTCGGTGTGCAGAATGGCGGCGGGCAGCTC	1	230840000	0.650158	4	FALSE	FALSE	0	Serpin
GUIDES_sg00080	AGT	ENSG00000135744.7	ATGCCCCAACTGGTGCTGCA	CCACCTGACCATGCCCCAACTGGTGCTGCAAGGAGGATCTTAT	1	230839974	0.617082	4	FALSE	FALSE	0	Serpin
GUIDES_sg00081	AHCTF1	ENSG00000153207.10	TCTGCCATACCTAGAAAACG	ATTTGATATGTCTGCCATACCTAGAAAACGTGGTGGTAGACCA	1	247014274	0.721458	36	FALSE	FALSE	0
GUIDES_sg00082	AHCTF1	ENSG00000153207.10	ATCCATTTTAGTGCCAAACG	CTTTAGGAAAATCCATTTTAGTGCCAAACGAGGAGGAACTTTC	1	247014459	0.680723	36	FALSE	FALSE	0
GUIDES_sg00083	AHCTF1	ENSG00000153207.10	TGTCTGCTCCTTAAAGCAGG	TGTGTTTTTTTGTCTGCTCCTTAAAGCAGGAGGAGGTGAGATG	1	247007156	0.656812	37	FALSE	FALSE	0
GUIDES_sg00084	AHCTF1	ENSG00000153207.10	AGAATTGAATCACTTAAGCC	AGGCATTTTCAGAATTGAATCACTTAAGCCCGGCGGTTCAAGG	1	247021067	0.595762	32	FALSE	FALSE	0
GUIDES_sg00085	AHDC1	ENSG00000126705.9	GAACCCAAGTACTACCCCGG	CTACCTCCGGGAACCCAAGTACTACCCCGGCGGCGGCCCCCCC	1	27873903	0.788845	7	FALSE	FALSE	0
GUIDES_sg00086	AHDC1	ENSG00000126705.9	CAACAGCATCCGTAGCCCTG	CCAGTTTGGCCAACAGCATCCGTAGCCCTGAGGAGGAGCGGGC	1	27874355	0.764484	7	FALSE	FALSE	0
GUIDES_sg00087	AHDC1	ENSG00000126705.9	GGTAGTACTTGGGTTCCCGG	GGGCCGCCGGGGTAGTACTTGGGTTCCCGGAGGAGGTAGTCAG	1	27878561	0.756263	7	FALSE	FALSE	0
GUIDES_sg00088	AHDC1	ENSG00000126705.9	CCTCAAGCATGGACTCCAGG	CCTGCGAGCCCCTCAAGCATGGACTCCAGGGGGGGGCCAGCCT	1	27878105	0.742831	7	FALSE	FALSE	0
GUIDES_sg00089	AHR	ENSG00000106546.8	TATAACAGACTACTGTCTGG	TGGTCTGGGTTATAACAGACTACTGTCTGGGGGGGGAGACCAG	7	17370494	0.713294	6	FALSE	FALSE	0	PAS
GUIDES_sg00090	AHR	ENSG00000106546.8	TACTGTCTGGGGGAGACCAG	TATAACAGACTACTGTCTGGGGGAGACCAGTGGTGGCTTCTGT	7	17370504	0.672612	6	FALSE	FALSE	0	PAS
GUIDES_sg00091	AHR	ENSG00000106546.8	GAAGCAGAGCTGTGCACGAG	AGGATATACTGAAGCAGAGCTGTGCACGAGAGGAGGCTCAGGT	7	17374555	0.659459	8	FALSE	FALSE	0	PAS_3
GUIDES_sg00092	AHR	ENSG00000106546.8	GAGCTGTGCACGAGAGGCTC	TACTGAAGCAGAGCTGTGCACGAGAGGCTCAGGAGGTTATCAG	7	17374561	0.484001	8	FALSE	FALSE	0	PAS_3
GUIDES_sg00093	AHRR	ENSG00000063438.12	CAGCAGCCTTCCCTCCAGCA	TCACCTCCAACAGCAGCCTTCCCTCCAGCACGGCGGCAGACCC	5	376750	0.699796	5	FALSE	FALSE	0	PAS
GUIDES_sg00094	AHRR	ENSG00000063438.12	AGTCCTGGCGGTCGTCCACG	TGCCGGCAGAAGTCCTGGCGGTCGTCCACGTGGTGGATGTAGT	5	422935	0.637862	8	FALSE	FALSE	0	PAS
GUIDES_sg00095	AHRR	ENSG00000063438.12	ACGACCGCCAGGACTTCTGC	ATCCACGTGGACGACCGCCAGGACTTCTGCCGGCGGCAGCTCC	5	422906	0.62299	8	FALSE	FALSE	0	PAS
GUIDES_sg00096	AHRR	ENSG00000063438.12	TGCAGGGTCTGCCGTGCTGG	GCTGTCCTCTTGCAGGGTCTGCCGTGCTGGAGGAGGGAAGGCT	5	376811	0.493487	5	FALSE	FALSE	0	PAS
GUIDES_sg00097	AIM2	ENSG00000163568.9	AGTACTGGGGGTTAGAAACG	GGAAAATGGAAGTACTGGGGGTTAGAAACGAGGAGGACACAAT	1	159033354	0.7415	10	FALSE	FALSE	0	HIN
GUIDES_sg00098	AIM2	ENSG00000163568.9	TTCAGCATCTAACACACGTG	TTTGGTCAGATTCAGCATCTAACACACGTGAGGAGGCGCTATT	1	159035842	0.720792	9	FALSE	FALSE	0	HIN
GUIDES_sg00099	AIM2	ENSG00000163568.9	GCAAGATATTATCGGCACAG	AATTATAATAGCAAGATATTATCGGCACAGTGGTGGTTTCTTA	1	159035950	0.673629	9	FALSE	FALSE	0	HIN
GUIDES_sg00100	AIM2	ENSG00000163568.9	TTTGGCAAAACGTCTTCAGG	ATTATATGCTTTTGGCAAAACGTCTTCAGGAGGAGGAGAAGGA	1	159043274	0.658899	7	FALSE	FALSE	0	PAAD_DAPIN
GUIDES_sg00101	AIRE	ENSG00000160224.12	GAGATGGTACGGACGTGCTG	GGGGTGTGCGGAGATGGTACGGACGTGCTGCGGCGGTGTACTC	21	45713725	0.67858	12	FALSE	FALSE	0	PHD
GUIDES_sg00102	AIRE	ENSG00000160224.12	ACAACCTGGAGCGCTATGGC	TTCAAGGACTACAACCTGGAGCGCTATGGCCGGCGGCTGCAGC	21	45706580	0.609191	2	FALSE	FALSE	0	Sp100
GUIDES_sg00103	AIRE	ENSG00000160224.12	GGTGCGCGTTGCGGGGTGTG	CCTGGCTCCTGGTGCGCGTTGCGGGGTGTGCGGCGGAGATGGT	21	45713703	0.593202	12	FALSE	FALSE	0	PHD
GUIDES_sg00104	AIRE	ENSG00000160224.12	GACTACAACCTGGAGCGCTA	GCTGTTCAAGGACTACAACCTGGAGCGCTATGGTGGCCGGCTG	21	45706576	0.591612	2	FALSE	FALSE	0	Sp100
GUIDES_sg00105	AKAP8	ENSG00000105127.4	GCACTTCTTCAAGAAGATCG	TTGGCCAGGAGCACTTCTTCAAGAAGATCGAGGAGGCTGCTCA	19	15471691	0.704463	13	FALSE	FALSE	0	AKAP95
GUIDES_sg00106	AKAP8	ENSG00000105127.4	ATGAACTCTGCGACTCTGGG	ATGAACTCTGCGACTCTGGGAGGAGGCAAAGAG	19	15480980	0.67785	8	FALSE	FALSE	0	AKAP95
GUIDES_sg00107	AKAP8	ENSG00000105127.4	TCAAAACACTCTTAGCCACA	TGTCTGTTGTTCAAAACACTCTTAGCCACATGGTGGAGACTGG	19	15469838	0.626174	14	FALSE	FALSE	0	AKAP95
GUIDES_sg00108	AKAP8	ENSG00000105127.4	GCGGTTGTGATTGTGGTCCA	GCGGTTGTGATTGTGGTCCACGGCGGAGTGCAG	19	15471681	0.59098	13	FALSE	FALSE	0	AKAP95
GUIDES_sg00109	AKAP8L	ENSG00000011243.13	TCTTGACAGCAAGTTCCACA	TGGCCAGCCATCTTGACAGCAAGTTCCACAAGGAGGAACACTT	19	15508607	0.703818	13	FALSE	FALSE	0	AKAP95
GUIDES_sg00110	AKAP8L	ENSG00000011243.13	AAGGAACACTTTAAGTACGT	CAAGTTCCACAAGGAACACTTTAAGTACGTAGGAGGCACCAAG	19	15508626	0.69328	13	FALSE	FALSE	0	AKAP95
GUIDES_sg00111	AKAP8L	ENSG00000011243.13	AGAGGTCGCAGGCTGCACAA	ATGGGAATGAAGAGGTCGCAGGCTGCACAATGGTGGGCTGCCT	19	15508048	0.638882	15	FALSE	FALSE	0	AKAP95
GUIDES_sg00112	AKAP8L	ENSG00000011243.13	GGAGCATTTTGTGAAGAAGG	AAATTGCCATGGAGCATTTTGTGAAGAAGGTGGTGGAGGCAGC	19	15507990	0.636718	15	FALSE	FALSE	0	AKAP95
GUIDES_sg00113	AKNA	ENSG00000106948.12	ATAAGGCATGATGGGAACCG	CGGCAGGTGGATAAGGCATGATGGGAACCGAGGAGGAGATGTA	9	117103846	0.769727	23	FALSE	FALSE	0
GUIDES_sg00114	AKNA	ENSG00000106948.12	GGGCAGAGAAGGCCACCACG	GGGCAGAGAAGGCCACCACGAGGAGGAGAAAAG	9	117103832	0.721724	23	FALSE	FALSE	0
GUIDES_sg00115	AKNA	ENSG00000106948.12	AGATTGCCTGGTGAGCCTAG	ATCCACAGAGAGATTGCCTGGTGAGCCTAGAGGAGGTGAAGAG	9	117108981	0.721316	20	FALSE	FALSE	0
GUIDES_sg00116	AKNA	ENSG00000106948.12	TCAAGTTGGGTCTCCCCCAG	CCCTGTGTGGTCAAGTTGGGTCTCCCCCAGAGGAGGCAGATGG	9	117104375	0.701573	22	FALSE	FALSE	0
GUIDES_sg00117	AKT1	ENSG00000142208.11	TTTTGAGCTCATCCTCATGG	ATGAGAAGCTTTTTGAGCTCATCCTCATGGAGGAGGAGATCCG	14	105239347	0.678753	14	FALSE	FALSE	0	Pkinase
GUIDES_sg00118	AKT1	ENSG00000142208.11	TGACACCAGGTATTTTGATG	CGTCGGAGACTGACACCAGGTATTTTGATGAGGAGGAGTTCAC	14	105237139	0.652163	17	FALSE	FALSE	0	Pkinase_C
GUIDES_sg00119	AKT1	ENSG00000142208.11	TCACGTCGGAGACTGACACC	AAGCCCCAGGTCACGTCGGAGACTGACACCAGGAGGTATTTTG	14	105237126	0.649291	17	FALSE	FALSE	0	Pkinase_C
GUIDES_sg00120	AKT1	ENSG00000142208.11	GCGATGCTGCATGATCTCCT	CGGCAAAGAAGCGATGCTGCATGATCTCCTTGGTGGCGTCCTC	14	105238763	0.615106	15	FALSE	FALSE	0	Pkinase
GUIDES_sg00121	ALK	ENSG00000171094.11	TGGTTCCTGAGGTCATGCAG	GGACCAGCTCTGGTTCCTGAGGTCATGCAGTGGTGGAGGGGAA	2	29917830	0.640164	3	FALSE	FALSE	0
GUIDES_sg00122	ALK	ENSG00000171094.11	TGTCCCATTCCAACAAGTGA	GCTGGAGGACTGTCCCATTCCAACAAGTGAAGGAGGAGCTCTG	2	29551308	0.620323	6	FALSE	FALSE	0
GUIDES_sg00123	ALK	ENSG00000171094.11	ACCCCACACTCCTCAATGGC	GCACACTGTCACCCCACACTCCTCAATGGCAGGAGGTCAGGAC	2	29543706	0.611666	7	FALSE	FALSE	0	MAM
GUIDES_sg00124	ALK	ENSG00000171094.11	AGGGTCCTGACCTGCCATTG	GGCATCCTTTAGGGTCCTGACCTGCCATTGAGGAGGAGTGTGG	2	29543665	0.593701	7	FALSE	FALSE	0	MAM
GUIDES_sg00125	ALKBH2	ENSG00000189046.6	CGTGAGGCCTGAAAATGTGT	TTGGAGACAGCGTGAGGCCTGAAAATGTGTAGGAGGTCAGCCC	12	109527928	0.68919	2	FALSE	FALSE	0
GUIDES_sg00126	ALKBH2	ENSG00000189046.6	AGGGCTTTGGAGACAGCGTG	ACTGGGATCCAGGGCTTTGGAGACAGCGTGAGGAGGCCTGAAA	12	109527912	0.667351	2	FALSE	FALSE	0
GUIDES_sg00127	ALKBH2	ENSG00000189046.6	ACTCAGCAGGCCCTAGCTGG	AATGGAGGCCACTCAGCAGGCCCTAGCTGGCGGCGGCACATTC	12	109530482	0.663319	1	FALSE	FALSE	0
GUIDES_sg00128	ALKBH2	ENSG00000189046.6	AGTCCTGTTTGGCAAAGCTG	GCAGTTACACAGTCCTGTTTGGCAAAGCTGAGGAGGCAGATGA	12	109530540	0.655959	1	FALSE	FALSE	0
GUIDES_sg00129	ALX1	ENSG00000180318.3	TCAGAGAACAGCTTGCTCTG	GATGTGTATGTCAGAGAACAGCTTGCTCTGAGGAGGACAGAGC	12	85677624	0.764519	2	FALSE	FALSE	0	Homeobox
GUIDES_sg00130	ALX1	ENSG00000180318.3	TAGCTGCAAACTGGTGAAGG	CCAGCTCCTCTAGCTGCAAACTGGTGAAGGTGGTGGTTCGGTG	12	85677468	0.695257	2	FALSE	FALSE	0	Homeobox
GUIDES_sg00131	ALX1	ENSG00000180318.3	CAAAACTGATATATCATAGG	CAGTCCTTGGCAAAACTGATATATCATAGGTGGTGGCAGCAAA	12	85680674	0.615362	3	FALSE	FALSE	0
GUIDES_sg00132	ALX1	ENSG00000180318.3	TGGAGAAAAAGGGAACGTTA	AAGGGCCAAATGGAGAAAAAGGGAACGTTATGGTGGCCAAATA	12	85680677	0.570348	3	FALSE	FALSE	0
GUIDES_sg00133	ALX3	ENSG00000156150.6	CCTGCGCACAGACCTGACTG	AGCAGCTGGCCCTGCGCACAGACCTGACTGAGGAGGCCCGGGT	1	110607511	0.71536	2	FALSE	FALSE	0	Homeobox
GUIDES_sg00134	ALX3	ENSG00000156150.6	GGGCAGCACAGAGATGTCAT	TGTCAGTACGGGGCAGCACAGAGATGTCATAGGAGGCAGCCGT	1	110604097	0.674463	3	FALSE	FALSE	0
GUIDES_sg00135	ALX3	ENSG00000156150.6	CGAGCGTTATGGGAAGATCC	GGCGGAAGCGCGAGCGTTATGGGAAGATCCAGGAGGAGGGGCG	1	110604114	0.583221	3	FALSE	FALSE	0
GUIDES_sg00136	ALX3	ENSG00000156150.6	ACTATCCTGATGTGTATGCC	CAGAAAACCCACTATCCTGATGTGTATGCCCGGCGGGAGCAGC	1	110607477	0.557722	2	FALSE	FALSE	0	Homeobox
GUIDES_sg00137	ALX4	ENSG00000052850.5	CCCACAGTGTCAGAGTCAGG	GCTGTCCATCCCCACAGTGTCAGAGTCAGGGGGGGGTAACTCT	11	44297173	0.753543	2	FALSE	FALSE	0
GUIDES_sg00138	ALX4	ENSG00000052850.5	CGCGGGAACAGCTGGCCATG	GACGTGTATGCGCGGGAACAGCTGGCCATGAGGAGGACAGACC	11	44297178	0.626506	2	FALSE	FALSE	0	Homeobox
GUIDES_sg00139	ALX4	ENSG00000052850.5	CGTAGTTCTCAGCTCGGGTG	CTTACCTGGGCGTAGTTCTCAGCTCGGGTGAGGAGGAGGGGCA	11	44289068	0.573406	3	FALSE	FALSE	0
GUIDES_sg00140	ALX4	ENSG00000052850.5	AGTTCTCAGCTCGGGTGAGG	ACCTGGGCGTAGTTCTCAGCTCGGGTGAGGAGGAGGGGCAGCT	11	44289071	0.542424	3	FALSE	FALSE	0
GUIDES_sg00141	AMH	ENSG00000104899.4	GGGAGCCAACACCCTCGCTG	GCAGTGACCTGGGAGCCAACACCCTCGCTGAGGAGGTTCCAGG	19	2250361	0.659406	2	FALSE	FALSE	0	AMH_N
GUIDES_sg00142	AMH	ENSG00000104899.4	ACTCCCGGCTGAGTACCGCC	ACTCCCGGCTGAGTACCGCCCGGCGGCTGCAGG	19	2250867	0.651874	4	FALSE	FALSE	0	AMH_N
GUIDES_sg00143	AMH	ENSG00000104899.4	CTGCTTCACACGGATGACCC	ACGACCACCGCTGCTTCACACGGATGACCCCGGCGGCCCTGCT	19	2250922	0.647216	4	FALSE	FALSE	0	AMH_N
GUIDES_sg00144	AMH	ENSG00000104899.4	CCGCTACCTGGTGTTAGCGG	CCCGAGACACCCGCTACCTGGTGTTAGCGGTGGTGGACCGCCC	19	2250693	0.642924	3	FALSE	FALSE	0	AMH_N
GUIDES_sg00145	ANAPC2	ENSG00000176248.7	ACAGCGTAGACCCCGAACGG	GGACAGGATGACAGCGTAGACCCCGAACGGTGGTGGCTGCTCC	9	140074761	0.777253	10	FALSE	FALSE	0	Cullin
GUIDES_sg00146	ANAPC2	ENSG00000176248.7	GGACGCGGGAGGACACAGTG	GGACGCGGGAGGACACAGTGCGGCGGCAGATTG	9	140076151	0.745403	7	FALSE	FALSE	0	Cullin
GUIDES_sg00147	ANAPC2	ENSG00000176248.7	ATGACAGCGTAGACCCCGAA	ACTGGACAGGATGACAGCGTAGACCCCGAACGGCGGTGGCTGC	9	140074758	0.676279	10	FALSE	FALSE	0	Cullin
GUIDES_sg00148	ANAPC2	ENSG00000176248.7	GGATGACTCAGGCGAGCCAG	AGGACAGTGAGGATGACTCAGGCGAGCCAGAGGAGGACTGGGT	9	140076278	0.620459	7	FALSE	FALSE	0	Cullin
GUIDES_sg00149	ANHX	ENSG00000227059.2	TGGACGGACAGAGCTACGGG	GCACAAGCAGTGGACGGACAGAGCTACGGGTGGTGGGCAGCTT	12	133797858	0.731542	6	FALSE	FALSE	0
GUIDES_sg00150	ANHX	ENSG00000227059.2	AAGTCCGGGGCTAAGGCCAG	ATCTGCGGGAAAGTCCGGGGCTAAGGCCAGTGGTGGCTCCCAT	12	133802962	0.666065	5	FALSE	FALSE	0
GUIDES_sg00151	ANHX	ENSG00000227059.2	GACGAGCTTGACCCCTGAGC	TGGCATTGGAGACGAGCTTGACCCCTGAGCAGGAGGTGTACAA	12	133803558	0.540709	4	FALSE	FALSE	0	Homeobox
GUIDES_sg00152	ANHX	ENSG00000227059.2	ACAACTGGTTTGCCAATTAC	GAGCAGGTGTACAACTGGTTTGCCAATTACCGGCGGCGCCGCC	12	133803584	0.46086	4	FALSE	FALSE	0	Homeobox
GUIDES_sg00153	ANKRD30A	ENSG00000148513.13	GGCCTGTGTCAATGGCCATG	CTCTACACTGGGCCTGTGTCAATGGCCATGAGGAGGAAGTAGT	10	37418855	0.706329	2	FALSE	FALSE	0.183838	Ank
GUIDES_sg00154	ANKRD30A	ENSG00000148513.13	ACGTCCTTGATGGCGAACAC	TGCCAGCTTGACGTCCTTGATGGCGAACACAGGAGGACACCTC	10	37418917	0.628666	2	FALSE	FALSE	0.0444262	Ank
GUIDES_sg00155	ANKRD30A	ENSG00000148513.13	TTCAGAAAACCATCATTATC	TTCAGAAAACCATCATTATCAGGAGGAGACTCT	10	37482012	0.386072	33	FALSE	FALSE	0.965905
GUIDES_sg00156	ANKRD30A	ENSG00000148513.13	TTCTTTTTGATGCGTAGCCT	TTTTATCTATTTCTTTTTGATGCGTAGCCTTGGTGGGTAAACA	10	37478442	0.34286	32	FALSE	FALSE	1.2958
GUIDES_sg00157	ANKZF1	ENSG00000163516.9	GGAGAGAAAGAAGCCTACTG	CAGTAAGAGAGGAGAGAAAGAAGCCTACTGAGGAGGAAGAAAT	2	220098938	0.725622	8	FALSE	FALSE	0
GUIDES_sg00158	ANKZF1	ENSG00000163516.9	ATGCAGGAGAGTAAAGCCAC	CAGCTGCTGCATGCAGGAGAGTAAAGCCACCGGCGGAGCCCAA	2	220099638	0.699181	9	FALSE	FALSE	0	Ank
GUIDES_sg00159	ANKZF1	ENSG00000163516.9	AGCGTGAACGAGAAGAGCAG	GAGCAGGAGGAGCGTGAACGAGAAGAGCAGCGGCGGCGATTTG	2	220100564	0.685947	11	FALSE	FALSE	0
GUIDES_sg00160	ANKZF1	ENSG00000163516.9	CTCAGTGGTTCGTCTGCTGC	CTGGAAGAGGCTCAGTGGTTCGTCTGCTGCTGGTGGAAGCAGG	2	220100006	0.38606	9	FALSE	FALSE	0	Ank
GUIDES_sg00161	ANXA3	ENSG00000138772.8	TATCAGCCAAAAGGACATTG	AATACAGAAATATCAGCCAAAAGGACATTGTGGTGGACAGCAT	4	79518511	0.629947	13	FALSE	FALSE	0	Annexin
GUIDES_sg00162	ANXA3	ENSG00000138772.8	GCATTTTGAAGACTTACTGT	AATTATCTGGGCATTTTGAAGACTTACTGTTGGTGGCCATAGG	4	79518559	0.590527	13	FALSE	FALSE	0	Annexin
GUIDES_sg00163	ANXA3	ENSG00000138772.8	ACTCTGTTCGAATGTCCAAA	TGCTTCTTGAACTCTGTTCGAATGTCCAAAAGGAGGTCAATTT	4	79525491	0.588204	15	FALSE	FALSE	0	Annexin
GUIDES_sg00164	ANXA3	ENSG00000138772.8	GTTTACTCTGAACCGAATAA	GAACTGATGAGTTTACTCTGAACCGAATAATGGTGGTGTCCAG	4	79525467	0.439645	15	FALSE	FALSE	0	Annexin
GUIDES_sg00165	ANXA4	ENSG00000196975.10	AGGCTGGAGAGAAGAAATGG	GACCTGTATGAGGCTGGAGAGAAGAAATGGGGGGGGACAGATG	2	70043262	0.716028	15	FALSE	FALSE	0	Annexin
GUIDES_sg00166	ANXA4	ENSG00000196975.10	ATACAAAAGGATATCACAGA	TGTTTGATGAATACAAAAGGATATCACAGAAGGAGGATATTGA	2	70045760	0.646617	16	FALSE	FALSE	0	Annexin
GUIDES_sg00167	ANXA4	ENSG00000196975.10	AGAGTCTCTTGAAGTGTGCC	GACTTTCCATAGAGTCTCTTGAAGTGTGCCCGGCGGATATCCA	2	70047879	0.584839	18	FALSE	FALSE	0	Annexin
GUIDES_sg00168	ANXA4	ENSG00000196975.10	TCTGATGAGGGTGTTATCAT	AAACCATCACTCTGATGAGGGTGTTATCATCGGCGGTGCCCAA	2	70047940	0.540304	18	FALSE	FALSE	0	Annexin
GUIDES_sg00169	AP5Z1	ENSG00000242802.2	CTACGATCGGAGGTGCACCG	TGTCGGTGACCTACGATCGGAGGTGCACCGTGGTGGAGCAGAT	7	4830355	0.754541	17	FALSE	FALSE	0
GUIDES_sg00170	AP5Z1	ENSG00000242802.2	TGTCGGTGACCTACGATCGG	GGCGAGTACCTGTCGGTGACCTACGATCGGAGGAGGTGCACCG	7	4830345	0.698849	17	FALSE	FALSE	0
GUIDES_sg00171	AP5Z1	ENSG00000242802.2	GGAGAGACTTCGGTACAGGA	CCTTCAGGCAGGAGAGACTTCGGTACAGGAAGGAGGACGGGTC	7	4825260	0.685354	9	FALSE	FALSE	0
GUIDES_sg00172	AP5Z1	ENSG00000242802.2	CCTTCAGGCAGGAGAGACTT	CCGTGCAGGGCCTTCAGGCAGGAGAGACTTCGGCGGTACAGGA	7	4825250	0.646575	9	FALSE	FALSE	0
GUIDES_sg00173	APBB3	ENSG00000113108.13	GTCAGACACACTGAGCATGG	TCATGAGAGAGTCAGACACACTGAGCATGGTGGTGGGGACCCA	5	139940270	0.700184	19	FALSE	FALSE	0	PID
GUIDES_sg00174	APBB3	ENSG00000113108.13	GGACATCACAGCAAAACACA	GCCTTGGCAGGGACATCACAGCAAAACACATGGTGGCACTTGA	5	139941235	0.697199	16	FALSE	FALSE	0	PID
GUIDES_sg00175	APBB3	ENSG00000113108.13	TTGGTACCCTCACCGCCAGG	AACGAGGCCATTGGTACCCTCACCGCCAGGGGGGGGGACCGGA	5	139940267	0.693844	19	FALSE	FALSE	0	PID
GUIDES_sg00176	APBB3	ENSG00000113108.13	GGGGACACTGCCAGTCACCA	CACTGTATATGGGGACACTGCCAGTCACCAAGGAGGCCATGGG	5	139940677	0.664037	18	FALSE	FALSE	0	PID
GUIDES_sg00177	APC2	ENSG00000115266.7	CTAGCTCGTTCATGGCACGG	CTAGCTCGTTCATGGCACGGCGGCGGTACTCCT	19	1457983	0.775131	11	FALSE	FALSE	0
GUIDES_sg00178	APC2	ENSG00000115266.7	CAGCTTCATAACAGCACAGG	CATCAAAGGACAGCTTCATAACAGCACAGGTGGTGGCCTGGCA	19	1458023	0.7272	11	FALSE	FALSE	0
GUIDES_sg00179	APC2	ENSG00000115266.7	GCAAATCCTCCACGGCACCG	CTCTGCTGCTGCAAATCCTCCACGGCACCGAGGAGGCCGCGGC	19	1457008	0.698239	10	FALSE	FALSE	0
GUIDES_sg00180	APC2	ENSG00000115266.7	TGAGGGTCATGCCCGCGTAG	GTGAGGTTGGTGAGGGTCATGCCCGCGTAGCGGCGGCGCAGCG	19	1460231	0.675231	12	FALSE	FALSE	0
GUIDES_sg00181	APEX1	ENSG00000100823.7	CCAAGAGCAGATCTTGAGTG	CATCCACATTCCAAGAGCAGATCTTGAGTGTGGTGGCAGGTTT	14	20924137	0.664364	3	FALSE	FALSE	0	Exo_endo_phos
GUIDES_sg00182	APEX1	ENSG00000100823.7	GCGTGGGAAAAAGGGAGCGG	GAATGCCGAAGCGTGGGAAAAAGGGAGCGGTGGTGGCGGAAGA	14	20923832	0.606666	1	FALSE	FALSE	0
GUIDES_sg00183	APEX1	ENSG00000100823.7	CAAGATCTGCTCTTGGAATG	CTGCCACACTCAAGATCTGCTCTTGGAATGTGGTGGATGGGCT	14	20924219	0.60332	3	FALSE	FALSE	0	Exo_endo_phos
GUIDES_sg00184	APEX1	ENSG00000100823.7	CGGAAGACGGGGATGAGCTC	GGAGCGGTGGCGGAAGACGGGGATGAGCTCAGGAGGACAGGTA	14	20923855	0.483671	1	FALSE	FALSE	0
GUIDES_sg00185	APOA4	ENSG00000110244.5	GAAGTAGTCCCACATCACCG	TCAGCTGGCTGAAGTAGTCCCACATCACCGTGGTGGCCACCTG	11	116693465	0.814121	2	FALSE	FALSE	0
GUIDES_sg00186	APOA4	ENSG00000110244.5	GCTGAGCAACAATGCCAAGG	ACTTCAGCCAGCTGAGCAACAATGCCAAGGAGGAGGCCGTGGA	11	116693455	0.700618	2	FALSE	FALSE	0
GUIDES_sg00187	APOA4	ENSG00000110244.5	GAAGGCCGTGGTCCTGACCC	GGATGTTCCTGAAGGCCGTGGTCCTGACCCTGGTGGCCCTGGT	11	116693886	0.531248	1	FALSE	FALSE	0
GUIDES_sg00188	APOA4	ENSG00000110244.5	GGGTCAGGACCACGGCCTTC	ACCAGGGCCAGGGTCAGGACCACGGCCTTCAGGAGGAACATCC	11	116693899	0.337316	1	FALSE	FALSE	0.0613027
GUIDES_sg00189	APOBEC3A	ENSG00000128383.8	AGGAGGCACTGCAAATGCTG	CCCCTATATAAGGAGGCACTGCAAATGCTGCGGCGGGATGCTG	22	39357646	0.633415	5	FALSE	FALSE	0.830084	APOBEC_C
GUIDES_sg00190	APOBEC3A	ENSG00000128383.8	ACTTTAACAATGGCATTGGA	TTCACTTCCAACTTTAACAATGGCATTGGAAGGAGGCATAAGA	22	39355598	0.585915	4	FALSE	FALSE	0	APOBEC_N
GUIDES_sg00191	APOBEC3A	ENSG00000128383.8	GGCGCTCCACTTCGTAGCAC	CCATTGTCCAGGCGCTCCACTTCGTAGCACAGGAGGTAGGTCT	22	39355622	0.504517	4	FALSE	FALSE	0	APOBEC_N
GUIDES_sg00192	APOBEC3A	ENSG00000128383.8	ATGGAAGCCAGCCCAGCATC	ATGGAAGCCAGCCCAGCATCCGGCGGGCCCAGG	22	39353716	0.418789	3	FALSE	FALSE	0.274725
GUIDES_sg00193	APOBEC3B	ENSG00000179750.11	CCAGACCTACTTGTGCTATG	TTCGACGGCGCCAGACCTACTTGTGCTATGAGGAGGTGGAGCG	22	39385547	0.632593	5	FALSE	FALSE	0	APOBEC_N
GUIDES_sg00194	APOBEC3B	ENSG00000179750.11	ATGACCCTTTGGTCCTTCGA	AACTTTAATAATGACCCTTTGGTCCTTCGACGGCGGCGCCAGA	22	39385522	0.606869	5	FALSE	FALSE	0	APOBEC_N
GUIDES_sg00195	APOBEC3B	ENSG00000179750.11	CACATTTCTGCGTGGTACTG	AGAGAGGAAGCACATTTCTGCGTGGTACTGAGGAGGCTTGAAA	22	39382081	0.566042	3	FALSE	FALSE	0.0756303	APOBEC_C
GUIDES_sg00196	APOBEC3B	ENSG00000179750.11	AGGAGCCCGCGTGACGATCA	TGAGTCAGGCAGGAGCCCGCGTGACGATCATGGTGGACTATGA	22	39382084	0.511438	3	FALSE	FALSE	0.202385	APOBEC_C
GUIDES_sg00197	APOBEC3G	ENSG00000239713.3	ATTACTGCACATCATGCTGG	AATATTATATATTACTGCACATCATGCTGGGGGGGGAGATTCT	22	39477577	0.687254	5	FALSE	FALSE	0	APOBEC_C
GUIDES_sg00198	APOBEC3G	ENSG00000239713.3	TGCGCTCCACCTCATAACAC	TCATTGTGCATGCGCTCCACCTCATAACACAGGAGGTAAGTCT	22	39479811	0.675995	6	FALSE	FALSE	0	APOBEC_N
GUIDES_sg00199	APOBEC3G	ENSG00000239713.3	TGATCAAGGAAGATGTCAGG	GCATCTATGATGATCAAGGAAGATGTCAGGAGGAGGGGCTGCG	22	39482515	0.659893	7	FALSE	FALSE	0	APOBEC_C
GUIDES_sg00200	APOBEC3G	ENSG00000239713.3	TCATGCCGTCCTCTGACCCA	CAGGTAAGTCTCATGCCGTCCTCTGACCCAAGGAGGTTCATTG	22	39479840	0.628019	6	FALSE	FALSE	0	APOBEC_N
GUIDES_sg00201	APTX	ENSG00000137074.14	GGTTTACAAAGATGAGCAGG	GGTTTACAAAGATGAGCAGGTGGTGGTGGTGAT	9	32984647	0.684582	10	FALSE	FALSE	0	HIT
GUIDES_sg00202	APTX	ENSG00000137074.14	CCTTAAGCATATGCACACTG	ACCTTGAACTCCTTAAGCATATGCACACTGTGGTGGGGGAAAA	9	32984773	0.680997	10	FALSE	FALSE	0	HIT
GUIDES_sg00203	APTX	ENSG00000137074.14	ACATCTTCATGTGATCAGCC	CTAGCCATGTACATCTTCATGTGATCAGCCAGGAGGATTTTGA	9	32974481	0.603658	12	FALSE	FALSE	0	HIT
GUIDES_sg00204	APTX	ENSG00000137074.14	GGCAAGGAGAATCAAAATCC	TTGTTTTTAAGGCAAGGAGAATCAAAATCCTGGTGGCTGATCA	9	32974532	0.540532	12	FALSE	FALSE	0	HIT
GUIDES_sg00205	AR	ENSG00000169083.11	ACATCCGGGACTTGTGCATG	CACTGGCTGTACATCCGGGACTTGTGCATGCGGCGGTACCTGG	X	66941799	0.687703	10	FALSE	FALSE	0	Hormone_recep
GUIDES_sg00206	AR	ENSG00000169083.11	GCCATCCAAACTCTTGAGAG	GTGATTTGGAGCCATCCAAACTCTTGAGAGAGGAGGTGCCTCA	X	66941751	0.674242	10	FALSE	FALSE	0	Hormone_recep
GUIDES_sg00207	AR	ENSG00000169083.11	ACTTCGAATGAACTACATCA	TCTTTGATGAACTTCGAATGAACTACATCAAGGAGGAACTCGA	X	66942728	0.668182	11	FALSE	FALSE	0	Hormone_recep
GUIDES_sg00208	AR	ENSG00000169083.11	GGTCGTCCACGTGTAAGTTG	ACAGCCATCTGGTCGTCCACGTGTAAGTTGCGGCGGAAGCCTG	X	66937457	0.655472	9	FALSE	FALSE	0	Hormone_recep
GUIDES_sg00209	ARGFX	ENSG00000186103.3	TTTCACCCACCAACAGTATG	AACGTACTTCTTTCACCCACCAACAGTATGAGGAGGAGCTAGA	3	121303814	0.632944	3	FALSE	FALSE	0	Homeobox
GUIDES_sg00210	ARGFX	ENSG00000186103.3	CCTTTACTGTTGACTCCGGT	CCTTTACTGTTGACTCCGGTAGGAGGTCGAGTC	3	121303782	0.622389	3	FALSE	FALSE	0	Homeobox
GUIDES_sg00211	ARGFX	ENSG00000186103.3	GTGGGAGGATCAGTTGAACC	GGAGGCTGAGGTGGGAGGATCAGTTGAACCTGGTGGGAGGTTG	3	121295679	0.501401	2	FALSE	FALSE	0.162751
GUIDES_sg00212	ARGFX	ENSG00000186103.3	TTTCACTCTGTTATCCAAGC	TTTCACTCTGTTATCCAAGCTGGTGGAGTGCAG	3	121295651	0.491301	2	FALSE	FALSE	0.117959
GUIDES_sg00213	ARHGAP35	ENSG00000160007.13	AGACTTTACGGTGAATACCG	TGGCAGAGAAAGACTTTACGGTGAATACCGTGGTGGCTGGTGC	19	47492845	0.773617	4	FALSE	FALSE	0	RhoGAP
GUIDES_sg00214	ARHGAP35	ENSG00000160007.13	GCATGTTATACGGGACCAGG	AAGTCGATCTGCATGTTATACGGGACCAGGGGGGGGTCAGGCA	19	47492844	0.71734	4	FALSE	FALSE	0	RhoGAP
GUIDES_sg00215	ARHGAP35	ENSG00000160007.13	GGTATTAAAGAAATTTCCAA	CCCTTAAGGAGGTATTAAAGAAATTTCCAAAGGAGGAAAACCA	19	47502620	0.65389	7	FALSE	FALSE	0	RhoGAP
GUIDES_sg00216	ARHGAP35	ENSG00000160007.13	GAAGTTGCATGCCCTTAAGG	ACCGGGAGCAGAAGTTGCATGCCCTTAAGGAGGAGGTATTAAA	19	47502599	0.621889	7	FALSE	FALSE	0	RhoGAP
GUIDES_sg00217	ARHGEF2	ENSG00000116584.13	TAGTGACAGGTAGATCCAGG	ACAGAGCGAGTAGTGACAGGTAGATCCAGGCGGCGGTCAGTGC	1	155920253	0.805676	35	FALSE	FALSE	0
GUIDES_sg00218	ARHGEF2	ENSG00000116584.13	AGCCCCACCTGAGATGTACG	TGATCAGCGCAGCCCCACCTGAGATGTACGAGGAGGTGCACAC	1	155927606	0.740353	27	FALSE	FALSE	0	PH
GUIDES_sg00219	ARHGEF2	ENSG00000116584.13	GAAACTTTGAGGACCGAGAG	TCTGTCCATCGAAACTTTGAGGACCGAGAGAGGAGGCAGGAAC	1	155920164	0.65816	35	FALSE	FALSE	0
GUIDES_sg00220	ARHGEF2	ENSG00000116584.13	TGCACCTCGTACATCTCAGG	GGATGCTGTGTGCACCTCGTACATCTCAGGTGGTGGGGCTGCG	1	155927583	0.606736	27	FALSE	FALSE	0	PH
GUIDES_sg00221	ARHGEF5	ENSG00000050327.10	CTGAGTCACCATCACCACGT	CACTGCTCTGCTGAGTCACCATCACCACGTCGGCGGCTTTCTC	7	144075887	0.688292	14	FALSE	FALSE	0	SH3_1
GUIDES_sg00222	ARHGEF5	ENSG00000050327.10	CTCGAAGGCACTGTACCTGG	GGCTTGTAGGCTCGAAGGCACTGTACCTGGGGGGGGGAGTCTT	7	144075952	0.678906	14	FALSE	FALSE	0	SH3_1
GUIDES_sg00223	ARHGEF5	ENSG00000050327.10	TGGGGAAGCACTGAACTCCA	TTCGTAGCCCTGGGGAAGCACTGAACTCCAAGGAGGCTGTCAG	7	144071924	0.647288	11	FALSE	FALSE	0	PH
GUIDES_sg00224	ARHGEF5	ENSG00000050327.10	AGCCTTGGCCATGCCAAGAG	GGTGGATCTCAGCCTTGGCCATGCCAAGAGAGGAGGAGTTGGA	7	144074256	0.598984	13	FALSE	FALSE	0	PH
GUIDES_sg00225	ARID1A	ENSG00000117713.13	GTGGCTTCAACAGAGCCAGG	CACAGGCTGTGTGGCTTCAACAGAGCCAGGTGGTGGGAAGGTG	1	27100886	0.704237	19	FALSE	FALSE	0
GUIDES_sg00226	ARID1A	ENSG00000117713.13	CATATGGCCCTCCTGCCAAG	ATGGATGGCACATATGGCCCTCCTGCCAAGCGGCGGCACGAAG	1	27100864	0.701349	19	FALSE	FALSE	0
GUIDES_sg00227	ARID1A	ENSG00000117713.13	GAGTTAACTTTACATCCCCA	TTGGTGGCTGGAGTTAACTTTACATCCCCAAGGAGGCCCATCA	1	27093026	0.691692	11	FALSE	FALSE	0
GUIDES_sg00228	ARID1A	ENSG00000117713.13	GGCAATCAGTTCTCCACCCA	TGATTCCTATGGCAATCAGTTCTCCACCCAAGGAGGCACCCCT	1	27100325	0.637753	18	FALSE	FALSE	0
GUIDES_sg00229	ARID1B	ENSG00000049618.17	GATGCTTCTACTGAGCCAGG	GACTGGTTGTGATGCTTCTACTGAGCCAGGAGGAGGAAAGGTG	6	157521905	0.77058	21	FALSE	FALSE	0
GUIDES_sg00230	ARID1B	ENSG00000049618.17	GTACCATCATATCGTCTGTG	CTCTGATCGGGTACCATCATATCGTCTGTGCGGCGGTTCATGC	6	157522248	0.720026	21	FALSE	FALSE	0
GUIDES_sg00231	ARID1B	ENSG00000049618.17	CCCAACAAGGACCCCTTTGG	GCCCTATGAGCCCAACAAGGACCCCTTTGGGGGGGGAATGAGA	6	157511330	0.700152	18	FALSE	FALSE	0
GUIDES_sg00232	ARID1B	ENSG00000049618.17	GATGCCCTATGAGCCCAACA	TGATGGGCAGGATGCCCTATGAGCCCAACAAGGAGGACCCCTT	6	157511317	0.685944	18	FALSE	FALSE	0
GUIDES_sg00233	ARID2	ENSG00000189079.11	CATGCAGCAACTGAACATGG	GGTTTTCTACCATGCAGCAACTGAACATGGAGGAGGAAAAGAT	12	46285613	0.751043	20	FALSE	FALSE	0
GUIDES_sg00234	ARID2	ENSG00000189079.11	GTGCTGCACTTATGGCTCTG	AATCATCCCAGTGCTGCACTTATGGCTCTGAGGAGGAGAGGAT	12	46287287	0.71525	22	FALSE	FALSE	0
GUIDES_sg00235	ARID2	ENSG00000189079.11	ACTTGTACAGCTGGTGAAGG	CTGGCCCTGCACTTGTACAGCTGGTGAAGGTGGTGGCATAGGA	12	46254717	0.669576	19	FALSE	FALSE	0
GUIDES_sg00236	ARID2	ENSG00000189079.11	AGCACTGGGATGATTCACAA	CCATAAGTGCAGCACTGGGATGATTCACAATGGTGGCCTTTTG	12	46287276	0.660507	22	FALSE	FALSE	0
GUIDES_sg00237	ARID3A	ENSG00000116017.6	GCTGTGGCGTGAGATCACCA	TCAACAAGAAGCTGTGGCGTGAGATCACCAAGGAGGGCCTCAA	19	964376	0.694812	8	FALSE	FALSE	0	ARID
GUIDES_sg00238	ARID3A	ENSG00000116017.6	CAGCCATAGACAGCAACCGA	GAGCTCCAGGCAGCCATAGACAGCAACCGACGGCGGGAGGGCC	19	964920	0.675792	9	FALSE	FALSE	0	ARID
GUIDES_sg00239	ARID3A	ENSG00000116017.6	CGTACAGCATGAACAGGTCA	GTCACCAGCACGTACAGCATGAACAGGTCAAGGAGGACCTGTT	19	964388	0.652407	8	FALSE	FALSE	0	ARID
GUIDES_sg00240	ARID3A	ENSG00000116017.6	GGAGCTCATTGGGGTTACTG	ATGGCTGCCTGGAGCTCATTGGGGTTACTGAGGAGGCCCCGCT	19	965035	0.627955	9	FALSE	FALSE	0	ARID
GUIDES_sg00241	ARID3B	ENSG00000179361.13	GATGGGGATTCGGTTGATGG	GTTTGGCCATGATGGGGATTCGGTTGATGGGGGGGGTCCCTGT	15	74882338	0.629524	5	FALSE	FALSE	0	ARID
GUIDES_sg00242	ARID3B	ENSG00000179361.13	ATCTGGAGGGAGATCACCAA	CAACAAGAAGATCTGGAGGGAGATCACCAAAGGAGGCCTAAAC	15	74882290	0.613437	5	FALSE	FALSE	0	ARID
GUIDES_sg00243	ARID3B	ENSG00000179361.13	CAGCAATTGATGGCAACCGC	GAGCTCCAGGCAGCAATTGATGGCAACCGCAGGAGGGAGGGCC	15	74883579	0.516846	6	FALSE	FALSE	0	ARID
GUIDES_sg00244	ARID3B	ENSG00000179361.13	GGTTGCCATCAATTGCTGCC	CCCTCCCTGCGGTTGCCATCAATTGCTGCCTGGTGGAGCTCGG	15	74883709	0.482441	6	FALSE	FALSE	0	ARID
GUIDES_sg00245	ARID3C	ENSG00000205143.2	CCTACCCACCACCATCACCT	GCGGCCTCAGCCTACCCACCACCATCACCTCGGCGGCCGCCTT	9	34624019	0.732273	3	FALSE	FALSE	0	ARID
GUIDES_sg00246	ARID3C	ENSG00000205143.2	GTGTGGCGGGAAGTCACGCG	CAACCGCAAAGTGTGGCGGGAAGTCACGCGCGGCGGCCTCAGC	9	34623990	0.711266	3	FALSE	FALSE	0	ARID
GUIDES_sg00247	ARID3C	ENSG00000205143.2	GCGCCGATTGCTGTCTATGG	GACGGCCCTCGCGCCGATTGCTGTCTATGGCGGCGGCCTGGAG	9	34623640	0.635459	4	FALSE	FALSE	0	ARID
GUIDES_sg00248	ARID3C	ENSG00000205143.2	AGGCCGCCATAGACAGCAAT	GGGGAGCTCCAGGCCGCCATAGACAGCAATCGGCGGCGCGAGG	9	34623506	0.536567	4	FALSE	FALSE	0	ARID
GUIDES_sg00249	ARID4A	ENSG00000032219.14	AAGTTGCAACCATAGACAGG	TTGAAGTCTGAAGTTGCAACCATAGACAGGAGGAGGAGAAAAA	14	58833713	0.727892	25	FALSE	FALSE	0
GUIDES_sg00250	ARID4A	ENSG00000032219.14	AAGTTATGTTGGACTACAGG	AGCTACTGAAAAGTTATGTTGGACTACAGGAGGAGGTAGGGCA	14	58831110	0.70283	22	FALSE	FALSE	0
GUIDES_sg00251	ARID4A	ENSG00000032219.14	AATTATACTACAGGTACCAG	TCTCTTGTACAATTATACTACAGGTACCAGAGGAGGCAACATT	14	58830935	0.693834	22	FALSE	FALSE	0
GUIDES_sg00252	ARID4A	ENSG00000032219.14	GGAGATCGTGCAAGTTTCTG	TATTCTTGCAGGAGATCGTGCAAGTTTCTGTGGTGGCTTAGAT	14	58832862	0.635365	24	FALSE	FALSE	0
GUIDES_sg00253	ARID4B	ENSG00000054267.16	AGAGTGAAAGATGCTCAGGG	AGGTCAGAAAAGAGTGAAAGATGCTCAGGGAGGAGGAGGAAGT	1	235341151	0.771182	22	FALSE	FALSE	0
GUIDES_sg00254	ARID4B	ENSG00000054267.16	TCAAAACCACAAATAAAACG	AGATAAATCTTCAAAACCACAAATAAAACGTGGTGGTAAAAGA	1	235345239	0.717354	20	FALSE	FALSE	0
GUIDES_sg00255	ARID4B	ENSG00000054267.16	AAGTAGCTTCCATTGATCGG	TTAAAATCTGAAGTAGCTTCCATTGATCGGAGGAGGAGAAAGC	1	235336045	0.703983	25	FALSE	FALSE	0
GUIDES_sg00256	ARID4B	ENSG00000054267.16	GGTCAAGTATTCAGGGACAG	AAAGATGTCTGGTCAAGTATTCAGGGACAGTGGTGGCCTAAAA	1	235345576	0.703516	20	FALSE	FALSE	0
GUIDES_sg00257	ARID5A	ENSG00000196843.11	ATACGTGCGGCACCTGAAGG	TGGTCCTGCCATACGTGCGGCACCTGAAGGGGGGGGAGGATGA	2	97216342	0.688089	7	FALSE	FALSE	0	ARID
GUIDES_sg00258	ARID5A	ENSG00000196843.11	CGTCGTACACGTTCTTCCAG	CCCCCCAGCTCGTCGTACACGTTCTTCCAGAGGAGGCGGCGCC	2	97216005	0.674846	6	FALSE	FALSE	0	ARID
GUIDES_sg00259	ARID5A	ENSG00000196843.11	GTGGAAGATCTACAAAGCAG	CAGTTAACCTGTGGAAGATCTACAAAGCAGTGGTGGAGAAGCT	2	97215516	0.671275	5	FALSE	FALSE	0	ARID
GUIDES_sg00260	ARID5A	ENSG00000196843.11	GTAGTGGCGGCGCGTGCACG	CGTACCTCTCGTAGTGGCGGCGCGTGCACGTGGTGGCCGCGCT	2	97215949	0.638949	6	FALSE	FALSE	0	ARID
GUIDES_sg00261	ARID5B	ENSG00000150347.10	ATAATGTCTGCGGGTACAAG	CTTACCTTTCATAATGTCTGCGGGTACAAGTGGTGGCAGCGCT	10	63829483	0.670802	9	FALSE	FALSE	0	ARID
GUIDES_sg00262	ARID5B	ENSG00000150347.10	AGATGAACAAGCCTTCTTGG	AGTGCAGGGCAGATGAACAAGCCTTCTTGGTGGTGGCACTTTA	10	63817005	0.651963	7	FALSE	FALSE	0	ARID
GUIDES_sg00263	ARID5B	ENSG00000150347.10	CATATTTATGATGAATTAGG	TCAGTGGAAACATATTTATGATGAATTAGGCGGCGGTAATCCT	10	63829502	0.624204	9	FALSE	FALSE	0	ARID
GUIDES_sg00264	ARID5B	ENSG00000150347.10	TAATAAATCTTTCATATGGT	TCTTCTCCTTTAATAAATCTTTCATATGGTAGGAGGATTAATC	10	63845650	0.553063	10	FALSE	FALSE	0	ARID
GUIDES_sg00265	ARNT	ENSG00000143437.16	CACTCTCCAACACAATCCAG	CCACGGCCTACACTCTCCAACACAATCCAGAGGAGGCCACAAC	1	150790441	0.768748	17	FALSE	FALSE	0
GUIDES_sg00266	ARNT	ENSG00000143437.16	GGAACTCTAGCCAAGAACCA	GGAACTCTAGCCAAGAACCACGGCGGCCTACAC	1	150790414	0.745577	17	FALSE	FALSE	0
GUIDES_sg00267	ARNT	ENSG00000143437.16	CTGGGAGAATAGCTGTTGGG	ATGTGTTGCCCTGGGAGAATAGCTGTTGGGTGGTGGCAGGGAC	1	150789327	0.687158	20	FALSE	FALSE	0
GUIDES_sg00268	ARNT	ENSG00000143437.16	ACACATTCCCTCCTACCCCC	TCCCAGGGCAACACATTCCCTCCTACCCCCCGGCGGCCGGCAG	1	150789346	0.67372	20	FALSE	FALSE	0
GUIDES_sg00269	ARNT2	ENSG00000172379.14	GCAAACATTTCAGCAAACCG	ACTAATTCCTGCAAACATTTCAGCAAACCGAGGAGGATCTCTT	15	80867361	0.700222	18	FALSE	FALSE	0
GUIDES_sg00270	ARNT2	ENSG00000172379.14	GTAGGCATTCCCACTTGGCG	CAAGACTGGAGTAGGCATTCCCACTTGGCGAGGAGGAGGTAGC	15	80873630	0.691233	21	FALSE	FALSE	0
GUIDES_sg00271	ARNT2	ENSG00000172379.14	GAAATCGATACATGACCGAC	TTCTTGGTGCGAAATCGATACATGACCGACAGGAGGACTTGGC	15	80855554	0.614123	16	FALSE	FALSE	0	PAS_3
GUIDES_sg00272	ARNT2	ENSG00000172379.14	GGAATGTGAAGCTGCTGGTG	TAGGGATTCTGGAATGTGAAGCTGCTGGTGCGGCGGATCAACA	15	80855503	0.606022	16	FALSE	FALSE	0	PAS_3
GUIDES_sg00273	ARNTL	ENSG00000133794.13	GCAGTCGTCCAATTGCGACG	ACATGAGAATGCAGTCGTCCAATTGCGACGAGGAGGCAGCTGA	11	13393838	0.730321	17	FALSE	FALSE	0
GUIDES_sg00274	ARNTL	ENSG00000133794.13	AGACAACGAACCAGACAATG	GGCTGGATGAAGACAACGAACCAGACAATGAGGAGGGGTGTAA	11	13393808	0.677238	17	FALSE	FALSE	0
GUIDES_sg00275	ARNTL	ENSG00000133794.13	ACTCCAGACATTCCTTCCAG	AAATGGAGGGACTCCAGACATTCCTTCCAGTGGTGGCCTACTA	11	13407270	0.661847	23	FALSE	FALSE	0
GUIDES_sg00276	ARNTL	ENSG00000133794.13	GGGTCATCGCCTTCTAGCTG	CAGGATAAGAGGGTCATCGCCTTCTAGCTGTGGTGGCTCCAGC	11	13402734	0.614535	22	FALSE	FALSE	0
GUIDES_sg00277	ARNTL2	ENSG00000029153.10	CTGTTGGACTCGAATCATCA	TTCATTAAACCTGTTGGACTCGAATCATCAAGGAGGTATGAAG	12	27568859	0.635272	16	FALSE	FALSE	0
GUIDES_sg00278	ARNTL2	ENSG00000029153.10	ACTCATACAGGACTGTCTAG	TTCCAGGTACACTCATACAGGACTGTCTAGAGGAGGATTCTAA	12	27556468	0.631225	15	FALSE	FALSE	0
GUIDES_sg00279	ARNTL2	ENSG00000029153.10	ACCAAGTCCTTCTGAAATGG	AGTTGTTTCCACCAAGTCCTTCTGAAATGGGGGGGGAGCTAGA	12	27571063	0.618133	17	FALSE	FALSE	0
GUIDES_sg00280	ARNTL2	ENSG00000029153.10	TCTGATGATTGAGAGCTACA	TCTGATGATTGAGAGCTACAAGGAGGTAAAAAT	12	27555573	0.611443	14	FALSE	FALSE	0
GUIDES_sg00281	ARRB1	ENSG00000137486.12	TCGGTTATTGGCTAGGAAGG	CCCGCTTCTCTCGGTTATTGGCTAGGAAGGGGGGGGTCAGTGT	11	74985205	0.69394	14	FALSE	FALSE	0	Arrestin_C
GUIDES_sg00282	ARRB1	ENSG00000137486.12	TAGCCAATAACCGAGAGAAG	ACCCCCTTCCTAGCCAATAACCGAGAGAAGCGGCGGGGCCTCG	11	74985193	0.618498	14	FALSE	FALSE	0	Arrestin_C
GUIDES_sg00283	ARRB1	ENSG00000137486.12	GTGCCCTGTTGCCATGGAAG	CTCAGTACAAGTGCCCTGTTGCCATGGAAGAGGAGGCTGAGTA	11	74987948	0.592965	13	FALSE	FALSE	0	Arrestin_C
GUIDES_sg00284	ARRB1	ENSG00000137486.12	GATCCCCAGGATCTCACGGT	AGGAAACAATGATCCCCAGGATCTCACGGTTGGTGGCACCTTC	11	74984005	0.582815	15	FALSE	FALSE	0	Arrestin_C
GUIDES_sg00285	ARRB2	ENSG00000141480.13	CACAGGACACTTGTACTGGG	CGAGTTGAGCCACAGGACACTTGTACTGGGCGGCGGTGCTGAA	17	4621943	0.731138	11	FALSE	FALSE	0	Arrestin_C
GUIDES_sg00286	ARRB2	ENSG00000141480.13	CGCCCAGTACAAGTGTCCTG	TCTTCAGCACCGCCCAGTACAAGTGTCCTGTGGTGGCTCAACT	17	4621960	0.705066	11	FALSE	FALSE	0	Arrestin_C
GUIDES_sg00287	ARRB2	ENSG00000141480.13	TGACCGGTCCCTGCACCTCG	TCCTCATGTCTGACCGGTCCCTGCACCTCGAGGAGGCTTCCCT	17	4621298	0.63528	9	FALSE	FALSE	0	Arrestin_C
GUIDES_sg00288	ARRB2	ENSG00000141480.13	TTACATTGAGGGGCTCCCCA	ACGTGGACATTTACATTGAGGGGCTCCCCATGGTGGTAGTACA	17	4621629	0.632606	10	FALSE	FALSE	0	Arrestin_C
GUIDES_sg00289	ARX	ENSG00000004848.6	AGGAAAGTGCTCAGGCCCAG	TGCCGCTCCGAGGAAAGTGCTCAGGCCCAGCGGCGGCGCCCCG	X	25025298	0.729865	4	FALSE	FALSE	0
GUIDES_sg00290	ARX	ENSG00000004848.6	GGCTGCTGAAACGCAAACAG	TCGGAGGAGGGGCTGCTGAAACGCAAACAGAGGAGGCGCTACC	X	25031826	0.712806	2	FALSE	FALSE	0
GUIDES_sg00291	ARX	ENSG00000004848.6	TCTCGCGGTACGACTTGCTG	GGCGCCCCGTTCTCGCGGTACGACTTGCTGCGGCGGCTGATGC	X	25031599	0.709564	2	FALSE	FALSE	0
GUIDES_sg00292	ARX	ENSG00000004848.6	CCTGAGCACTTTCCTCGGAG	CGCCGCTGGGCCTGAGCACTTTCCTCGGAGCGGCGGCAGTGTT	X	25025510	0.663047	4	FALSE	FALSE	0
GUIDES_sg00293	ASCC1	ENSG00000138303.13	CATGAATGATGATCCTGGCA	GGATAGAATACATGAATGATGATCCTGGCATGGTGGTGGATGT	10	73912697	0.624842	11	FALSE	FALSE	0
GUIDES_sg00294	ASCC1	ENSG00000138303.13	TGGGGGTAAACCCCTAGAAG	GTGATATTTCTGGGGGTAAACCCCTAGAAGTGGTGGAGATGGC	10	73912655	0.616901	11	FALSE	FALSE	0
GUIDES_sg00295	ASCC1	ENSG00000138303.13	GTGTAATTTCAGCCCGAACA	CATCGAAATGGTGTAATTTCAGCCCGAACACGGCGGATTGATG	10	73956612	0.605553	8	FALSE	FALSE	0	KH_1
GUIDES_sg00296	ASCC1	ENSG00000138303.13	ATCACTGGCCAGCATCGAAA	ATCACTGGCCAGCATCGAAATGGTGGTGTAATT	10	73956590	0.517397	8	FALSE	FALSE	0	KH_1
GUIDES_sg00297	ASCL2	ENSG00000183734.4	GCTGTCGTCCGACGAGTAGG	CTTCGCAGCCGCTGTCGTCCGACGAGTAGGCGGCGGAACGCGG	11	2291072	0.720304	1	FALSE	FALSE	0
GUIDES_sg00298	ASCL2	ENSG00000183734.4	CCAAGTTCACCAGCTTCACG	GCCTGGAAGCCCAAGTTCACCAGCTTCACGCGGCGGTTGCGCT	11	2291377	0.695399	1	FALSE	FALSE	0	HLH
GUIDES_sg00299	ASCL2	ENSG00000183734.4	TTCTTGCTGGCGCCGCCGTG	CTTGCTCAGCTTCTTGCTGGCGCCGCCGTGCGGCGGCACGTGC	11	2291328	0.599487	1	FALSE	FALSE	0	HLH
GUIDES_sg00300	ASCL2	ENSG00000183734.4	CGAGCGCAACCGCGTGAAGC	GCAATGAGCGCGAGCGCAACCGCGTGAAGCTGGTGGTGAACTT	11	2291173	0.471499	1	FALSE	FALSE	0	HLH
GUIDES_sg00301	ASCL3	ENSG00000176009.2	TCACCCGGAAAAGGAATGAG	GGGCCAGCCTTCACCCGGAAAAGGAATGAGCGGCGGGAAAGGC	11	8959462	0.663268	2	TRUE	FALSE	0	HLH
GUIDES_sg00302	ASCL3	ENSG00000176009.2	TGTACTTGATCGCAGCTCTG	AGGTAGTTAATGTACTTGATCGCAGCTCTGAGGAGGGTTTCCA	11	8959304	0.627194	2	TRUE	FALSE	0	HLH
GUIDES_sg00303	ASCL3	ENSG00000176009.2	CGGGTGAAATGTGTCAATGA	GGAAAGGCAGCGGGTGAAATGTGTCAATGAAGGAGGCTACGCC	11	8959494	0.574715	2	TRUE	FALSE	0	HLH
GUIDES_sg00304	ASCL3	ENSG00000176009.2	GGAAAAGGAATGAGCGGGAA	GCCTTCACCCGGAAAAGGAATGAGCGGGAAAGGAGGCAGCGGG	11	8959468	0.563411	2	TRUE	FALSE	0	HLH
GUIDES_sg00305	ASCL4	ENSG00000187855.5	GATGGAGACGCGTAAACCGG	GATGGAGACGCGTAAACCGGCGGCGGAACGGCT	12	108169014	0.708306	1	TRUE	FALSE	0
GUIDES_sg00306	ASCL4	ENSG00000187855.5	GGAGCGTCTCCACTTTGCTG	ATGGCAGCGCGGAGCGTCTCCACTTTGCTGAGGAGGCGCTTGT	12	108169188	0.62752	1	TRUE	FALSE	0	HLH
GUIDES_sg00307	ASCL4	ENSG00000187855.5	CGCGCTCGTTGCGCTTGCGG	CGCTGCCGCTCGCGCTCGTTGCGCTTGCGGAGGAGGAAGGCGG	12	108169290	0.496952	1	TRUE	FALSE	0	HLH
GUIDES_sg00308	ASCL4	ENSG00000187855.5	TGTCTGCCAGCTCCCGGGGC	CTGAGGCGCTTGTCTGCCAGCTCCCGGGGCAGGAGGTGGTCTC	12	108169215	0.440813	1	TRUE	FALSE	0	HLH
GUIDES_sg00309	ASCL5	ENSG00000232237.2	GTACTTTATGTAGCGGATGG	GCTCTTGCAGGTACTTTATGTAGCGGATGGCGGCGGCGCGCAG	1	201084118	0.686479	2	TRUE	FALSE	0	HLH
GUIDES_sg00310	ASCL5	ENSG00000232237.2	GCGAGTCAAGTGCGTCAACG	GCGAGAGGCAGCGAGTCAAGTGCGTCAACGAGGAGGGCTACGC	1	201084180	0.620943	2	TRUE	FALSE	0	HLH
GUIDES_sg00311	ASCL5	ENSG00000232237.2	GGCTGAGAAGCGACTCAGCA	CCGGCGCCCTGGCTGAGAAGCGACTCAGCAAGGAGGTGGAGAC	1	201084240	0.584759	2	TRUE	FALSE	0	HLH
GUIDES_sg00312	ASCL5	ENSG00000232237.2	CTTGCAGGTACTTTATGTAG	CTCAGCAGCTCTTGCAGGTACTTTATGTAGCGGCGGATGGCGG	1	201084111	0.56868	2	TRUE	FALSE	0	HLH
GUIDES_sg00313	ASH1L	ENSG00000116539.6	CCAGTCAACCTGTACCCCTG	GTCAAGAACCCCAGTCAACCTGTACCCCTGAGGAGGAACGACG	1	155308103	0.78265	30	FALSE	FALSE	0
GUIDES_sg00314	ASH1L	ENSG00000116539.6	ACCTGTTTTACAAGATCCAC	AAGTCAGCACACCTGTTTTACAAGATCCACCGGCGGAACCGCT	1	155311812	0.629758	28	FALSE	FALSE	0	BAH
GUIDES_sg00315	ASH1L	ENSG00000116539.6	TTTGGGGGAAGGTTCAAAAG	CTACTTTTTCTTTGGGGGAAGGTTCAAAAGTGGTGGAGCTGCC	1	155319358	0.582673	20	FALSE	FALSE	0	Bromodomain
GUIDES_sg00316	ASH1L	ENSG00000116539.6	TCCGGTGGATCTTGTAAAAC	GGATAGCGGTTCCGGTGGATCTTGTAAAACAGGAGGTGTGCTG	1	155311823	0.411035	28	FALSE	FALSE	0	BAH
GUIDES_sg00317	ATF1	ENSG00000123268.4	GATCCCGTGGGCTTTCTGTG	GCCGTGCTAGGATCCCGTGGGCTTTCTGTGAGGAGGAGCCTAT	12	51189734	0.72018	7	FALSE	FALSE	0	pKID
GUIDES_sg00318	ATF1	ENSG00000123268.4	ACTTATCTTCTGAAGATACA	ATTTTGAAAGACTTATCTTCTGAAGATACACGGCGGGGCAGAA	12	51203272	0.595765	8	FALSE	FALSE	0	pKID
GUIDES_sg00319	ATF1	ENSG00000123268.4	CAGGACTCATCCGACAGCAT	TGAGGAGTCCCAGGACTCATCCGACAGCATAGGAGGCTCCTCA	12	51189741	0.59195	7	FALSE	FALSE	0	pKID
GUIDES_sg00320	ATF1	ENSG00000123268.4	GAAGATACACGGGGCAGAAA	CTTATCTTCTGAAGATACACGGGGCAGAAAAGGAGGAGACGGA	12	51203283	0.432254	8	FALSE	FALSE	0	pKID
GUIDES_sg00321	ATF2	ENSG00000115966.12	CACCCTGCTGAGAAATGAAG	AGAGTGAAGTCACCCTGCTGAGAAATGAAGTGGTGGCACAGCT	2	175945415	0.588193	19	FALSE	FALSE	0	bZIP_2
GUIDES_sg00322	ATF2	ENSG00000115966.12	ACAGCTGAAACAGCTTCTTC	ATGAAGTGGCACAGCTGAAACAGCTTCTTCTGGTGGCTCATAA	2	175945439	0.521863	19	FALSE	FALSE	0	bZIP_1
GUIDES_sg00323	ATF2	ENSG00000115966.12	GCCGACAAAAAAGGAAAGTC	GCTTCAAGATGCCGACAAAAAAGGAAAGTCTGGTGGGTTCAGT	2	175957935	0.399227	17	FALSE	FALSE	0	bZIP_2
GUIDES_sg00324	ATF2	ENSG00000115966.12	CTTCAAGATGCCGACAAAAA	AGAGCAGCAGCTTCAAGATGCCGACAAAAAAGGAGGAAAGTCT	2	175957926	0.329666	17	FALSE	FALSE	0	bZIP_2
GUIDES_sg00325	ATF3	ENSG00000162772.12	AGTGACTGATTCCAGCGCAG	TGTCGCTGACAGTGACTGATTCCAGCGCAGAGGAGGACATCCG	1	212788425	0.700798	4	FALSE	FALSE	0
GUIDES_sg00326	ATF3	ENSG00000162772.12	CTTTTGTGATGGACACCCCG	CCCACCTCGGCTTTTGTGATGGACACCCCGAGGAGGGGTCTGT	1	212788388	0.66687	4	FALSE	FALSE	0
GUIDES_sg00327	ATF3	ENSG00000162772.12	AAAGTGCCGAAACAAGAAGA	TTGCAGCTGCAAAGTGCCGAAACAAGAAGAAGGAGGAGAAGAC	1	212791550	0.622136	5	TRUE	FALSE	0.145005	bZIP_2
GUIDES_sg00328	ATF3	ENSG00000162772.12	TTTTTCCTTTCATCTTCTTC	TCGTCGCCTCTTTTTCCTTTCATCTTCTTCAGGAGGGGCTACC	1	212791567	0.138058	5	TRUE	FALSE	0.733333	bZIP_2
GUIDES_sg00329	ATF4	ENSG00000128272.10	AGAGCTGGAAAAGAAGAACG	GTGAGTGCAAAGAGCTGGAAAAGAAGAACGAGGAGGCTCTAAA	22	39918503	0.750386	3	TRUE	FALSE	0	bZIP_2
GUIDES_sg00330	ATF4	ENSG00000128272.10	GTACCGCCAGAAGAAGAGGG	CAGCCACTAGGTACCGCCAGAAGAAGAGGGCGGCGGAGCAGGA	22	39918452	0.749794	3	TRUE	FALSE	0	bZIP_2
GUIDES_sg00331	ATF4	ENSG00000128272.10	AATGAGCTTCCTGAGCAGCG	ACATGACCGAAATGAGCTTCCTGAGCAGCGAGGAGGTGTTGGT	22	39917478	0.74571	2	FALSE	FALSE	0
GUIDES_sg00332	ATF4	ENSG00000128272.10	TTGTCGCTGGAGAACCCATG	CGCCTTAGCCTTGTCGCTGGAGAACCCATGAGGAGGTTTGAAG	22	39917538	0.700896	2	FALSE	FALSE	0
GUIDES_sg00333	ATF5	ENSG00000169136.4	GAGAGACCAGAACAAGTCGG	AGCAAAAGAAGAGAGACCAGAACAAGTCGGCGGCGGCTCTGAG	19	50436161	0.701998	3	TRUE	FALSE	0	bZIP_1
GUIDES_sg00334	ATF5	ENSG00000169136.4	GAAGAGAGACCAGAACAAGT	GCAAGCAAAAGAAGAGAGACCAGAACAAGTCGGCGGCGGCTCT	19	50436158	0.694186	3	TRUE	FALSE	0	bZIP_1
GUIDES_sg00335	ATF5	ENSG00000169136.4	GCTCCCTATGAGGTCCTTGG	TGCCCCCCTGGCTCCCTATGAGGTCCTTGGGGGGGGAGCCCTG	19	50434238	0.666575	2	FALSE	FALSE	0
GUIDES_sg00336	ATF5	ENSG00000169136.4	AGACTATGGGAAACTCCCCC	GATGGCTCGTAGACTATGGGAAACTCCCCCCGGCGGCCCCTGC	19	50434201	0.600261	2	FALSE	FALSE	0
GUIDES_sg00337	ATF6	ENSG00000118217.5	TTAATTAGGGGCTGACAAGG	CTCTGTTGTGTTAATTAGGGGCTGACAAGGAGGAGGTGGAGGA	1	161821549	0.704128	12	FALSE	FALSE	0
GUIDES_sg00338	ATF6	ENSG00000118217.5	GGTGGAGGAATGTAAAGCAA	CTGACAAGGAGGTGGAGGAATGTAAAGCAATGGTGGTTCTTCA	1	161821570	0.626175	12	FALSE	FALSE	0
GUIDES_sg00339	ATF6	ENSG00000118217.5	TCTTGTGGTCTTGTTATGGG	ACATTTTTGGTCTTGTGGTCTTGTTATGGGTGGTGGTAGCTGG	1	161882145	0.62209	16	FALSE	FALSE	0
GUIDES_sg00340	ATF6	ENSG00000118217.5	GGGTGGTAGCTGGTAACAGC	GTCTTGTTATGGGTGGTAGCTGGTAACAGCAGGAGGTGATCCT	1	161882162	0.591006	16	FALSE	FALSE	0
GUIDES_sg00341	ATF6B	ENSG00000213676.6	CATAAAATGTGTCTTCCCGT	AAAGAGACAACATAAAATGTGTCTTCCCGTCGGCGGTCAATTG	6	32084517	0.700264	16	FALSE	FALSE	0
GUIDES_sg00342	ATF6B	ENSG00000213676.6	GGAGGGCAGCATTCTCTCGG	AGCCGCCGCCGGAGGGCAGCATTCTCTCGGCGGCGGAGCTGCT	6	32086781	0.697685	10	FALSE	FALSE	0	bZIP_1
GUIDES_sg00343	ATF6B	ENSG00000213676.6	CTCTCCTCGGATGAACAAGG	CAGCTCCCATCTCTCCTCGGATGAACAAGGGGGGGGAGCCTCA	6	32085682	0.69272	12	FALSE	FALSE	0
GUIDES_sg00344	ATF6B	ENSG00000213676.6	GAGAGAATGCTGCCCTCCGG	CAGCTCCGCCGAGAGAATGCTGCCCTCCGGCGGCGGCGGCTGG	6	32086891	0.612714	10	FALSE	FALSE	0	bZIP_1
GUIDES_sg00345	ATF7	ENSG00000170653.14	CAGCTGCAGAGCGAACACTG	GCCACAGCTTCAGCTGCAGAGCGAACACTGAGGAGGCCATTGC	12	53911053	0.787926	6	FALSE	FALSE	0
GUIDES_sg00346	ATF7	ENSG00000170653.14	GGCCATCTGAGTGAGGACCG	TCCTTTGGCTGGCCATCTGAGTGAGGACCGAGGAGGTGGCCAC	12	53911018	0.692039	6	FALSE	FALSE	0
GUIDES_sg00347	ATF7	ENSG00000170653.14	ACAGGGGCTGGAGAACCCGT	GTGCTGAATCACAGGGGCTGGAGAACCCGTTGGTGGCTCTGAG	12	53911112	0.64682	6	FALSE	FALSE	0
GUIDES_sg00348	ATF7	ENSG00000170653.14	TCACTCAGATGGCCAGCCAA	ACCTCGGTCCTCACTCAGATGGCCAGCCAAAGGAGGACAGAAC	12	53911066	0.632079	6	FALSE	FALSE	0
GUIDES_sg00349	ATF7IP	ENSG00000171681.8	GGCACCCCAGATGGTTGAAG	TCCACTTGTTGGCACCCCAGATGGTTGAAGAGGAGGCGGTGCT	12	14631314	0.649525	21	FALSE	FALSE	0
GUIDES_sg00350	ATF7IP	ENSG00000171681.8	CCCAACCCACCAGTATCACC	CCAGCATCCACCCAACCCACCAGTATCACCAGGAGGAAAAACT	12	14609520	0.638185	16	FALSE	FALSE	0
GUIDES_sg00351	ATF7IP	ENSG00000171681.8	TGTAGGTAGTAAGTGTATGG	TGTAGGTAGTAAGTGTATGGTGGTGGTCTGAGA	12	14631271	0.635514	21	FALSE	FALSE	0
GUIDES_sg00352	ATF7IP	ENSG00000171681.8	CAGTATGCACTTGTGGTGGT	CAGTATGCACTTGTGGTGGTCGGCGGTGATGCA	12	14649183	0.610081	23	FALSE	FALSE	0
GUIDES_sg00353	ATM	ENSG00000149311.13	TTCATGGTCCAGTCAAAGAG	TTTCAAAGGATTCATGGTCCAGTCAAAGAGTGGTGGATCATAT	11	108235927	0.644835	66	FALSE	FALSE	0	PI3_PI4_kinase
GUIDES_sg00354	ATM	ENSG00000149311.13	CTCACCAGAGATATTGTGGA	TCCTTTTAGACTCACCAGAGATATTGTGGATGGTGGCATGGGC	11	108224568	0.60326	64	FALSE	FALSE	0	PI3_PI4_kinase
GUIDES_sg00355	ATM	ENSG00000149311.13	GAACTGTCTCAGGAGTAGGA	AGTCTAAAAGGAACTGTCTCAGGAGTAGGAAGGAGGATTTTGC	11	108224579	0.593593	64	FALSE	FALSE	0	PI3_PI4_kinase
GUIDES_sg00356	ATM	ENSG00000149311.13	AGTTTTCCGTTACTTCTGCA	ATTTTCAACCAGTTTTCCGTTACTTCTGCATGGTGGAAAAATT	11	108216557	0.584	61	FALSE	FALSE	0	PI3_PI4_kinase
GUIDES_sg00357	ATMIN	ENSG00000166454.5	AAAAGACATGCAGAGGACTG	ATGGGACCTGAAAAGACATGCAGAGGACTGTGGTGGCAAGACC	16	81075983	0.69157	4	FALSE	FALSE	0
GUIDES_sg00358	ATMIN	ENSG00000166454.5	CCAATTGAAGGCTGCCCCAG	CTACTGCTGTCCAATTGAAGGCTGCCCCAGAGGAGGCCCTGAG	16	81075043	0.669621	3	FALSE	FALSE	0
GUIDES_sg00359	ATMIN	ENSG00000166454.5	ACAGCCGCATGTGCACCGGA	TGGCGTAGGGACAGCCGCATGTGCACCGGAAGGAGGTCTTGCC	16	81075976	0.650005	4	FALSE	FALSE	0
GUIDES_sg00360	ATMIN	ENSG00000166454.5	AACTGAGAAAACGGTCTCTC	TACGAGAGAAAACTGAGAAAACGGTCTCTCAGGAGGGCCTCTG	16	81074996	0.445433	3	FALSE	FALSE	0
GUIDES_sg00361	ATOH1	ENSG00000172238.3	CGTTTGTAGCAGCTCGGACA	CTCCGCTGGGCGTTTGTAGCAGCTCGGACAAGGAGGCGTTGAT	4	94750511	0.589246	1	TRUE	FALSE	0	HLH
GUIDES_sg00362	ATOH1	ENSG00000172238.3	TTCTTGTCGTTGTTGAACGA	TTTGGACAGCTTCTTGTCGTTGTTGAACGACGGCGGGATAACA	4	94750581	0.547897	1	TRUE	FALSE	0	HLH
GUIDES_sg00363	ATOH1	ENSG00000172238.3	AACATTGCGCAGCTGGTCGA	ACGACGGGATAACATTGCGCAGCTGGTCGAAGGAGGCGTGGTT	4	94750607	0.521291	1	TRUE	FALSE	0	HLH
GUIDES_sg00364	ATOH1	ENSG00000172238.3	ACGGGATAACATTGCGCAGC	TTGTTGAACGACGGGATAACATTGCGCAGCTGGTGGTCGAAGG	4	94750600	0.50043	1	TRUE	FALSE	0	HLH
GUIDES_sg00365	ATOH7	ENSG00000179774.7	GATGGCCCTGAGCTACATCA	AGACCCTGCAGATGGCCCTGAGCTACATCATGGTGGCTCTGAC	10	69991243	0.643312	1	TRUE	FALSE	0	HLH
GUIDES_sg00366	ATOH7	ENSG00000179774.7	CAGTGTTGAGCCCCTGCATG	CGGTCGAAGGCAGTGTTGAGCCCCTGCATGCGGCGGCGGCGCT	10	69991279	0.630693	1	TRUE	FALSE	0	HLH
GUIDES_sg00367	ATOH7	ENSG00000179774.7	CTTCGACCGCTTACGCAGGG	TCAACACTGCCTTCGACCGCTTACGCAGGGTGGTGGTTCCCCA	10	69991171	0.62277	1	TRUE	FALSE	0	HLH
GUIDES_sg00368	ATOH7	ENSG00000179774.7	TGTTGAGCCCCTGCATGCGG	TCGAAGGCAGTGTTGAGCCCCTGCATGCGGCGGCGGCGCTCGC	10	69991282	0.600196	1	TRUE	FALSE	0	HLH
GUIDES_sg00369	ATOH8	ENSG00000168874.8	TGTCCAAACTGGCCATCCTG	GGGCAGAAGCTGTCCAAACTGGCCATCCTGAGGAGGATCGCCT	2	85991161	0.679508	4	FALSE	FALSE	0	HLH
GUIDES_sg00370	ATOH8	ENSG00000168874.8	TTCTGCCCATATGAGTAGCA	TTTGGACAGCTTCTGCCCATATGAGTAGCACGGCGGCACCTGA	2	85991299	0.641867	4	FALSE	FALSE	0	HLH
GUIDES_sg00371	ATOH8	ENSG00000168874.8	GCGCAGCCTTCGAGGCGCTC	CACACCATCAGCGCAGCCTTCGAGGCGCTCAGGAGGAAGCAGG	2	85982071	0.473979	2	FALSE	FALSE	0	HLH
GUIDES_sg00372	ATOH8	ENSG00000168874.8	CGAACGCCAGGGAGCGGACG	AGGCTCCTGGCGAACGCCAGGGAGCGGACGCGGCGGGTGCACA	2	85982035	0.437918	2	FALSE	FALSE	0	HLH
GUIDES_sg00373	ATR	ENSG00000175054.10	GAGCATGTGAAGTTACAATG	CTTTTTCGAAGAGCATGTGAAGTTACAATGAGGAGGCTGATGC	3	142176562	0.747638	46	FALSE	FALSE	0	PI3_PI4_kinase
GUIDES_sg00374	ATR	ENSG00000175054.10	TTGACATTACTGCAGTGGAA	TAACCAACCATTGACATTACTGCAGTGGAACGGCGGCAGTAAG	3	142177926	0.662457	45	FALSE	FALSE	0	PI3_PI4_kinase
GUIDES_sg00375	ATR	ENSG00000175054.10	AATGGGTCCTATGGGAACAG	TGGTTAATGGAATGGGTCCTATGGGAACAGAGGAGGGTCTTTT	3	142176527	0.651565	46	FALSE	FALSE	0	PI3_PI4_kinase
GUIDES_sg00376	ATR	ENSG00000175054.10	CTGACTTTGGTAGCATACAC	GATAAAGCTGCTGACTTTGGTAGCATACACTGGTGGCGAAGTT	3	142178194	0.647619	44	FALSE	FALSE	0	PI3_PI4_kinase
GUIDES_sg00377	ATRX	ENSG00000085224.16	CAAACAGTGTGACAGCAGTG	GTAGAAGCAACAAACAGTGTGACAGCAGTGAGGAGGATTCAAC	X	76776940	0.778474	35	FALSE	FALSE	0
GUIDES_sg00378	ATRX	ENSG00000085224.16	TGAGAGTTGAAACTGACAGG	ATAAGGAGTTTGAGAGTTGAAACTGACAGGGGGGGGTAAATTG	X	76777821	0.737217	34	FALSE	FALSE	0
GUIDES_sg00379	ATRX	ENSG00000085224.16	AGTGAGGATTCAACCTCTTG	GTGTGACAGCAGTGAGGATTCAACCTCTTGAGGAGGATATAAT	X	76776956	0.606214	35	FALSE	FALSE	0
GUIDES_sg00380	ATRX	ENSG00000085224.16	GGGGGTAAATTGGTCCCAGT	GAAACTGACAGGGGGTAAATTGGTCCCAGTTGGTGGTATGTTG	X	76777839	0.604604	34	FALSE	FALSE	0
GUIDES_sg00381	ATXN7	ENSG00000163635.13	TGTCCGGTGAGGAATACGTG	GCACAGAGTTTGTCCGGTGAGGAATACGTGTGGTGGAGATGGG	3	63982118	0.735682	16	FALSE	FALSE	0
GUIDES_sg00382	ATXN7	ENSG00000163635.13	AATGCCAGTAGCAGTACCAG	TAACTGTCAAAATGCCAGTAGCAGTACCAGTGGTGGCGGCTCA	3	63981597	0.725389	16	FALSE	FALSE	0
GUIDES_sg00383	ATXN7	ENSG00000163635.13	CAAATCGTTTTCTTCTACCC	AATAACACATCAAATCGTTTTCTTCTACCCTGGTGGACAGCCC	3	63973968	0.598466	13	FALSE	FALSE	0	SCA7
GUIDES_sg00384	ATXN7	ENSG00000163635.13	CACATTCCTTAACCCAGCGC	CACATTCCTTAACCCAGCGCAGGAGGGCTGTCC	3	63973755	0.587166	13	FALSE	FALSE	0	SCA7
GUIDES_sg00385	BACH1	ENSG00000156273.11	TACTCAGCCTTAATGACCAG	ACCAATGTTTTACTCAGCCTTAATGACCAGCGGCGGAAGAAAG	21	30693682	0.71054	11	FALSE	FALSE	0	BTB
GUIDES_sg00386	BACH1	ENSG00000156273.11	GGATGAAGTGTGCAAATGTG	AAGAGAATGTGGATGAAGTGTGCAAATGTGTGGTGGAGTTTTT	21	30698473	0.665191	12	FALSE	FALSE	0	BTB
GUIDES_sg00387	BACH1	ENSG00000156273.11	CCATCTTTGTGGAGGGACAG	TGCGATGTCACCATCTTTGTGGAGGGACAGCGGCGGTTCCGCG	21	30693730	0.664861	11	FALSE	FALSE	0	BTB
GUIDES_sg00388	BACH1	ENSG00000156273.11	GATTTTAAGTAAAGAGAATG	CTGCTAAACTGATTTTAAGTAAAGAGAATGTGGTGGATGAAGT	21	30698452	0.622221	12	FALSE	FALSE	0	BTB
GUIDES_sg00389	BACH2	ENSG00000112182.10	CAGCAGAGAAAACATCCGCG	AGCTGTTACTCAGCAGAGAAAACATCCGCGAGGAGGTCATCCG	6	90660067	0.803473	10	FALSE	FALSE	0	BTB
GUIDES_sg00390	BACH2	ENSG00000112182.10	GTGTAGGCAAACTGTAACAG	CAGCTTGGCAGTGTAGGCAAACTGTAACAGCGGCGGCCCAAAG	6	90661557	0.774363	10	FALSE	FALSE	0	BTB
GUIDES_sg00391	BACH2	ENSG00000112182.10	ACGTGACTTTGATCGTGGAG	ATTCTCTGTGACGTGACTTTGATCGTGGAGAGGAGGAAGGAGT	6	90718452	0.6958	8	FALSE	FALSE	0	BTB
GUIDES_sg00392	BACH2	ENSG00000112182.10	TCCTGGGCCTCAATGACCAG	ACCAACATCCTCCTGGGCCTCAATGACCAGCGGCGGAAAAAGG	6	90718410	0.668746	8	FALSE	FALSE	0	BTB
GUIDES_sg00393	BAG1	ENSG00000107262.12	TGTATTCCAAGTGCTGACAA	GCAACCATCTTGTATTCCAAGTGCTGACAACGGCGGTGTTTCC	9	33261138	0.712585	4	FALSE	FALSE	0	ubiquitin
GUIDES_sg00394	BAG1	ENSG00000107262.12	TAGATTGAAAAGGAAAGGCT	TCAAAGACAGTAGATTGAAAAGGAAAGGCTTGGTGGTAAAAAA	9	33255908	0.606655	9	FALSE	FALSE	0	BAG
GUIDES_sg00395	BAG1	ENSG00000107262.12	TTTTCCCAATTAACATGACC	TTTTCCCAATTAACATGACCCGGCGGCAACCAT	9	33261106	0.598553	4	FALSE	FALSE	0	ubiquitin
GUIDES_sg00396	BAG1	ENSG00000107262.12	GACAGTAGATTGAAAAGGAA	AAATTTCAAAGACAGTAGATTGAAAAGGAAAGGAGGCTTGGTA	9	33255903	0.576409	9	FALSE	FALSE	0	BAG
GUIDES_sg00397	BANF1	ENSG00000175334.3	GAATGGCTGAAAGACACTTG	CCTCTTCCGGGAATGGCTGAAAGACACTTGTGGTGGCGCCAAC	11	65771173	0.654295	3	TRUE	FALSE	0	BAF
GUIDES_sg00398	BANF1	ENSG00000175334.3	TTAGCACCAGAAACTGGCCA	TCATCTTTCTTTAGCACCAGAAACTGGCCAAGGAGGACAACAT	11	65771229	0.641368	3	TRUE	FALSE	0	BAF
GUIDES_sg00399	BANF1	ENSG00000175334.3	GAAGTCTCGGTGCTTTTGGG	GCTCTGCCACGAAGTCTCGGTGCTTTTGGGAGGAGGTTGTCAT	11	65770834	0.625581	2	FALSE	FALSE	0	BAF
GUIDES_sg00400	BANF1	ENSG00000175334.3	TGAAGTCCTGGGCAAGAAGC	CTGGGATTGGTGAAGTCCTGGGCAAGAAGCTGGTGGAGGAAAG	11	65770821	0.50707	2	FALSE	FALSE	0	BAF
GUIDES_sg00401	BANP	ENSG00000172530.15	GGACTACCTCTTCCACCGCG	TCACGCTGCTGGACTACCTCTTCCACCGCGAGGAGGTGCAGGC	16	88052189	0.742152	20	FALSE	FALSE	0
GUIDES_sg00402	BANP	ENSG00000172530.15	TGGCGGTCAAGAGCTTCTCG	GGCCAGAGCCTGGCGGTCAAGAGCTTCTCGCGGCGGAGAACGC	16	88061219	0.734062	21	FALSE	FALSE	0
GUIDES_sg00403	BANP	ENSG00000172530.15	ACACAGCCTGCACCTCGCGG	GAGAGGTTGGACACAGCCTGCACCTCGCGGTGGTGGAAGAGGT	16	88052122	0.727639	20	FALSE	FALSE	0
GUIDES_sg00404	BANP	ENSG00000172530.15	GGGTGCACAGCTGATCGCCG	AGGTGCTGCAGGGTGCACAGCTGATCGCCGTGGTGGCCTCCTC	16	88105702	0.709619	27	FALSE	FALSE	0
GUIDES_sg00405	BARHL1	ENSG00000125492.5	CTTGTCTCTAAAGTCCTCCG	TTTTGTCCAGCTTGTCTCTAAAGTCCTCCGCGGCGGCCTTGGC	9	135458250	0.71381	1	FALSE	FALSE	0
GUIDES_sg00406	BARHL1	ENSG00000125492.5	GATGTCCCTGATCAGAAAGG	AGTCGGCAAGGATGTCCCTGATCAGAAAGGAGGAGGAGGTGAC	9	135458367	0.699356	1	FALSE	FALSE	0
GUIDES_sg00407	BARHL1	ENSG00000125492.5	GCGAGGCGGCGAGCTCCATG	GTGAGGTTGAGCGAGGCGGCGAGCTCCATGCGGCGGTCCTGCA	9	135462781	0.678834	2	FALSE	FALSE	0	Homeobox
GUIDES_sg00408	BARHL1	ENSG00000125492.5	GCGCCTGAAAAAGCCACGCA	GTCCCCCGGTGCGCCTGAAAAAGCCACGCAAGGAGGCGCGCAC	9	135462787	0.632156	2	FALSE	FALSE	0	Homeobox
GUIDES_sg00409	BARHL2	ENSG00000143032.7	GGCCTGACTCCTAAAATCCG	GAGATGGGGTGGCCTGACTCCTAAAATCCGCGGCGGTCCTGGC	1	91182631	0.703202	1	FALSE	FALSE	0
GUIDES_sg00410	BARHL2	ENSG00000143032.7	GACCAAACTCGACAAGCGGG	AGGACAGCAAGACCAAACTCGACAAGCGGGAGGAGGATTCCCA	1	91182722	0.676857	1	FALSE	FALSE	0
GUIDES_sg00411	BARHL2	ENSG00000143032.7	CAGTTGATTGAGCTGGTGGT	AGCTACGCTCCAGTTGATTGAGCTGGTGGTCGGCGGAAAAAGC	1	91180217	0.625265	2	FALSE	FALSE	0	Homeobox
GUIDES_sg00412	BARHL2	ENSG00000143032.7	CCAAGAAGCCTCGAAAAGCA	CCTGTGAGAGCCAAGAAGCCTCGAAAAGCAAGGAGGACAGCTT	1	91180167	0.605571	2	FALSE	FALSE	0	Homeobox
GUIDES_sg00413	BARX1	ENSG00000131668.9	GCAGAAGTACCTTTCCACGC	GCTTCGAGAAGCAGAAGTACCTTTCCACGCCGGCGGACAGGTA	9	96715462	0.698287	2	FALSE	FALSE	0	Homeobox
GUIDES_sg00414	BARX1	ENSG00000131668.9	CCGCTCGAGTTGCAGCTCCG	GCCACACCTGCCGCTCGAGTTGCAGCTCCGCGGCGGGAAGCTG	9	96715325	0.663697	2	FALSE	FALSE	0
GUIDES_sg00415	BARX1	ENSG00000131668.9	GCCAGTTGCAGGTGAAGACG	CTGGGCCTGAGCCAGTTGCAGGTGAAGACGTGGTGGTACCAGA	9	96715059	0.660278	3	FALSE	FALSE	0	Homeobox
GUIDES_sg00416	BARX1	ENSG00000131668.9	TCTTCACCTGCAACTGGCTC	TGGTACCACGTCTTCACCTGCAACTGGCTCAGGAGGCCCAGGG	9	96715068	0.464169	3	FALSE	FALSE	0	Homeobox
GUIDES_sg00417	BARX2	ENSG00000043039.5	GCTGGCGGGTGATCACCGAG	ATGACAGTGGGCTGGCGGGTGATCACCGAGAGGAGGAGCGGAT	11	129306915	0.752319	2	FALSE	FALSE	0
GUIDES_sg00418	BARX2	ENSG00000043039.5	TCTGGGACTCACTCAGCTGC	TGGCTCAGTCTCTGGGACTCACTCAGCTGCAGGAGGTGAAGAC	11	129312767	0.521831	3	FALSE	FALSE	0.00840336	Homeobox
GUIDES_sg00419	BARX2	ENSG00000043039.5	CGGTGAAGATGGTGCGACTC	AGCTGCAGCTCGGTGAAGATGGTGCGACTCCGGCGGCGGGGCT	11	129306729	0.508637	2	FALSE	FALSE	0	Homeobox
GUIDES_sg00420	BARX2	ENSG00000043039.5	GTTGGACTTGGCTCAGTCTC	GTTGGACTTGGCTCAGTCTCTGGTGGGACTCAC	11	129312749	0.341769	3	FALSE	FALSE	0	Homeobox
GUIDES_sg00421	BATF	ENSG00000156127.6	ATGATGTGAGAAGAGTTCAG	GACTCATCTGATGATGTGAGAAGAGTTCAGAGGAGGAGGGAGA	14	75991456	0.729316	2	FALSE	FALSE	0	bZIP_1
GUIDES_sg00422	BATF	ENSG00000156127.6	CCTCTGTCGGCTCTTCTGGG	TCTGTGTCTGCCTCTGTCGGCTCTTCTGGGCGGCGGCAATACG	14	75991476	0.689425	2	FALSE	FALSE	0	bZIP_1
GUIDES_sg00423	BATF	ENSG00000156127.6	TTCAGCCGCTCTCCTCCCCC	TGACTCCAGCTTCAGCCGCTCTCCTCCCCCTGGTGGCAAACAG	14	75989078	0.492531	1	FALSE	FALSE	0
GUIDES_sg00424	BATF	ENSG00000156127.6	GGGAGGAGAGCGGCTGAAGC	GTTTGCCAGGGGGAGGAGAGCGGCTGAAGCTGGTGGAGTCACT	14	75989057	0.438204	1	FALSE	FALSE	0
GUIDES_sg00425	BATF2	ENSG00000168062.5	GCAGCCCATTGCCCCCACAG	GTCTGGGTCAGCAGCCCATTGCCCCCACAGAGGAGGTGCATGG	11	64764378	0.724653	1	FALSE	FALSE	0.190909
GUIDES_sg00426	BATF2	ENSG00000168062.5	CTTCTGCCGGCTTCGCTGGG	TGTCTGTGTGCTTCTGCCGGCTTCGCTGGGCGGCGGCTGCCCG	11	64761969	0.617909	2	FALSE	FALSE	0	bZIP_1
GUIDES_sg00427	BATF2	ENSG00000168062.5	GGGCAGCCGCCCAGCGAAGC	CAGAAGAACCGGGCAGCCGCCCAGCGAAGCCGGCGGCAGAAGC	11	64761982	0.467475	2	FALSE	FALSE	0	bZIP_1
GUIDES_sg00428	BATF2	ENSG00000168062.5	ATGCACCTCTGTGGGGGCAA	ATGCACCTCTGTGGGGGCAATGGTGGGCTGCTG	11	64764367	0.355826	1	FALSE	FALSE	0
GUIDES_sg00429	BATF3	ENSG00000123685.4	CCTCTGCAGGACGCTGCCGG	CCGCGACGCTCCTCTGCAGGACGCTGCCGGCGGCGGCCGGGAG	1	212873082	0.652878	1	FALSE	FALSE	0
GUIDES_sg00430	BATF3	ENSG00000123685.4	GAGTTGCTGCTCAGAGAAGT	GAAAAAAACCGAGTTGCTGCTCAGAGAAGTCGGCGGAAGAAGC	1	212870368	0.642157	2	FALSE	FALSE	0	bZIP_1
GUIDES_sg00431	BATF3	ENSG00000123685.4	ATGATGACAGGAAGGTCCGA	AGCCCTGAGGATGATGACAGGAAGGTCCGAAGGAGGAGAGAAA	1	212870332	0.633793	2	FALSE	FALSE	0	bZIP_1
GUIDES_sg00432	BATF3	ENSG00000123685.4	CAGAGGAGCGTCGCGGCGCC	CAGCGTCCTGCAGAGGAGCGTCGCGGCGCCCGGCGGGAACCAG	1	212873070	0.379428	1	FALSE	FALSE	0
GUIDES_sg00433	BAZ2A	ENSG00000076108.7	CTGCCATCGTCCCAAGATGG	GCCACATTTACTGCCATCGTCCCAAGATGGAGGAGGCTGTCCC	12	56993585	0.656231	29	FALSE	FALSE	0	PHD
GUIDES_sg00434	BAZ2A	ENSG00000076108.7	TGGGACGATGGCAGTAAATG	GCCTCCATCTTGGGACGATGGCAGTAAATGTGGTGGCAGCCAC	12	56993558	0.646525	29	FALSE	FALSE	0	PHD
GUIDES_sg00435	BAZ2A	ENSG00000076108.7	CGGTACCCACTCACCAAACG	GATGATGCGCCGGTACCCACTCACCAAACGTGGTGGGTTCACA	12	56992731	0.612661	31	FALSE	FALSE	0	Bromodomain
GUIDES_sg00436	BAZ2A	ENSG00000076108.7	AACGTGGGTTCACAGGCTCT	CCACTCACCAAACGTGGGTTCACAGGCTCTAGGAGGAAAGGCC	12	56992747	0.607156	31	FALSE	FALSE	0	Bromodomain
GUIDES_sg00437	BAZ2B	ENSG00000123636.13	ATTAGAGAGAAACTAAGTAG	TTTTTCCACAATTAGAGAGAAACTAAGTAGTGGTGGACAGTAA	2	160181459	0.638051	43	FALSE	FALSE	0	Bromodomain
GUIDES_sg00438	BAZ2B	ENSG00000123636.13	AAGATTACAACAATCCCAGA	CCATAGACCCAAGATTACAACAATCCCAGATGGTGGAGACTGG	2	160189163	0.597954	41	FALSE	FALSE	0	PHD
GUIDES_sg00439	BAZ2B	ENSG00000123636.13	TGGAAACTCATGAGGATGCA	CTGACTGAAATGGAAACTCATGAGGATGCATGGTGGCCTTTTC	2	160181358	0.55067	43	FALSE	FALSE	0	Bromodomain
GUIDES_sg00440	BAZ2B	ENSG00000123636.13	CAACAATCCCAGATGGAGAC	CCCAAGATTACAACAATCCCAGATGGAGACTGGTGGTTTTGTC	2	160189170	0.515846	41	FALSE	FALSE	0	PHD
GUIDES_sg00441	BBX	ENSG00000114439.14	CAAATGCTCACACAACACCG	ACTGCAATGACAAATGCTCACACAACACCGAGGAGGTCGGGGA	3	107520025	0.823675	33	FALSE	FALSE	0
GUIDES_sg00442	BBX	ENSG00000114439.14	GAGGCTAAAGAACGCAGACA	CCAGCGCAGCGAGGCTAAAGAACGCAGACACGGCGGCAGGCAT	3	107520002	0.703065	33	FALSE	FALSE	0
GUIDES_sg00443	BBX	ENSG00000114439.14	TAACAGGACTATATTGAGGG	CGGTCAAATGTAACAGGACTATATTGAGGGAGGAGGCTGTTGA	3	107497321	0.664853	29	FALSE	FALSE	0
GUIDES_sg00444	BBX	ENSG00000114439.14	AACAACGCAAGAACCTTTGG	CAGAGCCAACAACAACGCAAGAACCTTTGGTGGTGGGCAGCCA	3	107517474	0.656323	32	FALSE	FALSE	0
GUIDES_sg00445	BCL10	ENSG00000142867.8	CGTCCTTCTTCACTTCAGTG	CGTCCTTCTTCACTTCAGTGAGGAGGTCCTCCT	1	85741997	0.694833	1	FALSE	FALSE	0
GUIDES_sg00446	BCL10	ENSG00000142867.8	CACCGCACCGTCCCTCACCG	CCATGGAGCCCACCGCACCGTCCCTCACCGAGGAGGAGGACCT	1	85742006	0.686207	1	FALSE	FALSE	0
GUIDES_sg00447	BCL10	ENSG00000142867.8	ACATCAAGTAGAAAAAGGGC	TTCTTGTCGAACATCAAGTAGAAAAAGGGCTGGTGGAAAATTG	1	85736437	0.604259	2	FALSE	FALSE	0	CARD
GUIDES_sg00448	BCL10	ENSG00000142867.8	TACTTACAGGAAAACCCAAA	ATTGTTAGACTACTTACAGGAAAACCCAAAAGGAGGTCTGGAC	1	85736473	0.570895	2	FALSE	FALSE	0	CARD
GUIDES_sg00449	BCL11A	ENSG00000119866.16	ACAGATGATGAACCAGACCA	AGCCATTCTTACAGATGATGAACCAGACCACGGCGGCCCGTTG	2	60773148	0.732885	3	FALSE	FALSE	0
GUIDES_sg00450	BCL11A	ENSG00000119866.16	CAAATTTCAGAGCAACCTGG	GCAAGACGTTCAAATTTCAGAGCAACCTGGTGGTGGTGCACCG	2	60688228	0.714204	11	FALSE	FALSE	0	zf-C2H2
GUIDES_sg00451	BCL11A	ENSG00000119866.16	GAAAAAAGCATCCAATCCCG	CAATCGAGATGAAAAAAGCATCCAATCCCGTGGTGGAGGTTGG	2	60773345	0.705814	3	FALSE	FALSE	0
GUIDES_sg00452	BCL11A	ENSG00000119866.16	GTAGCAATCTCACTGTCCAC	TTCAAGAACTGTAGCAATCTCACTGTCCACAGGAGGAGAAGCC	2	60689331	0.671392	11	FALSE	FALSE	0	zf-C2H2
GUIDES_sg00453	BCL11B	ENSG00000127152.13	CTGGAGATAGAGGAGCCAAG	AGACGAGGGTCTGGAGATAGAGGAGCCAAGTGGTGGCCTGGGG	14	99723874	0.75049	2	FALSE	FALSE	0
GUIDES_sg00454	BCL11B	ENSG00000127152.13	CAGGTGGTCATCTTCGTCGG	TGGGTGAGAGCAGGTGGTCATCTTCGTCGGGGGGGGTGACTTG	14	99723873	0.681978	2	FALSE	FALSE	0
GUIDES_sg00455	BCL11B	ENSG00000127152.13	GAAGTGATCACGGATGAGTG	ACGCAGAGGTGAAGTGATCACGGATGAGTGAGGAGGGTGGGAG	14	99697835	0.670145	3	FALSE	FALSE	0
GUIDES_sg00456	BCL11B	ENSG00000127152.13	TCAGGGTGAGGGTCAGACGG	GTGACGGGACTCAGGGTGAGGGTCAGACGGAGGAGGCTCCCTT	14	99697861	0.667432	3	FALSE	FALSE	0
GUIDES_sg00457	BCL3	ENSG00000069399.8	GTGCAGCTCTTGCTAGAGCG	CCAAGAAACCGTGCAGCTCTTGCTAGAGCGCGGCGGTGCCGAC	19	45260650	0.706156	7	FALSE	FALSE	0	Ank
GUIDES_sg00458	BCL3	ENSG00000069399.8	GTTCACTGCCACGTGCAGGG	GGCACTCGGTGTTCACTGCCACGTGCAGGGCGGCGGTGAGCCC	19	45260663	0.69499	7	FALSE	FALSE	0	Ank
GUIDES_sg00459	BCL3	ENSG00000069399.8	GATCACCACATTACCGTCTG	ACCTGGCTGTGATCACCACATTACCGTCTGTGGTGGTCCGGCT	19	45260313	0.676328	6	FALSE	FALSE	0	Ank
GUIDES_sg00460	BCL3	ENSG00000069399.8	GGAAAACAACAGCCTTAGCA	TCCACGCCGTGGAAAACAACAGCCTTAGCATGGTGGTGCAGCT	19	45260960	0.640294	8	FALSE	FALSE	0	Ank
GUIDES_sg00461	BCL6	ENSG00000113916.13	GGATAAGCACATGGGCACGG	TCACCAGTGTGGATAAGCACATGGGCACGGAGGAGGTGGGCCA	3	187442855	0.750041	9	FALSE	FALSE	0	zf-C2H2
GUIDES_sg00462	BCL6	ENSG00000113916.13	TGTGGATAAGCACATGGGCA	TTCTCACCAGTGTGGATAAGCACATGGGCACGGCGGAGGTGGG	3	187442852	0.650033	9	FALSE	FALSE	0	zf-C2H2
GUIDES_sg00463	BCL6	ENSG00000113916.13	ACCCACACTCGAATTCACTC	CAACCTGAAAACCCACACTCGAATTCACTCTGGTGGAGAGAAG	3	187443368	0.620978	8	FALSE	FALSE	0	zf-C2H2
GUIDES_sg00464	BCL6	ENSG00000113916.13	CTGTACAAATCTGGCTCCGC	CTGTACAAATCTGGCTCCGCAGGAGGTTTCGCA	3	187443306	0.566299	8	FALSE	FALSE	0	zf-C2H2
GUIDES_sg00465	BCL6B	ENSG00000161940.6	GGGCTCCGCAGATTGAGCAG	CGGTTAAAACGGGCTCCGCAGATTGAGCAGTGGTGGTAAGGCT	17	6930138	0.715142	8	FALSE	FALSE	0	zf-C2H2
GUIDES_sg00466	BCL6B	ENSG00000161940.6	TCCGCAGGTAGGGCAAGGGT	GGAAGCGGGTTCCGCAGGTAGGGCAAGGGTAGGAGGGCTTCTC	17	6930357	0.56649	9	FALSE	FALSE	0	zf-C2H2
GUIDES_sg00467	BCL6B	ENSG00000161940.6	GCGTTTTCAGGTTTGCTGGC	ATGCGGCTGTGCGTTTTCAGGTTTGCTGGCCGGCGGTTAAAAC	17	6930108	0.561816	8	FALSE	FALSE	0	zf-C2H2
GUIDES_sg00468	BCL6B	ENSG00000161940.6	GTGGCGGAAGCGGGTTCCGC	GGGTCTGCAGGTGGCGGAAGCGGGTTCCGCAGGAGGTAGGGCA	17	6930342	0.517549	9	FALSE	FALSE	0	zf-C2H2
GUIDES_sg00469	BCLAF1	ENSG00000029363.11	CTGCAATGACCCTAAACGAG	TTCAAGTCAGCTGCAATGACCCTAAACGAGCGGCGGTTCACTT	6	136594257	0.738257	8	FALSE	FALSE	0
GUIDES_sg00470	BCLAF1	ENSG00000029363.11	TACTTTTCAAAAGAGACCGA	ACTCAAATACTACTTTTCAAAAGAGACCGAAGGAGGAAGAGGA	6	136588260	0.670574	13	FALSE	FALSE	0
GUIDES_sg00471	BCLAF1	ENSG00000029363.11	AGAAAAGAAGGACAGACGCA	AAAATAATGAAGAAAAGAAGGACAGACGCAAGGAGGAAGAAAA	6	136582604	0.641285	14	FALSE	FALSE	0
GUIDES_sg00472	BCLAF1	ENSG00000029363.11	AAGCAGCCTGTCTTTAGTCA	GTGTACTAGCAAGCAGCCTGTCTTTAGTCAAGGAGGAAGCAGG	6	136596828	0.640742	6	FALSE	FALSE	0
GUIDES_sg00473	BCOR	ENSG00000183337.12	GGGGTGGAGCCACTCTACAG	CCAGATCACTGGGGTGGAGCCACTCTACAGAGGAGGAGCCCAG	X	39911411	0.707101	18	FALSE	FALSE	0
GUIDES_sg00474	BCOR	ENSG00000183337.12	ATTGCAGCGAAATATGCGGG	CGTTTGGAAAATTGCAGCGAAATATGCGGGAGGAGGACATTTT	X	39911600	0.687042	18	FALSE	FALSE	0
GUIDES_sg00475	BCOR	ENSG00000183337.12	TCTACCTGAGTACGTAGCCA	TCATGATGGTTCTACCTGAGTACGTAGCCAAGGAGGTGGGGTC	X	39914689	0.632532	15	FALSE	FALSE	0	Ank
GUIDES_sg00476	BCOR	ENSG00000183337.12	TTATGGTGCTGACCCCACCT	TACTTCTCTCTTATGGTGCTGACCCCACCTTGGTGGCTACGTA	X	39914697	0.616038	15	FALSE	FALSE	0	Ank
GUIDES_sg00477	BDP1	ENSG00000145734.14	AGTTGTCAGTGTGCTTCCTG	GAGGTTCTGGAGTTGTCAGTGTGCTTCCTGAGGAGGTAAGAAA	5	70856028	0.707076	37	FALSE	FALSE	0
GUIDES_sg00478	BDP1	ENSG00000145734.14	GAATTGGAAAATAAAAACCT	CAAAGCAACAGAATTGGAAAATAAAAACCTCGGCGGACCAGTT	5	70840232	0.680241	31	FALSE	FALSE	0
GUIDES_sg00479	BDP1	ENSG00000145734.14	TGGAGATGGAAGCAGATCAG	TAATAACACTTGGAGATGGAAGCAGATCAGAGGAGGACTCTCG	5	70858168	0.647103	38	FALSE	FALSE	0
GUIDES_sg00480	BDP1	ENSG00000145734.14	GAAGCAGCTTTTCAGAGTAG	ACAGCAAGTTGAAGCAGCTTTTCAGAGTAGAGGAGGATCTAGA	5	70855908	0.62652	37	FALSE	FALSE	0
GUIDES_sg00481	BEND4	ENSG00000188848.11	TGGGCCATACCTGACGACAG	CCGCCGCGCCTGGGCCATACCTGACGACAGCGGCGGCGAACGA	4	42153760	0.771614	2	FALSE	FALSE	0
GUIDES_sg00482	BEND4	ENSG00000188848.11	GGTTGACAGAGGATCCACGT	GCACAGGAGAGGTTGACAGAGGATCCACGTCGGCGGCCAGATG	4	42145666	0.743703	3	FALSE	FALSE	0
GUIDES_sg00483	BEND4	ENSG00000188848.11	CATTGTCTGAGGTCTGACTG	TCTATGTCTACATTGTCTGAGGTCTGACTGTGGTGGACCCCTT	4	42145833	0.736812	3	FALSE	FALSE	0
GUIDES_sg00484	BEND4	ENSG00000188848.11	GATGAGCTTAAGTACTCATG	TTTCACAACCGATGAGCTTAAGTACTCATGCGGCGGCCTTGGG	4	42122219	0.72125	5	FALSE	FALSE	0
GUIDES_sg00485	BEX1	ENSG00000133169.5	ATTCACCAGCATCCAAAGGG	GGCACACAGTATTCACCAGCATCCAAAGGGAGGAGGGCCAAGG	X	102318095	0.670173	3	TRUE	FALSE	0	BEX
GUIDES_sg00486	BEX1	ENSG00000133169.5	AGCAGTAAACAGTCTCAGCA	AAGAGAAACGAGCAGTAAACAGTCTCAGCATGGTGGAAAATGC	X	102317864	0.603655	3	TRUE	FALSE	0
GUIDES_sg00487	BEX1	ENSG00000133169.5	TTGGCCCTCCCTTTGGATGC	AGGGGAGCCCTTGGCCCTCCCTTTGGATGCTGGTGGTGAATAC	X	102317943	0.451365	3	TRUE	FALSE	0	BEX
GUIDES_sg00488	BEX1	ENSG00000133169.5	GGAGCCCTTGGCCCTCCCTT	CTAATAAAGGGGAGCCCTTGGCCCTCCCTTTGGTGGATGCTGG	X	102317936	0.383536	3	TRUE	FALSE	0	BEX
GUIDES_sg00489	BHLHA15	ENSG00000180535.3	AGTCATCCCCCACGTGCGCG	CCCTGCGTGAAGTCATCCCCCACGTGCGCGCGGCGGACAAGAA	7	97841940	0.679251	2	TRUE	FALSE	0	HLH
GUIDES_sg00490	BHLHA15	ENSG00000180535.3	CGTGGGGGATGACTTCACGC	TCCGCGCGCACGTGGGGGATGACTTCACGCAGGAGGGCCTGGA	7	97841898	0.627255	2	TRUE	FALSE	0	HLH
GUIDES_sg00491	BHLHA15	ENSG00000180535.3	GAACTACATCAAATCGCTGA	CGCTGGCCAAGAACTACATCAAATCGCTGACGGCGGCCACCAT	7	97842003	0.615392	2	TRUE	FALSE	0	HLH
GUIDES_sg00492	BHLHA15	ENSG00000180535.3	TCTTGTCCGCGCGCACGTGG	TTGGAGAGCTTCTTGTCCGCGCGCACGTGGGGGGGGATGACTT	7	97841883	0.584886	2	TRUE	FALSE	0	HLH
GUIDES_sg00493	BHLHA9	ENSG00000205899.3	GCGCATCCTAGACTACAACG	GGGAGCGCAAGCGCATCCTAGACTACAACGAGGAGGCCTTCAA	17	1174104	0.829304	1	TRUE	FALSE	0	HLH
GUIDES_sg00494	BHLHA9	ENSG00000205899.3	GCGCTGCGGCACGACCTGGG	GCTGCGCCGGGCGCTGCGGCACGACCTGGGCGGCGGCAAGAGG	17	1174147	0.577716	1	TRUE	FALSE	0	HLH
GUIDES_sg00495	BHLHA9	ENSG00000205899.3	GGGAGAGCGCGGCGATGCGG	CGCAGGACCAGGGAGAGCGCGGCGATGCGGTGGTGGATGGCCC	17	1174230	0.541461	1	TRUE	FALSE	0	HLH
GUIDES_sg00496	BHLHA9	ENSG00000205899.3	GGCACGACCTGGGCGGCAAG	CGGGCGCTGCGGCACGACCTGGGCGGCAAGAGGAGGCTCTCCA	17	1174154	0.509001	1	TRUE	FALSE	0	HLH
GUIDES_sg00497	BHLHE22	ENSG00000180828.1	CTTGGAGAGCTTTCGCACCG	GCGTGGCGATCTTGGAGAGCTTTCGCACCGAGGAGGGGCTGTG	8	65493667	0.648607	1	TRUE	FALSE	0	HLH
GUIDES_sg00498	BHLHE22	ENSG00000180828.1	ACATCAATGCCCGAGAGCGC	CTGCGGCTTAACATCAATGCCCGAGAGCGCCGGCGGCGGATGC	8	65494103	0.572258	1	TRUE	FALSE	0	HLH
GUIDES_sg00499	BHLHE22	ENSG00000180828.1	CGTTCAGGTCGTGCATCCGC	TCCAGCGCGTCGTTCAGGTCGTGCATCCGCCGGCGGCGCTCTC	8	65493735	0.546241	1	TRUE	FALSE	0	HLH
GUIDES_sg00500	BHLHE22	ENSG00000180828.1	CACCGAGGGGCTGTGCGCGT	AGAGCTTTCGCACCGAGGGGCTGTGCGCGTAGGAGGGGATCAC	8	65493682	0.450654	1	TRUE	FALSE	0	HLH
GUIDES_sg00501	BHLHE40	ENSG00000134107.4	TAAGTTTGAGATGTTCGGGT	TAAGTTTGAGATGTTCGGGTAGGAGGAGATCCT	3	5022007	0.656659	3	FALSE	FALSE	0	HLH
GUIDES_sg00502	BHLHE40	ENSG00000134107.4	GGGTCACTTGGAAAAAGCAG	TCCAGACTTTGGGTCACTTGGAAAAAGCAGTGGTGGTTCTTGA	3	5023101	0.632407	4	FALSE	FALSE	0	HLH
GUIDES_sg00503	BHLHE40	ENSG00000134107.4	TCGAGAAAAAGAGACGTGAC	CACCGGCTCATCGAGAAAAAGAGACGTGACCGGCGGATTAACG	3	5022033	0.621699	3	FALSE	FALSE	0	HLH
GUIDES_sg00504	BHLHE40	ENSG00000134107.4	TAGTGCTTTCACATGCTTCA	TTAGGTTTGTTAGTGCTTTCACATGCTTCAAGGAGGTAAGTTC	3	5023157	0.449581	4	FALSE	FALSE	0	HLH
GUIDES_sg00505	BHLHE41	ENSG00000123095.5	GGGTTTACACATATACAAAG	TGCTCCTTTTGGGTTTACACATATACAAAGAGGAGGAATAGTC	12	26277501	0.638562	2	FALSE	FALSE	0
GUIDES_sg00506	BHLHE41	ENSG00000123095.5	TTCTTTTCTATTAATCTGTG	GTCTCTTCTTTTCTTTTCTATTAATCTGTGCGGCGGTAATTTG	12	26277094	0.58739	3	FALSE	FALSE	0	HLH
GUIDES_sg00507	BHLHE41	ENSG00000123095.5	TGTATATGTGTAAACCCAAA	TATTCCTCTTTGTATATGTGTAAACCCAAAAGGAGGAGCATGA	12	26277488	0.483873	2	FALSE	FALSE	0
GUIDES_sg00508	BHLHE41	ENSG00000123095.5	GAGCAATGCATTCATTAATT	TCTTTCAGCTGAGCAATGCATTCATTAATTCGGCGGTCTCTTC	12	26277062	0.373987	3	FALSE	FALSE	0	HLH
GUIDES_sg00509	BIN1	ENSG00000136717.10	GGCCGACCAGCACATCATTG	TGCTTCTCCAGGCCGACCAGCACATCATTGAGGAGGTTCTGGT	2	127819759	0.675579	11	FALSE	FALSE	0	BAR
GUIDES_sg00510	BIN1	ENSG00000136717.10	CAGTTTGAAGGGACTCGTAG	TTCTTTTTGGCAGTTTGAAGGGACTCGTAGTGGTGGTGCCGGG	2	127826551	0.62065	6	FALSE	FALSE	0	BAR
GUIDES_sg00511	BIN1	ENSG00000136717.10	TGGTGGACTACGACAGTGCC	GGGCGCAAGCTGGTGGACTACGACAGTGCCCGGCGGCACCACT	2	127826547	0.618475	6	FALSE	FALSE	0	BAR
GUIDES_sg00512	BIN1	ENSG00000136717.10	CCAGAACCTCAATGATGTGC	TGCAGCTCAACCAGAACCTCAATGATGTGCTGGTGGTCGGCCT	2	127819715	0.539089	11	FALSE	FALSE	0	BAR
GUIDES_sg00513	BLM	ENSG00000197299.6	CAAACTGGAAAAATATGGTG	TTACTGAAGACAAACTGGAAAAATATGGTGCGGCGGAAGTGAT	15	91352441	0.709345	22	FALSE	FALSE	0	HRDC
GUIDES_sg00514	BLM	ENSG00000197299.6	TGCAAGCTTCTTGAGAGTGA	TGCAAGCTTCTTGAGAGTGACGGCGGTATTAAA	15	91347417	0.599176	20	FALSE	FALSE	0	HRDC
GUIDES_sg00515	BLM	ENSG00000197299.6	AGTGTCTCAGAGGGAAGAGA	TAGTAGCAAAAGTGTCTCAGAGGGAAGAGATGGTGGTTAAAAA	15	91347478	0.58435	20	FALSE	FALSE	0	HRDC
GUIDES_sg00516	BLM	ENSG00000197299.6	TCAATTTGAAGCAAAACCTC	AGTAACACCATCAATTTGAAGCAAAACCTCAGGAGGATCAGAA	15	91352469	0.577906	22	FALSE	FALSE	0	HRDC
GUIDES_sg00517	BLZF1	ENSG00000117475.9	AAAGGGCAATCAGTTCTCCC	AAAGGGCAATCAGTTCTCCCCGGCGGCAGTGAT	1	169356256	0.647501	7	FALSE	FALSE	0
GUIDES_sg00518	BLZF1	ENSG00000117475.9	GAAACTGTTCCCGTTCACTT	ATTTCTTGACGAAACTGTTCCCGTTCACTTAGGAGGAGATCTT	1	169349763	0.62515	5	FALSE	FALSE	0
GUIDES_sg00519	BLZF1	ENSG00000117475.9	ATTTTAGAAAATGAAGCCCT	AAATCAGCTTATTTTAGAAAATGAAGCCCTAGGAGGTCGAAAC	1	169347680	0.609932	4	FALSE	FALSE	0	DASH_Hsk3
GUIDES_sg00520	BLZF1	ENSG00000117475.9	TGTCAATACAGTGTGATGTA	TTAGAACGTATGTCAATACAGTGTGATGTATGGTGGCGAAGTA	1	169347741	0.528052	4	FALSE	FALSE	0	DASH_Hsk3
GUIDES_sg00521	BMP2	ENSG00000125845.6	TAAAAGGCGTGATACCCCGG	TCCGTGGCAGTAAAAGGCGTGATACCCCGGGGGGGGAGCCACA	20	6759131	0.785854	3	TRUE	FALSE	0	TGF_beta
GUIDES_sg00522	BMP2	ENSG00000125845.6	GAAGAACTACCAGAAACGAG	AGAATCTTTGGAAGAACTACCAGAAACGAGTGGTGGGAAAACA	20	6758919	0.728223	3	TRUE	FALSE	0	TGFb_propeptide
GUIDES_sg00523	BMP2	ENSG00000125845.6	TAGCATGTAGGGGGGCACCA	GATACAGGTCTAGCATGTAGGGGGGCACCACGGCGGCGTCCCT	20	6750899	0.658041	2	FALSE	FALSE	0	TGFb_propeptide
GUIDES_sg00524	BMP2	ENSG00000125845.6	ATACAGGTCTAGCATGTAGG	AGTGCCTGCGATACAGGTCTAGCATGTAGGGGGGGGGCACCAC	20	6750890	0.651955	2	FALSE	FALSE	0	TGFb_propeptide
GUIDES_sg00525	BMP4	ENSG00000125378.11	CCTCATAAATGTTTATACGG	GGCTTCATAACCTCATAAATGTTTATACGGTGGTGGAAGCCCC	14	54417449	0.715376	7	TRUE	FALSE	0	TGFb_propeptide
GUIDES_sg00526	BMP4	ENSG00000125378.11	TCCACCACAATGTGACACGG	ACGAGACTGGTCCACCACAATGTGACACGGTGGTGGGAAACTT	14	54417012	0.707134	7	TRUE	FALSE	0	TGFb_propeptide
GUIDES_sg00527	BMP4	ENSG00000125378.11	GATACTCAAGACCAGTGCTG	GGGCGCTCAGGATACTCAAGACCAGTGCTGTGGTGGATCTGCT	14	54418641	0.67382	6	FALSE	FALSE	0	TGFb_propeptide
GUIDES_sg00528	BMP4	ENSG00000125378.11	GCTCATGGCTCTGCCCTGAG	TCCCGCAGGAGCTCATGGCTCTGCCCTGAGCGGCGGCGTCCTC	14	54418803	0.663135	6	FALSE	FALSE	0	TGFb_propeptide
GUIDES_sg00529	BMP7	ENSG00000101144.8	AGCCACCAGCAACCACTGGG	TTGACATCACAGCCACCAGCAACCACTGGGTGGTGGTCAATCC	20	55777625	0.724579	7	FALSE	FALSE	0	TGFb_propeptide
GUIDES_sg00530	BMP7	ENSG00000101144.8	CAAACCGGAACTCTCGATGG	TTGGAAAGATCAAACCGGAACTCTCGATGGTGGTGGTAGCGTG	20	55803440	0.720284	3	FALSE	FALSE	0	TGFb_propeptide
GUIDES_sg00531	BMP7	ENSG00000101144.8	ACCACTGGGTGGTCAATCCG	GCCACCAGCAACCACTGGGTGGTCAATCCGCGGCGGCACAACC	20	55777636	0.662704	7	FALSE	FALSE	0	TGFb_propeptide
GUIDES_sg00532	BMP7	ENSG00000101144.8	AGTTGGCGGGCCTGATTGGG	ATCAACCCCAAGTTGGCGGGCCTGATTGGGCGGCGGCACGGGC	20	55758815	0.637102	9	FALSE	FALSE	0	TGFb_propeptide
GUIDES_sg00533	BMPR1A	ENSG00000107779.7	GTCATACGAAGATATGCGTG	CGAGTGATCCGTCATACGAAGATATGCGTGAGGAGGTTGTGTG	10	88683204	0.711488	13	FALSE	FALSE	0	Pkinase
GUIDES_sg00534	BMPR1A	ENSG00000107779.7	GGCCAATTGTGTCTAATCGG	AAACGTTTGCGGCCAATTGTGTCTAATCGGTGGTGGAACAGTG	10	88683248	0.697917	13	FALSE	FALSE	0	Pkinase
GUIDES_sg00535	BMPR1A	ENSG00000107779.7	TGTGCCCTTGAATACCAGGG	ATGAAGTTGATGTGCCCTTGAATACCAGGGTGGTGGGCACCAA	10	88681314	0.690076	12	FALSE	FALSE	0	Pkinase_Tyr
GUIDES_sg00536	BMPR1A	ENSG00000107779.7	TATGACAACAGGGGGCAGTG	TATGACAACAGGGGGCAGTGTGGTGGGTTGCAA	10	88659571	0.646033	7	FALSE	FALSE	0	Activin_recp
GUIDES_sg00537	BNC1	ENSG00000169594.8	AGAAATGCACACATGCACAG	TGCATGTCAAAGAAATGCACACATGCACAGTGGTGGAGGGCTG	15	83933521	0.78746	5	FALSE	FALSE	0
GUIDES_sg00538	BNC1	ENSG00000169594.8	AAGGACACAGTTATCCCCTG	CTAAGTTTGAAAGGACACAGTTATCCCCTGAGGAGGCCAAAGT	15	83932285	0.783944	5	FALSE	FALSE	0
GUIDES_sg00539	BNC1	ENSG00000169594.8	CATGTATCCAACAAGCCAGG	GGATCCCCCCCATGTATCCAACAAGCCAGGTGGTGGAGATTGT	15	83935632	0.708142	4	FALSE	FALSE	0
GUIDES_sg00540	BNC1	ENSG00000169594.8	ACACTTCAGGATTATATCCG	CTTGGACTGGACACTTCAGGATTATATCCGTGGTGGATACGTA	15	83935807	0.677459	4	FALSE	FALSE	0
GUIDES_sg00541	BNC2	ENSG00000173068.13	TGTTCTCTAAGTGAGCAAGG	GAAGGATTGCTGTTCTCTAAGTGAGCAAGGAGGAGGCTGGGAC	9	16437301	0.786623	9	FALSE	FALSE	0
GUIDES_sg00542	BNC2	ENSG00000173068.13	CCTGGTGAGAGGGCTCACTG	TTGATGACGTCCTGGTGAGAGGGCTCACTGTGGTGGTTCTCAT	9	16435903	0.751422	9	FALSE	FALSE	0
GUIDES_sg00543	BNC2	ENSG00000173068.13	ACTCTGCGGGACTATGTCCG	CCTTGGCTGGACTCTGCGGGACTATGTCCGAGGAGGATACATC	9	16552747	0.730657	8	FALSE	FALSE	0
GUIDES_sg00544	BNC2	ENSG00000173068.13	AGCCAGGGAAGATTAACCTG	GAATGTTTTCAGCCAGGGAAGATTAACCTGAGGAGGACTTGTG	9	16583043	0.724587	6	FALSE	FALSE	0
GUIDES_sg00545	BOD1L1	ENSG00000038219.8	AAGATCCACCACCAGATCAG	GAGCCACCACAAGATCCACCACCAGATCAGAGGAGGCTCAGAG	4	13578605	0.681125	26	FALSE	FALSE	0
GUIDES_sg00546	BOD1L1	ENSG00000038219.8	GAAATCAGTTTCTGATCCAG	GAAAACGCCAGAAATCAGTTTCTGATCCAGTGGTGGAGGACAA	4	13578509	0.674858	26	FALSE	FALSE	0
GUIDES_sg00547	BOD1L1	ENSG00000038219.8	GTTTCTACAGGGTATTTGCG	TTTTAACGTTGTTTCTACAGGGTATTTGCGAGGAGGTCTTCCT	4	13582789	0.654624	21	FALSE	FALSE	0
GUIDES_sg00548	BOD1L1	ENSG00000038219.8	ATAATTATTAAAAGGAAAAG	AGATCAGCCAATAATTATTAAAAGGAAAAGAGGAGGAAGACCT	4	13582787	0.612821	21	FALSE	FALSE	0
GUIDES_sg00549	BOLA1	ENSG00000178096.8	GAGAGCTCACCACAGCCACG	CCCTCGAAACGAGAGCTCACCACAGCCACGCGGCGGAAGTGAG	1	149871820	0.72082	2	TRUE	FALSE	0	BolA
GUIDES_sg00550	BOLA1	ENSG00000178096.8	AAGTGAGTCTCACTGCCAGG	AGCCACGCGGAAGTGAGTCTCACTGCCAGGCGGCGGGACCGCG	1	149871843	0.71067	2	TRUE	FALSE	0	BolA
GUIDES_sg00551	BOLA1	ENSG00000178096.8	CTAGAGCTTCGCAACGAGAG	CCCCGAGGTGCTAGAGCTTCGCAACGAGAGCGGCGGTGGCCAC	1	149871776	0.697781	2	TRUE	FALSE	0	BolA
GUIDES_sg00552	BOLA1	ENSG00000178096.8	AGGCACGGACCCCCGCCCAG	CTGGCCATCCAGGCACGGACCCCCGCCCAGTGGTGGAGAGAGA	1	149871951	0.684367	2	TRUE	FALSE	0	BolA
GUIDES_sg00553	BOLA2B	ENSG00000169627.7	AAACCCTGACCCCAGACCAG	TTTGAACAGAAAACCCTGACCCCAGACCAGTGGTGGGCACGTG	16	30204371	0.641952	1	TRUE	FALSE	0	BolA
GUIDES_sg00554	BOLA2B	ENSG00000169627.7	TGTTCAAAGGCATGGATGTG	CAGGGTTTTCTGTTCAAAGGCATGGATGTGCGGCGGGAGCTCT	16	30204361	0.601431	1	TRUE	FALSE	0	BolA
GUIDES_sg00555	BOLA2B	ENSG00000169627.7	TGTGCGGGAGCTCTTCTGCT	AAGGCATGGATGTGCGGGAGCTCTTCTGCTAGGAGGCACGCGT	16	30204377	0.595246	1	TRUE	FALSE	0	BolA
GUIDES_sg00556	BOLA2B	ENSG00000169627.7	TCTGTCGCTCACGTGCCCAC	GTCCCTCATTTCTGTCGCTCACGTGCCCACTGGTGGTCTGGGG	16	30204320	0.589389	1	TRUE	FALSE	0	BolA
GUIDES_sg00557	BOLA3	ENSG00000163170.7	GTTTGCCACTCAGACTGAGG	ACCATCGGATGTTTGCCACTCAGACTGAGGGGGGGGAGCTCAG	2	74372355	0.671283	2	FALSE	FALSE	0	BolA
GUIDES_sg00558	BOLA3	ENSG00000163170.7	ACTTTTATAGCTGTAGCTCG	AATGTCAGTGACTTTTATAGCTGTAGCTCGTGGTGGAAACTTT	2	74372349	0.624075	2	FALSE	FALSE	0	BolA
GUIDES_sg00559	BOLA3	ENSG00000163170.7	GATTAACCATCTGGTGCTGC	GATTAACCATCTGGTGCTGCTGGTGGACAGTTC	2	74369420	0.468685	3	FALSE	FALSE	0	BolA
GUIDES_sg00560	BOLA3	ENSG00000163170.7	AATTGAATCAGAAGAATTTA	ATGAAATTAAAATTGAATCAGAAGAATTTAAGGAGGAGAAGAG	2	74369446	0.194595	3	FALSE	FALSE	0	BolA
GUIDES_sg00561	BPNT1	ENSG00000162813.13	ACTTGCAAATACATAAGCAG	TACAACCAGGACTTGCAAATACATAAGCAGAGGAGGCTTTGCC	1	220233105	0.663176	11	FALSE	FALSE	0	Inositol_P
GUIDES_sg00562	BPNT1	ENSG00000162813.13	GTATCCCACTTCTTACAACC	TGGAGCACAAGTATCCCACTTCTTACAACCAGGAGGACTTGCA	1	220233082	0.658739	11	FALSE	FALSE	0	Inositol_P
GUIDES_sg00563	BPNT1	ENSG00000162813.13	TCGATCCCATAGCAACAAGT	TCACAACTACTCGATCCCATAGCAACAAGTTGGTGGTTACTGA	1	220236228	0.615487	10	FALSE	FALSE	0	Inositol_P
GUIDES_sg00564	BPNT1	ENSG00000162813.13	GATGCTGTGCTGCGAGTAGG	TATGAACCCCGATGCTGTGCTGCGAGTAGGAGGAGGAGCAGGA	1	220236280	0.614268	10	FALSE	FALSE	0	Inositol_P
GUIDES_sg00565	BPTF	ENSG00000171634.12	ATTCGAGAACTTCTGCACAC	ACAAAGAATGATTCGAGAACTTCTGCACACTGGTGGTAAAATG	17	65971947	0.641061	32	FALSE	FALSE	0	Bromodomain
GUIDES_sg00566	BPTF	ENSG00000171634.12	ACGATATTATGAAAAGCTGA	GAGTACAAAGACGATATTATGAAAAGCTGACGGCGGAATTTGT	17	65971938	0.624249	32	FALSE	FALSE	0	Bromodomain
GUIDES_sg00567	BPTF	ENSG00000171634.12	GGGTCTACTGGTTCAAGGAA	TGCATCATTAGGGTCTACTGGTTCAAGGAAAGGAGGCCAGGCC	17	65962751	0.593161	31	FALSE	FALSE	0	Bromodomain
GUIDES_sg00568	BPTF	ENSG00000171634.12	CATTAGGGTCTACTGGTTCA	TCTGGTGCATCATTAGGGTCTACTGGTTCAAGGAGGAAAGGCC	17	65962746	0.475263	31	FALSE	FALSE	0	Bromodomain
GUIDES_sg00569	BRCA1	ENSG00000012048.15	GAATGGATGGTACAGCTGTG	AGATCAACTGGAATGGATGGTACAGCTGTGTGGTGGTGCTTCT	17	41201165	0.719213	24	FALSE	FALSE	0	BRCT
GUIDES_sg00570	BRCA1	ENSG00000012048.15	GCTGCACAACCACAATTGGG	CAGGCATCTGGCTGCACAACCACAATTGGGTGGTGGACACCCT	17	41199712	0.718493	25	FALSE	FALSE	0	BRCT
GUIDES_sg00571	BRCA1	ENSG00000012048.15	GATGCCTGGACAGAGGACAA	TGTGCAGCCAGATGCCTGGACAGAGGACAATGGTGGCTTCCAT	17	41199709	0.636452	25	FALSE	FALSE	0	BRCT
GUIDES_sg00572	BRCA1	ENSG00000012048.15	GAGCTTTCATCATTCACCCT	TGTGGTGAAGGAGCTTTCATCATTCACCCTTGGTGGCACAGTA	17	41201204	0.538675	24	FALSE	FALSE	0	BRCT
GUIDES_sg00573	BRD4	ENSG00000141867.13	ACGCTCCTCTTTCTCCCGAG	GGGCCTTCTCACGCTCCTCTTTCTCCCGAGCGGCGGCGCGGCG	19	15349960	0.702034	25	FALSE	FALSE	0
GUIDES_sg00574	BRD4	ENSG00000141867.13	CTTTCTCCCGAGCGGCGCGG	TCACGCTCCTCTTTCTCCCGAGCGGCGCGGCGGCGGAACTGCT	19	15349968	0.682198	25	FALSE	FALSE	0
GUIDES_sg00575	BRD4	ENSG00000141867.13	TGAAGCCTGTGGATGTCGGG	GGGCCGGAAATGAAGCCTGTGGATGTCGGGAGGAGGCCTGTGA	19	15350231	0.669292	24	FALSE	FALSE	0
GUIDES_sg00576	BRD4	ENSG00000141867.13	GAATAAAAAAAGCAAAGCCA	AAGTGGAAGAGAATAAAAAAAGCAAAGCCAAGGAGGAACCTCC	19	15367019	0.655434	14	FALSE	FALSE	0
GUIDES_sg00577	BRD7	ENSG00000166164.11	ATACGGATAATCTTGGCACG	CTGCCATGACATACGGATAATCTTGGCACGTGGTGGCCAAAAA	16	50357589	0.717946	14	FALSE	FALSE	0
GUIDES_sg00578	BRD7	ENSG00000166164.11	CTGGAGTCCAAACGCCCTGG	GTCTTGAGTACTGGAGTCCAAACGCCCTGGTGGTGGCTCTACT	16	50354667	0.682285	16	FALSE	FALSE	0
GUIDES_sg00579	BRD7	ENSG00000166164.11	AAGAGACAGATCATGTTCGG	TGAGGGACCCAAGAGACAGATCATGTTCGGAGGAGGGGGTCTG	16	50354207	0.668147	17	FALSE	FALSE	0
GUIDES_sg00580	BRD7	ENSG00000166164.11	TGGACTCCAGTACTCAAGAC	CCAGGGCGTTTGGACTCCAGTACTCAAGACAGGAGGCTCATAG	16	50354624	0.640622	16	FALSE	FALSE	0
GUIDES_sg00581	BRD8	ENSG00000112983.13	AGACCATGATGTCTATCACA	ACAATAGCTCAGACCATGATGTCTATCACATGGTGGCAGTGGA	5	137496716	0.685272	21	FALSE	FALSE	0	Bromodomain
GUIDES_sg00582	BRD8	ENSG00000112983.13	CTGCCATGTGATAGACATCA	TGCATCTCCACTGCCATGTGATAGACATCATGGTGGTCTGAGC	5	137496634	0.625448	21	FALSE	FALSE	0	Bromodomain
GUIDES_sg00583	BRD8	ENSG00000112983.13	AGCTCTCCATACAAGCATGA	GATTAGCTGCAGCTCTCCATACAAGCATGATGGTGGCTTTCTT	5	137497776	0.587297	19	FALSE	FALSE	0	Bromodomain
GUIDES_sg00584	BRD8	ENSG00000112983.13	AGAAAGCCATCATGCTTGTA	AAAATTTGGAAGAAAGCCATCATGCTTGTATGGTGGAGAGCTG	5	137497812	0.398072	19	FALSE	FALSE	0	Bromodomain
GUIDES_sg00585	BRD9	ENSG00000028310.13	CTCCTGGACCAGATCACAGG	GGTGGACGACCTCCTGGACCAGATCACAGGCGGCGGAGACCAC	5	876290	0.704216	15	FALSE	FALSE	0
GUIDES_sg00586	BRD9	ENSG00000028310.13	CGCCTGTGATCTGGTCCAGG	GAGTGGTCTCCGCCTGTGATCTGGTCCAGGAGGAGGTCGTCCA	5	876270	0.670124	15	FALSE	FALSE	0
GUIDES_sg00587	BRD9	ENSG00000028310.13	GAGCTGCTCTACTCAGCCTA	GGACGAGATGGAGCTGCTCTACTCAGCCTACGGCGGAGATGAG	5	878569	0.651393	14	FALSE	FALSE	0
GUIDES_sg00588	BRD9	ENSG00000028310.13	GAAGCACAGGCGGAGCGCGG	GGACCTGCACGAAGCACAGGCGGAGCGCGGCGGCGGCTCTCGG	5	865628	0.648401	20	FALSE	FALSE	0
GUIDES_sg00589	BRF1	ENSG00000185024.11	CCAGGTCATCAATGCCACTG	CTGTCAATCTCCAGGTCATCAATGCCACTGAGGAGGTCCAGCT	14	105686436	0.78533	11	FALSE	FALSE	0	BRF1
GUIDES_sg00590	BRF1	ENSG00000185024.11	AGTCCTGTCAAAAAAACTGG	AGCTTGAACAAGTCCTGTCAAAAAAACTGGAGGAGGAGGTTGA	14	105692615	0.694742	8	FALSE	FALSE	0
GUIDES_sg00591	BRF1	ENSG00000185024.11	TCAGGCCAGTACCGCCAGGG	GGGAGCCAATTCAGGCCAGTACCGCCAGGGAGGAGGCCATCGA	14	105683932	0.66946	14	FALSE	FALSE	0	BRF1
GUIDES_sg00592	BRF1	ENSG00000185024.11	AGATCAATTATAGCGTGCTC	ATCTCCAGCAAGATCAATTATAGCGTGCTCCGGCGGGGCCTCA	14	105683994	0.568893	14	FALSE	FALSE	0	BRF1
GUIDES_sg00593	BRF2	ENSG00000104221.8	CTGTTGGTAGTAGGCAACCG	GCCGATATGCCTGTTGGTAGTAGGCAACCGCGGCGGTATCCTC	8	37704630	0.728604	4	FALSE	FALSE	0
GUIDES_sg00594	BRF2	ENSG00000104221.8	TAACTGGCCCCTAACAATGG	GCCGACAGCATAACTGGCCCCTAACAATGGGGGGGGCCATCTG	8	37704563	0.728588	4	FALSE	FALSE	0
GUIDES_sg00595	BRF2	ENSG00000104221.8	GTAACATATTCCCGAAGCAC	GTAACATATTCCCGAAGCACAGGAGGGGAAAAC	8	37706135	0.474619	2	FALSE	FALSE	0
GUIDES_sg00596	BRF2	ENSG00000104221.8	GTTCGTTTTCCCCTGTGCTT	CGACTAACTTGTTCGTTTTCCCCTGTGCTTCGGCGGGAATATG	8	37706157	0.365371	2	FALSE	FALSE	0
GUIDES_sg00597	BRMS1	ENSG00000174744.9	TCAAGAGATCGACATCCTGG	TGTACATGCTTCAAGAGATCGACATCCTGGAGGAGGACTGGAC	11	66106233	0.717288	9	FALSE	FALSE	0
GUIDES_sg00598	BRMS1	ENSG00000174744.9	GGACCTAGAGAAGCAGTTCT	GTGAGATGCTGGACCTAGAGAAGCAGTTCTCGGCGGAGCTAAA	11	66109078	0.593892	4	FALSE	FALSE	0	Sds3
GUIDES_sg00599	BRMS1	ENSG00000174744.9	GAAGCAGTTCTCGGAGCTAA	TGGACCTAGAGAAGCAGTTCTCGGAGCTAAAGGAGGAGAAGTG	11	66109087	0.589896	4	FALSE	FALSE	0	Sds3
GUIDES_sg00600	BRMS1	ENSG00000174744.9	CCATCCGATTTTCTCTTCTG	CCATCCGATTTTCTCTTCTGAGGAGGGGACACA	11	66105732	0.551473	10	FALSE	FALSE	0
GUIDES_sg00601	BRPF1	ENSG00000156983.11	TTTCCCAGAGGACAGCAGTG	CTCGGGGCACTTTCCCAGAGGACAGCAGTGAGGAGGATACCTC	3	9787327	0.750221	14	FALSE	FALSE	0
GUIDES_sg00602	BRPF1	ENSG00000156983.11	ACGAGGTCCAGAGCATCCAG	TTTGGCCCACACGAGGTCCAGAGCATCCAGCGGCGGGGAGTCC	3	9787555	0.680173	15	FALSE	FALSE	0
GUIDES_sg00603	BRPF1	ENSG00000156983.11	TGAGAATGAGGCCTACTCCG	CCTCAGGCACTGAGAATGAGGCCTACTCCGTGGTGGGCACTGG	3	9787363	0.672221	14	FALSE	FALSE	0
GUIDES_sg00604	BRPF1	ENSG00000156983.11	CAGGGATGGGAACCCCATGG	AGTGGGGGCACAGGGATGGGAACCCCATGGTGGTGGAACATAC	3	9788100	0.672008	16	FALSE	FALSE	0
GUIDES_sg00605	BSX	ENSG00000188909.4	GCGAGTCAGAGAAAACCGTG	CCCGAGAGCTGCGAGTCAGAGAAAACCGTGCGGCGGGCTTTGC	11	122850086	0.739294	2	FALSE	FALSE	0	Homeobox
GUIDES_sg00606	BSX	ENSG00000188909.4	TGAGGAAATAAGGATGATGG	CCCGAGGTGGTGAGGAAATAAGGATGATGGTGGTGGTCTCCCT	11	122852146	0.735853	1	FALSE	FALSE	0
GUIDES_sg00607	BSX	ENSG00000188909.4	TCTGGGGCCACCTCTCTCAG	GGCGAAATGGTCTGGGGCCACCTCTCTCAGCGGCGGCTTGGGC	11	122852283	0.719255	1	FALSE	FALSE	0
GUIDES_sg00608	BSX	ENSG00000188909.4	CCTGTCCACGCCAGAACGAG	TCCAGCGCTACCTGTCCACGCCAGAACGAGTGGTGGAGCTGGC	11	122850127	0.666194	2	FALSE	FALSE	0	Homeobox
GUIDES_sg00609	BTAF1	ENSG00000095564.9	TAAGTGACAGAGGGCAAGTG	TAATCTCAAATAAGTGACAGAGGGCAAGTGAGGAGGTTTGAGG	10	93784586	0.686572	36	FALSE	FALSE	0	Helicase_C
GUIDES_sg00610	BTAF1	ENSG00000095564.9	ATGGAATGCCTCTGACCAGG	CCGGGAAACAATGGAATGCCTCTGACCAGGAGGAGGTATGCTG	10	93784541	0.670255	36	FALSE	FALSE	0	Helicase_C
GUIDES_sg00611	BTAF1	ENSG00000095564.9	CAATGGCCTGTTAATGTTGG	TTCATCCACCCAATGGCCTGTTAATGTTGGCGGCGGACAAACC	10	93768898	0.668584	29	FALSE	FALSE	0	SNF2_N
GUIDES_sg00612	BTAF1	ENSG00000095564.9	AACATTAACAGGCCATTGGG	TTTGTCCGCCAACATTAACAGGCCATTGGGTGGTGGATGAAGT	10	93768886	0.664765	29	FALSE	FALSE	0	SNF2_N
GUIDES_sg00613	BTBD8	ENSG00000189195.5	TCAGAAGCATGAAATTCCAG	ATTGTTCTCTTCAGAAGCATGAAATTCCAGAGGAGGATATCAG	1	92568187	0.741732	3	FALSE	FALSE	0
GUIDES_sg00614	BTBD8	ENSG00000189195.5	CAAAGTACAACCCACAGAGA	GTGCTTTGAACAAAGTACAACCCACAGAGAAGGAGGTAACATC	1	92554417	0.599249	2	FALSE	FALSE	0
GUIDES_sg00615	BTBD8	ENSG00000189195.5	TGCAGCAAAATAACTAGATC	CACTCAGCATTGCAGCAAAATAACTAGATCTGGTGGCACTCAA	1	92595316	0.452616	5	FALSE	FALSE	0	BTB
GUIDES_sg00616	BTBD8	ENSG00000189195.5	ACTAGATCTGGCACTCAAAA	CAGCAAAATAACTAGATCTGGCACTCAAAATGGTGGCCCTAAA	1	92595328	0.416176	5	FALSE	FALSE	0	BTB
GUIDES_sg00617	BTG2	ENSG00000159388.5	TGGAGCCGTCCTCCCCAATG	AAGACGCAGATGGAGCCGTCCTCCCCAATGCGGCGGTAGGACA	1	203276373	0.72259	2	TRUE	FALSE	0	BTG
GUIDES_sg00618	BTG2	ENSG00000159388.5	CAGAGGCTTAAGGTCTTCAG	CGTGAGCGAGCAGAGGCTTAAGGTCTTCAGCGGCGGGGCGCTC	1	203274850	0.686573	1	FALSE	FALSE	0	BTG
GUIDES_sg00619	BTG2	ENSG00000159388.5	ACGGCTTTTCGGGAAACCAG	GAGCCCTTGGACGGCTTTTCGGGAAACCAGTGGTGGTGTTTGT	1	203276550	0.685219	2	TRUE	FALSE	0	BTG
GUIDES_sg00620	BTG2	ENSG00000159388.5	GGCGATCTCCGGGAGCATGT	CCACGGCGGCGGCGATCTCCGGGAGCATGTCGGCGGTTCCCTT	1	203274854	0.552713	1	FALSE	FALSE	0	BTG
GUIDES_sg00621	BTK	ENSG00000010671.11	GTAGTTAATGAGCTCAGGGA	TGTGCTGATGGTAGTTAATGAGCTCAGGGATGGTGGTGCTGAA	X	100613336	0.660824	13	FALSE	FALSE	0	SH2
GUIDES_sg00622	BTK	ENSG00000010671.11	GGTATTCCAAACACATGACT	GGTATTCCAAACACATGACTCGGCGGAGTCAGG	X	100614302	0.650594	11	FALSE	FALSE	0	SH2
GUIDES_sg00623	BTK	ENSG00000010671.11	GTAATACTGGCTCTGAGGTG	TCTCAGCCAGGTAATACTGGCTCTGAGGTGTGGTGGAACACAC	X	100613384	0.643308	13	FALSE	FALSE	0	SH2
GUIDES_sg00624	BTK	ENSG00000010671.11	GTGAAGTATGGGAAATGGAG	ATTTGGGGTAGTGAAGTATGGGAAATGGAGAGGAGGCCAGTAC	X	100611859	0.639073	15	FALSE	FALSE	0	Pkinase
GUIDES_sg00625	BTRC	ENSG00000166167.13	ACCTTAAATGGACACAAACG	ATTTGTAAGGACCTTAAATGGACACAAACGAGGAGGCATTGCC	10	103295163	0.733737	13	FALSE	FALSE	0	WD40
GUIDES_sg00626	BTRC	ENSG00000166167.13	AGTGCAGAACTGCTTCACAA	TTGAAACGCAAGTGCAGAACTGCTTCACAATGGTGGTGAATCA	10	103294619	0.723781	12	FALSE	FALSE	0	WD40
GUIDES_sg00627	BTRC	ENSG00000166167.13	CAACTGACATTACCCTCCGG	ATGGCCTCCCCAACTGACATTACCCTCCGGAGGAGGGTGCTGG	10	103294577	0.713324	12	FALSE	FALSE	0	WD40
GUIDES_sg00628	BTRC	ENSG00000166167.13	AGGGACAGGCTGGTAGTGAG	TTTGCAGTACAGGGACAGGCTGGTAGTGAGTGGTGGCTCATCT	10	103295205	0.66289	13	FALSE	FALSE	0	WD40
GUIDES_sg00629	BUD31	ENSG00000106245.5	AGATGTAGCGGGTTTTCTGG	AAGAGGTCGAAGATGTAGCGGGTTTTCTGGTGGTGGTGGATCC	7	99013816	0.658146	5	TRUE	FALSE	0	G10
GUIDES_sg00630	BUD31	ENSG00000106245.5	GCATGAGGGAAAGAGGAAAG	AAACAGAACCGCATGAGGGAAAGAGGAAAGTGGTGGAATCTCT	7	99013793	0.651614	5	TRUE	FALSE	0	G10
GUIDES_sg00631	BUD31	ENSG00000106245.5	GGAGTTGATTGAGCCAACAC	CAGATGGCTGGGAGTTGATTGAGCCAACACTGGTGGATGAATT	7	99008779	0.608676	2	FALSE	FALSE	0	G10
GUIDES_sg00632	BUD31	ENSG00000106245.5	TGCCTAAAGTCAAAAGAAGC	TGCCTAAAGTCAAAAGAAGCCGGCGGAAAGCAC	7	99008736	0.602023	2	FALSE	FALSE	0	G10
GUIDES_sg00633	C14ORF39	ENSG00000179008.4	AAACTGTGTTGTATTTTGTG	AAAAAAAAGTAAACTGTGTTGTATTTTGTGAGGAGGAAGATGA	14	60903594	0.680333	20	FALSE	FALSE	0
GUIDES_sg00634	C14ORF39	ENSG00000179008.4	AACTTACTTGAGAAGCCAGA	AACTTACTTGAGAAGCCAGAAGGAGGAGAAGAT	14	60903584	0.634876	20	FALSE	FALSE	0
GUIDES_sg00635	C14ORF39	ENSG00000179008.4	ATCAAATTCCAATCAGTGGT	CACAGAAACAATCAAATTCCAATCAGTGGTCGGCGGAAAAAGG	14	60928112	0.553712	15	FALSE	FALSE	0
GUIDES_sg00636	C14ORF39	ENSG00000179008.4	AACAATCAAATTCCAATCAG	ACCCCACAGAAACAATCAAATTCCAATCAGTGGTGGTCGGAAA	14	60928108	0.528092	15	FALSE	FALSE	0
GUIDES_sg00637	C1D	ENSG00000197223.7	TGAGAATTCCATTGGTGCTG	TGTCAGCGTTTGAGAATTCCATTGGTGCTGTGGTGGATGAGAT	2	68274386	0.560291	4	FALSE	FALSE	0	C1D
GUIDES_sg00638	C1D	ENSG00000197223.7	CATCTCATCCACAGCACCAA	TGGTCTTCAGCATCTCATCCACAGCACCAATGGTGGAATTCTC	2	68274369	0.553506	4	FALSE	FALSE	0	C1D
GUIDES_sg00639	C1D	ENSG00000197223.7	TCCACTTGAACAAGCAAAAG	AACAGTTGGATCCACTTGAACAAGCAAAAGTGGTGGATTTGGT	2	68273500	0.53802	5	FALSE	FALSE	0	C1D
GUIDES_sg00640	C1D	ENSG00000197223.7	AACCCAAGGAGTTAATCCTA	TTTATTTGGCAACCCAAGGAGTTAATCCTAAGGAGGAACATCC	2	68273149	0.534018	6	FALSE	FALSE	0	C1D
GUIDES_sg00641	C20ORF194	ENSG00000088854.11	GGAAAGCCCTGAAGACCAGG	AAGCCTCAGAGGAAAGCCCTGAAGACCAGGGGGGGGATGCTGA	20	3235894	0.707833	35	FALSE	FALSE	0
GUIDES_sg00642	C20ORF194	ENSG00000088854.11	CTGCAGGTAGGGGTTCCAAG	TAAAAGTAGCCTGCAGGTAGGGGTTCCAAGTGGTGGCGTTTTA	20	3234454	0.697144	36	FALSE	FALSE	0
GUIDES_sg00643	C20ORF194	ENSG00000088854.11	GATACGCTTTTGGAGTCTGG	GCTGTCTTGAGATACGCTTTTGGAGTCTGGTGGTGGTGGTGTG	20	3236771	0.691977	34	FALSE	FALSE	0
GUIDES_sg00644	C20ORF194	ENSG00000088854.11	AGCGTATCTCAAGACAGCAG	AGACTCCAAAAGCGTATCTCAAGACAGCAGCGGCGGGCAGCAG	20	3236769	0.68225	34	FALSE	FALSE	0
GUIDES_sg00645	C3ORF33	ENSG00000174928.11	TTAACCAGCAAAGCACCACG	TCCAGCCAACTTAACCAGCAAAGCACCACGTGGTGGCTCTTCT	3	155485450	0.773793	6	FALSE	FALSE	0
GUIDES_sg00646	C3ORF33	ENSG00000174928.11	AGAAGAAATGTTAAACTACG	AGAATTTATAAGAAGAAATGTTAAACTACGTGGTGGACGATTA	3	155493554	0.677804	5	FALSE	FALSE	0
GUIDES_sg00647	C3ORF33	ENSG00000174928.11	AGAACTCGCTGAAACTGGGA	TGGCTGGAGTAGAACTCGCTGAAACTGGGAAGGAGGCATGGTT	3	155485357	0.640259	6	FALSE	FALSE	0
GUIDES_sg00648	C3ORF33	ENSG00000174928.11	TTACGCCGAATAACTGAGAA	ACGTGGACGATTACGCCGAATAACTGAGAATGGTGGTTTAGAA	3	155493581	0.532472	5	FALSE	FALSE	0
GUIDES_sg00649	CACTIN	ENSG00000105298.9	AGAGCACTTCAAGACATGGG	AGAAGGAGGCAGAGCACTTCAAGACATGGGAGGAGGAGCAGGA	19	3620227	0.716012	4	FALSE	FALSE	0
GUIDES_sg00650	CACTIN	ENSG00000105298.9	CCGAGGAGAAGCGCGCACGG	TTCGAGACGCCCGAGGAGAAGCGCGCACGGCGGCGGCTGGCCA	19	3624025	0.690727	2	FALSE	FALSE	0
GUIDES_sg00651	CACTIN	ENSG00000105298.9	GGCCAAGTACATCAGCGCTG	TCGACCTGCTGGCCAAGTACATCAGCGCTGAGGAGGATGACGA	19	3619145	0.668486	5	FALSE	FALSE	0
GUIDES_sg00652	CACTIN	ENSG00000105298.9	GTAGGGCTCATGCATCTCCA	TGAGGAACGTGTAGGGCTCATGCATCTCCACGGCGGCCAGATC	19	3619154	0.662452	5	FALSE	FALSE	0
GUIDES_sg00653	CAMK1D	ENSG00000183049.8	CAAACTCATATTCCGCCTTG	TAGGGAGAGTCAAACTCATATTCCGCCTTGAGGAGGATCTGCT	10	12856246	0.648624	7	FALSE	FALSE	0	Pkinase
GUIDES_sg00654	CAMK1D	ENSG00000183049.8	GATGTAGGCAATCACTCCGA	GATGTAGGCAATCACTCCGATGGTGGACCAGCA	10	12833178	0.646828	6	FALSE	FALSE	0	Pkinase
GUIDES_sg00655	CAMK1D	ENSG00000183049.8	ACACGTGTGAGCAGGCAGCT	AATAAAAGATACACGTGTGAGCAGGCAGCTCGGCGGCACCCAT	10	12858316	0.639193	8	FALSE	FALSE	0	Pkinase
GUIDES_sg00656	CAMK1D	ENSG00000183049.8	TCCGATGGACCAGCAGTCAA	AGGCAATCACTCCGATGGACCAGCAGTCAACGGCGGCTTTGCT	10	12833193	0.585503	6	FALSE	FALSE	0	Pkinase
GUIDES_sg00657	CAMK2A	ENSG00000070808.11	GGGGGAAACAAGAAGAGCGA	AGGGAAGAGTGGGGGAAACAAGAAGAGCGATGGTGGTGTGAAG	5	149624754	0.621688	14	FALSE	FALSE	0
GUIDES_sg00658	CAMK2A	ENSG00000070808.11	GGTTTTCAAAATAGAATCGA	GGTTTTCAAAATAGAATCGATGGTGGAAGTCCA	5	149607774	0.54741	18	FALSE	FALSE	0	CaMKII_AD
GUIDES_sg00659	CAMK2A	ENSG00000070808.11	GGTTCGAAGGCTGTCATGCC	CAGGGCCTCAGGTTCGAAGGCTGTCATGCCAGGAGGGTCGCAC	5	149607833	0.447104	18	FALSE	FALSE	0	CaMKII_AD
GUIDES_sg00660	CAMK2A	ENSG00000070808.11	CTCAAAATCTCCATTGCTTA	ACGTGTAGGACTCAAAATCTCCATTGCTTATGGTGGCTTCAAT	5	149610895	0.340661	17	FALSE	FALSE	0	CaMKII_AD
GUIDES_sg00661	CAMTA1	ENSG00000171735.14	TGCGCCCATGAACAAGTGTG	TCTTCTTTGCTGCGCCCATGAACAAGTGTGTGGTGGTGAGAGC	1	6947775	0.707261	9	FALSE	FALSE	0	CG-1
GUIDES_sg00662	CAMTA1	ENSG00000171735.14	GTTCAAGTTTACCAAAAGAG	CTGCCGAAATGTTCAAGTTTACCAAAAGAGAGGAGGCACCGCT	1	6885246	0.649871	4	FALSE	FALSE	0	CG-1
GUIDES_sg00663	CAMTA1	ENSG00000171735.14	TACCAAAAGAGAGGCACCGC	TGTTCAAGTTTACCAAAAGAGAGGCACCGCTGGTGGAACACTA	1	6885255	0.573109	4	FALSE	FALSE	0	CG-1
GUIDES_sg00664	CAMTA1	ENSG00000171735.14	TCATGGGCGCAGCAAAGAAG	ACACACTTGTTCATGGGCGCAGCAAAGAAGAGGAGGGATCCAC	1	6947752	0.510808	9	FALSE	FALSE	0	CG-1
GUIDES_sg00665	CAMTA2	ENSG00000108509.16	ATTTCAGCAGAGCCGCCGAG	AACAGAAGCGATTTCAGCAGAGCCGCCGAGCGGCGGCTGTGCT	17	4872541	0.725092	24	FALSE	FALSE	0
GUIDES_sg00666	CAMTA2	ENSG00000108509.16	ACCGGAGCGGATTAAACGAG	TCGAAGCCACACCGGAGCGGATTAAACGAGAGGAGGACTTCGT	17	4873695	0.714938	20	FALSE	FALSE	0
GUIDES_sg00667	CAMTA2	ENSG00000108509.16	GGAAGATCATGAGATTCCTG	CAGGCAGCCCGGAAGATCATGAGATTCCTGCGGCGGCGCTGCC	17	4872259	0.705938	25	FALSE	FALSE	0
GUIDES_sg00668	CAMTA2	ENSG00000108509.16	TCATCGAAGCCACACCGGAG	GCCAAGCAGATCATCGAAGCCACACCGGAGCGGCGGATTAAAC	17	4873682	0.67749	20	FALSE	FALSE	0
GUIDES_sg00669	CAPN15	ENSG00000103326.6	CCTGGCCCACAGTAAGCGCG	TGGGCCGCCTCCTGGCCCACAGTAAGCGCGCGGCGGTCAAGAA	16	602416	0.757282	13	FALSE	FALSE	0
GUIDES_sg00670	CAPN15	ENSG00000103326.6	TTCAACGTGGTGTCCACACG	CACCGACAGCTTCAACGTGGTGTCCACACGCGGCGGCAGCCTG	16	602999	0.709108	15	FALSE	FALSE	0
GUIDES_sg00671	CAPN15	ENSG00000103326.6	CATGCCGCACGGCAGCAGTG	GTGGCGAGCTCATGCCGCACGGCAGCAGTGAGGAGGGTGTCTT	16	601627	0.649503	11	FALSE	FALSE	0	Peptidase_C2
GUIDES_sg00672	CAPN15	ENSG00000103326.6	TTCCAGGAGAAACGGCCCCA	CCAGCTGCCGTTCCAGGAGAAACGGCCCCACGGCGGGTTTCGG	16	601642	0.586194	11	FALSE	FALSE	0	Peptidase_C2
GUIDES_sg00673	CAPN3	ENSG00000092529.18	CACTATGACACAGACCAGTC	AATTTTCAAACACTATGACACAGACCAGTCCGGCGGCACCATC	15	42702817	0.632469	25	FALSE	FALSE	0	efhand
GUIDES_sg00674	CAPN3	ENSG00000092529.18	CCATGAGCGCAATCATGCTA	CCATGAGCGCAATCATGCTACGGCGGCAGGACT	15	42702150	0.599088	23	FALSE	FALSE	0	efhand
GUIDES_sg00675	CAPN3	ENSG00000092529.18	GAGCGCAATCATGCTACGGC	ATACATCCATGAGCGCAATCATGCTACGGCAGGAGGACTCCAG	15	42702154	0.547144	23	FALSE	FALSE	0	efhand
GUIDES_sg00676	CAPN3	ENSG00000092529.18	CTCGTAGCTGTTGATGGTGC	CATTTCGCATCTCGTAGCTGTTGATGGTGCCGGCGGACTGGTC	15	42702830	0.487922	25	FALSE	FALSE	0	efhand
GUIDES_sg00677	CARD11	ENSG00000198286.5	AGCGGATGAACAGCAACGAG	AACAAGTATAAGCGGATGAACAGCAACGAGCGGCGGGTCCGCA	7	2954918	0.656933	22	FALSE	FALSE	0
GUIDES_sg00678	CARD11	ENSG00000198286.5	CACCCGGATGAAGAGCACGA	TCTTCTCACACACCCGGATGAAGAGCACGATGGTGGGGTAGAT	7	2949729	0.640697	25	FALSE	FALSE	0
GUIDES_sg00679	CARD11	ENSG00000198286.5	CAGAGGCTGCTCAACTCGGG	GACGCTGGTGCAGAGGCTGCTCAACTCGGGAGGAGGTGCCATG	7	2953068	0.637857	23	FALSE	FALSE	0
GUIDES_sg00680	CARD11	ENSG00000198286.5	GCGGACTCCCCGAGATGATG	AGGCTCCCTAGCGGACTCCCCGAGATGATGCGGCGGACCCGCT	7	2954950	0.629036	22	FALSE	FALSE	0
GUIDES_sg00681	CARD14	ENSG00000141527.12	TGGTGTAAGAGTTCACGCGG	GTATCCTTCATGGTGTAAGAGTTCACGCGGTGGTGGGCATGCC	17	78176045	0.749786	21	FALSE	FALSE	0
GUIDES_sg00682	CARD14	ENSG00000141527.12	TCATGGTGTAAGAGTTCACG	GCAGTATCCTTCATGGTGTAAGAGTTCACGCGGCGGTGGGCAT	17	78176042	0.747837	21	FALSE	FALSE	0
GUIDES_sg00683	CARD14	ENSG00000141527.12	CCTGTCTGTGAAGGTCAACA	GCTTCTGCTGCCTGTCTGTGAAGGTCAACACGGCGGACGGTAC	17	78175663	0.708625	20	FALSE	FALSE	0
GUIDES_sg00684	CARD14	ENSG00000141527.12	CTTGTTCAAGGCAGTCCTGG	CCTCAGAGCCCTTGTTCAAGGCAGTCCTGGAGGAGGACACGAC	17	78175585	0.671828	20	FALSE	FALSE	0
GUIDES_sg00685	CARF	ENSG00000138380.13	TACTTGAGGATGTAAACGTG	TCTTATGTGCTACTTGAGGATGTAAACGTGAGGAGGGTAATGC	2	203836315	0.686259	14	FALSE	FALSE	0
GUIDES_sg00686	CARF	ENSG00000138380.13	AGAATCAATTACCACCAAAG	ATTCACCAGGAGAATCAATTACCACCAAAGTGGTGGAAACAAA	2	203846310	0.6571	18	FALSE	FALSE	0
GUIDES_sg00687	CARF	ENSG00000138380.13	GGGCTGAAATGAGGAGAGTG	TAAATATTTTGGGCTGAAATGAGGAGAGTGAGGAGGAGAGCAA	2	203846318	0.655759	18	FALSE	FALSE	0
GUIDES_sg00688	CARF	ENSG00000138380.13	AAGGAGAAGGTGACAAAGTG	GACACAGGAAAAGGAGAAGGTGACAAAGTGAGGAGGCAGGGAG	2	203836398	0.655052	14	FALSE	FALSE	0
GUIDES_sg00689	CARHSP1	ENSG00000153048.6	CCCGACTGAAGCTTGATGGG	TGTCCAGCAGCCCGACTGAAGCTTGATGGGTGGTGGGGGGCTG	16	8953148	0.635526	8	FALSE	FALSE	0
GUIDES_sg00690	CARHSP1	ENSG00000153048.6	GAGTCTGCAAATGCTTCTGC	GTCTACAAAGGAGTCTGCAAATGCTTCTGCCGGCGGTCCAAGG	16	8952261	0.61355	9	FALSE	FALSE	0	CSD
GUIDES_sg00691	CARHSP1	ENSG00000153048.6	CAGCTGGAGTAATGAAGCCA	GGGCCGCCATCAGCTGGAGTAATGAAGCCATGGTGGCCCTTGG	16	8952260	0.609754	9	FALSE	FALSE	0	CSD
GUIDES_sg00692	CARHSP1	ENSG00000153048.6	ATCCCCTCTGCGGGGCAACG	AGCGCTCACCATCCCCTCTGCGGGGCAACGTGGTGGTCCCAAG	16	8953139	0.603716	8	FALSE	FALSE	0
GUIDES_sg00693	CASZ1	ENSG00000130940.10	AATACCCAGCTCATTAACGA	CCACAAGAAGAATACCCAGCTCATTAACGACGGCGGCTTCCAG	1	10714561	0.712632	12	FALSE	FALSE	0
GUIDES_sg00694	CASZ1	ENSG00000130940.10	GCACAAGAGCTACCACATCA	ACATCGAGAAGCACAAGAGCTACCACATCAAGGAGGACGATGC	1	10713501	0.700371	13	FALSE	FALSE	0
GUIDES_sg00695	CASZ1	ENSG00000130940.10	TCAGGGCGGAGAAGTCAACA	TTCTTGCTGCTCAGGGCGGAGAAGTCAACAAGGAGGTCGTCGT	1	10713939	0.697035	13	FALSE	FALSE	0
GUIDES_sg00696	CASZ1	ENSG00000130940.10	CGTCTGCAAAACGTCTGGCA	ACTGCAAGTACGTCTGCAAAACGTCTGGCAAGGAGGCCGAATC	1	10706279	0.684723	19	FALSE	FALSE	0
GUIDES_sg00697	CAT	ENSG00000121691.4	CCAGGAGGGGTACTTTCCTG	TGTAAAAAGTCCAGGAGGGGTACTTTCCTGTGGTGGCAATGGC	11	34477649	0.727405	7	FALSE	FALSE	0	Catalase
GUIDES_sg00698	CAT	ENSG00000121691.4	GATGCAGAGACTCAGGACGT	GATGCAGAGACTCAGGACGTAGGAGGCTCCAGA	11	34474658	0.724365	5	FALSE	FALSE	0	Catalase
GUIDES_sg00699	CAT	ENSG00000121691.4	AATTTCACTGCAAACCCACG	TTCTGTGTAAAATTTCACTGCAAACCCACGAGGAGGGTCCCGA	11	34473716	0.721916	4	FALSE	FALSE	0	Catalase
GUIDES_sg00700	CAT	ENSG00000121691.4	ATCCCTGATGAAGAAAATGG	CCAATATGGGATCCCTGATGAAGAAAATGGGGGGGGTGTTATT	11	34473652	0.708035	4	FALSE	FALSE	0	Catalase
GUIDES_sg00701	CBFA2T2	ENSG00000078699.17	GTGCCCCTCATGAATCCCGG	TGCTCTCACTGTGCCCCTCATGAATCCCGGGGGGGGCCAATTC	20	32212692	0.736142	12	FALSE	FALSE	0
GUIDES_sg00702	CBFA2T2	ENSG00000078699.17	GACGAGGAAAGCATCCTCTG	GCTCATTGATGACGAGGAAAGCATCCTCTGCGGCGGCCTGCCG	20	32228193	0.72199	17	FALSE	FALSE	0
GUIDES_sg00703	CBFA2T2	ENSG00000078699.17	AAACCATAGCGGATGTCAAG	CGAATGGAGCAAACCATAGCGGATGTCAAGCGGCGGCAGGCCG	20	32228280	0.691426	17	FALSE	FALSE	0
GUIDES_sg00704	CBFA2T2	ENSG00000078699.17	GGCGCTCTATGGCAGTTCTG	GAGAAAACAAGGCGCTCTATGGCAGTTCTGCGGCGGCGCTGTC	20	32217581	0.674877	14	FALSE	FALSE	0
GUIDES_sg00705	CBFA2T3	ENSG00000129993.10	GAACTCGACATTGACGATCG	GAACTCGACATTGACGATCGAGGAGGAGTTTCA	16	88958308	0.679443	9	FALSE	FALSE	0	TAFH
GUIDES_sg00706	CBFA2T3	ENSG00000129993.10	CGGCCGCAGAGGGAAGTTGG	GAATGACAAACGGCCGCAGAGGGAAGTTGGTGGTGGCCTCCTG	16	88958330	0.670961	9	FALSE	FALSE	0	TAFH
GUIDES_sg00707	CBFA2T3	ENSG00000129993.10	AGGCCGTGAATGAGGTGAAG	AGGCCGTGAATGAGGTGAAGCGGCGGCAGGCCA	16	88945700	0.658866	16	FALSE	FALSE	0
GUIDES_sg00708	CBFA2T3	ENSG00000129993.10	GGCGCTCTCGTAGCTCCCGG	AGCGGCCGATGGCGCTCTCGTAGCTCCCGGGGGGGGTCTGGGT	16	88951485	0.634495	11	FALSE	FALSE	0
GUIDES_sg00709	CBFB	ENSG00000067955.9	GAGAGACAGATTGGTTCCTG	GAAAAAACTGGAGAGACAGATTGGTTCCTGTGGTGGCCACAAA	16	67070645	0.667715	4	FALSE	FALSE	0	CBF_beta
GUIDES_sg00710	CBFB	ENSG00000067955.9	GGAGTCTGTGTTATCTGGAA	GATTCTGAATGGAGTCTGTGTTATCTGGAAAGGAGGCTGGATT	16	67100634	0.636581	5	FALSE	FALSE	0	CBF_beta
GUIDES_sg00711	CBFB	ENSG00000067955.9	AAGTCGACATACTCTCGGCT	TTCTCTTTCTAAGTCGACATACTCTCGGCTAGGAGGTGTTTGT	16	67070580	0.624075	4	FALSE	FALSE	0	CBF_beta
GUIDES_sg00712	CBFB	ENSG00000067955.9	GTCTCATCGGGAGGAAATGG	ATAGAGACAGGTCTCATCGGGAGGAAATGGAGGAGGTGAGAGT	16	67116209	0.621857	6	FALSE	FALSE	0	CBF_beta
GUIDES_sg00713	CBL	ENSG00000110395.4	GCAGCCATGAGTCTCCAAGG	ATTGGCCGGGGCAGCCATGAGTCTCCAAGGCGGCGGCTAGAGG	11	119156085	0.803246	11	FALSE	FALSE	0
GUIDES_sg00714	CBL	ENSG00000110395.4	AGATATCTGAGAGAGTTCGG	CTGGCATTAGAGATATCTGAGAGAGTTCGGCGGCGGGCCAGCA	11	119169141	0.741485	15	FALSE	FALSE	0
GUIDES_sg00715	CBL	ENSG00000110395.4	GATTACTAAAGCAGATGCTG	ACACATTTCGGATTACTAAAGCAGATGCTGCGGCGGAATTTTG	11	119142560	0.674762	3	FALSE	FALSE	0	Cbl_N2
GUIDES_sg00716	CBL	ENSG00000110395.4	AGATGAGGGACAGTTTGGTT	ATGTGGCTGAAGATGAGGGACAGTTTGGTTAGGAGGTTTCGCC	11	119142582	0.57309	3	FALSE	FALSE	0	Cbl_N
GUIDES_sg00717	CBLL1	ENSG00000105879.7	GAACGGTATGACTGTAAAGG	TAATGAAGAAGAACGGTATGACTGTAAAGGGGGGGGTGAGCTG	7	107393898	0.725167	5	FALSE	FALSE	0
GUIDES_sg00718	CBLL1	ENSG00000105879.7	AATAGTTCTGGATCCTTGGG	ACAAGGCACTAATAGTTCTGGATCCTTGGGTGGTGGTCTTGAT	7	107389364	0.641753	3	FALSE	FALSE	0
GUIDES_sg00719	CBLL1	ENSG00000105879.7	GCGAACATCAAGACCACCCA	GAATTCGTCTGCGAACATCAAGACCACCCAAGGAGGATCCAGA	7	107389456	0.634543	3	FALSE	FALSE	0
GUIDES_sg00720	CBLL1	ENSG00000105879.7	GTTCATTTCTGTGACAAGTG	TGATACACCAGTTCATTTCTGTGACAAGTGTGGTGGATTGCCT	7	107394392	0.620829	6	FALSE	FALSE	0
GUIDES_sg00721	CBX2	ENSG00000173894.6	AGAACCGGAAGAGAGGCAAG	AAGGAGGTGCAGAACCGGAAGAGAGGCAAGAGGAGGCCGAGAG	17	77755534	0.753684	4	FALSE	FALSE	0
GUIDES_sg00722	CBX2	ENSG00000173894.6	GAGTACCTGGTCAAGTGGCG	GGGCAAGCTGGAGTACCTGGTCAAGTGGCGCGGCGGCTGGTCC	17	77752211	0.681658	2	FALSE	FALSE	0	Chromo
GUIDES_sg00723	CBX2	ENSG00000173894.6	ACATAACAGCTGGGAGCCGG	ACATAACAGCTGGGAGCCGGAGGAGGAGAACAT	17	77753180	0.658626	3	FALSE	FALSE	0	Chromo
GUIDES_sg00724	CBX2	ENSG00000173894.6	ACCAGCCGCGCCACTTGACC	CACTTGGAGGACCAGCCGCGCCACTTGACCAGGAGGTACTCCA	17	77752209	0.537443	2	FALSE	FALSE	0	Chromo
GUIDES_sg00725	CC2D1A	ENSG00000132024.13	GGTCCTTTGCTCAAAGCGGG	TGACGCTGAAGGTCCTTTGCTCAAAGCGGGCGGCGGTGGGCGT	19	14034541	0.668874	16	FALSE	FALSE	0
GUIDES_sg00726	CC2D1A	ENSG00000132024.13	TGCACTGGAGATAGCATGTG	TGAAGCTGGATGCACTGGAGATAGCATGTGAGGAGGTCCGGGA	19	14038058	0.667381	21	FALSE	FALSE	0
GUIDES_sg00727	CC2D1A	ENSG00000132024.13	TGAAGGTCCTTTGCTCAAAG	TTGATGACGCTGAAGGTCCTTTGCTCAAAGCGGCGGGCGGTGG	19	14034537	0.646849	16	FALSE	FALSE	0
GUIDES_sg00728	CC2D1A	ENSG00000132024.13	GTCTGTGTTCTTGATCACAC	CACCAGGGGAGTCTGTGTTCTTGATCACACTGGTGGTCTTGTC	19	14037660	0.582297	19	FALSE	FALSE	0
GUIDES_sg00729	CC2D1B	ENSG00000154222.10	TCACCCTCTTGAAGCCCCGG	TTGCTCTGGATCACCCTCTTGAAGCCCCGGTGGTGGTTTCGGT	1	52820571	0.667903	23	FALSE	FALSE	0	C2
GUIDES_sg00730	CC2D1B	ENSG00000154222.10	TCAAAAAAGCAAAACAGCTG	AGGACCAGGCTCAAAAAAGCAAAACAGCTGTGGTGGTGAAGAA	1	52821097	0.647515	22	FALSE	FALSE	0	C2
GUIDES_sg00731	CC2D1B	ENSG00000154222.10	AAGAGGGTGATCCAGAGCAA	CCGGGGCTTCAAGAGGGTGATCCAGAGCAAAGGAGGCATCAAG	1	52820581	0.615441	23	FALSE	FALSE	0	C2
GUIDES_sg00732	CC2D1B	ENSG00000154222.10	CTGTTTTGCTTTTTTGAGCC	TTCACCACAGCTGTTTTGCTTTTTTGAGCCTGGTGGTCCTAAG	1	52821116	0.400052	22	FALSE	FALSE	0	C2
GUIDES_sg00733	CCDC124	ENSG00000007080.6	CCGAGACCATCAGCTCAGGG	ACACGCTGCGCCGAGACCATCAGCTCAGGGAGGAGGCCCCGGA	19	18053639	0.736539	4	FALSE	FALSE	0	DUF1014
GUIDES_sg00734	CCDC124	ENSG00000007080.6	GAAAGCCAAGAGCCATCTGG	GAAAGCCAAGAGCCATCTGGAGGAGGTGCCGCT	19	18054093	0.710832	5	FALSE	FALSE	0	DUF1014
GUIDES_sg00735	CCDC124	ENSG00000007080.6	CGGTTCACGTTCTCCTCCAG	CAGCACGCGGCGGTTCACGTTCTCCTCCAGCGGCGGCACCTCC	19	18054152	0.689358	5	FALSE	FALSE	0	DUF1014
GUIDES_sg00736	CCDC124	ENSG00000007080.6	ACGACGACAAACACGTCATG	TACTGGAAGGACGACGACAAACACGTCATGAGGAGGAAGGAGC	19	18047370	0.677218	3	FALSE	FALSE	0	DUF1014
GUIDES_sg00737	CCDC17	ENSG00000159588.10	AAAGATACTGATGATGAGGG	CTCACAGACCAAAGATACTGATGATGAGGGTGGTGGTAGTCTG	1	46086778	0.728427	11	FALSE	FALSE	0
GUIDES_sg00738	CCDC17	ENSG00000159588.10	GTCAGGCTGAGCTCTTTCTG	GTCAGGCTGAGCTCTTTCTGCGGCGGCTGGTGA	1	46086418	0.670801	12	FALSE	FALSE	0
GUIDES_sg00739	CCDC17	ENSG00000159588.10	GCGATGGACGGGATACAGGA	GGCTTGGCACGCGATGGACGGGATACAGGAAGGAGGACCACAG	1	46087055	0.66769	10	FALSE	FALSE	0
GUIDES_sg00740	CCDC17	ENSG00000159588.10	AGATGCAGCTGTACAGACAC	TGAATGCAAGAGATGCAGCTGTACAGACACTGGTGGCAGAGAT	1	46086455	0.667107	12	FALSE	FALSE	0
GUIDES_sg00741	CCDC3	ENSG00000151468.9	CTCGTGCCACTCCCACACCG	TGGGCTACTTCTCGTGCCACTCCCACACCGTGGTGGTCCAGGA	10	13043536	0.734247	5	FALSE	FALSE	0
GUIDES_sg00742	CCDC3	ENSG00000151468.9	TCTTGGAAATTGACTCCGTG	GAAGATGGCATCTTGGAAATTGACTCCGTGAGGAGGCAAGAGG	10	13040484	0.713635	6	FALSE	FALSE	0
GUIDES_sg00743	CCDC3	ENSG00000151468.9	ATAGGAGTAGTCCTGGACCA	GGAAGAAGAAATAGGAGTAGTCCTGGACCACGGCGGTGTGGGA	10	13043230	0.701035	5	FALSE	FALSE	0
GUIDES_sg00744	CCDC3	ENSG00000151468.9	AATTGACTCCGTGAGGCAAG	GCATCTTGGAAATTGACTCCGTGAGGCAAGAGGAGGTTATAAT	10	13040491	0.668654	6	FALSE	FALSE	0
GUIDES_sg00745	CCDC71	ENSG00000177352.9	TTACAGGTGACAGGTTCACG	TGGAGCCGTATTACAGGTGACAGGTTCACGCGGCGGAGGATCC	3	49200295	0.757511	2	TRUE	FALSE	0
GUIDES_sg00746	CCDC71	ENSG00000177352.9	CAGGTGTCTACCCTGCCATG	CACCTTTATCCAGGTGTCTACCCTGCCATGCGGCGGCTCTCTG	3	49200756	0.737236	2	TRUE	FALSE	0
GUIDES_sg00747	CCDC71	ENSG00000177352.9	CAGACTCTCCTCTGAAACTG	CTCTCACTTGCAGACTCTCCTCTGAAACTGCGGCGGAAAAGTT	3	49200873	0.715185	2	TRUE	FALSE	0
GUIDES_sg00748	CCDC71	ENSG00000177352.9	CAACCTACCATCCTGCGCAG	TGATGGCTTCCAACCTACCATCCTGCGCAGTGGTGGTGATGTC	3	49200437	0.712548	2	TRUE	FALSE	0
GUIDES_sg00749	CCDC83	ENSG00000150676.8	ATTGCCAGTTGTAACAAGAG	AGGCAGAGGGATTGCCAGTTGTAACAAGAGAGGAGGATGTTGA	11	85593652	0.679415	4	FALSE	FALSE	0
GUIDES_sg00750	CCDC83	ENSG00000150676.8	GATAGTGCTCTCATCTGATG	TAAGATGTAAGATAGTGCTCTCATCTGATGAGGAGGACATCAA	11	85627222	0.652609	11	FALSE	FALSE	0
GUIDES_sg00751	CCDC83	ENSG00000150676.8	TCTAGAAGTGCTTCACTGGT	TTACTGATAGTCTAGAAGTGCTTCACTGGTAGGAGGCAGTTTA	11	85576192	0.645448	2	FALSE	FALSE	0
GUIDES_sg00752	CCDC83	ENSG00000150676.8	ATAGATAAAGAGGAAAACTC	GTATGTGAAGATAGATAAAGAGGAAAACTCAGGAGGCACAGAG	11	85627212	0.640325	11	FALSE	FALSE	0
GUIDES_sg00753	CCNT1	ENSG00000129315.5	GTTTCTAGCAGCTAAAGTGG	CAGCAGCCTTGTTTCTAGCAGCTAAAGTGGAGGAGGAGCAGCC	12	49099590	0.685953	3	FALSE	FALSE	0	Cyclin_N
GUIDES_sg00754	CCNT1	ENSG00000129315.5	CCTCACTTCTAGTATCAGGA	CCTCACTTCTAGTATCAGGAAGGAGGGATTCCT	12	49099569	0.55336	3	FALSE	FALSE	0	Cyclin_N
GUIDES_sg00755	CCNT1	ENSG00000129315.5	CACTTTACTACATGAGTATG	AAGTTGAGTGCACTTTACTACATGAGTATGTGGTGGGTGATCA	12	49093597	0.524407	5	FALSE	FALSE	0
GUIDES_sg00756	CCNT1	ENSG00000129315.5	TTTTGGAGAAAACTCCCAAC	TTTCTACAGATTTTGGAGAAAACTCCCAACAGGAGGCTCAAAC	12	49089585	0.476499	8	FALSE	FALSE	0
GUIDES_sg00757	CCNT2	ENSG00000082258.8	AATAATTCTAGAGTAACTGT	CTTACCATCTAATAATTCTAGAGTAACTGTAGGAGGATCCACA	2	135705330	0.638192	8	FALSE	FALSE	0
GUIDES_sg00758	CCNT2	ENSG00000082258.8	TATCAACTGATGGAAAGCAT	GAGATCCCTGTATCAACTGATGGAAAGCATTGGTGGTGGGAAT	2	135705423	0.623363	8	FALSE	FALSE	0
GUIDES_sg00759	CCNT2	ENSG00000082258.8	TCACATTTAGTATCCAGCAG	TCACATTTAGTATCCAGCAGTGGTGGCTCTAGA	2	135694431	0.618796	3	FALSE	FALSE	0	Cyclin_N
GUIDES_sg00760	CCNT2	ENSG00000082258.8	ATTATTTTTGGCTGCAAAAG	CGTCTACTGCATTATTTTTGGCTGCAAAAGTGGTGGAAGAACA	2	135694447	0.571606	3	FALSE	FALSE	0	Cyclin_N
GUIDES_sg00761	CD36	ENSG00000135218.13	TGAGGAAGTGAAATGTACAC	ATACAGAAAATGAGGAAGTGAAATGTACACAGGAGGTCTCCCT	7	80301348	0.6357	23	FALSE	FALSE	0	CD36
GUIDES_sg00762	CD36	ENSG00000135218.13	GATTCCTTTCAGATTAACGT	TATACACAGGGATTCCTTTCAGATTAACGTCGGCGGATTCAAA	7	80300454	0.631431	22	FALSE	FALSE	0	CD36
GUIDES_sg00763	CD36	ENSG00000135218.13	GGACTTGCATACAGAAAATG	TGAAACATCAGGACTTGCATACAGAAAATGAGGAGGAAGTGAA	7	80301330	0.607911	23	FALSE	FALSE	0	CD36
GUIDES_sg00764	CD36	ENSG00000135218.13	GAATCCGACGTTAATCTGAA	TGCTGTATTTGAATCCGACGTTAATCTGAAAGGAGGAATCCCT	7	80300331	0.604958	22	FALSE	FALSE	0	CD36
GUIDES_sg00765	CD40	ENSG00000101017.9	AGGCTGGCACTGTACGAGTG	CCTGTGAAGAAGGCTGGCACTGTACGAGTGAGGAGGCCTGTGA	20	44751332	0.722676	4	FALSE	FALSE	0
GUIDES_sg00766	CD40	ENSG00000101017.9	GAAACGGAATGCCTTCCTTG	AGAGTTCACTGAAACGGAATGCCTTCCTTGCGGCGGTGAAAGC	20	44750926	0.690634	3	FALSE	FALSE	0
GUIDES_sg00767	CD40	ENSG00000101017.9	TGGGGTCGCAGTATTTGTGC	TGGGGTCGCAGTATTTGTGCTGGTGGTGGCAGT	20	44750891	0.617895	3	FALSE	FALSE	0
GUIDES_sg00768	CD40	ENSG00000101017.9	GTGCAGGACACAGCTCTCAC	AGCATGAGCGGTGCAGGACACAGCTCTCACAGGAGGCCTCACT	20	44751305	0.609025	4	FALSE	FALSE	0
GUIDES_sg00769	CD40LG	ENSG00000102245.3	TGCGGCACATGTCATAAGTG	ATCCTCAAATTGCGGCACATGTCATAAGTGAGGAGGCCAGCAG	X	135738553	0.696333	4	FALSE	FALSE	0
GUIDES_sg00770	CD40LG	ENSG00000102245.3	CTTATCCTTACTGAACTGTG	GAGAAAGATCCTTATCCTTACTGAACTGTGAGGAGGAGATTAA	X	135732521	0.694804	2	FALSE	FALSE	0
GUIDES_sg00771	CD40LG	ENSG00000102245.3	ACGATACAGAGATGCAACAC	ATTCATGAAAACGATACAGAGATGCAACACAGGAGGAGAAAGA	X	135732489	0.629179	2	FALSE	FALSE	0
GUIDES_sg00772	CD40LG	ENSG00000102245.3	TGATCAGAATCCTCAAATTG	TGATCAGAATCCTCAAATTGCGGCGGCACATGT	X	135738535	0.626782	4	FALSE	FALSE	0
GUIDES_sg00773	CDC5L	ENSG00000096401.7	AAGATTCTGCTATTCCCCGG	AAGAAACATGAAGATTCTGCTATTCCCCGGAGGAGGCTAGAGG	6	44413595	0.754925	15	FALSE	FALSE	0
GUIDES_sg00774	CDC5L	ENSG00000096401.7	AAGATGAAAATTTTGCTTGG	GATGGAAAAGAAGATGAAAATTTTGCTTGGGGGGGGTTACCAG	6	44413465	0.677269	15	FALSE	FALSE	0
GUIDES_sg00775	CDC5L	ENSG00000096401.7	CTTCACTTGAGAGCTCTCCA	TGGTTATAAGCTTCACTTGAGAGCTCTCCATGGTGGCTCATTC	6	44397594	0.634428	14	FALSE	FALSE	0
GUIDES_sg00776	CDC5L	ENSG00000096401.7	TTTGGTGCAGGAGATGGAAG	CCCAGGATGTTTTGGTGCAGGAGATGGAAGTGGTGGTTAAACA	6	44397480	0.611351	14	FALSE	FALSE	0
GUIDES_sg00777	CDC6	ENSG00000094804.5	GGTGGGAAGTTCAACAGCTG	TCTGGTATAAGGTGGGAAGTTCAACAGCTGTGGTGGCTTACAT	17	38450684	0.681313	7	FALSE	FALSE	0	AAA
GUIDES_sg00778	CDC6	ENSG00000094804.5	ATGGATCAACTGGACAGCAA	ATTGGACGAGATGGATCAACTGGACAGCAAAGGAGGCCAGGAT	17	38450240	0.619828	6	FALSE	FALSE	0	AAA
GUIDES_sg00779	CDC6	ENSG00000094804.5	TCACAGATAGAATTCTACCT	ACCCTGGATCTCACAGATAGAATTCTACCTAGGAGGCTTCAAG	17	38450656	0.593968	7	FALSE	FALSE	0	AAA
GUIDES_sg00780	CDC6	ENSG00000094804.5	ATAGCGTGTACAATACATCC	GGCCATTCAAATAGCGTGTACAATACATCCTGGTGGCCTTTGC	17	38450263	0.587001	6	FALSE	FALSE	0	AAA
GUIDES_sg00781	CDK5RAP3	ENSG00000108465.10	CTTCTTAGCCCAGAGAGCAG	AGCTTGAGATCTTCTTAGCCCAGAGAGCAGTGGTGGAGTTGAG	17	46057986	0.666885	16	FALSE	FALSE	0	DUF773
GUIDES_sg00782	CDK5RAP3	ENSG00000108465.10	TGCTTGAATACACTGAGACC	GCCCTGACACTGCTTGAATACACTGAGACCCGGCGGAATCAGT	17	46056253	0.635146	15	FALSE	FALSE	0	DUF773
GUIDES_sg00783	CDK5RAP3	ENSG00000108465.10	AGCAGTGGAGTTGAGTGAGG	TAGCCCAGAGAGCAGTGGAGTTGAGTGAGGAGGAGGCAGATGT	17	46058001	0.602035	16	FALSE	FALSE	0	DUF773
GUIDES_sg00784	CDK5RAP3	ENSG00000108465.10	CAGTCTATCCCATCACCTCC	ATCGTCTCCCCAGTCTATCCCATCACCTCCAGGAGGATCCTGG	17	46055270	0.560348	13	FALSE	FALSE	0	DUF773
GUIDES_sg00785	CDK7	ENSG00000134058.6	GCACACCAACTGAGGAACAG	GAAACTTTGGGCACACCAACTGAGGAACAGTGGTGGCCGGTAA	5	68565114	0.748371	10	FALSE	FALSE	0	Pkinase
GUIDES_sg00786	CDK7	ENSG00000134058.6	AGCTCCAAATAGTAACTCGG	CATACATCCTAGCTCCAAATAGTAACTCGGGGGGGGCCCGATA	5	68558117	0.706332	9	FALSE	FALSE	0	Pkinase
GUIDES_sg00787	CDK7	ENSG00000134058.6	TAGGATGTATGGTGTAGGTG	TATTTGGAGCTAGGATGTATGGTGTAGGTGTGGTGGACATGTG	5	68558084	0.65731	9	FALSE	FALSE	0	Pkinase
GUIDES_sg00788	CDK7	ENSG00000134058.6	GACTTACTAGATCTCATACA	AGCAGGAGACGACTTACTAGATCTCATACAAGGAGGCTTATTC	5	68568822	0.647429	11	FALSE	FALSE	0	Pkinase
GUIDES_sg00789	CDK8	ENSG00000132964.7	AATATTTCACTGTCGACAAG	CGTCAGAACCAATATTTCACTGTCGACAAGAGGAGGACATCAA	13	26967572	0.566161	7	FALSE	FALSE	0	Pkinase
GUIDES_sg00790	CDK8	ENSG00000132964.7	ATACTTGATAAGGCTGCAGT	GTTTTTCCATATACTTGATAAGGCTGCAGTTGGTGGTATACCT	13	26971354	0.55519	9	FALSE	FALSE	0	Pkinase
GUIDES_sg00791	CDK8	ENSG00000132964.7	TCCTTATCACCATGACCAGC	AAACTAGTAATCCTTATCACCATGACCAGCTGGTGGACAGAAT	13	26967611	0.516477	7	FALSE	FALSE	0	Pkinase
GUIDES_sg00792	CDK8	ENSG00000132964.7	GTTTTTCCATATACTTGATA	TTAACTTTATGTTTTTCCATATACTTGATAAGGAGGCTGCAGT	13	26971344	0.406505	9	FALSE	FALSE	0	Pkinase
GUIDES_sg00793	CDK9	ENSG00000136807.7	CAACCGCTACACCAACCGTG	ACAGCCAGCCCAACCGCTACACCAACCGTGTGGTGGTGACACT	9	130550625	0.732701	5	FALSE	FALSE	0	Pkinase
GUIDES_sg00794	CDK9	ENSG00000136807.7	GCTTCTAAAACACGAGAATG	AGATCCTTCAGCTTCTAAAACACGAGAATGTGGTGGTCAACTT	9	130549854	0.687847	3	FALSE	FALSE	0	Pkinase_Tyr
GUIDES_sg00795	CDK9	ENSG00000136807.7	GGTATATACTACCCTTGCAG	TCGAACACCAGGTATATACTACCCTTGCAGCGGCGGTTATAGG	9	130550376	0.682154	4	FALSE	FALSE	0	Pkinase_Tyr
GUIDES_sg00796	CDK9	ENSG00000136807.7	CATTGCTCAACAGCCCAGCA	TTGACCAAAACATTGCTCAACAGCCCAGCAAGGAGGTCATGCT	9	130550328	0.680386	4	FALSE	FALSE	0	Pkinase_Tyr
GUIDES_sg00797	CDKN1A	ENSG00000124762.9	AATGGCGGGCTGCATCCAGG	GTGATGCGCTAATGGCGGGCTGCATCCAGGAGGAGGCCCGTGA	6	36652008	0.695832	6	FALSE	FALSE	0	CDI
GUIDES_sg00798	CDKN1A	ENSG00000124762.9	GCCGGCTGATCTTCTCCAAG	CACTCCAAACGCCGGCTGATCTTCTCCAAGAGGAGGAAGCCCT	6	36653565	0.688862	7	TRUE	FALSE	0
GUIDES_sg00799	CDKN1A	ENSG00000124762.9	TGTCACCGAGACACCACTGG	ACTTCGACTTTGTCACCGAGACACCACTGGAGGAGGGTGACTT	6	36652056	0.668749	6	FALSE	FALSE	0	CDI
GUIDES_sg00800	CDKN1A	ENSG00000124762.9	ATTTCTACCACTCCAAACGC	ATTTCTACCACTCCAAACGCCGGCGGCTGATCT	6	36653547	0.65433	7	TRUE	FALSE	0
GUIDES_sg00801	CDKN2A	ENSG00000147889.12	CATCAGCACGAGGGCCACAG	TCCTCAGTAGCATCAGCACGAGGGCCACAGCGGCGGCGGGCGC	9	21994206	0.740361	2	FALSE	FALSE	0	Mtap_PNP
GUIDES_sg00802	CDKN2A	ENSG00000147889.12	ACCACGAAAACCCTCACTCG	CGGGATGTGAACCACGAAAACCCTCACTCGCGGCGGCGGGCCG	9	21994276	0.715445	2	FALSE	FALSE	0	Mtap_PNP
GUIDES_sg00803	CDKN2A	ENSG00000147889.12	ACGCACCGAATAGTTACGGT	GCGCTGCCCAACGCACCGAATAGTTACGGTCGGCGGAGGCCGA	9	21974811	0.69402	5	FALSE	FALSE	0	Mtap_PNP
GUIDES_sg00804	CDKN2A	ENSG00000147889.12	CCATGCCCGCATAGATGCCG	GAGGCAGTAACCATGCCCGCATAGATGCCGCGGCGGAAGGTCC	9	21971192	0.643409	6	FALSE	FALSE	0	Mtap_PNP
GUIDES_sg00805	CDX1	ENSG00000113722.12	GACCAAGGACAAGTACCGCG	GTAAGACTCGGACCAAGGACAAGTACCGCGTGGTGGTCTACAC	5	149562360	0.792981	2	FALSE	FALSE	0	Homeobox
GUIDES_sg00806	CDX1	ENSG00000113722.12	GGTGGTCGGTGTAGACCACG	TCCAGGCGTTGGTGGTCGGTGTAGACCACGCGGCGGTACTTGT	5	149562448	0.760544	2	FALSE	FALSE	0	Homeobox
GUIDES_sg00807	CDX1	ENSG00000113722.12	GGCACCGGGCTAAAGTCTGG	AGGGGGCGCCGGCACCGGGCTAAAGTCTGGAGGAGGGGGCCCG	5	149546599	0.674974	1	FALSE	FALSE	0	Caudal_act
GUIDES_sg00808	CDX1	ENSG00000113722.12	AAGGATTCGCCCGTGTACCC	TGTGCTGGACAAGGATTCGCCCGTGTACCCCGGCGGCCCAGCC	5	149546483	0.629866	1	FALSE	FALSE	0	Caudal_act
GUIDES_sg00809	CDX2	ENSG00000165556.9	CTACGGCGGTTACCACGTGG	AGTACCCGGACTACGGCGGTTACCACGTGGCGGCGGCCGCAGC	13	28542738	0.729157	1	FALSE	FALSE	0	Caudal_act
GUIDES_sg00810	CDX2	ENSG00000165556.9	GGACTACGGCGGTTACCACG	CGCAGTACCCGGACTACGGCGGTTACCACGTGGTGGCGGCCGC	13	28542735	0.723167	1	FALSE	FALSE	0	Caudal_act
GUIDES_sg00811	CDX2	ENSG00000165556.9	GACGAAAGACAAATATCGAG	TGAAAACCAGGACGAAAGACAAATATCGAGTGGTGGTGTACAC	13	28539036	0.698606	3	FALSE	FALSE	0	Homeobox
GUIDES_sg00812	CDX2	ENSG00000165556.9	CCTCTCAGAGAGCCCCAGCG	CCTCTCAGAGAGCCCCAGCGTGGTGGCGGCTAG	13	28539029	0.649487	3	FALSE	FALSE	0	Homeobox
GUIDES_sg00813	CDX4	ENSG00000131264.3	ACGCTCCAGTCTTCTCGCGG	CCCAGGATACACGCTCCAGTCTTCTCGCGGGGGGGGACTGTAG	X	72667357	0.715902	1	FALSE	FALSE	0	Caudal_act
GUIDES_sg00814	CDX4	ENSG00000131264.3	ACTCCCAGAGACGGCCAGTG	TGAGCCCCAGACTCCCAGAGACGGCCAGTGAGGAGGATCCATG	X	72667399	0.66074	1	FALSE	FALSE	0	Caudal_act
GUIDES_sg00815	CDX4	ENSG00000131264.3	CATCCAGAGAAAATCAGAGC	GATATATCACCATCCAGAGAAAATCAGAGCTGGTGGCAGTTAA	X	72673466	0.55438	2	FALSE	FALSE	0	Homeobox
GUIDES_sg00816	CDX4	ENSG00000131264.3	TGGTGATATATCTATTGCAA	TTTCTCTGGATGGTGATATATCTATTGCAATGGTGGAATTCCT	X	72673422	0.549367	2	FALSE	FALSE	0	Homeobox
GUIDES_sg00817	CEBPA	ENSG00000245848.2	GCGCGAGCGCAACAACATCG	ACCGGGTGCGGCGCGAGCGCAACAACATCGCGGCGGTGCGCAA	19	33793126	0.728528	1	TRUE	FALSE	0	bZIP_2
GUIDES_sg00818	CEBPA	ENSG00000245848.2	ACAGCAACGAGTACCGGGTG	GTGGACAAGAACAGCAACGAGTACCGGGTGCGGCGGCGCGAGC	19	33793104	0.62657	1	TRUE	FALSE	0	bZIP_2
GUIDES_sg00819	CEBPA	ENSG00000245848.2	ACAATGACCGCCTGCGCAAG	CTGACCAGTGACAATGACCGCCTGCGCAAGCGGCGGGTGGAAC	19	33793221	0.594343	1	TRUE	FALSE	0	bZIP_2
GUIDES_sg00820	CEBPA	ENSG00000245848.2	GCCGCGAACTGGACACGCTG	GAACAGCTGAGCCGCGAACTGGACACGCTGCGGCGGGGCATCT	19	33793257	0.584772	1	TRUE	FALSE	0	bZIP_1
GUIDES_sg00821	CEBPB	ENSG00000172216.4	AGTGGCCAACTTCTACTACG	AATCCATGGAAGTGGCCAACTTCTACTACGAGGAGGCGGACTG	20	48807664	0.777967	1	TRUE	FALSE	0
GUIDES_sg00822	CEBPB	ENSG00000172216.4	ACAGCGACGAGTACAAGATC	GTGGACAAGCACAGCGACGAGTACAAGATCCGGCGGCGCGAGC	20	48808398	0.571583	1	TRUE	FALSE	0	bZIP_2
GUIDES_sg00823	CEBPB	ENSG00000172216.4	CGATGTTGTTGCGCTCGCGC	TTGCGCACGGCGATGTTGTTGCGCTCGCGCCGGCGGATCTTGT	20	48807778	0.551719	1	TRUE	FALSE	0	bZIP_2
GUIDES_sg00824	CEBPB	ENSG00000172216.4	GCTGCTTGAACAAGTTCCGC	GGCTCGGGCAGCTGCTTGAACAAGTTCCGCAGGAGGGTGCTGA	20	48807628	0.520709	1	TRUE	FALSE	0	bZIP_1
GUIDES_sg00825	CEBPD	ENSG00000221869.4	CCGGCAGTCTGCTGTCCCGG	CCGGCAGTCTGCTGTCCCGGCGGCGGCCGGCAG	8	48649895	0.718338	1	TRUE	FALSE	0
GUIDES_sg00826	CEBPD	ENSG00000221869.4	GCTGCTTGAAGAACTGCCGG	GGGCTGGGCAGCTGCTTGAAGAACTGCCGGAGGAGGCCGGCCA	8	48649942	0.679916	1	TRUE	FALSE	0
GUIDES_sg00827	CEBPD	ENSG00000221869.4	ACCGCGGCAGCCCCGAGTAC	AGGGGCCCGGACCGCGGCAGCCCCGAGTACCGGCGGCAGCGGC	8	48650454	0.489629	1	TRUE	FALSE	0	bZIP_2
GUIDES_sg00828	CEBPD	ENSG00000221869.4	CATCTCCTGGTTGCGCCGCT	ACTTCTGCTGCATCTCCTGGTTGCGCCGCTTGGTGGCCTTGTC	8	48650045	0.40776	1	TRUE	FALSE	0	bZIP_2
GUIDES_sg00829	CEBPE	ENSG00000092067.5	TGGCCGCCTCAGGAATCTGG	TTGATGAGGTTGGCCGCCTCAGGAATCTGGCGGCGGAAGAGGT	14	23586747	0.709163	2	TRUE	FALSE	0	bZIP_1
GUIDES_sg00830	CEBPE	ENSG00000092067.5	CACACTCGTAGTAGGTCCCG	CCCCGGGGCTCACACTCGTAGTAGGTCCCGTGGTGGGACATGG	14	23588292	0.706828	1	FALSE	FALSE	0
GUIDES_sg00831	CEBPE	ENSG00000092067.5	CAGTACCAAGTGGCACACTG	CAATCCCCTGCAGTACCAAGTGGCACACTGTGGTGGGCAGACA	14	23588233	0.70486	1	FALSE	FALSE	0
GUIDES_sg00832	CEBPE	ENSG00000092067.5	ATAGCCTTGAGTACCGGCTG	GTGAACAAAGATAGCCTTGAGTACCGGCTGAGGAGGCGGGAGC	14	23586812	0.636557	2	TRUE	FALSE	0	bZIP_1
GUIDES_sg00833	CEBPG	ENSG00000153879.4	AGTATCGGCAACGCCGAGAG	AACAGTGACGAGTATCGGCAACGCCGAGAGAGGAGGAACAACA	19	33870355	0.707456	3	TRUE	FALSE	0	bZIP_2
GUIDES_sg00834	CEBPG	ENSG00000153879.4	ACGCCGAGAGAGGAACAACA	AGTATCGGCAACGCCGAGAGAGGAACAACATGGTGGCTGTGAA	19	33870365	0.686876	3	TRUE	FALSE	0	bZIP_2
GUIDES_sg00835	CEBPG	ENSG00000153879.4	ACATGGCTGTGAAAAAGAGC	GAGAGGAACAACATGGCTGTGAAAAAGAGCCGGCGGTTGAAAA	19	33870382	0.631849	3	TRUE	FALSE	0	bZIP_2
GUIDES_sg00836	CEBPG	ENSG00000153879.4	AAAAATCAAATTGCTGACCA	GGTTGGAAGCAAAAATCAAATTGCTGACCAAGGAGGAATTAAG	19	33870482	0.60888	3	TRUE	FALSE	0	bZIP_2
GUIDES_sg00837	CEBPZ	ENSG00000115816.9	ACATTAGATGAAGATTCAGA	TAAGGATAACACATTAGATGAAGATTCAGAAGGAGGTAGTGAT	2	37439042	0.62052	11	FALSE	FALSE	0
GUIDES_sg00838	CEBPZ	ENSG00000115816.9	GAAGGTAGTGATGATGAACT	TGAAGATTCAGAAGGTAGTGATGATGAACTTGGTGGTAACCTG	2	37439060	0.609219	11	FALSE	FALSE	0
GUIDES_sg00839	CEBPZ	ENSG00000115816.9	ATTAGAGTGAAATCCTGCAG	CAAAAATCTCATTAGAGTGAAATCCTGCAGTGGTGGGTCCCCT	2	37443531	0.585591	7	FALSE	FALSE	0
GUIDES_sg00840	CEBPZ	ENSG00000115816.9	GTATTCAGGGGACCCACTGC	ACTATATTCAGTATTCAGGGGACCCACTGCAGGAGGATTTCAC	2	37443492	0.548364	7	FALSE	FALSE	0
GUIDES_sg00841	CELF3	ENSG00000159409.10	AGACTTTGGCTGAGATGACG	CGGTCAACAAAGACTTTGGCTGAGATGACGTGGTGGCCAAAGG	1	151678353	0.634319	10	FALSE	FALSE	0	RRM_1
GUIDES_sg00842	CELF3	ENSG00000159409.10	GGCTCGGTCAACAAAGACTT	TTTGATTGGTGGCTCGGTCAACAAAGACTTTGGTGGCTGAGAT	1	151678339	0.592304	10	FALSE	FALSE	0	RRM_1
GUIDES_sg00843	CELF3	ENSG00000159409.10	TGCCCGGGATTCAGCCCTGA	TGACATACTGTGCCCGGGATTCAGCCCTGAAGGAGGCCCAGAG	1	151687111	0.550269	2	FALSE	FALSE	0	RRM_1
GUIDES_sg00844	CELF3	ENSG00000159409.10	GAAGCGTCTTCTGTTCGTGC	CTCACCCCTGGAAGCGTCTTCTGTTCGTGCAGGAGGGCGCTCT	1	151687094	0.431152	2	FALSE	FALSE	0	RRM_1
GUIDES_sg00845	CENPA	ENSG00000115163.10	CTCGGCCTGCATGTAAGGTG	AAGAGAGTAACTCGGCCTGCATGTAAGGTGAGGAGGAGATAGG	2	27016100	0.679058	4	FALSE	FALSE	0	Histone
GUIDES_sg00846	CENPA	ENSG00000115163.10	AGGATGTGCAACTGGCCCGG	CTCTTCCCAAAGGATGTGCAACTGGCCCGGAGGAGGATCCGGG	2	27016114	0.678179	4	FALSE	FALSE	0	Histone
GUIDES_sg00847	CENPA	ENSG00000115163.10	ATATGTGTTAAATTCACTCG	GGCAAGAGAAATATGTGTTAAATTCACTCGTGGTGGTGTGGAC	2	27015652	0.672227	3	FALSE	FALSE	0	Histone
GUIDES_sg00848	CENPA	ENSG00000115163.10	TGTTAAATTCACTCGTGGTG	GAGAAATATGTGTTAAATTCACTCGTGGTGTGGTGGACTTCAA	2	27015657	0.652224	3	FALSE	FALSE	0	Histone
GUIDES_sg00849	CENPB	ENSG00000125817.7	TACACCGCCAACTCCAAGGG	GCCCTGCGACTACACCGCCAACTCCAAGGGTGGTGGTGTCACC	20	3766130	0.724495	1	TRUE	FALSE	0	DDE
GUIDES_sg00850	CENPB	ENSG00000125817.7	GTACCATAGACTGGTCTCGG	GCAGGAAGTCGTACCATAGACTGGTCTCGGTGGTGGCGCTGAA	20	3766547	0.712073	1	TRUE	FALSE	0	DDE
GUIDES_sg00851	CENPB	ENSG00000125817.7	CTTCAGGATCGTGCTCAGCG	CGCGCTTGTTCTTCAGGATCGTGCTCAGCGTGGTGGACGGCGG	20	3767009	0.677921	1	TRUE	FALSE	0	CENP-B_N
GUIDES_sg00852	CENPB	ENSG00000125817.7	TGGACCACTCCCCTCTCCAG	CTTCACCTGCTGGACCACTCCCCTCTCCAGCGGCGGATGCACG	20	3766158	0.673046	1	TRUE	FALSE	0	DDE
GUIDES_sg00853	CENPBD1	ENSG00000177946.4	AGATCTTGCTATCTCTACAG	CAAAGGCCTTAGATCTTGCTATCTCTACAGTGGTGGCGACCAT	16	90037926	0.691942	1	TRUE	FALSE	0	CENP-B_N
GUIDES_sg00854	CENPBD1	ENSG00000177946.4	GAAGCTCAGTCAGATCGCAA	AAGCGGGTGAGAAGCTCAGTCAGATCGCAAAGGAGGCCTTAGA	16	90037899	0.678636	1	TRUE	FALSE	0	CENP-B_N
GUIDES_sg00855	CENPBD1	ENSG00000177946.4	AGTGTTACGACGATTTGAAG	TCAAATTGGAAGTGTTACGACGATTTGAAGCGGCGGGTGAGAA	16	90037872	0.636199	1	TRUE	FALSE	0	CENP-B_N
GUIDES_sg00856	CENPBD1	ENSG00000177946.4	TCCCTAGTGCCAAAAGGGAA	GCAACTGTCATCCCTAGTGCCAAAAGGGAACGGCGGAAAGCGA	16	90037820	0.627442	1	TRUE	FALSE	0	CENP-B_N
GUIDES_sg00857	CENPT	ENSG00000102901.8	AGAGGCTGAGGGACACACAG	GCAGGGTAGAAGAGGCTGAGGGACACACAGAGGAGGTGACAGA	16	67863901	0.747074	10	FALSE	FALSE	0
GUIDES_sg00858	CENPT	ENSG00000102901.8	GGGGGATGCCTGACCAACAG	CCGGGGCCTAGGGGGATGCCTGACCAACAGAGGAGGCTCTGCA	16	67862721	0.733194	12	FALSE	FALSE	0
GUIDES_sg00859	CENPT	ENSG00000102901.8	TGTGAGTGTGAGTGAAATGG	AAGAAGAAGGTGTGAGTGTGAGTGAAATGGAGGAGGCAACAGG	16	67863847	0.718672	10	FALSE	FALSE	0
GUIDES_sg00860	CENPT	ENSG00000102901.8	CCAGATCATCACAAAGATGC	GCAAATACCTCCAGATCATCACAAAGATGCTGGTGGAAATATT	16	67862463	0.4878	13	FALSE	FALSE	0	CBFD_NFYB_HMF
GUIDES_sg00861	CERS2	ENSG00000143418.15	GAATGATGGTGGCCACATGG	AAGCTGATGAGAATGATGGTGGCCACATGGTGGTGGATGATCT	1	150939655	0.679044	10	FALSE	FALSE	0	LAG1
GUIDES_sg00862	CERS2	ENSG00000143418.15	AAAGCTGATGAGAATGATGG	CAAACCAGGAAAAGCTGATGAGAATGATGGTGGTGGCCACATG	1	150939644	0.673584	10	FALSE	FALSE	0	LAG1
GUIDES_sg00863	CERS2	ENSG00000143418.15	AGCCAAGATGTTTAACTACG	AGCCAAGATGTTTAACTACGCGGCGGGATGGAA	1	150939253	0.648818	11	FALSE	FALSE	0	LAG1
GUIDES_sg00864	CERS2	ENSG00000143418.15	AAGGCAGGATAGAGCTCCAG	ATAGCCAAAGAAGGCAGGATAGAGCTCCAGTGGTGGGTACACC	1	150939077	0.644688	12	FALSE	FALSE	0	LAG1
GUIDES_sg00865	CERS3	ENSG00000154227.9	TCAGACTAATAGCAGCCAGG	GAGAAGCTCATCAGACTAATAGCAGCCAGGTGGTGGTGGATGA	15	101013231	0.727511	13	FALSE	FALSE	0	LAG1
GUIDES_sg00866	CERS3	ENSG00000154227.9	TGTATGAAAAGAAAGGCTCG	TTGAGGAAGATGTATGAAAAGAAAGGCTCGAGGAGGTGATACA	15	100996212	0.716273	15	FALSE	FALSE	0	LAG1
GUIDES_sg00867	CERS3	ENSG00000154227.9	CATCGTGTACAATCATCACG	ATGTCAGCCACATCGTGTACAATCATCACGAGGAGGGTCCCAC	15	101013168	0.692328	13	FALSE	FALSE	0	LAG1
GUIDES_sg00868	CERS3	ENSG00000154227.9	AGAAAGGAAAAACAATGAGG	AGAAAGGAAAAACAATGAGGCGGCGGCTGATGA	15	101009603	0.65423	14	FALSE	FALSE	0	LAG1
GUIDES_sg00869	CERS4	ENSG00000090661.7	TCGGGTGTAGAAGAAGACAA	AGAGGACCAGTCGGGTGTAGAAGAAGACAAAGGAGGAGAAGAT	19	8322802	0.737203	16	FALSE	FALSE	0	LAG1
GUIDES_sg00870	CERS4	ENSG00000090661.7	GCAGCCTGATTAGCAGTGAG	ACATCAAAGGGCAGCCTGATTAGCAGTGAGAGGAGGTAGAAAC	19	8321541	0.708059	14	FALSE	FALSE	0	LAG1
GUIDES_sg00871	CERS4	ENSG00000090661.7	GGTAGAAACCCAGCTCCAAG	AGCAGTGAGAGGTAGAAACCCAGCTCCAAGAGGAGGTACCACC	19	8321562	0.662042	14	FALSE	FALSE	0	LAG1
GUIDES_sg00872	CERS4	ENSG00000090661.7	GCTGATGGACTCGTAGTATG	GGCCCCTGTTGCTGATGGACTCGTAGTATGTGGTGGTGTAGAG	19	8326714	0.646657	18	FALSE	FALSE	0	LAG1
GUIDES_sg00873	CERS5	ENSG00000139624.8	TCGGGCCTTATGCTTCATGG	TGGGAGATAATCGGGCCTTATGCTTCATGGTGGTGGCTCCTCA	12	50528386	0.705241	17	FALSE	FALSE	0	LAG1
GUIDES_sg00874	CERS5	ENSG00000139624.8	CCAATTATGCCAAGTATCAG	GCCAAACTGGCCAATTATGCCAAGTATCAGCGGCGGCTCTGTG	12	50529547	0.678194	15	FALSE	FALSE	0	LAG1
GUIDES_sg00875	CERS5	ENSG00000139624.8	TTATCTCCCAACTCTCAAAG	TAAGGCCCGATTATCTCCCAACTCTCAAAGAGGAGGGTCGTGT	12	50528467	0.668784	17	FALSE	FALSE	0	LAG1
GUIDES_sg00876	CERS5	ENSG00000139624.8	CATCAACAATATGGTTCGAG	CCTTCTCCTACATCAACAATATGGTTCGAGTGGTGGGAACTCT	12	50529802	0.623393	14	FALSE	FALSE	0	LAG1
GUIDES_sg00877	CERS6	ENSG00000172292.10	TCAAGAAAATAGATACAAGG	GAAAAGGTAATCAAGAAAATAGATACAAGGTGGTGGTGCAGGA	2	169571613	0.699563	7	FALSE	FALSE	0	LAG1
GUIDES_sg00878	CERS6	ENSG00000172292.10	TAATCAAGAAAATAGATACA	TATGAAAAGGTAATCAAGAAAATAGATACAAGGAGGTGGTGCA	2	169571610	0.640793	7	FALSE	FALSE	0	LAG1
GUIDES_sg00879	CERS6	ENSG00000172292.10	CCCCCTGGTTGTGGAATACG	CCCCCTGGTTGTGGAATACGAGGAGGCATTGCT	2	169547564	0.637012	5	FALSE	FALSE	0	LAG1
GUIDES_sg00880	CERS6	ENSG00000172292.10	CAGTAGGTTAAAAACCCACC	CTAGCAATAGCAGTAGGTTAAAAACCCACCAGGAGGAAGGGTA	2	169622202	0.627896	9	FALSE	FALSE	0	LAG1
GUIDES_sg00881	CFLAR	ENSG00000003402.15	GTTTCTCCAACTCAACCACA	ACCAGATTTAGTTTCTCCAACTCAACCACAAGGAGGTCCAAGA	2	202000816	0.659186	10	FALSE	FALSE	0	DED
GUIDES_sg00882	CFLAR	ENSG00000003402.15	TTGTCTTCAGGTCTATTCTG	TTCTGGATTTTTGTCTTCAGGTCTATTCTGTGGTGGATGTTCT	2	202000738	0.581005	10	FALSE	FALSE	0	DED
GUIDES_sg00883	CFLAR	ENSG00000003402.15	TGCCTGATAATCGATTGCAT	CCTAGGAATCTGCCTGATAATCGATTGCATTGGTGGCAATGAG	2	202014544	0.575692	17	FALSE	FALSE	0	Peptidase_C14
GUIDES_sg00884	CFLAR	ENSG00000003402.15	TGCCAATGCAATCGATTATC	CCTGTCTCATTGCCAATGCAATCGATTATCAGGAGGCAGATTC	2	202014505	0.39006	17	FALSE	FALSE	0	Peptidase_C14
GUIDES_sg00885	CGGBP1	ENSG00000163320.6	TCTCGCCATGTGAAGAATGG	TGCTTTCCTATCTCGCCATGTGAAGAATGGAGGAGGCTCCATA	3	88105032	0.694367	3	TRUE	FALSE	0
GUIDES_sg00886	CGGBP1	ENSG00000163320.6	CATGGCGAGATAGGAAAGCA	CCATTCTTCACATGGCGAGATAGGAAAGCACGGCGGACTGCTG	3	88104746	0.673973	3	TRUE	FALSE	0
GUIDES_sg00887	CGGBP1	ENSG00000163320.6	CTAAGTCAGACCAGCTACGG	GGCTCCATACCTAAGTCAGACCAGCTACGGAGGAGGGCATATC	3	88105063	0.664392	3	TRUE	FALSE	0
GUIDES_sg00888	CGGBP1	ENSG00000163320.6	AGAATGTGAGAAAGAAGCAG	TTTGAAGAGCAGAATGTGAGAAAGAAGCAGAGGAGGCCCCTAA	3	88104871	0.660977	3	TRUE	FALSE	0
GUIDES_sg00889	CHAMP1	ENSG00000198824.4	GAGTCCCAGAAAAGTTCCCG	TGATTTCCCTGAGTCCCAGAAAAGTTCCCGTGGTGGTGGTTCT	13	115090735	0.718198	4	TRUE	FALSE	0
GUIDES_sg00890	CHAMP1	ENSG00000198824.4	CCAATGTTCAGGAGACAACG	GAACTGCCTTCCAATGTTCAGGAGACAACGTGGTGGGAGCTGT	13	115090549	0.715422	4	TRUE	FALSE	0
GUIDES_sg00891	CHAMP1	ENSG00000198824.4	AAAAATCATGTAGCAGCCCA	ATCTCTCCTTAAAAATCATGTAGCAGCCCATGGTGGGCAAAGT	13	115091596	0.539557	4	TRUE	FALSE	0	zf-C2H2
GUIDES_sg00892	CHAMP1	ENSG00000198824.4	GGGCTGCTACATGATTTTTA	CTTTGCCCATGGGCTGCTACATGATTTTTAAGGAGGAGAGATT	13	115089498	0.220091	4	TRUE	FALSE	0	zf-C2H2
GUIDES_sg00893	CHCHD3	ENSG00000106554.7	GACACAGTGCATATACTGGG	TGGCATGATTGACACAGTGCATATACTGGGTGGTGGCCAGAGC	7	132481237	0.714513	13	FALSE	FALSE	0	CHCH
GUIDES_sg00894	CHCHD3	ENSG00000106554.7	AGAACAGCTGGCTAGACTGG	CATTCTACAAAGAACAGCTGGCTAGACTGGAGGAGGAGAGGGT	7	132570497	0.708355	9	FALSE	FALSE	0	DUF737
GUIDES_sg00895	CHCHD3	ENSG00000106554.7	CATATACTGGGTGGCCAGAG	TGACACAGTGCATATACTGGGTGGCCAGAGCGGCGGAGCATTT	7	132481246	0.672879	13	FALSE	FALSE	0	CHCH
GUIDES_sg00896	CHCHD3	ENSG00000106554.7	AGCTTTCTGATATTGTTCAG	CCTCTTCAGCAGCTTTCTGATATTGTTCAGTGGTGGTGACTCT	7	132523204	0.615416	10	FALSE	FALSE	0	DUF737
GUIDES_sg00897	CHD1	ENSG00000153922.6	CTGAGTTAAGTGTCTATCAG	GATCATGGTACTGAGTTAAGTGTCTATCAGAGGAGGAATAACT	5	98194034	0.679757	35	FALSE	FALSE	0
GUIDES_sg00898	CHD1	ENSG00000153922.6	TGTAGTGATCCCAATCACGA	CTGTCTTGCTTGTAGTGATCCCAATCACGATGGTGGTCTTTAC	5	98193916	0.676214	35	FALSE	FALSE	0
GUIDES_sg00899	CHD1	ENSG00000153922.6	CCAGTTCATATCACGGCAAG	GTCAGATGCTCCAGTTCATATCACGGCAAGTGGTGGTGAACCA	5	98204278	0.66216	31	FALSE	FALSE	0
GUIDES_sg00900	CHD1	ENSG00000153922.6	CCTGGATTTCTAATCACGTG	CCTGGATTTCTAATCACGTGAGGAGGATTCAAG	5	98194686	0.637554	34	FALSE	FALSE	0
GUIDES_sg00901	CHD2	ENSG00000173575.14	AAGAAAGACGACGTGACTGG	GGAGCAAAAGAAGAAAGACGACGTGACTGGGGGGGGTAAGAAA	15	93557954	0.716934	45	FALSE	FALSE	0
GUIDES_sg00902	CHD2	ENSG00000173575.14	TAAGAAACCATTTCGTCCAG	TGACTGGGGGTAAGAAACCATTTCGTCCAGAGGAGGCCTCAGG	15	93557977	0.70568	45	FALSE	FALSE	0
GUIDES_sg00903	CHD2	ENSG00000173575.14	AGTTCTAGGAAAGACAAAGA	GAAACAAATGAGTTCTAGGAAAGACAAAGAAGGAGGGGACAAG	15	93545504	0.555729	41	FALSE	FALSE	0
GUIDES_sg00904	CHD2	ENSG00000173575.14	AGGAGAAACAAATGAGTTCT	AAGGAGAACAAGGAGAAACAAATGAGTTCTAGGAGGAAAGACA	15	93545490	0.491104	41	FALSE	FALSE	0
GUIDES_sg00905	CHD3	ENSG00000170004.12	GATCTCATTGAGTTTCCCCG	TTCTGTGCCAGATCTCATTGAGTTTCCCCGAGGAGGAAATAGC	17	7811783	0.771142	37	FALSE	FALSE	0	CHDCT2
GUIDES_sg00906	CHD3	ENSG00000170004.12	GTTGCTGAGCGACATGAAGG	AGCTGGAGGAGTTGCTGAGCGACATGAAGGCGGCGGACGTGAC	17	7813784	0.697059	40	FALSE	FALSE	0	CHDCT2
GUIDES_sg00907	CHD3	ENSG00000170004.12	GGGGGGTATTCGGGACAGCG	GGGCTGCGATGGGGGGTATTCGGGACAGCGTGGTGGCTGGCAG	17	7813846	0.600277	40	FALSE	FALSE	0	CHDCT2
GUIDES_sg00908	CHD3	ENSG00000170004.12	GGCACAGAAGACATGACTAT	AATGAGATCTGGCACAGAAGACATGACTATTGGTGGCTTCTGG	17	7811805	0.484768	37	FALSE	FALSE	0	CHDCT2
GUIDES_sg00909	CHD4	ENSG00000111642.10	TTCAAGGGTGAAATGAACCG	CAATGAGCCTTTCAAGGGTGAAATGAACCGTGGTGGCAATTTC	12	6687034	0.716124	37	FALSE	FALSE	0	CHDCT2
GUIDES_sg00910	CHD4	ENSG00000111642.10	GAATTCCCCCAGTTGCTGTG	ACCATTGCCCGAATTCCCCCAGTTGCTGTGAGGAGGTTACAGA	12	6680126	0.692813	39	FALSE	FALSE	0	CHDCT2
GUIDES_sg00911	CHD4	ENSG00000111642.10	TGTAACCTCACAGCAACTGG	CTCTGACATCTGTAACCTCACAGCAACTGGGGGGGGAATTCGG	12	6680118	0.68778	39	FALSE	FALSE	0	CHDCT2
GUIDES_sg00912	CHD4	ENSG00000111642.10	ACATGTTCAAGTAAGCAGCC	GGGTCTTCTGACATGTTCAAGTAAGCAGCCCGGCGGCGCAGCT	12	6682394	0.676417	38	FALSE	FALSE	0	CHDCT2
GUIDES_sg00913	CHD6	ENSG00000124177.10	ACTTCCCCTTTAACACCACG	CTAGAGGGCCACTTCCCCTTTAACACCACGTGGTGGCAGATAT	20	40045396	0.768023	35	FALSE	FALSE	0
GUIDES_sg00914	CHD6	ENSG00000124177.10	CTAGGCGGTTAATTATCACG	CAGATATTATCTAGGCGGTTAATTATCACGCGGCGGTCCTAGA	20	40045429	0.751487	35	FALSE	FALSE	0
GUIDES_sg00915	CHD6	ENSG00000124177.10	TTAGATGTCAGCTCCCTGAG	ACCTGGAAAATTAGATGTCAGCTCCCTGAGCGGCGGGGAAGAG	20	40040857	0.708879	38	FALSE	FALSE	0
GUIDES_sg00916	CHD6	ENSG00000124177.10	GAACTCTCTCTTCCCCGCTC	GGGATGGCAGGAACTCTCTCTTCCCCGCTCAGGAGGGAGCTGA	20	40040832	0.474035	38	FALSE	FALSE	0	TCH
GUIDES_sg00917	CHD7	ENSG00000171316.7	CAATGAAGGATCTACCCAGG	ATGGCGCCTCCAATGAAGGATCTACCCAGGTGGTGGCTGGAAG	8	61775148	0.710908	40	FALSE	FALSE	0	TCH
GUIDES_sg00918	CHD7	ENSG00000171316.7	CTCCAATGAAGGATCTACCC	GCTATGGCGCCTCCAATGAAGGATCTACCCAGGAGGTGGCTGG	8	61775145	0.63923	40	FALSE	FALSE	0	TCH
GUIDES_sg00919	CHD7	ENSG00000171316.7	TCAATCTTGAAGATGGGACT	ATCCCTGTTATCAATCTTGAAGATGGGACTAGGAGGCTGGTGG	8	61773588	0.582977	38	FALSE	FALSE	0	TCH
GUIDES_sg00920	CHD7	ENSG00000171316.7	TGAAGATGGGACTAGGCTGG	TTATCAATCTTGAAGATGGGACTAGGCTGGTGGTGGGGGAAGA	8	61773595	0.582513	38	FALSE	FALSE	0	TCH
GUIDES_sg00921	CHD9	ENSG00000177200.11	CCTATAGTCAAAAAAAGGCG	AGACAACCAGCCTATAGTCAAAAAAAGGCGAGGAGGAAGGAGG	16	53348361	0.684839	43	FALSE	FALSE	0
GUIDES_sg00922	CHD9	ENSG00000177200.11	TCAAAAAAAGGCGAGGAAGG	CAGCCTATAGTCAAAAAAAGGCGAGGAAGGAGGAGGAAGAATG	16	53348368	0.671924	43	FALSE	FALSE	0
GUIDES_sg00923	CHD9	ENSG00000177200.11	AAAATGGCTTAAGGAGCACC	AGGATTTGGAAAAATGGCTTAAGGAGCACCCGGCGGGTTATGT	16	53348921	0.597533	44	FALSE	FALSE	0	TCH
GUIDES_sg00924	CHD9	ENSG00000177200.11	AGATGATGCACCAAAGAGAA	GACTTGCAGGAGATGATGCACCAAAGAGAAAGGAGGATTTGGA	16	53348891	0.545554	44	FALSE	FALSE	0	TCH
GUIDES_sg00925	CHP1	ENSG00000187446.7	ACTTGCCATCAACCCACTGG	GGATTCCAGAACTTGCCATCAACCCACTGGGGGGGGACCGGAT	15	41549154	0.70298	6	FALSE	FALSE	0
GUIDES_sg00926	CHP1	ENSG00000187446.7	CGCAGACAGGACCATTCAGG	TGGGCAGCATCGCAGACAGGACCATTCAGGAGGAGGCTGATCA	15	41571037	0.68504	11	FALSE	FALSE	0	efhand
GUIDES_sg00927	CHP1	ENSG00000187446.7	AGCTGGGCAGCATCGCAGAC	TCAGATGAGCAGCTGGGCAGCATCGCAGACAGGAGGACCATTC	15	41571024	0.560273	11	FALSE	FALSE	0	efhand
GUIDES_sg00928	CHP1	ENSG00000187446.7	TGCTTTTCGACTATATGATT	TGCTTTTCGACTATATGATTTGGTGGATAAAGA	15	41562775	0.269194	9	FALSE	FALSE	0	efhand
GUIDES_sg00929	CHRAC1	ENSG00000104472.5	GCCACCTATTCCTACAGACA	TCAATGCCTAGCCACCTATTCCTACAGACACGGCGGCAGTGGA	8	141524508	0.681809	3	TRUE	FALSE	0	CBFD_NFYB_HMF
GUIDES_sg00930	CHRAC1	ENSG00000104472.5	TATTCCTACAGACACGGCAG	CCTAGCCACCTATTCCTACAGACACGGCAGTGGTGGAAAGGAA	8	141524514	0.660847	3	TRUE	FALSE	0	CBFD_NFYB_HMF
GUIDES_sg00931	CHRAC1	ENSG00000104472.5	CGAGGTGTCCAGCATCAACC	AGAGCTCCCCCGAGGTGTCCAGCATCAACCAGGAGGAGGCGTT	8	141521713	0.583875	1	FALSE	FALSE	0	CBFD_NFYB_HMF
GUIDES_sg00932	CHRAC1	ENSG00000104472.5	CAGCATCAACCAGGAGGCGT	CCGAGGTGTCCAGCATCAACCAGGAGGCGTTGGTGGTGCTCAC	8	141521722	0.573773	1	FALSE	FALSE	0	CBFD_NFYB_HMF
GUIDES_sg00933	CHUK	ENSG00000213341.6	TGGTGTCATTGGATACCTGG	TGGTGTCATTGGATACCTGGAGGAGGATCAGAT	10	101960449	0.728722	15	FALSE	FALSE	0
GUIDES_sg00934	CHUK	ENSG00000213341.6	GAGCTACAGAAGAGCCCCTA	TGAAATCATGGAGCTACAGAAGAGCCCCTATGGTGGAAGACGT	10	101960504	0.556882	15	FALSE	FALSE	0
GUIDES_sg00935	CHUK	ENSG00000213341.6	CAGAAAAAATGCTAAAAGCA	CAGAAAAAATGCTAAAAGCATGGTGGAAAGAAA	10	101961867	0.540919	14	FALSE	FALSE	0
GUIDES_sg00936	CHUK	ENSG00000213341.6	TACAGCGAGCAGATGACGTA	CTTGGAGAGATACAGCGAGCAGATGACGTATGGTGGGATATGT	10	101964406	0.476666	13	FALSE	FALSE	0
GUIDES_sg00937	CIB1	ENSG00000185043.6	TGACGTGCTGGAACTCAGAG	GAACGGGAGATGACGTGCTGGAACTCAGAGAGGAGGTTGATGG	15	90774210	0.732415	5	FALSE	FALSE	0	efhand
GUIDES_sg00938	CIB1	ENSG00000185043.6	ATGGGACTTGATGTCTGGCG	GGAAGGCATAATGGGACTTGATGTCTGGCGTGGTGGCTGTGTC	15	90774627	0.672171	3	FALSE	FALSE	0
GUIDES_sg00939	CIB1	ENSG00000185043.6	TGTCCTCGCCCTCTCCCGTG	CTAAGCCGTGTGTCCTCGCCCTCTCCCGTGAGGAGGCAGTTCA	15	90774387	0.651163	4	FALSE	FALSE	0
GUIDES_sg00940	CIB1	ENSG00000185043.6	GAGTCTGACATTGACAGGGA	GATCCTGGAGGAGTCTGACATTGACAGGGATGGTGGAACCATC	15	90774194	0.613069	5	FALSE	FALSE	0	efhand
GUIDES_sg00941	CIC	ENSG00000079432.3	GGTGGCCAGAGACTGCAGGG	CCCGGGGTGAGGTGGCCAGAGACTGCAGGGTGGTGGGGGAGGG	19	42798158	0.684243	21	FALSE	FALSE	0
GUIDES_sg00942	CIC	ENSG00000079432.3	CCCGCCCGCTGACTGCACAT	GCAGCGCGTGCCCGCCCGCTGACTGCACATAGGAGGTGATTCT	19	42796610	0.667669	17	FALSE	FALSE	0
GUIDES_sg00943	CIC	ENSG00000079432.3	AGAGCTCGTGGGCCCGTACG	CTAGAGCTACAGAGCTCGTGGGCCCGTACGAGGAGGTGACTGT	19	42796535	0.666019	17	FALSE	FALSE	0
GUIDES_sg00944	CIC	ENSG00000079432.3	CTTGCGGTAAGAGCCCAGGA	TCTTCCTCTTCTTGCGGTAAGAGCCCAGGATGGTGGCCCGGGG	19	42798125	0.652561	21	FALSE	FALSE	0
GUIDES_sg00945	CIITA	ENSG00000179583.13	GGGTGCCTACAAACTCGCCG	TCACTGACCTGGGTGCCTACAAACTCGCCGAGGAGGCCCTGCC	16	11012343	0.709955	18	FALSE	FALSE	0
GUIDES_sg00946	CIITA	ENSG00000179583.13	TTTCCAAGGACTTCAGCTGG	CACTTGAGGGTTTCCAAGGACTTCAGCTGGGGGGGGAAGGTGG	16	11010250	0.638244	16	FALSE	FALSE	0
GUIDES_sg00947	CIITA	ENSG00000179583.13	CCACATGAGGACACCTCCGA	GCCAGCGTCTCCACATGAGGACACCTCCGAAGGAGGCTGGCAG	16	11016293	0.637192	20	FALSE	FALSE	0
GUIDES_sg00948	CIITA	ENSG00000179583.13	CAATAACTGCATCTGCGACG	ACAGCTTGTACAATAACTGCATCTGCGACGTGGTGGGAGCCGA	16	11016049	0.63612	19	FALSE	FALSE	0
GUIDES_sg00949	CIR1	ENSG00000138433.11	ATAGCGGAGATGAGAAACAG	CTCGGAGCTAATAGCGGAGATGAGAAACAGTGGTGGGTTTGCA	2	175216392	0.715292	10	FALSE	FALSE	0
GUIDES_sg00950	CIR1	ENSG00000138433.11	GCACCCCTCGGAGCTAATAG	GGCCATCGATGCACCCCTCGGAGCTAATAGCGGCGGAGATGAG	2	175216376	0.621282	10	FALSE	FALSE	0
GUIDES_sg00951	CIR1	ENSG00000138433.11	TACAAATTTGAATGGCAGAA	AGAGACCGAATACAAATTTGAATGGCAGAAAGGAGGAGCCCCA	2	175245425	0.568885	5	FALSE	FALSE	0
GUIDES_sg00952	CIR1	ENSG00000138433.11	AGACCGAATACAAATTTGAA	ACAGAAGGAGAGACCGAATACAAATTTGAATGGTGGCAGAAAG	2	175245417	0.526979	5	FALSE	FALSE	0
GUIDES_sg00953	CITED2	ENSG00000164442.8	CGAGCACATACACTACGGCG	CCCTAATGGGCGAGCACATACACTACGGCGCGGCGGGCAACAT	6	139694446	0.750928	4	TRUE	FALSE	0	CITED
GUIDES_sg00954	CITED2	ENSG00000164442.8	GATTGCAACCCCAAGCACAG	GCACTTCCGAGATTGCAACCCCAAGCACAGCGGCGGCGGCAGC	6	139694750	0.747736	4	TRUE	FALSE	0	CITED
GUIDES_sg00955	CITED2	ENSG00000164442.8	TCAGTGTCTATGACATTGGG	GTCGATGAAATCAGTGTCTATGACATTGGGCGGCGGCAGCATT	6	139694439	0.736517	4	TRUE	FALSE	0	CITED
GUIDES_sg00956	CITED2	ENSG00000164442.8	AGACACTGATTTCATCGACG	CCAATGTCATAGACACTGATTTCATCGACGAGGAGGAAGTTCT	6	139694941	0.727906	4	TRUE	FALSE	0	CITED
GUIDES_sg00957	CITED4	ENSG00000179862.5	GGACGCCGAACTCATCGACG	TGGGCGGCATGGACGCCGAACTCATCGACGAGGAGGAGGCGCT	1	41327659	0.710889	1	TRUE	FALSE	0	CITED
GUIDES_sg00958	CITED4	ENSG00000179862.5	CCTGTGGCGACGCCGTACCC	GCACCTGCAGCCTGTGGCGACGCCGTACCCCGGCGGCCGCGCG	1	41327534	0.648161	1	TRUE	FALSE	0	CITED
GUIDES_sg00959	CITED4	ENSG00000179862.5	CGCCGAACTCATCGACGAGG	GCGGCATGGACGCCGAACTCATCGACGAGGAGGAGGCGCTGAC	1	41327662	0.640987	1	TRUE	FALSE	0	CITED
GUIDES_sg00960	CITED4	ENSG00000179862.5	GAGCGCATGAGGGCCATGGG	GCAGAGTCCGGAGCGCATGAGGGCCATGGGCGGCGGCCGCGGC	1	41327732	0.638106	1	TRUE	FALSE	0	CITED
GUIDES_sg00961	CIZ1	ENSG00000148337.15	GGGGCATAAGGACAAAGCCA	TGAAGTCCCAGGGGCATAAGGACAAAGCCAAGGAGGAGGTAAC	9	130931793	0.685713	16	FALSE	FALSE	0
GUIDES_sg00962	CIZ1	ENSG00000148337.15	TGAGGACCACTTCATTACAG	CTGGCCAAGATGAGGACCACTTCATTACAGTGGTGGACGCTGT	9	130931385	0.644672	17	FALSE	FALSE	0
GUIDES_sg00963	CIZ1	ENSG00000148337.15	CAGCGTCCACTGTAATGAAG	AAGCAACCCACAGCGTCCACTGTAATGAAGTGGTGGTCCTCAT	9	130931436	0.635968	17	FALSE	FALSE	0
GUIDES_sg00964	CIZ1	ENSG00000148337.15	GGGGTACAGTGCTAAAGGCC	ACAGGTGTCAGGGGTACAGTGCTAAAGGCCCGGCGGCTGTCAC	9	130939986	0.627363	12	FALSE	FALSE	0
GUIDES_sg00965	CLOCK	ENSG00000134852.10	AACACCAACCAAGATCCCGA	AACACCAACCAAGATCCCGACGGCGGATACGAG	4	56315583	0.711596	19	FALSE	FALSE	0
GUIDES_sg00966	CLOCK	ENSG00000134852.10	GCTGGTAAATGCTGCCTGGG	CTTCTCATGAGCTGGTAAATGCTGCCTGGGTGGTGGAGTGCTC	4	56315625	0.662018	19	FALSE	FALSE	0
GUIDES_sg00967	CLOCK	ENSG00000134852.10	TACTATGCTTATGGGCCAGG	TGGTACCTAGTACTATGCTTATGGGCCAGGTGGTGGTGACTGC	4	56304543	0.639672	24	FALSE	FALSE	0
GUIDES_sg00968	CLOCK	ENSG00000134852.10	TGGCCCATAAGCATAGTACT	AGTCACCACCTGGCCCATAAGCATAGTACTAGGAGGTACCATG	4	56304631	0.592478	24	FALSE	FALSE	0
GUIDES_sg00969	CLU	ENSG00000120885.15	CGTTCCTTCCGGTGTCACTG	CTGACTCGGACGTTCCTTCCGGTGTCACTGAGGAGGTGGTCGT	8	27456022	0.722423	11	FALSE	FALSE	0	Clusterin
GUIDES_sg00970	CLU	ENSG00000120885.15	TAAATTTATGGAGACCGTGG	GGAAGAACCCTAAATTTATGGAGACCGTGGCGGCGGAGAAAGC	8	27456115	0.718691	11	FALSE	FALSE	0	Clusterin
GUIDES_sg00971	CLU	ENSG00000120885.15	CTTCCTTGAGATGATACACG	TGTTCCAGCCCTTCCTTGAGATGATACACGAGGAGGCTCAGCA	8	27462780	0.718531	8	FALSE	FALSE	0	Clusterin
GUIDES_sg00972	CLU	ENSG00000120885.15	GACTTGGGAAAGAAGAAGTG	GACGATGCGGGACTTGGGAAAGAAGAAGTGAGGAGGCCTCCGG	8	27462621	0.692519	8	FALSE	FALSE	0	Clusterin
GUIDES_sg00973	CMKLR1	ENSG00000174600.9	TGGCTGTCCCGAAAACCCAG	ATCTTGCACATGGCTGTCCCGAAAACCCAGTGGTGGTAGTCCA	12	108686428	0.802842	6	TRUE	FALSE	0	7tm_1
GUIDES_sg00974	CMKLR1	ENSG00000174600.9	AACCCAGTGGTAGTCCATGG	CTGTCCCGAAAACCCAGTGGTAGTCCATGGCGGCGGCATAGGT	12	108686441	0.722674	6	TRUE	FALSE	0	7tm_1
GUIDES_sg00975	CMKLR1	ENSG00000174600.9	TTGGGAGTGAGTGGGCCACG	CAGGGTCCATTTGGGAGTGAGTGGGCCACGAGGAGGAAGACCC	12	108686135	0.70244	6	TRUE	FALSE	0	7tm_1
GUIDES_sg00976	CMKLR1	ENSG00000174600.9	GGGGTATAGCCGGCACATGG	TGGACCCTGTGGGGTATAGCCGGCACATGGTGGTGGTGACTGT	12	108686269	0.694583	6	TRUE	FALSE	0	7tm_1
GUIDES_sg00977	CNBP	ENSG00000169714.12	GAGCAATGCTGCTACAACTG	GAGAGAGCGAGAGCAATGCTGCTACAACTGTGGTGGCAAACCA	3	128890012	0.745856	4	FALSE	FALSE	0	zf-CCHC
GUIDES_sg00978	CNBP	ENSG00000169714.12	GTTGAAGCCTGCTATAACTG	GTTGAAGCCTGCTATAACTGCGGCGGTAGAGGT	3	128889940	0.742521	4	FALSE	FALSE	0	zf-CCHC
GUIDES_sg00979	CNBP	ENSG00000169714.12	AGCAATGAGTGCTTCAAGTG	AGCCATGAGCAGCAATGAGTGCTTCAAGTGTGGTGGACGATCT	3	128890502	0.673094	2	FALSE	FALSE	0	zf-CCHC
GUIDES_sg00980	CNBP	ENSG00000169714.12	TAGGACATTCCCGGGCCCAG	CCTCCACCAGTAGGACATTCCCGGGCCCAGTGGTGGCCAGATC	3	128890559	0.666615	2	FALSE	FALSE	0	zf-CCHC
GUIDES_sg00981	CNOT3	ENSG00000088038.13	GGACAGACACCCAGCGACAG	AGGGCCCAGTGGACAGACACCCAGCGACAGCGGCGGTATGTTC	19	54656286	0.719063	15	FALSE	FALSE	0	NOT2_3_5
GUIDES_sg00982	CNOT3	ENSG00000088038.13	GTGAGGCATGTGGTGCCAGG	AGTCAGAGGGGTGAGGCATGTGGTGCCAGGCGGCGGCCTCTTC	19	54656207	0.689329	15	FALSE	FALSE	0	NOT2_3_5
GUIDES_sg00983	CNOT3	ENSG00000088038.13	AGTGTGGGGGTGGCATCTGG	ACAGTGTCCGAGTGTGGGGGTGGCATCTGGTGGTGGTGGTAGG	19	54656691	0.624558	16	FALSE	FALSE	0	NOT2_3_5
GUIDES_sg00984	CNOT3	ENSG00000088038.13	TCCACAGTGTCCGAGTGTGG	CTGGTAGAATTCCACAGTGTCCGAGTGTGGGGGGGGTGGCATC	19	54656678	0.617649	16	FALSE	FALSE	0	NOT2_3_5
GUIDES_sg00985	CNOT4	ENSG00000080802.14	CATACAGTGTGTCAACAATG	CTCTCAGAGCCATACAGTGTGTCAACAATGTGGTGGTAGTAGA	7	135099155	0.738782	7	FALSE	FALSE	0	RRM_1
GUIDES_sg00986	CNOT4	ENSG00000080802.14	TGGTTCTTCTAAACAACCAG	CTTTTGGCTTTGGTTCTTCTAAACAACCAGAGGAGGATGACTT	7	135078738	0.706039	12	FALSE	FALSE	0
GUIDES_sg00987	CNOT4	ENSG00000080802.14	CAGCACAACACAGGTCTGGG	TCTCCCGCCACAGCACAACACAGGTCTGGGAGGAGGGATCCCT	7	135079150	0.702413	12	FALSE	FALSE	0
GUIDES_sg00988	CNOT4	ENSG00000080802.14	GATATAGGTTACATAAGCAC	CTTCTGACCGGATATAGGTTACATAAGCACTGGTGGCACTTGG	7	135099168	0.578158	7	FALSE	FALSE	0	RRM_1
GUIDES_sg00989	CNOT7	ENSG00000198791.7	ACCATTTGACCCCTTCACAG	TGAAATGACAACCATTTGACCCCTTCACAGAGGAGGACCACTC	8	17094753	0.739932	7	FALSE	FALSE	0	CAF1
GUIDES_sg00990	CNOT7	ENSG00000198791.7	TATCCAGTTTAAAAAACATG	CAACATCTGGTATCCAGTTTAAAAAACATGAGGAGGAGGAAGG	8	17094788	0.68246	7	FALSE	FALSE	0	CAF1
GUIDES_sg00991	CNOT7	ENSG00000198791.7	CTGACATTTATGAATGAGCA	TCAGCTAGGACTGACATTTATGAATGAGCAAGGAGGAGAATAC	8	17100637	0.619278	6	FALSE	FALSE	0	CAF1
GUIDES_sg00992	CNOT7	ENSG00000198791.7	ACCCTCCAGGAACTTCAACT	CAAGGAGAATACCCTCCAGGAACTTCAACTTGGTGGCAGTTTA	8	17100665	0.61709	6	FALSE	FALSE	0	CAF1
GUIDES_sg00993	CNOT8	ENSG00000155508.9	GCTGCTTATGACATCAGGAG	ACTTTGCAGAGCTGCTTATGACATCAGGAGTGGTGGTTCTCTG	5	154250342	0.672257	7	FALSE	FALSE	0	CAF1
GUIDES_sg00994	CNOT8	ENSG00000155508.9	ATTACCAATATCAGCTTCTG	AGTTCCATAGATTACCAATATCAGCTTCTGCGGCGGTGCAATG	5	154244829	0.662214	5	FALSE	FALSE	0	CAF1
GUIDES_sg00995	CNOT8	ENSG00000155508.9	ACTGTAGTCCTGAGTTAGCA	TGCTTCTGAAACTGTAGTCCTGAGTTAGCAAGGAGGAGATCTA	5	154250346	0.63667	7	FALSE	FALSE	0	CAF1
GUIDES_sg00996	CNOT8	ENSG00000155508.9	TGCCAAGTATTGATTCCAGA	GAAATTGAACTGCCAAGTATTGATTCCAGAAGGAGGATACTCT	5	154244795	0.602242	5	FALSE	FALSE	0	CAF1
GUIDES_sg00997	COMMD1	ENSG00000173163.6	AATTCTGAAGACGCTGTCAG	AAGTCAACCAAATTCTGAAGACGCTGTCAGAGGAGGTAGAAGA	2	62363032	0.69258	7	FALSE	FALSE	0	HCaRG
GUIDES_sg00998	COMMD1	ENSG00000173163.6	TTGATGGCAAGTCTCAGTCA	AGCTGGAGAGTTGATGGCAAGTCTCAGTCAAGGAGGCACTCAG	2	62228051	0.677706	5	FALSE	FALSE	0	HCaRG
GUIDES_sg00999	COMMD1	ENSG00000173163.6	GCTCAAACCAAAAAGCAAGG	ATTCTTGACTGCTCAAACCAAAAAGCAAGGTGGTGGGATCACA	2	62227906	0.673398	5	FALSE	FALSE	0	HCaRG
GUIDES_sg01000	COMMD1	ENSG00000173163.6	CTGACAGCGTCTTCAGAATT	TCTTCTACCTCTGACAGCGTCTTCAGAATTTGGTGGTTGACTT	2	62363029	0.29379	7	FALSE	FALSE	0	HCaRG
GUIDES_sg01001	COMMD6	ENSG00000188243.8	TCGGACTTAGCATCCAGCGG	TCGGACTTAGCATCCAGCGGCGGCGGCTCGCTG	13	76111920	0.688779	3	FALSE	FALSE	0
GUIDES_sg01002	COMMD6	ENSG00000188243.8	CGTTGCAGTGATGCTAAAAG	AGTATCCTTACGTTGCAGTGATGCTAAAAGTGGTGGCAGATCA	13	76104340	0.574187	6	FALSE	FALSE	0	HCaRG
GUIDES_sg01003	COMMD6	ENSG00000188243.8	TTTAGCATCACTGCAACGTA	ATCTGCCACTTTTAGCATCACTGCAACGTAAGGAGGATACTTA	13	76104333	0.550753	6	FALSE	FALSE	0	HCaRG
GUIDES_sg01004	COMMD6	ENSG00000188243.8	AAAGGAGACTGGAGGTTGCC	ACAGAAGCAGAAAGGAGACTGGAGGTTGCCAGGAGGAGCTGAG	13	76101976	0.488529	7	FALSE	FALSE	0	HCaRG
GUIDES_sg01005	COMMD7	ENSG00000149600.7	GCAGTTCTCAGCCCTGACAG	GCAGTTCTCAGCCCTGACAGAGGAGGTGCTTTT	20	31315914	0.747421	3	FALSE	FALSE	0	HCaRG
GUIDES_sg01006	COMMD7	ENSG00000149600.7	AATCATCAGAGTCTGACCTA	TGAGCTGGTTAATCATCAGAGTCTGACCTATGGTGGCCCATCG	20	31292669	0.607926	7	FALSE	FALSE	0	HCaRG
GUIDES_sg01007	COMMD7	ENSG00000149600.7	TATGGCCCATCGAGCAAGGG	GAGTCTGACCTATGGCCCATCGAGCAAGGGTGGTGGGAGCATT	20	31292687	0.582968	7	FALSE	FALSE	0	HCaRG
GUIDES_sg01008	COMMD7	ENSG00000149600.7	GAGCAGCGAATTGGAGAAAG	TGACATCTGGGAGCAGCGAATTGGAGAAAGTGGTGGGAAGTAT	20	31292271	0.578467	8	FALSE	FALSE	0	HCaRG
GUIDES_sg01009	COPS2	ENSG00000166200.10	AAACATAGATGTAGCTGATG	CTTAGGAGTTAAACATAGATGTAGCTGATGTGGTGGAGAGCTT	15	49420923	0.594547	11	FALSE	FALSE	0	PCI
GUIDES_sg01010	COPS2	ENSG00000166200.10	TCAATGTGTTCTCTTATGAA	TCAATGTGTTCTCTTATGAAAGGAGGATCATCC	15	49422937	0.539653	9	FALSE	FALSE	0	PCI
GUIDES_sg01011	COPS2	ENSG00000166200.10	AGTGATGTCATTATTCTGAT	TTTCAAATTCAGTGATGTCATTATTCTGATAGGAGGCACTAAT	15	49423008	0.516168	9	FALSE	FALSE	0	PCI
GUIDES_sg01012	COPS2	ENSG00000166200.10	CTTGCTGGTGCAGTGCATAT	ATGTGGAGAGCTTGCTGGTGCAGTGCATATTGGTGGATAAGTA	15	49420950	0.464996	11	FALSE	FALSE	0	PCI
GUIDES_sg01013	COPS3	ENSG00000141030.8	TATTAACCAGAAGGACGGTA	TTTTTGCAAGTATTAACCAGAAGGACGGTATGGTGGTCAGTTT	17	17152285	0.581785	12	FALSE	FALSE	0	PCI
GUIDES_sg01014	COPS3	ENSG00000141030.8	GCAAGTATTAACCAGAAGGA	TGAGATTTTTGCAAGTATTAACCAGAAGGACGGCGGTATGGTC	17	17152280	0.579467	12	FALSE	FALSE	0	PCI
GUIDES_sg01015	COPS3	ENSG00000141030.8	GCAAGTCGTGTGCAGTTGTC	ACAAGATATGGCAAGTCGTGTGCAGTTGTCTGGTGGACCTCAG	17	17158222	0.510973	11	FALSE	FALSE	0	PCI
GUIDES_sg01016	COPS3	ENSG00000141030.8	AACTCTATCATTACAAGATA	AGACCTTTTTAACTCTATCATTACAAGATATGGTGGCAAGTCG	17	17158200	0.337497	11	FALSE	FALSE	0	PCI
GUIDES_sg01017	COPS4	ENSG00000138663.4	TATCTAGATAGGATCATCAG	AGAGAAAATGTATCTAGATAGGATCATCAGAGGAGGAAATCAA	4	83984334	0.69646	8	FALSE	FALSE	0	PCI
GUIDES_sg01018	COPS4	ENSG00000138663.4	GCATCTCAAATGATAACCGA	GGAAAAGATAGCATCTCAAATGATAACCGAAGGAGGACGTATG	4	83989622	0.676602	11	FALSE	FALSE	0	PCI
GUIDES_sg01019	COPS4	ENSG00000138663.4	TTTTTGGTGAGGCATCAGCA	CTGTAGTTGCTTTTTGGTGAGGCATCAGCATGGTGGCAGCAAA	4	83984264	0.624843	8	FALSE	FALSE	0	PCI
GUIDES_sg01020	COPS4	ENSG00000138663.4	ATAACCGAAGGACGTATGAA	ATCTCAAATGATAACCGAAGGACGTATGAATGGTGGATTTATT	4	83989634	0.535795	11	FALSE	FALSE	0	PCI
GUIDES_sg01021	CPEB1	ENSG00000214575.5	TGCACTACACCTATAAACCG	CAGTAGAGTCTGCACTACACCTATAAACCGAGGAGGAATTCAT	15	83296095	0.750888	11	FALSE	FALSE	0
GUIDES_sg01022	CPEB1	ENSG00000214575.5	TCTGCGCAAGAATCTTCCCG	TTTCCCAACCTCTGCGCAAGAATCTTCCCGTGGTGGCCTCCCA	15	83240163	0.75028	15	FALSE	FALSE	0
GUIDES_sg01023	CPEB1	ENSG00000214575.5	ACAAGTCATTTGCATCTGGG	AGGCCAAGGCACAAGTCATTTGCATCTGGGAGGAGGCCACGGG	15	83240206	0.725975	15	FALSE	FALSE	0
GUIDES_sg01024	CPEB1	ENSG00000214575.5	CAGAGGCAGGAAGCTCAAGG	CAAGGGGATCCAGAGGCAGGAAGCTCAAGGGGGGGGGTTTTCC	15	83226688	0.723337	16	FALSE	FALSE	0
GUIDES_sg01025	CPSF4	ENSG00000160917.10	ACTCGTTAACTGGATCAAGG	AAGAGTTCTGACTCGTTAACTGGATCAAGGAGGAGGACGACCT	7	99051725	0.773185	8	FALSE	FALSE	0
GUIDES_sg01026	CPSF4	ENSG00000160917.10	CCTCCGGGCAGAATCCCACG	CACGAGGGCCCCTCCGGGCAGAATCCCACGAGGAGGTAATTCA	7	99048366	0.755314	5	FALSE	FALSE	0	zf-CCCH
GUIDES_sg01027	CPSF4	ENSG00000160917.10	CATCTGTGTGAATTACCTCG	CACGGAGAGTCATCTGTGTGAATTACCTCGTGGTGGGATTCTG	7	99048378	0.687319	5	FALSE	FALSE	0	zf-CCCH
GUIDES_sg01028	CPSF4	ENSG00000160917.10	CCCATGGGCAGTTCAAATCG	CTCGGTGGTTCCCATGGGCAGTTCAAATCGAGGAGGGCTGGT	7	99050059	0.640395	6	FALSE	FALSE	0	zf-CCCH
GUIDES_sg01029	CPSF4L	ENSG00000187959.5	ACATGGCGGTATTTACACAG	TATTCTGGGGACATGGCGGTATTTACACAGAGGAGGACCTGCT	17	71248857	0.741607	6	FALSE	FALSE	0	zf-CCCH
GUIDES_sg01030	CPSF4L	ENSG00000187959.5	TGAAAGCTGGCTTCACATGG	TCCTGGGACTTGAAAGCTGGCTTCACATGGAGGAGGAAGGAAC	17	71250134	0.691854	5	FALSE	FALSE	0	zf-CCCH
GUIDES_sg01031	CPSF4L	ENSG00000187959.5	ACATTATTCTGGGGACATGG	TAGTTGAGACACATTATTCTGGGGACATGGCGGCGGTATTTAC	17	71248843	0.690344	6	FALSE	FALSE	0	zf-CCCH
GUIDES_sg01032	CPSF4L	ENSG00000187959.5	TATGCAAGCACTGGCTCCGG	AAGATGGTGGTATGCAAGCACTGGCTCCGGGGGGGGCTCTGCA	17	71253884	0.674406	4	FALSE	FALSE	0	zf-CCCH
GUIDES_sg01033	CPXCR1	ENSG00000147183.5	GCACAGACCTCACAATAGCA	GACACAAAGAGCACAGACCTCACAATAGCACGGCGGAATCTAC	X	88008632	0.708313	3	TRUE	FALSE	0
GUIDES_sg01034	CPXCR1	ENSG00000147183.5	CAGGGTGTCAGAATACCATG	TCTCAGGCTGCAGGGTGTCAGAATACCATGTGGTGGGTAAAGC	X	88008928	0.701708	3	TRUE	FALSE	0
GUIDES_sg01035	CPXCR1	ENSG00000147183.5	GTAGATTCCGTGCTATTGTG	AAAGGGAAATGTAGATTCCGTGCTATTGTGAGGAGGTCTGTGC	X	88009114	0.683999	3	TRUE	FALSE	0
GUIDES_sg01036	CPXCR1	ENSG00000147183.5	GATGGGTGAAACTATTTGGA	GCTCTCTCGTGATGGGTGAAACTATTTGGATGGTGGTAAAGAC	X	88008773	0.632415	3	TRUE	FALSE	0
GUIDES_sg01037	CREB1	ENSG00000118260.10	GGAGCCGAGAACCAGCAGAG	CATGGAATCTGGAGCCGAGAACCAGCAGAGTGGTGGAGATGCA	2	208420394	0.718567	4	FALSE	FALSE	0
GUIDES_sg01038	CREB1	ENSG00000118260.10	AGTCCATGGAGTCATTCAGG	AGACAGTTCAAGTCCATGGAGTCATTCAGGCGGCGGCCCAGCC	2	208425049	0.70458	6	FALSE	FALSE	0
GUIDES_sg01039	CREB1	ENSG00000118260.10	GACTTATCTTCTGATGCACC	AATTTTGAATGACTTATCTTCTGATGCACCAGGAGGAGTGCCA	2	208434935	0.608751	9	FALSE	FALSE	0	pKID
GUIDES_sg01040	CREB1	ENSG00000118260.10	TCTTCAATCCTTGGCACTCC	AGACTTCTCTTCTTCAATCCTTGGCACTCCTGGTGGTGCATCA	2	208435011	0.398211	9	FALSE	FALSE	0	pKID
GUIDES_sg01041	CREB3	ENSG00000107175.6	GAACAAAGTACAGCTTCTGG	TGGAGCTTCAGAACAAAGTACAGCTTCTGGAGGAGGAACAGAA	9	35735358	0.72933	4	FALSE	FALSE	0	bZIP_1
GUIDES_sg01042	CREB3	ENSG00000107175.6	AAAAAGAAGGTGTATGTTGG	GAGCCGCAGGAAAAAGAAGGTGTATGTTGGGGGGGGTTTAGAG	9	35735197	0.705787	3	FALSE	FALSE	0	bZIP_1
GUIDES_sg01043	CREB3	ENSG00000107175.6	CATACACCTTCTTTTTCCTG	AAACCCCCAACATACACCTTCTTTTTCCTGCGGCGGCTCTCTT	9	35735144	0.678139	3	FALSE	FALSE	0	bZIP_1
GUIDES_sg01044	CREB3	ENSG00000107175.6	GTTTCCTCAGTTGATCTAGA	ATGGCCTGGAGTTTCCTCAGTTGATCTAGAAGGAGGGACCTAG	9	35736123	0.512596	5	FALSE	FALSE	0	bZIP_1
GUIDES_sg01045	CREB3L1	ENSG00000157613.6	CATCTGAGAACAATGAACTG	GAGACATTTACATCTGAGAACAATGAACTGTGGTGGAAGAAGG	11	46334435	0.700244	9	FALSE	FALSE	0	bZIP_1
GUIDES_sg01046	CREB3L1	ENSG00000157613.6	CAATGAACTGTGGAAGAAGG	CATCTGAGAACAATGAACTGTGGAAGAAGGTGGTGGAGACCCT	11	46334445	0.681003	9	FALSE	FALSE	0	bZIP_1
GUIDES_sg01047	CREB3L1	ENSG00000157613.6	TCGTAAGAAGAAGGAGTATG	AGGAGAGCCGTCGTAAGAAGAAGGAGTATGTGGTGGAGTGTCT	11	46334202	0.66536	8	FALSE	FALSE	0	bZIP_1
GUIDES_sg01048	CREB3L1	ENSG00000157613.6	CATACTCCTTCTTCTTACGA	AGACACTCCACATACTCCTTCTTCTTACGACGGCGGCTCTCCT	11	46334201	0.653695	8	FALSE	FALSE	0	bZIP_1
GUIDES_sg01049	CREB3L2	ENSG00000182158.10	ACAGACGGAACGAGTCCTGG	GGTCAGAGTGACAGACGGAACGAGTCCTGGGGGGGGTGGTTCG	7	137600672	0.758811	6	FALSE	FALSE	0
GUIDES_sg01050	CREB3L2	ENSG00000182158.10	GTGATGGTCAGAGTGACAGA	GGAGATGGCTGTGATGGTCAGAGTGACAGACGGCGGAACGAGT	7	137600657	0.696487	6	FALSE	FALSE	0
GUIDES_sg01051	CREB3L2	ENSG00000182158.10	TATCTCGAATGAGACCAGCC	CCCATTTCATTATCTCGAATGAGACCAGCCTGGTGGAGAAGTC	7	137567337	0.59711	14	FALSE	FALSE	0
GUIDES_sg01052	CREB3L2	ENSG00000182158.10	GAAAGAATACATGGACAGCC	GGAGAAAGAAGAAAGAATACATGGACAGCCTGGTGGAGAAAAA	7	137588753	0.507275	10	FALSE	FALSE	0	bZIP_2
GUIDES_sg01053	CREB3L3	ENSG00000060566.9	TCAGGAGCTGGTGCTCACCG	CTGGGCACTGTCAGGAGCTGGTGCTCACCGAGGAGGATGAGAA	19	4164572	0.768521	5	FALSE	FALSE	0
GUIDES_sg01054	CREB3L3	ENSG00000060566.9	AGTTGCCAGGATGATAGGAG	GTGGAGCAAGAGTTGCCAGGATGATAGGAGAGGAGGCAGGGCC	19	4157077	0.705322	3	FALSE	FALSE	0
GUIDES_sg01055	CREB3L3	ENSG00000060566.9	GGACGGCATCCTGAGACACG	TTGACCGGCAGGACGGCATCCTGAGACACGTGGTGGAGCTGGG	19	4154986	0.698178	2	FALSE	FALSE	0
GUIDES_sg01056	CREB3L3	ENSG00000060566.9	TTCACGGTGAGATTGCATCG	GAGGAGGTCTTTCACGGTGAGATTGCATCGTGGTGGGGACAGG	19	4159714	0.633738	4	FALSE	FALSE	0
GUIDES_sg01057	CREB3L4	ENSG00000143578.11	AACCCTGTTCCTGACCGATG	TGCCCTGTCAAACCCTGTTCCTGACCGATGAGGAGGAGAAGCG	1	153945250	0.690038	4	FALSE	FALSE	0
GUIDES_sg01058	CREB3L4	ENSG00000143578.11	CAATTAGCGTCTGCAGCTGG	GAAGTTTGAGCAATTAGCGTCTGCAGCTGGCGGCGGAGCTGAG	1	153945919	0.682336	6	FALSE	FALSE	0	bZIP_1
GUIDES_sg01059	CREB3L4	ENSG00000143578.11	ACAGAAAAAAGTCCAGGAGC	ACCAAGAATTACAGAAAAAAGTCCAGGAGCTGGTGGAGAGGCA	1	153945723	0.567106	5	FALSE	FALSE	0	bZIP_1
GUIDES_sg01060	CREB3L4	ENSG00000143578.11	AGAATTACAGAAAAAAGTCC	CACAGAACCAAGAATTACAGAAAAAAGTCCAGGAGGAGCTGGA	1	153945717	0.50437	5	FALSE	FALSE	0	bZIP_1
GUIDES_sg01061	CREB5	ENSG00000146592.12	CCGCTGCAGACAGAAGAGGA	CAGCTGCCACCCGCTGCAGACAGAAGAGGAAGGAGGTCTGGGT	7	28848966	0.685896	20	FALSE	FALSE	0	bZIP_2
GUIDES_sg01062	CREB5	ENSG00000146592.12	TAGACGAGGATCCGGACGAG	CGAAGGGTGGTAGACGAGGATCCGGACGAGAGGAGGCGGCGGA	7	28848905	0.671093	20	FALSE	FALSE	0	bZIP_2
GUIDES_sg01063	CREB5	ENSG00000146592.12	CATTTGACATGGCAGCAGGG	TTCATGTTCCCATTTGACATGGCAGCAGGGTGGTGGTGAGTCA	7	28844113	0.66893	19	FALSE	FALSE	0
GUIDES_sg01064	CREB5	ENSG00000146592.12	TTAACAACAACTGTTTCAGC	TCTTTATGTGTTAACAACAACTGTTTCAGCTGGTGGGCCACCT	7	28857761	0.528777	21	FALSE	FALSE	0	bZIP_1
GUIDES_sg01065	CREBBP	ENSG00000005339.8	GTACAAAAAGATGCTGGACA	TGCAGGAGTGGTACAAAAAGATGCTGGACAAGGAGGCGTTTGC	16	3786781	0.688066	27	FALSE	FALSE	0	DUF906
GUIDES_sg01066	CREBBP	ENSG00000005339.8	GTATTTTTTGATCAGGTGGG	TTTGGCTTGGGTATTTTTTGATCAGGTGGGTGGTGGCAATGGA	16	3786750	0.620624	27	FALSE	FALSE	0	DUF906
GUIDES_sg01067	CREBBP	ENSG00000005339.8	ATAGGGCAGTTCCTTGGCAC	CACCTTCAAAATAGGGCAGTTCCTTGGCACTGGTGGTGAGCCT	16	3786167	0.561417	28	FALSE	FALSE	0	DUF906
GUIDES_sg01068	CREBBP	ENSG00000005339.8	AATGCTCTCTTCTAACACAT	CTAGTTCCTTAATGCTCTCTTCTAACACATTGGTGGGCCAGAA	16	3786125	0.553892	28	FALSE	FALSE	0	DUF906
GUIDES_sg01069	CREBL2	ENSG00000111269.2	AGCTATATGTGCCCTCAGAG	GTCGAGAAAGAGCTATATGTGCCCTCAGAGAGGAGGAACTGGA	12	12788894	0.665932	3	FALSE	FALSE	0	bZIP_2
GUIDES_sg01070	CREBL2	ENSG00000111269.2	ACTTGAAAGCAAAACTTGAG	GCCAAAATTGACTTGAAAGCAAAACTTGAGAGGAGGAGCCGGC	12	12788788	0.641621	3	FALSE	FALSE	0	bZIP_2
GUIDES_sg01071	CREBL2	ENSG00000111269.2	GAACTCAAGCAGGCATACCA	AATCTCAGCAGAACTCAAGCAGGCATACCAAGGAGGCTGGGAA	12	12790615	0.636578	4	FALSE	FALSE	0
GUIDES_sg01072	CREBL2	ENSG00000111269.2	AATCTCAGCAGAACTCAAGC	GAGCAGAACAAATCTCAGCAGAACTCAAGCAGGAGGCATACCA	12	12790605	0.632099	4	FALSE	FALSE	0
GUIDES_sg01073	CREBRF	ENSG00000164463.8	CAGAATCCAAGAGATGAGAG	AAACCGGGTACAGAATCCAAGAGATGAGAGAGGAGGACCCAAC	5	172550155	0.704414	11	FALSE	FALSE	0
GUIDES_sg01074	CREBRF	ENSG00000164463.8	TTCTGTAGAAGACCTGAAGG	ATGAAAATGATTCTGTAGAAGACCTGAAGGAGGAGGTGACTTC	5	172535659	0.679344	7	FALSE	FALSE	0
GUIDES_sg01075	CREBRF	ENSG00000164463.8	GAAGTTCATTGCCTATCTGG	TTCAGTTTCCGAAGTTCATTGCCTATCTGGAGGAGGAGTTTTT	5	172537644	0.67099	9	FALSE	FALSE	0
GUIDES_sg01076	CREBRF	ENSG00000164463.8	TTCCCTTAACAGCCCGACCA	GTCAGTGAGCTTCCCTTAACAGCCCGACCAAGGAGGTCAAGGA	5	172537679	0.659359	9	FALSE	FALSE	0
GUIDES_sg01077	CREBZF	ENSG00000137504.9	ACGCGTACAGGCACTGCAGG	AGCTGGGCAAACGCGTACAGGCACTGCAGGAGGAGGAGAGTCG	11	85375638	0.637288	2	TRUE	FALSE	0	bZIP_1
GUIDES_sg01078	CREBZF	ENSG00000137504.9	TCTTCTTCAGTCGATTAAGG	ACGTACTCCTTCTTCTTCAGTCGATTAAGGCGGCGGGCAGCGG	11	85375263	0.603406	2	TRUE	FALSE	0	bZIP_1
GUIDES_sg01079	CREBZF	ENSG00000137504.9	CAGTCGATTAAGGCGGGCAG	CCTTCTTCTTCAGTCGATTAAGGCGGGCAGCGGCGGCCGCCGC	11	85375270	0.59935	2	TRUE	FALSE	0	bZIP_1
GUIDES_sg01080	CREBZF	ENSG00000137504.9	CAAACGCGTACAGGCACTGC	GGGAGCTGGGCAAACGCGTACAGGCACTGCAGGAGGAGGAGAG	11	85375635	0.562232	2	TRUE	FALSE	0	bZIP_1
GUIDES_sg01081	CREG1	ENSG00000143162.7	ACAGCATTATGTGAACACAA	ACAGTTCCTGACAGCATTATGTGAACACAAAGGAGGGGACTTT	1	167517275	0.665529	2	FALSE	FALSE	0
GUIDES_sg01082	CREG1	ENSG00000143162.7	TGGGTCCTGGACTACTTTGG	AACCAATATCTGGGTCCTGGACTACTTTGGTGGTGGACCAAAA	1	167515474	0.604135	3	FALSE	FALSE	0
GUIDES_sg01083	CREG1	ENSG00000143162.7	GTTGGTCTGTGCCAAAGTCA	TCTTGCAGAAGTTGGTCTGTGCCAAAGTCATGGTGGTCAGTGT	1	167517333	0.599572	2	FALSE	FALSE	0
GUIDES_sg01084	CREG1	ENSG00000143162.7	GACACCCTGAGATGAAAACC	TTATTCATTCGACACCCTGAGATGAAAACCTGGTGGCCTTCCA	1	167515403	0.554573	3	FALSE	FALSE	0
GUIDES_sg01085	CREM	ENSG00000095794.15	CAACACGCAAACGAGAGCTG	GCAGAAGAAGCAACACGCAAACGAGAGCTGAGGAGGCTAATGA	10	35495962	0.711021	18	FALSE	FALSE	0	bZIP_2
GUIDES_sg01086	CREM	ENSG00000095794.15	GGGAACACCAGGCACATCAG	CTTCAATCTTGGGAACACCAGGCACATCAGAGGAGGACAGTTC	10	35468234	0.697111	12	FALSE	FALSE	0	pKID
GUIDES_sg01087	CREM	ENSG00000095794.15	GATGAATCTGCAGAATCAGA	TGCAGAGACAGATGAATCTGCAGAATCAGAAGGAGGTGTAATT	10	35467857	0.588926	11	FALSE	FALSE	0	pKID
GUIDES_sg01088	CREM	ENSG00000095794.15	TCTTCAATCTTGGGAACACC	TGATCTCTCTTCTTCAATCTTGGGAACACCAGGAGGCACATCA	10	35468223	0.546324	12	FALSE	FALSE	0	pKID
GUIDES_sg01089	CRTC1	ENSG00000105662.11	CACACTCAACTACTCGCAGG	GCCCGGGCTCCACACTCAACTACTCGCAGGCGGCGGCCATGAT	19	18886532	0.699292	15	FALSE	FALSE	0
GUIDES_sg01090	CRTC1	ENSG00000105662.11	CGCCTGCGAGTAGTTGAGTG	CCATCATGGCCGCCTGCGAGTAGTTGAGTGTGGTGGAGCCCGG	19	18886567	0.683352	15	FALSE	FALSE	0
GUIDES_sg01091	CRTC1	ENSG00000105662.11	GGTGCGTCAGGTTGGCCGCG	CCGATGCCCAGGTGCGTCAGGTTGGCCGCGAGGAGGTTGCCGG	19	18870861	0.676306	10	FALSE	FALSE	0
GUIDES_sg01092	CRTC1	ENSG00000105662.11	GTCCAGGCCCAAGTCCTGTG	TTCAGACGGGGTCCAGGCCCAAGTCCTGTGAGGAGGTCCCCGG	19	18870385	0.670077	9	FALSE	FALSE	0
GUIDES_sg01093	CRTC2	ENSG00000160741.12	GTAAACTGTCCACTGACCAG	CTGGATACCAGTAAACTGTCCACTGACCAGCGGCGGTTACCCC	1	153921629	0.785586	14	FALSE	FALSE	0
GUIDES_sg01094	CRTC2	ENSG00000160741.12	ACAGTTTACTGGTATCCAGG	TGGTCAGTGGACAGTTTACTGGTATCCAGGGGGGGGACGCCCT	1	153921852	0.780971	14	FALSE	FALSE	0
GUIDES_sg01095	CRTC2	ENSG00000160741.12	GCCTACCCTAGCCTGAGTGG	TGAAGAGACAGCCTACCCTAGCCTGAGTGGGGGGGGCAACAGT	1	153924649	0.696124	12	FALSE	FALSE	0
GUIDES_sg01096	CRTC2	ENSG00000160741.12	GAGGTTGGGATTGCTTAGGG	GGGAAGCCTGGAGGTTGGGATTGCTTAGGGAGGAGGACTGCAG	1	153924103	0.693077	13	FALSE	FALSE	0
GUIDES_sg01097	CRTC3	ENSG00000140577.11	CCAAGCCCGTATTCCAACTG	TCATTTGAGACCAAGCCCGTATTCCAACTGCGGCGGGAGTCTC	15	91184402	0.727638	22	FALSE	FALSE	0
GUIDES_sg01098	CRTC3	ENSG00000140577.11	CTTTCCACCACAAACCTGAG	CAACCCATCTCTTTCCACCACAAACCTGAGCGGCGGCCCGTCT	15	91172637	0.723106	18	FALSE	FALSE	0
GUIDES_sg01099	CRTC3	ENSG00000140577.11	GTTTTGACCAGCAGTCCATG	CCAGATGTGGGTTTTGACCAGCAGTCCATGAGGAGGCCAGGCC	15	91182020	0.691142	21	FALSE	FALSE	0
GUIDES_sg01100	CRTC3	ENSG00000140577.11	CACTCATACTGCCAAAGTGG	CTATTCCCCACACTCATACTGCCAAAGTGGTGGTGGTCGGTGG	15	91169090	0.687656	17	FALSE	FALSE	0
GUIDES_sg01101	CRX	ENSG00000105392.11	CTTCACCCGGAGCCAACTGG	AGCGCACCACCTTCACCCGGAGCCAACTGGAGGAGGAGCTGGA	19	48339553	0.665636	3	FALSE	FALSE	0	Homeobox
GUIDES_sg01102	CRX	ENSG00000105392.11	AGACGTCTATGCCCGTGAGG	CCCAGTACCCAGACGTCTATGCCCGTGAGGAGGAGGTGGCTCT	19	48339610	0.660685	3	FALSE	FALSE	0	Homeobox
GUIDES_sg01103	CRX	ENSG00000105392.11	AGAACCGGAGGGCTAAATGC	GTTTGGTTCAAGAACCGGAGGGCTAAATGCAGGAGGCAGCAGC	19	48342606	0.5945	4	TRUE	FALSE	0	Homeobox
GUIDES_sg01104	CRX	ENSG00000105392.11	GCTGCCTGCATTTAGCCCTC	TGCTGTCGCTGCTGCCTGCATTTAGCCCTCCGGCGGTTCTTGA	19	48343207	0.567212	4	TRUE	FALSE	0	Homeobox
GUIDES_sg01105	CSDC2	ENSG00000172346.10	GGGCTGGGTAGGTCCCGAGG	GGTGGGCAGAGGGCTGGGTAGGTCCCGAGGTGGTGGGACACCA	22	41968022	0.663191	2	FALSE	FALSE	0
GUIDES_sg01106	CSDC2	ENSG00000172346.10	GTCCTCGGACCCGTTCTCGG	GTACGAAGATGTCCTCGGACCCGTTCTCGGGGGGGGTGATGAA	22	41969698	0.65142	3	FALSE	FALSE	0	CSD
GUIDES_sg01107	CSDC2	ENSG00000172346.10	CACATGTACGAAGATGTCCT	CTCACTCAGACACATGTACGAAGATGTCCTCGGCGGACCCGTT	22	41969683	0.647956	3	FALSE	FALSE	0	CSD
GUIDES_sg01108	CSDC2	ENSG00000172346.10	ATAGGTCCTGGTCCGCTTGG	CTCACGCTGAATAGGTCCTGGTCCGCTTGGTGGTGGGCAGAGG	22	41967994	0.642372	2	FALSE	FALSE	0
GUIDES_sg01109	CSDE1	ENSG00000009307.11	GTCGAGTATAGCTTGTCCAA	GGGGGACATGGTCGAGTATAGCTTGTCCAAAGGAGGCAAAGGC	1	115267904	0.664405	20	FALSE	FALSE	0	CSD
GUIDES_sg01110	CSDE1	ENSG00000009307.11	TATAGCTTGTCCAAAGGCAA	CATGGTCGAGTATAGCTTGTCCAAAGGCAAAGGAGGCAACAAA	1	115267910	0.611509	20	FALSE	FALSE	0	CSD
GUIDES_sg01111	CSDE1	ENSG00000009307.11	GATGGCATTGAGCTACAGGC	AGAAGTTCAGGATGGCATTGAGCTACAGGCAGGAGGAGATGAG	1	115262285	0.595006	23	FALSE	FALSE	0	CSD
GUIDES_sg01112	CSDE1	ENSG00000009307.11	GTGATTCTTAATCAGCGCAC	GGAGTTCTCAGTGATTCTTAATCAGCGCACTGGTGGCAAGTGC	1	115262327	0.57323	23	FALSE	FALSE	0	CSD
GUIDES_sg01113	CSRNP1	ENSG00000144655.10	AGAAGCGACGGCAAGCACTG	TCAGCCAAAGAGAAGCGACGGCAAGCACTGTGGTGGCGAAGGG	3	39186602	0.758795	4	FALSE	FALSE	0
GUIDES_sg01114	CSRNP1	ENSG00000144655.10	TCAATGGCATCCACCACAGG	AGAGGCGTCATCAATGGCATCCACCACAGGTGGTGGCAGCCCT	3	39185900	0.702887	5	FALSE	FALSE	0
GUIDES_sg01115	CSRNP1	ENSG00000144655.10	TGTGCGAAGGATCGATCGGG	GGGCTTCAGGTGTGCGAAGGATCGATCGGGAGGAGGAGAAGCG	3	39185826	0.688372	5	FALSE	FALSE	0
GUIDES_sg01116	CSRNP1	ENSG00000144655.10	GCTGGATGAGGACAACTCCT	AATTTGACCAGCTGGATGAGGACAACTCCTCGGCGGTCTCCTC	3	39188020	0.671767	3	FALSE	FALSE	0
GUIDES_sg01117	CSRNP2	ENSG00000110925.2	TCTCTTCAGCATCAATACGG	AGTTCTTGCTTCTCTTCAGCATCAATACGGTGGTGGACCCCAG	12	51461585	0.732186	7	FALSE	FALSE	0
GUIDES_sg01118	CSRNP2	ENSG00000110925.2	GCTGACCAAGAATGGGACAG	GCTGACCAAGAATGGGACAGTGGTGGAGTCGGT	12	51461474	0.704966	7	FALSE	FALSE	0
GUIDES_sg01119	CSRNP2	ENSG00000110925.2	TGCCCAGAGAGCTACCACCC	CGCTGGGCCATGCCCAGAGAGCTACCACCCTGGTGGCTGGGCA	12	51467753	0.688804	6	FALSE	FALSE	0
GUIDES_sg01120	CSRNP2	ENSG00000110925.2	GCTCACGCAGAATCTCTCGA	TCCTTCAGGTGCTCACGCAGAATCTCTCGATGGTGGTTCACCT	12	51467663	0.678009	6	FALSE	FALSE	0
GUIDES_sg01121	CSRNP3	ENSG00000178662.11	ATCATCTGATTCCCTCACAG	TGGAAACTTCATCATCTGATTCCCTCACAGAGGAGGAGCAGGG	2	166451665	0.738682	7	FALSE	FALSE	0
GUIDES_sg01122	CSRNP3	ENSG00000178662.11	TGGAGTGAAAAAGATTGACG	TGCGTGCCTCTGGAGTGAAAAAGATTGACGTGGTGGAAGAAAA	2	166532999	0.708635	9	FALSE	FALSE	0
GUIDES_sg01123	CSRNP3	ENSG00000178662.11	AGCAGTGAAAGTGCTGACAG	TGAAGTTTCCAGCAGTGAAAGTGCTGACAGTGGTGGGGACAGT	2	166451682	0.686457	7	FALSE	FALSE	0
GUIDES_sg01124	CSRNP3	ENSG00000178662.11	AGAAGCCAGCACTCTTACAC	TAGAATCAGAAGAAGCCAGCACTCTTACACTGGTGGATGACAT	2	166532870	0.653559	9	FALSE	FALSE	0
GUIDES_sg01125	CTBP1	ENSG00000159692.11	GACTGCGTGACCCTGCACTG	CTTCCACAGCGACTGCGTGACCCTGCACTGCGGCGGCCTCAAC	4	1209941	0.750543	12	FALSE	FALSE	0	2-Hacid_dh_C
GUIDES_sg01126	CTBP1	ENSG00000159692.11	GGCATCCATCGAGATGCGAG	ACAGCGAGCAGGCATCCATCGAGATGCGAGAGGAGGAGGCGGC	4	1207357	0.663262	14	FALSE	FALSE	0	2-Hacid_dh
GUIDES_sg01127	CTBP1	ENSG00000159692.11	CCTGAAGAACTGTGTCAACA	TCCCAGACAGCCTGAAGAACTGTGTCAACAAGGAGGACCATCT	4	1206736	0.632054	15	FALSE	FALSE	0	2-Hacid_dh
GUIDES_sg01128	CTBP1	ENSG00000159692.11	ATCCATCGAGATGCGAGAGG	GCGAGCAGGCATCCATCGAGATGCGAGAGGAGGAGGCGGCACG	4	1207360	0.615737	14	FALSE	FALSE	0	2-Hacid_dh
GUIDES_sg01129	CTBP2	ENSG00000175029.12	CTTAGCACAAGCCCTCAAGG	ACGAGAAAGCCTTAGCACAAGCCCTCAAGGAGGAGGGCAGGAT	10	126682502	0.704657	20	FALSE	FALSE	0	2-Hacid_dh
GUIDES_sg01130	CTBP2	ENSG00000175029.12	TCACTGTACCAGGCAGTGTG	TGACGCCTGCTCACTGTACCAGGCAGTGTGAGGAGGAGTGCAG	10	126681849	0.68348	21	FALSE	FALSE	0	2-Hacid_dh
GUIDES_sg01131	CTBP2	ENSG00000175029.12	ACCTGTACCGGAGGAACACG	CACATCCTCAACCTGTACCGGAGGAACACGTGGTGGCTGTACC	10	126686624	0.678427	18	FALSE	FALSE	0	2-Hacid_dh
GUIDES_sg01132	CTBP2	ENSG00000175029.12	GTGGTACATCATGGCGCCCA	GGGTGATGGTGTGGTACATCATGGCGCCCACGGCGGCTTCGTT	10	126691657	0.675381	17	FALSE	FALSE	0	2-Hacid_dh
GUIDES_sg01133	CTCF	ENSG00000102974.10	CGACCCCAACTTCGTCCCTG	AGCGCTATCACGACCCCAACTTCGTCCCTGCGGCGGCTTTTGT	16	67662411	0.712158	9	FALSE	FALSE	0
GUIDES_sg01134	CTCF	ENSG00000102974.10	AGACATGCTGATAATTGTGC	TACCATGGCAAGACATGCTGATAATTGTGCTGGTGGCCCAGAT	16	67663332	0.616358	10	FALSE	FALSE	0	zf-C2H2
GUIDES_sg01135	CTCF	ENSG00000102974.10	GCTTTTGTCTGTTCTAAGTG	CGTCCCTGCGGCTTTTGTCTGTTCTAAGTGTGGTGGGAAAACA	16	67662433	0.606551	9	FALSE	FALSE	0	zf-C2H2
GUIDES_sg01136	CTCF	ENSG00000102974.10	ATTATCAGCATGTCTTGCCA	GGCCAGCACAATTATCAGCATGTCTTGCCATGGTGGTATTCTA	16	67663429	0.543493	10	FALSE	FALSE	0	zf-C2H2
GUIDES_sg01137	CTCFL	ENSG00000124092.8	TGAACATGCAGACATCACAG	CTAGAAGAGGTGAACATGCAGACATCACAGTGGTGGAAGGTTC	20	56094414	0.800247	4	FALSE	FALSE	0
GUIDES_sg01138	CTCFL	ENSG00000124092.8	GTTATTGGCTGAAAGAACAA	AGAAGAACCAGTTATTGGCTGAAAGAACAAAGGAGGAGCAGCT	20	56098169	0.693872	3	FALSE	FALSE	0
GUIDES_sg01139	CTCFL	ENSG00000124092.8	TATGTTTATAGCGCCTGTGT	TTCTCATGAGTATGTTTATAGCGCCTGTGTCGGCGGACGAGTT	20	56093883	0.65257	5	FALSE	FALSE	0	zf-C2H2
GUIDES_sg01140	CTCFL	ENSG00000124092.8	GTGGAGAACTCGTCCGACAC	TTTGTCACCAGTGGAGAACTCGTCCGACACAGGAGGCGCTATA	20	56093725	0.601933	5	FALSE	FALSE	0	zf-C2H2
GUIDES_sg01141	CTH	ENSG00000116761.7	GGCCCATTACAACATCACTG	ACAGACACCAGGCCCATTACAACATCACTGTGGTGGCCTAAA	1	70896073	0.787408	7	FALSE	FALSE	0	Cys_Met_Meta_PP
GUIDES_sg01142	CTH	ENSG00000116761.7	TCAGTGTGTCACTAATTCCA	GAAAGTCGAATCAGTGTGTCACTAATTCCAAGGAGGACATCTC	1	70904461	0.654533	11	FALSE	FALSE	0	Cys_Met_Meta_PP
GUIDES_sg01143	CTH	ENSG00000116761.7	TTTCACAATTAACAGACACC	TTATGAAGGCTTTCACAATTAACAGACACCAGGAGGCCCATTA	1	70896052	0.645994	7	FALSE	FALSE	0	Cys_Met_Meta_PP
GUIDES_sg01144	CTH	ENSG00000116761.7	GATTGTTACCTCTGCAATCG	ATCTCCTATTGATTGTTACCTCTGCAATCGAGGAGGTCTGAAG	1	70897811	0.602919	8	FALSE	FALSE	0	Cys_Met_Meta_PP
GUIDES_sg01145	CTNNB1	ENSG00000168036.12	ATGATGGTCTGCCAAGTGGG	TAAGAACAAGATGATGGTCTGCCAAGTGGGTGGTGGTATAGAG	3	41275159	0.690483	15	FALSE	FALSE	0	Arm
GUIDES_sg01146	CTNNB1	ENSG00000168036.12	GGGTTCAGATGATATAAATG	TTCAGCTTCTGGGTTCAGATGATATAAATGTGGTGGTCACCTG	3	41275080	0.659776	15	FALSE	FALSE	0	Arm
GUIDES_sg01147	CTNNB1	ENSG00000168036.12	CACAACCGAATTGTTATCAG	TCGGGATGTTCACAACCGAATTGTTATCAGAGGAGGACTAAAT	3	41277303	0.589167	17	FALSE	FALSE	0	Arm
GUIDES_sg01148	CTNNB1	ENSG00000168036.12	TTAGTCCTCTGATAACAATT	GGAATGGTATTTAGTCCTCTGATAACAATTCGGCGGTTGTGAA	3	41277257	0.432176	17	FALSE	FALSE	0	Arm
GUIDES_sg01149	CTNNBIP1	ENSG00000178585.10	AGCTCCCGGGAAGAGTCCGG	ACCGCGAGGGAGCTCCCGGGAAGAGTCCGGAGGAGGAGATGTA	1	9932060	0.683166	6	FALSE	FALSE	0	ICAT
GUIDES_sg01150	CTNNBIP1	ENSG00000178585.10	TCTTCCCGGGAGCTCCCTCG	TCCTCCGGACTCTTCCCGGGAGCTCCCTCGCGGCGGTTCATCC	1	9932114	0.681421	6	FALSE	FALSE	0	ICAT
GUIDES_sg01151	CTNNBIP1	ENSG00000178585.10	CCTGCGCACCTATGCAGGGG	AGGAGGAGTTCCTGCGCACCTATGCAGGGGTGGTGGTCAACAG	1	9931287	0.639804	7	FALSE	FALSE	0	ICAT
GUIDES_sg01152	CTNNBIP1	ENSG00000178585.10	CCCTGGTCGATGGAGTGCGG	CCCTGGTCGATGGAGTGCGGAGGAGGCAGCTGG	1	9931263	0.603035	7	FALSE	FALSE	0	ICAT
GUIDES_sg01153	CUL1	ENSG00000055130.11	TCGCTTCATAAACAACAACG	AGGCTTGTGGTCGCTTCATAAACAACAACGCGGCGGTTACCAA	7	148481090	0.805401	13	FALSE	FALSE	0	Cullin
GUIDES_sg01154	CUL1	ENSG00000055130.11	TGAAAATGCAAATGTTGATG	TCTTGGAAGATGAAAATGCAAATGTTGATGAGGAGGTGGAATT	7	148495059	0.619592	21	FALSE	FALSE	0	Cullin
GUIDES_sg01155	CUL1	ENSG00000055130.11	CAGTATCGAGCCAGCAACTC	CAAGGAGTCACAGTATCGAGCCAGCAACTCAGGAGGGGATTTA	7	148481103	0.469814	13	FALSE	FALSE	0	Cullin
GUIDES_sg01156	CUL1	ENSG00000055130.11	TATAATTTTATTAAGGTATC	ATAACCAAGATATAATTTTATTAAGGTATCTGGTGGCTTCAAT	7	148495063	0.349081	21	FALSE	FALSE	0	Cullin
GUIDES_sg01157	CUL2	ENSG00000108094.10	AGGGATGACAGAGAATGAAG	AGTCAGCGAAAGGGATGACAGAGAATGAAGTGGTGGAAGACAG	10	35320479	0.662812	16	FALSE	FALSE	0	Cullin
GUIDES_sg01158	CUL2	ENSG00000108094.10	CATTTGGTATGTTGTAACCA	GAAGAACTGCCATTTGGTATGTTGTAACCATGGTGGCTACATA	10	35305280	0.635067	21	FALSE	FALSE	0	Cullin
GUIDES_sg01159	CUL2	ENSG00000108094.10	TTACTGAAGAAGTCAGCGAA	CTGTGACAACTTACTGAAGAAGTCAGCGAAAGGAGGGATGACA	10	35320459	0.594988	16	FALSE	FALSE	0	Cullin
GUIDES_sg01160	CUL2	ENSG00000108094.10	CATGGTTACAACATACCAAA	CATATGTAGCCATGGTTACAACATACCAAATGGTGGCAGTTCT	10	35305179	0.570861	21	FALSE	FALSE	0	Cullin
GUIDES_sg01161	CUL3	ENSG00000036257.8	CCTGTGGTAAACCAACACAG	CAGTCCCTCGCCTGTGGTAAACCAACACAGCGGCGGGTTCTTA	2	225346689	0.786951	20	FALSE	FALSE	0	Cullin
GUIDES_sg01162	CUL3	ENSG00000036257.8	TTCTACTTAGCCAAACACAG	TTCTACTTAGCCAAACACAGTGGTGGTCGACAG	2	225362490	0.769876	17	FALSE	FALSE	0	Cullin
GUIDES_sg01163	CUL3	ENSG00000036257.8	GCCCTACAGTCCCTCGCCTG	GCTTGTTAGAGCCCTACAGTCCCTCGCCTGTGGTGGTAAACCA	2	225346673	0.662074	20	FALSE	FALSE	0	Cullin
GUIDES_sg01164	CUL3	ENSG00000036257.8	TGGGATGTTGCACTTTGGTG	TTGGTGCTGGTGGGATGTTGCACTTTGGTGTGGTGGCTGACTG	2	225365134	0.614387	16	FALSE	FALSE	0	Cullin
GUIDES_sg01165	CUL4A	ENSG00000139842.10	TTTTATCTTGGAAAGCACAG	ATTTAAGGCATTTTATCTTGGAAAGCACAGTGGTGGTCGAAAA	13	113907445	0.735483	19	FALSE	FALSE	0	Cullin
GUIDES_sg01166	CUL4A	ENSG00000139842.10	GTGCTGATTAAAAGTCCCAA	CAAAGCACGTGTGCTGATTAAAAGTCCCAAAGGAGGAAAGGAA	13	113909339	0.722447	21	FALSE	FALSE	0	Cullin
GUIDES_sg01167	CUL4A	ENSG00000139842.10	ACAGTGGTCGAAAACTTCAG	CTTGGAAAGCACAGTGGTCGAAAACTTCAGTGGTGGCAAACTA	13	113907461	0.718672	19	FALSE	FALSE	0	Cullin
GUIDES_sg01168	CUL4A	ENSG00000139842.10	GGTGCTCCTCATGTTCAACG	TCCAGACACTGGTGCTCCTCATGTTCAACGAGGAGGGAGATGG	13	113909064	0.718425	20	FALSE	FALSE	0	Cullin
GUIDES_sg01169	CUL4B	ENSG00000158290.12	CAGTTTAGAAGAGATCAAGC	GAGAGGAGTTCAGTTTAGAAGAGATCAAGCAGGAGGCAACTGG	X	119668426	0.643209	23	FALSE	FALSE	0	Cullin
GUIDES_sg01170	CUL4B	ENSG00000158290.12	TTTTACCTAGGCAAACATAG	TTTCAAGACATTTTACCTAGGCAAACATAGTGGTGGCAGGAAA	X	119669734	0.633121	22	FALSE	FALSE	0	Cullin
GUIDES_sg01171	CUL4B	ENSG00000158290.12	CTTCAGTGGCAGTCAACCCT	TGGCAGGAAACTTCAGTGGCAGTCAACCCTAGGAGGACACTGT	X	119669764	0.628136	22	FALSE	FALSE	0	Cullin
GUIDES_sg01172	CUL4B	ENSG00000158290.12	TTGGCCGACATATGTGCCTA	CAATGGGCTATTGGCCGACATATGTGCCTATGGTGGAAGTTCA	X	119670866	0.583418	21	FALSE	FALSE	0	Cullin
GUIDES_sg01173	CUL5	ENSG00000166266.9	CAATACAGCGAGCTGAAACG	TCCATGCAAACAATACAGCGAGCTGAAACGTGGTGGTTACCTC	11	107966372	0.728944	17	FALSE	FALSE	0	Cullin
GUIDES_sg01174	CUL5	ENSG00000166266.9	TCCCTGATGCTGAACTTAGG	GCAACTGAACTCCCTGATGCTGAACTTAGGAGGAGGACTTTAT	11	107966406	0.620787	17	FALSE	FALSE	0	Cullin
GUIDES_sg01175	CUL5	ENSG00000166266.9	ACTCCTGGTTCACTGAGAAG	ATTAAACTGAACTCCTGGTTCACTGAGAAGAGGAGGGTACCTT	11	107968392	0.615437	18	FALSE	FALSE	0	Cullin
GUIDES_sg01176	CUL5	ENSG00000166266.9	TCTTTGGGTGAGTTGACTTG	TTCTGTAAAGTCTTTGGGTGAGTTGACTTGAGGAGGTTCATAC	11	107968430	0.60101	18	FALSE	FALSE	0	Cullin
GUIDES_sg01177	CUX1	ENSG00000257923.5	CAGTGTGTAGAAGAAGCCGA	AGTGCAGGAACAGTGTGTAGAAGAAGCCGATGGTGGTGCGCGC	7	101925175	0.663604	37	FALSE	FALSE	0	CASP_C
GUIDES_sg01178	CUX1	ENSG00000257923.5	TCTGGTTCTCTCCAACAAGA	CCCAGGGGCGTCTGGTTCTCTCCAACAAGATGGTGGCGCGCAC	7	101925156	0.601459	37	FALSE	FALSE	0	CASP_C
GUIDES_sg01179	CUX1	ENSG00000257923.5	CATGGAGCGAGAGCATGGAG	TACAAGCTGGCATGGAGCGAGAGCATGGAGAGGAGGGACTGTG	7	101926039	0.589008	38	FALSE	FALSE	0	CASP_C
GUIDES_sg01180	CUX1	ENSG00000257923.5	GCTGGCATGGAGCGAGAGCA	TGCTCTACAAGCTGGCATGGAGCGAGAGCATGGTGGAGAGGGA	7	101926034	0.512634	38	FALSE	FALSE	0	CASP_C
GUIDES_sg01181	CUX2	ENSG00000111249.9	CTTGCTGCAGAGAAATGAGG	TGACAGAAACCTTGCTGCAGAGAAATGAGGCGGCGGAAAAACA	12	111731360	0.703547	9	FALSE	FALSE	0
GUIDES_sg01182	CUX2	ENSG00000111249.9	GGTTCCTCTTCCACGAAGTG	AGGAGCTCGGGGTTCCTCTTCCACGAAGTGTGGTGGAGGTCTC	12	111729262	0.645913	8	FALSE	FALSE	0
GUIDES_sg01183	CUX2	ENSG00000111249.9	ATGGAGCAAGCTGACGCAGA	GGCCGAAGCCATGGAGCAAGCTGACGCAGAAGGAGGGGCGGGA	12	111760297	0.527528	21	FALSE	FALSE	0	CUT
GUIDES_sg01184	CUX2	ENSG00000111249.9	GCGTGAGCGACATGCTGTCC	TCACAGGGCAGCGTGAGCGACATGCTGTCCCGGCGGCCGAAGC	12	111760266	0.50697	21	FALSE	FALSE	0	CUT
GUIDES_sg01185	CXXC1	ENSG00000154832.10	AAGTATTGCTCAGATGACTG	GCCCAGCTCCAAGTATTGCTCAGATGACTGTGGTGGCATGAAG	18	47810911	0.737617	10	FALSE	FALSE	0
GUIDES_sg01186	CXXC1	ENSG00000154832.10	ATAAATGGAAACACCCAGAG	AAGCACAAGGATAAATGGAAACACCCAGAGAGGAGGGCTGATG	18	47810813	0.662026	10	FALSE	FALSE	0
GUIDES_sg01187	CXXC1	ENSG00000154832.10	CCTTGCATTGCTGAAGAGCA	GCAGCAGAGCCCTTGCATTGCTGAAGAGCACGGCGGCAAGAAG	18	47810332	0.623651	11	FALSE	FALSE	0
GUIDES_sg01188	CXXC1	ENSG00000154832.10	ATCGGCGTTCCATTTCCTGA	AGCTCATGGAATCGGCGTTCCATTTCCTGAAGGAGGCGAGTGC	18	47810345	0.612928	11	FALSE	FALSE	0
GUIDES_sg01189	CXXC4	ENSG00000168772.9	TGCAAGAGGCTCATCAACTG	CTGCGTGCCCTGCAAGAGGCTCATCAACTGTGGTGGCGTCTGC	4	105412859	0.682088	3	FALSE	FALSE	0	zf-CXXC
GUIDES_sg01190	CXXC4	ENSG00000168772.9	CCAGCGCTGAAGCATTCCGA	ACACCTGTTCCCAGCGCTGAAGCATTCCGATGGTGGTTCTTTT	4	105393511	0.580746	5	TRUE	FALSE	0
GUIDES_sg01191	CXXC4	ENSG00000168772.9	AGATCTGGTGTCCCGTTTTG	CTAAATTTGCAGATCTGGTGTCCCGTTTTGCGGCGGTTCCTGC	4	105411973	0.459324	3	FALSE	FALSE	0	zf-CXXC
GUIDES_sg01192	CXXC4	ENSG00000168772.9	CCATCGGAATGCTTCAGCGC	TTTAAAAGAACCATCGGAATGCTTCAGCGCTGGTGGGAACAGG	4	105393507	0.449725	5	TRUE	FALSE	0
GUIDES_sg01193	CXXC5	ENSG00000171604.7	TCACTGAAACCACCGGAAGG	TCACTGAAACCACCGGAAGGCGGCGGCTCCCGT	5	139062467	0.689088	10	TRUE	FALSE	0
GUIDES_sg01194	CXXC5	ENSG00000171604.7	TTGCAAATTCAGAAAATGTG	GCCATCAGATTTGCAAATTCAGAAAATGTGAGGAGGAACTCAA	5	139060997	0.633556	9	FALSE	FALSE	0	zf-CXXC
GUIDES_sg01195	CXXC5	ENSG00000171604.7	TCAGCTCCGGCAAGAAGAAG	GCCTCTGCCATCAGCTCCGGCAAGAAGAAGCGGCGGAAACGCT	5	139060885	0.59044	9	FALSE	FALSE	0	zf-CXXC
GUIDES_sg01196	CXXC5	ENSG00000171604.7	CACCGGAAGGCGGCTCCCGT	TCACTGAAACCACCGGAAGGCGGCTCCCGTCGGCGGAAGCATC	5	139062477	0.545322	10	TRUE	FALSE	0
GUIDES_sg01197	CYLD	ENSG00000083799.13	CGGATTACCCCATAGAAAGG	ACCGATCCAACGGATTACCCCATAGAAAGGAGGAGGGTTCTCC	16	50813647	0.658402	10	FALSE	FALSE	0	CAP_GLY
GUIDES_sg01198	CYLD	ENSG00000083799.13	CTGGTGGCTGACCGATCCAA	TCATTCAGTCCTGGTGGCTGACCGATCCAACGGCGGATTACCC	16	50813627	0.628817	10	FALSE	FALSE	0	CAP_GLY
GUIDES_sg01199	CYLD	ENSG00000083799.13	GTGAAACCCAAGAGCTACTG	GAATATTATAGTGAAACCCAAGAGCTACTGAGGAGGACAGAAA	16	50818333	0.620449	13	FALSE	FALSE	0
GUIDES_sg01200	CYLD	ENSG00000083799.13	AGACAGTGCCGGATATGTGG	TTCAGCTCCCAGACAGTGCCGGATATGTGGAGGAGGGCTTGCA	16	50827481	0.601823	18	FALSE	FALSE	0
GUIDES_sg01201	CYP1B1	ENSG00000138061.7	AATGTGGTAGCCCAAGACAG	TGTCCTTGGGAATGTGGTAGCCCAAGACAGAGGAGGTGTTGGC	2	38298274	0.775321	5	TRUE	FALSE	0	p450
GUIDES_sg01202	CYP1B1	ENSG00000138061.7	GTGGCCACTGATCGGAAACG	GCCCGTTTGCGTGGCCACTGATCGGAAACGCGGCGGCGGCGGT	2	38301675	0.726256	3	FALSE	FALSE	0	p450
GUIDES_sg01203	CYP1B1	ENSG00000138061.7	GGACGCCTTTATCCTCTCTG	GCGACATGATGGACGCCTTTATCCTCTCTGCGGCGGAAAAGAA	2	38302386	0.722217	3	FALSE	FALSE	0	p450
GUIDES_sg01204	CYP1B1	ENSG00000138061.7	CCACATTCCCAAGGACACTG	TCTTGGGCTACCACATTCCCAAGGACACTGTGGTGGTTTTTGT	2	38298076	0.71156	5	TRUE	FALSE	0	p450
GUIDES_sg01205	CYTL1	ENSG00000170891.6	TGGGCCACTTTCCAACACGG	GGAATCTACCTGGGCCACTTTCCAACACGGGGGGGGCGAGGCC	4	5018646	0.789211	3	FALSE	FALSE	0
GUIDES_sg01206	CYTL1	ENSG00000170891.6	CTCGCCCCCGTGTTGGAAAG	ACTTTGTGGCCTCGCCCCCGTGTTGGAAAGTGGTGGCCCAGGT	4	5018620	0.584242	3	FALSE	FALSE	0
GUIDES_sg01207	CYTL1	ENSG00000170891.6	ATACCTGCCCAGGCTGTACC	CATGTGTGAGATACCTGCCCAGGCTGTACCTGGTGGACATACA	4	5018895	0.541595	2	FALSE	FALSE	0
GUIDES_sg01208	CYTL1	ENSG00000170891.6	CATGTGTGAGATACCTGCCC	CATGTGTGAGATACCTGCCCAGGAGGCTGTACC	4	5018885	0.49273	2	FALSE	FALSE	0
GUIDES_sg01209	DAB2IP	ENSG00000136848.12	GACCCTGTTCAAGTGCCAGG	AGGAGTATGAGACCCTGTTCAAGTGCCAGGAGGAGGAGACGAC	9	124538555	0.721063	20	FALSE	FALSE	0
GUIDES_sg01210	DAB2IP	ENSG00000136848.12	GGACCACGCAGAGATGCAAG	AACTGAAGAAGGACCACGCAGAGATGCAAGCGGCGGCTGTGGA	9	124543792	0.703382	21	FALSE	FALSE	0
GUIDES_sg01211	DAB2IP	ENSG00000136848.12	TGGTGCTGGAGTACCAGGCA	ACGCAGAAGCTGGTGCTGGAGTACCAGGCACGGCGGCTGGAGG	9	124538593	0.686493	20	FALSE	FALSE	0
GUIDES_sg01212	DAB2IP	ENSG00000136848.12	GTCAGCGGCCGAGCACTTGC	GCTCTGGGAGGTCAGCGGCCGAGCACTTGCTGGTGGGATCCAC	9	124526104	0.378899	14	FALSE	FALSE	0	RasGAP
GUIDES_sg01213	DACH1	ENSG00000165659.12	ACCTCCAGCATCTGTCACCA	CTGTCAGCCTACCTCCAGCATCTGTCACCATGGTGGCAATGAG	13	72147043	0.687999	5	FALSE	FALSE	0
GUIDES_sg01214	DACH1	ENSG00000165659.12	GATGTCTCAACTCTGGATGG	CTTAATAACTGATGTCTCAACTCTGGATGGGGGGGGACTCTGA	13	72147001	0.683256	5	FALSE	FALSE	0
GUIDES_sg01215	DACH1	ENSG00000165659.12	CAGTTAGAGAGAGTTTGTCA	TGTCCATGCCCAGTTAGAGAGAGTTTGTCAAGGAGGCTGTCTC	13	72063240	0.64886	8	FALSE	FALSE	0
GUIDES_sg01216	DACH1	ENSG00000165659.12	CTTGCGGTTGGTGTAGAAAG	AAGGCTGTCTCTTGCGGTTGGTGTAGAAAGCGGCGGGGTCTCA	13	72063269	0.646345	8	FALSE	FALSE	0
GUIDES_sg01217	DACH2	ENSG00000126733.16	CCACTAGTGACAGTGGCCTG	AAGCAAGCCACCACTAGTGACAGTGGCCTGAGGAGGATGTTAA	X	86069824	0.731873	13	FALSE	FALSE	0
GUIDES_sg01218	DACH2	ENSG00000126733.16	CAAGCCACCACTAGTGACAG	GGCACTTAAGCAAGCCACCACTAGTGACAGTGGTGGCCTGAGG	X	86069817	0.70256	13	FALSE	FALSE	0
GUIDES_sg01219	DACH2	ENSG00000126733.16	GAATGGTCCAGGGAATCCAG	CAGCAAAAATGAATGGTCCAGGGAATCCAGCGGCGGGCAATGC	X	86067929	0.692681	11	FALSE	FALSE	0
GUIDES_sg01220	DACH2	ENSG00000126733.16	GTTGGTCAACAGAGTCTCCA	TGACCTGAATGTTGGTCAACAGAGTCTCCACGGCGGAGGACAG	X	86067884	0.658043	11	FALSE	FALSE	0
GUIDES_sg01221	DAP	ENSG00000112977.11	GTGCAGAAACACCCACATAC	AATGCGAATTGTGCAGAAACACCCACATACAGGAGGAGACACC	5	10748329	0.574404	2	FALSE	FALSE	0
GUIDES_sg01222	DAP	ENSG00000112977.11	ATGAACACAGTGGGTTTAGG	GACCCCAGAGATGAACACAGTGGGTTTAGGTGGTGGACTGGA	5	10683679	0.544144	4	FALSE	FALSE	0
GUIDES_sg01223	DAP	ENSG00000112977.11	GAGATGAACACAGTGGGTTT	GATGACCCCAGAGATGAACACAGTGGGTTTAGGAGGTGGACTG	5	10683676	0.50814	4	FALSE	FALSE	0
GUIDES_sg01224	DAP	ENSG00000112977.11	TCTTTGGTGTCTCCTGTATG	GTCTTTCTCTTCTTTGGTGTCTCCTGTATGTGGTGGGTGTTTC	5	10748345	0.491769	2	FALSE	FALSE	0
GUIDES_sg01225	DAXX	ENSG00000204209.6	GGAAATGTCCGTCTCCACAG	TCCTGGAAGAGGAAATGTCCGTCTCCACAGAGGAGGAAGGGGT	6	33287355	0.756544	10	FALSE	FALSE	0	Daxx
GUIDES_sg01226	DAXX	ENSG00000204209.6	AATGTTGCAAGACAAAAGTG	CCAAATATGCAATGTTGCAAGACAAAAGTGAGGAGGAGGGCGA	6	33288276	0.730294	8	FALSE	FALSE	0	Daxx
GUIDES_sg01227	DAXX	ENSG00000204209.6	GGTTCTTCTGACAGTAACGA	GGGGGCCAGGGGTTCTTCTGACAGTAACGATGGTGGTGACACT	6	33287506	0.72651	10	FALSE	FALSE	0	Daxx
GUIDES_sg01228	DAXX	ENSG00000204209.6	GTCATCTGTCTCAGCTCTGG	CATCGTCTTCGTCATCTGTCTCAGCTCTGGAGGAGGCAGAAGG	6	33287961	0.669758	9	FALSE	FALSE	0	Daxx
GUIDES_sg01229	DBP	ENSG00000105516.6	ACGTACTCCACATCGCCGAA	GTCCAGGTCTACGTACTCCACATCGCCGAACGGCGGCAGCGTG	19	49139056	0.666978	2	FALSE	FALSE	0
GUIDES_sg01230	DBP	ENSG00000105516.6	TGGCGCCAACAGACCCGGGG	CCCACAGCAGTGGCGCCAACAGACCCGGGGCGGCGGGCACCGG	19	49139100	0.640399	2	FALSE	FALSE	0
GUIDES_sg01231	DBP	ENSG00000105516.6	GACCAGCAAGCCCAAAGAGC	TTCTGCAGGGGACCAGCAAGCCCAAAGAGCCGGCGGCCAGCTG	19	49140242	0.55827	1	FALSE	FALSE	0
GUIDES_sg01232	DBP	ENSG00000105516.6	GCCTGTGAGCGACAGGACCC	CGATGGCGCGGCCTGTGAGCGACAGGACCCCGGCGGCCCCTCT	19	49140140	0.534743	1	FALSE	FALSE	0
GUIDES_sg01233	DBX2	ENSG00000185610.6	CAGCACGCCGAGTAGAATGG	GGACCCACCGCAGCACGCCGAGTAGAATGGCGGCGGGGTGCTC	12	45429865	0.746198	2	FALSE	FALSE	0
GUIDES_sg01234	DBX2	ENSG00000185610.6	AAGAAGAGCTGTCTTTTCTG	GGGGCATTTTAAGAAGAGCTGTCTTTTCTGAGGAGGACCAGAG	12	45417573	0.630168	3	FALSE	FALSE	0	Homeobox
GUIDES_sg01235	DBX2	ENSG00000185610.6	CCATTCTACTCGGCGTGCTG	GAGCACCCCGCCATTCTACTCGGCGTGCTGCGGCGGTGGGTCC	12	45429853	0.615607	2	FALSE	FALSE	0
GUIDES_sg01236	DBX2	ENSG00000185610.6	AAAGAAACTTGCCATCAACT	AAACAGACCGAAAGAAACTTGCCATCAACTTGGTGGGACTAAA	12	45417657	0.540483	3	FALSE	FALSE	0	Homeobox
GUIDES_sg01237	DDB1	ENSG00000167986.9	GTACCAGCTCTCTGACAGTG	GCAGGAGGTTGTACCAGCTCTCTGACAGTGAGGAGGTCACCAG	11	61069819	0.706424	27	FALSE	FALSE	0	CPSF_A
GUIDES_sg01238	DDB1	ENSG00000167986.9	CAACCACTACAACAACATCA	GCACTGAGTGCAACCACTACAACAACATCATGGTGGCCCTCTA	11	61071403	0.673643	24	FALSE	FALSE	0	CPSF_A
GUIDES_sg01239	DDB1	ENSG00000167986.9	GCTGCTTGCCTACAAGCCCA	GCTCAGTGCTGCTGCTTGCCTACAAGCCCATGGTGGAAGGAAA	11	61071487	0.623085	24	FALSE	FALSE	0	CPSF_A
GUIDES_sg01240	DDB1	ENSG00000167986.9	TGACCTCACTGTCAGAGAGC	TCAGGGCTGGTGACCTCACTGTCAGAGAGCTGGTGGTACAACC	11	61069754	0.614392	27	FALSE	FALSE	0	CPSF_A
GUIDES_sg01241	DDB2	ENSG00000134574.7	ACAACAATGAGGTTGTAGCG	GTATCGGCCCACAACAATGAGGTTGTAGCGAGGAGGATGCCAG	11	47259537	0.754814	8	FALSE	FALSE	0
GUIDES_sg01242	DDB2	ENSG00000134574.7	GGTATCGGCCCACAACAATG	TTAGGATCTGGGTATCGGCCCACAACAATGAGGAGGTTGTAGC	11	47259526	0.744754	8	FALSE	FALSE	0
GUIDES_sg01243	DDB2	ENSG00000134574.7	CAAAAAGAAAGTGACGCATG	TCAGAATGCACAAAAAGAAAGTGACGCATGTGGTGGCCCTGAA	11	47256347	0.6934	6	FALSE	FALSE	0	WD40
GUIDES_sg01244	DDB2	ENSG00000134574.7	TTTCACTGTTTGATCTACGG	GGTCCCAAATTTTCACTGTTTGATCTACGGAGGAGGCTGTGGC	11	47256403	0.647741	6	FALSE	FALSE	0	WD40
GUIDES_sg01245	DDN	ENSG00000181418.7	GCTGCTGCTGACCTGAACAG	CCTGGGGCTGGCTGCTGCTGACCTGAACAGTGGTGGTAGCGAC	12	49391293	0.776558	2	TRUE	FALSE	0
GUIDES_sg01246	DDN	ENSG00000181418.7	AGATGTCATAAGCCAAACCG	GGGAGATCCTAGATGTCATAAGCCAAACCGAGGAGGAGGTCCT	12	49392384	0.759085	2	TRUE	FALSE	0
GUIDES_sg01247	DDN	ENSG00000181418.7	TCTGGAACCCGCGAGCCCAG	CACGTGCGGTTCTGGAACCCGCGAGCCCAGTGGTGGCTGGCCT	12	49392888	0.623294	1	FALSE	FALSE	0
GUIDES_sg01248	DDN	ENSG00000181418.7	TGGGCTGTCGAGAAGGGGCG	TGGAAGTCCATGGGCTGTCGAGAAGGGGCGCGGCGGCGACTAT	12	49392927	0.593181	1	FALSE	FALSE	0
GUIDES_sg01249	DDR2	ENSG00000162733.12	TACTCTCCCAAGACATCCAG	ACCAGCAAGATACTCTCCCAAGACATCCAGCGGCGGATAGGGA	1	162745953	0.715001	19	FALSE	FALSE	0	Pkinase
GUIDES_sg01250	DDR2	ENSG00000162733.12	GGAAAGGTACTTCATGCCAG	AATTAAGAGAGGAAAGGTACTTCATGCCAGAGGAGGCAATTTG	1	162746122	0.713123	19	FALSE	FALSE	0	Pkinase
GUIDES_sg01251	DDR2	ENSG00000162733.12	TCGCTGGAGGAAGAATTAGG	AGTGCGTACATCGCTGGAGGAAGAATTAGGGGGGGGCTCGTGG	1	162745476	0.697858	18	FALSE	FALSE	0	Pkinase
GUIDES_sg01252	DDR2	ENSG00000162733.12	GACAGTGCGTACATCGCTGG	GACAGTGCGTACATCGCTGGAGGAGGAAGAATT	1	162745463	0.677362	18	FALSE	FALSE	0	Pkinase
GUIDES_sg01253	DDRGK1	ENSG00000198171.8	GGAAGGTGTCGAGAAGCCAG	CCCAGGAGGAGGAAGGTGTCGAGAAGCCAGCGGCGGAAACTCA	20	3181017	0.72538	3	FALSE	FALSE	0
GUIDES_sg01254	DDRGK1	ENSG00000198171.8	TGAGGAGTACCTGAAACTGA	AGCGGGAGCATGAGGAGTACCTGAAACTGAAGGAGGAGGCCTT	20	3175943	0.666752	5	FALSE	FALSE	0
GUIDES_sg01255	DDRGK1	ENSG00000198171.8	ACTGAAGGAGGCCTTTGTGG	AGTACCTGAAACTGAAGGAGGCCTTTGTGGTGGTGGAGGAGGA	20	3175958	0.634065	5	FALSE	FALSE	0
GUIDES_sg01256	DDRGK1	ENSG00000198171.8	GGAGGAGAAACAAGCGCGAA	TGCGGAAGCTGGAGGAGAAACAAGCGCGAAAGGAGGCCCAGCG	20	3181086	0.590667	3	FALSE	FALSE	0
GUIDES_sg01257	DDX3X	ENSG00000215301.5	ATACGATGACATTCCAGTTG	ATTTTGAGAAATACGATGACATTCCAGTTGAGGAGGCAACAGG	X	41202051	0.576567	8	FALSE	FALSE	0
GUIDES_sg01258	DDX3X	ENSG00000215301.5	TGTACATCGTATTGGTCGTA	TTGAAGAATATGTACATCGTATTGGTCGTACGGCGGGACGTGT	X	41205854	0.551217	16	FALSE	FALSE	0	Helicase_C
GUIDES_sg01259	DDX3X	ENSG00000215301.5	GGAGGCTTTTACAACAGTGA	AGGTGGCTATGGAGGCTTTTACAACAGTGATGGTGGATATGGA	X	41206920	0.547035	19	FALSE	FALSE	0.0615385
GUIDES_sg01260	DDX3X	ENSG00000215301.5	CTCTTTTCTGGAGGCAACAC	CTCTTTTCTGGAGGCAACACTGGTGGGATTAAT	X	41202013	0.442472	8	FALSE	FALSE	0
GUIDES_sg01261	DDX5	ENSG00000108654.7	AAGTCTACTTGTATCTACGG	ATGTCGCTTGAAGTCTACTTGTATCTACGGTGGTGGTGCTCCT	17	62499648	0.742833	8	FALSE	FALSE	0	DEAD
GUIDES_sg01262	DDX5	ENSG00000108654.7	TGACTACCCTAACTCCTCAG	TCATCAATTATGACTACCCTAACTCCTCAGAGGAGGATTATAT	17	62496717	0.716251	16	FALSE	FALSE	0	Helicase_C
GUIDES_sg01263	DDX5	ENSG00000108654.7	TCGATGAATATAATCCTCTG	TTCTTCCAATTCGATGAATATAATCCTCTGAGGAGGAGTTAGG	17	62496843	0.696112	16	FALSE	FALSE	0	Helicase_C
GUIDES_sg01264	DDX5	ENSG00000108654.7	TGGATTGGATATGGTTGGAG	TTGCTCTAAGTGGATTGGATATGGTTGGAGTGGTGGCACAGAC	17	62500202	0.644276	6	FALSE	FALSE	0	DEAD
GUIDES_sg01265	DDX58	ENSG00000107201.5	CTTCTTGTAAGATGAAGCAG	AAGTGGTACTCTTCTTGTAAGATGAAGCAGAGGAGGTCTTCAA	9	32477062	0.628133	15	FALSE	FALSE	0
GUIDES_sg01266	DDX58	ENSG00000107201.5	GTCAGCTGTGTAACATGCCA	TCACTCTTACGTCAGCTGTGTAACATGCCAAGGAGGCTTTGCA	9	32459403	0.597417	19	FALSE	FALSE	0
GUIDES_sg01267	DDX58	ENSG00000107201.5	CCTGGCATATTGACTGGACG	TTTTCTAAAACCTGGCATATTGACTGGACGTGGTGGCAAAACA	9	32473040	0.591134	16	FALSE	FALSE	0	Helicase_C
GUIDES_sg01268	DDX58	ENSG00000107201.5	AAACTCAGTTTTCTAAAACC	AGGAAATCCTAAACTCAGTTTTCTAAAACCTGGTGGCATATTG	9	32473022	0.569232	16	FALSE	FALSE	0	Helicase_C
GUIDES_sg01269	DEAF1	ENSG00000177030.12	AAGCAATGTGATGTTCTTGG	CGGTGGCTGGAAGCAATGTGATGTTCTTGGGGGGGGAGTCCTT	11	681004	0.776113	10	FALSE	FALSE	0
GUIDES_sg01270	DEAF1	ENSG00000177030.12	TCTAGGTACAGCCAGCTCCG	GACCATCTCTTCTAGGTACAGCCAGCTCCGCGGCGGCTCTGAC	11	674688	0.729596	14	FALSE	FALSE	0
GUIDES_sg01271	DEAF1	ENSG00000177030.12	GAGGCTATGAGCGAGTGCAC	CTGCGGCCGGGAGGCTATGAGCGAGTGCACCGGCGGCTGCCAC	11	654005	0.624651	16	FALSE	FALSE	0	zf-MYND
GUIDES_sg01272	DEAF1	ENSG00000177030.12	CTGCGTTAACTGCGGCCGGG	TGCAGCAGTCCTGCGTTAACTGCGGCCGGGAGGAGGCTATGAG	11	653986	0.623347	16	FALSE	FALSE	0	zf-MYND
GUIDES_sg01273	DEK	ENSG00000124795.10	GGAACAGTTCTGGAATGGCA	AAAAAGGAACGGAACAGTTCTGGAATGGCAAGGAGGAAGGCTA	6	18249950	0.647545	7	FALSE	FALSE	0
GUIDES_sg01274	DEK	ENSG00000124795.10	TAAATAGTGAACTAGTGAAG	AGATCAGGTGTAAATAGTGAACTAGTGAAGAGGAGGATCTTGA	6	18256040	0.643673	6	FALSE	FALSE	0	SAP
GUIDES_sg01275	DEK	ENSG00000124795.10	GCAAAGGCAGTAAAAAGGAA	AAAACTTGTAGCAAAGGCAGTAAAAAGGAACGGCGGAACAGTT	6	18249929	0.631916	7	FALSE	FALSE	0
GUIDES_sg01276	DEK	ENSG00000124795.10	GTTCTTGATTTGGAGAGATC	CATCTGTGAGGTTCTTGATTTGGAGAGATCAGGAGGTGTAAAT	6	18256015	0.449857	6	FALSE	FALSE	0	SAP
GUIDES_sg01277	DEPDC1	ENSG00000024526.12	TAGTTATATCAATACACCAG	CAAGAAGGAATAGTTATATCAATACACCAGTGGTGGCTGAAAT	1	68948403	0.734217	9	FALSE	FALSE	0	RhoGAP
GUIDES_sg01278	DEPDC1	ENSG00000024526.12	AGTGCTAATGACATAATGGG	CAGAAGAGTGAGTGCTAATGACATAATGGGAGGAGGAAGTTGT	1	68948008	0.722621	9	FALSE	FALSE	0	RhoGAP
GUIDES_sg01279	DEPDC1	ENSG00000024526.12	TAATTGAAGATATCAAAGGG	AAGAATCATGTAATTGAAGATATCAAAGGGAGGAGGTGGGGAT	1	68960334	0.712713	2	FALSE	FALSE	0	DEP
GUIDES_sg01280	DEPDC1	ENSG00000024526.12	ATTTTGGTCCTGAAGTTACA	AATAATAGCAATTTTGGTCCTGAAGTTACAAGGAGGCAACAGA	1	68960268	0.552774	2	FALSE	FALSE	0	DEP
GUIDES_sg01281	DEPDC1B	ENSG00000035499.8	CCACCGCAGACAGCTGACAG	GCCGTCTTGTCCACCGCAGACAGCTGACAGAGGAGGCCAATGT	5	59941403	0.749073	6	FALSE	FALSE	0
GUIDES_sg01282	DEPDC1B	ENSG00000035499.8	CACAAGAGAACATCCCAGTG	CCAGGCACTTCACAAGAGAACATCCCAGTGAGGAGGCCAGTTG	5	59943345	0.732968	5	FALSE	FALSE	0
GUIDES_sg01283	DEPDC1B	ENSG00000035499.8	TCCTCCAACAAGGCTGCCAG	TGTTATGACTTCCTCCAACAAGGCTGCCAGAGGAGGTTCCTGA	5	59894976	0.685221	13	FALSE	FALSE	0
GUIDES_sg01284	DEPDC1B	ENSG00000035499.8	AAAAGATGAAATGTAAGTAG	AAAAGCATCAAAAAGATGAAATGTAAGTAGAGGAGGCTCTTTC	5	59934619	0.612549	9	FALSE	FALSE	0	RhoGAP
GUIDES_sg01285	DEPDC4	ENSG00000166153.12	TCTAGCACAGGAGATTGGTG	TTTCAAATCCTCTAGCACAGGAGATTGGTGAGGAGGAAAGAAT	12	100656088	0.698664	3	FALSE	FALSE	0
GUIDES_sg01286	DEPDC4	ENSG00000166153.12	AAGTGGAAATAAAAAGAAGG	CTTCAGGCCCAAGTGGAAATAAAAAGAAGGAGGAGGCATCATT	12	100657357	0.683162	2	FALSE	FALSE	0	DEP
GUIDES_sg01287	DEPDC4	ENSG00000166153.12	TGGTTCTGATGCTGTCGATG	ACTGTTTCACTGGTTCTGATGCTGTCGATGTGGTGGTCTTAAG	12	100657412	0.636115	2	FALSE	FALSE	0	DEP
GUIDES_sg01288	DEPDC4	ENSG00000166153.12	AAATCTTCAACTAAACAAAG	TTAAAACACAAAATCTTCAACTAAACAAAGAGGAGGAAGATCT	12	100649937	0.632261	5	FALSE	FALSE	0
GUIDES_sg01289	DEPDC5	ENSG00000100150.12	GACTAACAAGAAGCCACAGG	CCAAAACTGGGACTAACAAGAAGCCACAGGAGGAGGTGGCTTT	22	32293611	0.769093	44	FALSE	FALSE	0
GUIDES_sg01290	DEPDC5	ENSG00000100150.12	TTTTGGAGGACGGAGCCAGG	TTAGCCGAAGTTTTGGAGGACGGAGCCAGGCGGCGGCAGCACT	22	32275723	0.730251	42	FALSE	FALSE	0
GUIDES_sg01291	DEPDC5	ENSG00000100150.12	CCTGTAACGTGGATATACTG	CCTGTAACGTGGATATACTGAGGAGGCTTGTTC	22	32301988	0.69653	46	FALSE	FALSE	0
GUIDES_sg01292	DEPDC5	ENSG00000100150.12	CATCAGCTGCTTGCTCAAGG	TCCCACTCAACATCAGCTGCTTGCTCAAGGAGGAGGGCAGCGA	22	32293615	0.663262	44	FALSE	FALSE	0
GUIDES_sg01293	DEPDC7	ENSG00000121690.5	TCAGATAAGTGATTTAACAG	ATTATGAACGTCAGATAAGTGATTTAACAGAGGAGGTTCCCTA	11	33052972	0.718635	6	FALSE	FALSE	0
GUIDES_sg01294	DEPDC7	ENSG00000121690.5	ACCTAAGAGGCAGTCCACCA	AAATTCCTCAACCTAAGAGGCAGTCCACCATGGTGGTCAACAG	11	33050280	0.712455	5	FALSE	FALSE	0
GUIDES_sg01295	DEPDC7	ENSG00000121690.5	AAGCTTATGGCCATACAGAA	TGTAAGTGTTAAGCTTATGGCCATACAGAACGGCGGAAGAGAT	11	33054487	0.666111	9	FALSE	FALSE	0
GUIDES_sg01296	DEPDC7	ENSG00000121690.5	TCTGGATCGAGGGATTCTCA	GCAGTAACTATCTGGATCGAGGGATTCTCAAGGAGGCTTATAG	11	33050319	0.627561	5	FALSE	FALSE	0
GUIDES_sg01297	DEPTOR	ENSG00000155792.5	TGCCGTCATCCTTTCTAAAG	AATGGGAAGGTGCCGTCATCCTTTCTAAAGCGGCGGTAGAAGA	8	120942132	0.532682	2	FALSE	FALSE	0	DEP
GUIDES_sg01298	DEPTOR	ENSG00000155792.5	GTCCAACAAGCACCCATTTG	GTCCAACAAGCACCCATTTGTGGTGGACAGCAA	8	121013784	0.530157	5	FALSE	FALSE	0	DEP
GUIDES_sg01299	DEPTOR	ENSG00000155792.5	GCCGGAAGTTCATTCTGAAC	CTTCGCCTCCGCCGGAAGTTCATTCTGAACTGGTGGTAGAGAA	8	121013906	0.50788	5	FALSE	FALSE	0	DEP
GUIDES_sg01300	DEPTOR	ENSG00000155792.5	TGATGAGCATAAGGAATTCA	TGATGAGCATAAGGAATTCAAGGAGGATGTCAA	8	120942078	0.459009	2	FALSE	FALSE	0	DEP
GUIDES_sg01301	DHX34	ENSG00000134815.14	AAGACCGGCTAAAAAGCAGG	TTGGTGTCCAAAGACCGGCTAAAAAGCAGGAGGAGGGACTGAA	19	47883237	0.680627	15	FALSE	FALSE	0	DUF1605
GUIDES_sg01302	DHX34	ENSG00000134815.14	GGAGACCAACAAGCCGTACC	TGTCCCTGCTGGAGACCAACAAGCCGTACCTGGTGGTGAACTG	19	47880431	0.618022	14	FALSE	FALSE	0	DUF1605
GUIDES_sg01303	DHX34	ENSG00000134815.14	CGGACGCAGTTCACCAGGTA	GGCAGGGATGCGGACGCAGTTCACCAGGTACGGCGGCTTGTTG	19	47880392	0.572427	14	FALSE	FALSE	0	DUF1605
GUIDES_sg01304	DHX34	ENSG00000134815.14	CACCATTGGTGTCCAAAGAC	CGGGAGCAGTCACCATTGGTGTCCAAAGACCGGCGGCTAAAAA	19	47883222	0.557357	15	FALSE	FALSE	0	DUF1605
GUIDES_sg01305	DHX36	ENSG00000174953.9	TGGGAAGAGGCTAGGCGACG	TGGGAAGAGGCTAGGCGACGTGGTGGTTTCAGA	3	154000999	0.640118	22	FALSE	FALSE	0	HA2
GUIDES_sg01306	DHX36	ENSG00000174953.9	AAGAAGAAAGGAATTGGCAA	TTGCAGATGCAAGAAGAAAGGAATTGGCAAAGGAGGATACTAG	3	154002414	0.58464	21	FALSE	FALSE	0	HA2
GUIDES_sg01307	DHX36	ENSG00000174953.9	ACGTGGTTTCAGATACGAAA	AGGCTAGGCGACGTGGTTTCAGATACGAAAAGGAGGACTATTG	3	154001016	0.576228	22	FALSE	FALSE	0	HA2
GUIDES_sg01308	DHX36	ENSG00000174953.9	GATTGCAGATGCAAGAAGAA	GAAAAGAAAAGATTGCAGATGCAAGAAGAAAGGAGGAATTGGC	3	154002402	0.523267	21	FALSE	FALSE	0	HA2
GUIDES_sg01309	DHX57	ENSG00000163214.16	CCTCCTCCAAACAAGACCAG	ATTCACTTGGCCTCCTCCAAACAAGACCAGCGGCGGGTACACA	2	39029961	0.728038	26	FALSE	FALSE	0	DUF1605
GUIDES_sg01310	DHX57	ENSG00000163214.16	CTTCTCGTGGTACAACAGGT	TAGTTTTTATCTTCTCGTGGTACAACAGGTAGGAGGGGCTGTC	2	39030035	0.663487	26	FALSE	FALSE	0	DUF1605
GUIDES_sg01311	DHX57	ENSG00000163214.16	AAGTTTGTCACCAAGAACGA	AGCTGAGTTGAAGTTTGTCACCAAGAACGATGGTGGATATGTA	2	39033795	0.655018	25	FALSE	FALSE	0	DUF1605
GUIDES_sg01312	DHX57	ENSG00000163214.16	GAAATTGAGAAAAGGGCCCA	CAGAGCAAGGGAAATTGAGAAAAGGGCCCAAGGAGGAGGAGAT	2	39042760	0.617855	23	FALSE	FALSE	0	DUF1605
GUIDES_sg01313	DLX1	ENSG00000144355.10	TTGACGTAGGGGTAGCCCAG	GCTGACCGAGTTGACGTAGGGGTAGCCCAGCGGCGGTCGGGAG	2	172950520	0.777694	2	FALSE	FALSE	0
GUIDES_sg01314	DLX1	ENSG00000144355.10	AGTCTGTGTGAGTCCCAAAG	AGTCTGTGTGAGTCCCAAAGAGGAGGCCGCGAG	2	172951404	0.701046	3	FALSE	FALSE	0	Homeobox
GUIDES_sg01315	DLX1	ENSG00000144355.10	GTTGAGACTTTCTGGCATGG	ACACGGGGCTGTTGAGACTTTCTGGCATGGTGGTGGTCATGGT	2	172950705	0.661655	2	FALSE	FALSE	0
GUIDES_sg01316	DLX1	ENSG00000144355.10	GAAAAAAGATCCGTAAACCC	AATGGCAAGGGAAAAAAGATCCGTAAACCCAGGAGGACGATTT	2	172951461	0.647585	3	FALSE	FALSE	0	Homeobox
GUIDES_sg01317	DLX2	ENSG00000115844.6	CGGCACACCAAAGTCCCAGG	CCATCCGCTGCGGCACACCAAAGTCCCAGGAGGAGGCCGGCGC	2	172965539	0.745551	2	TRUE	FALSE	0
GUIDES_sg01318	DLX2	ENSG00000115844.6	TCCTACCAGTACCAAGCCAG	GCACATGGGTTCCTACCAGTACCAAGCCAGCGGCGGCCTCAAC	2	172967150	0.705901	1	FALSE	FALSE	0
GUIDES_sg01319	DLX2	ENSG00000115844.6	GGTTCCATAGGGAGCGTAGG	GGGACGAACTGGTTCCATAGGGAGCGTAGGAGGAGGTGTAGGC	2	172966914	0.662204	1	FALSE	FALSE	0
GUIDES_sg01320	DLX2	ENSG00000115844.6	GGTCCAAGTTCAAGAAGATG	CAGAACCGCCGGTCCAAGTTCAAGAAGATGTGGTGGAAAAGTG	2	172965315	0.639792	2	TRUE	FALSE	0	Homeobox
GUIDES_sg01321	DLX3	ENSG00000064195.7	TAGCTGGAGTAGATCGTACG	GGCCAGCTGGTAGCTGGAGTAGATCGTACGCGGCGGCTTTCGG	17	48070883	0.749511	2	FALSE	FALSE	0	Homeobox
GUIDES_sg01322	DLX3	ENSG00000064195.7	GGGCGCTTACTCGCCCAAGT	TTGCAGGCACGGGCGCTTACTCGCCCAAGTCGGCGGAATATAC	17	48072287	0.654287	1	FALSE	FALSE	0
GUIDES_sg01323	DLX3	ENSG00000064195.7	ATACGCCCCGTATTGCCGGT	GCTGCTCCCGATACGCCCCGTATTGCCGGTAGGAGGAGGCTCC	17	48072088	0.633035	1	FALSE	FALSE	0
GUIDES_sg01324	DLX3	ENSG00000064195.7	AGTAGATCGTACGCGGCTTT	TGGTAGCTGGAGTAGATCGTACGCGGCTTTCGGCGGACCTTCT	17	48070890	0.3981	2	FALSE	FALSE	0	Homeobox
GUIDES_sg01325	DLX4	ENSG00000108813.9	GTTGTAGGGGACAAGCCAAG	GGAGGCTGCGGTTGTAGGGGACAAGCCAAGCGGCGGGTAGGCA	17	48047019	0.714189	2	FALSE	FALSE	0
GUIDES_sg01326	DLX4	ENSG00000108813.9	AGAGCACCCTCAGGAACTCG	GCGGACCTGCAGAGCACCCTCAGGAACTCGAGGAGGCAGGTAA	17	48047109	0.671292	2	FALSE	FALSE	0
GUIDES_sg01327	DLX4	ENSG00000108813.9	ACTGCGTGTGCTGGAAACGC	AGCGCCAGGTACTGCGTGTGCTGGAAACGCTGGTGGTTTAGGT	17	48050448	0.642322	4	FALSE	FALSE	0	Homeobox
GUIDES_sg01328	DLX4	ENSG00000108813.9	CCAAAAAGCTCCGCAAGCCG	CAGGCCCCCGCCAAAAAGCTCCGCAAGCCGAGGAGGACCATCT	17	48050513	0.599197	4	FALSE	FALSE	0	Homeobox
GUIDES_sg01329	DLX5	ENSG00000105880.4	TGACTACTACAGCCCTACGG	CTACCGATTCTGACTACTACAGCCCTACGGGGGGGGGAGCCCC	7	96653734	0.753457	1	FALSE	FALSE	0
GUIDES_sg01330	DLX5	ENSG00000105880.4	TGTTTGTGTCAATCCCAGCG	TGTTTGTGTCAATCCCAGCGAGGAGGCGGCCAG	7	96651519	0.732219	2	FALSE	FALSE	0	Homeobox
GUIDES_sg01331	DLX5	ENSG00000105880.4	AGCTCCTACCACCAGTACGG	TAGCTACGCTAGCTCCTACCACCAGTACGGCGGCGGCGCCTAC	7	96653894	0.724114	1	FALSE	FALSE	0
GUIDES_sg01332	DLX5	ENSG00000105880.4	TTGTGTCAATCCCAGCGAGG	TTACCTGTGTTTGTGTCAATCCCAGCGAGGCGGCGGCCAGCTC	7	96651522	0.694835	2	FALSE	FALSE	0	Homeobox
GUIDES_sg01333	DLX6	ENSG00000006377.9	CTGCCCGAACTCCATGAAGG	GCTGCTGCTGCTGCCCGAACTCCATGAAGGCGGCGGATTTGGA	7	96635667	0.706676	1	FALSE	FALSE	0
GUIDES_sg01334	DLX6	ENSG00000006377.9	CCGACGCGTAGGGCGAGCCG	TTCCCTCCGCCCGACGCGTAGGGCGAGCCGTGGTGGTGGTGGT	7	96635438	0.651674	1	FALSE	FALSE	0
GUIDES_sg01335	DLX6	ENSG00000006377.9	GAAAGCGATGGTTTAAAGCC	TGTGTCTGCTGAAAGCGATGGTTTAAAGCCTGGTGGAGCTGCA	7	96637040	0.555702	2	FALSE	FALSE	0	Homeobox
GUIDES_sg01336	DLX6	ENSG00000006377.9	TAAAGCCTGGAGCTGCAGGC	AGCGATGGTTTAAAGCCTGGAGCTGCAGGCTGGTGGAATAAAT	7	96637053	0.547779	2	FALSE	FALSE	0	Homeobox
GUIDES_sg01337	DMAP1	ENSG00000178028.9	GAAGCTACCCCAGAAAAAGG	CCCCCAAAAAGAAGCTACCCCAGAAAAAGGAGGAGGCTGAGAA	1	44684899	0.732799	4	FALSE	FALSE	0	DMAP1
GUIDES_sg01338	DMAP1	ENSG00000178028.9	AGTCTGCAGGTGTCACGCTG	CCAGACTTCAAGTCTGCAGGTGTCACGCTGCGGCGGAGCCAAC	1	44685137	0.693991	5	FALSE	FALSE	0	DMAP1
GUIDES_sg01339	DMAP1	ENSG00000178028.9	CAGACACCACTGCAGAGCAG	ATCACAGCGGCAGACACCACTGCAGAGCAGCGGCGGCGCACGG	1	44684850	0.660874	4	FALSE	FALSE	0	DMAP1
GUIDES_sg01340	DMAP1	ENSG00000178028.9	TGTGGGACAGAAGAAGATCA	TGCCAAGCTCTGTGGGACAGAAGAAGATCAAGGAGGCCCTGGA	1	44685514	0.650378	6	FALSE	FALSE	0	DMAP1
GUIDES_sg01341	DMBX1	ENSG00000197587.6	GCTGAGCCGTGAACGCTGTG	GCCTCGAGCTGCTGAGCCGTGAACGCTGTGCGGCGGCTGCGAC	1	46976271	0.705192	2	FALSE	FALSE	0	Homeobox
GUIDES_sg01342	DMBX1	ENSG00000197587.6	CATGTGCACCAACCTGCCTG	AGAGGCTGGCCATGTGCACCAACCTGCCTGAGGAGGCCCGGGT	1	46976312	0.687671	2	FALSE	FALSE	0	Homeobox
GUIDES_sg01343	DMBX1	ENSG00000197587.6	ACGGTCCGGCTGATCCTCGG	GGTCCTCCTCACGGTCCGGCTGATCCTCGGGGGGGGCTGACTC	1	46976726	0.64224	3	FALSE	FALSE	0
GUIDES_sg01344	DMBX1	ENSG00000197587.6	GCTTCTTCCGGAACTTGGCC	AGGCTACGCTGCTTCTTCCGGAACTTGGCCCGGCGGCGGTTCT	1	46976935	0.469811	3	FALSE	FALSE	0	Homeobox
GUIDES_sg01345	DMC1	ENSG00000100206.5	CTCAAATTCCTGGCTCCCGG	CTCAAATTCCTGGCTCCCGGTGGTGGTGATATG	22	38958310	0.681418	6	FALSE	FALSE	0	Rad51
GUIDES_sg01346	DMC1	ENSG00000100206.5	AGAGCTCTATGCAATGTCAA	GACAACAAGAAGAGCTCTATGCAATGTCAAAGGAGGACTCTCA	22	38962686	0.605998	5	FALSE	FALSE	0	HHH
GUIDES_sg01347	DMC1	ENSG00000100206.5	ATAAGCTTGCGAAAGGGAAG	AACAACAAGAATAAGCTTGCGAAAGGGAAGAGGAGGAGAGCTC	22	38917696	0.592331	14	FALSE	FALSE	0	Rad51
GUIDES_sg01348	DMC1	ENSG00000100206.5	ATGGTTTTCCATATCACCAC	AAAGAGGAAAATGGTTTTCCATATCACCACCGGCGGGAGCCAG	22	38958356	0.571845	6	FALSE	FALSE	0	Rad51
GUIDES_sg01349	DMRT1	ENSG00000137090.7	CTGGTCAGACAGGAAACCAG	CCTTATGTGCCTGGTCAGACAGGAAACCAGTGGTGGCAGGTAT	9	894189	0.732974	4	FALSE	FALSE	0
GUIDES_sg01350	DMRT1	ENSG00000137090.7	ACTGGGAGCTCATTGCATGG	TGCATCCTGTACTGGGAGCTCATTGCATGGCGGCGGTTCTCCA	9	916887	0.731872	5	FALSE	FALSE	0
GUIDES_sg01351	DMRT1	ENSG00000137090.7	CTCTGGCCCAGGTAAGAGGG	CTGGGGCACGCTCTGGCCCAGGTAAGAGGGAGGAGGCGGGTAG	9	916841	0.714087	5	FALSE	FALSE	0
GUIDES_sg01352	DMRT1	ENSG00000137090.7	CAGGCACATAAGGTCCGGGG	CCTGTCTGACCAGGCACATAAGGTCCGGGGAGGAGGCCCCGAA	9	893954	0.698039	4	FALSE	FALSE	0
GUIDES_sg01353	DMRT2	ENSG00000173253.10	AGCGCAAAGCTGTGTACCAG	AATAATTTCGAGCGCAAAGCTGTGTACCAGAGGAGGCAAGTCA	9	1053778	0.683266	3	FALSE	FALSE	0
GUIDES_sg01354	DMRT2	ENSG00000173253.10	TCAGGCAGGACACCACGCCG	TTGTGGCCCTTCAGGCAGGACACCACGCCGTGGTGGTTGCGGC	9	1051752	0.660257	2	FALSE	FALSE	0	DM
GUIDES_sg01355	DMRT2	ENSG00000173253.10	GCTTTTGGCCAGCAAACTGG	CTTCTAAAATGCTTTTGGCCAGCAAACTGGGGGGGGCTCTGAC	9	1053751	0.652534	3	FALSE	FALSE	0
GUIDES_sg01356	DMRT2	ENSG00000173253.10	GTGCGCCAACTGCCTGCTGG	GCGACTGCCAGTGCGCCAACTGCCTGCTGGTGGTGGTGGAGCG	9	1052076	0.585242	2	FALSE	FALSE	0	DM
GUIDES_sg01357	DMRT3	ENSG00000064218.4	AGTGCATCCTCATCATCGAG	ACCTGCGAGAAGTGCATCCTCATCATCGAGCGGCGGCAGCGGG	9	977190	0.712041	1	FALSE	FALSE	0	DM
GUIDES_sg01358	DMRT3	ENSG00000064218.4	CGGGGACCTGGTGAGCGCCG	AGGGCTGTGGCGGGGACCTGGTGAGCGCCGTGGTGGAAGTCCT	9	990430	0.697369	2	TRUE	FALSE	0	DMA
GUIDES_sg01359	DMRT3	ENSG00000064218.4	GCTGGACAGAAGGACTTCCA	CTGAGGATCGGCTGGACAGAAGGACTTCCACGGCGGCGCTCAC	9	990615	0.65853	2	TRUE	FALSE	0	DMA
GUIDES_sg01360	DMRT3	ENSG00000064218.4	TGAAGCGGCAGTAACGCTTG	GTGCAGTCCTTGAAGCGGCAGTAACGCTTGTGGTGGCCCTTGA	9	977324	0.645956	1	FALSE	FALSE	0	DM
GUIDES_sg01361	DMRTA1	ENSG00000176399.3	CCACACCATGGTTACGACAG	AGCGCTGACACCACACCATGGTTACGACAGCGGCGGGCGCACT	9	22447435	0.745594	1	FALSE	FALSE	0	DM
GUIDES_sg01362	DMRTA1	ENSG00000176399.3	ATCTTAGTAAGGATATCAAG	ATTTGGGAAAATCTTAGTAAGGATATCAAGAGGAGGATCTCTT	9	22451590	0.691839	2	TRUE	FALSE	0	DMA
GUIDES_sg01363	DMRTA1	ENSG00000176399.3	CACACGCGCAGTCCCGCCAG	GTGCACTTGGCACACGCGCAGTCCCGCCAGCGGCGGCAGAAGC	9	22447381	0.664582	1	FALSE	FALSE	0	DM
GUIDES_sg01364	DMRTA1	ENSG00000176399.3	ACCGTAGAATGCCTTCTAGC	CCTTTGCAGAACCGTAGAATGCCTTCTAGCCGGCGGCTGCGCC	9	22451546	0.604262	2	TRUE	FALSE	0	DMA
GUIDES_sg01365	DMRTA2	ENSG00000142700.7	ACGCGTGTCAAGATATCCAG	GCCTGGGAACACGCGTGTCAAGATATCCAGCGGCGGCGTCCGC	1	50885017	0.748229	3	TRUE	FALSE	0	DMA
GUIDES_sg01366	DMRTA2	ENSG00000142700.7	CGCCAAGTGCACGCTCATCG	ACTGCCTGTGCGCCAAGTGCACGCTCATCGCGGCGGAGCGCCA	1	50886956	0.659968	2	FALSE	FALSE	0	DM
GUIDES_sg01367	DMRTA2	ENSG00000142700.7	CAAACGCTACTGTCGCTGGA	TCAAGGGCCACAAACGCTACTGTCGCTGGAAGGAGGACTGCCT	1	50886923	0.628003	2	FALSE	FALSE	0	DM
GUIDES_sg01368	DMRTA2	ENSG00000142700.7	CTGGTGTTGCAGGGCTGCGG	CGTCCTGGAGCTGGTGTTGCAGGGCTGCGGCGGCGGCGACGTG	1	50884796	0.549726	3	TRUE	FALSE	0	DMA
GUIDES_sg01369	DMRTB1	ENSG00000143006.7	AGCGCAGAGAGGTAGCCTGG	GAGGAAGTGGAGCGCAGAGAGGTAGCCTGGCGGCGGGAGGAAC	1	53930415	0.717382	3	FALSE	FALSE	0
GUIDES_sg01370	DMRTB1	ENSG00000143006.7	GGGGCGTCCAGGTAGCCCAG	GACGCCAGGAGGGGCGTCCAGGTAGCCCAGCGGCGGGAACGGG	1	53927232	0.708309	2	FALSE	FALSE	0
GUIDES_sg01371	DMRTB1	ENSG00000143006.7	CTTGTCAGTATCAAACAGGA	CAGTGTTCTCCTTGTCAGTATCAAACAGGACGGCGGTCAGTGA	1	53930339	0.70384	3	FALSE	FALSE	0
GUIDES_sg01372	DMRTB1	ENSG00000143006.7	CGGTCCGGGTTGATGTTCAG	GCCCAGTGCACGGTCCGGGTTGATGTTCAGAGGAGGGCGCACT	1	53927310	0.648881	2	FALSE	FALSE	0
GUIDES_sg01373	DMRTC1	ENSG00000159123.10	TGGTTTCTGCCCACTCAGAG	GACCAGGCTTTGGTTTCTGCCCACTCAGAGTGGTGGCAGCGGA	X	72093428	0.652277	6	FALSE	FALSE	0
GUIDES_sg01374	DMRTC1	ENSG00000159123.10	TGCAGGGAGATGGAGTCAGG	GCAAGGCTGGTGCAGGGAGATGGAGTCAGGAGGAGGGGCCTGG	X	72093423	0.645725	6	FALSE	FALSE	0
GUIDES_sg01375	DMRTC1	ENSG00000159123.10	GCTTCCGCTGCCACTCTGAG	GCGGCCTCCAGCTTCCGCTGCCACTCTGAGTGGTGGGCAGAAA	X	72093493	0.617263	6	FALSE	FALSE	0
GUIDES_sg01376	DMRTC1	ENSG00000159123.10	AGTGGGCAGAAACCAAAGCC	TGCCACTCTGAGTGGGCAGAAACCAAAGCCTGGTGGTCAGAGA	X	72093511	0.578426	6	FALSE	FALSE	0
GUIDES_sg01377	DMRTC2	ENSG00000142025.11	CTTGTGGCCCTTGAGATGGG	GGCAGAGGCGCTTGTGGCCCTTGAGATGGGCGGCGGTGACACC	19	42351566	0.66865	4	FALSE	FALSE	0	DM
GUIDES_sg01378	DMRTC2	ENSG00000142025.11	AGCTAAAGAAGCACCTGATG	CAGGAGGCGCAGCTAAAGAAGCACCTGATGAGGAGGAGAGGGG	19	42351879	0.646116	5	FALSE	FALSE	0
GUIDES_sg01379	DMRTC2	ENSG00000142025.11	TGAGATGGGCGGTGACACCA	TTGTGGCCCTTGAGATGGGCGGTGACACCATGGTGGTTGCGGC	19	42351577	0.602579	4	FALSE	FALSE	0	DM
GUIDES_sg01380	DMRTC2	ENSG00000142025.11	AAAGGGAACCACTCAGCCAC	ACCACTTCAGAAAGGGAACCACTCAGCCACAGGAGGTCCCCTG	19	42351940	0.597509	5	FALSE	FALSE	0
GUIDES_sg01381	DMTF1	ENSG00000135164.14	GGAAGAAGTGATGTCCTCTG	CTTGGGATATGGAAGAAGTGATGTCCTCTGTGGTGGCAACAGT	7	86823339	0.758402	21	FALSE	FALSE	0
GUIDES_sg01382	DMTF1	ENSG00000135164.14	GAAACAATAACACTAAACAG	CGTTGACTCAGAAACAATAACACTAAACAGTGGTGGAACACTA	7	86820312	0.756265	19	FALSE	FALSE	0
GUIDES_sg01383	DMTF1	ENSG00000135164.14	AATGGCTACGAAGTAAATGG	CGTTCACCACAATGGCTACGAAGTAAATGGTGGTGGACCATCA	7	86815247	0.737928	17	FALSE	FALSE	0
GUIDES_sg01384	DMTF1	ENSG00000135164.14	TCATCACCCTAAGATGACTG	CAGATGAAATTCATCACCCTAAGATGACTGTGGTGGAGCCATC	7	86823257	0.707239	21	FALSE	FALSE	0
GUIDES_sg01385	DNAJA3	ENSG00000103423.9	AGCCGTAGCTGTTAATCCGG	TGGTCTCCGTAGCCGTAGCTGTTAATCCGGGGGGGGATGCCTT	16	4498793	0.647738	11	FALSE	FALSE	0	DnaJ_C
GUIDES_sg01386	DNAJA3	ENSG00000103423.9	CGGATTAACAGCTACGGCTA	AGGCATCCCCCGGATTAACAGCTACGGCTACGGCGGAGACCAC	16	4498810	0.646126	11	FALSE	FALSE	0	DnaJ_C
GUIDES_sg01387	DNAJA3	ENSG00000103423.9	TAGAAATAAAGAGGTCGGAG	GCCTGAGCTATAGAAATAAAGAGGTCGGAGTGGTGGATGTCTG	16	4496971	0.626388	10	FALSE	FALSE	0	DnaJ_C
GUIDES_sg01388	DNAJA3	ENSG00000103423.9	ATAGCTCAGGCTCTTCTTGG	CTTTATTTCTATAGCTCAGGCTCTTCTTGGGGGGGGTACAGCC	16	4496969	0.616644	10	FALSE	FALSE	0	DnaJ_C
GUIDES_sg01389	DNAJC1	ENSG00000136770.6	AGTATGGTTAAGTTCCCAGG	ACTGACAAGAAGTATGGTTAAGTTCCCAGGAGGAGGGACTCCA	10	22094970	0.739019	10	FALSE	FALSE	0
GUIDES_sg01390	DNAJC1	ENSG00000136770.6	ATCTGGCTATTTTGTCCCAG	GACGGGACACATCTGGCTATTTTGTCCCAGCGGCGGTCAGAGG	10	22048138	0.626563	12	FALSE	FALSE	0	Myb_DNA-binding
GUIDES_sg01391	DNAJC1	ENSG00000136770.6	GGCACCTGAATGGACAGAAG	GGCACCTGAATGGACAGAAGAGGAGGACCTCAG	10	22094927	0.6228	10	FALSE	FALSE	0
GUIDES_sg01392	DNAJC1	ENSG00000136770.6	TATTTTGTCCCAGCGGTCAG	CACATCTGGCTATTTTGTCCCAGCGGTCAGAGGAGGATCCCCT	10	22048145	0.621248	12	FALSE	FALSE	0	Myb_DNA-binding
GUIDES_sg01393	DNAJC2	ENSG00000105821.10	TTTCTGATAATGAGGCAGAG	TGGAATCATTTTTCTGATAATGAGGCAGAGCGGCGGGTTAAAA	7	102960235	0.674565	12	FALSE	FALSE	0
GUIDES_sg01394	DNAJC2	ENSG00000105821.10	AAGCTGAATTAGAAGCTGCT	AAGCAAAGACAAGCTGAATTAGAAGCTGCTCGGCGGTTAGCTA	7	102962405	0.63579	11	FALSE	FALSE	0
GUIDES_sg01395	DNAJC2	ENSG00000105821.10	GGCAGTTCTTTTGACTCCAG	TAACATCTTTGGCAGTTCTTTTGACTCCAGAGGAGGAAGAATG	7	102956494	0.601553	15	FALSE	FALSE	0	Myb_DNA-binding
GUIDES_sg01396	DNAJC2	ENSG00000105821.10	ATGAACATACATTCTTCCTC	TGCTAATTACATGAACATACATTCTTCCTCTGGTGGAGTCAAA	7	102956476	0.49458	15	FALSE	FALSE	0	Myb_DNA-binding
GUIDES_sg01397	DNAJC21	ENSG00000168724.10	AGAATTGGAAGATAGTCCCC	ACAGTGCCAAAGAATTGGAAGATAGTCCCCAGGAGGAAAATGT	5	34950383	0.684821	11	FALSE	FALSE	0
GUIDES_sg01398	DNAJC21	ENSG00000168724.10	CTTGCTAAAACAACAGCTGG	AAATGGTGGCCTTGCTAAAACAACAGCTGGAGGAGGAGGAAGA	5	34945036	0.652026	8	FALSE	FALSE	0
GUIDES_sg01399	DNAJC21	ENSG00000168724.10	AATGTAAATGGACCTGGAGA	TGACAATTTCAATGTAAATGGACCTGGAGAAGGAGGAGTAAAG	5	34950312	0.587004	11	FALSE	FALSE	0
GUIDES_sg01400	DNAJC21	ENSG00000168724.10	TAAAGACAGTGATGAGGCCG	TAAAGACAGTGATGAGGCCGAGGAGGACGCTGA	5	34941221	0.572984	7	FALSE	FALSE	0
GUIDES_sg01401	DNMT1	ENSG00000130816.10	AGGTGCACTGATAGCCCATG	AGCACGCCGAAGGTGCACTGATAGCCCATGCGGCGGACCAGGC	19	10250385	0.721348	42	FALSE	FALSE	0	DNA_methylase
GUIDES_sg01402	DNMT1	ENSG00000130816.10	AGTTCCTGACATTCTCCAGG	AAGGAGACAAAGTTCCTGACATTCTCCAGGAGGAGGAAGAACC	19	10250460	0.721167	42	FALSE	FALSE	0	DNA_methylase
GUIDES_sg01403	DNMT1	ENSG00000130816.10	ACGGCGTGGCCCAGACTAGG	GCCGGTCAGTACGGCGTGGCCCAGACTAGGAGGAGGCGGGCCA	19	10249144	0.655585	43	FALSE	FALSE	0	DNA_methylase
GUIDES_sg01404	DNMT1	ENSG00000130816.10	AAGCTTGATCTCCAAGCCAA	CCAACATACAAAGCTTGATCTCCAAGCCAATGGTGGCTTTGGC	19	10244946	0.625895	48	FALSE	FALSE	0	DNA_methylase
GUIDES_sg01405	DNMT3A	ENSG00000119772.12	AAGTGAGGACCATTACTACG	TAGTTCAGCAAAGTGAGGACCATTACTACGAGGAGGTCAAACT	2	25458602	0.778542	27	FALSE	FALSE	0
GUIDES_sg01406	DNMT3A	ENSG00000119772.12	CTCCAGCTTATCATTCACAG	ACTCCTGCAGCTCCAGCTTATCATTCACAGTGGTGGATGCCAA	2	25459860	0.750993	26	FALSE	FALSE	0
GUIDES_sg01407	DNMT3A	ENSG00000119772.12	GAGCAGGGTTGACGATGGAG	AGGCCCTTGCGAGCAGGGTTGACGATGGAGAGGAGGTCATTGC	2	25463543	0.647561	22	FALSE	FALSE	0	DNA_methylase
GUIDES_sg01408	DNMT3A	ENSG00000119772.12	CTTGCGAGCAGGGTTGACGA	CGTAGAGGCCCTTGCGAGCAGGGTTGACGATGGTGGAGAGGTC	2	25463538	0.641707	22	FALSE	FALSE	0	DNA_methylase
GUIDES_sg01409	DNMT3B	ENSG00000088305.14	GAATTACTCACGCCCCAAGG	ACCACCTGCTGAATTACTCACGCCCCAAGGAGGAGGGTGATGA	20	31389143	0.695697	20	FALSE	FALSE	0
GUIDES_sg01410	DNMT3B	ENSG00000088305.14	GGCGTGAGTAATTCAGCAGG	CCCTCCTTGGGGCGTGAGTAATTCAGCAGGTGGTGGTAAAATT	20	31389198	0.688254	20	FALSE	FALSE	0
GUIDES_sg01411	DNMT3B	ENSG00000088305.14	CGTCGCTTCTGAAGTGTGTG	TAGGAAAGTACGTCGCTTCTGAAGTGTGTGAGGAGGAGTCCAT	20	31388021	0.668157	18	FALSE	FALSE	0
GUIDES_sg01412	DNMT3B	ENSG00000088305.14	AAAGAGTTGGGCATAAAGGT	CCTAGTCCTCAAAGAGTTGGGCATAAAGGTAGGAGGAAAGTAC	20	31387992	0.660808	18	FALSE	FALSE	0
GUIDES_sg01413	DNMT3L	ENSG00000142182.4	ACCATCCCAGATGTCCACGG	GGAGCCAGTCACCATCCCAGATGTCCACGGCGGCGGATCCTTG	21	45668940	0.762707	12	FALSE	FALSE	0
GUIDES_sg01414	DNMT3L	ENSG00000142182.4	CATTCTGCAAGGATCCGCCG	ACGCGGACAGCATTCTGCAAGGATCCGCCGTGGTGGACATCTG	21	45668965	0.717914	12	FALSE	FALSE	0
GUIDES_sg01415	DNMT3L	ENSG00000142182.4	TCTTATTGCATATGAAGTCA	TCTTATTGCATATGAAGTCAAGGAGGCTAACCA	21	45680698	0.59361	3	FALSE	FALSE	0
GUIDES_sg01416	DNMT3L	ENSG00000142182.4	AACGGAGCTTGAGAGCTCAC	TCCCGGGTGAAACGGAGCTTGAGAGCTCACTGGTGGATCCCAC	21	45681075	0.585141	2	FALSE	FALSE	0
GUIDES_sg01417	DNTT	ENSG00000107447.4	TATTCAGATAGCACCAACCC	GAGAAGAGACTATTCAGATAGCACCAACCCAGGAGGCCCCCCG	10	98079050	0.685978	3	FALSE	FALSE	0
GUIDES_sg01418	DNTT	ENSG00000107447.4	CATCGTAGCAGAGAACAACT	CTGTCACCCACATCGTAGCAGAGAACAACTCGGCGGGTTCGGA	10	98078143	0.663045	2	FALSE	FALSE	0	BRCT
GUIDES_sg01419	DNTT	ENSG00000107447.4	GCAATTGGTGGAGTCTTCGG	CTTTTGTACAGCAATTGGTGGAGTCTTCGGGGGGGGGCCTGGG	10	98079108	0.64691	3	FALSE	FALSE	0
GUIDES_sg01420	DNTT	ENSG00000107447.4	TCTTATGCATTCGATCAGCC	GTTTCCCTGCTCTTATGCATTCGATCAGCCAGGAGGAGACATC	10	98078170	0.605779	2	FALSE	FALSE	0	BRCT
GUIDES_sg01421	DNTTIP1	ENSG00000101457.8	TCGAGATCCCAACACAAAGG	ACTTGTTGGCTCGAGATCCCAACACAAAGGTGGTGGTAGATTC	20	44433812	0.71354	10	FALSE	FALSE	0
GUIDES_sg01422	DNTTIP1	ENSG00000101457.8	GGCTCGAGATCCCAACACAA	CTTACTTGTTGGCTCGAGATCCCAACACAAAGGAGGTGGTAGA	20	44433809	0.694337	10	FALSE	FALSE	0
GUIDES_sg01423	DNTTIP1	ENSG00000101457.8	GGCCTACCTCCTCATCGAGG	GGCCTACCTCCTCATCGAGGAGGAGGACATCCG	20	44439542	0.679751	13	FALSE	FALSE	0
GUIDES_sg01424	DNTTIP1	ENSG00000101457.8	CATCACATGCGGGCAACAGG	GGCTGAGCAGCATCACATGCGGGCAACAGGGGGGGGCAAGATG	20	44437814	0.679714	12	FALSE	FALSE	0
GUIDES_sg01425	DOT1L	ENSG00000104885.13	CCTCCCGGAAGCCTCCTCAG	GGCGGCCGTGCCTCCCGGAAGCCTCCTCAGCGGCGGCCCCGGC	19	2226839	0.7408	30	FALSE	FALSE	0
GUIDES_sg01426	DOT1L	ENSG00000104885.13	GCTGTGTAAACTCAGGTCCG	CATCACTGAAGCTGTGTAAACTCAGGTCCGCGGCGGCCAGGCC	19	2226817	0.738491	30	FALSE	FALSE	0
GUIDES_sg01427	DOT1L	ENSG00000104885.13	CTCCCCACTCACCTCAGACG	GGGCACACTACTCCCCACTCACCTCAGACGAGGAGGAGCCAGG	19	2223448	0.697763	28	FALSE	FALSE	0
GUIDES_sg01428	DOT1L	ENSG00000104885.13	CCATTTTCCAAGGTTTTCGG	CCATTTTCCAAGGTTTTCGGGGGGGGAGATTTG	19	2225405	0.662613	29	FALSE	FALSE	0
GUIDES_sg01429	DPF1	ENSG00000011332.15	TGAACATGACGGCAGCCGTG	CAATTCACGGTGAACATGACGGCAGCCGTGCGGCGGACCTACC	19	38704330	0.692909	15	FALSE	FALSE	0	PHD
GUIDES_sg01430	DPF1	ENSG00000011332.15	CTGCCTGAGTCCCCCCATGG	ACCACATGTACTGCCTGAGTCCCCCCATGGCGGCGGAGCCCCC	19	38703016	0.684592	16	FALSE	FALSE	0	PHD
GUIDES_sg01431	DPF1	ENSG00000011332.15	CAAGAAGACGGGGTGTCCCG	TGGGGGGCTCCAAGAAGACGGGGTGTCCCGAGGAGGACCTCAT	19	38706863	0.650803	14	FALSE	FALSE	0	PHD
GUIDES_sg01432	DPF1	ENSG00000011332.15	CACCGTGAATTGTAAACACG	CCGTCATGTTCACCGTGAATTGTAAACACGAGGAGGGGTGTCC	19	38704387	0.647874	15	FALSE	FALSE	0	PHD
GUIDES_sg01433	DPF2	ENSG00000133884.5	CACTGCCGCCATCATCACGG	GGTATGTCTTCACTGCCGCCATCATCACGGGGGGGGTAAATTG	11	65113803	0.73445	10	FALSE	FALSE	0	PHD
GUIDES_sg01434	DPF2	ENSG00000133884.5	ACGGGGTGAGACAGTACATG	TCAGACATGGACGGGGTGAGACAGTACATGTGGTGGTAGCCAC	11	65116361	0.722402	11	FALSE	FALSE	0	PHD
GUIDES_sg01435	DPF2	ENSG00000133884.5	CAAGAAGACGGGACAACCCG	CAAAGATTAACAAGAAGACGGGACAACCCGAGGAGGAGCTGGT	11	65113493	0.707331	9	FALSE	FALSE	0	PHD
GUIDES_sg01436	DPF2	ENSG00000133884.5	TCATCACGGGGGTAAATTGG	ACTGCCGCCATCATCACGGGGGTAAATTGGAGGAGGCAAGATG	11	65113814	0.652821	10	FALSE	FALSE	0	PHD
GUIDES_sg01437	DPF3	ENSG00000205683.7	GGAACCGAATAAGTCCTCCG	TTTCTGACGTGGAACCGAATAAGTCCTCCGTGGTGGTACGTGC	14	73137989	0.783896	19	FALSE	FALSE	0	PHD
GUIDES_sg01438	DPF3	ENSG00000205683.7	CACCTGAAGATCCAAAACTG	CGATTGCACCCACCTGAAGATCCAAAACTGCGGCGGCTGCTGG	14	73220057	0.764531	8	FALSE	FALSE	0
GUIDES_sg01439	DPF3	ENSG00000205683.7	GGCCGCAGCACGTACCACGG	AGGAGGCAGCGGCCGCAGCACGTACCACGGAGGAGGACTTATT	14	73137903	0.744992	19	FALSE	FALSE	0	PHD
GUIDES_sg01440	DPF3	ENSG00000205683.7	CCAGGTGAGTGTGAGCATAG	TCCTCGCTGGCCAGGTGAGTGTGAGCATAGTGGTGGTAGCTGA	14	73159878	0.698819	15	FALSE	FALSE	0
GUIDES_sg01441	DPRX	ENSG00000204595.1	AGCCAAAATGGACTATTCTG	TCTCGGCAGCAGCCAAAATGGACTATTCTGTGGTGGCCAATGA	19	54139985	0.687658	3	TRUE	FALSE	0
GUIDES_sg01442	DPRX	ENSG00000204595.1	TTACGAAGATCCTCTGAGCC	TTACGAAGATCCTCTGAGCCTGGTGGCATCTTC	19	54135382	0.532192	1	FALSE	FALSE	0
GUIDES_sg01443	DPRX	ENSG00000204595.1	CAGTTGCTTCTTAGTGAACA	TCAGATCTTCCAGTTGCTTCTTAGTGAACATGGTGGTTCGTTT	19	54137903	0.495822	2	FALSE	FALSE	0	Homeobox
GUIDES_sg01444	DPRX	ENSG00000204595.1	TGGGTGTATGTCTATTTTCG	GCAGTACTGTTGGGTGTATGTCTATTTTCGAGGAGGCCATTTC	19	54137816	0.494599	2	FALSE	FALSE	0	Homeobox
GUIDES_sg01445	DR1	ENSG00000117505.8	GACTCTTCCTAATGTCCGGG	TGATCAAAGAGACTCTTCCTAATGTCCGGGTGGTGGCCAACGA	1	93812293	0.70601	1	FALSE	FALSE	0	CBFD_NFYB_HMF
GUIDES_sg01446	DR1	ENSG00000117505.8	CAACGATGCTCGAGAGCTGG	TCCGGGTGGCCAACGATGCTCGAGAGCTGGTGGTGGTGAACTG	1	93812317	0.622608	1	FALSE	FALSE	0	CBFD_NFYB_HMF
GUIDES_sg01447	DR1	ENSG00000117505.8	AGTTCTCGTTTGGAAAACCT	AAGAAAGGCCAGTTCTCGTTTGGAAAACCTTGGTGGCATTCCT	1	93819576	0.605212	2	FALSE	FALSE	0
GUIDES_sg01448	DR1	ENSG00000117505.8	ACTCTTCTTCAGGAATGCCA	TGTCTCAATAACTCTTCTTCAGGAATGCCAAGGAGGTTTTCCA	1	93819516	0.586674	2	FALSE	FALSE	0
GUIDES_sg01449	DRAP1	ENSG00000175550.3	TGGGATGGGAACGAAAAGCA	GGAAGAACGGTGGGATGGGAACGAAAAGCAAGGAGGACAAGAA	11	65688095	0.677191	5	FALSE	FALSE	0
GUIDES_sg01450	DRAP1	ENSG00000175550.3	CCTGCCAGGTGACCCAGTCG	TTGAAGAAGGCCTGCCAGGTGACCCAGTCGCGGCGGAACGCGA	11	65687480	0.645283	3	FALSE	FALSE	0	CBFD_NFYB_HMF
GUIDES_sg01451	DRAP1	ENSG00000175550.3	CGCCCTTGTCCCCATCCATG	CACCTGCGGGCGCCCTTGTCCCCATCCATGTGGTGGTTGTCTT	11	65687840	0.635817	4	FALSE	FALSE	0
GUIDES_sg01452	DRAP1	ENSG00000175550.3	CCTAGAGTCGCTGTTGAAGA	TCGAGCTCTTCCTAGAGTCGCTGTTGAAGAAGGAGGCCTGCCA	11	65687457	0.540231	3	FALSE	FALSE	0	CBFD_NFYB_HMF
GUIDES_sg01453	DRGX	ENSG00000165606.4	GCTGAAGAGTGAACGTCGTC	GCTGAAGAGTGAACGTCGTCCGGCGGTTCCGGC	10	50599231	0.535619	3	FALSE	FALSE	0	Homeobox
GUIDES_sg01454	DRGX	ENSG00000165606.4	TCTTCTCTGGTGAAGACATC	CATGGCGAGCTCTTCTCTGGTGAAGACATCTGGTGGATAGTGT	10	50598238	0.531032	4	FALSE	FALSE	0	Homeobox
GUIDES_sg01455	DRGX	ENSG00000165606.4	GTAGAAAACAGCGCCGGAAC	GGGTTTCTGCGTAGAAAACAGCGCCGGAACCGGCGGACGACGT	10	50599283	0.522048	3	FALSE	FALSE	0	Homeobox
GUIDES_sg01456	DRGX	ENSG00000165606.4	ATAGTGTGTTTGGGCAAAAA	AGACATCTGGATAGTGTGTTTGGGCAAAAACGGCGGCCTCGAG	10	50598261	0.458946	4	FALSE	FALSE	0	Homeobox
GUIDES_sg01457	DSP	ENSG00000096696.9	TGAAGGACCAGGATATCACG	GAGAGGACTGTGAAGGACCAGGATATCACGCGGCGGTTCCAGA	6	7581094	0.792528	23	FALSE	FALSE	0
GUIDES_sg01458	DSP	ENSG00000096696.9	TGGATTCTAAGGAATCCTGG	CCAAATTTCATGGATTCTAAGGAATCCTGGCGGCGGCGTTTAG	6	7576596	0.776433	19	FALSE	FALSE	0
GUIDES_sg01459	DSP	ENSG00000096696.9	AGTCACTCAGATGCGAACAG	AGCTGAGACAAGTCACTCAGATGCGAACAGAGGAGGAGAGCGT	6	7580801	0.754472	23	FALSE	FALSE	0
GUIDES_sg01460	DSP	ENSG00000096696.9	TGGCAAACGAGACAAATCAG	GTGAAATATCTGGCAAACGAGACAAATCAGAGGAGGAAGTACA	6	7577231	0.722646	20	FALSE	FALSE	0
GUIDES_sg01461	DTX1	ENSG00000135144.3	GGTCACAGCATCAGGCTACG	TGGAGCGACTGGTCACAGCATCAGGCTACGAGGAGGGCGTGCT	12	113532639	0.685661	8	FALSE	FALSE	0	zf-C3HC4
GUIDES_sg01462	DTX1	ENSG00000135144.3	ACGTCGCTCTTGCTCACGGG	CACGGGCTTCACGTCGCTCTTGCTCACGGGCGGCGGCGGGTGC	12	113531425	0.661201	6	FALSE	FALSE	0
GUIDES_sg01463	DTX1	ENSG00000135144.3	TGCTTCGGCACAAGGGCGTG	TACGAGGGCGTGCTTCGGCACAAGGGCGTGCGGCGGCCTGAGC	12	113532665	0.600964	8	FALSE	FALSE	0	zf-C3HC4
GUIDES_sg01464	DTX1	ENSG00000135144.3	CCCGTAGATGGCCTTGCAGG	CCGTCTTCTCCCCGTAGATGGCCTTGCAGGTGGTGGGGCACTG	12	113532986	0.477378	9	FALSE	FALSE	0	zf-C3HC4
GUIDES_sg01465	DUS3L	ENSG00000141994.11	CGAAGCGCTTGCAGATCCGT	ACATCCGCCCCGAAGCGCTTGCAGATCCGTCGGCGGAAGGGCA	19	5788167	0.69854	6	FALSE	FALSE	0	Dus
GUIDES_sg01466	DUS3L	ENSG00000141994.11	GACTTTGTGGACATCAACGT	CGTGGAGGTGGACTTTGTGGACATCAACGTCGGCGGCTGCCCC	19	5787685	0.689777	7	FALSE	FALSE	0	Dus
GUIDES_sg01467	DUS3L	ENSG00000141994.11	TGCAGGGCCAGATGTCCGAG	ACCAACCTGCTGCAGGGCCAGATGTCCGAGTGGTGGGCCCTAC	19	5788139	0.674119	6	FALSE	FALSE	0	Dus
GUIDES_sg01468	DUS3L	ENSG00000141994.11	GTCCACAAAGTCCACCTCCA	CGACGTTGATGTCCACAAAGTCCACCTCCACGGCGGTGCGGCT	19	5787658	0.638767	7	FALSE	FALSE	0	Dus
GUIDES_sg01469	DUSP12	ENSG00000081721.7	TGCAGGAGTCAGTCGAAGTG	TGCAGGAGTCAGTCGAAGTGTGGTGGCCATAAT	1	161721480	0.668735	3	FALSE	FALSE	0	DSPc
GUIDES_sg01470	DUSP12	ENSG00000081721.7	GGATGAATGAGGGGTTTGAG	GGATGAATGAGGGGTTTGAGTGGTGGCAACTGA	1	161721674	0.655435	4	FALSE	FALSE	0	DSPc
GUIDES_sg01471	DUSP12	ENSG00000081721.7	AGGCTTTTTCAAAGGGAAGT	AGCTTTTCATAGGCTTTTTCAAAGGGAAGTTGGTGGTCAGTCT	1	161721511	0.563987	3	FALSE	FALSE	0	DSPc
GUIDES_sg01472	DUSP12	ENSG00000081721.7	CCACTTCGTATCCCATTGCC	CTAGAGGTATCCACTTCGTATCCCATTGCCTGGTGGTATAATT	1	161721735	0.535124	4	FALSE	FALSE	0	DSPc
GUIDES_sg01473	DUXA	ENSG00000258873.2	GATGAGAGTGTGTAACTGAG	TAAATGCCTTGATGAGAGTGTGTAACTGAGAGGAGGCGCTGTA	19	57669802	0.755218	4	FALSE	FALSE	0	Homeobox
GUIDES_sg01474	DUXA	ENSG00000258873.2	TCAGTTACACACTCTCATCA	ACAGCGCCTCTCAGTTACACACTCTCATCAAGGAGGCATTTAT	19	57669755	0.697037	4	FALSE	FALSE	0	Homeobox
GUIDES_sg01475	DUXA	ENSG00000258873.2	CAGAATCGAAGAGCTAGGCA	GATTTGGTTTCAGAATCGAAGAGCTAGGCACGGCGGATTCCAG	19	57670563	0.630828	3	FALSE	FALSE	0	Homeobox
GUIDES_sg01476	DUXA	ENSG00000258873.2	TTTGATTGAAGGTATTGATG	GGGTAAGGCTTTTGATTGAAGGTATTGATGAGGAGGATTTTCA	19	57672101	0.608787	2	FALSE	FALSE	0	Homeobox
GUIDES_sg01477	DVL1	ENSG00000107404.13	GGACTGGCTGTACACACACG	CGGACGTGGTGGACTGGCTGTACACACACGTGGTGGAGGGCTT	1	1273681	0.75614	13	FALSE	FALSE	0	DEP
GUIDES_sg01478	DVL1	ENSG00000107404.13	ACGTGGAGGGCTTCAAGGAG	CTGTACACACACGTGGAGGGCTTCAAGGAGCGGCGGCGGGAGG	1	1273698	0.642658	13	FALSE	FALSE	0	DEP
GUIDES_sg01479	DVL1	ENSG00000107404.13	CTTCCGGATGAGTCTGGATG	GGCGTTTGTGCTTCCGGATGAGTCTGGATGAGGAGGTGCTCTG	1	1275854	0.575709	6	FALSE	FALSE	0	Dishevelled
GUIDES_sg01480	DVL1	ENSG00000107404.13	GATCTCCCGCAGCACCCGCA	TCTGGGAAACGATCTCCCGCAGCACCCGCACGGCGGCATCGTC	1	1275149	0.562356	9	FALSE	FALSE	0	PDZ
GUIDES_sg01481	DVL2	ENSG00000004975.7	TTGTTGGCCAGAGCAATGAG	GGTATCTCCATTGTTGGCCAGAGCAATGAGCGGCGGGGAGACG	17	7132500	0.668628	9	FALSE	FALSE	0	PDZ
GUIDES_sg01482	DVL2	ENSG00000004975.7	GGCCAACAATGGAGATACCC	TCATTGCTCTGGCCAACAATGGAGATACCCAGGAGGAAGTTGT	17	7132577	0.610658	9	FALSE	FALSE	0	PDZ
GUIDES_sg01483	DVL2	ENSG00000004975.7	CGGACTTCCAGTCCAGACTC	CATGCGGTCCCGGACTTCCAGTCCAGACTCTGGTGGAGCTGCC	17	7130786	0.521465	13	FALSE	FALSE	0	DEP
GUIDES_sg01484	DVL2	ENSG00000004975.7	GCCATGGCAGCTCCAGAGTC	GGTGACCAAGGCCATGGCAGCTCCAGAGTCTGGTGGACTGGAA	17	7130795	0.447473	13	FALSE	FALSE	0	DEP
GUIDES_sg01485	DVL3	ENSG00000161202.13	GGACTGGCTGTACCACAATG	CAGATGTGGTGGACTGGCTGTACCACAATGTGGTGGAAGGCTT	3	183885718	0.769662	15	FALSE	FALSE	0	DEP
GUIDES_sg01486	DVL3	ENSG00000161202.13	CTCCAACCCTGATTCAGGGG	GGTCACGGACCTCCAACCCTGATTCAGGGGAGGAGGCCATGGC	3	183885436	0.655431	14	FALSE	FALSE	0	DEP
GUIDES_sg01487	DVL3	ENSG00000161202.13	TGGCTGTACCACAATGTGGA	TGTGGTGGACTGGCTGTACCACAATGTGGAAGGAGGCTTCACG	3	183885722	0.650376	15	FALSE	FALSE	0	DEP
GUIDES_sg01488	DVL3	ENSG00000161202.13	CTCCCCTGAATCAGGGTTGG	AAGCCATGGCCTCCCCTGAATCAGGGTTGGAGGAGGTCCGTGA	3	183885448	0.543409	14	FALSE	FALSE	0	DEP
GUIDES_sg01489	DZIP1	ENSG00000134874.13	TAAGGGACTAAGAACAATGG	CCTCCCTCACTAAGGGACTAAGAACAATGGTGGTGGAGCAGAA	13	96246293	0.734701	17	FALSE	FALSE	0
GUIDES_sg01490	DZIP1	ENSG00000134874.13	GCATAGAGTACTAAAAAGTG	GTGATCAGTTGCATAGAGTACTAAAAAGTGTGGTGGAATCAGA	13	96242581	0.676879	18	FALSE	FALSE	0
GUIDES_sg01491	DZIP1	ENSG00000134874.13	TCTTAGTCCCTTAGTGAGGG	CCACCATTGTTCTTAGTCCCTTAGTGAGGGAGGAGGAGTTACT	13	96246271	0.603809	17	FALSE	FALSE	0
GUIDES_sg01492	DZIP1	ENSG00000134874.13	TCAAGTCAGCTGTAAAATTG	TCCTTGAACATCAAGTCAGCTGTAAAATTGAGGAGGAGAAAGC	13	96242671	0.588035	18	FALSE	FALSE	0
GUIDES_sg01493	DZIP1L	ENSG00000158163.10	GCACTTCAGACCAATCCTGG	CTTTGCTGAAGCACTTCAGACCAATCCTGGAGGAGGACACCCT	3	137796430	0.758865	13	FALSE	FALSE	0
GUIDES_sg01494	DZIP1L	ENSG00000158163.10	GTCTGACACAGAGACCTCGG	ACTGGGACTGGTCTGACACAGAGACCTCGGAGGAGGAGAATGC	3	137786509	0.756365	17	FALSE	FALSE	0
GUIDES_sg01495	DZIP1L	ENSG00000158163.10	GAGCACACTGGTCACCAGAG	AAAGCCAGCAGAGCACACTGGTCACCAGAGAGGAGGCCCAGCC	3	137787025	0.725816	16	FALSE	FALSE	0
GUIDES_sg01496	DZIP1L	ENSG00000158163.10	CAAAAGCCAGCAGAGCACAC	CAAAAGCCAGCAGAGCACACTGGTGGTCACCAG	3	137787013	0.698499	16	FALSE	FALSE	0
GUIDES_sg01497	E2F1	ENSG00000101412.9	CTTGGTGGTCAGATTCAGTG	CCAGGAAGCGCTTGGTGGTCAGATTCAGTGAGGAGGTCTCATA	20	32267741	0.740025	3	FALSE	FALSE	0	E2F_TDP
GUIDES_sg01498	E2F1	ENSG00000101412.9	AAGGTCCTGACACGTCACGT	CAATGCTACGAAGGTCCTGACACGTCACGTAGGAGGCCAGGGT	20	32265338	0.739535	5	FALSE	FALSE	0
GUIDES_sg01499	E2F1	ENSG00000101412.9	CGATGTTTTCCTGTGCCCTG	AAGGCCCGATCGATGTTTTCCTGTGCCCTGAGGAGGAGACCGT	20	32264968	0.704843	6	FALSE	FALSE	0
GUIDES_sg01500	E2F1	ENSG00000101412.9	CGACGACACCGTCAGCCGAG	CAGTTCAGGTCGACGACACCGTCAGCCGAGTGGTGGCTCAGCA	20	32267698	0.680109	3	FALSE	FALSE	0	E2F_TDP
GUIDES_sg01501	E2F2	ENSG00000007968.6	GGGCTCCATGATGCTAGGGT	AGGATGCTGTGGGCTCCATGATGCTAGGGTCGGCGGTGCTGCT	1	23842859	0.665491	6	FALSE	FALSE	0
GUIDES_sg01502	E2F2	ENSG00000007968.6	GGAGCCGGACAGTCCTTCCG	AGGAGGTGCAGGAGCCGGACAGTCCTTCCGAGGAGGAGCCTCT	1	23842917	0.663389	6	FALSE	FALSE	0
GUIDES_sg01503	E2F2	ENSG00000007968.6	TTACCTCCTGAGCGAGTCAG	AGAAGTTCATTTACCTCCTGAGCGAGTCAGAGGAGGATGGGGT	1	23848415	0.619685	3	FALSE	FALSE	0	E2F_TDP
GUIDES_sg01504	E2F2	ENSG00000007968.6	GACTCGGTATGACACTTCGC	CCGGGGAGAAGACTCGGTATGACACTTCGCTGGTGGGGCTGCT	1	23848370	0.501874	3	FALSE	FALSE	0	E2F_TDP
GUIDES_sg01505	E2F3	ENSG00000112242.10	GGACCTCAAACTGTTAACCG	GCTGCACCCTGGACCTCAAACTGTTAACCGAGGAGGATTCAGA	6	20483132	0.780254	5	FALSE	FALSE	0
GUIDES_sg01506	E2F3	ENSG00000112242.10	AAGTACCCAAGGGCCCATTG	TACATTTGGCAAGTACCCAAGGGCCCATTGAGGAGGTTTACTT	6	20488383	0.665531	7	FALSE	FALSE	0
GUIDES_sg01507	E2F3	ENSG00000112242.10	TGGGGTATTGGATTTGAACA	AGTCACCCGATGGGGTATTGGATTTGAACAAGGAGGCAGCAGA	6	20481547	0.637349	4	FALSE	FALSE	0	E2F_TDP
GUIDES_sg01508	E2F3	ENSG00000112242.10	AGTCTAAAAACAACGTCCAA	ATTAAGAAGAAGTCTAAAAACAACGTCCAATGGTGGATGTGAG	6	20481651	0.614286	4	FALSE	FALSE	0	E2F_TDP
GUIDES_sg01509	E2F4	ENSG00000205250.4	GGGACTGATAGCAAGGACAG	TGGCGGCCCTGGGACTGATAGCAAGGACAGTGGTGGTGAGCTC	16	67229718	0.753344	8	FALSE	FALSE	0
GUIDES_sg01510	E2F4	ENSG00000205250.4	GAGTGTGAGTGGTCCCATTG	TTCACCTGAAGAGTGTGAGTGGTCCCATTGAGGAGGTTCTGCT	16	67228646	0.676833	7	FALSE	FALSE	0
GUIDES_sg01511	E2F4	ENSG00000205250.4	ATTCACCTGAAGAGTGTGAG	GAAGTACCAGATTCACCTGAAGAGTGTGAGTGGTGGTCCCATT	16	67228635	0.659675	7	FALSE	FALSE	0
GUIDES_sg01512	E2F4	ENSG00000205250.4	CGGCCCTGGGACTGATAGCA	TAGTGAGTGGCGGCCCTGGGACTGATAGCAAGGAGGACAGTGG	16	67229711	0.631321	8	FALSE	FALSE	0
GUIDES_sg01513	E2F5	ENSG00000133740.6	ACCTTCTGGTACACAACTGG	CCATTCAGGCACCTTCTGGTACACAACTGGAGGAGGTACCCAT	8	86119704	0.711684	6	FALSE	FALSE	0
GUIDES_sg01514	E2F5	ENSG00000133740.6	TGGGGGAACAGGAAAAACCA	GGTCATCAGGTGGGGGAACAGGAAAAACCACGGCGGGCTTAGA	8	86121544	0.68612	7	FALSE	FALSE	0
GUIDES_sg01515	E2F5	ENSG00000133740.6	TGATATCACCAATGTCTTAG	GGAGAATTTATGATATCACCAATGTCTTAGAGGAGGGAATTGA	8	86114442	0.477604	3	FALSE	FALSE	0	E2F_TDP
GUIDES_sg01516	E2F5	ENSG00000133740.6	CTTTGGCTGTGAGGCAAAAA	GCTGCTGATACTTTGGCTGTGAGGCAAAAAAGGAGGAGAATTT	8	86114411	0.409096	3	FALSE	FALSE	0	E2F_TDP
GUIDES_sg01517	E2F6	ENSG00000169016.12	ACCAGCGATACATCAAAACG	AGTTAAATAAACCAGCGATACATCAAAACGAGGAGGTCTCTTC	2	11593901	0.77292	4	FALSE	FALSE	0	E2F_TDP
GUIDES_sg01518	E2F6	ENSG00000169016.12	CTTGTCAGATCTGCTCCCGG	ATTTATGGATCTTGTCAGATCTGCTCCCGGGGGGGGTATTCTT	2	11593795	0.720975	4	FALSE	FALSE	0	E2F_TDP
GUIDES_sg01519	E2F6	ENSG00000169016.12	CACTCATCCAGAAGGCCCTG	CATCTGAGAGCACTCATCCAGAAGGCCCTGAGGAGGAAGGTAA	2	11587894	0.70888	7	FALSE	FALSE	0
GUIDES_sg01520	E2F6	ENSG00000169016.12	GTGCACATAAGGAGCACCAA	CTCTATCACAGTGCACATAAGGAGCACCAACGGCGGACCTATC	2	11587784	0.705815	7	FALSE	FALSE	0
GUIDES_sg01521	E2F7	ENSG00000165891.11	TGGATGTCCCACGTAAACGG	CTACTGAGACTGGATGTCCCACGTAAACGGGGGGGGACTCAGG	12	77419381	0.762586	13	FALSE	FALSE	0
GUIDES_sg01522	E2F7	ENSG00000165891.11	TCCATACAGCATGAACAGTG	CCTGCAGACTTCCATACAGCATGAACAGTGAGGAGGCAGAGGG	12	77423837	0.757218	11	FALSE	FALSE	0
GUIDES_sg01523	E2F7	ENSG00000165891.11	AGCAACTTCATCTAGGGAGA	CAAGACTGACAGCAACTTCATCTAGGGAGATGGTGGTAGTTTT	12	77444385	0.556284	4	FALSE	FALSE	0	E2F_TDP
GUIDES_sg01524	E2F7	ENSG00000165891.11	GAGCTAGAAACTTCTGGCAC	CTTGGATAGCGAGCTAGAAACTTCTGGCACAGGAGGAGTCCTA	12	77444444	0.5445	4	FALSE	FALSE	0	E2F_TDP
GUIDES_sg01525	E2F8	ENSG00000129173.8	AATGGTCTCACCAACTTCCG	CGTTGAAGCTAATGGTCTCACCAACTTCCGTGGTGGCAGCCGT	11	19246860	0.717052	13	FALSE	FALSE	0
GUIDES_sg01526	E2F8	ENSG00000129173.8	GCAAGCATGCTCGAGGACAG	CTCAAAGAGGGCAAGCATGCTCGAGGACAGTGGTGGTTCCAAA	11	19251480	0.691675	11	FALSE	FALSE	0
GUIDES_sg01527	E2F8	ENSG00000129173.8	TTGGGGAGCTGTAAATCCTG	TCACCTGCAATTGGGGAGCTGTAAATCCTGTGGTGGTTTGGGG	11	19247304	0.672399	12	FALSE	FALSE	0
GUIDES_sg01528	E2F8	ENSG00000129173.8	AGTAGCTTTAGAAGAGTGGG	CTTTTGAGCCAGTAGCTTTAGAAGAGTGGGTGGTGGTGCACAC	11	19251254	0.666252	11	FALSE	FALSE	0
GUIDES_sg01529	E4F1	ENSG00000167967.11	GGATGAGTGAGCCCTTGGTG	CGGTGGTGCCGGATGAGTGAGCCCTTGGTGCGGCGGAAGGAGG	16	2282497	0.678186	5	FALSE	FALSE	0	zf-C2H2
GUIDES_sg01530	E4F1	ENSG00000167967.11	GACCACGAGTGCAAGCTCTG	CAGCCGCAAGGACCACGAGTGCAAGCTCTGTGGTGGGGCCTCC	16	2282521	0.629541	5	FALSE	FALSE	0	zf-C2H2
GUIDES_sg01531	E4F1	ENSG00000167967.11	GCGGATTTTCTCTGTGCAGG	TCACACTGAAGCGGATTTTCTCTGTGCAGGGGGGGGTGAGAGA	16	2282825	0.604128	6	FALSE	FALSE	0	zf-C2H2
GUIDES_sg01532	E4F1	ENSG00000167967.11	GGGTCAGTGCACCCGACTCC	TTGAGGTGCCGGGTCAGTGCACCCGACTCCCGGCGGAAGCTCT	16	2282866	0.521313	6	FALSE	FALSE	0	zf-C2H2
GUIDES_sg01533	EAF2	ENSG00000145088.4	AATAGATTTCGAGACAACAG	TGCCAGTCATAATAGATTTCGAGACAACAGTGGTGGCCTTCTG	3	121591612	0.721057	8	FALSE	FALSE	0
GUIDES_sg01534	EAF2	ENSG00000145088.4	CCTTTGAAAACAGTTACTGG	TTTTTTTGAACCTTTGAAAACAGTTACTGGTGGTGGAGTTGAA	3	121573658	0.675504	6	FALSE	FALSE	0
GUIDES_sg01535	EAF2	ENSG00000145088.4	TTCTTCTGAAGGATACCTTG	CTATTGACACTTCTTCTGAAGGATACCTTGAGGAGGTTGGTGA	3	121563347	0.66206	5	FALSE	FALSE	0
GUIDES_sg01536	EAF2	ENSG00000145088.4	GGATACCTTGAGGTTGGTGA	TTCTTCTGAAGGATACCTTGAGGTTGGTGAAGGAGGTGAACAG	3	121563357	0.660247	5	FALSE	FALSE	0
GUIDES_sg01537	EBF1	ENSG00000164330.12	GTGCTCGGCACGTACCCGTG	CTGGGGAGTGGTGCTCGGCACGTACCCGTGTGGTGGTGATACG	5	158139309	0.701689	16	FALSE	FALSE	0
GUIDES_sg01538	EBF1	ENSG00000164330.12	TCAAGCAGCGTATCACCACA	CACCCGCAACTCAAGCAGCGTATCACCACACGGCGGGTACGTG	5	158139195	0.691263	16	FALSE	FALSE	0
GUIDES_sg01539	EBF1	ENSG00000164330.12	TCACGCCCATCATCCCTGCG	CTGAACGAATTCACGCCCATCATCCCTGCGTGGTGGACCGAGG	5	158140057	0.690921	15	FALSE	FALSE	0
GUIDES_sg01540	EBF1	ENSG00000164330.12	ATGGGCGTGAATTCGTTCAG	CGCAGGGATGATGGGCGTGAATTCGTTCAGTGGTGGACAACTG	5	158140105	0.659459	15	FALSE	FALSE	0
GUIDES_sg01541	EBF2	ENSG00000221818.4	GAGCTGGAAGAGTATCCCCG	TTGAGGCGTGGAGCTGGAAGAGTATCCCCGCGGCGGAGAGATG	8	25715988	0.862481	15	FALSE	FALSE	0
GUIDES_sg01542	EBF2	ENSG00000221818.4	TGTGCTGGAAGACCCAACGG	GGATGGAGGATGTGCTGGAAGACCCAACGGTGGTGGGACTTGA	8	25708259	0.800638	17	FALSE	FALSE	0
GUIDES_sg01543	EBF2	ENSG00000221818.4	ACACAAGCAGCATCTCTCCG	TACATCCGCAACACAAGCAGCATCTCTCCGCGGCGGGGATACT	8	25715866	0.729723	15	FALSE	FALSE	0
GUIDES_sg01544	EBF2	ENSG00000221818.4	AAACTGAAGAGGAAAATGGG	ACAGCAGGAAAAACTGAAGAGGAAAATGGGAGGAGGATGGAGG	8	25708228	0.709025	17	FALSE	FALSE	0
GUIDES_sg01545	EBF3	ENSG00000108001.9	GCCGTAGGGAGAGTTAGCGG	GCCGTAGGGAGAGTTAGCGGAGGAGGAGCCATT	10	131639128	0.701528	14	FALSE	FALSE	0
GUIDES_sg01546	EBF3	ENSG00000108001.9	GATCATCTTGAAGCGAGCGG	GATCATCTTGAAGCGAGCGGCGGCGGACATCGC	10	131640401	0.681774	13	FALSE	FALSE	0
GUIDES_sg01547	EBF3	ENSG00000108001.9	CTGCTGGGGACGTAGCCTCG	CTGGGGAGTACTGCTGGGGACGTAGCCTCGCGGCGGGGACACG	10	131639261	0.657357	14	FALSE	FALSE	0
GUIDES_sg01548	EBF3	ENSG00000108001.9	GTTTGGTCATTGAATCTATG	GTTTGGTCATTGAATCTATGAGGAGGCGAACAT	10	131760456	0.621913	4	FALSE	FALSE	0
GUIDES_sg01549	EBF4	ENSG00000088881.16	AGTTTCACTCTCCAGCCCGG	GATTCTGACAAGTTTCACTCTCCAGCCCGGGGGGGGCTTCAGG	20	2739598	0.728036	16	FALSE	FALSE	0
GUIDES_sg01550	EBF4	ENSG00000088881.16	TGCTGTGACCGGAAGAGCTG	TGCTGTGACCGGAAGAGCTGTGGTGGCAACCGG	20	2690243	0.611074	7	FALSE	FALSE	0
GUIDES_sg01551	EBF4	ENSG00000088881.16	CAAGTCCAAGCAGTTTTGCA	CCCTCTCCTACAAGTCCAAGCAGTTTTGCAAGGAGGGATGCCC	20	2730589	0.580116	11	FALSE	FALSE	0	TIG
GUIDES_sg01552	EBF4	ENSG00000088881.16	GCATCCCTTGCAAAACTGCT	AGCGGCCGGGGCATCCCTTGCAAAACTGCTTGGTGGACTTGTA	20	2730534	0.552082	11	FALSE	FALSE	0	TIG
GUIDES_sg01553	EDA	ENSG00000158813.13	TCGCATCACTATGAACCCCA	ATGACTGGTCTCGCATCACTATGAACCCCAAGGAGGTGTTTAA	X	69253298	0.696524	15	FALSE	FALSE	0	TNF
GUIDES_sg01554	EDA	ENSG00000158813.13	ACAACTGTTATGGGACCACC	AATTCCAGGAACAACTGTTATGGGACCACCTGGTGGTCCTCCA	X	69247830	0.628987	12	FALSE	FALSE	0
GUIDES_sg01555	EDA	ENSG00000158813.13	TTTAAGCTACATCCCCGCAG	CCCCAAGGTGTTTAAGCTACATCCCCGCAGCGGCGGGGAGCTG	X	69253323	0.628591	15	FALSE	FALSE	0	TNF
GUIDES_sg01556	EDA	ENSG00000158813.13	GGTCCCATAACAGTTGTTCC	AGGACCAGGTGGTCCCATAACAGTTGTTCCTGGTGGAATTCCA	X	69247785	0.465563	12	FALSE	FALSE	0	Collagen
GUIDES_sg01557	EDA2R	ENSG00000131080.10	TGATGCAACTCTGACATCTG	ACAGCACAGGTGATGCAACTCTGACATCTGTGGTGGTGGCCCC	X	65824988	0.680371	4	FALSE	FALSE	0	TNFR_c6
GUIDES_sg01558	EDA2R	ENSG00000131080.10	AGTACTGGGACCAATGGGGA	CAAGAAAATGAGTACTGGGACCAATGGGGACGGCGGTGTGTCA	X	65835814	0.670497	3	FALSE	FALSE	0	TNFR_c6
GUIDES_sg01559	EDA2R	ENSG00000131080.10	CAGCTGCTTTTGTACCTGCG	GTGGTGGCCCCAGCTGCTTTTGTACCTGCGAGGAGGAGGGCAG	X	65825017	0.659543	4	FALSE	FALSE	0	TNFR_c6
GUIDES_sg01560	EDA2R	ENSG00000131080.10	TGTGTCACCTGCCAACGGTG	ATGGGGACGGTGTGTCACCTGCCAACGGTGTGGTGGTCCTGGA	X	65835837	0.658223	3	FALSE	FALSE	0	TNFR_c6
GUIDES_sg01561	EDF1	ENSG00000107223.8	ACATTCTATTACCAAGAACA	AGAACAAACAACATTCTATTACCAAGAACACGGCGGCCAAGCT	9	139757781	0.698064	3	FALSE	FALSE	0	MBF1
GUIDES_sg01562	EDF1	ENSG00000107223.8	ATCTTAGCGGCACAGAGACG	ATCTTAGCGGCACAGAGACGAGGAGGAGAAGAT	9	139758294	0.656553	2	FALSE	FALSE	0	MBF1
GUIDES_sg01563	EDF1	ENSG00000107223.8	GTGGGCAAGGTGATCCAGCA	GACCCTGGAGGTGGGCAAGGTGATCCAGCAAGGAGGTCGGCAG	9	139757857	0.647759	3	FALSE	FALSE	0	HTH_3
GUIDES_sg01564	EDF1	ENSG00000107223.8	ACAGAGACGAGGAGAAGATG	TCTTAGCGGCACAGAGACGAGGAGAAGATGTGGTGGAGACTTC	9	139758305	0.642991	2	FALSE	FALSE	0	MBF1
GUIDES_sg01565	EDN1	ENSG00000078401.6	CGTATGGACTTGGAAGCCCT	CACGTTGTTCCGTATGGACTTGGAAGCCCTAGGAGGTCCAAGA	6	12294204	0.648344	3	FALSE	FALSE	0
GUIDES_sg01566	EDN1	ENSG00000078401.6	ATTTATCAGCAGTTAGTGAG	GAAAAAGTGTATTTATCAGCAGTTAGTGAGAGGAGGAAGAAAA	6	12294589	0.644652	4	FALSE	FALSE	0
GUIDES_sg01567	EDN1	ENSG00000078401.6	AGGAGCAGCGCTTGGACCGG	AGGGACGAGCAGGAGCAGCGCTTGGACCGGCGGCGGAGCCGCC	6	12292663	0.564118	2	FALSE	FALSE	0	Endothelin
GUIDES_sg01568	EDN1	ENSG00000078401.6	TTTATCCATCAGGGACGAGC	AGACACACTCTTTATCCATCAGGGACGAGCAGGAGGAGCAGCG	6	12292643	0.522156	2	FALSE	FALSE	0	Endothelin
GUIDES_sg01569	EEA1	ENSG00000102189.12	TCAGCAGATACTAAAAGACC	AGAAGAGAAATCAGCAGATACTAAAAGACCAGGAGGTGAAAAA	12	93173017	0.631888	28	FALSE	FALSE	0
GUIDES_sg01570	EEA1	ENSG00000102189.12	GAAATAAAAGAAAAGGAAGT	TCAGCATTCCGAAATAAAAGAAAAGGAAGTAGGAGGAATGAAG	12	93171742	0.612389	29	FALSE	FALSE	0
GUIDES_sg01571	EEA1	ENSG00000102189.12	AATTGCAGTATTAGAAGCAA	TACGGGGTGAAATTGCAGTATTAGAAGCAACGGCGGTTCAGAA	12	93171912	0.611136	29	FALSE	FALSE	0
GUIDES_sg01572	EEA1	ENSG00000102189.12	AGGAAAAGCGGACTCCCTGA	TAGAACTTCAAGGAAAAGCGGACTCCCTGAAGGAGGCAGCTGT	12	93172969	0.592338	28	FALSE	FALSE	0
GUIDES_sg01573	EED	ENSG00000074266.13	GGTGAAAAAATAATGTCCTG	TGATCTTTTGGGTGAAAAAATAATGTCCTGTGGTGGTATGGAT	11	85977159	0.741546	8	FALSE	FALSE	0
GUIDES_sg01574	EED	ENSG00000074266.13	ACGATTATGGAATATCCAGA	ATCATGCTTTACGATTATGGAATATCCAGACGGCGGACACTCT	11	85975243	0.665007	7	FALSE	FALSE	0
GUIDES_sg01575	EED	ENSG00000074266.13	ACTCTGGTGGCAATATTTGG	CCAGACGGACACTCTGGTGGCAATATTTGGAGGAGGCGTAGAA	11	85975268	0.652392	7	FALSE	FALSE	0
GUIDES_sg01576	EED	ENSG00000074266.13	ACACGCCAAATGCACCTGGA	ACACCTACAAACACGCCAAATGCACCTGGAAGGAGGAAAAGTT	11	85961415	0.639529	2	FALSE	FALSE	0
GUIDES_sg01577	EGLN1	ENSG00000135766.8	GCCCGGATAACAAGCAACCA	CCGTTCCATTGCCCGGATAACAAGCAACCATGGTGGCCTGTA	1	231509841	0.67082	3	FALSE	FALSE	0	2OG-FeII_Oxy
GUIDES_sg01578	EGLN1	ENSG00000135766.8	GTACTTCATGAGGGTTGCGA	TATGCTGGTTGTACTTCATGAGGGTTGCGACGGCGGTCAGACC	1	231506346	0.639057	4	FALSE	FALSE	0	2OG-FeII_Oxy
GUIDES_sg01579	EGLN1	ENSG00000135766.8	TATGCTGGTTGTACTTCATG	CCTTGTAGCATATGCTGGTTGTACTTCATGAGGAGGGTTGCGA	1	231506336	0.5912	4	FALSE	FALSE	0	2OG-FeII_Oxy
GUIDES_sg01580	EGLN1	ENSG00000135766.8	TTGTTATCCGGGCAATGGAA	CCATGGTTGCTTGTTATCCGGGCAATGGAACGGCGGGTTATGT	1	231509756	0.548484	3	FALSE	FALSE	0	2OG-FeII_Oxy
GUIDES_sg01581	EGR1	ENSG00000120738.7	ACGCCCTTACGCTTGCCCAG	CCCCCCACGAACGCCCTTACGCTTGCCCAGTGGTGGAGTCCTG	5	137803162	0.724906	2	TRUE	FALSE	0	zf-C2H2
GUIDES_sg01582	EGR1	ENSG00000120738.7	GGCATACCAAGATCCACTTG	GAACGCAAGAGGCATACCAAGATCCACTTGCGGCGGCAGAAGG	5	137803395	0.698997	2	TRUE	FALSE	0	zf-C2H2
GUIDES_sg01583	EGR1	ENSG00000120738.7	GGACAACTACCCTAAGCTGG	CGCCCACCATGGACAACTACCCTAAGCTGGAGGAGGAGATGAT	5	137801556	0.692596	1	FALSE	FALSE	0
GUIDES_sg01584	EGR1	ENSG00000120738.7	AACGGGTCAGAGATCTGCAG	AAAGGATCCGAACGGGTCAGAGATCTGCAGCGGCGGGGACATC	5	137801718	0.639762	1	FALSE	FALSE	0
GUIDES_sg01585	EGR2	ENSG00000122877.9	CTTTGACCAGATGAACGGAG	TGGGAGGCCCCTTTGACCAGATGAACGGAGTGGTGGCCGGAGG	10	64575780	0.727244	9	FALSE	FALSE	0
GUIDES_sg01586	EGR2	ENSG00000122877.9	AAAATCCCAGTAACTCTCAG	GGCCGTAGACAAAATCCCAGTAACTCTCAGTGGTGGTTTTGTG	10	64575664	0.69554	9	FALSE	FALSE	0
GUIDES_sg01587	EGR2	ENSG00000122877.9	AGTTTGCCCGGAGTGATGAG	TGTGGCCGAAAGTTTGCCCGGAGTGATGAGAGGAGGAAGCGCC	10	64574033	0.671755	10	TRUE	FALSE	0	zf-C2H2
GUIDES_sg01588	EGR2	ENSG00000122877.9	CGTCAGAGCGGGAGAACCGC	CGTGTCAGCTCGTCAGAGCGGGAGAACCGCCGGCGGTCGCAGC	10	64573351	0.558428	10	TRUE	FALSE	0	zf-C2H2
GUIDES_sg01589	EGR3	ENSG00000179388.8	GCCTGACAATCTGTACCCCG	TAAACCAACTGCCTGACAATCTGTACCCCGAGGAGGAGATCCC	8	22550382	0.766737	1	FALSE	FALSE	0
GUIDES_sg01590	EGR3	ENSG00000179388.8	TGTGCGGCGTGGAGTCCCCG	GATGGAGCCATGTGCGGCGTGGAGTCCCCGCGGCGGTGGGAGA	8	22549843	0.690658	3	FALSE	FALSE	0
GUIDES_sg01591	EGR3	ENSG00000179388.8	TTGGTTTAGCAAACTGCTCA	TGTCAGGCAGTTGGTTTAGCAAACTGCTCATGGTGGTCACCGG	8	22550420	0.592722	1	FALSE	FALSE	0
GUIDES_sg01592	EGR3	ENSG00000179388.8	CGGGGACTCCACGCCGCACA	TCTCCCACCGCGGGGACTCCACGCCGCACATGGTGGCTCCATC	8	22549845	0.497349	3	FALSE	FALSE	0
GUIDES_sg01593	EGR4	ENSG00000135625.6	CTCCCCGACTCCTTTCCCAG	GGCGCCGCGGCTCCCCGACTCCTTTCCCAGAGGAGGTGAGTGC	2	73520479	0.722209	1	FALSE	FALSE	0
GUIDES_sg01594	EGR4	ENSG00000135625.6	AGCCTTCAGTGGACTTGACG	TCGGCGCAACAGCCTTCAGTGGACTTGACGAGGAGGAGCGCGT	2	73520404	0.665695	1	FALSE	FALSE	0
GUIDES_sg01595	EGR4	ENSG00000135625.6	CAAGGCCTTCGCTTGCCCGG	GGCCGCACGCCAAGGCCTTCGCTTGCCCGGTGGTGGAGAGTTG	2	73519598	0.650495	2	TRUE	FALSE	0	zf-C2H2
GUIDES_sg01596	EGR4	ENSG00000135625.6	TGAGAAGAAACGGCACAGCA	CGCGCAGCGATGAGAAGAAACGGCACAGCAAGGAGGTGCACCT	2	73519820	0.643193	2	TRUE	FALSE	0	zf-C2H2
GUIDES_sg01597	EHF	ENSG00000135373.8	CTTCAGGTTCTTGAAATCAG	CTGAGGGCGTCTTCAGGTTCTTGAAATCAGAGGAGGCAGTGGC	11	34680199	0.660833	15	FALSE	FALSE	0	Ets
GUIDES_sg01598	EHF	ENSG00000135373.8	AAAATGGGAAGACCGATCTG	CAGGATTAATAAAATGGGAAGACCGATCTGAGGAGGGCGTCTT	11	34680172	0.625861	15	FALSE	FALSE	0	Ets
GUIDES_sg01599	EHF	ENSG00000135373.8	TATTTATATGACACCAACTA	AGACGAGAACTATTTATATGACACCAACTATGGTGGTAGCACA	11	34673143	0.579691	12	FALSE	FALSE	0
GUIDES_sg01600	EHF	ENSG00000135373.8	AAGGTGACTGGTGGTTGTCA	TACCAACAGGAAGGTGACTGGTGGTTGTCATGGTGGAGATCTG	11	34673310	0.5693	13	FALSE	FALSE	0
GUIDES_sg01601	EID2	ENSG00000176396.9	CAGAGGGTTGATAACTTCAG	GTTCTTCTATCAGAGGGTTGATAACTTCAGAGGAGGCAGTCAG	19	40030070	0.720282	1	TRUE	FALSE	0
GUIDES_sg01602	EID2	ENSG00000176396.9	TGCCTAAAACGCTAAGTGGG	TGGTAATTGATGCCTAAAACGCTAAGTGGGTGGTGGCGGAGAC	19	40030288	0.686292	1	TRUE	FALSE	0
GUIDES_sg01603	EID2	ENSG00000176396.9	ATATCGAGGTCCACCCTGTG	AAAGGTTAAAATATCGAGGTCCACCCTGTGAGGAGGATTTCGC	19	40030119	0.682685	1	TRUE	FALSE	0
GUIDES_sg01604	EID2	ENSG00000176396.9	TCGTAAAGGTTAAAATATCG	GTCAGAGCTATCGTAAAGGTTAAAATATCGAGGAGGTCCACCC	19	40030105	0.680176	1	TRUE	FALSE	0
GUIDES_sg01605	EIF2AK2	ENSG00000055332.12	GAATTAGCCCCAAAGCGTAG	AGTTCAGCAAGAATTAGCCCCAAAGCGTAGAGGAGGTCCACTT	2	37336403	0.703335	15	FALSE	FALSE	0	Pkinase
GUIDES_sg01606	EIF2AK2	ENSG00000055332.12	AAAATGATGGAAAGCGAACA	ACATCTCTGAAAAATGATGGAAAGCGAACAAGGAGGAGTAAGG	2	37341963	0.637052	14	FALSE	FALSE	0	Pkinase
GUIDES_sg01607	EIF2AK2	ENSG00000055332.12	TTCTTCGCAAGACTATGGAA	TTCTTCGCAAGACTATGGAAAGGAGGAAGTGGA	2	37336358	0.628919	15	FALSE	FALSE	0	Pkinase
GUIDES_sg01608	EIF2AK2	ENSG00000055332.12	GGAGCGTGAAGTAAAAGCAT	CTAGGAAGGCGGAGCGTGAAGTAAAAGCATTGGTGGCAAAACT	2	37349674	0.62126	12	FALSE	FALSE	0	Pkinase
GUIDES_sg01609	EIF2AK4	ENSG00000128829.7	ACCATGTACTGCAGAAACTG	GAACTTGTGGACCATGTACTGCAGAAACTGAGGAGGACTAAAG	15	40318258	0.751419	35	FALSE	FALSE	0
GUIDES_sg01610	EIF2AK4	ENSG00000128829.7	ACATCATGAAATCACCTATG	AGTACTGCAGACATCATGAAATCACCTATGTGGTGGCCCTTGT	15	40314768	0.643846	34	FALSE	FALSE	0
GUIDES_sg01611	EIF2AK4	ENSG00000128829.7	CTGATGTAAGTTGGCAAGGG	CACTGCTTTTCTGATGTAAGTTGGCAAGGGAGGAGGTCTGAAG	15	40324416	0.632602	38	FALSE	FALSE	0
GUIDES_sg01612	EIF2AK4	ENSG00000128829.7	AAAGTCACTGATGAAAGGAA	ACTGAGGACTAAAGTCACTGATGAAAGGAATGGTGGCAGGTAA	15	40318284	0.621715	35	FALSE	FALSE	0
GUIDES_sg01613	EIF3C	ENSG00000184110.10	GGCAGCCGAGAAGAAACGGG	AGGACAAGAAGGCAGCCGAGAAGAAACGGGAGGAGGACAAAGC	16	28734531	0.744322	12	FALSE	TRUE	100000	eIF-3c_N
GUIDES_sg01614	EIF3C	ENSG00000184110.10	AATGAGATCCTACAGGCACG	CAAGAAACTGAATGAGATCCTACAGGCACGAGGAGGCAAGAAG	16	28734851	0.708623	13	FALSE	TRUE	100000	eIF-3c_N
GUIDES_sg01615	EIF3C	ENSG00000184110.10	GGGGTTGTAGTCATAGAGAG	TTGCCAGGTTGGGGTTGTAGTCATAGAGAGAGGAGGCGATGAT	16	28735683	0.705833	14	FALSE	TRUE	100000	eIF-3c_N
GUIDES_sg01616	EIF3C	ENSG00000184110.10	TGTCCTCCTCCTCCTCATCC	CCGCCTTCATTGTCCTCCTCCTCCTCATCCAGGAGGCGCTTGG	16	28734554	0.534941	12	FALSE	FALSE	3.11082	eIF-3c_N
GUIDES_sg01617	EIF3CL	ENSG00000205609.8	AGCGCGAGTGCAGAGCATGG	GCCTGGTACCAGCGCGAGTGCAGAGCATGGTGGTGGTAGATGT	16	28399472	0.735205	15	FALSE	TRUE	100000	eIF-3c_N
GUIDES_sg01618	EIF3CL	ENSG00000205609.8	GATCCTTTACAACCGCACCA	GATCCTTTACAACCGCACCATGGTGGTGCAGCT	16	28394457	0.718394	16	FALSE	TRUE	100000	eIF-3c_N
GUIDES_sg01619	EIF3CL	ENSG00000205609.8	CCTGGATGAGGAGGAGGAGG	AATCCAAGCGCCTGGATGAGGAGGAGGAGGAGGAGGACAATGA	16	28403407	0.540384	9	FALSE	FALSE	39.2685	eIF-3c_N
GUIDES_sg01620	EIF3CL	ENSG00000205609.8	CCTCCTCCTCCTCCTCATCC	CCTTCATTGTCCTCCTCCTCCTCCTCATCCAGGAGGCGCTTGG	16	28403373	0.527082	9	FALSE	FALSE	11.1241	eIF-3c_N
GUIDES_sg01621	EIF3K	ENSG00000178982.5	CACAGGGTGAAGTCTGTGTG	CATGCACTTGCACAGGGTGAAGTCTGTGTGCGGCGGCAAGTTG	19	39114761	0.675615	3	FALSE	FALSE	0	SAC3_GANP
GUIDES_sg01622	EIF3K	ENSG00000178982.5	AGCCAGTTATACCTTCCAAG	GAGTCTTCAAAGCCAGTTATACCTTCCAAGAGGAGGTCCATGT	19	39123110	0.672919	7	FALSE	FALSE	0	SAC3_GANP
GUIDES_sg01623	EIF3K	ENSG00000178982.5	GGTAAGTGATACCCACAACA	TCAATGTGCTGGTAAGTGATACCCACAACATGGTGGCAGATAA	19	39123308	0.644841	8	FALSE	FALSE	0	SAC3_GANP
GUIDES_sg01624	EIF3K	ENSG00000178982.5	CCCAGCCTTCTTTCAGACCA	ACCAGTTCAACCCAGCCTTCTTTCAGACCACGGCGGTCACCGC	19	39114748	0.630599	3	FALSE	FALSE	0	SAC3_GANP
GUIDES_sg01625	ELF1	ENSG00000120690.9	AAAAGTGGAAGGTCAGCGCT	GTATTCTGGCAAAAGTGGAAGGTCAGCGCTTGGTGGTGTATCA	13	41515103	0.582623	9	FALSE	FALSE	0	Ets
GUIDES_sg01626	ELF1	ENSG00000120690.9	TAGGACAAGTAGCCTTGTCC	TTGATGTATTTAGGACAAGTAGCCTTGTCCTGGTGGAGCAGTG	13	41517237	0.545895	8	FALSE	FALSE	0	Ets
GUIDES_sg01627	ELF1	ENSG00000120690.9	CTAAAGCAGTGTCCAGGTTG	TTGGTGGATTCTAAAGCAGTGTCCAGGTTGTGGTGGGGGAAGC	13	41517221	0.472767	8	FALSE	FALSE	0	Ets
GUIDES_sg01628	ELF1	ENSG00000120690.9	CTATTACCAAAGGGGTATTC	CTATTACCAAAGGGGTATTCTGGTGGCAAAAGT	13	41515079	0.295785	9	FALSE	FALSE	0	Ets
GUIDES_sg01629	ELF2	ENSG00000109381.15	CCAAAGGGGAATTCTTGCAA	GATACTACTACCAAAGGGGAATTCTTGCAAAGGAGGTTGAAGG	4	139981506	0.555425	13	FALSE	FALSE	0	Ets
GUIDES_sg01630	ELF2	ENSG00000109381.15	GGAATTCTTGCAAAGGTTGA	CTACCAAAGGGGAATTCTTGCAAAGGTTGAAGGAGGACAGAGG	4	139981513	0.538684	13	FALSE	FALSE	0	Ets
GUIDES_sg01631	ELF2	ENSG00000109381.15	AAGATAAAAATACTTGTCCC	GATCTACTTCAAGATAAAAATACTTGTCCCAGGAGGTATATTA	4	139983080	0.537789	12	FALSE	FALSE	0	Ets
GUIDES_sg01632	ELF2	ENSG00000109381.15	TAAAAGAAACTCCCACAAAT	GAAGTAGATCTAAAAGAAACTCCCACAAATAGGAGGTTGTGTT	4	139983199	0.410319	12	FALSE	FALSE	0	Ets
GUIDES_sg01633	ELF3	ENSG00000163435.11	GGACTGGATCAGCTACCAAG	CGCAGGTTCTGGACTGGATCAGCTACCAAGTGGTGGAGAAGAA	1	201981159	0.707945	2	FALSE	FALSE	0	SAM_PNT
GUIDES_sg01634	ELF3	ENSG00000163435.11	GCATGGAGTTGGTCCCCCAG	TCGCAGCTGGGCATGGAGTTGGTCCCCCAGAGGAGGCCCAAAG	1	201981121	0.684491	2	FALSE	FALSE	0	SAM_PNT
GUIDES_sg01635	ELF3	ENSG00000163435.11	TGTCCCGGATGAACTCCCAC	TGGATGAGGATGTCCCGGATGAACTCCCACAGGAGGTGGGTGC	1	201983133	0.681961	5	FALSE	FALSE	0	Ets
GUIDES_sg01636	ELF3	ENSG00000163435.11	GGCCCTCGTTGAGCTCCGGG	CACTTCATGAGGCCCTCGTTGAGCTCCGGGTGGTGGATGAGGA	1	201983103	0.633425	5	FALSE	FALSE	0	Ets
GUIDES_sg01637	ELF4	ENSG00000102034.12	TGAACTATGAGACAATGGGG	AAGCCTGACATGAACTATGAGACAATGGGGCGGCGGGCACTAA	X	129205196	0.703067	8	FALSE	FALSE	0	Ets
GUIDES_sg01638	ELF4	ENSG00000102034.12	CCAGTTTAAGGAGATGCCCA	GGCTGGTGTACCAGTTTAAGGAGATGCCCAAGGAGGACCTGGT	X	129203348	0.695218	9	FALSE	FALSE	0	Ets
GUIDES_sg01639	ELF4	ENSG00000102034.12	AAGAGGCATACTGGCCAAAG	ACTACTACCAAAGAGGCATACTGGCCAAAGTGGTGGAAGGGCA	X	129203306	0.685681	9	FALSE	FALSE	0	Ets
GUIDES_sg01640	ELF4	ENSG00000102034.12	TTCTGTCTTGCAGAAGAGCC	GGACAGGTGTTTCTGTCTTGCAGAAGAGCCAGGAGGAGGAACT	X	129205176	0.535615	8	FALSE	FALSE	0	Ets
GUIDES_sg01641	ELF5	ENSG00000135374.5	GCTTAGTCCAGTATTCAGGG	CACACATGGCGCTTAGTCCAGTATTCAGGGTGGTGGACTGATG	11	34515231	0.761056	4	FALSE	FALSE	0	SAM_PNT
GUIDES_sg01642	ELF5	ENSG00000135374.5	CTATCTCCTGAAGAAAACTG	AGACCTGCTTCTATCTCCTGAAGAAAACTGTGGTGGCATTCTG	11	34502382	0.754514	7	FALSE	FALSE	0	Ets
GUIDES_sg01643	ELF5	ENSG00000135374.5	GCTGTGCAGCATGACACAGG	GTGGCCTGCAGCTGTGCAGCATGACACAGGAGGAGGAGTTCGT	11	34515187	0.737718	4	FALSE	FALSE	0	SAM_PNT
GUIDES_sg01644	ELF5	ENSG00000135374.5	GGAACAAGGAATTTTTCGGG	GGGAAGATAGGGAACAAGGAATTTTTCGGGTGGTGGTTAAATC	11	34502426	0.654996	7	FALSE	FALSE	0	Ets
GUIDES_sg01645	ELK1	ENSG00000126767.13	CAAGTTTGTGTCCTACCCTG	AGTTCGTCTACAAGTTTGTGTCCTACCCTGAGGAGGTCGCAGG	X	47498351	0.801528	5	FALSE	FALSE	0	Ets
GUIDES_sg01646	ELK1	ENSG00000126767.13	AACATCATCCGCAAGGTGAG	AACATCATCCGCAAGGTGAGCGGCGGCCAGAAG	X	47498313	0.648352	5	FALSE	FALSE	0	Ets
GUIDES_sg01647	ELK1	ENSG00000126767.13	AACTGCCACAGCGTCACAGA	CTGCAGCAGAAACTGCCACAGCGTCACAGATGGTGGGTCCATC	X	47500831	0.624211	4	FALSE	FALSE	0	Ets
GUIDES_sg01648	ELK1	ENSG00000126767.13	CTGCTGAGAGAGCAAGGCAA	TCTGCTGCAGCTGCTGAGAGAGCAAGGCAATGGTGGCCACATC	X	47500689	0.607412	4	FALSE	FALSE	0	Ets
GUIDES_sg01649	ELK3	ENSG00000111145.3	ACACAGAAGCCTCTTCCTGG	TCCCTTCTGAACACAGAAGCCTCTTCCTGGAGGAGGCCGCCTG	12	96641294	0.748447	6	FALSE	FALSE	0
GUIDES_sg01650	ELK3	ENSG00000111145.3	AGTCCTGACTTCTTCCACGG	ACCTGATCACAGTCCTGACTTCTTCCACGGGGGGGGGGCTGTC	12	96641196	0.688341	6	FALSE	FALSE	0
GUIDES_sg01651	ELK3	ENSG00000111145.3	CTTGAATTCACCATCGTTCG	CTTTGAGGAGCTTGAATTCACCATCGTTCGAGGAGGTCCAGCA	12	96617469	0.520814	5	FALSE	FALSE	0	Ets
GUIDES_sg01652	ELK3	ENSG00000111145.3	TTTTCGGAGTCCCCACAGCT	TTGTTTTGTTTTTTCGGAGTCCCCACAGCTTGGTGGCCACTTC	12	96617424	0.513197	5	FALSE	FALSE	0	Ets
GUIDES_sg01653	ELK4	ENSG00000158711.9	GATGGGCTCAGTATTCCCAG	TGTAGGGAGAGATGGGCTCAGTATTCCCAGTGGTGGGCTTGGA	1	205589153	0.738663	4	FALSE	FALSE	0
GUIDES_sg01654	ELK4	ENSG00000158711.9	AAGAGGTGGCTCGTCTCTGG	TTGCAGGCAGAAGAGGTGGCTCGTCTCTGGGGGGGGATTCGCA	1	205592938	0.632002	3	FALSE	FALSE	0	Ets
GUIDES_sg01655	ELK4	ENSG00000158711.9	CAGATCATGTGCTTGTTCTG	AGAGGTCCAACAGATCATGTGCTTGTTCTGAGGAGGCTTCTGC	1	205592956	0.61513	3	FALSE	FALSE	0	Ets
GUIDES_sg01656	ELK4	ENSG00000158711.9	AATATCATCAAAAAAGTGAA	AATATCATCAAAAAAGTGAATGGTGGTCAGAAG	1	205588975	0.590248	4	FALSE	FALSE	0	Ets
GUIDES_sg01657	ELMSAN1	ENSG00000156030.8	ACCAGTGGAAGATGGCCGAG	ATAGGCTCTGACCAGTGGAAGATGGCCGAGAGGAGGAAGCTGT	14	74192000	0.682886	14	FALSE	FALSE	0	Myb_DNA-binding
GUIDES_sg01658	ELMSAN1	ENSG00000156030.8	GAGAGGAAGCTGTTCAACAA	GAAGATGGCCGAGAGGAAGCTGTTCAACAAAGGAGGCATTGCC	14	74192017	0.64357	14	FALSE	FALSE	0	Myb_DNA-binding
GUIDES_sg01659	ELMSAN1	ENSG00000156030.8	GAACTCCACGCACTGGGCCA	AGGTGTAGTAGAACTCCACGCACTGGGCCACGGCGGTCTTGGT	14	74189534	0.640677	15	FALSE	FALSE	0	Myb_DNA-binding
GUIDES_sg01660	ELMSAN1	ENSG00000156030.8	CTACTACACCTACAAGAAGC	GCGTGGAGTTCTACTACACCTACAAGAAGCAGGAGGTGAAAAT	14	74189455	0.605746	15	FALSE	FALSE	0	Myb_DNA-binding
GUIDES_sg01661	EME1	ENSG00000154920.10	CCTGCGCCTCAATCACACAG	CAAGGCACAGCCTGCGCCTCAATCACACAGCGGCGGCACTCCA	17	48453493	0.801471	2	FALSE	FALSE	0
GUIDES_sg01662	EME1	ENSG00000154920.10	GGACAGCACTATGAAAGGGA	AGGGAAGCCTGGACAGCACTATGAAAGGGAAGGAGGAAACGCT	17	48456162	0.661985	4	FALSE	FALSE	0
GUIDES_sg01663	EME1	ENSG00000154920.10	CTCTTACAGATGGAAGGTGG	CTCTTACAGATGGAAGGTGGGGGGGGCCAGCTC	17	48453448	0.638977	2	FALSE	FALSE	0
GUIDES_sg01664	EME1	ENSG00000154920.10	TGTGAATGCGCATGTGAAGT	CCACAGCCTTTGTGAATGCGCATGTGAAGTCGGCGGCCAGCTC	17	48456858	0.61442	6	FALSE	FALSE	0
GUIDES_sg01665	EMX1	ENSG00000135638.9	CAACTACCCTCACCCCAGCG	CCACGGCGCTCAACTACCCTCACCCCAGCGCGGCGGCCGAGGC	2	73145249	0.723744	2	FALSE	FALSE	0
GUIDES_sg01666	EMX1	ENSG00000135638.9	ATTTCTACCCCTGGGTCCTG	GACCCTCTCCATTTCTACCCCTGGGTCCTGCGGCGGAACCGCT	2	73145470	0.68931	2	FALSE	FALSE	0
GUIDES_sg01667	EMX1	ENSG00000135638.9	GCTCGGCGCCCACCACGTAG	AGCTGCTTCCGCTCGGCGCCCACCACGTAGTGGTGGTTCTTCT	2	73151498	0.640609	4	FALSE	FALSE	0	Homeobox
GUIDES_sg01668	EMX1	ENSG00000135638.9	CAAGCCCAAGCGGATCCGCA	CCTTCGCACGCAAGCCCAAGCGGATCCGCACGGCGGCCTTCTC	2	73151506	0.629171	4	FALSE	FALSE	0	Homeobox
GUIDES_sg01669	EMX2	ENSG00000170370.10	CCCGGACTTGGTGTTCGCCG	TCTACTCCAACCCGGACTTGGTGTTCGCCGAGGAGGCGGTCTC	10	119302995	0.684382	1	FALSE	FALSE	0
GUIDES_sg01670	EMX2	ENSG00000170370.10	GTTAGCGTAGCTGAGTGCCG	TGGGGCTGGAGTTAGCGTAGCTGAGTGCCGCGGCGGGACGGAT	10	119303084	0.68347	1	FALSE	FALSE	0
GUIDES_sg01671	EMX2	ENSG00000170370.10	AAGCTGGGACGGGGAGAAGG	CCAGCCTTAGAAGCTGGGACGGGGAGAAGGCGGCGGTTCGGAT	10	119305255	0.64804	3	FALSE	FALSE	0	Homeobox
GUIDES_sg01672	EMX2	ENSG00000170370.10	TCCAGCCTTAGAAGCTGGGA	AAAGGCGTGTTCCAGCCTTAGAAGCTGGGACGGCGGGGAGAAG	10	119305244	0.577674	3	FALSE	FALSE	0	Homeobox
GUIDES_sg01673	EN1	ENSG00000163064.6	ACGTGTGCAGTACACCCAGG	GATCCGAATAACGTGTGCAGTACACCCAGGCGGCGGGCCATAC	2	119603923	0.74386	1	FALSE	FALSE	0
GUIDES_sg01674	EN1	ENSG00000163064.6	GTGGACAGGGTCTCTACCTG	TGCCCAACGGGTGGACAGGGTCTCTACCTGCGGCGGCAGTCTG	2	119604292	0.742062	1	FALSE	FALSE	0
GUIDES_sg01675	EN1	ENSG00000163064.6	CCAGGCAAACCGCTACATCA	AGGCGGAGTTCCAGGCAAACCGCTACATCACGGCGGAGCAGCG	2	119600636	0.688427	3	TRUE	FALSE	0	Homeobox
GUIDES_sg01676	EN1	ENSG00000163064.6	GCTACATCACGGAGCAGCGG	CAGGCAAACCGCTACATCACGGAGCAGCGGCGGCGGCAGACCC	2	119600647	0.613026	3	TRUE	FALSE	0	Homeobox
GUIDES_sg01677	EN2	ENSG00000164778.4	AAGACGCTCTCGCTGCACGG	AGGCGGCTCCAAGACGCTCTCGCTGCACGGTGGTGGCGCCAAG	7	155251566	0.722217	1	FALSE	FALSE	0
GUIDES_sg01678	EN2	ENSG00000164778.4	CCAGACCAACAGGTACCTGA	AGGCCGAGTTCCAGACCAACAGGTACCTGACGGCGGAGCAGCG	7	155255188	0.683124	2	TRUE	FALSE	0	Homeobox
GUIDES_sg01679	EN2	ENSG00000164778.4	CGCGTACAGTAGACCCACGC	GTCCGAGTAGCGCGTACAGTAGACCCACGCCGGCGGCCAGAGC	7	155251115	0.673279	1	FALSE	FALSE	0
GUIDES_sg01680	EN2	ENSG00000164778.4	TCGGCGGTAAAGGCCGTGCG	CTGCAGCTGCTCGGCGGTAAAGGCCGTGCGCGGCGGCCGCTTG	7	155255326	0.669969	2	TRUE	FALSE	0	Homeobox
GUIDES_sg01681	ENO1	ENSG00000074800.9	CCCAGACCTGAAGAACTCGG	GGTCATACTTCCCAGACCTGAAGAACTCGGAGGAGGCCGCTAC	1	8925463	0.751987	9	FALSE	FALSE	0	Enolase_C
GUIDES_sg01682	ENO1	ENSG00000074800.9	CATGGTGTCTCATCGTTCGG	GTTGGGGCGTCATGGTGTCTCATCGTTCGGGGGGGGAGACTGA	1	8923346	0.674105	11	FALSE	FALSE	0	Enolase_C
GUIDES_sg01683	ENO1	ENSG00000074800.9	CGCCTGAAGAGACTCGGTCA	CGCCTGAAGAGACTCGGTCACGGCGGAGCCAAT	1	8923968	0.660447	10	FALSE	FALSE	0	Enolase_C
GUIDES_sg01684	ENO1	ENSG00000074800.9	TGCAGGAATCCAGGTAGTGG	TCACAGCCAGTGCAGGAATCCAGGTAGTGGGGGGGGATGATCT	1	8924033	0.633521	10	FALSE	FALSE	0	Enolase_C
GUIDES_sg01685	EOMES	ENSG00000163508.8	CCACTACAATGTGTTCGTAG	ATCCCACTGCCCACTACAATGTGTTCGTAGAGGAGGTGGTGCT	3	27761732	0.71099	2	FALSE	FALSE	0	T-box
GUIDES_sg01686	EOMES	ENSG00000163508.8	AGTTACAGAGGATGGCGTGG	ATATTGTTGAAGTTACAGAGGATGGCGTGGAGGAGGACTTGAA	3	27760298	0.69147	4	FALSE	FALSE	0	T-box
GUIDES_sg01687	EOMES	ENSG00000163508.8	CAACCACTGGCGCTTCCAGG	TGGCGGACCCCAACCACTGGCGCTTCCAGGGGGGGGGCAAATG	3	27761771	0.680728	2	FALSE	FALSE	0	T-box
GUIDES_sg01688	EOMES	ENSG00000163508.8	AAATCTCCTGTCTCATCCAG	TTCCCGAATGAAATCTCCTGTCTCATCCAGTGGTGGGAACCAG	3	27760926	0.650032	3	FALSE	FALSE	0	T-box
GUIDES_sg01689	EP300	ENSG00000100393.9	TCATGCTTCTGACAAAACCG	TTAGAGTAGTTCATGCTTCTGACAAAACCGTGGTGGAAGTAAA	22	41564575	0.768893	24	FALSE	FALSE	0	DUF906
GUIDES_sg01690	EP300	ENSG00000100393.9	GAATCACCCTGAGTCAGGAG	TGAGGCGACAGAATCACCCTGAGTCAGGAGAGGAGGTCACTGT	22	41564536	0.685343	24	FALSE	FALSE	0	DUF906
GUIDES_sg01691	EP300	ENSG00000100393.9	AGATAGATTAACAAGTGCAA	AAGCTACTGAAGATAGATTAACAAGTGCAAAGGAGGAATTGCC	22	41568545	0.61236	28	FALSE	FALSE	0	DUF906
GUIDES_sg01692	EP300	ENSG00000100393.9	AAAGGAATTGCCTTATTTCG	TAACAAGTGCAAAGGAATTGCCTTATTTCGAGGAGGGTGATTT	22	41568563	0.596282	28	FALSE	FALSE	0	DUF906
GUIDES_sg01693	EP400	ENSG00000183495.9	AGGGGTGGTGATCTGCTGTG	GCTGCGCGCCAGGGGTGGTGATCTGCTGTGCGGCGGTGATCTG	12	132554179	0.764672	52	FALSE	FALSE	0
GUIDES_sg01694	EP400	ENSG00000183495.9	TGTTCAACAGCAAACACCCG	TTCCTCAAGTTGTTCAACAGCAAACACCCGTGGTGGCCAGCAT	12	132561100	0.747695	53	FALSE	FALSE	0
GUIDES_sg01695	EP400	ENSG00000183495.9	CGCGACGTTCATGGGCAGGG	CGCTGATCCCCGCGACGTTCATGGGCAGGGTGGTGGTGACTCC	12	132551378	0.649863	50	FALSE	FALSE	0
GUIDES_sg01696	EP400	ENSG00000183495.9	CAGGGTGGTGACTCCCGGTG	CGTTCATGGGCAGGGTGGTGACTCCCGGTGAGGAGGAGACCAC	12	132551393	0.64365	50	FALSE	FALSE	0
GUIDES_sg01697	EPAS1	ENSG00000116016.9	GGGGCAGATCCAATACCCAG	TCTTCCATGGGGGGCAGATCCAATACCCAGTGGTGGCCCCCAG	2	46607725	0.77145	16	FALSE	FALSE	0
GUIDES_sg01698	EPAS1	ENSG00000116016.9	CGGATGCTCGCAAAGCATGG	TGGCCAGTACCGGATGCTCGCAAAGCATGGGGGGGGCTACGTG	2	46602883	0.71724	12	FALSE	FALSE	0	PAS_3
GUIDES_sg01699	EPAS1	ENSG00000116016.9	GTGGGCCCAAAATGTAATGG	GGCCCACTTTGTGGGCCCAAAATGTAATGGTGGTGGATCTGGG	2	46607481	0.690876	16	FALSE	FALSE	0
GUIDES_sg01700	EPAS1	ENSG00000116016.9	ACCAAGGGTCAGGTAGTAAG	CCTAGTGTGCACCAAGGGTCAGGTAGTAAGTGGTGGCCAGTAC	2	46602853	0.629892	12	FALSE	FALSE	0	PAS_3
GUIDES_sg01701	EPHA5	ENSG00000145242.9	TGTTATGAAACTGAATACAG	TTGGTGACCGTGTTATGAAACTGAATACAGAGGAGGTCAGAGA	4	66467704	0.687368	2	FALSE	FALSE	0	Ephrin_lbd
GUIDES_sg01702	EPHA5	ENSG00000145242.9	ATACAGTTCAATGGACGCTG	TGGAAAATGGATACAGTTCAATGGACGCTGTGGTGGCTCAGGT	4	66197827	0.660841	16	FALSE	FALSE	0	SAM_1
GUIDES_sg01703	EPHA5	ENSG00000145242.9	ATCAGTAGGTGAATGGCTAG	GGGCCTACAGATCAGTAGGTGAATGGCTAGAGGAGGCAATCAA	4	66197761	0.650847	16	FALSE	FALSE	0	SAM_1
GUIDES_sg01704	EPHA5	ENSG00000145242.9	TCAGAATGGGAGAAACATCA	AGTCAGATGATCAGAATGGGAGAAACATCAAGGAGGAAAACCA	4	66467611	0.636072	2	FALSE	FALSE	0	Ephrin_lbd
GUIDES_sg01705	ERC1	ENSG00000082805.15	GAGTGCACAAATGTTAGAGG	AAAAAAAGAAGAGTGCACAAATGTTAGAGGAGGAGGCGCGACG	12	1346020	0.692684	20	FALSE	FALSE	0
GUIDES_sg01706	ERC1	ENSG00000082805.15	TAGCACAAGAGGAATCAGCC	GAAATGGTGCTAGCACAAGAGGAATCAGCCAGGAGGACCAATG	12	1372310	0.665761	23	FALSE	FALSE	0
GUIDES_sg01707	ERC1	ENSG00000082805.15	GTACAAAGATGAATCTAGCA	AGATCACCAGGTACAAAGATGAATCTAGCAAGGAGGCCCAGGC	12	1299124	0.652279	17	FALSE	FALSE	0
GUIDES_sg01708	ERC1	ENSG00000082805.15	TTCTGCCAGAGACTGCTGGG	GAGTTTCCTTTTCTGCCAGAGACTGCTGGGTGGTGGAGGACAG	12	1399105	0.63354	24	FALSE	FALSE	0
GUIDES_sg01709	ERCC3	ENSG00000163161.8	AAATGGCTTACTCAACCAAG	GACACACAGGAAATGGCTTACTCAACCAAGCGGCGGCAGAGAT	2	128018883	0.7649	13	FALSE	FALSE	0
GUIDES_sg01710	ERCC3	ENSG00000163161.8	CTACGGACCTACGTCTCAGG	GACCCTATATCTACGGACCTACGTCTCAGGGGGGGGAAAGGAT	2	128030469	0.682223	11	FALSE	FALSE	0	Helicase_C
GUIDES_sg01711	ERCC3	ENSG00000163161.8	ACTGGTATCCCAGGACACAC	TTTTCTACTCACTGGTATCCCAGGACACACAGGAGGAAATGGC	2	128018860	0.670271	13	FALSE	FALSE	0
GUIDES_sg01712	ERCC3	ENSG00000163161.8	ATCCTTTCCCCCTGAGACGT	GAGAATTTGCATCCTTTCCCCCTGAGACGTAGGAGGTCCGTAG	2	128030518	0.635864	11	FALSE	FALSE	0	Helicase_C
GUIDES_sg01713	ERCC4	ENSG00000175595.10	TGAAGTGGAGCCAAGATACG	GGGTACTACATGAAGTGGAGCCAAGATACGTGGTGGTTCTTTA	16	14029521	0.70123	9	FALSE	FALSE	0
GUIDES_sg01714	ERCC4	ENSG00000175595.10	AAGCCCGTTCTTTGTTTTGG	TCTTTGGTAGAAGCCCGTTCTTTGTTTTGGGGGGGGTCTTTAG	16	14029398	0.686912	9	FALSE	FALSE	0
GUIDES_sg01715	ERCC4	ENSG00000175595.10	TTTCGCCAGAAAAACAAACG	CTTGCGCCTCTTTCGCCAGAAAAACAAACGTGGTGGTTTTATT	16	14020502	0.680837	3	FALSE	FALSE	0
GUIDES_sg01716	ERCC4	ENSG00000175595.10	AGAAAGCAACCCAAAGTGGG	AACTGGTCCTAGAAAGCAACCCAAAGTGGGAGGAGGCACTGAC	16	14028090	0.671634	8	FALSE	FALSE	0
GUIDES_sg01717	ERF	ENSG00000105722.5	GTAGGTGAACCGTTTCCCCT	AATTGAACTTGTAGGTGAACCGTTTCCCCTTGGTGGTCTTGTG	19	42754059	0.554526	5	FALSE	FALSE	0	Ets
GUIDES_sg01718	ERF	ENSG00000105722.5	TTCCCCGTAGTCCCCCTGCC	TGATGACGAATTCCCCGTAGTCCCCCTGCCAGGAGGCAATGAC	19	42754597	0.553096	4	FALSE	FALSE	0	Ets
GUIDES_sg01719	ERF	ENSG00000105722.5	CAATTTCAACAAACTGGTGC	CCTACAAGTTCAATTTCAACAAACTGGTGCTGGTGGTCAATTA	19	42754058	0.52749	5	FALSE	FALSE	0
GUIDES_sg01720	ERF	ENSG00000105722.5	ATTGCCTGGCAGGGGGACTA	CCAGGGCGTCATTGCCTGGCAGGGGGACTACGGCGGGGAATTC	19	42754615	0.358083	4	FALSE	FALSE	0	Ets
GUIDES_sg01721	ERG	ENSG00000157554.14	TATGGAGTACAGACCATGTG	GATCCTACGCTATGGAGTACAGACCATGTGCGGCGGCAGTGGC	21	39775456	0.730458	11	FALSE	FALSE	0	SAM_PNT
GUIDES_sg01722	ERG	ENSG00000157554.14	TTTCTAGCATGCATTAACCG	ATTACCTGTGTTTCTAGCATGCATTAACCGTGGTGGAGAGTTT	21	39774503	0.715237	12	FALSE	FALSE	0
GUIDES_sg01723	ERG	ENSG00000157554.14	TGACCAAGGACGACTTCCAG	CTGTGCAAGATGACCAAGGACGACTTCCAGAGGAGGCTCACCC	21	39775570	0.705528	11	FALSE	FALSE	0	SAM_PNT
GUIDES_sg01724	ERG	ENSG00000157554.14	ACATCATCTGAAGTCAAATG	GGCTTTATCAACATCATCTGAAGTCAAATGTGGTGGAAGAGGA	21	39774548	0.642672	12	FALSE	FALSE	0
GUIDES_sg01725	ESR1	ENSG00000091831.17	GGGATACGAAAAGACCGAAG	GGGATACGAAAAGACCGAAGAGGAGGAGGGAGA	6	152265326	0.720567	11	FALSE	FALSE	0	zf-C4
GUIDES_sg01726	ESR1	ENSG00000091831.17	GCACCATTGATAAAAACAGG	ACCAACCAGTGCACCATTGATAAAAACAGGAGGAGGAAGAGCT	6	152201845	0.707393	10	FALSE	FALSE	0	zf-C4
GUIDES_sg01727	ESR1	ENSG00000091831.17	CAAGGCACTGACCATCTGGT	CAGCATCCAACAAGGCACTGACCATCTGGTCGGCGGCCGTCAG	6	152265466	0.704806	11	FALSE	FALSE	0	Hormone_recep
GUIDES_sg01728	ESR1	ENSG00000091831.17	GAAGGTGGACCTGATCATGG	GCACATTCTAGAAGGTGGACCTGATCATGGAGGAGGGTCAAAT	6	152332910	0.700484	14	FALSE	FALSE	0	zf-C4
GUIDES_sg01729	ESR2	ENSG00000140009.14	AGAGGACAGTAAAAGCAAAG	GCAGCCCGGCAGAGGACAGTAAAAGCAAAGAGGAGGGCTCCCA	14	64700012	0.711387	14	FALSE	FALSE	0	Hormone_recep
GUIDES_sg01730	ESR2	ENSG00000140009.14	AAATGAGGTGAGTGTTTGAG	TCTTCATTCCAAATGAGGTGAGTGTTTGAGAGGAGGCCTTTTC	14	64694318	0.673511	15	FALSE	FALSE	0	Hormone_recep
GUIDES_sg01731	ESR2	ENSG00000140009.14	GCACTCGGACCCCGTGATGG	CTGCCGGGCTGCACTCGGACCCCGTGATGGAGGAGGACTTGCA	14	64699931	0.591988	14	FALSE	FALSE	0	Hormone_recep
GUIDES_sg01732	ESR2	ENSG00000140009.14	TCTTTTGCCTGAAGCAACGA	AGATGGAGACTCTTTTGCCTGAAGCAACGATGGTGGAGCAGTG	14	64694321	0.57203	15	FALSE	FALSE	0	Hormone_recep
GUIDES_sg01733	ESRRA	ENSG00000173153.9	CTATGGTGTGGCATCCTGTG	CCGGCTACCACTATGGTGTGGCATCCTGTGAGGAGGCCTGCAA	11	64074940	0.638237	3	FALSE	FALSE	0	zf-C4
GUIDES_sg01734	ESRRA	ENSG00000173153.9	TGCCACACCATAGTGGTAGC	CCTCACAGGATGCCACACCATAGTGGTAGCCGGCGGAGGCCAC	11	64074714	0.559245	3	FALSE	FALSE	0	zf-C4
GUIDES_sg01735	ESRRA	ENSG00000173153.9	CAGGCACTTGGTGAAGCGGC	TGCCCACCCGCAGGCACTTGGTGAAGCGGCAGGAGGCCTGGCA	11	64081464	0.535651	4	FALSE	FALSE	0	zf-C4
GUIDES_sg01736	ESRRA	ENSG00000173153.9	CTTCACCAAGTGCCTGCGGG	AGGCCTGCCGCTTCACCAAGTGCCTGCGGGTGGTGGGCATGCT	11	64081521	0.531177	4	FALSE	FALSE	0	zf-C4
GUIDES_sg01737	ESRRB	ENSG00000119715.10	CAGGTACAAGAAGCTCAAGG	AGCTGGTACGCAGGTACAAGAAGCTCAAGGTGGTGGAGAAGGA	14	76958008	0.75606	11	FALSE	FALSE	0	Hormone_recep
GUIDES_sg01738	ESRRB	ENSG00000119715.10	TGTCGTCATAGGGCAGCGAG	TACACCAGCTTGTCGTCATAGGGCAGCGAGCGGCGGTACACGA	14	76957974	0.733711	11	FALSE	FALSE	0	Hormone_recep
GUIDES_sg01739	ESRRB	ENSG00000119715.10	GACGCTATAGAAGTGCTGCA	CCTGCAGTTTGACGCTATAGAAGTGCTGCACGGCGGCCTTGGC	14	76964633	0.655947	12	FALSE	FALSE	0	Hormone_recep
GUIDES_sg01740	ESRRB	ENSG00000119715.10	AGCGCCATGAGGAGCCCTGG	GAGCTGAGCCAGCGCCATGAGGAGCCCTGGAGGAGGACGGGCA	14	76964660	0.636634	12	FALSE	FALSE	0	Hormone_recep
GUIDES_sg01741	ESRRG	ENSG00000196482.12	GAGACCGGTATACGACACCA	TCAAACGAAAGAGACCGGTATACGACACCAAGGAGGATCAAAA	1	216692693	0.709153	25	FALSE	FALSE	0	Hormone_recep
GUIDES_sg01742	ESRRG	ENSG00000196482.12	AAGAGACTGTGTTTAGTGTG	CTCGATGCCCAAGAGACTGTGTTTAGTGTGTGGTGGTGACATC	1	216850753	0.658586	21	FALSE	FALSE	0	zf-C4
GUIDES_sg01743	ESRRG	ENSG00000196482.12	GATAACCACCAACTCTCGGT	CCCATCCAATGATAACCACCAACTCTCGGTCGGCGGCCAAGTC	1	216737605	0.645258	24	FALSE	FALSE	0	Hormone_recep
GUIDES_sg01744	ESRRG	ENSG00000196482.12	GAAGACCAGTCCAAATTAGC	TATAATGGACGAAGACCAGTCCAAATTAGCAGGAGGCCTTCTT	1	216692650	0.612827	25	FALSE	FALSE	0	Hormone_recep
GUIDES_sg01745	ESX1	ENSG00000123576.5	TGCGGTAGCCAATATCACTG	ACTGCCAGGCTGCGGTAGCCAATATCACTGTGGTGGGTGTACC	X	103499504	0.672213	1	FALSE	FALSE	0
GUIDES_sg01746	ESX1	ENSG00000123576.5	GAAACTGCGTGAACGCGGTG	TCCTGCAGCTGAAACTGCGTGAACGCGGTGCGGCGGCGGCGGC	X	103498912	0.625311	2	FALSE	FALSE	0	Homeobox
GUIDES_sg01747	ESX1	ENSG00000123576.5	ATCTCAATATCCCGACGTTG	TTTTCGATGAATCTCAATATCCCGACGTTGTGGTGGCGCGGTA	X	103499251	0.576609	2	FALSE	FALSE	0	Homeobox
GUIDES_sg01748	ESX1	ENSG00000123576.5	CTCTGTCTTCAGTCAAATTC	CTGACCTGCACTCTGTCTTCAGTCAAATTCAGGAGGCGTGCTG	X	103497488	0.305301	3	FALSE	FALSE	0	Homeobox
GUIDES_sg01749	ETS1	ENSG00000134954.10	GTATGAGAATGACTACCCCT	TCTCCCTCAAGTATGAGAATGACTACCCCTCGGCGGTCATTCT	11	128354855	0.718948	11	FALSE	FALSE	0
GUIDES_sg01750	ETS1	ENSG00000134954.10	GCACCTTCAAGGACTATGTG	AAGCCCAAGGGCACCTTCAAGGACTATGTGCGGCGGGACCGTG	11	128350279	0.713339	12	FALSE	FALSE	0
GUIDES_sg01751	ETS1	ENSG00000134954.10	GCAGTGGACCAATCCAGCTA	GCAGTGGACCAATCCAGCTATGGTGGCAGTTTC	11	128333423	0.590477	13	FALSE	FALSE	0	Ets
GUIDES_sg01752	ETS1	ENSG00000134954.10	CACTAAAGAACAGCAACGAC	TCAGTGGTTTCACTAAAGAACAGCAACGACTGGTGGGGATCCC	11	128360456	0.507783	8	FALSE	FALSE	0	SAM_PNT
GUIDES_sg01753	ETS2	ENSG00000157557.7	ACACAGAATTACCCCAAAGG	TGGAATGCAGACACAGAATTACCCCAAAGGCGGCGGCCTCCTG	21	40190403	0.748018	10	FALSE	FALSE	0
GUIDES_sg01754	ETS2	ENSG00000157557.7	CGACTCCCCTGAGAACGGTG	CCAAAGACCACGACTCCCCTGAGAACGGTGCGGCGGACAGCTT	21	40191462	0.731157	11	FALSE	FALSE	0
GUIDES_sg01755	ETS2	ENSG00000157557.7	GTGAGCAACAGGTATGCCAG	TGGCTGTGGAGTGAGCAACAGGTATGCCAGTGGTGGCTTCTCT	21	40186739	0.719833	8	FALSE	FALSE	0	SAM_PNT
GUIDES_sg01756	ETS2	ENSG00000157557.7	GATGCTGTGTAACCTTGGCA	TGAATGGCCAGATGCTGTGTAACCTTGGCAAGGAGGAACGCTT	21	40186830	0.670869	8	FALSE	FALSE	0	SAM_PNT
GUIDES_sg01757	ETV1	ENSG00000006468.9	TACAGGGTTCAGAAAGCTGG	GGAAAGGAGTTACAGGGTTCAGAAAGCTGGCGGCGGCGAAATC	7	13971365	0.681939	17	FALSE	FALSE	0	ETS_PEA3_N
GUIDES_sg01758	ETV1	ENSG00000006468.9	GGGAAGGACCCACATACCAA	GGAATGTATCGGGAAGGACCCACATACCAACGGCGGCGAGGAT	7	13946104	0.675542	21	FALSE	FALSE	0	ETS_PEA3_N
GUIDES_sg01759	ETV1	ENSG00000006468.9	GTATGGACTGCGATGGAGGG	CTGCTATCTGGTATGGACTGCGATGGAGGGAGGAGGTGAGCTG	7	13975380	0.658771	16	FALSE	FALSE	0	ETS_PEA3_N
GUIDES_sg01760	ETV1	ENSG00000006468.9	GCTGAAGTGATCCTCGCCGT	AACTGCCAGAGCTGAAGTGATCCTCGCCGTTGGTGGTATGTGG	7	13946175	0.649258	21	FALSE	FALSE	0	ETS_PEA3_N
GUIDES_sg01761	ETV2	ENSG00000105672.10	GAAATGGTACAGTCCGTGCG	CCCGCCCCACGAAATGGTACAGTCCGTGCGCGGCGGCTCCCCG	19	36134368	0.728582	3	FALSE	FALSE	0
GUIDES_sg01762	ETV2	ENSG00000105672.10	TGCACCCAGAAGTTCCATGG	TCCGCGTTACTGCACCCAGAAGTTCCATGGGGGGGGGCGGGTG	19	36133940	0.703652	2	FALSE	FALSE	0
GUIDES_sg01763	ETV2	ENSG00000105672.10	AACTTCTGGGTGCAGTAACG	CCCCCCATGGAACTTCTGGGTGCAGTAACGCGGCGGAGCCCCA	19	36133899	0.687655	2	FALSE	FALSE	0
GUIDES_sg01764	ETV2	ENSG00000105672.10	ACAGCCTGGGACTCTTGGAG	CATGGCGTGCACAGCCTGGGACTCTTGGAGCGGCGGCGCCTCG	19	36134248	0.67933	3	FALSE	FALSE	0
GUIDES_sg01765	ETV3	ENSG00000117036.7	ATCGTGGAAAAGCCAGAAGG	CGGCTGTAGCATCGTGGAAAAGCCAGAAGGAGGAGGTGGAGGT	1	157106136	0.719021	2	FALSE	FALSE	0
GUIDES_sg01766	ETV3	ENSG00000117036.7	GAAAGCCGGCTGTAGCATCG	GAAAGCCGGCTGTAGCATCGTGGTGGAAAAGCC	1	157106120	0.696189	2	FALSE	FALSE	0
GUIDES_sg01767	ETV3	ENSG00000117036.7	TAAATTTAACTTCAACAAGC	GATTTACCTATAAATTTAACTTCAACAAGCTGGTGGTGATGCC	1	157103945	0.491367	4	FALSE	FALSE	0	Ets
GUIDES_sg01768	ETV3	ENSG00000117036.7	TTTTCCCTTTTGTTTTATGA	TAGGTAAATCTTTTCCCTTTTGTTTTATGAAGGAGGATCCTCT	1	157103995	0.411981	4	FALSE	FALSE	0	Ets
GUIDES_sg01769	ETV3L	ENSG00000253831.1	GCTCCCCTTCTTATCCCCAG	CGCTGCTGCTGCTCCCCTTCTTATCCCCAGAGGAGGTCTCTGG	1	157067695	0.735691	4	FALSE	FALSE	0
GUIDES_sg01770	ETV3L	ENSG00000253831.1	TTATCCCCAGAGGTCTCTGG	GCTCCCCTTCTTATCCCCAGAGGTCTCTGGTGGTGGCCCTCGG	1	157067705	0.659671	4	FALSE	FALSE	0
GUIDES_sg01771	ETV3L	ENSG00000253831.1	TTTTGCCTTTGGTCTTATGC	TATGTGAACCTTTTGCCTTTGGTCTTATGCAGGAGGATCCTCT	1	157068663	0.507166	3	FALSE	FALSE	0	Ets
GUIDES_sg01772	ETV3L	ENSG00000253831.1	GTATGTGAACCTTTTGCCTT	AGTTGAACTTGTATGTGAACCTTTTGCCTTTGGTGGTCTTATG	1	157068652	0.396249	3	FALSE	FALSE	0	Ets
GUIDES_sg01773	ETV4	ENSG00000175832.8	TCATCTGGGAATGGTCGCAG	AACGCAGACATCATCTGGGAATGGTCGCAGAGGAGGTTTCTCA	17	41607300	0.666374	11	FALSE	FALSE	0	ETS_PEA3_N
GUIDES_sg01774	ETV4	ENSG00000175832.8	CATAATAGTATCGGAGCGAG	ATGCCTTTCTCATAATAGTATCGGAGCGAGCGGCGGCTCAGCT	17	41606542	0.644651	13	FALSE	FALSE	0	Ets
GUIDES_sg01775	ETV4	ENSG00000175832.8	GTTCAAGCTCATTGAGCCTG	GGGGAATGGAGTTCAAGCTCATTGAGCCTGAGGAGGAGGTGGG	17	41607039	0.641444	12	FALSE	FALSE	0	Ets
GUIDES_sg01776	ETV4	ENSG00000175832.8	TATGTTCCCCGAGGTACCCA	TATGTTCCCCGAGGTACCCATGGTGGCCAGGGT	17	41610575	0.620759	8	FALSE	FALSE	0	ETS_PEA3_N
GUIDES_sg01777	ETV5	ENSG00000244405.3	GCTACAAGACGACAGCTCAG	CCTGCTCATGGCTACAAGACGACAGCTCAGAGGAGGAGGGGCT	3	185798907	0.732797	9	FALSE	FALSE	0	ETS_PEA3_N
GUIDES_sg01778	ETV5	ENSG00000244405.3	GAATCGACGCAGTAATCCCG	GAATCGACGCAGTAATCCCGAGGAGGCTCCTGC	3	185783623	0.721759	13	FALSE	FALSE	0	ETS_PEA3_N
GUIDES_sg01779	ETV5	ENSG00000244405.3	ATAATCGCCCCAGTTACCAT	GTTCCTGGAGATAATCGCCCCAGTTACCATCGGCGGCAAATGT	3	185783683	0.682963	13	FALSE	FALSE	0	ETS_PEA3_N
GUIDES_sg01780	ETV5	ENSG00000244405.3	ACAAGACGACAGCTCAGAGG	GCTCATGGCTACAAGACGACAGCTCAGAGGAGGAGGGGCTGTG	3	185798910	0.642662	9	FALSE	FALSE	0	ETS_PEA3_N
GUIDES_sg01781	ETV6	ENSG00000139083.6	CGAAAACTTCATCCGATGGG	ACAGCCGGTACGAAAACTTCATCCGATGGGAGGAGGACAAAGA	12	12037450	0.676947	10	FALSE	FALSE	0	Ets
GUIDES_sg01782	ETV6	ENSG00000139083.6	CCACAGTCGAGCCAGTCCGT	TATGGTTTCCCCACAGTCGAGCCAGTCCGTTGGTGGGATCCAC	12	12037410	0.608952	10	FALSE	FALSE	0	Ets
GUIDES_sg01783	ETV6	ENSG00000139083.6	AACATTATCAGGAAGGAGCC	CTACAAACTAAACATTATCAGGAAGGAGCCAGGAGGACAAAGG	12	12038939	0.607011	11	FALSE	FALSE	0	Ets
GUIDES_sg01784	ETV6	ENSG00000139083.6	TTCAGCATATTCTGAAGCAG	TATGAACTCCTTCAGCATATTCTGAAGCAGAGGAGGAAACCTC	12	12006401	0.6034	8	FALSE	FALSE	0	SAM_PNT
GUIDES_sg01785	ETV7	ENSG00000010030.9	ACACGTAATCCCACAGCAGG	AGCAGCTGATACACGTAATCCCACAGCAGGCGGCGGCAGTCTG	6	36336841	0.714367	6	FALSE	FALSE	0	Ets
GUIDES_sg01786	ETV7	ENSG00000010030.9	GAATAGAGTTCAAGGACAAG	GAGCAGGACAGAATAGAGTTCAAGGACAAGAGGAGGCCAGAAA	6	36334518	0.701052	8	FALSE	FALSE	0	Ets
GUIDES_sg01787	ETV7	ENSG00000010030.9	GGCACGAGACATCTTCTCGT	AGTGGCGCAGGGCACGAGACATCTTCTCGTAGGAGGTCATGTT	6	36334733	0.664767	7	FALSE	FALSE	0	Ets
GUIDES_sg01788	ETV7	ENSG00000010030.9	GACTCCGGGAAAGATGGTCC	GATTTCTAAAGACTCCGGGAAAGATGGTCCAGGAGGACAAGCA	6	36334450	0.622045	8	FALSE	FALSE	0	Ets
GUIDES_sg01789	EVX1	ENSG00000106038.8	CACTTACATGATGAGCCATG	CCGCCTTCTACACTTACATGATGAGCCATGCGGCGGCGGCCGC	7	27285607	0.728784	4	FALSE	FALSE	0
GUIDES_sg01790	EVX1	ENSG00000106038.8	TTACATGATGAGCCATGCGG	CCTTCTACACTTACATGATGAGCCATGCGGCGGCGGCCGCGGG	7	27285610	0.727891	4	FALSE	FALSE	0
GUIDES_sg01791	EVX1	ENSG00000106038.8	TCACCCGAGAGCAGATTGCG	CGCACCGCCTTCACCCGAGAGCAGATTGCGCGGCGGCTGGAGA	7	27284827	0.698946	3	FALSE	FALSE	0	Homeobox
GUIDES_sg01792	EVX1	ENSG00000106038.8	GGTTTCCGGCAGGTTTAGGG	CCTTGATGGTGGTTTCCGGCAGGTTTAGGGCGGCGGCCGCCAG	7	27284695	0.65249	3	FALSE	FALSE	0	Homeobox
GUIDES_sg01793	EVX2	ENSG00000174279.4	GAAGCCGGGCCATTATTCAG	AGAGCCGCAAGAAGCCGGGCCATTATTCAGAGGAGGCGGCCGC	2	176948396	0.70687	1	FALSE	FALSE	0
GUIDES_sg01794	EVX2	ENSG00000174279.4	GCTCAGCTTAAGGAAAACAA	CCTCGGCGCCGCTCAGCTTAAGGAAAACAATGGTGGCAAAGGT	2	176948496	0.683454	1	FALSE	FALSE	0
GUIDES_sg01795	EVX2	ENSG00000174279.4	ACTATGTGTCGCGGCCCCGC	TACCGGGAGAACTATGTGTCGCGGCCCCGCCGGCGGTGCGAGC	2	176947129	0.652676	2	FALSE	FALSE	0	Homeobox
GUIDES_sg01796	EVX2	ENSG00000174279.4	GCTCGCGGGTGAACGCCGTA	CGCGCGATCTGCTCGCGGGTGAACGCCGTACGGCGGTAGCGCC	2	176947029	0.614795	2	FALSE	FALSE	0	Homeobox
GUIDES_sg01797	EWSR1	ENSG00000182944.13	TGGGTCTTCATAGGACACTG	TGGCAGTGGGTGGGTCTTCATAGGACACTGTGGTGGCATCGCC	22	29692282	0.722273	13	FALSE	FALSE	0	RRM_1
GUIDES_sg01798	EWSR1	ENSG00000182944.13	GATCCACATCTACCTGGACA	GGCAACCCATGATCCACATCTACCTGGACAAGGAGGAAACAGG	22	29692274	0.656296	13	FALSE	FALSE	0	RRM_1
GUIDES_sg01799	EWSR1	ENSG00000182944.13	GCAGACTTCTTTAAGCAGTG	AGATGATCTGGCAGACTTCTTTAAGCAGTGTGGTGGGGTTGTT	22	29688582	0.581871	12	FALSE	FALSE	0	RRM_1
GUIDES_sg01800	EWSR1	ENSG00000182944.13	AACAGTGCAATTTATGTACA	AGACTCTGACAACAGTGCAATTTATGTACAAGGAGGATTAAAT	22	29688528	0.561796	12	FALSE	FALSE	0	RRM_1
GUIDES_sg01801	EXO1	ENSG00000174371.12	AGAGTGTAAGCACTCCACCT	ACTAACAAAAAGAGTGTAAGCACTCCACCTAGGAGGACGAGAA	1	242035497	0.743847	13	FALSE	FALSE	0
GUIDES_sg01802	EXO1	ENSG00000174371.12	TGTGTCGCAGTTAAAGAGCG	ATATGTCTGATGTGTCGCAGTTAAAGAGCGAGGAGGAGTCCAG	1	242042505	0.738404	14	FALSE	FALSE	0
GUIDES_sg01803	EXO1	ENSG00000174371.12	TCAGAGTATGGAGACCAAGA	TCTGCATGAATCAGAGTATGGAGACCAAGAAGGAGGCAAGAGA	1	242042173	0.672941	14	FALSE	FALSE	0
GUIDES_sg01804	EXO1	ENSG00000174371.12	ACAACCAAGATCAAACCTCT	CTCTCTTTCTACAACCAAGATCAAACCTCTAGGAGGACCTGCC	1	242048677	0.645302	16	FALSE	FALSE	0
GUIDES_sg01805	EXOC2	ENSG00000112685.9	CTGTGCTTTGAGGGACACTG	GACTTGAAATCTGTGCTTTGAGGGACACTGTGGTGGCTGTTTA	6	491158	0.740644	29	FALSE	FALSE	0
GUIDES_sg01806	EXOC2	ENSG00000112685.9	CCAACAACCTAAAACACAGG	TACAGGTCTTCCAACAACCTAAAACACAGGAGGAGGAGGTTTG	6	555978	0.739687	22	FALSE	FALSE	0
GUIDES_sg01807	EXOC2	ENSG00000112685.9	CTTCCAACAACCTAAAACAC	CTTCCAACAACCTAAAACACAGGAGGAGGAGGT	6	555975	0.692067	22	FALSE	FALSE	0
GUIDES_sg01808	EXOC2	ENSG00000112685.9	ATCACCTTGGATAGTACCCG	AACTGCTTCTATCACCTTGGATAGTACCCGAGGAGGGACCAGT	6	497459	0.690716	28	FALSE	FALSE	0
GUIDES_sg01809	EXOG	ENSG00000157036.8	GAATTATTATCAAAATCCTG	CCAATATCCAGAATTATTATCAAAATCCTGAGGAGGCACAATG	3	38545140	0.730152	9	FALSE	FALSE	0	Endonuclease_NS
GUIDES_sg01810	EXOG	ENSG00000157036.8	AAGATTATGTTGGAAGTGGG	GCCTTCAATGAAGATTATGTTGGAAGTGGGTGGTGGTCACGAG	3	38542937	0.719867	8	FALSE	FALSE	0	Endonuclease_NS
GUIDES_sg01811	EXOG	ENSG00000157036.8	GTTGGAAGTGGGTGGTCACG	TGAAGATTATGTTGGAAGTGGGTGGTCACGAGGAGGACACATG	3	38542945	0.697719	8	FALSE	FALSE	0	Endonuclease_NS
GUIDES_sg01812	EXOG	ENSG00000157036.8	ACTGTCGAGAGCTGACAGAA	ATAGAAATGTACTGTCGAGAGCTGACAGAAAGGAGGTTTGAAG	3	38548375	0.683391	10	FALSE	FALSE	0	Endonuclease_NS
GUIDES_sg01813	EZH1	ENSG00000108799.8	TTGGTAGTTGTACACTTGTG	GGTCGCAGGGTTGGTAGTTGTACACTTGTGTGGTGGAAGAGTT	17	40860089	0.665122	19	FALSE	FALSE	0
GUIDES_sg01814	EZH1	ENSG00000108799.8	GGATTGGGATCTTTGCCAAG	GGAGACCATCGGATTGGGATCTTTGCCAAGAGGAGGGCAATTC	17	40854938	0.62416	24	FALSE	FALSE	0	SET
GUIDES_sg01815	EZH1	ENSG00000108799.8	TGGCAAAGATCCCAATCCGA	ATTGCCCTCTTGGCAAAGATCCCAATCCGATGGTGGTCTCCAT	17	40854957	0.620716	24	FALSE	FALSE	0	SET
GUIDES_sg01816	EZH1	ENSG00000108799.8	GGGTTCATGAGCTCATCTGT	CTTCTGTGAGGGGTTCATGAGCTCATCTGTTGGTGGCAGCTTC	17	40861910	0.590307	16	FALSE	FALSE	0
GUIDES_sg01817	EZH2	ENSG00000106462.6	GCAAGAACTGCAGTATTCAG	AATGTGTCCTGCAAGAACTGCAGTATTCAGCGGCGGGGCTCCA	7	148511214	0.714047	17	FALSE	FALSE	0	SET
GUIDES_sg01818	EZH2	ENSG00000106462.6	ATTGCTGGCACCATCTGACG	TCTAGCATCTATTGCTGGCACCATCTGACGTGGTGGCAGGCTG	7	148508741	0.670656	18	FALSE	FALSE	0	SET
GUIDES_sg01819	EZH2	ENSG00000106462.6	GTTAACGGTGATCACAGGAT	AGTTATGATGGTTAACGGTGATCACAGGATAGGAGGTATTTTT	7	148506190	0.618681	21	FALSE	FALSE	0	SET
GUIDES_sg01820	EZH2	ENSG00000106462.6	CATCTGACGTGGCAGGCTGG	TTGCTGGCACCATCTGACGTGGCAGGCTGGGGGGGGATTTTTA	7	148508752	0.582244	18	FALSE	FALSE	0	SET
GUIDES_sg01821	FAM170A	ENSG00000164334.11	GGTACAAATGAACAAAGGTG	ACTACATGCAGGTACAAATGAACAAAGGTGTGGTGGCTGTCTC	5	118969858	0.724501	3	FALSE	FALSE	0
GUIDES_sg01822	FAM170A	ENSG00000164334.11	AACGCAGGAGCAGTATTCGG	GTGAAGAAGAAACGCAGGAGCAGTATTCGGAGGAGGTAGAAGT	5	118968490	0.720328	2	FALSE	FALSE	0
GUIDES_sg01823	FAM170A	ENSG00000164334.11	GAGACATGTTGTGAGCGGGG	GGACGACAAGGAGACATGTTGTGAGCGGGGAGGAGGAGTCTCT	5	118970352	0.707903	3	FALSE	FALSE	0
GUIDES_sg01824	FAM170A	ENSG00000164334.11	GGATCCACTAGAGTGGCCAA	CCTGCAGCCTGGATCCACTAGAGTGGCCAAAGGAGGCTGGAGC	5	118968497	0.677567	2	FALSE	FALSE	0
GUIDES_sg01825	FAM171B	ENSG00000144369.8	TGTGTGAAAATATATTCTGG	TGCTGCAATATGTGTGAAAATATATTCTGGAGGAGGAAAAGAA	2	187615918	0.687226	5	FALSE	FALSE	0
GUIDES_sg01826	FAM171B	ENSG00000144369.8	TGTAAGAAACACTGTGTGGT	CTAATATGGCTGTAAGAAACACTGTGTGGTAGGAGGCAGTTAT	2	187625924	0.616172	7	FALSE	FALSE	0
GUIDES_sg01827	FAM171B	ENSG00000144369.8	AGGTATAAATGAAGATTCCA	AGGTATAAATGAAGATTCCAAGGAGGACATAAC	2	187625863	0.596189	7	FALSE	FALSE	0
GUIDES_sg01828	FAM171B	ENSG00000144369.8	GGAAAAGAACTAAAGGTCAA	ATATTCTGGAGGAAAAGAACTAAAGGTCAATGGTGGCTCTATT	2	187615939	0.583011	5	FALSE	FALSE	0
GUIDES_sg01829	FAM200A	ENSG00000221909.2	ACTACAGATTTGTCTCCAGG	ATCAAGGGATACTACAGATTTGTCTCCAGGGGGGGGTACCCAG	7	99144349	0.737798	2	TRUE	FALSE	0
GUIDES_sg01830	FAM200A	ENSG00000221909.2	GAAACATATAGTAGCTAGGG	AATAATGTTGGAAACATATAGTAGCTAGGGCGGCGGTTACTTT	7	99144852	0.702559	2	TRUE	FALSE	0
GUIDES_sg01831	FAM200A	ENSG00000221909.2	ATACTCTTCCTACTTAGCAG	TAACAGCAATATACTCTTCCTACTTAGCAGTGGTGGAAAGTCA	7	99144509	0.642166	2	TRUE	FALSE	0
GUIDES_sg01832	FAM200A	ENSG00000221909.2	TAGGATTTTCAATCTTGACA	TTGTGTGAACTAGGATTTTCAATCTTGACACGGCGGTTAAAAA	7	99145910	0.641375	2	TRUE	FALSE	0
GUIDES_sg01833	FAM200B	ENSG00000237765.2	AATTCCACAGAATCTCATGG	CATCCAGAGAAATTCCACAGAATCTCATGGAGGAGGTATTGAA	4	15689630	0.73596	3	TRUE	FALSE	0
GUIDES_sg01834	FAM200B	ENSG00000237765.2	TTATTACAAATAACACACTG	CGCAAGAATATTATTACAAATAACACACTGAGGAGGTCTGTCA	4	15690322	0.719591	3	TRUE	FALSE	0
GUIDES_sg01835	FAM200B	ENSG00000237765.2	TTACTAATAATGGTGCTGTG	TTACTAGAAGTTACTAATAATGGTGCTGTGTGGTGGAATCATT	4	15689566	0.682837	3	TRUE	FALSE	0
GUIDES_sg01836	FAM200B	ENSG00000237765.2	CTTAACGCAGTTAAAAACAA	GGTTTTCCATCTTAACGCAGTTAAAAACAAAGGAGGAAAGAAA	4	15690470	0.622739	3	TRUE	FALSE	0
GUIDES_sg01837	FAN1	ENSG00000198690.5	AAGATTTACCACTCTTCCTG	AGATGCCACGAAGATTTACCACTCTTCCTGCGGCGGTGTTTCA	15	31212775	0.747193	8	FALSE	FALSE	0
GUIDES_sg01838	FAN1	ENSG00000198690.5	GCTGATTCATGATGCCCCCG	CCAGGCTGCAGCTGATTCATGATGCCCCCGAGGAGGAGAGCCT	15	31221496	0.709319	13	FALSE	FALSE	0
GUIDES_sg01839	FAN1	ENSG00000198690.5	GCCTTCCTGCTCATGCCACG	AAGCCACTCTGCCTTCCTGCTCATGCCACGTGGTGGCTGCCAC	15	31221479	0.669868	13	FALSE	FALSE	0
GUIDES_sg01840	FAN1	ENSG00000198690.5	GTGAAACACCGCAGGAAGAG	CCACCCAACAGTGAAACACCGCAGGAAGAGTGGTGGTAAATCT	15	31212837	0.651712	8	FALSE	FALSE	0
GUIDES_sg01841	FANCA	ENSG00000187741.10	TATGAAGTCGACCATCAGGG	ACTTGGCCAGTATGAAGTCGACCATCAGGGAGGAGGGGTCTCT	16	89813059	0.695127	38	FALSE	FALSE	0
GUIDES_sg01842	FANCA	ENSG00000187741.10	CTGCCGCAGAGGACAGACGA	CTGGAAGCTGCTGCCGCAGAGGACAGACGAAGGAGGCAGGCGG	16	89815156	0.691755	36	FALSE	FALSE	0
GUIDES_sg01843	FANCA	ENSG00000187741.10	CTGCCTTCGTCTGTCCTCTG	CCTCCTCCGCCTGCCTTCGTCTGTCCTCTGCGGCGGCAGCAGC	16	89815099	0.670229	36	FALSE	FALSE	0
GUIDES_sg01844	FANCA	ENSG00000187741.10	TGCAGAAGCTACAAGAAGGC	CCCCGGGAACTGCAGAAGCTACAAGAAGGCCGGCGGCAGTTTG	16	89811462	0.618161	39	FALSE	FALSE	0
GUIDES_sg01845	FANCD2	ENSG00000144554.6	CTAGTTCAGCCATCATCACA	ACCGTCTTCTCTAGTTCAGCCATCATCACACGGCGGAAGAAAA	3	10132045	0.683756	36	FALSE	FALSE	0
GUIDES_sg01846	FANCD2	ENSG00000144554.6	CACTTGGCCACACCCGACAG	TCTTTATCCCCACTTGGCCACACCCGACAGAGGAGGAATTGTC	3	10130204	0.674811	34	FALSE	FALSE	0
GUIDES_sg01847	FANCD2	ENSG00000144554.6	GCACACAGAGAGCATTCTGA	TCTACCTGGAGCACACAGAGAGCATTCTGAAGGAGGCCATAGA	3	10130543	0.626357	35	FALSE	FALSE	0
GUIDES_sg01848	FANCD2	ENSG00000144554.6	GAGCATTCTGAAGGCCATAG	AGCACACAGAGAGCATTCTGAAGGCCATAGAGGAGGAGATTGC	3	10130552	0.606688	35	FALSE	FALSE	0
GUIDES_sg01849	FANK1	ENSG00000203780.6	CTGGGCAGCAACCATCAGAG	TGTATCCTTTCTGGGCAGCAACCATCAGAGCGGCGGTAAAGCC	10	127685152	0.751331	8	FALSE	FALSE	0	Ank
GUIDES_sg01850	FANK1	ENSG00000203780.6	GGTGTCGGGAAATCAGAGGG	GAGTCTCTGCGGTGTCGGGAAATCAGAGGGTGGTGGCCTCTCT	10	127697048	0.713046	12	FALSE	FALSE	0	Ank
GUIDES_sg01851	FANK1	ENSG00000203780.6	CCCACTCATGAGAGTCTCTG	CAGGATGGACCCCACTCATGAGAGTCTCTGCGGCGGTGTCGGG	10	127697027	0.658693	12	FALSE	FALSE	0	Ank
GUIDES_sg01852	FANK1	ENSG00000203780.6	TCTGAAGAATGGAAGTGGCA	CAGACGTGAATCTGAAGAATGGAAGTGGCAAGGAGGACAGGTA	10	127686047	0.606979	9	FALSE	FALSE	0	Ank
GUIDES_sg01853	FARSA	ENSG00000179115.6	ATACACAGAGCCCAGCATGG	CCTACAACCCATACACAGAGCCCAGCATGGAGGAGGTGTTCAG	19	13035319	0.736229	11	FALSE	FALSE	0	tRNA-synt_2d
GUIDES_sg01854	FARSA	ENSG00000179115.6	TCCCAATGGACTATGTCCAG	GCCCTGCAGCTCCCAATGGACTATGTCCAGCGGCGGGTCAAGC	19	13035944	0.693679	8	FALSE	FALSE	0	tRNA-synt_2d
GUIDES_sg01855	FARSA	ENSG00000179115.6	CCCATACACAGAGCCCAGCA	CAGCCTACAACCCATACACAGAGCCCAGCATGGTGGAGGTGTT	19	13035316	0.660803	11	FALSE	FALSE	0	tRNA-synt_2d
GUIDES_sg01856	FARSA	ENSG00000179115.6	GGGGCTTCCCGAGAACGTGT	TGCTGCCCATGGGGCTTCCCGAGAACGTGTCGGCGGTCATTGC	19	13035048	0.634422	12	FALSE	FALSE	0	tRNA-synt_2d
GUIDES_sg01857	FARSB	ENSG00000116120.8	AAGTGCTTCAGTGAAGCCAG	GGGCAAAGGTAAGTGCTTCAGTGAAGCCAGCGGCGGCTGCCAT	2	223488400	0.750478	14	FALSE	FALSE	0
GUIDES_sg01858	FARSB	ENSG00000116120.8	CAGCGGCTGCCATGTCATGT	TCAGTGAAGCCAGCGGCTGCCATGTCATGTCGGCGGAGAAGTT	2	223488417	0.667969	14	FALSE	FALSE	0
GUIDES_sg01859	FARSB	ENSG00000116120.8	CCCCCCTTGTCTTCACCAGG	GATCACATATCCCCCCTTGTCTTCACCAGGAGGAGGCACATCG	2	223464689	0.666684	17	FALSE	FALSE	0
GUIDES_sg01860	FARSB	ENSG00000116120.8	TGTGGATATCTCTGCAACAA	ATAAACTAGGTGTGGATATCTCTGCAACAAAGGAGGCAGTCCA	2	223484415	0.665517	15	FALSE	FALSE	0
GUIDES_sg01861	FBN1	ENSG00000166147.9	CCTATGCGGAAGTAACCAGG	TTACCCTTGGCCTATGCGGAAGTAACCAGGTGGTGGACAGCCA	15	48707758	0.763729	66	FALSE	FALSE	0	EGF_CA
GUIDES_sg01862	FBN1	ENSG00000166147.9	CTGTTCATACTGGAAGCCGG	CTCCACTGAACTGTTCATACTGGAAGCCGGCGGCGGGACACAT	15	48707880	0.717713	66	FALSE	FALSE	0	EGF_CA
GUIDES_sg01863	FBN1	ENSG00000166147.9	GCTTCACCTGTGAATGCCAG	ACTCCTGGAAGCTTCACCTGTGAATGCCAGCGGCGGGGATTCT	15	48713843	0.688662	63	FALSE	FALSE	0	EGF
GUIDES_sg01864	FBN1	ENSG00000166147.9	CCCGCACAGATTGATGTCAG	TGCCCTTAGACCCGCACAGATTGATGTCAGAGGAGGTGCATTC	15	48713865	0.669445	63	FALSE	FALSE	0	EGF
GUIDES_sg01865	FBXL19	ENSG00000099364.12	ATGCAGATACACAGCTCCCG	GCAGACTCGCATGCAGATACACAGCTCCCGCGGCGGCCCGAGG	16	30941440	0.705775	9	FALSE	FALSE	0	F-box
GUIDES_sg01866	FBXL19	ENSG00000099364.12	CTGGAAGACGCGAAGCCAGG	GCCCGAGGTGCTGGAAGACGCGAAGCCAGGCGGCGGCCCGGGG	16	30941472	0.663878	9	FALSE	FALSE	0	F-box
GUIDES_sg01867	FBXL19	ENSG00000099364.12	GGTGCTATGACAAGCGTCTG	GGTGCTATGACAAGCGTCTGTGGTGGCCTCGAA	16	30953455	0.63916	10	FALSE	FALSE	0	F-box
GUIDES_sg01868	FBXL19	ENSG00000099364.12	GGCCTCGAATGGACCTGAGC	AAGCGTCTGTGGCCTCGAATGGACCTGAGCCGGCGGCGGAAGT	16	30953476	0.571252	10	FALSE	FALSE	0	F-box
GUIDES_sg01869	FBXO41	ENSG00000163013.7	AATCCCAATCTGGACCACAA	AATAATCCGCAATCCCAATCTGGACCACAATGGTGGACTTGAG	2	73486400	0.680687	16	FALSE	FALSE	0
GUIDES_sg01870	FBXO41	ENSG00000163013.7	CCTGGGTGATCTCTGACACG	GCTGCCACCTCCTGGGTGATCTCTGACACGTGGTGGTCAAGCT	2	73487635	0.67303	15	FALSE	FALSE	0
GUIDES_sg01871	FBXO41	ENSG00000163013.7	GCGGGGAAAGAAGGAGAGCA	AGCCCCGGCAGCGGGGAAAGAAGGAGAGCAAGGAGGAGGAGTA	2	73491156	0.626318	11	FALSE	FALSE	0
GUIDES_sg01872	FBXO41	ENSG00000163013.7	AGCTGGCCAGCCAGAGCGAG	CGGCAGTAGCAGCTGGCCAGCCAGAGCGAGCGGCGGTCGGTGA	2	73490859	0.607477	12	FALSE	FALSE	0
GUIDES_sg01873	FEN1	ENSG00000168496.3	GGCTGGCAAAGTCTATGCTG	CCCTGGTGAAGGCTGGCAAAGTCTATGCTGCGGCGGCTACCGA	11	61563356	0.712949	1	TRUE	FALSE	0	XPG_I
GUIDES_sg01874	FEN1	ENSG00000168496.3	TTATCTTGATGCACCCAGTG	TGGGCATCCCTTATCTTGATGCACCCAGTGAGGAGGCAGAGGC	11	61563305	0.685215	1	TRUE	FALSE	0	XPG_I
GUIDES_sg01875	FEN1	ENSG00000168496.3	GGTAGAACATGCCCATCAGG	CGAATGGTGCGGTAGAACATGCCCATCAGGTGGTGGCTGGTGG	11	61563788	0.68293	1	TRUE	FALSE	0	XPG_N
GUIDES_sg01876	FEN1	ENSG00000168496.3	AGTCTATGCTGCGGCTACCG	AGGCTGGCAAAGTCTATGCTGCGGCTACCGAGGAGGACATGGA	11	61563365	0.680229	1	TRUE	FALSE	0	XPG_I
GUIDES_sg01877	FER	ENSG00000151422.8	ACAGTTCAGAGAGTGACGTG	CCAGGGAGATACAGTTCAGAGAGTGACGTGTGGTGGAGCTTTG	5	108521926	0.744231	26	FALSE	FALSE	0	Pkinase
GUIDES_sg01878	FER	ENSG00000151422.8	ATGTCTCGTCAAGAGGATGG	TGACTTTGGAATGTCTCGTCAAGAGGATGGTGGTGGAGTGTAT	5	108516531	0.666177	25	FALSE	FALSE	0	Pkinase
GUIDES_sg01879	FER	ENSG00000151422.8	CCAGGCAGTTTCTTGCAGCA	TTTTCACCTACCAGGCAGTTTCTTGCAGCAAGGAGGTCCCTAG	5	108516596	0.63728	25	FALSE	FALSE	0	Pkinase
GUIDES_sg01880	FER	ENSG00000151422.8	TTAGGGGTTTGTCCGTACCC	GACCTTCAGCTTAGGGGTTTGTCCGTACCCTGGTGGAATGACA	5	108521982	0.636118	26	FALSE	FALSE	0	Pkinase
GUIDES_sg01881	FERD3L	ENSG00000146618.3	GCGGATGTTCAACCTCAACG	GCGAAAGGAAGCGGATGTTCAACCTCAACGAGGAGGCCTTTGA	7	19184839	0.770554	1	TRUE	FALSE	0	HLH
GUIDES_sg01882	FERD3L	ENSG00000146618.3	CATGAAGGAGATATAGACGA	AGAGCTCGGTCATGAAGGAGATATAGACGATGGTGGCCAGGCG	7	19184546	0.684641	1	TRUE	FALSE	0	HLH
GUIDES_sg01883	FERD3L	ENSG00000146618.3	AGGCCGCCAACATCCGCGAA	GCCCAGCGCCAGGCCGCCAACATCCGCGAAAGGAGGAAGCGGA	7	19184814	0.620755	1	TRUE	FALSE	0	HLH
GUIDES_sg01884	FERD3L	ENSG00000146618.3	AGGCCTTTGACCAGCTGCGG	AACCTCAACGAGGCCTTTGACCAGCTGCGGAGGAGGAAGGTGC	7	19184859	0.61288	1	TRUE	FALSE	0	HLH
GUIDES_sg01885	FEV	ENSG00000163497.2	GGAGACGGTCTCTTCAAGGA	AGATCCCGTCGGAGACGGTCTCTTCAAGGACGGCGGGAAGAAC	2	219848980	0.606058	2	FALSE	FALSE	0
GUIDES_sg01886	FEV	ENSG00000163497.2	TTCTGAACCGCGGGGCTCAG	TTCTGAACCGCGGGGCTCAGCGGCGGCCCCCAG	2	219848974	0.605394	2	FALSE	FALSE	0
GUIDES_sg01887	FEV	ENSG00000163497.2	GTTGATCAGCAGGGGCTGGG	GCAGGTACATGTTGATCAGCAGGGGCTGGGAGGAGGCGCCGCT	2	219849778	0.601088	1	FALSE	FALSE	0
GUIDES_sg01888	FEV	ENSG00000163497.2	GCAGGTACATGTTGATCAGC	GCAGGTACATGTTGATCAGCAGGAGGGGCTGGG	2	219849768	0.483239	1	FALSE	FALSE	0
GUIDES_sg01889	FEZF1	ENSG00000128610.7	CCGTTTGTGTGTGAATTCTG	GGGCTACAAACCGTTTGTGTGTGAATTCTGTGGTGGCAAAGGG	7	121942962	0.685938	4	FALSE	FALSE	0	zf-C2H2
GUIDES_sg01890	FEZF1	ENSG00000128610.7	CACTCATACCCGAATACACG	CCACTTTAAACACTCATACCCGAATACACGCGGCGGGCTACAA	7	121942931	0.648994	4	FALSE	FALSE	0	zf-C2H2
GUIDES_sg01891	FEZF1	ENSG00000128610.7	TCCGCACACTTTGCAAACGA	TGAAACCTTTTCCGCACACTTTGCAAACGAAGGAGGGTCTGGC	7	121943304	0.517969	3	FALSE	FALSE	0	zf-C2H2
GUIDES_sg01892	FEZF1	ENSG00000128610.7	CTGTGTGCACTGGCATGTGA	GGTCTGGCTCCTGTGTGCACTGGCATGTGACGGCGGGTTAAGT	7	121943336	0.464859	3	FALSE	FALSE	0	zf-C2H2
GUIDES_sg01893	FEZF2	ENSG00000153266.8	GCCCAAAAACTTCACCTGCG	CAGATGGCAAGCCCAAAAACTTCACCTGCGAGGAGGTGTGCGG	3	62358529	0.692966	3	FALSE	FALSE	0	zf-C2H2
GUIDES_sg01894	FEZF2	ENSG00000153266.8	CACGCATATCCGCATCCACG	CCACGCTCAACACGCATATCCGCATCCACGCGGCGGGCTACAA	3	62356970	0.67298	5	FALSE	FALSE	0	zf-C2H2
GUIDES_sg01895	FEZF2	ENSG00000153266.8	TAATCTCACCCGCCACATGC	ACGCTCACTATAATCTCACCCGCCACATGCCGGCGGTCCACAC	3	62357244	0.588111	4	FALSE	FALSE	0	zf-C2H2
GUIDES_sg01896	FEZF2	ENSG00000153266.8	TTTGTGCCTGCAGAGCGTGC	TGTGGATAATTTTGTGCCTGCAGAGCGTGCTGGTGGCCTGGCG	3	62357242	0.56261	4	FALSE	FALSE	0	zf-C2H2
GUIDES_sg01897	FGD1	ENSG00000102302.7	CATAGCAATCAGTGCACACA	TGCAAGGCCACATAGCAATCAGTGCACACACGGCGGTTGGAGC	X	54475335	0.750419	16	FALSE	FALSE	0	FYVE
GUIDES_sg01898	FGD1	ENSG00000102302.7	TCAATTCTATCACCAAACGC	CAGGAGCCCTTCAATTCTATCACCAAACGCAGGAGGCACCACT	X	54475674	0.689153	15	FALSE	FALSE	0	FYVE
GUIDES_sg01899	FGD1	ENSG00000102302.7	TATGAGGTATCGGTCTTGAG	TATGAGGTATCGGTCTTGAGTGGTGGTCCCATT	X	54482675	0.681956	10	FALSE	FALSE	0	PH
GUIDES_sg01900	FGD1	ENSG00000102302.7	TGTGTGCACTGATTGCTATG	GCTCCAACCGTGTGTGCACTGATTGCTATGTGGTGGCCTTGCA	X	54475323	0.676064	16	FALSE	FALSE	0	FYVE
GUIDES_sg01901	FHL2	ENSG00000115641.14	CCGGTAAGTGACCCCTCCCG	AGGGCTGCTCCCGGTAAGTGACCCCTCCCGTGGTGGTGATGGG	2	105979918	0.688432	9	FALSE	FALSE	0	LIM
GUIDES_sg01902	FHL2	ENSG00000115641.14	GCAGTGCAGAAACTCACTGG	TCCACTGCTCGCAGTGCAGAAACTCACTGGTGGTGGACAAGCC	2	105990085	0.674059	7	FALSE	FALSE	0	LIM
GUIDES_sg01903	FHL2	ENSG00000115641.14	ACAGAAGCAGTTCAGGCAGT	CATACAAGTCACAGAAGCAGTTCAGGCAGTAGGAGGCAAAGTC	2	105979807	0.65668	9	FALSE	FALSE	0	LIM
GUIDES_sg01904	FHL2	ENSG00000115641.14	CAAGCCCTTTGCTGCCAAGG	CACTGGTGGACAAGCCCTTTGCTGCCAAGGAGGAGGACCAGCT	2	105990109	0.651183	7	FALSE	FALSE	0	LIM
GUIDES_sg01905	FIGLA	ENSG00000183733.6	CAGTCGTAGACATCACACTG	GAGATAATTTCAGTCGTAGACATCACACTGTGGTGGCGACAAG	2	71012592	0.780481	3	FALSE	FALSE	0
GUIDES_sg01906	FIGLA	ENSG00000183733.6	TTTCGGCTTGAAGAATGAAG	TCAGCTGTGCTTTCGGCTTGAAGAATGAAGAGGAGGAAGGGCC	2	71012670	0.68684	3	FALSE	FALSE	0
GUIDES_sg01907	FIGLA	ENSG00000183733.6	CCTTCAATCTGGCAAAACCA	GGCACAAGTGCCTTCAATCTGGCAAAACCACGGCGGTTGAGAT	2	71014916	0.685949	2	FALSE	FALSE	0	HLH
GUIDES_sg01908	FIGLA	ENSG00000183733.6	TGGCACAAGTGCCTTCAATC	GGGGAAGAAATGGCACAAGTGCCTTCAATCTGGTGGCAAAACC	2	71014905	0.522501	2	FALSE	FALSE	0	HLH
GUIDES_sg01909	FIZ1	ENSG00000179943.6	GCTTGAGGTAGCACTCGTGG	AGCCGGTGGCGCTTGAGGTAGCACTCGTGGCGGCGGAAGAACT	19	56103951	0.729855	2	TRUE	FALSE	0
GUIDES_sg01910	FIZ1	ENSG00000179943.6	GCACGCAAATGGGGGCAAGG	CGCAGGCGCCGCACGCAAATGGGGGCAAGGAGGAGGCCGCGGC	19	56104720	0.705083	2	TRUE	FALSE	0
GUIDES_sg01911	FIZ1	ENSG00000179943.6	TTGAAGTCGCGCTCGCAGCG	CGCGGGCGCGTTGAAGTCGCGCTCGCAGCGCGGCGGGCACTTG	19	56104613	0.628995	2	TRUE	FALSE	0	zf-C2H2
GUIDES_sg01912	FIZ1	ENSG00000179943.6	TCACGCTCAGCAACCTCTCC	AAGGGCTTCATCACGCTCAGCAACCTCTCCAGGAGGCACCTGA	19	56104979	0.546932	2	TRUE	FALSE	0	zf-C2H2
GUIDES_sg01913	FLI1	ENSG00000151702.12	TCAGTAAGAATACAGAGCAA	GCACAAACGATCAGTAAGAATACAGAGCAACGGCGGCCCCAGC	11	128677121	0.680541	12	FALSE	FALSE	0
GUIDES_sg01914	FLI1	ENSG00000151702.12	TTCTTTGACACTCAATCGTG	TTCTTTGACACTCAATCGTGAGGAGGATTGGTC	11	128651873	0.623046	10	FALSE	FALSE	0
GUIDES_sg01915	FLI1	ENSG00000151702.12	ACTCAATCGTGAGGATTGGT	CTTCTTTGACACTCAATCGTGAGGATTGGTCGGCGGTGTGGGA	11	128651882	0.610898	10	FALSE	FALSE	0
GUIDES_sg01916	FLI1	ENSG00000151702.12	GTTTGTGCCCCTCCAAGGGG	CTTACTGATCGTTTGTGCCCCTCCAAGGGGAGGAGGACCTGTG	11	128677129	0.60944	12	FALSE	FALSE	0
GUIDES_sg01917	FLNA	ENSG00000196924.10	AGTCTCAGTCAAGTTCAACG	GTGACTACGAAGTCTCAGTCAAGTTCAACGAGGAGGAACACAT	X	153579978	0.789426	43	FALSE	FALSE	0	Filamin
GUIDES_sg01918	FLNA	ENSG00000196924.10	CGTCGTGAACACGAGCAATG	CAGCTGAGTTCGTCGTGAACACGAGCAATGCGGCGGGAGCTGG	X	153578052	0.698099	47	FALSE	FALSE	0	Filamin
GUIDES_sg01919	FLNA	ENSG00000196924.10	GCTGCTCTTCTGGCCTACGT	CTACTGTGAAGCTGCTCTTCTGGCCTACGTAGGAGGCCTTGCT	X	153577774	0.679065	48	FALSE	FALSE	0	Filamin
GUIDES_sg01920	FLNA	ENSG00000196924.10	GGATTGCCAGGAGTGCCCTG	AGGTGAAGATGGATTGCCAGGAGTGCCCTGAGGAGGGCTACCG	X	153578124	0.673287	47	FALSE	FALSE	0	Filamin
GUIDES_sg01921	FLYWCH1	ENSG00000059122.12	TTCCTGAGGACGTGCTACGG	GCCCCTCGAGTTCCTGAGGACGTGCTACGGGGGGGGCAGCTTC	16	2983170	0.651203	10	FALSE	FALSE	0	FLYWCH
GUIDES_sg01922	FLYWCH1	ENSG00000059122.12	GGTCCAATACACCTTCTCCC	GGTCCCGGCAGGTCCAATACACCTTCTCCCCGGCGGCCGCCTT	16	2987301	0.623619	15	FALSE	FALSE	0	FLYWCH
GUIDES_sg01923	FLYWCH1	ENSG00000059122.12	AACCCAGGGCCACCGCATCA	GCCGCGCCATAACCCAGGGCCACCGCATCATGGTGGTCATGCG	16	2988358	0.617947	16	FALSE	FALSE	0	FLYWCH
GUIDES_sg01924	FLYWCH1	ENSG00000059122.12	TCCGGCAGCCGTGCAGCGCG	ATGGCCCGGCTCCGGCAGCCGTGCAGCGCGTGGTGGTCCCGGC	16	2983459	0.616681	10	FALSE	FALSE	0	FLYWCH
GUIDES_sg01925	FMNL2	ENSG00000157827.15	GGAGTTCATCCTCAACAATG	CGCTGCTGAAGGAGTTCATCCTCAACAATGAGGAGGGGAAGCT	2	153493060	0.656017	23	FALSE	FALSE	0	FH2
GUIDES_sg01926	FMNL2	ENSG00000157827.15	CAGCGTGTTATGGTCATGCA	ACTCCTTCAGCAGCGTGTTATGGTCATGCATGGTGGTGTACTC	2	153493029	0.619307	23	FALSE	FALSE	0	FH2
GUIDES_sg01927	FMNL2	ENSG00000157827.15	TTCACAAACCGGACAAAGAC	CTTATATGCTTTCACAAACCGGACAAAGACAGGAGGAAAGAAG	2	153494116	0.523064	24	FALSE	FALSE	0	FH2
GUIDES_sg01928	FMNL2	ENSG00000157827.15	TCTTCTTTCCTGTCTTTGTC	CCACCCTCTGTCTTCTTTCCTGTCTTTGTCCGGCGGTTTGTGA	2	153494167	0.50394	24	FALSE	FALSE	0	FH2
GUIDES_sg01929	FOS	ENSG00000170345.5	GGGCTTCAACGCAGACTACG	TGATGTTCTCGGGCTTCAACGCAGACTACGAGGAGGCGTCATC	14	75745716	0.693186	1	FALSE	FALSE	0
GUIDES_sg01930	FOS	ENSG00000170345.5	CGGGTGAGTGGTAGTAAGAG	AAGGAGTCTGCGGGTGAGTGGTAGTAAGAGAGGAGGCTATCCC	14	75745746	0.683567	1	FALSE	FALSE	0
GUIDES_sg01931	FOS	ENSG00000170345.5	GGTCTGCGATGGGGCCACGG	GAGGGGCTCTGGTCTGCGATGGGGCCACGGAGGAGGAGACGAG	14	75746722	0.672872	3	TRUE	FALSE	0
GUIDES_sg01932	FOS	ENSG00000170345.5	AGCCCTGGAGTAAGCCCCAG	TCACAACGCCAGCCCTGGAGTAAGCCCCAGCGGCGGAGGGGGC	14	75746665	0.669845	3	TRUE	FALSE	0
GUIDES_sg01933	FOSB	ENSG00000125740.9	CCGGCCTAGGAGACCCCGAG	CAGCCCGAGCCCGGCCTAGGAGACCCCGAGAGGAGGAGACGGT	19	45974199	0.730112	2	FALSE	FALSE	0
GUIDES_sg01934	FOSB	ENSG00000125740.9	TGGGTTGCACAAGCCACTGG	GAGATGAGGGTGGGTTGCACAAGCCACTGGAGGAGGTCCTGGC	19	45974133	0.657984	2	FALSE	FALSE	0
GUIDES_sg01935	FOSB	ENSG00000125740.9	GTCTCAATATCTGTCTTCGG	CCTCTGCCGAGTCTCAATATCTGTCTTCGGTGGTGGACTCCTT	19	45971929	0.634862	1	FALSE	FALSE	0
GUIDES_sg01936	FOSB	ENSG00000125740.9	TTCCCCGGAGACTACGACTC	GTTTCAGGCTTTCCCCGGAGACTACGACTCCGGCGGCTCCCGG	19	45971876	0.624971	1	FALSE	FALSE	0
GUIDES_sg01937	FOSL1	ENSG00000175592.4	TGTTGATGCTTGGCACCAGG	CCACTCATGGTGTTGATGCTTGGCACCAGGTGGTGGAACTTCT	11	65664469	0.690735	2	FALSE	FALSE	0
GUIDES_sg01938	FOSL1	ENSG00000175592.4	GGCCTTCGACGTACCCCTGG	CTGTTCACAAGGCCTTCGACGTACCCCTGGAGGAGGCGGCCCC	11	65664309	0.666511	2	FALSE	FALSE	0
GUIDES_sg01939	FOSL1	ENSG00000175592.4	GCCGCCGAGTAAGGCGCGAG	GAAGAGGAGCGCCGCCGAGTAAGGCGCGAGCGGCGGAACAAGC	11	65661526	0.666244	3	FALSE	FALSE	0	bZIP_2
GUIDES_sg01940	FOSL1	ENSG00000175592.4	CGGCCAAGTGCAGGAACCGG	AAGCTGGCTGCGGCCAAGTGCAGGAACCGGAGGAGGAAGGAAC	11	65661562	0.630672	3	FALSE	FALSE	0	bZIP_2
GUIDES_sg01941	FOSL2	ENSG00000075426.7	CCTGCTCATCTCTCCTCCTG	CCTGCTCATCTCTCCTCCTGCGGCGGCCCACGG	2	28626992	0.715932	5	FALSE	FALSE	0
GUIDES_sg01942	FOSL2	ENSG00000075426.7	CACGCCGAGTCCTACTCCAG	CTCTCCTGCGCACGCCGAGTCCTACTCCAGCGGCGGCGGCGGC	2	28616670	0.711034	3	FALSE	FALSE	0
GUIDES_sg01943	FOSL2	ENSG00000075426.7	TCTCTGTCAGCTCCCGGCGT	GCCTGCAGCTTCTCTGTCAGCTCCCGGCGTCGGCGGTTCCGGC	2	28631656	0.569808	6	FALSE	FALSE	0	bZIP_2
GUIDES_sg01944	FOSL2	ENSG00000075426.7	AGGAGGAGAAGCGTCGCATC	TCTCCTGAAGAGGAGGAGAAGCGTCGCATCCGGCGGCGGGAGA	2	28631658	0.512647	6	FALSE	FALSE	0	bZIP_2
GUIDES_sg01945	FOXA1	ENSG00000129514.4	ATGAACACCATGACTACGAG	CTACATGACCATGAACACCATGACTACGAGCGGCGGCAACATG	14	38060664	0.688386	4	TRUE	FALSE	0	Fork_head_N
GUIDES_sg01946	FOXA1	ENSG00000129514.4	GCTCATGCACGGGTTCATGG	ACGCCATGGGGCTCATGCACGGGTTCATGGCGGCGGCCGCGTA	14	38061591	0.661841	4	TRUE	FALSE	0	Fork_head_N
GUIDES_sg01947	FOXA1	ENSG00000129514.4	CAGCTACTACGCAGACACGC	GCGACTGGAACAGCTACTACGCAGACACGCAGGAGGAGGTGAG	14	38064172	0.603847	2	FALSE	FALSE	0	Fork_head_N
GUIDES_sg01948	FOXA1	ENSG00000129514.4	GATGTTAGGAACTGTGAAGA	GATGTTAGGAACTGTGAAGATGGTGGAAGGGCA	14	38064124	0.538263	2	FALSE	FALSE	0
GUIDES_sg01949	FOXA2	ENSG00000125798.10	CACGTACATGAGCATGTCGG	ACGGCATGAACACGTACATGAGCATGTCGGCGGCGGCCGCCAT	20	22562560	0.732595	3	TRUE	FALSE	0	Fork_head_N
GUIDES_sg01950	FOXA2	ENSG00000125798.10	GAACACGTACATGAGCATGT	TGAACGGCATGAACACGTACATGAGCATGTCGGCGGCGGCCGC	20	22562557	0.689989	3	TRUE	FALSE	0	Fork_head_N
GUIDES_sg01951	FOXA2	ENSG00000125798.10	TAGTAGCTGCTCCAGTCGGA	GGGCTCTGCATAGTAGCTGCTCCAGTCGGACGGCGGCTCGTGC	20	22564862	0.625605	2	FALSE	FALSE	0
GUIDES_sg01952	FOXA2	ENSG00000125798.10	TGCATAGTAGCTGCTCCAGT	CCTCGGGCTCTGCATAGTAGCTGCTCCAGTCGGCGGACGGCTC	20	22564858	0.624173	2	FALSE	FALSE	0
GUIDES_sg01953	FOXA3	ENSG00000170608.2	CGAGTGGAGCTACTACCCGG	ATGACCTGGCCGAGTGGAGCTACTACCCGGAGGAGGCGGGCGA	19	46367772	0.783579	2	FALSE	FALSE	0	Fork_head_N
GUIDES_sg01954	FOXA3	ENSG00000170608.2	AGTGAGATATAGGAATACGG	CATGGTGATGAGTGAGATATAGGAATACGGTGGTGGCTTGGCG	19	46376031	0.738577	3	TRUE	FALSE	0	Fork_head
GUIDES_sg01955	FOXA3	ENSG00000170608.2	AGATGCCGAAGGGGTATCGG	CACGGGAAGGAGATGCCGAAGGGGTATCGGCGGCGGCCCCTGG	19	46375593	0.684854	3	TRUE	FALSE	0	Fork_head_N
GUIDES_sg01956	FOXA3	ENSG00000170608.2	GTGGAGCTACTACCCGGAGG	ACCTGGCCGAGTGGAGCTACTACCCGGAGGCGGCGGGCGAGGT	19	46367775	0.574151	2	FALSE	FALSE	0	Fork_head_N
GUIDES_sg01957	FOXB1	ENSG00000171956.5	CGTGCCCATTAAGCCCACGC	CCGCCATCCCCGTGCCCATTAAGCCCACGCCGGCGGCCGCCGT	15	60297961	0.685974	2	FALSE	FALSE	0
GUIDES_sg01958	FOXB1	ENSG00000171956.5	CGGGAATACAAGATGCCTGG	CATCATCGCGCGGGAATACAAGATGCCTGGGGGGGGGCTGGCC	15	60297713	0.680496	2	FALSE	FALSE	0
GUIDES_sg01959	FOXB1	ENSG00000171956.5	CACGCCGCCCAAGTTGTAGG	AGGGCTGCGCCACGCCGCCCAAGTTGTAGGCGGCGGCGGCGGG	15	60297680	0.673414	2	FALSE	FALSE	0
GUIDES_sg01960	FOXB1	ENSG00000171956.5	GCATCTTCTCGGGAGAGCTC	CTCAGCGGCAGCATCTTCTCGGGAGAGCTCTGGTGGATGGCCA	15	60298060	0.464384	2	FALSE	FALSE	0	Fork_head
GUIDES_sg01961	FOXB2	ENSG00000204612.1	CGAGTGCTGGATTGCCATGG	TCTTCTCGGCCGAGTGCTGGATTGCCATGGCGGCGGTCAGCGA	9	79635802	0.703763	1	TRUE	FALSE	0	Fork_head
GUIDES_sg01962	FOXB2	ENSG00000204612.1	GGTCAGCGAGATGTAAGAGT	TTGCCATGGCGGTCAGCGAGATGTAAGAGTAGGAGGGCGGTTT	9	79635823	0.605727	1	TRUE	FALSE	0	Fork_head
GUIDES_sg01963	FOXB2	ENSG00000204612.1	GCCAGCGCTGTGTGTGCTCG	AGGCTGTTCTGCCAGCGCTGTGTGTGCTCGCGGCGGTAGTAGG	9	79635717	0.59922	1	TRUE	FALSE	0	Fork_head
GUIDES_sg01964	FOXB2	ENSG00000204612.1	GCTACCCTTGCCAGGCTGGT	GCGCCCAGAAGCTACCCTTGCCAGGCTGGTCGGCGGGCCTCCG	9	79635634	0.542419	1	TRUE	FALSE	0	Fork_head
GUIDES_sg01965	FOXC1	ENSG00000054598.5	GCAAGCCATGAGCCTGTACG	ACTGCAACCTGCAAGCCATGAGCCTGTACGCGGCGGCCGGCGA	6	1611890	0.747985	1	TRUE	FALSE	0
GUIDES_sg01966	FOXC1	ENSG00000054598.5	TCGTCGTCCCTGAGTCACGG	CAGCAGCAGCTCGTCGTCCCTGAGTCACGGCGGCGGCGGCGGC	6	1612020	0.730741	1	TRUE	FALSE	0
GUIDES_sg01967	FOXC1	ENSG00000054598.5	GGGAGATGTTCGAGTCACAG	CACTCGGTGCGGGAGATGTTCGAGTCACAGAGGAGGATCGGCT	6	1612222	0.729084	1	TRUE	FALSE	0
GUIDES_sg01968	FOXC1	ENSG00000054598.5	GCTCTCGATCTTGGGCACCG	TGCTGTCGGGGCTCTCGATCTTGGGCACCGCGGCGGCGGCGCT	6	1611585	0.726388	1	TRUE	FALSE	0
GUIDES_sg01969	FOXC2	ENSG00000176692.4	GCTGTGGTTGAGATACCAGG	TCAGGTCCCCGCTGTGGTTGAGATACCAGGAGGAGGCCGCCTG	16	86601180	0.778342	1	TRUE	FALSE	0
GUIDES_sg01970	FOXC2	ENSG00000176692.4	GTGGCGATAGAGAGGCGGCG	AGGGGGCTGCGTGGCGATAGAGAGGCGGCGTGGTGGATCTGTA	16	86600997	0.720371	1	TRUE	FALSE	0
GUIDES_sg01971	FOXC2	ENSG00000176692.4	TGTTGTAGGAGTCCGGGTCC	TTCTCGAACATGTTGTAGGAGTCCGGGTCCAGGAGGGTCCAGT	16	86602004	0.491328	1	TRUE	FALSE	0	Fork_head
GUIDES_sg01972	FOXC2	ENSG00000176692.4	TCTTCTTCTCGGGCGCGTTC	TTCAAGGTGATCTTCTTCTCGGGCGCGTTCTGGTGGATGGCCA	16	86602190	0.310569	1	TRUE	FALSE	0	Fork_head
GUIDES_sg01973	FOXD2	ENSG00000186564.5	GAGATCTGCGAGTTCATCAG	GACGTTGAGCGAGATCTGCGAGTTCATCAGCGGCGGCCGCTTC	1	47904280	0.699371	1	TRUE	FALSE	0	Fork_head
GUIDES_sg01974	FOXD2	ENSG00000186564.5	GCTGCCGTTGTCGAACATGT	GCCGCAGGAAGCTGCCGTTGTCGAACATGTCGGCGGCCGACTC	1	47904670	0.683072	1	TRUE	FALSE	0	Fork_head
GUIDES_sg01975	FOXD2	ENSG00000186564.5	CTGGACGCTGGACCCGGAGT	AGGGCAACTACTGGACGCTGGACCCGGAGTCGGCGGCCGACAT	1	47904426	0.599163	1	TRUE	FALSE	0	Fork_head
GUIDES_sg01976	FOXD2	ENSG00000186564.5	GCCAGGCGGGGAACTTCTCC	ATGCTGTTCTGCCAGGCGGGGAACTTCTCCCGGCGGTAGTAGG	1	47904801	0.49472	1	TRUE	FALSE	0	Fork_head
GUIDES_sg01977	FOXD3	ENSG00000187140.4	CAGAAGAAGCTGACCCTGAG	GCAGAGCCCGCAGAAGAAGCTGACCCTGAGCGGCGGCATCTGC	1	63789223	0.676846	1	TRUE	FALSE	0	Fork_head
GUIDES_sg01978	FOXD3	ENSG00000187140.4	TCGAACATGTCCTCGGACTG	GCTGCCGTTGTCGAACATGTCCTCGGACTGCGGCGGGTCCAGG	1	63789509	0.628071	1	TRUE	FALSE	0	Fork_head
GUIDES_sg01979	FOXD3	ENSG00000187140.4	GACCCTGGACCCGCAGTCCG	GCAACTACTGGACCCTGGACCCGCAGTCCGAGGAGGACATGTT	1	63789393	0.558668	1	TRUE	FALSE	0	Fork_head
GUIDES_sg01980	FOXD3	ENSG00000187140.4	TGTCCTCGGACTGCGGGTCC	TTGTCGAACATGTCCTCGGACTGCGGGTCCAGGAGGGTCCAGT	1	63789516	0.400076	1	TRUE	FALSE	0	Fork_head
GUIDES_sg01981	FOXD4	ENSG00000170122.4	CGATACTAAAAAAACTGGTG	TGGGCGTGGGCGATACTAAAAAAACTGGTGAGGAGGTCCCCTC	9	116861	0.68289	1	TRUE	FALSE	0
GUIDES_sg01982	FOXD4	ENSG00000170122.4	TCGCTGGCCGCCCCTTTGGG	TGGGCTGACATCGCTGGCCGCCCCTTTGGGCGGCGGAGAGGGG	9	118043	0.611858	1	TRUE	FALSE	0
GUIDES_sg01983	FOXD4	ENSG00000170122.4	CCGGGGGCCTACCCCAACAC	GCAGCCAGTCCCGGGGGCCTACCCCAACACCGGCGGCCCCGGG	9	117545	0.589141	1	TRUE	FALSE	0
GUIDES_sg01984	FOXD4	ENSG00000170122.4	CCCCTCTCCGCCCAAAGGGG	CTGGTGAGGTCCCCTCTCCGCCCAAAGGGGCGGCGGCCAGCGA	9	116885	0.558032	1	TRUE	FALSE	0
GUIDES_sg01985	FOXD4L1	ENSG00000184492.5	CAGCACGGGAAGGGTGCCGG	GTGAGGGCTGCAGCACGGGAAGGGTGCCGGGGGGGGTCGCCAG	2	114257186	0.660758	1	TRUE	FALSE	0
GUIDES_sg01986	FOXD4L1	ENSG00000184492.5	GGCGGGGTCCAGGCTCCAGT	TGTCCTGGGAGGCGGGGTCCAGGCTCCAGTAGGAGGTGCCCTT	2	114257522	0.561246	1	TRUE	FALSE	0.211765	Fork_head
GUIDES_sg01987	FOXD4L1	ENSG00000184492.5	GCGACTGCTCTAGGAACTTC	CCCGGCTGGAGCGACTGCTCTAGGAACTTCTGGTGGCTCGCCT	2	114257917	0.3929	1	TRUE	FALSE	0.25
GUIDES_sg01988	FOXD4L1	ENSG00000184492.5	GAAGGGTGCCGGGGGTCGCC	TGCAGCACGGGAAGGGTGCCGGGGGTCGCCAGGAGGTCCGCGC	2	114257194	0.391583	1	TRUE	FALSE	0
GUIDES_sg01989	FOXD4L3	ENSG00000187559.4	GTACATCGCGCTCATCACCA	CCCCCTACTCGTACATCGCGCTCATCACCATGGTGGCCATCCT	9	70918222	0.676057	1	TRUE	TRUE	100000	Fork_head
GUIDES_sg01990	FOXD4L3	ENSG00000187559.4	AGAATTTGTCCCCGACCGCG	GGGGCTGCGCAGAATTTGTCCCCGACCGCGTGGTGGAGCTACT	9	70918913	0.669297	1	TRUE	FALSE	0.625
GUIDES_sg01991	FOXD4L3	ENSG00000187559.4	ATTGTCGAACATGTCTTGGG	GAAAGCTGCCATTGTCGAACATGTCTTGGGAGGAGGCGGGGTC	9	70918559	0.663871	1	TRUE	TRUE	100000	Fork_head
GUIDES_sg01992	FOXD4L3	ENSG00000187559.4	CACAAGCGCCTCACGCTCAG	GCAAAACCCGCACAAGCGCCTCACGCTCAGCGGCGGCATCTGC	9	70918262	0.656753	1	TRUE	TRUE	100000	Fork_head
GUIDES_sg01993	FOXD4L5	ENSG00000204779.2	TGCGGCGGTAGTATGGGAAG	GCGGGGAACTTGCGGCGGTAGTATGGGAAGCGGCGGCCACTAA	9	70177561	0.621947	1	TRUE	FALSE	0	Fork_head
GUIDES_sg01994	FOXD4L5	ENSG00000204779.2	AATTGTCCGAGCAGCAGCGG	ATTGCTGCAAAATTGTCCGAGCAGCAGCGGCGGCGGCGGACAC	9	70176855	0.616957	1	TRUE	FALSE	0.192308
GUIDES_sg01995	FOXD4L5	ENSG00000204779.2	TGCAGGGCGGCGTGCGCAGC	GTGGGGGTTGTGCAGGGCGGCGTGCGCAGCAGGAGGTAGAGGG	9	70177317	0.422229	1	TRUE	FALSE	0.205322
GUIDES_sg01996	FOXD4L5	ENSG00000204779.2	GCAGCAAAGGGGCAGCGGTT	GCGGACACTTGCAGCAAAGGGGCAGCGGTTTGGTGGGGATGCA	9	70176887	0.355635	1	TRUE	FALSE	0.0909091
GUIDES_sg01997	FOXD4L6	ENSG00000204793.4	GTACATCGCGCTCATCACCA	CCCCCTACTCGTACATCGCGCTCATCACCATGGTGGCCATCCT	9	69200713	0.676057	1	TRUE	TRUE	100000	Fork_head
GUIDES_sg01998	FOXD4L6	ENSG00000204793.4	ATTGTCGAACATGTCTTGGG	GAAAGCTGCCATTGTCGAACATGTCTTGGGAGGAGGCGGGGTC	9	69201050	0.663871	1	TRUE	TRUE	100000	Fork_head
[truncated: 8,746 more rows]
