# Supplementary material for: RBM39 degrader invigorates innate immunity to eradicate neuroblastoma despite cancer cell plasticity
Source: Nat Commun. 2025 Sep 17;16:8287. doi: 10.1038/s41467-025-63979-x (PMC12443969; doi:10.1038/s41467-025-63979-x)
Supplement: Supplementary file 4 — Supplementary Data 2 [file 41467_2025_63979_MOESM4_ESM.xlsx]

## Sheet: Sheet 1 - Supplementary data 2.
Supplementary data 2. Epigentics guides
GUIDE ID	Gene	Ensembl ID	Sequence	Guide with flanking sequence (10bp before and after the guide + PAM)	Chromosome	PAM position in chromosome	On-target efficiency	Exon	Targets last exon	10bp off-target match	Off-target score	Protein domain
GUIDES_sg0001	AFF1	ENSG00000172493.16	CTGTTCCCAAAGGTCAAAGG	GGGCCTCGGCCTGTTCCCAAAGGTCAAAGGCGGCGGTAAGAAC	4	88055670	0.743616	24	FALSE	FALSE	0	AF-4
GUIDES_sg0002	AFF1	ENSG00000172493.16	CTGCACTTAAGAGGTCAAGG	CCAGCCAAGCCTGCACTTAAGAGGTCAAGGCGGCGGGAAGCAG	4	88047356	0.728365	18	FALSE	FALSE	0	AF-4
GUIDES_sg0003	AFF1	ENSG00000172493.16	AGCAGACCTTCACATGAGGG	TCAGACAACAAGCAGACCTTCACATGAGGGAGGAGGCAAAAAA	4	88048820	0.711877	20	FALSE	FALSE	0	AF-4
GUIDES_sg0004	AFF1	ENSG00000172493.16	TGACTGGCTTTCAGACTCTG	CTGACTTGGATGACTGGCTTTCAGACTCTGTGGTGGCAATTCC	4	88052301	0.682308	21	FALSE	FALSE	0	AF-4
GUIDES_sg0005	AFF1	ENSG00000172493.16	GCACTCAATGAAGGACAAGA	TGGCAATTCCGCACTCAATGAAGGACAAGACGGCGGCTTCCAG	4	88052331	0.67496	21	FALSE	FALSE	0	AF-4
GUIDES_sg0006	AFF1	ENSG00000172493.16	AGGCGGGAAGCAGACACCTG	TAAGAGGTCAAGGCGGGAAGCAGACACCTGTGGTGGCCAGGAC	4	88047373	0.671716	18	FALSE	FALSE	0	AF-4
GUIDES_sg0007	AFF1	ENSG00000172493.16	AACAAGCAGACCTTCACATG	AACAAGCAGACCTTCACATGAGGAGGGAGGCAA	4	88048816	0.638972	20	FALSE	FALSE	0	AF-4
GUIDES_sg0008	AFF1	ENSG00000172493.16	ATGGGATGTGATGGTGACAT	CGGTAAGAACATGGGATGTGATGGTGACATAGGAGGAAGATGT	4	88055700	0.627749	24	FALSE	FALSE	0	AF-4
GUIDES_sg0009	AFF4	ENSG00000072364.8	TCCACAGAAGATCCACCAGA	CAGTGACCATTCCACAGAAGATCCACCAGATGGTGGCAGCCAG	5	132219162	0.642064	23	FALSE	FALSE	0	AF-4
GUIDES_sg0010	AFF4	ENSG00000072364.8	ATTCCCTATGTATTCAGAGA	CCAAATCCCCATTCCCTATGTATTCAGAGACGGCGGTGGATCT	5	132223658	0.610621	19	FALSE	FALSE	0	AF-4
GUIDES_sg0011	AFF4	ENSG00000072364.8	TGTATACTATCTTGATGCTG	TTGAGAAAGCTGTATACTATCTTGATGCTGTGGTGGTATCTTT	5	132223577	0.610593	19	FALSE	FALSE	0	AF-4
GUIDES_sg0012	AFF4	ENSG00000072364.8	AGCTTGGTCCCAAATTTCGG	AAAGCTGTTCAGCTTGGTCCCAAATTTCGGTGGTGGCATAGAG	5	132219076	0.597715	23	FALSE	FALSE	0	AF-4
GUIDES_sg0013	AFF4	ENSG00000072364.8	GCCAGTAGTGCTTCTGCAAG	TTCATCTGGGGCCAGTAGTGCTTCTGCAAGTGGTGGTTCTTCA	5	132219124	0.593747	23	FALSE	FALSE	0	AF-4
GUIDES_sg0014	AFF4	ENSG00000072364.8	GGATGTGACCTGAACATAGC	AGAGGAAGTTGGATGTGACCTGAACATAGCTGGTGGCTGCCAT	5	132219112	0.588277	23	FALSE	FALSE	0	AF-4
GUIDES_sg0015	AFF4	ENSG00000072364.8	GTGGTATCTTTCATTGAATG	TCTTGATGCTGTGGTATCTTTCATTGAATGTGGTGGGAATGCA	5	132223596	0.566899	19	FALSE	FALSE	0	AF-4
GUIDES_sg0016	AFF4	ENSG00000072364.8	TCCACCGTCTCTGAATACAT	CTTGATGAGATCCACCGTCTCTGAATACATAGGAGGGAATGGG	5	132223566	0.559807	19	FALSE	FALSE	0	AF-4
GUIDES_sg0017	AIRE	ENSG00000160224.12	GAGATGGTACGGACGTGCTG	GGGGTGTGCGGAGATGGTACGGACGTGCTGCGGCGGTGTACTC	21	45713725	0.67858	12	FALSE	FALSE	0	PHD
GUIDES_sg0018	AIRE	ENSG00000160224.12	ACAACCTGGAGCGCTATGGC	TTCAAGGACTACAACCTGGAGCGCTATGGCCGGCGGCTGCAGC	21	45706580	0.609191	2	FALSE	FALSE	0	Sp100
GUIDES_sg0019	AIRE	ENSG00000160224.12	GGTGCGCGTTGCGGGGTGTG	CCTGGCTCCTGGTGCGCGTTGCGGGGTGTGCGGCGGAGATGGT	21	45713703	0.593202	12	FALSE	FALSE	0	PHD
GUIDES_sg0020	AIRE	ENSG00000160224.12	GACTACAACCTGGAGCGCTA	GCTGTTCAAGGACTACAACCTGGAGCGCTATGGTGGCCGGCTG	21	45706576	0.591612	2	FALSE	FALSE	0	Sp100
GUIDES_sg0021	AIRE	ENSG00000160224.12	CCAGAAGTCCAGGATGGCTG	ACAGCACCCTCCAGAAGTCCAGGATGGCTGTGGTGGAGTCCTG	21	45706532	0.578164	2	FALSE	FALSE	0	Sp100
GUIDES_sg0022	AIRE	ENSG00000160224.12	GCAGCGCCAGTGGAAGGCAG	CTGGGAAGTGGCAGCGCCAGTGGAAGGCAGCGGCGGCGCAGTG	21	45713720	0.562469	12	FALSE	FALSE	0	PHD
GUIDES_sg0023	AIRE	ENSG00000160224.12	GACGCTTCATCTGAAGGAAA	GACGCTTCATCTGAAGGAAAAGGAGGAGGGCTG	21	45706461	0.533288	2	FALSE	FALSE	0	Sp100
GUIDES_sg0024	AIRE	ENSG00000160224.12	TGGCGCTGCCACTTCCCAGC	TGCCTTCCACTGGCGCTGCCACTTCCCAGCCGGCGGCACCTCC	21	45713775	0.528386	12	FALSE	FALSE	0	PHD
GUIDES_sg0025	ALKBH1	ENSG00000100601.5	AGTGCCACTGGTAACCTGGG	TGTTTCACCCAGTGCCACTGGTAACCTGGGAGGAGGAAGGGGT	14	78161215	0.741565	3	FALSE	FALSE	0
GUIDES_sg0026	ALKBH1	ENSG00000100601.5	CAGCGGCTACTTGCTCTGAG	AATCCACAGGCAGCGGCTACTTGCTCTGAGAGGAGGAAACCCA	14	78142142	0.706951	6	FALSE	FALSE	0
GUIDES_sg0027	ALKBH1	ENSG00000100601.5	CCAGTTATAATGGTAGCCTA	CCTTACTGTCCCAGTTATAATGGTAGCCTACGGCGGTCACCCA	14	78146251	0.690987	5	FALSE	FALSE	0
GUIDES_sg0028	ALKBH1	ENSG00000100601.5	GTCTACGTGGATTCCCAGTG	GCTCAGATCTGTCTACGTGGATTCCCAGTGTGGTGGAGTCCAG	14	78142059	0.666882	6	FALSE	FALSE	0
GUIDES_sg0029	ALKBH1	ENSG00000100601.5	CTAGCTCAGATCTGTCTACG	TTGGAGTGATCTAGCTCAGATCTGTCTACGTGGTGGATTCCCA	14	78142046	0.661405	6	FALSE	FALSE	0
GUIDES_sg0030	ALKBH1	ENSG00000100601.5	GAGCAAGTAGCCGCTGCCTG	TTTCCTCTCAGAGCAAGTAGCCGCTGCCTGTGGTGGATTTGAG	14	78142072	0.660634	6	FALSE	FALSE	0
GUIDES_sg0031	ALKBH1	ENSG00000100601.5	AAACTGCGTTGGGTGACCGT	TTTACTGGAGAAACTGCGTTGGGTGACCGTAGGAGGCTACCAT	14	78146285	0.648	5	FALSE	FALSE	0
GUIDES_sg0032	ALKBH1	ENSG00000100601.5	TGGCAAGCCTATGGACTCAA	CGTCAGCAAGTGGCAAGCCTATGGACTCAAAGGAGGCTATCCT	14	78170809	0.61061	2	FALSE	FALSE	0
GUIDES_sg0033	ALKBH2	ENSG00000189046.6	CGTGAGGCCTGAAAATGTGT	TTGGAGACAGCGTGAGGCCTGAAAATGTGTAGGAGGTCAGCCC	12	109527928	0.68919	2	FALSE	FALSE	0
GUIDES_sg0034	ALKBH2	ENSG00000189046.6	AGGGCTTTGGAGACAGCGTG	ACTGGGATCCAGGGCTTTGGAGACAGCGTGAGGAGGCCTGAAA	12	109527912	0.667351	2	FALSE	FALSE	0
GUIDES_sg0035	ALKBH2	ENSG00000189046.6	ACTCAGCAGGCCCTAGCTGG	AATGGAGGCCACTCAGCAGGCCCTAGCTGGCGGCGGCACATTC	12	109530482	0.663319	1	FALSE	FALSE	0
GUIDES_sg0036	ALKBH2	ENSG00000189046.6	AGTCCTGTTTGGCAAAGCTG	GCAGTTACACAGTCCTGTTTGGCAAAGCTGAGGAGGCAGATGA	12	109530540	0.655959	1	FALSE	FALSE	0
GUIDES_sg0037	ALKBH2	ENSG00000189046.6	GAAGAGCCAGCTGTGTTGGG	GCCAACTGGAGAAGAGCCAGCTGTGTTGGGAGGAGGAGACAAA	12	109530403	0.651297	1	FALSE	FALSE	0
GUIDES_sg0038	ALKBH2	ENSG00000189046.6	GAGGAGACAAAGAAAGCACA	GCTGTGTTGGGAGGAGACAAAGAAAGCACAAGGAGGAAGAGGC	12	109530422	0.64627	1	FALSE	FALSE	0
GUIDES_sg0039	ALKBH2	ENSG00000189046.6	GAGTCCAGGTATTCGGGAAG	GCACTGGCCAGAGTCCAGGTATTCGGGAAGTGGTGGCACAGTG	12	109527845	0.571164	2	FALSE	FALSE	0
GUIDES_sg0040	ALKBH2	ENSG00000189046.6	TCACCCCAGAGACGTGATCC	GTCTGTCCAGTCACCCCAGAGACGTGATCCCGGCGGATGCGCT	12	109527867	0.551229	2	FALSE	FALSE	0
GUIDES_sg0041	ALKBH3	ENSG00000166199.8	AAGATGTTCCCTGGAAACAG	CAGCTTTGTCAAGATGTTCCCTGGAAACAGAGGAGGACTGGCA	11	43911359	0.717864	6	FALSE	FALSE	0
GUIDES_sg0042	ALKBH3	ENSG00000166199.8	ATGATGAACCCTCACTAGGG	TGGCACAGTGATGATGAACCCTCACTAGGGAGGAGGTGCCCCA	11	43923203	0.708685	10	FALSE	FALSE	0
GUIDES_sg0043	ALKBH3	ENSG00000166199.8	AGAGTAAGGAGTTGAAGGTG	TAAAGATTGCAGAGTAAGGAGTTGAAGGTGTGGTGGCCAGTGT	11	43923222	0.670323	10	FALSE	FALSE	0
GUIDES_sg0044	ALKBH3	ENSG00000166199.8	GGAAAGAGTGAAGATACCCT	ACACATATGTGGAAAGAGTGAAGATACCCTTGGTGGATCATGG	11	43940633	0.616074	11	FALSE	FALSE	0
GUIDES_sg0045	ALKBH3	ENSG00000166199.8	GGGACCTTGTTAATCATGGA	CTTGGATCATGGGACCTTGTTAATCATGGAAGGAGGAGCGACA	11	43940661	0.605967	11	FALSE	FALSE	0
GUIDES_sg0046	ALKBH3	ENSG00000166199.8	TCTCATCTCAAATGTGCGTG	GTGGCTTCTTTCTCATCTCAAATGTGCGTGTGGTGGCACCAAA	11	43923100	0.60581	10	FALSE	FALSE	0
GUIDES_sg0047	ALKBH3	ENSG00000166199.8	AAGGAGCGACACAAGCTGAC	TTAATCATGGAAGGAGCGACACAAGCTGACTGGTGGCAGGTGA	11	43940680	0.594558	11	FALSE	FALSE	0
GUIDES_sg0048	ALKBH3	ENSG00000166199.8	GAATGGAGACTACACATATG	TCTAGGAAGAGAATGGAGACTACACATATGTGGTGGAAAGAGT	11	43940612	0.594342	11	FALSE	FALSE	0
GUIDES_sg0049	ALKBH5	ENSG00000091542.8	ATCAACGACTACCAGCCCGG	CAGCGCCGTCATCAACGACTACCAGCCCGGCGGCGGCTGCATC	17	18088150	0.779042	2	FALSE	FALSE	0
GUIDES_sg0050	ALKBH5	ENSG00000091542.8	CCTGTACAACGAGCACACGG	CTGAGAAGGGCCTGTACAACGAGCACACGGTGGTGGACCGGGC	17	18087927	0.774588	2	FALSE	FALSE	0
GUIDES_sg0051	ALKBH5	ENSG00000091542.8	AGAGTCGCTAAAGAAGGACA	AGCACAGCGCAGAGTCGCTAAAGAAGGACACGGCGGACACGAT	17	18087675	0.736568	2	FALSE	FALSE	0
GUIDES_sg0052	ALKBH5	ENSG00000091542.8	CGATCTGAAGCATAGCTGGG	TCCTGACAGGCGATCTGAAGCATAGCTGGGTGGTGGTAACACG	17	18110226	0.719877	4	FALSE	FALSE	0
GUIDES_sg0053	ALKBH5	ENSG00000091542.8	ACCCTGCTCTGAAACCCAAG	AACAACAGGGACCCTGCTCTGAAACCCAAGCGGCGGTCCCACC	17	18110246	0.716611	4	FALSE	FALSE	0
GUIDES_sg0054	ALKBH5	ENSG00000091542.8	GGACACAGGGTAAGGTTCGG	GCTTGGCCCCGGACACAGGGTAAGGTTCGGCGGCGGCAGCGGC	17	18088185	0.701785	2	FALSE	FALSE	0
GUIDES_sg0055	ALKBH5	ENSG00000091542.8	GGACAAGATTAGATGCACCC	GGACAAGATTAGATGCACCCCGGCGGTTGGAAA	17	18110147	0.675428	4	FALSE	FALSE	0
GUIDES_sg0056	ALKBH5	ENSG00000091542.8	CATACGGCCTCAGGACATCA	TCACTCACTGCATACGGCCTCAGGACATCAAGGAGGAGCGCCG	17	18098318	0.645245	3	FALSE	FALSE	0
GUIDES_sg0057	ALKBH7	ENSG00000125652.3	CGGCTACATCAAGCCCCACG	TGGAAGCCCGCGGCTACATCAAGCCCCACGTGGTGGACAGCAT	19	6374373	0.733321	4	FALSE	FALSE	0
GUIDES_sg0058	ALKBH7	ENSG00000125652.3	CAGGTCCAGCACGTGCACGG	CGCGGGCTTCCAGGTCCAGCACGTGCACGGAGGAGGAGAGCAG	19	6374275	0.71544	4	FALSE	FALSE	0
GUIDES_sg0059	ALKBH7	ENSG00000125652.3	GAGAGACAGAGAAGTCGCGC	CACGGCTTCCGAGAGACAGAGAAGTCGCGCTGGTGGTCAGAAG	19	6374249	0.625013	4	FALSE	FALSE	0
GUIDES_sg0060	ALKBH7	ENSG00000125652.3	TATGCGGCTGGTGCACACCC	CTCCCAGCGTTATGCGGCTGGTGCACACCCAGGAGGAGCCGGG	19	6374542	0.622453	5	FALSE	FALSE	0
GUIDES_sg0061	ALKBH7	ENSG00000125652.3	AAGAGTTCCAGCCACTCCCC	CGGCTCCAGCAAGAGTTCCAGCCACTCCCCCGGCGGCTCCTGG	19	6374525	0.604905	5	FALSE	FALSE	0
GUIDES_sg0062	ALKBH7	ENSG00000125652.3	CGTGGGGCTTGATGTAGCCG	ATGCTGTCCACGTGGGGCTTGATGTAGCCGCGGCGGGCTTCCA	19	6374247	0.584234	4	FALSE	FALSE	0
GUIDES_sg0063	ALKBH7	ENSG00000125652.3	GAGAGACAGGCCGGCGATGG	TGGGAGACAGGAGAGACAGGCCGGCGATGGTGGTGGCCCCGCA	19	6374587	0.559723	5	FALSE	FALSE	0
GUIDES_sg0064	ALKBH7	ENSG00000125652.3	CTAAGGATGTAGAGGGAGCC	CTAAGGATGTAGAGGGAGCCCGGCGGCTCCAGC	19	6374495	0.558974	5	FALSE	FALSE	0
GUIDES_sg0065	ALKBH8	ENSG00000137760.10	AGGCATCACAAGACCCACTG	ATGGAGATGCAGGCATCACAAGACCCACTGCGGCGGACTGGTA	11	107381670	0.810097	15	FALSE	FALSE	0	Methyltransf_11
GUIDES_sg0066	ALKBH8	ENSG00000137760.10	TCTCTCTACAAATGTCCACA	TGAAATTGCCTCTCTCTACAAATGTCCACAAGGAGGTTTTGGC	11	107381736	0.69352	15	FALSE	FALSE	0	Methyltransf_11
GUIDES_sg0067	ALKBH8	ENSG00000137760.10	TTGTGGACATTTGTAGAGAG	AGCCAAAACCTTGTGGACATTTGTAGAGAGAGGAGGCAATTTC	11	107381657	0.676573	15	FALSE	FALSE	0	Methyltransf_11
GUIDES_sg0068	ALKBH8	ENSG00000137760.10	TTGGCAGTACCAGTCCGCAG	CTGTGATGCATTGGCAGTACCAGTCCGCAGTGGTGGGTCTTGT	11	107381707	0.638434	15	FALSE	FALSE	0	Methyltransf_11
GUIDES_sg0069	ALKBH8	ENSG00000137760.10	ATAGTGGCTGATATTGGATG	AAGTGGTTCAATAGTGGCTGATATTGGATGTGGTGGTAATGGA	11	107393238	0.637908	14	FALSE	FALSE	0	Methyltransf_11
GUIDES_sg0070	ALKBH8	ENSG00000137760.10	GCTGATATTGGATGTGGTAA	TTCAATAGTGGCTGATATTGGATGTGGTAATGGTGGAAAGTAT	11	107393244	0.504641	14	FALSE	FALSE	0	Methyltransf_11
GUIDES_sg0071	ALKBH8	ENSG00000137760.10	AAAGTATCTTGGCATCAATA	GTGGTAATGGAAAGTATCTTGGCATCAATAAGGAGGAGTTATA	11	107393267	0.48439	14	FALSE	FALSE	0	Methyltransf_11
GUIDES_sg0072	ALKBH8	ENSG00000137760.10	TGTGGTAATGGAAAGTATCT	TGATATTGGATGTGGTAATGGAAAGTATCTTGGTGGCATCAAT	11	107393256	0.480991	14	FALSE	FALSE	0	Methyltransf_11
GUIDES_sg0073	ANP32A	ENSG00000140350.11	AGCGATAACAGAGTCTCAGG	GCTTGAACTAAGCGATAACAGAGTCTCAGGGGGGGGCCTGGAA	15	69079780	0.713095	6	FALSE	FALSE	0
GUIDES_sg0074	ANP32A	ENSG00000140350.11	CGAGATATGTGAGTTGCGGG	TCATAGCCGTCGAGATATGTGAGTTGCGGGAGGAGGAGCTTGA	15	69076845	0.689987	7	FALSE	FALSE	0
GUIDES_sg0075	ANP32A	ENSG00000140350.11	TGCTCAGGTAGTGGAAGACG	ATGATGAAGATGCTCAGGTAGTGGAAGACGAGGAGGAGGACGA	15	69075333	0.676554	8	FALSE	FALSE	0
GUIDES_sg0076	ANP32A	ENSG00000140350.11	GGTGAAGAGGAGGACGTGAG	GGAGGAGGAAGGTGAAGAGGAGGACGTGAGTGGTGGAGAGGAG	15	69075379	0.661514	8	FALSE	FALSE	0
GUIDES_sg0077	ANP32A	ENSG00000140350.11	AGAGGAGGACGTGAGTGGAG	AGGAAGGTGAAGAGGAGGACGTGAGTGGAGAGGAGGAGGAGGT	15	69075384	0.65473	8	FALSE	FALSE	0
GUIDES_sg0078	ANP32A	ENSG00000140350.11	AGAAGGTTATAACGATGGAG	AGGAGGATGAAGAAGGTTATAACGATGGAGAGGAGGTAGATGA	15	69072776	0.653403	9	FALSE	FALSE	0
GUIDES_sg0079	ANP32A	ENSG00000140350.11	CCGCAACTCACATATCTCGA	CAAGCTCCTCCCGCAACTCACATATCTCGACGGCGGCTATGAC	15	69076845	0.640682	7	FALSE	FALSE	0
GUIDES_sg0080	ANP32A	ENSG00000140350.11	CGATGGAGAGGTAGATGACG	AAGGTTATAACGATGGAGAGGTAGATGACGAGGAGGAAGATGA	15	69072788	0.633486	9	FALSE	FALSE	0
GUIDES_sg0081	ARID1A	ENSG00000117713.13	GTGGCTTCAACAGAGCCAGG	CACAGGCTGTGTGGCTTCAACAGAGCCAGGTGGTGGGAAGGTG	1	27100886	0.704237	19	FALSE	FALSE	0
GUIDES_sg0082	ARID1A	ENSG00000117713.13	CATATGGCCCTCCTGCCAAG	ATGGATGGCACATATGGCCCTCCTGCCAAGCGGCGGCACGAAG	1	27100864	0.701349	19	FALSE	FALSE	0
GUIDES_sg0083	ARID1A	ENSG00000117713.13	GAATGGAGACTTGCTAGGAG	CAGAGTGCAGGAATGGAGACTTGCTAGGAGAGGAGGTGCGGTT	1	27101014	0.700981	19	FALSE	FALSE	0
GUIDES_sg0084	ARID1A	ENSG00000117713.13	ATGCCACCACAAATGATGGG	CCAGCAAAACATGCCACCACAAATGATGGGCGGCGGCCCCATA	1	27101163	0.695943	19	FALSE	FALSE	0
GUIDES_sg0085	ARID1A	ENSG00000117713.13	GAGTTAACTTTACATCCCCA	TTGGTGGCTGGAGTTAACTTTACATCCCCAAGGAGGCCCATCA	1	27093026	0.691692	11	FALSE	FALSE	0
GUIDES_sg0086	ARID1A	ENSG00000117713.13	GGCAATCAGTTCTCCACCCA	TGATTCCTATGGCAATCAGTTCTCCACCCAAGGAGGCACCCCT	1	27100325	0.637753	18	FALSE	FALSE	0
GUIDES_sg0087	ARID1A	ENSG00000117713.13	CTGCCAGGAGACCAGACTTG	CATGTGCTCTCTGCCAGGAGACCAGACTTGAGGAGGGACATCA	1	27102164	0.611437	20	FALSE	FALSE	0
GUIDES_sg0088	ARID1A	ENSG00000117713.13	TGCTGTTGTCATCATACAGC	AAGGTCATGATGCTGTTGTCATCATACAGCAGGAGGATGTTGA	1	27102110	0.577913	20	FALSE	FALSE	0
GUIDES_sg0089	ARID1B	ENSG00000049618.17	GATGCTTCTACTGAGCCAGG	GACTGGTTGTGATGCTTCTACTGAGCCAGGAGGAGGAAAGGTG	6	157521905	0.77058	21	FALSE	FALSE	0
GUIDES_sg0090	ARID1B	ENSG00000049618.17	GTACCATCATATCGTCTGTG	CTCTGATCGGGTACCATCATATCGTCTGTGCGGCGGTTCATGC	6	157522248	0.720026	21	FALSE	FALSE	0
GUIDES_sg0091	ARID1B	ENSG00000049618.17	CCCAACAAGGACCCCTTTGG	GCCCTATGAGCCCAACAAGGACCCCTTTGGGGGGGGAATGAGA	6	157511330	0.700152	18	FALSE	FALSE	0
GUIDES_sg0092	ARID1B	ENSG00000049618.17	GATGCCCTATGAGCCCAACA	TGATGGGCAGGATGCCCTATGAGCCCAACAAGGAGGACCCCTT	6	157511317	0.685944	18	FALSE	FALSE	0
GUIDES_sg0093	ARID1B	ENSG00000049618.17	GGATAAATCATGAGAGCCAG	CCCGATCAGAGGATAAATCATGAGAGCCAGTGGTGGCCTTCTC	6	157522261	0.68217	21	FALSE	FALSE	0
GUIDES_sg0094	ARID1B	ENSG00000049618.17	ATATGATGGTACCCGATCAG	CGCACAGACGATATGATGGTACCCGATCAGAGGAGGATAAATC	6	157522240	0.681832	21	FALSE	FALSE	0
GUIDES_sg0095	ARID1B	ENSG00000049618.17	CAGGTTAGACATTGCTCCGG	GCCCCATGCCCAGGTTAGACATTGCTCCGGAGGAGGGACTTTG	6	157517368	0.665512	19	FALSE	FALSE	0
GUIDES_sg0096	ARID1B	ENSG00000049618.17	GGGCATCCTGCCCATCACAT	TGGGCTCATAGGGCATCCTGCCCATCACATCGGCGGGCATGCT	6	157511231	0.644355	18	FALSE	FALSE	0
GUIDES_sg0097	ARID2	ENSG00000189079.11	CATGCAGCAACTGAACATGG	GGTTTTCTACCATGCAGCAACTGAACATGGAGGAGGAAAAGAT	12	46285613	0.751043	20	FALSE	FALSE	0
GUIDES_sg0098	ARID2	ENSG00000189079.11	GTGCTGCACTTATGGCTCTG	AATCATCCCAGTGCTGCACTTATGGCTCTGAGGAGGAGAGGAT	12	46287287	0.71525	22	FALSE	FALSE	0
GUIDES_sg0099	ARID2	ENSG00000189079.11	ACTTGTACAGCTGGTGAAGG	CTGGCCCTGCACTTGTACAGCTGGTGAAGGTGGTGGCATAGGA	12	46254717	0.669576	19	FALSE	FALSE	0
GUIDES_sg0100	ARID2	ENSG00000189079.11	AGCACTGGGATGATTCACAA	CCATAAGTGCAGCACTGGGATGATTCACAATGGTGGCCTTTTG	12	46287276	0.660507	22	FALSE	FALSE	0
GUIDES_sg0101	ARID2	ENSG00000189079.11	GGATTAAAACAAGATGAACC	CCTACTTGCAGGATTAAAACAAGATGAACCAGGAGGACAAGCA	12	46285846	0.649508	21	FALSE	FALSE	0
GUIDES_sg0102	ARID2	ENSG00000189079.11	GACAGAACTTCATGTGTCTG	AGAAAACCTGGACAGAACTTCATGTGTCTGTGGTGGCAGTCTT	12	46254715	0.632572	19	FALSE	FALSE	0
GUIDES_sg0103	ARID2	ENSG00000189079.11	GTGAGCCTTTTCAGCGACAG	TGGGAAGGTTGTGAGCCTTTTCAGCGACAGCGGCGGTTTTCTT	12	46285674	0.59931	20	FALSE	FALSE	0
GUIDES_sg0104	ARID2	ENSG00000189079.11	CCAGGGCAGTGTCTTTGGGA	AGATGTATATCCAGGGCAGTGTCTTTGGGAAGGAGGTTGTGAG	12	46285649	0.59539	20	FALSE	FALSE	0
GUIDES_sg0105	ARID3A	ENSG00000116017.6	GCTGTGGCGTGAGATCACCA	TCAACAAGAAGCTGTGGCGTGAGATCACCAAGGAGGGCCTCAA	19	964376	0.694812	8	FALSE	FALSE	0	ARID
GUIDES_sg0106	ARID3A	ENSG00000116017.6	CGCCTGGCGAGTAGGCAAAG	CCGTGTGCCCCGCCTGGCGAGTAGGCAAAGAGGAGGGAGCCAC	19	964957	0.692615	9	FALSE	FALSE	0
GUIDES_sg0107	ARID3A	ENSG00000116017.6	CAGCCATAGACAGCAACCGA	GAGCTCCAGGCAGCCATAGACAGCAACCGACGGCGGGAGGGCC	19	964920	0.675792	9	FALSE	FALSE	0	ARID
GUIDES_sg0108	ARID3A	ENSG00000116017.6	CGTACAGCATGAACAGGTCA	GTCACCAGCACGTACAGCATGAACAGGTCAAGGAGGACCTGTT	19	964388	0.652407	8	FALSE	FALSE	0	ARID
GUIDES_sg0109	ARID3A	ENSG00000116017.6	GGAGCTCATTGGGGTTACTG	ATGGCTGCCTGGAGCTCATTGGGGTTACTGAGGAGGCCCCGCT	19	965035	0.627955	9	FALSE	FALSE	0	ARID
GUIDES_sg0110	ARID3A	ENSG00000116017.6	GTACGTGCTGGTGACGGAGA	TGTTCATGCTGTACGTGCTGGTGACGGAGAAGGAGGGCGGCCT	19	964325	0.561607	8	FALSE	FALSE	0	ARID
GUIDES_sg0111	ARID3A	ENSG00000116017.6	CCTGTTCATGCTGTACGTGC	AGGTCCTTGACCTGTTCATGCTGTACGTGCTGGTGGTGACGGA	19	964313	0.549812	8	FALSE	FALSE	0	ARID
GUIDES_sg0112	ARID3A	ENSG00000116017.6	CAGTAACCCCAATGAGCTCC	AGCGGGGCCTCAGTAACCCCAATGAGCTCCAGGAGGCAGCCAT	19	964897	0.534222	9	FALSE	FALSE	0	ARID
GUIDES_sg0113	ARID3B	ENSG00000179361.13	GATGGGGATTCGGTTGATGG	GTTTGGCCATGATGGGGATTCGGTTGATGGGGGGGGTCCCTGT	15	74882338	0.629524	5	FALSE	FALSE	0	ARID
GUIDES_sg0114	ARID3B	ENSG00000179361.13	ATCTGGAGGGAGATCACCAA	CAACAAGAAGATCTGGAGGGAGATCACCAAAGGAGGCCTAAAC	15	74882290	0.613437	5	FALSE	FALSE	0	ARID
GUIDES_sg0115	ARID3B	ENSG00000179361.13	TCATCAACAAGAAGATCTGG	CTGGTGGAGATCATCAACAAGAAGATCTGGAGGAGGGAGATCA	15	74882276	0.604204	5	FALSE	FALSE	0	ARID
GUIDES_sg0116	ARID3B	ENSG00000179361.13	CATCAACCGAATCCCCATCA	CAGGGACCCCCATCAACCGAATCCCCATCATGGTGGCCAAACA	15	74882187	0.601081	5	FALSE	FALSE	0	ARID
GUIDES_sg0117	ARID3B	ENSG00000179361.13	CAGCAATTGATGGCAACCGC	GAGCTCCAGGCAGCAATTGATGGCAACCGCAGGAGGGAGGGCC	15	74883579	0.516846	6	FALSE	FALSE	0	ARID
GUIDES_sg0118	ARID3B	ENSG00000179361.13	GGTTGCCATCAATTGCTGCC	CCCTCCCTGCGGTTGCCATCAATTGCTGCCTGGTGGAGCTCGG	15	74883709	0.482441	6	FALSE	FALSE	0	ARID
GUIDES_sg0119	ARID3B	ENSG00000179361.13	GAGCTCCAGGCAGCAATTGA	TTCCCCAGCCGAGCTCCAGGCAGCAATTGATGGTGGCAACCGC	15	74883569	0.467206	6	FALSE	FALSE	0	ARID
GUIDES_sg0120	ARID3B	ENSG00000179361.13	ATCAATTGCTGCCTGGAGCT	TGCGGTTGCCATCAATTGCTGCCTGGAGCTCGGCGGCTGGGGA	15	74883716	0.437127	6	FALSE	FALSE	0	ARID
GUIDES_sg0121	ARID3C	ENSG00000205143.2	CCTACCCACCACCATCACCT	GCGGCCTCAGCCTACCCACCACCATCACCTCGGCGGCCGCCTT	9	34624019	0.732273	3	FALSE	FALSE	0	ARID
GUIDES_sg0122	ARID3C	ENSG00000205143.2	GTGTGGCGGGAAGTCACGCG	CAACCGCAAAGTGTGGCGGGAAGTCACGCGCGGCGGCCTCAGC	9	34623990	0.711266	3	FALSE	FALSE	0	ARID
GUIDES_sg0123	ARID3C	ENSG00000205143.2	CTGGGTGCGTAGAGTGAAGG	CTGGGTGCGTAGAGTGAAGGCGGCGGCCGAGGT	9	34623879	0.697883	3	FALSE	FALSE	0	ARID
GUIDES_sg0124	ARID3C	ENSG00000205143.2	AAGTCATCAACCGCAAAGTG	GGCCTGGTGGAAGTCATCAACCGCAAAGTGTGGTGGCGGGAAG	9	34623973	0.685884	3	FALSE	FALSE	0	ARID
GUIDES_sg0125	ARID3C	ENSG00000205143.2	GCGCCGATTGCTGTCTATGG	GACGGCCCTCGCGCCGATTGCTGTCTATGGCGGCGGCCTGGAG	9	34623640	0.635459	4	FALSE	FALSE	0	ARID
GUIDES_sg0126	ARID3C	ENSG00000205143.2	AGGCCGCCATAGACAGCAAT	GGGGAGCTCCAGGCCGCCATAGACAGCAATCGGCGGCGCGAGG	9	34623506	0.536567	4	FALSE	FALSE	0	ARID
GUIDES_sg0127	ARID3C	ENSG00000205143.2	GCTCGAGTCTCGCACTCGTA	GGAGCTGAGCGCTCGAGTCTCGCACTCGTACGGCGGGTACAGG	9	34623689	0.526187	4	FALSE	FALSE	0	ARID
GUIDES_sg0128	ARID3C	ENSG00000205143.2	TCTCGCACTCGTACGGGTAC	AGCGCTCGAGTCTCGCACTCGTACGGGTACAGGAGGTACTTCA	9	34623696	0.51815	4	FALSE	FALSE	0	ARID
GUIDES_sg0129	ARID4A	ENSG00000032219.14	AAGTTGCAACCATAGACAGG	TTGAAGTCTGAAGTTGCAACCATAGACAGGAGGAGGAGAAAAA	14	58833713	0.727892	25	FALSE	FALSE	0
GUIDES_sg0130	ARID4A	ENSG00000032219.14	AAGTTATGTTGGACTACAGG	AGCTACTGAAAAGTTATGTTGGACTACAGGAGGAGGTAGGGCA	14	58831110	0.70283	22	FALSE	FALSE	0
GUIDES_sg0131	ARID4A	ENSG00000032219.14	AATTATACTACAGGTACCAG	TCTCTTGTACAATTATACTACAGGTACCAGAGGAGGCAACATT	14	58830935	0.693834	22	FALSE	FALSE	0
GUIDES_sg0132	ARID4A	ENSG00000032219.14	AAAGGATAAGACCAGCATTG	ATTTGGATGAAAAGGATAAGACCAGCATTGAGGAGGATGTAGC	14	58831733	0.683116	22	FALSE	FALSE	0
GUIDES_sg0133	ARID4A	ENSG00000032219.14	ATCTACTTCATGGCAAACCA	AATCATCCAAATCTACTTCATGGCAAACCAAGGAGGTTTCAGG	14	58831229	0.641042	22	FALSE	FALSE	0
GUIDES_sg0134	ARID4A	ENSG00000032219.14	GGAGATCGTGCAAGTTTCTG	TATTCTTGCAGGAGATCGTGCAAGTTTCTGTGGTGGCTTAGAT	14	58832862	0.635365	24	FALSE	FALSE	0
GUIDES_sg0135	ARID4A	ENSG00000032219.14	AGGCCAAGTGATGGAAATAG	AGGTCAGAAGAGGCCAAGTGATGGAAATAGTGGTGGATTAATG	14	58832263	0.582999	23	FALSE	FALSE	0
GUIDES_sg0136	ARID4A	ENSG00000032219.14	ATATCCCCGCACATCAAAGA	TCCTGCAAGAATATCCCCGCACATCAAAGATGGTGGAGAGAAA	14	58832874	0.523657	24	FALSE	FALSE	0
GUIDES_sg0137	ARID4B	ENSG00000054267.16	AGAGTGAAAGATGCTCAGGG	AGGTCAGAAAAGAGTGAAAGATGCTCAGGGAGGAGGAGGAAGT	1	235341151	0.771182	22	FALSE	FALSE	0
GUIDES_sg0138	ARID4B	ENSG00000054267.16	TCAAAACCACAAATAAAACG	AGATAAATCTTCAAAACCACAAATAAAACGTGGTGGTAAAAGA	1	235345239	0.717354	20	FALSE	FALSE	0
GUIDES_sg0139	ARID4B	ENSG00000054267.16	AAGTAGCTTCCATTGATCGG	TTAAAATCTGAAGTAGCTTCCATTGATCGGAGGAGGAGAAAGC	1	235336045	0.703983	25	FALSE	FALSE	0
GUIDES_sg0140	ARID4B	ENSG00000054267.16	GGTCAAGTATTCAGGGACAG	AAAGATGTCTGGTCAAGTATTCAGGGACAGTGGTGGCCTAAAA	1	235345576	0.703516	20	FALSE	FALSE	0
GUIDES_sg0141	ARID4B	ENSG00000054267.16	AAGAAGCCATAAAGCAACAG	AAAAGCAGAAAAGAAGCCATAAAGCAACAGTGGTGGTAAACAA	1	235341198	0.690035	22	FALSE	FALSE	0
GUIDES_sg0142	ARID4B	ENSG00000054267.16	TCATCAGTCACTGTAACAGA	TGAATCGCCTTCATCAGTCACTGTAACAGAAGGAGGCAGCCGG	1	235345884	0.680089	20	FALSE	FALSE	0
GUIDES_sg0143	ARID4B	ENSG00000054267.16	ACTATGAGACTTCATTCCAG	GAGATTTGGTACTATGAGACTTCATTCCAGTGGTGGAAACTGA	1	235338639	0.67772	24	FALSE	FALSE	0
GUIDES_sg0144	ARID4B	ENSG00000054267.16	ACTACTGCTTGAGCTCACAC	CTGGCTGATTACTACTGCTTGAGCTCACACTGGTGGCATCAAA	1	235344950	0.67332	20	FALSE	FALSE	0
GUIDES_sg0145	ARID5A	ENSG00000196843.11	ATACGTGCGGCACCTGAAGG	TGGTCCTGCCATACGTGCGGCACCTGAAGGGGGGGGAGGATGA	2	97216342	0.688089	7	FALSE	FALSE	0	ARID
GUIDES_sg0146	ARID5A	ENSG00000196843.11	CGTCGTACACGTTCTTCCAG	CCCCCCAGCTCGTCGTACACGTTCTTCCAGAGGAGGCGGCGCC	2	97216005	0.674846	6	FALSE	FALSE	0	ARID
GUIDES_sg0147	ARID5A	ENSG00000196843.11	GTGGAAGATCTACAAAGCAG	CAGTTAACCTGTGGAAGATCTACAAAGCAGTGGTGGAGAAGCT	2	97215516	0.671275	5	FALSE	FALSE	0	ARID
GUIDES_sg0148	ARID5A	ENSG00000196843.11	GTAGTGGCGGCGCGTGCACG	CGTACCTCTCGTAGTGGCGGCGCGTGCACGTGGTGGCCGCGCT	2	97215949	0.638949	6	FALSE	FALSE	0	ARID
GUIDES_sg0149	ARID5A	ENSG00000196843.11	CTGCTTTGTAGATCTTCCAC	AGCTTCTCCACTGCTTTGTAGATCTTCCACAGGAGGTTAACTG	2	97215535	0.592012	5	FALSE	FALSE	0	ARID
GUIDES_sg0150	ARID5A	ENSG00000196843.11	CGTGCGGCACCTGAAGGGGG	TCCTGCCATACGTGCGGCACCTGAAGGGGGAGGAGGATGACAA	2	97216345	0.581465	7	FALSE	FALSE	0	ARID
GUIDES_sg0151	ARID5A	ENSG00000196843.11	TCAGGTGCCGCACGTATGGC	TCCTCCCCCTTCAGGTGCCGCACGTATGGCAGGAGGACCAGCC	2	97216461	0.523995	7	FALSE	FALSE	0	ARID
GUIDES_sg0152	ARID5A	ENSG00000196843.11	GCCATACGTGCGGCACCTGA	GGCTGGTCCTGCCATACGTGCGGCACCTGAAGGAGGGGGAGGA	2	97216339	0.496859	7	FALSE	FALSE	0	ARID
GUIDES_sg0153	ARID5B	ENSG00000150347.10	ATAATGTCTGCGGGTACAAG	CTTACCTTTCATAATGTCTGCGGGTACAAGTGGTGGCAGCGCT	10	63829483	0.670802	9	FALSE	FALSE	0	ARID
GUIDES_sg0154	ARID5B	ENSG00000150347.10	AGATGAACAAGCCTTCTTGG	AGTGCAGGGCAGATGAACAAGCCTTCTTGGTGGTGGCACTTTA	10	63817005	0.651963	7	FALSE	FALSE	0	ARID
GUIDES_sg0155	ARID5B	ENSG00000150347.10	CATATTTATGATGAATTAGG	TCAGTGGAAACATATTTATGATGAATTAGGCGGCGGTAATCCT	10	63829502	0.624204	9	FALSE	FALSE	0	ARID
GUIDES_sg0156	ARID5B	ENSG00000150347.10	CATAAATATGTTTCCACTGA	CCTAATTCATCATAAATATGTTTCCACTGACGGCGGCGGGCTG	10	63829542	0.553281	9	FALSE	FALSE	0	ARID
GUIDES_sg0157	ARID5B	ENSG00000150347.10	TAATAAATCTTTCATATGGT	TCTTCTCCTTTAATAAATCTTTCATATGGTAGGAGGATTAATC	10	63845650	0.553063	10	FALSE	FALSE	0	ARID
GUIDES_sg0158	ARID5B	ENSG00000150347.10	TTTATAAAGTGCCACCAAGA	CTTTCATGTATTTATAAAGTGCCACCAAGAAGGAGGCTTGTTC	10	63816953	0.552571	7	FALSE	FALSE	0	ARID
GUIDES_sg0159	ARID5B	ENSG00000150347.10	TTGCCATTGGTGAAGAGTGC	AAACCAAAGGTTGCCATTGGTGAAGAGTGCAGGAGGGCAGATG	10	63816980	0.50814	7	FALSE	FALSE	0	ARID
GUIDES_sg0160	ARID5B	ENSG00000150347.10	AAATAGGGTATTCGTTCTAT	TTTAAAACCTAAATAGGGTATTCGTTCTATCGGCGGCGTTTTC	10	63816909	0.472246	7	FALSE	FALSE	0	ARID
GUIDES_sg0161	ASH1L	ENSG00000116539.6	CCAGTCAACCTGTACCCCTG	GTCAAGAACCCCAGTCAACCTGTACCCCTGAGGAGGAACGACG	1	155308103	0.78265	30	FALSE	FALSE	0
GUIDES_sg0162	ASH1L	ENSG00000116539.6	TGAGGGTGAAAAAAAAACAG	CTAACGTCAGTGAGGGTGAAAAAAAAACAGAGGAGGAAAGTAG	1	155308064	0.718475	30	FALSE	FALSE	0
GUIDES_sg0163	ASH1L	ENSG00000116539.6	AGACAGGATAGCGGTTCCGG	GGTTTGGTGCAGACAGGATAGCGGTTCCGGTGGTGGATCTTGT	1	155311808	0.702501	28	FALSE	FALSE	0
GUIDES_sg0164	ASH1L	ENSG00000116539.6	GACAACTACAAGAGGAATGG	TTACGTCCCAGACAACTACAAGAGGAATGGAGGAGGACGGTAA	1	155309153	0.689948	29	FALSE	FALSE	0
GUIDES_sg0165	ASH1L	ENSG00000116539.6	CCTGTACCCCTGAGGAACGA	CCCCAGTCAACCTGTACCCCTGAGGAACGACGGCGGCATAACC	1	155308111	0.660029	30	FALSE	FALSE	0
GUIDES_sg0166	ASH1L	ENSG00000116539.6	ACCTGTTTTACAAGATCCAC	AAGTCAGCACACCTGTTTTACAAGATCCACCGGCGGAACCGCT	1	155311812	0.629758	28	FALSE	FALSE	0	BAH
GUIDES_sg0167	ASH1L	ENSG00000116539.6	TTTGGGGGAAGGTTCAAAAG	CTACTTTTTCTTTGGGGGAAGGTTCAAAAGTGGTGGAGCTGCC	1	155319358	0.582673	20	FALSE	FALSE	0	Bromodomain
GUIDES_sg0168	ASH1L	ENSG00000116539.6	TCCGGTGGATCTTGTAAAAC	GGATAGCGGTTCCGGTGGATCTTGTAAAACAGGAGGTGTGCTG	1	155311823	0.411035	28	FALSE	FALSE	0	BAH
GUIDES_sg0169	ASH2L	ENSG00000129691.11	AGTCTGGCAGCGGTATCTGG	GGACCAACCCAGTCTGGCAGCGGTATCTGGTGGTGGCATCTCA	8	37985848	0.66084	13	FALSE	FALSE	0	SPRY
GUIDES_sg0170	ASH2L	ENSG00000129691.11	AGTGTTTGCCAATGGACTGG	CCAGAAGAGTAGTGTTTGCCAATGGACTGGTGGTGGAACTTGG	8	37986396	0.639159	14	FALSE	FALSE	0	SPRY
GUIDES_sg0171	ASH2L	ENSG00000129691.11	GGACCAACCCAGTCTGGCAG	CTAGGGGCTGGGACCAACCCAGTCTGGCAGCGGCGGTATCTGG	8	37985838	0.619649	13	FALSE	FALSE	0	SPRY
GUIDES_sg0172	ASH2L	ENSG00000129691.11	ATACCGCTGCCAGACTGGGT	ATGCCACCAGATACCGCTGCCAGACTGGGTTGGTGGTCCCAGC	8	37985960	0.616026	13	FALSE	FALSE	0	SPRY
GUIDES_sg0173	ASH2L	ENSG00000129691.11	AGAAGAGTAGTGTTTGCCAA	GTCCATAGCCAGAAGAGTAGTGTTTGCCAATGGTGGACTGGTG	8	37986388	0.611539	14	FALSE	FALSE	0	SPRY
GUIDES_sg0174	ASH2L	ENSG00000129691.11	AGTAGTGTTTGCCAATGGAC	TAGCCAGAAGAGTAGTGTTTGCCAATGGACTGGTGGTGGAACT	8	37986393	0.597731	14	FALSE	FALSE	0	SPRY
GUIDES_sg0175	ASH2L	ENSG00000129691.11	GAAGATTAATATAAAATCCC	GTGTCTTCAGGAAGATTAATATAAAATCCCAGGAGGACGTCTC	8	37986345	0.582161	14	FALSE	FALSE	0	SPRY
GUIDES_sg0176	ASH2L	ENSG00000129691.11	ATGGAGTACGGAAAGGTGCC	AGGGCCTCTCATGGAGTACGGAAAGGTGCCTGGTGGTATTTTG	8	37985903	0.525645	13	FALSE	FALSE	0	SPRY
GUIDES_sg0177	ATAD1	ENSG00000138138.9	ATAGCCGAGTCAAGGTCCTG	TCTTCTCATTATAGCCGAGTCAAGGTCCTGAGGAGGACGATTG	10	89530768	0.771711	8	FALSE	FALSE	0	AAA
GUIDES_sg0178	ATAD1	ENSG00000138138.9	TAACATATTCTCTAACACAG	GATGTAGAATTAACATATTCTCTAACACAGAGGAGGAGGGCAG	10	89516584	0.730449	11	FALSE	FALSE	0	AAA
GUIDES_sg0179	ATAD1	ENSG00000138138.9	CATATTCTCTAACACAGAGG	GTAGAATTAACATATTCTCTAACACAGAGGAGGAGGGCAGCAT	10	89516587	0.639564	11	FALSE	FALSE	0	AAA
GUIDES_sg0180	ATAD1	ENSG00000138138.9	AGACCTGCTAGAAGTTGCCC	ATAGGCATGTAGACCTGCTAGAAGTTGCCCAGGAGGAAACTGA	10	89516579	0.590831	11	FALSE	FALSE	0	AAA
GUIDES_sg0181	ATAD1	ENSG00000138138.9	TTCTCATTATAGCCGAGTCA	GTAGGCATTCTTCTCATTATAGCCGAGTCAAGGAGGTCCTGAG	10	89530760	0.554489	8	FALSE	FALSE	0	AAA
GUIDES_sg0182	ATAD1	ENSG00000138138.9	GTCAAGGTCCTGAGGACGAT	TTATAGCCGAGTCAAGGTCCTGAGGACGATTGGTGGTAGCTCC	10	89530776	0.54311	8	FALSE	FALSE	0	AAA
GUIDES_sg0183	ATAD1	ENSG00000138138.9	GGGAGCTACCAATCGTCCTC	TCATAGTAATGGGAGCTACCAATCGTCCTCAGGAGGACCTTGA	10	89530739	0.529909	8	FALSE	FALSE	0	AAA
GUIDES_sg0184	ATAD1	ENSG00000138138.9	CTGAAAACCCATCAGTTTCC	AGGTCACTTCCTGAAAACCCATCAGTTTCCTGGTGGGCAACTT	10	89516644	0.319561	11	FALSE	FALSE	0	AAA
GUIDES_sg0185	ATAD2	ENSG00000156802.8	AAAGACACCGAGTACTCCTG	ATGAAAAGCTAAAGACACCGAGTACTCCTGTGGTGGCTTGCAG	8	124346243	0.768447	27	FALSE	FALSE	0
GUIDES_sg0186	ATAD2	ENSG00000156802.8	AAACACAGGAGAGTCTTCGG	ATGAGACCGGAAACACAGGAGAGTCTTCGGTGGTGGAAGAAAA	8	124340618	0.696264	28	FALSE	FALSE	0
GUIDES_sg0187	ATAD2	ENSG00000156802.8	TCCACAACAAGTGAGGGTGT	TCGCTCATGATCCACAACAAGTGAGGGTGTAGGAGGCTGAGAA	8	124338168	0.672954	29	FALSE	FALSE	0
GUIDES_sg0188	ATAD2	ENSG00000156802.8	AAAGCGAAGGAAGATTTCAC	GCACCATAAAAAAGCGAAGGAAGATTTCACAGGAGGCAAAGGA	8	124340504	0.648355	28	FALSE	FALSE	0
GUIDES_sg0189	ATAD2	ENSG00000156802.8	TAGGCACCATAAAAAAGCGA	AACTGGTACTTAGGCACCATAAAAAAGCGAAGGAGGAAGATTT	8	124340491	0.628351	28	FALSE	FALSE	0
GUIDES_sg0190	ATAD2	ENSG00000156802.8	CTCATGATCCACAACAAGTG	CTTTTAATCGCTCATGATCCACAACAAGTGAGGAGGGTGTAGG	8	124338161	0.626364	29	FALSE	FALSE	0
GUIDES_sg0191	ATAD2	ENSG00000156802.8	TCTTTTATCACCAACAAGAG	CTGGGTCTGATCTTTTATCACCAACAAGAGTGGTGGAATTTTG	8	124346201	0.621521	27	FALSE	FALSE	0
GUIDES_sg0192	ATAD2	ENSG00000156802.8	ATGTATTTATCGGCATCGCA	TAATCAGCCAATGTATTTATCGGCATCGCAAGGAGGACCATGA	8	124335277	0.606562	30	FALSE	FALSE	0
GUIDES_sg0193	ATAD3A	ENSG00000197785.9	AGTGGACCATCTCATTGATG	GGCAGGTCGAAGTGGACCATCTCATTGATGCGGCGGTCATTGA	1	1463182	0.67263	16	FALSE	FALSE	0	AAA
GUIDES_sg0194	ATAD3A	ENSG00000197785.9	CGAGCAGATCCGCCTGAAGG	ACATCATCCGCGAGCAGATCCGCCTGAAGGCGGCGGCCGAGCA	1	1455649	0.652916	7	FALSE	FALSE	1.09525
GUIDES_sg0195	ATAD3A	ENSG00000197785.9	GGTGCTCGGCCGCCTTCAGG	ACGGTCTGACGGTGCTCGGCCGCCTTCAGGCGGCGGATCTGCT	1	1455565	0.613878	7	FALSE	FALSE	1.2097
GUIDES_sg0196	ATAD3A	ENSG00000197785.9	GAATGAGATGCTGCGAGTGG	TGCGGCACAAGAATGAGATGCTGCGAGTGGAGGAGGCCGAGGC	1	1455574	0.598304	7	FALSE	FALSE	0.0918367
GUIDES_sg0197	ATAD3A	ENSG00000197785.9	GATGCTGCGAGTGGAGGCCG	ACAAGAATGAGATGCTGCGAGTGGAGGCCGAGGAGGCCCGGGC	1	1455580	0.466142	7	FALSE	FALSE	1.24762
GUIDES_sg0198	ATAD3A	ENSG00000197785.9	TGCGAGTGGAGGCCGAGGCC	AATGAGATGCTGCGAGTGGAGGCCGAGGCCCGGCGGGCGCGCG	1	1455585	0.461155	7	FALSE	FALSE	1.32236
GUIDES_sg0199	ATAD3A	ENSG00000197785.9	GCTCTGGTTGGTTGCTGGCC	CAGTCGAACTGCTCTGGTTGGTTGCTGGCCAGGAGGACCAGCA	1	1463227	0.442723	16	FALSE	FALSE	0	AAA
GUIDES_sg0200	ATAD3A	ENSG00000197785.9	GACGGTGCTCGGCCGCCTTC	AAGACGGTCTGACGGTGCTCGGCCGCCTTCAGGAGGCGGATCT	1	1455562	0.277992	7	FALSE	FALSE	0.384615
GUIDES_sg0201	ATAD3B	ENSG00000160072.15	AGTGGACCATCACGTCAATG	GGCAGGTCGAAGTGGACCATCACGTCAATGCGGCGGCTGTTGA	1	1425744	0.728277	15	FALSE	FALSE	0	AAA
GUIDES_sg0202	ATAD3B	ENSG00000160072.15	GCGACATCGCCATAGCAACC	GCACGGGTGCGCGACATCGCCATAGCAACCAGGAGGAACACCA	1	1421531	0.615908	11	FALSE	FALSE	0.5
GUIDES_sg0203	ATAD3B	ENSG00000160072.15	CAACAGCCGCATTGACGTGA	ACTGTGCCATCAACAGCCGCATTGACGTGATGGTGGTCCACTT	1	1425707	0.540158	15	FALSE	FALSE	0	AAA
GUIDES_sg0204	ATAD3B	ENSG00000160072.15	CTGCTTCATCCATGAAGAGC	AGGAAGGCGTCTGCTTCATCCATGAAGAGCAGGAGGAGGCTGT	1	1423288	0.497218	13	FALSE	FALSE	0.507519	AAA
GUIDES_sg0205	ATAD3B	ENSG00000160072.15	CACGTCAATGCGGCTGTTGA	AGTGGACCATCACGTCAATGCGGCTGTTGATGGTGGCACAGTC	1	1425754	0.478912	15	FALSE	FALSE	0	AAA
GUIDES_sg0206	ATAD3B	ENSG00000160072.15	CCAGGAACACCAAGAAGAAC	GCCATAGCAACCAGGAACACCAAGAAGAACCGGCGGGGCCTGT	1	1421549	0.455371	11	FALSE	FALSE	0.684492
GUIDES_sg0207	ATAD3B	ENSG00000160072.15	GAACTGCTCAGGCAGATTGC	TGGCACAGTCGAACTGCTCAGGCAGATTGCTGGTGGCCAGGAC	1	1425784	0.424582	15	FALSE	FALSE	0	AAA
GUIDES_sg0208	ATAD3B	ENSG00000160072.15	GTACAGGCCCCGGTTCTTCT	GGATGTGCCTGTACAGGCCCCGGTTCTTCTTGGTGGTGTTCCT	1	1421563	0.347277	11	FALSE	FALSE	0.340278
GUIDES_sg0209	ATAD3C	ENSG00000215915.5	CGTCACTGGCCGCTACATCG	ATGCGACAGCCGTCACTGGCCGCTACATCGAGGAGGCTCGGCT	1	1389800	0.678444	4	FALSE	FALSE	0.2
GUIDES_sg0210	ATAD3C	ENSG00000215915.5	GGAAGTGCTTAGAGATCGCT	GACTACGGGAGGAAGTGCTTAGAGATCGCTCGGCGGCTGACAG	1	1398031	0.618369	11	FALSE	FALSE	0.225333	AAA
GUIDES_sg0211	ATAD3C	ENSG00000215915.5	CCAGCCGAGCCTCGATGTAG	GACGGCTTCCCCAGCCGAGCCTCGATGTAGCGGCGGCCAGTGA	1	1389812	0.606225	4	FALSE	FALSE	1.06286
GUIDES_sg0212	ATAD3C	ENSG00000215915.5	TGACAGAGGGCATGTCATGC	ATCGCTCGGCTGACAGAGGGCATGTCATGCCGGCGGAAGATCG	1	1398055	0.57811	11	FALSE	FALSE	0.0441503	AAA
GUIDES_sg0213	ATAD3C	ENSG00000215915.5	ATGCCGGAAGATCGCACAGC	AGGGCATGTCATGCCGGAAGATCGCACAGCTGGTGGCCGTGTC	1	1398071	0.538539	11	FALSE	FALSE	0	AAA
GUIDES_sg0214	ATAD3C	ENSG00000215915.5	CTCGATGTAGCGGCCAGTGA	CCAGCCGAGCCTCGATGTAGCGGCCAGTGACGGCGGCTGTCGC	1	1389822	0.537374	4	FALSE	FALSE	0.8
GUIDES_sg0215	ATAD3C	ENSG00000215915.5	CCGCTACATCGAGGCTCGGC	CCGTCACTGGCCGCTACATCGAGGCTCGGCTGGTGGGGAAGCC	1	1389809	0.422248	4	FALSE	FALSE	0.714286
GUIDES_sg0216	ATAD3C	ENSG00000215915.5	CGGCCAGCTGTGCGATCTTC	TGCCAGGACACGGCCAGCTGTGCGATCTTCCGGCGGCATGACA	1	1398010	0.280767	11	FALSE	FALSE	0.206897	AAA
GUIDES_sg0217	ATAD5	ENSG00000176208.4	GACCTTCCAAAATGTGACAG	GAAACGTGTAGACCTTCCAAAATGTGACAGTGGTGGCTGTGCT	17	29219733	0.725165	20	FALSE	FALSE	0
GUIDES_sg0218	ATAD5	ENSG00000176208.4	TTGTGGCCCATCAGTAACTG	CTAAAAACTTTTGTGGCCCATCAGTAACTGTGGTGGATGCCAG	17	29220474	0.688609	21	FALSE	FALSE	0
GUIDES_sg0219	ATAD5	ENSG00000176208.4	ACTGAGAAGCTAAAAGAACA	CATCTGTAAGACTGAGAAGCTAAAAGAACAAGGAGGAAAAAGT	17	29221722	0.661293	22	FALSE	FALSE	0
GUIDES_sg0220	ATAD5	ENSG00000176208.4	ATTTGAGGAAGATGATACAG	TTTCTTCTGCATTTGAGGAAGATGATACAGAGGAGGACAGGCT	17	29220828	0.658887	21	FALSE	FALSE	0
GUIDES_sg0221	ATAD5	ENSG00000176208.4	TATAACAGGGCCAACAGGAG	ATACTGTCCTTATAACAGGGCCAACAGGAGTGGTGGGAAAAAC	17	29196358	0.573709	13	FALSE	FALSE	0	AAA
GUIDES_sg0222	ATAD5	ENSG00000176208.4	TGCAGTGTATGCTTGTGCCC	GAAAAACTGCTGCAGTGTATGCTTGTGCCCAGGAGGAGCTTGG	17	29196391	0.549395	13	FALSE	FALSE	0	AAA
GUIDES_sg0223	ATAD5	ENSG00000176208.4	GCAGTTTTTCCCACTCCTGT	ATACACTGCAGCAGTTTTTCCCACTCCTGTTGGTGGCCCTGTT	17	29196322	0.513451	13	FALSE	FALSE	0	AAA
GUIDES_sg0224	ATAD5	ENSG00000176208.4	TATGCTTGTGCCCAGGAGCT	TGCTGCAGTGTATGCTTGTGCCCAGGAGCTTGGTGGATTTAAG	17	29196398	0.503559	13	FALSE	FALSE	0	AAA
GUIDES_sg0225	ATRX	ENSG00000085224.16	CAAACAGTGTGACAGCAGTG	GTAGAAGCAACAAACAGTGTGACAGCAGTGAGGAGGATTCAAC	X	76776940	0.778474	35	FALSE	FALSE	0
GUIDES_sg0226	ATRX	ENSG00000085224.16	TGAGAGTTGAAACTGACAGG	ATAAGGAGTTTGAGAGTTGAAACTGACAGGGGGGGGTAAATTG	X	76777821	0.737217	34	FALSE	FALSE	0
GUIDES_sg0227	ATRX	ENSG00000085224.16	AGTGAGGATTCAACCTCTTG	GTGTGACAGCAGTGAGGATTCAACCTCTTGAGGAGGATATAAT	X	76776956	0.606214	35	FALSE	FALSE	0
GUIDES_sg0228	ATRX	ENSG00000085224.16	GGGGGTAAATTGGTCCCAGT	GAAACTGACAGGGGGTAAATTGGTCCCAGTTGGTGGTATGTTG	X	76777839	0.604604	34	FALSE	FALSE	0
GUIDES_sg0229	ATRX	ENSG00000085224.16	GCTGAAATTATATCCTCAAG	GCTGAAATTATATCCTCAAGAGGAGGTTGAATC	X	76776904	0.598341	35	FALSE	FALSE	0
GUIDES_sg0230	ATRX	ENSG00000085224.16	AGTTGGTATGTTGAAACGCA	AATTGGTCCCAGTTGGTATGTTGAAACGCATGGTGGTCAGTCC	X	76777856	0.57499	34	FALSE	FALSE	0
GUIDES_sg0231	ATRX	ENSG00000085224.16	ATACATAAAGAACACATTGT	GCTCCTTCAGATACATAAAGAACACATTGTAGGAGGATACCAT	X	76778776	0.569301	33	FALSE	FALSE	0
GUIDES_sg0232	ATRX	ENSG00000085224.16	TGTGTTCTTTATGTATCTGA	TATCCTACAATGTGTTCTTTATGTATCTGAAGGAGGAGCTCTG	X	76778856	0.543029	33	FALSE	FALSE	0
GUIDES_sg0233	ATXN7	ENSG00000163635.13	TGTCCGGTGAGGAATACGTG	GCACAGAGTTTGTCCGGTGAGGAATACGTGTGGTGGAGATGGG	3	63982118	0.735682	16	FALSE	FALSE	0
GUIDES_sg0234	ATXN7	ENSG00000163635.13	AATGCCAGTAGCAGTACCAG	TAACTGTCAAAATGCCAGTAGCAGTACCAGTGGTGGCGGCTCA	3	63981597	0.725389	16	FALSE	FALSE	0
GUIDES_sg0235	ATXN7	ENSG00000163635.13	GTTACCGTTGAGGGGTAGGG	ATGGGAAGATGTTACCGTTGAGGGGTAGGGAGGAGGCCCAGAG	3	63981609	0.724723	16	FALSE	FALSE	0
GUIDES_sg0236	ATXN7	ENSG00000163635.13	TCTGTGCCGACATCACAATG	CCGGACAAACTCTGTGCCGACATCACAATGTGGTGGAGTCAGC	3	63981264	0.717172	16	FALSE	FALSE	0
GUIDES_sg0237	ATXN7	ENSG00000163635.13	CAAATCGTTTTCTTCTACCC	AATAACACATCAAATCGTTTTCTTCTACCCTGGTGGACAGCCC	3	63973968	0.598466	13	FALSE	FALSE	0	SCA7
GUIDES_sg0238	ATXN7	ENSG00000163635.13	CACATTCCTTAACCCAGCGC	CACATTCCTTAACCCAGCGCAGGAGGGCTGTCC	3	63973755	0.587166	13	FALSE	FALSE	0	SCA7
GUIDES_sg0239	ATXN7	ENSG00000163635.13	CCGAGCACAAAAACAAAACC	GTGTTATTAGCCGAGCACAAAAACAAAACCAGGAGGGAAAAGG	3	63973818	0.513937	13	FALSE	FALSE	0	SCA7
GUIDES_sg0240	ATXN7	ENSG00000163635.13	GCGAATCAATTCCTTTTCCC	AGTCCGGATGGCGAATCAATTCCTTTTCCCTGGTGGTTTTGTT	3	63973915	0.47312	13	FALSE	FALSE	0	SCA7
GUIDES_sg0241	ATXN7L3	ENSG00000087152.11	CACAGCACACAGATGAGCAG	CTGCGCTGCCCACAGCACACAGATGAGCAGAGGAGGCGAACCG	17	42272169	0.696623	14	FALSE	FALSE	0	SCA7
GUIDES_sg0242	ATXN7L3	ENSG00000087152.11	CAGATGGGGAGCAAAGCGGG	GGCACTTCTCCAGATGGGGAGCAAAGCGGGAGGAGGCGGCAAT	17	42274665	0.684338	7	FALSE	FALSE	0	Sgf11
GUIDES_sg0243	ATXN7L3	ENSG00000087152.11	TCTCCAGATGGGGAGCAAAG	CCCAGGCACTTCTCCAGATGGGGAGCAAAGCGGCGGGAGGCGG	17	42274661	0.670279	7	FALSE	FALSE	0	Sgf11
GUIDES_sg0244	ATXN7L3	ENSG00000087152.11	AGAAGTGCCTGGGAATGGGT	CCCCATCTGGAGAAGTGCCTGGGAATGGGTCGGCGGAACAGCA	17	42274738	0.662298	7	FALSE	FALSE	0	Sgf11
GUIDES_sg0245	ATXN7L3	ENSG00000087152.11	CCCGAGAAAATAAATCCGTA	ACGCCGAGGGCCCGAGAAAATAAATCCGTACGGCGGTTCGCCT	17	42272163	0.6112	14	FALSE	FALSE	0	SCA7
GUIDES_sg0246	ATXN7L3	ENSG00000087152.11	ATGAGCAGAGGCGAACCGTA	CAGCACACAGATGAGCAGAGGCGAACCGTACGGCGGATTTATT	17	42272181	0.599019	14	FALSE	FALSE	0	SCA7
GUIDES_sg0247	ATXN7L3	ENSG00000087152.11	CTCTGCTCATCTGTGTGCTG	TACGGTTCGCCTCTGCTCATCTGTGTGCTGTGGTGGGCAGCGC	17	42272191	0.493818	14	FALSE	FALSE	0	SCA7
GUIDES_sg0248	ATXN7L3	ENSG00000087152.11	TCCCCATCTGGAGAAGTGCC	CCCGCTTTGCTCCCCATCTGGAGAAGTGCCTGGTGGGAATGGG	17	42274727	0.450949	7	FALSE	FALSE	0	Sgf11
GUIDES_sg0249	BAZ1A	ENSG00000198604.6	GAGCTTTGGTCGAACACAGT	GAGCTTTGGTCGAACACAGTAGGAGGTATGATG	14	35234249	0.621801	25	FALSE	FALSE	0	PHD
GUIDES_sg0250	BAZ1A	ENSG00000198604.6	TGGTACGACATGATGACAGC	GTTGTAGAATTGGTACGACATGATGACAGCTGGTGGCCTTTTT	14	35228019	0.598692	28	FALSE	FALSE	0	Bromodomain
GUIDES_sg0251	BAZ1A	ENSG00000198604.6	GAAAGGCGATGCTGAAAACA	TATGTCGAAAGAAAGGCGATGCTGAAAACATGGTGGTTCTTTG	14	35234412	0.57492	25	FALSE	FALSE	0	PHD
GUIDES_sg0252	BAZ1A	ENSG00000198604.6	GAAAACATGGTTCTTTGTGA	AGGCGATGCTGAAAACATGGTTCTTTGTGATGGTGGCTGTGAT	14	35234425	0.517095	25	FALSE	FALSE	0	PHD
GUIDES_sg0253	BAZ1A	ENSG00000198604.6	TTCTTTGTGATGGCTGTGAT	GAAAACATGGTTCTTTGTGATGGCTGTGATAGGAGGGGTCATC	14	35234435	0.439397	25	FALSE	FALSE	0	PHD
GUIDES_sg0254	BAZ1A	ENSG00000198604.6	ACGAATTATATTTAAGGCAA	TCACTTTTTCACGAATTATATTTAAGGCAATGGTGGGCTTTTT	14	35224086	0.346924	29	FALSE	FALSE	0	Bromodomain
GUIDES_sg0255	BAZ1A	ENSG00000198604.6	TTAGAAACAAGTTTCAAAAA	TACCTGGATTTTAGAAACAAGTTTCAAAAAAGGAGGCCAGCTG	14	35227936	0.346351	28	FALSE	FALSE	0	Bromodomain
GUIDES_sg0256	BAZ1A	ENSG00000198604.6	TGAACAACTTGTTGTAGAAT	TGTCTGCTTTTGAACAACTTGTTGTAGAATTGGTGGTACGACA	14	35227999	0.323986	28	FALSE	FALSE	0	Bromodomain
GUIDES_sg0257	BAZ1B	ENSG00000009954.6	AGAAGCCACACTCTACCAGG	CGCCCGGGTAAGAAGCCACACTCTACCAGGAGGAGGTCTCAGC	7	72858408	0.770317	17	FALSE	FALSE	0
GUIDES_sg0258	BAZ1B	ENSG00000009954.6	TGAAGATTCAGCAAAAACTG	AACTCCAAAGTGAAGATTCAGCAAAAACTGAGGAGGAAGTGGA	7	72874007	0.722274	13	FALSE	FALSE	0
GUIDES_sg0259	BAZ1B	ENSG00000009954.6	ACCTCAGCATCATCCACAGG	CAGCTCATCCACCTCAGCATCATCCACAGGTGGTGGTGCCTTG	7	72858343	0.708345	17	FALSE	FALSE	0
GUIDES_sg0260	BAZ1B	ENSG00000009954.6	TTTGCACCTAGCATTTTCTG	TTCGACAAACTTTGCACCTAGCATTTTCTGCGGCGGACATATC	7	72865212	0.690643	14	FALSE	FALSE	0
GUIDES_sg0261	BAZ1B	ENSG00000009954.6	TGAGACCTCCTGGTAGAGTG	TGCCTTGGGCTGAGACCTCCTGGTAGAGTGTGGTGGCTTCTTA	7	72858376	0.679471	17	FALSE	FALSE	0
GUIDES_sg0262	BAZ1B	ENSG00000009954.6	GGTACTTCACGATCTTGTGG	CAGCTGAAGCGGTACTTCACGATCTTGTGGAGGAGGATCTCTT	7	72857093	0.676672	18	FALSE	FALSE	0	Bromodomain
GUIDES_sg0263	BAZ1B	ENSG00000009954.6	AGCGGTACTTCACGATCTTG	GGCCAGCTGAAGCGGTACTTCACGATCTTGTGGTGGAGGATCT	7	72857090	0.571543	18	FALSE	FALSE	0	Bromodomain
GUIDES_sg0264	BAZ1B	ENSG00000009954.6	TCGTGAAGTACCGCTTCAGC	CTCCACAAGATCGTGAAGTACCGCTTCAGCTGGTGGCCCTTCA	7	72857147	0.569478	18	FALSE	FALSE	0	Bromodomain
GUIDES_sg0265	BAZ2A	ENSG00000076108.7	CTGCCATCGTCCCAAGATGG	GCCACATTTACTGCCATCGTCCCAAGATGGAGGAGGCTGTCCC	12	56993585	0.656231	29	FALSE	FALSE	0	PHD
GUIDES_sg0266	BAZ2A	ENSG00000076108.7	TGGGACGATGGCAGTAAATG	GCCTCCATCTTGGGACGATGGCAGTAAATGTGGTGGCAGCCAC	12	56993558	0.646525	29	FALSE	FALSE	0	PHD
GUIDES_sg0267	BAZ2A	ENSG00000076108.7	GACATGTCTAGTCTGCCGGA	GACATGTCTAGTCTGCCGGAAGGAGGGTGACAA	12	56993504	0.64408	29	FALSE	FALSE	0	PHD
GUIDES_sg0268	BAZ2A	ENSG00000076108.7	CGGTACCCACTCACCAAACG	GATGATGCGCCGGTACCCACTCACCAAACGTGGTGGGTTCACA	12	56992731	0.612661	31	FALSE	FALSE	0	Bromodomain
GUIDES_sg0269	BAZ2A	ENSG00000076108.7	AACGTGGGTTCACAGGCTCT	CCACTCACCAAACGTGGGTTCACAGGCTCTAGGAGGAAAGGCC	12	56992747	0.607156	31	FALSE	FALSE	0	Bromodomain
GUIDES_sg0270	BAZ2A	ENSG00000076108.7	TTACTGCCATCGTCCCAAGA	GCTGCCACATTTACTGCCATCGTCCCAAGATGGTGGAGGCTGT	12	56993582	0.606159	29	FALSE	FALSE	0	PHD
GUIDES_sg0271	BAZ2A	ENSG00000076108.7	GGGTTCACAGGCTCTAGGAA	CACCAAACGTGGGTTCACAGGCTCTAGGAAAGGAGGCCAGGCT	12	56992752	0.596548	31	FALSE	FALSE	0	Bromodomain
GUIDES_sg0272	BAZ2A	ENSG00000076108.7	TAGGATTTTTGATGATGCGC	GAAAAATCCATAGGATTTTTGATGATGCGCCGGCGGTACCCAC	12	56992711	0.572316	31	FALSE	FALSE	0	Bromodomain
GUIDES_sg0273	BAZ2B	ENSG00000123636.13	ATTAGAGAGAAACTAAGTAG	TTTTTCCACAATTAGAGAGAAACTAAGTAGTGGTGGACAGTAA	2	160181459	0.638051	43	FALSE	FALSE	0	Bromodomain
GUIDES_sg0274	BAZ2B	ENSG00000123636.13	AAGATTACAACAATCCCAGA	CCATAGACCCAAGATTACAACAATCCCAGATGGTGGAGACTGG	2	160189163	0.597954	41	FALSE	FALSE	0	PHD
GUIDES_sg0275	BAZ2B	ENSG00000123636.13	TGGAAACTCATGAGGATGCA	CTGACTGAAATGGAAACTCATGAGGATGCATGGTGGCCTTTTC	2	160181358	0.55067	43	FALSE	FALSE	0	Bromodomain
GUIDES_sg0276	BAZ2B	ENSG00000123636.13	GAAAGTTATTAAGAAGCCTA	CTGGTTATAAGAAAGTTATTAAGAAGCCTATGGTGGATTTTTC	2	160181425	0.544038	43	FALSE	FALSE	0	Bromodomain
GUIDES_sg0277	BAZ2B	ENSG00000123636.13	ACTTAGTTTCTCTCTAATTG	ACTGTCCACTACTTAGTTTCTCTCTAATTGTGGTGGAAAAATC	2	160181349	0.541281	43	FALSE	FALSE	0	Bromodomain
GUIDES_sg0278	BAZ2B	ENSG00000123636.13	CAACAATCCCAGATGGAGAC	CCCAAGATTACAACAATCCCAGATGGAGACTGGTGGTTTTGTC	2	160189170	0.515846	41	FALSE	FALSE	0	PHD
GUIDES_sg0279	BAZ2B	ENSG00000123636.13	TATCTCCCTTTCGACAGATT	AGTTCTTCATTATCTCCCTTTCGACAGATTTGGTGGCAGTACT	2	160189189	0.392382	41	FALSE	FALSE	0	PHD
GUIDES_sg0280	BAZ2B	ENSG00000123636.13	TTGTTGTAATCTTGGGTCTA	CCATCTGGGATTGTTGTAATCTTGGGTCTATGGTGGCAGTAGG	2	160189111	0.385517	41	FALSE	FALSE	0	PHD
GUIDES_sg0281	BCOR	ENSG00000183337.12	GGGGTGGAGCCACTCTACAG	CCAGATCACTGGGGTGGAGCCACTCTACAGAGGAGGAGCCCAG	X	39911411	0.707101	18	FALSE	FALSE	0
GUIDES_sg0282	BCOR	ENSG00000183337.12	ATTGCAGCGAAATATGCGGG	CGTTTGGAAAATTGCAGCGAAATATGCGGGAGGAGGACATTTT	X	39911600	0.687042	18	FALSE	FALSE	0
GUIDES_sg0283	BCOR	ENSG00000183337.12	TTATAACATCCAAGTATCTG	TCTTACCGTGTTATAACATCCAAGTATCTGTGGTGGCTCAGGG	X	39913285	0.658868	17	FALSE	FALSE	0
GUIDES_sg0284	BCOR	ENSG00000183337.12	CGCAATGATGATGACGCCAG	CCTCCAGGGTCGCAATGATGATGACGCCAGTGGTGGCACTTGG	X	39913551	0.648052	16	FALSE	FALSE	0
GUIDES_sg0285	BCOR	ENSG00000183337.12	TCTACCTGAGTACGTAGCCA	TCATGATGGTTCTACCTGAGTACGTAGCCAAGGAGGTGGGGTC	X	39914689	0.632532	15	FALSE	FALSE	0	Ank
GUIDES_sg0286	BCOR	ENSG00000183337.12	TTATGGTGCTGACCCCACCT	TACTTCTCTCTTATGGTGCTGACCCCACCTTGGTGGCTACGTA	X	39914697	0.616038	15	FALSE	FALSE	0	Ank
GUIDES_sg0287	BCOR	ENSG00000183337.12	CACCATAAGAGAGAAGTAGT	GTGGGGTCAGCACCATAAGAGAGAAGTAGTCGGCGGACAATTT	X	39914721	0.612887	15	FALSE	FALSE	0	Ank
GUIDES_sg0288	BCOR	ENSG00000183337.12	TTCTCAACAGCATCGTGCAG	CAAGTGATCGTTCTCAACAGCATCGTGCAGAGGAGGCCTAGG	X	39914762	0.606852	15	FALSE	FALSE	0	Ank
GUIDES_sg0289	BCORL1	ENSG00000085185.11	AAAGTGCAAGACCAAGCACA	CAGGAAAACGAAAGTGCAAGACCAAGCACATGGTGGCAACCGT	X	129162810	0.699728	11	FALSE	FALSE	0
GUIDES_sg0290	BCORL1	ENSG00000085185.11	AGAGAAGGTTCCTGTTCCTG	TTGTTGGGCAAGAGAAGGTTCCTGTTCCTGAGGAGGCGGTGCT	X	129162781	0.693217	11	FALSE	FALSE	0
GUIDES_sg0291	BCORL1	ENSG00000085185.11	GCGGTGCTCCAAACTTTGGG	TGTTCCTGAGGCGGTGCTCCAAACTTTGGGAGGAGGAGGAAGT	X	129162803	0.683934	11	FALSE	FALSE	0
GUIDES_sg0292	BCORL1	ENSG00000085185.11	TCCCAGGAGGATTATGTAGG	TGATCTGAGCTCCCAGGAGGATTATGTAGGAGGAGGTCACAGG	X	129185963	0.670483	16	FALSE	FALSE	0
GUIDES_sg0293	BCORL1	ENSG00000085185.11	ACCCGAGTAGGTAGCCAGTG	TGGCTGTCTGACCCGAGTAGGTAGCCAGTGTGGTGGGATCGGC	X	129173183	0.602933	14	FALSE	FALSE	0	Ank
GUIDES_sg0294	BCORL1	ENSG00000085185.11	CTATGGGGCCGATCCCACAC	TCCTGCTGTCCTATGGGGCCGATCCCACACTGGTGGCTACCTA	X	129173188	0.581156	14	FALSE	FALSE	0	Ank
GUIDES_sg0295	BCORL1	ENSG00000085185.11	GTAGGTAGCCAGTGTGGGAT	TCTGACCCGAGTAGGTAGCCAGTGTGGGATCGGCGGCCCCATA	X	129173189	0.569292	14	FALSE	FALSE	0	Ank
GUIDES_sg0296	BCORL1	ENSG00000085185.11	GATCGGCCCCATAGGACAGC	GCCAGTGTGGGATCGGCCCCATAGGACAGCAGGAGGAGCCAGA	X	129173206	0.541862	14	FALSE	FALSE	0	Ank
GUIDES_sg0297	BPTF	ENSG00000171634.12	ATTCGAGAACTTCTGCACAC	ACAAAGAATGATTCGAGAACTTCTGCACACTGGTGGTAAAATG	17	65971947	0.641061	32	FALSE	FALSE	0	Bromodomain
GUIDES_sg0298	BPTF	ENSG00000171634.12	ACGATATTATGAAAAGCTGA	GAGTACAAAGACGATATTATGAAAAGCTGACGGCGGAATTTGT	17	65971938	0.624249	32	FALSE	FALSE	0	Bromodomain
GUIDES_sg0299	BPTF	ENSG00000171634.12	GGGTCTACTGGTTCAAGGAA	TGCATCATTAGGGTCTACTGGTTCAAGGAAAGGAGGCCAGGCC	17	65962751	0.593161	31	FALSE	FALSE	0	Bromodomain
GUIDES_sg0300	BPTF	ENSG00000171634.12	TGGTAAAATGGGGAGTCACT	TTCTGCACACTGGTAAAATGGGGAGTCACTTGGTGGATTGTAG	17	65971967	0.570848	32	FALSE	FALSE	0	Bromodomain
GUIDES_sg0301	BPTF	ENSG00000171634.12	TCTTTGTACTCTTTCTTCCA	CATAATATCGTCTTTGTACTCTTTCTTCCATGGTGGTGGCAAG	17	65972062	0.513523	32	FALSE	FALSE	0	Bromodomain
GUIDES_sg0302	BPTF	ENSG00000171634.12	CATTAGGGTCTACTGGTTCA	TCTGGTGCATCATTAGGGTCTACTGGTTCAAGGAGGAAAGGCC	17	65962746	0.475263	31	FALSE	FALSE	0	Bromodomain
GUIDES_sg0303	BPTF	ENSG00000171634.12	GGTGCATCATTAGGGTCTAC	ATAATAATCTGGTGCATCATTAGGGTCTACTGGTGGTTCAAGG	17	65962739	0.459925	31	FALSE	FALSE	0	Bromodomain
GUIDES_sg0304	BPTF	ENSG00000171634.12	TTAATAACACCATAATAATC	CATAGGTTCCTTAATAACACCATAATAATCTGGTGGTGCATCA	17	65962718	0.424236	31	FALSE	FALSE	0	Bromodomain
GUIDES_sg0305	BRD1	ENSG00000100425.14	CGAGAATGGGAACTACGCCA	TCTCCTGCATCGAGAATGGGAACTACGCCAAGGAGGCGGCCAG	22	50170788	0.690679	13	FALSE	FALSE	0
GUIDES_sg0306	BRD1	ENSG00000100425.14	TATTATCAAAAAAGAGAACG	CAACTTCTCTTATTATCAAAAAAGAGAACGAGGAGGAACAGCT	22	50169268	0.662979	15	FALSE	FALSE	0
GUIDES_sg0307	BRD1	ENSG00000100425.14	TTAATGCGCCCAAATGTGGG	TTAATGCGCCCAAATGTGGGCGGCGGGGCAAAC	22	50170703	0.645366	13	FALSE	FALSE	0
GUIDES_sg0308	BRD1	ENSG00000100425.14	GGTCTCACCAACGGCTTTGG	GGTCTCACCAACGGCTTTGGGGGGGGTGCGAGG	22	50171344	0.604965	12	FALSE	FALSE	0
GUIDES_sg0309	BRD1	ENSG00000100425.14	AGGAGCGAGCAGGAGCCGGG	TGGGGGTGCGAGGAGCGAGCAGGAGCCGGGCGGCGGCGGCCTG	22	50171371	0.600676	12	FALSE	FALSE	0
GUIDES_sg0310	BRD1	ENSG00000100425.14	GCAAACCGGCTCTTGTGCGA	TGTGGGCGGGGCAAACCGGCTCTTGTGCGACGGCGGCACACGC	22	50170727	0.598534	13	FALSE	FALSE	0
GUIDES_sg0311	BRD1	ENSG00000100425.14	CCAACGGCTTTGGGGGTGCG	CCAGGTCTCACCAACGGCTTTGGGGGTGCGAGGAGGAGCGAGC	22	50171351	0.57722	12	FALSE	FALSE	0
GUIDES_sg0312	BRD1	ENSG00000100425.14	TCTTGTGCGACGGCACACGC	GCAAACCGGCTCTTGTGCGACGGCACACGCTGGTGGAGGACCG	22	50170737	0.57179	13	FALSE	FALSE	0
GUIDES_sg0313	BRD2	ENSG00000204256.8	TAGCAGTGAGAGCTCCTCTG	GTGAGGAAAGTAGCAGTGAGAGCTCCTCTGAGGAGGAAGAGGA	6	32945678	0.748962	14	FALSE	FALSE	0
GUIDES_sg0314	BRD2	ENSG00000204256.8	AAGCGGTTACAAGATGTCAG	GGAATTAGAAAAGCGGTTACAAGATGTCAGCGGCGGACAGCTC	6	32948203	0.747553	18	FALSE	FALSE	0
GUIDES_sg0315	BRD2	ENSG00000204256.8	GTCCAATATCCAAGCCCAAG	CTGTCCCAGGGTCCAATATCCAAGCCCAAGAGGAGGAAAAGAG	6	32945962	0.745063	15	FALSE	FALSE	0
GUIDES_sg0316	BRD2	ENSG00000204256.8	GCGCTCAAGCTCTCTAAGTG	AAAGGACATAGCGCTCAAGCTCTCTAAGTGTGGTGGATGGCTT	6	32947667	0.690719	17	FALSE	FALSE	0
GUIDES_sg0317	BRD2	ENSG00000204256.8	GAGTGAAAGCTCAGACTCAG	AGGAAGAAGAGAGTGAAAGCTCAGACTCAGAGGAGGAAGAAAG	6	32945741	0.684581	14	FALSE	FALSE	0
GUIDES_sg0318	BRD2	ENSG00000204256.8	TACAGGTTATGATTCAGAGG	CTGCCCTGCCTACAGGTTATGATTCAGAGGAGGAGGAGGAAGA	6	32947666	0.658115	17	FALSE	FALSE	0
GUIDES_sg0319	BRD2	ENSG00000204256.8	GCCTACAGGTTATGATTCAG	CACCTGCCCTGCCTACAGGTTATGATTCAGAGGAGGAGGAGGA	6	32947663	0.657003	17	FALSE	FALSE	0
GUIDES_sg0320	BRD2	ENSG00000204256.8	CCTGCCTACGTAAGAAACCC	TATGTCCTTTCCTGCCTACGTAAGAAACCCCGGCGGAAGCCCT	6	32947896	0.653464	17	FALSE	FALSE	0
GUIDES_sg0321	BRD3	ENSG00000169925.12	ATACAATCCCCCAGACCACG	ATTGCTACAAATACAATCCCCCAGACCACGAGGAGGTTGTGGC	9	136910514	0.704421	10	FALSE	FALSE	0	Bromodomain
GUIDES_sg0322	BRD3	ENSG00000169925.12	AGCGCCCTTGCTCACCATGG	GGCTGCTCTCAGCGCCCTTGCTCACCATGGGGGGGGCCGCGGG	9	136906997	0.660217	11	FALSE	FALSE	0
GUIDES_sg0323	BRD3	ENSG00000169925.12	TACTGGGGCCTGAGACAGGG	TTGGTTTGTTTACTGGGGCCTGAGACAGGGCGGCGGCCAGCTG	9	136905363	0.657727	12	FALSE	FALSE	0
GUIDES_sg0324	BRD3	ENSG00000169925.12	GAAGCACAAAGTGAAGGCCG	AGGAGAAGGAGAAGCACAAAGTGAAGGCCGAGGAGGAAGAGAA	9	136905294	0.643541	12	FALSE	FALSE	0
GUIDES_sg0325	BRD3	ENSG00000169925.12	AAGCGTCTGCAGGATGTCAG	GGAGCTGGAAAAGCGTCTGCAGGATGTCAGCGGCGGGCAGCTG	9	136899913	0.634379	14	FALSE	FALSE	0
GUIDES_sg0326	BRD3	ENSG00000169925.12	AGCAATTCGAGAACATCAGC	TTGTATTTGTAGCAATTCGAGAACATCAGCCGGCGGACATCAG	9	136910487	0.560336	10	FALSE	FALSE	0	Bromodomain
GUIDES_sg0327	BRD3	ENSG00000169925.12	CCTGTGCGTCTGGGTACTCT	GCAGCAAAGCCCTGTGCGTCTGGGTACTCTCGGCGGCCATCCA	9	136910526	0.520594	10	FALSE	FALSE	0	Bromodomain
GUIDES_sg0328	BRD3	ENSG00000169925.12	CCGAGAGTACCCAGACGCAC	AGATGGATGGCCGAGAGTACCCAGACGCACAGGAGGGCTTTGC	9	136910448	0.512078	10	FALSE	FALSE	0	Bromodomain
GUIDES_sg0329	BRD4	ENSG00000141867.13	ACGCTCCTCTTTCTCCCGAG	GGGCCTTCTCACGCTCCTCTTTCTCCCGAGCGGCGGCGCGGCG	19	15349960	0.702034	25	FALSE	FALSE	0
GUIDES_sg0330	BRD4	ENSG00000141867.13	CTTTCTCCCGAGCGGCGCGG	TCACGCTCCTCTTTCTCCCGAGCGGCGCGGCGGCGGAACTGCT	19	15349968	0.682198	25	FALSE	FALSE	0
GUIDES_sg0331	BRD4	ENSG00000141867.13	CCTCTTTCTCCCGAGCGGCG	TTCTCACGCTCCTCTTTCTCCCGAGCGGCGCGGCGGCGGAACT	19	15349965	0.674184	25	FALSE	FALSE	0
GUIDES_sg0332	BRD4	ENSG00000141867.13	TGAAGCCTGTGGATGTCGGG	GGGCCGGAAATGAAGCCTGTGGATGTCGGGAGGAGGCCTGTGA	19	15350231	0.669292	24	FALSE	FALSE	0
GUIDES_sg0333	BRD4	ENSG00000141867.13	GAATAAAAAAAGCAAAGCCA	AAGTGGAAGAGAATAAAAAAAGCAAAGCCAAGGAGGAACCTCC	19	15367019	0.655434	14	FALSE	FALSE	0
GUIDES_sg0334	BRD4	ENSG00000141867.13	CGAGCACGCTGAGAAGGAGA	AGGCTCAGGCCGAGCACGCTGAGAAGGAGAAGGAGGAGCGGCT	19	15350047	0.633476	25	FALSE	FALSE	0
GUIDES_sg0335	BRD4	ENSG00000141867.13	TCTGGAACTGTGACATCTGG	TGGGTCAGGCTCTGGAACTGTGACATCTGGGGGGGGGAATGTA	19	15350790	0.620696	22	FALSE	FALSE	0
GUIDES_sg0336	BRD4	ENSG00000141867.13	GGCGGTGCGTTCTGCTCTGG	GGCCCCTGGTGGCGGTGCGTTCTGCTCTGGGGGGGGCCGGATC	19	15350286	0.562607	24	FALSE	FALSE	0
GUIDES_sg0337	BRD7	ENSG00000166164.11	ATACGGATAATCTTGGCACG	CTGCCATGACATACGGATAATCTTGGCACGTGGTGGCCAAAAA	16	50357589	0.717946	14	FALSE	FALSE	0
GUIDES_sg0338	BRD7	ENSG00000166164.11	CTGGAGTCCAAACGCCCTGG	GTCTTGAGTACTGGAGTCCAAACGCCCTGGTGGTGGCTCTACT	16	50354667	0.682285	16	FALSE	FALSE	0
GUIDES_sg0339	BRD7	ENSG00000166164.11	AAGAGACAGATCATGTTCGG	TGAGGGACCCAAGAGACAGATCATGTTCGGAGGAGGGGGTCTG	16	50354207	0.668147	17	FALSE	FALSE	0
GUIDES_sg0340	BRD7	ENSG00000166164.11	TGGACTCCAGTACTCAAGAC	CCAGGGCGTTTGGACTCCAGTACTCAAGACAGGAGGCTCATAG	16	50354624	0.640622	16	FALSE	FALSE	0
GUIDES_sg0341	BRD7	ENSG00000166164.11	CCAAGATTATCCGTATGTCA	TGGCCACGTGCCAAGATTATCCGTATGTCATGGTGGCAGATAG	16	50357541	0.623212	14	FALSE	FALSE	0
GUIDES_sg0342	BRD7	ENSG00000166164.11	GTACTGGAGTCCAAACGCCC	CCTGTCTTGAGTACTGGAGTCCAAACGCCCTGGTGGTGGCTCT	16	50354664	0.617113	16	FALSE	FALSE	0
GUIDES_sg0343	BRD7	ENSG00000166164.11	AGACAGATCATGTTCGGAGG	GGGACCCAAGAGACAGATCATGTTCGGAGGGGGGGGTCTGGTG	16	50354210	0.605684	17	FALSE	FALSE	0
GUIDES_sg0344	BRD7	ENSG00000166164.11	ATTACAGAAGTAGAGCCACC	ATTACAGAAGTAGAGCCACCAGGAGGGCGTTTG	16	50354596	0.600834	16	FALSE	FALSE	0
GUIDES_sg0345	BRD8	ENSG00000112983.13	TGTTTGCATAATCAACTGCG	CAGACTCGGATGTTTGCATAATCAACTGCGTGGTGGCCAAGAA	5	137495849	0.716326	22	FALSE	FALSE	0
GUIDES_sg0346	BRD8	ENSG00000112983.13	TACACTGCAGTCACACACAC	TACACAATGCTACACTGCAGTCACACACACTGGTGGCAGACTC	5	137498993	0.695096	18	FALSE	FALSE	0
GUIDES_sg0347	BRD8	ENSG00000112983.13	AGACCATGATGTCTATCACA	ACAATAGCTCAGACCATGATGTCTATCACATGGTGGCAGTGGA	5	137496716	0.685272	21	FALSE	FALSE	0	Bromodomain
GUIDES_sg0348	BRD8	ENSG00000112983.13	CTGCCATGTGATAGACATCA	TGCATCTCCACTGCCATGTGATAGACATCATGGTGGTCTGAGC	5	137496634	0.625448	21	FALSE	FALSE	0	Bromodomain
GUIDES_sg0349	BRD8	ENSG00000112983.13	TGATGTCTATCACATGGCAG	GCTCAGACCATGATGTCTATCACATGGCAGTGGTGGAGATGCA	5	137496722	0.608035	21	FALSE	FALSE	0	Bromodomain
GUIDES_sg0350	BRD8	ENSG00000112983.13	AGCTCTCCATACAAGCATGA	GATTAGCTGCAGCTCTCCATACAAGCATGATGGTGGCTTTCTT	5	137497776	0.587297	19	FALSE	FALSE	0	Bromodomain
GUIDES_sg0351	BRD8	ENSG00000112983.13	GCTGAAATTCAGCTGTGCTT	ATAATGTCACGCTGAAATTCAGCTGTGCTTCGGCGGATCAGTC	5	137496706	0.536025	21	FALSE	FALSE	0	Bromodomain
GUIDES_sg0352	BRD8	ENSG00000112983.13	AGAAAGCCATCATGCTTGTA	AAAATTTGGAAGAAAGCCATCATGCTTGTATGGTGGAGAGCTG	5	137497812	0.398072	19	FALSE	FALSE	0	Bromodomain
GUIDES_sg0353	BRD9	ENSG00000028310.13	CTCCTGGACCAGATCACAGG	GGTGGACGACCTCCTGGACCAGATCACAGGCGGCGGAGACCAC	5	876290	0.704216	15	FALSE	FALSE	0
GUIDES_sg0354	BRD9	ENSG00000028310.13	CGCCTGTGATCTGGTCCAGG	GAGTGGTCTCCGCCTGTGATCTGGTCCAGGAGGAGGTCGTCCA	5	876270	0.670124	15	FALSE	FALSE	0
GUIDES_sg0355	BRD9	ENSG00000028310.13	GAGCTGCTCTACTCAGCCTA	GGACGAGATGGAGCTGCTCTACTCAGCCTACGGCGGAGATGAG	5	878569	0.651393	14	FALSE	FALSE	0
GUIDES_sg0356	BRD9	ENSG00000028310.13	GAAGCACAGGCGGAGCGCGG	GGACCTGCACGAAGCACAGGCGGAGCGCGGCGGCGGCTCTCGG	5	865628	0.648401	20	FALSE	FALSE	0
GUIDES_sg0357	BRD9	ENSG00000028310.13	AGTATTTGGCGACTTGAAGT	AGAATAATTCAGTATTTGGCGACTTGAAGTCGGCGGACGAGAT	5	878538	0.627647	14	FALSE	FALSE	0
GUIDES_sg0358	BRD9	ENSG00000028310.13	CCCTGTCCAACGCCTCCGAG	AACCTCAGCTCCCTGTCCAACGCCTCCGAGAGGAGGGACCAGC	5	865677	0.611907	20	FALSE	FALSE	0
GUIDES_sg0359	BRD9	ENSG00000028310.13	GCTGGAAGAGCGTCCTAGAG	ACCTGCTTCAGCTGGAAGAGCGTCCTAGAGTGGTGGTCTCCGC	5	876243	0.611212	15	FALSE	FALSE	0
GUIDES_sg0360	BRD9	ENSG00000028310.13	CACGCCTGTCTCATCTCCGT	GCGCACACTGCACGCCTGTCTCATCTCCGTAGGAGGCTGAGTA	5	878503	0.607994	14	FALSE	FALSE	0
GUIDES_sg0361	BRDT	ENSG00000137948.14	CAACTCCAGTTCACAAACTG	GAGCTTCAGTCAACTCCAGTTCACAAACTGCGGCGGCCCAAGT	1	92441987	0.740087	9	FALSE	FALSE	0
GUIDES_sg0362	BRDT	ENSG00000137948.14	ATCTATTTCTCCCTTGAACG	TTCCTAAGACATCTATTTCTCCCTTGAACGTGGTGGTACAGGG	1	92441948	0.650866	9	FALSE	FALSE	0
GUIDES_sg0363	BRDT	ENSG00000137948.14	GATGTCTTAGGAAATACAGA	GGGAGAAATAGATGTCTTAGGAAATACAGAAGGAGGAATTTCT	1	92441906	0.62159	9	FALSE	FALSE	0
GUIDES_sg0364	BRDT	ENSG00000137948.14	GGAGAATAAATATTATGCGA	AGAAGCGCTTGGAGAATAAATATTATGCGAAGGAGGCTTCAGA	1	92430259	0.570181	7	FALSE	FALSE	0	Bromodomain
GUIDES_sg0365	BRDT	ENSG00000137948.14	TACCATTATAAAAAACCCAA	AGGATTATTATACCATTATAAAAAACCCAATGGTGGATTTAAA	1	92430211	0.560475	7	FALSE	FALSE	0	Bromodomain
GUIDES_sg0366	BRDT	ENSG00000137948.14	AAATACAATTAAGAAGCGCT	CAATGGATTTAAATACAATTAAGAAGCGCTTGGTGGAGAATAA	1	92430238	0.474865	7	FALSE	FALSE	0	Bromodomain
GUIDES_sg0367	BRDT	ENSG00000137948.14	TGGAGATGACATTGTTCTTA	TGGAGATGACATTGTTCTTATGGTGGCACAAGC	1	92433724	0.299316	8	FALSE	FALSE	0	Bromodomain
GUIDES_sg0368	BRDT	ENSG00000137948.14	ATCCATTGGGTTTTTTATAA	TTGTATTTAAATCCATTGGGTTTTTTATAATGGTGGTATAATA	1	92430308	0.226811	7	FALSE	FALSE	0	Bromodomain
GUIDES_sg0369	BRPF1	ENSG00000156983.11	TTTCCCAGAGGACAGCAGTG	CTCGGGGCACTTTCCCAGAGGACAGCAGTGAGGAGGATACCTC	3	9787327	0.750221	14	FALSE	FALSE	0
GUIDES_sg0370	BRPF1	ENSG00000156983.11	ACGAGGTCCAGAGCATCCAG	TTTGGCCCACACGAGGTCCAGAGCATCCAGCGGCGGGGAGTCC	3	9787555	0.680173	15	FALSE	FALSE	0
GUIDES_sg0371	BRPF1	ENSG00000156983.11	TGAGAATGAGGCCTACTCCG	CCTCAGGCACTGAGAATGAGGCCTACTCCGTGGTGGGCACTGG	3	9787363	0.672221	14	FALSE	FALSE	0
GUIDES_sg0372	BRPF1	ENSG00000156983.11	CAGGGATGGGAACCCCATGG	AGTGGGGGCACAGGGATGGGAACCCCATGGTGGTGGAACATAC	3	9788100	0.672008	16	FALSE	FALSE	0
GUIDES_sg0373	BRPF1	ENSG00000156983.11	TTACCAGCCAATGGCTTCAG	TTACCAGCCAATGGCTTCAGCGGCGGTGGAAAC	3	9786713	0.663254	13	FALSE	FALSE	0
GUIDES_sg0374	BRPF1	ENSG00000156983.11	GGCCTCATTCTCAGTGCCTG	CCACGGAGTAGGCCTCATTCTCAGTGCCTGAGGAGGTATCCTC	3	9787313	0.662074	14	FALSE	FALSE	0
GUIDES_sg0375	BRPF1	ENSG00000156983.11	ACTTGGGGAGCAGATGACCC	AGGTGCTGAAACTTGGGGAGCAGATGACCCAGGAGGAAGCCCG	3	9788083	0.6579	16	FALSE	FALSE	0
GUIDES_sg0376	BRPF1	ENSG00000156983.11	CTCTCGGGGCACTTTCCCAG	AACCCTCCTTCTCTCGGGGCACTTTCCCAGAGGAGGACAGCAG	3	9787315	0.64664	14	FALSE	FALSE	0
GUIDES_sg0377	BRPF3	ENSG00000096070.15	CTGCTGCCCTTTGAAGACCG	CAGAAGCCTCCTGCTGCCCTTTGAAGACCGCGGCGGAGACCTG	6	36193074	0.681195	12	FALSE	FALSE	0
GUIDES_sg0378	BRPF3	ENSG00000096070.15	GAATGTAGTTTGGGTCTCAG	GTCTGACTCTGAATGTAGTTTGGGTCTCAGTGGTGGTGGACTG	6	36185760	0.675935	10	FALSE	FALSE	0
GUIDES_sg0379	BRPF3	ENSG00000096070.15	CAGGTTCCTAAAGCCCAGAA	AACCTCCAAGCAGGTTCCTAAAGCCCAGAAAGGAGGTGGAAGA	6	36181800	0.670972	9	FALSE	FALSE	0
GUIDES_sg0380	BRPF3	ENSG00000096070.15	GTTCCTAAAGCCCAGAAAGG	CTCCAAGCAGGTTCCTAAAGCCCAGAAAGGTGGTGGAAGAAGA	6	36181803	0.670704	9	FALSE	FALSE	0
GUIDES_sg0381	BRPF3	ENSG00000096070.15	TTAATGGGTTTCAGAGTAGG	TTTGCTATCATTAATGGGTTTCAGAGTAGGGGGGGGCTCCGGG	6	36182077	0.66444	9	FALSE	FALSE	0
GUIDES_sg0382	BRPF3	ENSG00000096070.15	CAGGGTAGGAGGGGTAGCCT	CTCACCAAGGCAGGGTAGGAGGGGTAGCCTCGGCGGCACTTGG	6	36193068	0.551412	12	FALSE	FALSE	0	PWWP
GUIDES_sg0383	BRPF3	ENSG00000096070.15	TCATCGATCCCAAGATGCCC	TCATCGATCCCAAGATGCCCCGGCGGGAGGGCC	6	36196699	0.52542	13	FALSE	FALSE	0	PWWP
GUIDES_sg0384	BRPF3	ENSG00000096070.15	CTTTGAAGACCGCGGAGACC	TCCTGCTGCCCTTTGAAGACCGCGGAGACCTGGTGGAGCCCTT	6	36193082	0.488978	12	FALSE	FALSE	0	PWWP
GUIDES_sg0385	BRWD1	ENSG00000185658.9	TAAGGCAGAGAGCATCTCAG	TGCAGAAACTTAAGGCAGAGAGCATCTCAGAGGAGGAAGCAGA	21	40571300	0.756619	41	FALSE	FALSE	0
GUIDES_sg0386	BRWD1	ENSG00000185658.9	AAGCCAGAACAGGTCTCCTG	AAATCATCAAAAGCCAGAACAGGTCTCCTGAGGAGGATTACTC	21	40568306	0.739325	42	FALSE	FALSE	0
GUIDES_sg0387	BRWD1	ENSG00000185658.9	GCAGTGTGAGAACTGGACAC	ATTGCTCTGGGCAGTGTGAGAACTGGACACTGGTGGTAATAGT	21	40571238	0.733117	41	FALSE	FALSE	0
GUIDES_sg0388	BRWD1	ENSG00000185658.9	CAAACGCCCTAGGTTAAGTG	AAAGACAAAGCAAACGCCCTAGGTTAAGTGTGGTGGATGATAA	21	40569174	0.725382	42	FALSE	FALSE	0
GUIDES_sg0389	BRWD1	ENSG00000185658.9	GTGACTCTTGAAATACTGGG	AAGTAAAGAAGTGACTCTTGAAATACTGGGTGGTGGAATTTCT	21	40670424	0.715777	6	FALSE	FALSE	0
GUIDES_sg0390	BRWD1	ENSG00000185658.9	GGAAGCTGACGATGACAAAG	CAGAACTACTGGAAGCTGACGATGACAAAGAGGAGGTAGCTAA	21	40572282	0.712586	40	FALSE	FALSE	0
GUIDES_sg0391	BRWD1	ENSG00000185658.9	TAGCTACAGCAGAAGCATTG	AACTTTTTTCTAGCTACAGCAGAAGCATTGCGGCGGTGAGGCA	21	40571350	0.694413	41	FALSE	FALSE	0
GUIDES_sg0392	BRWD1	ENSG00000185658.9	ATAATACAAAAACCAAAAGG	GACTGTACTGATAATACAAAAACCAAAAGGAGGAGGAAAACGA	21	40569065	0.692103	42	FALSE	FALSE	0
GUIDES_sg0393	BTAF1	ENSG00000095564.9	TAAGTGACAGAGGGCAAGTG	TAATCTCAAATAAGTGACAGAGGGCAAGTGAGGAGGTTTGAGG	10	93784586	0.686572	36	FALSE	FALSE	0	Helicase_C
GUIDES_sg0394	BTAF1	ENSG00000095564.9	ATGGAATGCCTCTGACCAGG	CCGGGAAACAATGGAATGCCTCTGACCAGGAGGAGGTATGCTG	10	93784541	0.670255	36	FALSE	FALSE	0	Helicase_C
GUIDES_sg0395	BTAF1	ENSG00000095564.9	CAATGGCCTGTTAATGTTGG	TTCATCCACCCAATGGCCTGTTAATGTTGGCGGCGGACAAACC	10	93768898	0.668584	29	FALSE	FALSE	0	SNF2_N
GUIDES_sg0396	BTAF1	ENSG00000095564.9	AACATTAACAGGCCATTGGG	TTTGTCCGCCAACATTAACAGGCCATTGGGTGGTGGATGAAGT	10	93768886	0.664765	29	FALSE	FALSE	0	SNF2_N
GUIDES_sg0397	BTAF1	ENSG00000095564.9	GCAGCATACCTCCTGGTCAG	AGATTAGATGGCAGCATACCTCCTGGTCAGAGGAGGCATTCCA	10	93784704	0.655879	36	FALSE	FALSE	0	Helicase_C
GUIDES_sg0398	BTAF1	ENSG00000095564.9	GTGTTAAGACTAATGCTGGA	GGATGTTGAGGTGTTAAGACTAATGCTGGATGGTGGTTGCACA	10	93778660	0.632511	35	FALSE	FALSE	0	SNF2_N
GUIDES_sg0399	BTAF1	ENSG00000095564.9	GGCGGACAAACCACTAAGGA	TGTTAATGTTGGCGGACAAACCACTAAGGAAGGAGGAAGTGGC	10	93768916	0.629613	29	FALSE	FALSE	0	SNF2_N
GUIDES_sg0400	BTAF1	ENSG00000095564.9	GGCCATTGGGTGGATGAAGT	AACATTAACAGGCCATTGGGTGGATGAAGTAGGAGGTAAATTT	10	93768896	0.61867	29	FALSE	FALSE	0	SNF2_N
GUIDES_sg0401	C11ORF30	ENSG00000158636.12	CGTTAGGGAAGAGCCAACAG	TTTTCCTTGTCGTTAGGGAAGAGCCAACAGTGGTGGATGGACT	11	76256968	0.777809	21	FALSE	FALSE	0
GUIDES_sg0402	C11ORF30	ENSG00000158636.12	ACAGTTACAAAGATAACTGG	CCAGCCTCCCACAGTTACAAAGATAACTGGTGGTGGCAGTTCT	11	76256929	0.74096	21	FALSE	FALSE	0
GUIDES_sg0403	C11ORF30	ENSG00000158636.12	ACAGCACACACAGCATCCCA	AGCCAGATGTACAGCACACACAGCATCCCATGGTGGTGGCCAA	11	76255666	0.704655	20	FALSE	FALSE	0
GUIDES_sg0404	C11ORF30	ENSG00000158636.12	TTCACCAGTGAGCATGCTAG	ATGATCCTGCTTCACCAGTGAGCATGCTAGTGGTGGCAAGAGC	11	76257085	0.697876	21	FALSE	FALSE	0
GUIDES_sg0405	C11ORF30	ENSG00000158636.12	TGCTTTTACCAAACACAGCG	GCAGTCACACTGCTTTTACCAAACACAGCGAGGAGGAACTTGG	11	76255339	0.689656	20	FALSE	FALSE	0
GUIDES_sg0406	C11ORF30	ENSG00000158636.12	CACCACCGAAGTCTGTGTTG	TGGACTTCACCACCACCGAAGTCTGTGTTGCGGCGGTCTGTGA	11	76253333	0.688062	19	FALSE	FALSE	0
GUIDES_sg0407	C11ORF30	ENSG00000158636.12	CAGCGAGGAACTTGGAACTG	TTACCAAACACAGCGAGGAACTTGGAACTGAGGAGGAGGGCGA	11	76255354	0.687891	20	FALSE	FALSE	0
GUIDES_sg0408	C11ORF30	ENSG00000158636.12	TTGGCTCTTCCCTAACGACA	CCATCCACTGTTGGCTCTTCCCTAACGACAAGGAGGAAAATTG	11	76257236	0.686149	21	FALSE	FALSE	0
GUIDES_sg0409	CARM1	ENSG00000142453.7	CAACCTGACGGACCGCATCG	TGAAGAGTAACAACCTGACGGACCGCATCGTGGTGGTCATCCC	19	11024589	0.745257	7	FALSE	FALSE	0	Methyltransf_11
GUIDES_sg0410	CARM1	ENSG00000142453.7	AGGGGTTTTTCAGATCCAGG	TACCTAAAGAAGGGGTTTTTCAGATCCAGGAGGAGGTTACTGG	19	11031361	0.741362	13	FALSE	FALSE	0
GUIDES_sg0411	CARM1	ENSG00000142453.7	GGTGAAGAGTAACAACCTGA	TGCAGGTCTTGGTGAAGAGTAACAACCTGACGGCGGACCGCAT	19	11024577	0.711491	7	FALSE	FALSE	0	Methyltransf_11
GUIDES_sg0412	CARM1	ENSG00000142453.7	AGCACCTACAACCTCAGCAG	GAACACGGGCAGCACCTACAACCTCAGCAGCGGCGGGATGGCC	19	11031605	0.654315	14	FALSE	FALSE	0
GUIDES_sg0413	CARM1	ENSG00000142453.7	CTCCCACTACACATCTCCCT	CCCCACCCGGCTCCCACTACACATCTCCCTCGGCGGAAAACAT	19	11031562	0.633308	14	FALSE	FALSE	0
GUIDES_sg0414	CARM1	ENSG00000142453.7	CTACAACCTCAGCAGCGGGA	CGGGCAGCACCTACAACCTCAGCAGCGGGATGGTGGCCGTGGC	19	11031610	0.620082	14	FALSE	FALSE	0
GUIDES_sg0415	CARM1	ENSG00000142453.7	CGTGGTCATCCCGGGCAAGG	CGGACCGCATCGTGGTCATCCCGGGCAAGGTGGTGGAGGAGGT	19	11024607	0.598438	7	FALSE	FALSE	0	Methyltransf_11
GUIDES_sg0416	CARM1	ENSG00000142453.7	GGTGTCACTCCCCGAGCAGG	AGGTGGAGGAGGTGTCACTCCCCGAGCAGGTGGTGGACATCAT	19	11024634	0.588046	7	FALSE	FALSE	0	Methyltransf_11
GUIDES_sg0417	CBX1	ENSG00000108468.10	ATTGGAGCTACAGACTCCAG	GGAGCGGATTATTGGAGCTACAGACTCCAGTGGTGGAGAGCTC	17	46152435	0.708038	8	FALSE	FALSE	0	Chromo_shadow
GUIDES_sg0418	CBX1	ENSG00000108468.10	AAAAGTTCTCGACCGTCGAG	ATGTGGTGGAAAAAGTTCTCGACCGTCGAGTGGTGGTAAAGGG	17	46154317	0.704568	6	FALSE	FALSE	0	Chromo
GUIDES_sg0419	CBX1	ENSG00000108468.10	CTTTGCCCTTTACCACTCGA	AGGTACTCCACTTTGCCCTTTACCACTCGACGGCGGTCGAGAA	17	46154280	0.598082	6	FALSE	FALSE	0	Chromo
GUIDES_sg0420	CBX1	ENSG00000108468.10	GGAGTACCTCCTAAAGTGGA	AGGGCAAAGTGGAGTACCTCCTAAAGTGGAAGGAGGGATTCTC	17	46154353	0.592493	6	FALSE	FALSE	0	Chromo
GUIDES_sg0421	CBX1	ENSG00000108468.10	CAGAAACTCAGCAATGAGGT	TCTGTGACTGCAGAAACTCAGCAATGAGGTCGGCGGGGCAATC	17	46153496	0.584669	7	FALSE	FALSE	0	Chromo
GUIDES_sg0422	CBX1	ENSG00000108468.10	AAGTGGAGTACCTCCTAAAG	GTAAAGGGCAAAGTGGAGTACCTCCTAAAGTGGTGGAAGGGAT	17	46154349	0.578409	6	FALSE	FALSE	0	Chromo
GUIDES_sg0423	CBX1	ENSG00000108468.10	GTAGCTCCAATAATCCGCTC	ACTGGAGTCTGTAGCTCCAATAATCCGCTCCGGCGGCTCCAAA	17	46152423	0.572952	8	FALSE	FALSE	0	Chromo_shadow
GUIDES_sg0424	CBX1	ENSG00000108468.10	CAGGAACATGAGCTCTCCAC	ACCATTTCATCAGGAACATGAGCTCTCCACTGGTGGAGTCTGT	17	46152395	0.553202	8	FALSE	FALSE	0	Chromo_shadow
GUIDES_sg0425	CBX2	ENSG00000173894.6	AGAACCGGAAGAGAGGCAAG	AAGGAGGTGCAGAACCGGAAGAGAGGCAAGAGGAGGCCGAGAG	17	77755534	0.753684	4	FALSE	FALSE	0
GUIDES_sg0426	CBX2	ENSG00000173894.6	AAGCACTCTTCCCTCCCAGG	TGCTGCAGACAAGCACTCTTCCCTCCCAGGGGGGGGTCCTTGG	17	77755903	0.731243	4	FALSE	FALSE	0
GUIDES_sg0427	CBX2	ENSG00000173894.6	GAGTACCTGGTCAAGTGGCG	GGGCAAGCTGGAGTACCTGGTCAAGTGGCGCGGCGGCTGGTCC	17	77752211	0.681658	2	FALSE	FALSE	0	Chromo
GUIDES_sg0428	CBX2	ENSG00000173894.6	ACATAACAGCTGGGAGCCGG	ACATAACAGCTGGGAGCCGGAGGAGGAGAACAT	17	77753180	0.658626	3	FALSE	FALSE	0	Chromo
GUIDES_sg0429	CBX2	ENSG00000173894.6	AAGAGAGGCAAGAGGCCGAG	GCAGAACCGGAAGAGAGGCAAGAGGCCGAGAGGAGGCCGGCCA	17	77755542	0.632904	4	FALSE	FALSE	0
GUIDES_sg0430	CBX2	ENSG00000173894.6	CGAGTAGAGGGACAGACTGT	TCCTGTTTTCCGAGTAGAGGGACAGACTGTTGGTGGCAGAAGT	17	77755732	0.605033	4	FALSE	FALSE	0
GUIDES_sg0431	CBX2	ENSG00000173894.6	ACCAGCCGCGCCACTTGACC	CACTTGGAGGACCAGCCGCGCCACTTGACCAGGAGGTACTCCA	17	77752209	0.537443	2	FALSE	FALSE	0	Chromo
GUIDES_sg0432	CBX2	ENSG00000173894.6	ACCTGGTCAAGTGGCGCGGC	AAGCTGGAGTACCTGGTCAAGTGGCGCGGCTGGTGGTCCTCCA	17	77752215	0.457457	2	FALSE	FALSE	0	Chromo
GUIDES_sg0433	CBX3	ENSG00000122565.14	ACGTGTAGTGAATGGGAAAG	TACTAGATCGACGTGTAGTGAATGGGAAAGTGGTGGAATATTT	7	26246096	0.675946	3	FALSE	FALSE	0	Chromo
GUIDES_sg0434	CBX3	ENSG00000122565.14	ATTGGTGCCACAGACAGCAG	TGAAAGAATAATTGGTGCCACAGACAGCAGTGGTGGAGAATTG	7	26251349	0.666212	6	FALSE	FALSE	0	Chromo_shadow
GUIDES_sg0435	CBX3	ENSG00000122565.14	CAATTCTCCACTGCTGTCTG	TGAGAAACATCAATTCTCCACTGCTGTCTGTGGTGGCACCAAT	7	26251318	0.606126	6	FALSE	FALSE	0	Chromo_shadow
GUIDES_sg0436	CBX3	ENSG00000122565.14	TCTTTCAGGATCAAGACCTC	CACCAATTATTCTTTCAGGATCAAGACCTCTGGTGGCAAATCC	7	26251351	0.561634	6	FALSE	FALSE	0	Chromo_shadow
GUIDES_sg0437	CBX3	ENSG00000122565.14	CTAGATCGACGTGTAGTGAA	GGAAAAAGTACTAGATCGACGTGTAGTGAATGGTGGGAAAGTG	7	26246088	0.556061	3	FALSE	FALSE	0	Chromo
GUIDES_sg0438	CBX3	ENSG00000122565.14	GGAATATTTCCTGAAGTGGA	ATGGGAAAGTGGAATATTTCCTGAAGTGGAAGGAGGGATTTAC	7	26246117	0.502105	3	FALSE	FALSE	0	Chromo
GUIDES_sg0439	CBX3	ENSG00000122565.14	CTTGATCCTGAAAGAATAAT	TGCCAGAGGTCTTGATCCTGAAAGAATAATTGGTGGTGCCACA	7	26251331	0.299113	6	FALSE	FALSE	0	Chromo_shadow
GUIDES_sg0440	CBX3	ENSG00000122565.14	GGACAATCTAAATTTTCTTC	AATCAATTCTGGACAATCTAAATTTTCTTCAGGAGGTTCCCAA	7	26248153	0.293129	4	FALSE	FALSE	0	Chromo
GUIDES_sg0441	CBX4	ENSG00000141582.10	ATATAACACGTGGGAACCGG	ATATAACACGTGGGAACCGGAGGAGGAGAACAT	17	77811655	0.683636	3	FALSE	FALSE	0	Chromo
GUIDES_sg0442	CBX4	ENSG00000141582.10	GCCGAAGCCCAAACCGCTAG	GGAAGAGAGGGCCGAAGCCCAAACCGCTAGTGGTGGTGCAGGT	17	77809503	0.630461	4	FALSE	FALSE	0
GUIDES_sg0443	CBX4	ENSG00000141582.10	CTGATGGGATATCGGAAGAG	GCAGGAGCAGCTGATGGGATATCGGAAGAGAGGAGGGCCGAAG	17	77809480	0.584503	4	FALSE	FALSE	0
GUIDES_sg0444	CBX4	ENSG00000141582.10	AGGAGAACATCCTGGACCCC	TGGGAACCGGAGGAGAACATCCTGGACCCCAGGAGGCTGCTGA	17	77811675	0.528792	3	FALSE	FALSE	0.0966387	Chromo
GUIDES_sg0445	CBX4	ENSG00000141582.10	ATCTGGTGAAATGGAGAGGC	AGAGTGGAGTATCTGGTGAAATGGAGAGGCTGGTGGTCGCCCA	17	77812842	0.525605	2	FALSE	FALSE	0.325	Chromo
GUIDES_sg0446	CBX4	ENSG00000141582.10	AGGAGCAGCTGATGGGATAT	AGGGAACGGCAGGAGCAGCTGATGGGATATCGGCGGAAGAGAG	17	77809472	0.462498	4	FALSE	FALSE	0
GUIDES_sg0447	CBX4	ENSG00000141582.10	ACCACTAGCGGTTTGGGCTT	ACCACTAGCGGTTTGGGCTTCGGCGGCCCTCTC	17	77809468	0.357258	4	FALSE	FALSE	0
GUIDES_sg0448	CBX4	ENSG00000141582.10	CTGGAAGGCGATCAGCAGCC	CTCACCTGTTCTGGAAGGCGATCAGCAGCCTGGTGGGGTCCAG	17	77811660	0.335	3	FALSE	FALSE	0.129545	Chromo
GUIDES_sg0449	CBX5	ENSG00000094916.9	ATTGGGGCAACAGATTCCTG	AGAAAAGATCATTGGGGCAACAGATTCCTGTGGTGGTGATTTA	12	54639972	0.698559	6	FALSE	FALSE	0	Chromo_shadow
GUIDES_sg0450	CBX5	ENSG00000094916.9	GCGCGTGGTTAAGGGACAAG	TGCTAGACAGGCGCGTGGTTAAGGGACAAGTGGTGGAATATCT	12	54651400	0.681835	4	FALSE	FALSE	0	Chromo
GUIDES_sg0451	CBX5	ENSG00000094916.9	TAGGAACATTAAATCACCAC	ACCATTTCATTAGGAACATTAAATCACCACAGGAGGAATCTGT	12	54639926	0.591368	6	FALSE	FALSE	0	Chromo_shadow
GUIDES_sg0452	CBX5	ENSG00000094916.9	TCGGGGCTTTGAGAGAGGAC	ATGATATCGCTCGGGGCTTTGAGAGAGGACTGGTGGAACCAGA	12	54639935	0.581014	6	FALSE	FALSE	0	Chromo_shadow
GUIDES_sg0453	CBX5	ENSG00000094916.9	TTGGGAACCTGAGAAAAACT	AGCACAATACTTGGGAACCTGAGAAAAACTTGGTGGATTGCCC	12	54645856	0.493029	5	FALSE	FALSE	0	Chromo
GUIDES_sg0454	CBX5	ENSG00000094916.9	TTGTGGAGAAGGTGCTAGAC	GAGGAGTATGTTGTGGAGAAGGTGCTAGACAGGAGGCGCGTGG	12	54651378	0.466884	4	FALSE	FALSE	0	Chromo
GUIDES_sg0455	CBX5	ENSG00000094916.9	GGGCAATCCAAGTTTTTCTC	AATTAGCTCAGGGCAATCCAAGTTTTTCTCAGGAGGTTCCCAA	12	54645989	0.457248	5	FALSE	FALSE	0	Chromo
GUIDES_sg0456	CBX5	ENSG00000094916.9	CTGGAACCAGAAAAGATCAT	TGAGAGAGGACTGGAACCAGAAAAGATCATTGGTGGGGCAACA	12	54639954	0.437687	6	FALSE	FALSE	0	Chromo_shadow
GUIDES_sg0457	CBX6	ENSG00000183741.7	GTACAGCACTTGGGAGCCCG	GTACAGCACTTGGGAGCCCGAGGAGGAGAACAT	22	39267716	0.668293	3	FALSE	FALSE	0.107143	Chromo
GUIDES_sg0458	CBX6	ENSG00000183741.7	CCCACCCCTTCCATTTCACC	CACTTGATCGCCCACCCCTTCCATTTCACCAGGAGGTACTCGA	22	39267933	0.541476	2	FALSE	FALSE	0.0374332	Chromo
GUIDES_sg0459	CBX6	ENSG00000183741.7	AGCTGTATGGGCCCAAGAAG	AGGGAGCGTGAGCTGTATGGGCCCAAGAAGAGGAGGGGACCCA	22	39267518	0.507856	4	FALSE	FALSE	0
GUIDES_sg0460	CBX6	ENSG00000183741.7	CGAGTCCAGGATGTTCTCCT	CAATGAGCCGCGAGTCCAGGATGTTCTCCTCGGCGGGCTCCCA	22	39267742	0.488811	3	FALSE	FALSE	0.125874	Chromo
GUIDES_sg0461	CBX6	ENSG00000183741.7	CTGCAATGAGCCGCGAGTCC	TGTTCGAAGGCTGCAATGAGCCGCGAGTCCAGGAGGATGTTCT	22	39267729	0.481718	3	FALSE	FALSE	0.164835	Chromo
GUIDES_sg0462	CBX6	ENSG00000183741.7	GCATCGAGTACCTGGTGAAA	GCATCGAGTACCTGGTGAAATGGTGGAAGGGGT	22	39267930	0.445483	2	FALSE	FALSE	0.257143	Chromo
GUIDES_sg0463	CBX6	ENSG00000183741.7	GAGAGGGAGCGTGAGCTGTA	GAGAGGGAGCGTGAGCTGTATGGTGGGCCCAAG	22	39267505	0.427882	4	FALSE	FALSE	0
GUIDES_sg0464	CBX6	ENSG00000183741.7	CAGGAGGAAAGTTTTGGGTT	CAGGAGGAAAGTTTTGGGTTTGGTGGGTCCCCT	22	39267507	0.323375	4	FALSE	FALSE	0.13993
GUIDES_sg0465	CBX7	ENSG00000100307.8	AGAGAGGTCCGAAACCCAAG	GGGTATAGGAAGAGAGGTCCGAAACCCAAGCGGCGGCTTCTGC	22	39534692	0.73791	4	FALSE	FALSE	0
GUIDES_sg0466	CBX7	ENSG00000100307.8	GAAAGGCCCACAAGTACCTG	CGCAAGCCCCGAAAGGCCCACAAGTACCTGCGGCGGCTCTCGC	22	39530606	0.734264	5	FALSE	FALSE	0
GUIDES_sg0467	CBX7	ENSG00000100307.8	GGCTGTACAGCATGGACCTG	GGCTGTACAGCATGGACCTGCGGCGGAGCTCCC	22	39530426	0.6841	5	FALSE	FALSE	0
GUIDES_sg0468	CBX7	ENSG00000100307.8	GTTGGCGGTGATGTCGGTCA	CGGTGATGGAGTTGGCGGTGATGTCGGTCACGGCGGTCACCTC	22	39529987	0.65939	6	FALSE	FALSE	0
GUIDES_sg0469	CBX7	ENSG00000100307.8	ACCTGCGCTCCCCTCAAGTG	CTCCCTGGACACCTGCGCTCCCCTCAAGTGAGGAGGTGACCGT	22	39529952	0.657648	6	FALSE	FALSE	0
GUIDES_sg0470	CBX7	ENSG00000100307.8	CGCAAGAAGTTCCCGCCCCG	GCGGCTCTCGCGCAAGAAGTTCCCGCCCCGCGGCGGGCCCAAC	22	39530635	0.616022	5	FALSE	FALSE	0
GUIDES_sg0471	CBX7	ENSG00000100307.8	GGACCTGCGGAGCTCCCACA	TGTACAGCATGGACCTGCGGAGCTCCCACAAGGAGGCCAAGGG	22	39530439	0.594222	5	FALSE	FALSE	0
GUIDES_sg0472	CBX7	ENSG00000100307.8	GGTCACGGTCACCTCACTTG	CGGTGATGTCGGTCACGGTCACCTCACTTGAGGAGGGGAGCGC	22	39530002	0.588807	6	FALSE	FALSE	0
GUIDES_sg0473	CBX8	ENSG00000141570.6	CTCTATGGCCCCAAAAAGCG	AGAGATGGAGCTCTATGGCCCCAAAAAGCGTGGTGGACCCAAG	17	77769891	0.643712	6	FALSE	FALSE	0
GUIDES_sg0474	CBX8	ENSG00000141570.6	CTGCGAGCAAGCGAGCATCC	TCCTCAAAGGCTGCGAGCAAGCGAGCATCCAGGAGGATGTTTT	17	77770081	0.57458	5	FALSE	FALSE	0	Chromo
GUIDES_sg0475	CBX8	ENSG00000141570.6	GAAAGAGAGATGGAGCTCTA	GAAAGAGAGATGGAGCTCTATGGTGGCCCCAAA	17	77769876	0.542461	6	FALSE	FALSE	0
GUIDES_sg0476	CBX8	ENSG00000141570.6	CATGGAGCTTTCAGCGGTGG	CATGGAGCTTTCAGCGGTGGGGGGGGAGCGGGT	17	77770747	0.541112	3	FALSE	FALSE	0
GUIDES_sg0477	CBX8	ENSG00000141570.6	CCCTCCTGAAGCGGCGCATA	GCGGCCGAAGCCCTCCTGAAGCGGCGCATACGGCGGAAAGTAG	17	77770791	0.482114	3	FALSE	FALSE	0	Chromo
GUIDES_sg0478	CBX8	ENSG00000141570.6	GCATGGAATACCTCGTGAAA	GCATGGAATACCTCGTGAAATGGTGGAAGGGAT	17	77770319	0.45976	4	FALSE	FALSE	0	Chromo
GUIDES_sg0479	CBX8	ENSG00000141570.6	TCGCTTGCTCGCAGCCTTTG	TCCTGGATGCTCGCTTGCTCGCAGCCTTTGAGGAGGAAAGGTA	17	77770107	0.447289	5	FALSE	FALSE	0	Chromo
GUIDES_sg0480	CBX8	ENSG00000141570.6	CTTTCCGTATGCGCCGCTTC	CTTTCCGTATGCGCCGCTTCAGGAGGAGGGCTT	17	77770747	0.340247	3	FALSE	FALSE	0	Chromo
GUIDES_sg0481	CCDC101	ENSG00000176476.4	ATGGCTGTAACTGACCACCT	TGTTGGTGGCATGGCTGTAACTGACCACCTCGGCGGCCAGGAT	16	28601647	0.730429	8	FALSE	FALSE	0	DUF1325
GUIDES_sg0482	CCDC101	ENSG00000176476.4	GAAAGCTCTGGACAAGATCG	GCATCCTTCGGAAAGCTCTGGACAAGATCGCGGCGGAAATCAA	16	28600449	0.709653	6	FALSE	FALSE	0	DUF1325
GUIDES_sg0483	CCDC101	ENSG00000176476.4	TCTGGCCACGTAGTCTCCTG	TGTCTCCAGGTCTGGCCACGTAGTCTCCTGAGGAGGCAGGGAT	16	28601731	0.699249	8	FALSE	FALSE	0	DUF1325
GUIDES_sg0484	CCDC101	ENSG00000176476.4	CAACCCGGAGACGGACCCTG	AGTGGAAGGCCAACCCGGAGACGGACCCTGAGGAGGCCTTGTT	16	28602164	0.69271	10	FALSE	FALSE	0	DUF1325
GUIDES_sg0485	CCDC101	ENSG00000176476.4	GGCCAGACCTGGAGACAAGG	GAGACTACGTGGCCAGACCTGGAGACAAGGTGGTGGCTGCCCG	16	28601681	0.684412	8	FALSE	FALSE	0	DUF1325
GUIDES_sg0486	CCDC101	ENSG00000176476.4	CCCTGCCTCAGGAGACTACG	GTGGGGCCATCCCTGCCTCAGGAGACTACGTGGTGGCCAGACC	16	28601660	0.680318	8	FALSE	FALSE	0	DUF1325
GUIDES_sg0487	CCDC101	ENSG00000176476.4	AGTCTCTGTTGGAAGAGAGG	GCGGAAATCAAGTCTCTGTTGGAAGAGAGGCGGCGGATTGGTG	16	28600478	0.663091	6	FALSE	FALSE	0	DUF1325
GUIDES_sg0488	CCDC101	ENSG00000176476.4	GTGTCATCCCGCTGCCCCAG	AGCCGGCGCCGTGTCATCCCGCTGCCCCAGTGGTGGAAGGCCA	16	28602136	0.625952	10	FALSE	FALSE	0	DUF1325
GUIDES_sg0489	CCNT1	ENSG00000129315.5	GTTTCTAGCAGCTAAAGTGG	CAGCAGCCTTGTTTCTAGCAGCTAAAGTGGAGGAGGAGCAGCC	12	49099590	0.685953	3	FALSE	FALSE	0	Cyclin_N
GUIDES_sg0490	CCNT1	ENSG00000129315.5	CCTCACTTCTAGTATCAGGA	CCTCACTTCTAGTATCAGGAAGGAGGGATTCCT	12	49099569	0.55336	3	FALSE	FALSE	0	Cyclin_N
GUIDES_sg0491	CCNT1	ENSG00000129315.5	CACTTTAGCTGCTAGAAACA	GCTGCTCCTCCACTTTAGCTGCTAGAAACAAGGAGGCTGCTGG	12	49099660	0.533689	3	FALSE	FALSE	0	Cyclin_N
GUIDES_sg0492	CCNT1	ENSG00000129315.5	CACTTTACTACATGAGTATG	AAGTTGAGTGCACTTTACTACATGAGTATGTGGTGGGTGATCA	12	49093597	0.524407	5	FALSE	FALSE	0
GUIDES_sg0493	CCNT1	ENSG00000129315.5	CAGGAAGGGATTCCTGAGGA	CTTCTAGTATCAGGAAGGGATTCCTGAGGATGGTGGAGACAAG	12	49099584	0.516653	3	FALSE	FALSE	0	Cyclin_N
GUIDES_sg0494	CCNT1	ENSG00000129315.5	TTTTGGAGAAAACTCCCAAC	TTTCTACAGATTTTGGAGAAAACTCCCAACAGGAGGCTCAAAC	12	49089585	0.476499	8	FALSE	FALSE	0
GUIDES_sg0495	CCNT1	ENSG00000129315.5	CCAACAGGCTCAAACGCATT	GAGAAAACTCCCAACAGGCTCAAACGCATTTGGTGGAATTGGA	12	49089600	0.433894	8	FALSE	FALSE	0
GUIDES_sg0496	CCNT1	ENSG00000129315.5	CCAAATGCGTTTGAGCCTGT	CCCTCCAATTCCAAATGCGTTTGAGCCTGTTGGTGGGAGTTTT	12	49089570	0.413722	8	FALSE	FALSE	0
GUIDES_sg0497	CDC73	ENSG00000134371.9	TCCCAAAACCGTAAGAACAC	GTCCAATGTTTCCCAAAACCGTAAGAACACTGGTGGTCTATCC	1	193218891	0.673099	18	FALSE	FALSE	0	CDC73
GUIDES_sg0498	CDC73	ENSG00000134371.9	AAGCATGGTTATTAAAGAGG	CTTTTGCATTAAGCATGGTTATTAAAGAGGTGGTGGTAGCTGC	1	193181568	0.6077	15	FALSE	FALSE	0	CDC73
GUIDES_sg0499	CDC73	ENSG00000134371.9	AAGGTCTTTTGCATTAAGCA	GGTCCTGTAGAAGGTCTTTTGCATTAAGCATGGTGGTTATTAA	1	193181553	0.560446	15	FALSE	FALSE	0	CDC73
GUIDES_sg0500	CDC73	ENSG00000134371.9	CTTACGGTTTTGGGAAACAT	GACCAGTGTTCTTACGGTTTTGGGAAACATTGGTGGACAGGTA	1	193218994	0.519638	18	FALSE	FALSE	0	CDC73
GUIDES_sg0501	CDC73	ENSG00000134371.9	CCTTTCTTCTGATTTGGGGG	CCTTTCTTCTGATTTGGGGGAGGAGGTCTTGCT	1	193181213	0.507282	14	FALSE	FALSE	0	CDC73
GUIDES_sg0502	CDC73	ENSG00000134371.9	GAAGTATGATGAAGTTCGTC	CCTTCCATCTGAAGTATGATGAAGTTCGTCTGGTGGATCCAAA	1	193218895	0.496222	18	FALSE	FALSE	0	CDC73
GUIDES_sg0503	CDC73	ENSG00000134371.9	ATTAAAGAGGTGGTAGCTGC	AAGCATGGTTATTAAAGAGGTGGTAGCTGCAGGAGGAATTATG	1	193181578	0.486162	15	FALSE	FALSE	0	CDC73
GUIDES_sg0504	CDC73	ENSG00000134371.9	ATTAAGCATGGTTATTAAAG	GGTCTTTTGCATTAAGCATGGTTATTAAAGAGGAGGTGGTAGC	1	193181565	0.442131	15	FALSE	FALSE	0	CDC73
GUIDES_sg0505	CDK2AP1	ENSG00000111328.2	GGTGCCCCAAAGCAAATACG	GGAACAGCCAGGTGCCCCAAAGCAAATACGCGGCGGAGCTGCT	12	123749779	0.743385	7	FALSE	FALSE	0
GUIDES_sg0506	CDK2AP1	ENSG00000111328.2	TGGGTGTAGCCTAGGGACGG	TGGGTGTAGCCTAGGGACGGTGGTGGCCCGTAG	12	123751752	0.687462	6	FALSE	FALSE	0
GUIDES_sg0507	CDK2AP1	ENSG00000111328.2	GGAGCAAGAGTGCCATGGAG	ACGTACGCAGGGAGCAAGAGTGCCATGGAGAGGAGGCTGAAGC	12	123749856	0.622999	7	FALSE	FALSE	0
GUIDES_sg0508	CDK2AP1	ENSG00000111328.2	CGCAGGGAGCAAGAGTGCCA	GACCCACGTACGCAGGGAGCAAGAGTGCCATGGTGGAGAGGCT	12	123749851	0.606054	7	FALSE	FALSE	0
GUIDES_sg0509	CDK2AP1	ENSG00000111328.2	GACTACGGGCCACCGTCCCT	GCTGCTCAGTGACTACGGGCCACCGTCCCTAGGAGGCTACACC	12	123751816	0.594446	6	FALSE	FALSE	0
GUIDES_sg0510	CDK2AP1	ENSG00000111328.2	GATGTCTTACAAACCGAACT	GATGTCTTACAAACCGAACTTGGTGGCCGCGCA	12	123756129	0.586257	2	FALSE	FALSE	0
GUIDES_sg0511	CDK2AP1	ENSG00000111328.2	CATCATTGAAGAGCTGGGGA	AGCTGCTGGCCATCATTGAAGAGCTGGGGAAGGAGGAGATCAG	12	123749812	0.584758	7	FALSE	FALSE	0
GUIDES_sg0512	CDK2AP1	ENSG00000111328.2	GACGTTGCCATGCTGGTGGA	GTACTGTGAAGACGTTGCCATGCTGGTGGAAGGAGGCGAGTGG	12	123751809	0.558848	6	FALSE	FALSE	0
GUIDES_sg0513	CDK9	ENSG00000136807.7	CAACCGCTACACCAACCGTG	ACAGCCAGCCCAACCGCTACACCAACCGTGTGGTGGTGACACT	9	130550625	0.732701	5	FALSE	FALSE	0	Pkinase
GUIDES_sg0514	CDK9	ENSG00000136807.7	GCTTCTAAAACACGAGAATG	AGATCCTTCAGCTTCTAAAACACGAGAATGTGGTGGTCAACTT	9	130549854	0.687847	3	FALSE	FALSE	0	Pkinase_Tyr
GUIDES_sg0515	CDK9	ENSG00000136807.7	GGTATATACTACCCTTGCAG	TCGAACACCAGGTATATACTACCCTTGCAGCGGCGGTTATAGG	9	130550376	0.682154	4	FALSE	FALSE	0	Pkinase_Tyr
GUIDES_sg0516	CDK9	ENSG00000136807.7	CATTGCTCAACAGCCCAGCA	TTGACCAAAACATTGCTCAACAGCCCAGCAAGGAGGTCATGCT	9	130550328	0.680386	4	FALSE	FALSE	0	Pkinase_Tyr
GUIDES_sg0517	CDK9	ENSG00000136807.7	AAGGATCTTGATCTCCCGCA	TTAGAAGCTGAAGGATCTTGATCTCCCGCAAGGAGGCTGTAAT	9	130549871	0.637317	3	FALSE	FALSE	0	Pkinase_Tyr
GUIDES_sg0518	CDK9	ENSG00000136807.7	TCACGCTGTCTGAGATCAAG	TTGGTCAAGTTCACGCTGTCTGAGATCAAGAGGAGGGTGATGC	9	130550341	0.63131	4	FALSE	FALSE	0	Pkinase_Tyr
GUIDES_sg0519	CDK9	ENSG00000136807.7	GATCCTGCATAGGGACATGA	GATCCTGCATAGGGACATGAAGGAGGCTGCTAA	9	130550511	0.6144	5	FALSE	FALSE	0	Pkinase_Tyr
GUIDES_sg0520	CDK9	ENSG00000136807.7	ACCCTTGCAGCGGTTATAGG	GGTATATACTACCCTTGCAGCGGTTATAGGGGGGGGAAGCTGA	9	130550386	0.612505	4	FALSE	FALSE	0	Pkinase_Tyr
GUIDES_sg0521	CDY1	ENSG00000172288.6	GCTGCTTTATATCCCAACAG	GGGAGGGAAGGCTGCTTTATATCCCAACAGAGGAGGTATTCTA	Y	27770667	0.745412	2	TRUE	TRUE	100000
GUIDES_sg0522	CDY1	ENSG00000172288.6	GCCCACACGAGATCACAAAG	CTTTTCATTAGCCCACACGAGATCACAAAGAGGAGGCAGGATG	Y	27769012	0.673008	1	FALSE	TRUE	100000	ECH
GUIDES_sg0523	CDY1	ENSG00000172288.6	GCGAAAGCTGACAGCAAGGG	TAATTGCTGGGCGAAAGCTGACAGCAAGGGAGGAGGCATGCGC	Y	27769952	0.671467	1	FALSE	TRUE	100000	ECH
GUIDES_sg0524	CDY1	ENSG00000172288.6	GCTGGAAGTGTCTTTTGCTG	GTTCAGTGCAGCTGGAAGTGTCTTTTGCTGCGGCGGTCTTGAT	Y	27769617	0.662332	1	FALSE	TRUE	100000	ECH
GUIDES_sg0525	CDY1	ENSG00000172288.6	GCCATCTGGACTCTGTCCAA	TAGAAGAACAGCCATCTGGACTCTGTCCAAAGGAGGTCGTATA	Y	27768954	0.658766	1	FALSE	TRUE	100000	ECH
GUIDES_sg0526	CDY1	ENSG00000172288.6	TCATTCTGTGTCTTTCTGGG	CCATCTCTGATCATTCTGTGTCTTTCTGGGAGGAGGGAAGGCT	Y	27770640	0.611218	2	TRUE	TRUE	100000
GUIDES_sg0527	CDY1	ENSG00000172288.6	AGACACAGAATGATCAGAGA	CCTCCCAGAAAGACACAGAATGATCAGAGATGGTGGTGCCCTT	Y	27770662	0.551292	2	TRUE	TRUE	100000
GUIDES_sg0528	CDY1	ENSG00000172288.6	CTGTGTCTTTCTGGGAGGGA	TCTGATCATTCTGTGTCTTTCTGGGAGGGAAGGAGGCTGCTTT	Y	27770645	0.487243	2	TRUE	TRUE	100000
GUIDES_sg0529	CDY1B	ENSG00000172352.5	GCTGCTTTATATCCCAACAG	GGGAGGGAAGGCTGCTTTATATCCCAACAGAGGAGGTATTCTA	Y	26191816	0.745412	2	TRUE	TRUE	100000
GUIDES_sg0530	CDY1B	ENSG00000172352.5	GCCCACACGAGATCACAAAG	CTTTTCATTAGCCCACACGAGATCACAAAGAGGAGGCAGGATG	Y	26192635	0.673008	1	FALSE	TRUE	100000	ECH
GUIDES_sg0531	CDY1B	ENSG00000172352.5	GCGAAAGCTGACAGCAAGGG	TAATTGCTGGGCGAAAGCTGACAGCAAGGGAGGAGGCATGCGC	Y	26193575	0.671467	1	FALSE	TRUE	100000	ECH
GUIDES_sg0532	CDY1B	ENSG00000172352.5	GCTGGAAGTGTCTTTTGCTG	GTTCAGTGCAGCTGGAAGTGTCTTTTGCTGCGGCGGTCTTGAT	Y	26193240	0.662332	1	FALSE	TRUE	100000	ECH
GUIDES_sg0533	CDY1B	ENSG00000172352.5	GCCATCTGGACTCTGTCCAA	TAGAAGAACAGCCATCTGGACTCTGTCCAAAGGAGGTCGTATA	Y	26192577	0.658766	1	FALSE	TRUE	100000	ECH
GUIDES_sg0534	CDY1B	ENSG00000172352.5	TCATTCTGTGTCTTTCTGGG	CCATCTCTGATCATTCTGTGTCTTTCTGGGAGGAGGGAAGGCT	Y	26191789	0.611218	2	TRUE	TRUE	100000
GUIDES_sg0535	CDY1B	ENSG00000172352.5	AGACACAGAATGATCAGAGA	CCTCCCAGAAAGACACAGAATGATCAGAGATGGTGGTGCCCTT	Y	26191811	0.551292	2	TRUE	TRUE	100000
GUIDES_sg0536	CDY1B	ENSG00000172352.5	CTGTGTCTTTCTGGGAGGGA	TCTGATCATTCTGTGTCTTTCTGGGAGGGAAGGAGGCTGCTTT	Y	26191794	0.487243	2	TRUE	TRUE	100000
GUIDES_sg0537	CDY2A	ENSG00000182415.8	GCCCACACGAGATCACAAAG	CTTTTCATTAGCCCACACGAGATCACAAAGAGGAGGCAGGATG	Y	20138417	0.673008	1	FALSE	TRUE	100000	ECH
GUIDES_sg0538	CDY2A	ENSG00000182415.8	GCTGGAAGTGTCTTTTGCTG	GTTCAGTGCAGCTGGAAGTGTCTTTTGCTGCGGCGGTCTTGAT	Y	20139025	0.662332	1	FALSE	TRUE	100000	ECH
GUIDES_sg0539	CDY2A	ENSG00000182415.8	GCGAAAGCTGACAGCACGGG	TAATTGCTGGGCGAAAGCTGACAGCACGGGAGGAGGCATGCGC	Y	20139360	0.661194	1	FALSE	TRUE	100000	ECH
GUIDES_sg0540	CDY2A	ENSG00000182415.8	GCCATCTGGACTCTGTCCAA	TAGAAGAACAGCCATCTGGACTCTGTCCAAAGGAGGTCGTATA	Y	20138359	0.658766	1	FALSE	TRUE	100000	ECH
GUIDES_sg0541	CDY2A	ENSG00000182415.8	CACAGCAAGCCTTGAAATGG	ATGACAGAAACACAGCAAGCCTTGAAATGGTGGTGGACACCAT	Y	20139093	0.639315	1	FALSE	TRUE	100000	ECH
GUIDES_sg0542	CDY2A	ENSG00000182415.8	CTGGGCGAAAGCTGACAGCA	ATGTTAATTGCTGGGCGAAAGCTGACAGCACGGCGGGAGGCAT	Y	20139356	0.639078	1	FALSE	TRUE	100000	ECH
GUIDES_sg0543	CDY2A	ENSG00000182415.8	GATGGATGCACCTAGTCCAA	AAAGAGGCAGGATGGATGCACCTAGTCCAATGGTGGCAGGGCC	Y	20138443	0.629463	1	FALSE	TRUE	100000	ECH
GUIDES_sg0544	CDY2A	ENSG00000182415.8	TGTGGGCTAATGAAAAGGCT	TGTGATCTCGTGTGGGCTAATGAAAAGGCTTGGTGGTTCCAAA	Y	20139230	0.611335	1	FALSE	TRUE	100000	ECH
GUIDES_sg0545	CDY2B	ENSG00000129873.6	GCCCACACGAGATCACAAAG	CTTTTCATTAGCCCACACGAGATCACAAAGAGGAGGCAGGATG	Y	19990569	0.673008	1	FALSE	TRUE	100000	ECH
GUIDES_sg0546	CDY2B	ENSG00000129873.6	GCTGGAAGTGTCTTTTGCTG	GTTCAGTGCAGCTGGAAGTGTCTTTTGCTGCGGCGGTCTTGAT	Y	19991177	0.662332	1	FALSE	TRUE	100000	ECH
GUIDES_sg0547	CDY2B	ENSG00000129873.6	GCGAAAGCTGACAGCACGGG	TAATTGCTGGGCGAAAGCTGACAGCACGGGAGGAGGCATGCGC	Y	19991512	0.661194	1	FALSE	TRUE	100000	ECH
GUIDES_sg0548	CDY2B	ENSG00000129873.6	GCCATCTGGACTCTGTCCAA	TAGAAGAACAGCCATCTGGACTCTGTCCAAAGGAGGTCGTATA	Y	19990511	0.658766	1	FALSE	TRUE	100000	ECH
GUIDES_sg0549	CDY2B	ENSG00000129873.6	CACAGCAAGCCTTGAAATGG	ATGACAGAAACACAGCAAGCCTTGAAATGGTGGTGGACACCAT	Y	19991245	0.639315	1	FALSE	TRUE	100000	ECH
GUIDES_sg0550	CDY2B	ENSG00000129873.6	CTGGGCGAAAGCTGACAGCA	ATGTTAATTGCTGGGCGAAAGCTGACAGCACGGCGGGAGGCAT	Y	19991508	0.639078	1	FALSE	TRUE	100000	ECH
GUIDES_sg0551	CDY2B	ENSG00000129873.6	GATGGATGCACCTAGTCCAA	AAAGAGGCAGGATGGATGCACCTAGTCCAATGGTGGCAGGGCC	Y	19990595	0.629463	1	FALSE	TRUE	100000	ECH
GUIDES_sg0552	CDY2B	ENSG00000129873.6	TGTGGGCTAATGAAAAGGCT	TGTGATCTCGTGTGGGCTAATGAAAAGGCTTGGTGGTTCCAAA	Y	19991382	0.611335	1	FALSE	TRUE	100000	ECH
GUIDES_sg0553	CDYL	ENSG00000153046.13	GCAAACGAGATGCTGCTCAG	GCAAACGAGATGCTGCTCAGTGGTGGACGGAAG	6	4952519	0.718221	13	FALSE	FALSE	0	ECH
GUIDES_sg0554	CDYL	ENSG00000153046.13	ATGTTTCCCAAGATAATGGG	TTCTACCGTTATGTTTCCCAAGATAATGGGAGGAGGAGCATCT	6	4943980	0.684838	12	FALSE	FALSE	0	ECH
GUIDES_sg0555	CDYL	ENSG00000153046.13	TGTGGCGTCTGTTGAAGTCG	TGCTTCTCCGTGTGGCGTCTGTTGAAGTCGTGGTGGATGTATT	6	4892479	0.664589	9	FALSE	FALSE	0	Chromo
GUIDES_sg0556	CDYL	ENSG00000153046.13	ATCTGGACTCTGTCCGAAGG	TAGAACAGCCATCTGGACTCTGTCCGAAGGTGGTGGTATAGGG	6	4943844	0.645105	12	FALSE	FALSE	0	ECH
GUIDES_sg0557	CDYL	ENSG00000153046.13	ATTTAGTGAGTTATTCTCTG	TCACCTCTGGATTTAGTGAGTTATTCTCTGAGGAGGACTTTGT	6	4935774	0.636991	10	FALSE	FALSE	0	ECH
GUIDES_sg0558	CDYL	ENSG00000153046.13	GCCCAAACCACATCGCAAAG	CTTTTCATTAGCCCAAACCACATCGCAAAGAGGAGGCAATATA	6	4943899	0.63553	12	FALSE	FALSE	0	ECH
GUIDES_sg0559	CDYL	ENSG00000153046.13	TATAGATGCTCCTAGACCAA	AAAGAGGCAATATAGATGCTCCTAGACCAATGGTGGCTGGGCC	6	4943925	0.634049	12	FALSE	FALSE	0	ECH
GUIDES_sg0560	CDYL	ENSG00000153046.13	CTGACAGCGCAGGAGGCGTG	TGGACGGAAGCTGACAGCGCAGGAGGCGTGTGGTGGCAAGGGC	6	4952549	0.607941	13	FALSE	FALSE	0	ECH
GUIDES_sg0561	CDYL2	ENSG00000166446.10	GAAAGGCTACGGGAGCACCG	TTATCCGATGGAAAGGCTACGGGAGCACCGAGGAGGACACGTG	16	80718516	0.785879	3	FALSE	FALSE	0	Chromo
GUIDES_sg0562	CDYL2	ENSG00000166446.10	ACTCCTCACAGTGCAAGAGG	TCATCAATAAACTCCTCACAGTGCAAGAGGTGGTGGTGCTCCG	16	80718919	0.698822	3	FALSE	FALSE	0	Chromo
GUIDES_sg0563	CDYL2	ENSG00000166446.10	GCACCACCTCTTGCACTGTG	GGGAGCCGGAGCACCACCTCTTGCACTGTGAGGAGGAGTTTAT	16	80718555	0.695402	3	FALSE	FALSE	0	Chromo
GUIDES_sg0564	CDYL2	ENSG00000166446.10	ATGAGATGCTGTTCTGTGGG	ATGAGATGCTGTTCTGTGGGCGGCGGAAGCTCA	16	80642012	0.648067	12	FALSE	FALSE	0	ECH
GUIDES_sg0565	CDYL2	ENSG00000166446.10	TAAACTCCTCACAGTGCAAG	AATTCATCAATAAACTCCTCACAGTGCAAGAGGAGGTGGTGCT	16	80718916	0.643481	3	FALSE	FALSE	0	Chromo
GUIDES_sg0566	CDYL2	ENSG00000166446.10	CCTGCTGTCCAGTCAGACCT	TCACGCACATCCTGCTGTCCAGTCAGACCTCGGCGGATAACAA	16	80667107	0.637827	8	FALSE	FALSE	0	ECH
GUIDES_sg0567	CDYL2	ENSG00000166446.10	ACACGCTCCCCACTGCGCTG	CCGCTGCAGAACACGCTCCCCACTGCGCTGAGGAGGAGCAGCA	16	80654767	0.637146	10	FALSE	FALSE	0	ECH
GUIDES_sg0568	CDYL2	ENSG00000166446.10	ACTGCTGCTCCTCAGCGCAG	ACGACAGCAAACTGCTGCTCCTCAGCGCAGTGGTGGGGAGCGT	16	80654732	0.59244	10	FALSE	FALSE	0	ECH
GUIDES_sg0569	CENPA	ENSG00000115163.10	CTCGGCCTGCATGTAAGGTG	AAGAGAGTAACTCGGCCTGCATGTAAGGTGAGGAGGAGATAGG	2	27016100	0.679058	4	FALSE	FALSE	0	Histone
GUIDES_sg0570	CENPA	ENSG00000115163.10	AGGATGTGCAACTGGCCCGG	CTCTTCCCAAAGGATGTGCAACTGGCCCGGAGGAGGATCCGGG	2	27016114	0.678179	4	FALSE	FALSE	0	Histone
GUIDES_sg0571	CENPA	ENSG00000115163.10	ATATGTGTTAAATTCACTCG	GGCAAGAGAAATATGTGTTAAATTCACTCGTGGTGGTGTGGAC	2	27015652	0.672227	3	FALSE	FALSE	0	Histone
GUIDES_sg0572	CENPA	ENSG00000115163.10	TGTTAAATTCACTCGTGGTG	GAGAAATATGTGTTAAATTCACTCGTGGTGTGGTGGACTTCAA	2	27015657	0.652224	3	FALSE	FALSE	0	Histone
GUIDES_sg0573	CENPA	ENSG00000115163.10	CCGAGTTACTCTCTTCCCAA	TACATGCAGGCCGAGTTACTCTCTTCCCAAAGGAGGATGTGCA	2	27016094	0.625358	4	FALSE	FALSE	0	Histone
GUIDES_sg0574	CENPA	ENSG00000115163.10	CCTTTGGGAAGAGAGTAACT	AGTTGCACATCCTTTGGGAAGAGAGTAACTCGGCGGCCTGCAT	2	27016082	0.592576	4	FALSE	FALSE	0	Histone
GUIDES_sg0575	CENPA	ENSG00000115163.10	GGACTTCAATTGGCAAGCCC	CTCGTGGTGTGGACTTCAATTGGCAAGCCCAGGAGGCCCTATT	2	27015678	0.558839	3	FALSE	FALSE	0	Histone
GUIDES_sg0576	CENPA	ENSG00000115163.10	AGAGCACACACCTCTTGATA	AAGCTTCAGAAGAGCACACACCTCTTGATAAGGAGGAAGCTGC	2	27015084	0.503888	2	FALSE	FALSE	0	Histone
GUIDES_sg0577	CHD1	ENSG00000153922.6	CTGAGTTAAGTGTCTATCAG	GATCATGGTACTGAGTTAAGTGTCTATCAGAGGAGGAATAACT	5	98194034	0.679757	35	FALSE	FALSE	0
GUIDES_sg0578	CHD1	ENSG00000153922.6	TGTAGTGATCCCAATCACGA	CTGTCTTGCTTGTAGTGATCCCAATCACGATGGTGGTCTTTAC	5	98193916	0.676214	35	FALSE	FALSE	0
GUIDES_sg0579	CHD1	ENSG00000153922.6	CCAGTTCATATCACGGCAAG	GTCAGATGCTCCAGTTCATATCACGGCAAGTGGTGGTGAACCA	5	98204278	0.66216	31	FALSE	FALSE	0
GUIDES_sg0580	CHD1	ENSG00000153922.6	CCTGGATTTCTAATCACGTG	CCTGGATTTCTAATCACGTGAGGAGGATTCAAG	5	98194686	0.637554	34	FALSE	FALSE	0
GUIDES_sg0581	CHD1	ENSG00000153922.6	GTGAATCCAAGTCTGATGGT	GTGAATCCAAGTCTGATGGTAGGAGGGAAAGAT	5	98204222	0.611002	31	FALSE	FALSE	0
GUIDES_sg0582	CHD1	ENSG00000153922.6	CAACTTGATAGGCCTGAGAA	AGCTTTGAAACAACTTGATAGGCCTGAGAAAGGAGGCCTTTCA	5	98199170	0.588583	32	FALSE	FALSE	0
GUIDES_sg0583	CHD1	ENSG00000153922.6	ATCCTGAACAAATTAAGCAA	GAGTATACAAATCCTGAACAAATTAAGCAATGGTGGAGAAAGT	5	98199282	0.552854	32	FALSE	FALSE	0
GUIDES_sg0584	CHD1	ENSG00000153922.6	AGATGCTCCAGTTCATATCA	CTTCAGTGTCAGATGCTCCAGTTCATATCACGGCGGCAAGTGG	5	98204271	0.543564	31	FALSE	FALSE	0
GUIDES_sg0585	CHD2	ENSG00000173575.14	AAGAAAGACGACGTGACTGG	GGAGCAAAAGAAGAAAGACGACGTGACTGGGGGGGGTAAGAAA	15	93557954	0.716934	45	FALSE	FALSE	0
GUIDES_sg0586	CHD2	ENSG00000173575.14	TAAGAAACCATTTCGTCCAG	TGACTGGGGGTAAGAAACCATTTCGTCCAGAGGAGGCCTCAGG	15	93557977	0.70568	45	FALSE	FALSE	0
GUIDES_sg0587	CHD2	ENSG00000173575.14	ACAGAAGAAGAAAGAGAACA	TGAAAAAAAAACAGAAGAAGAAAGAGAACAAGGAGGAGAACAA	15	93545461	0.658803	41	FALSE	FALSE	0.844565
GUIDES_sg0588	CHD2	ENSG00000173575.14	ACTGAGATATCAGAGAGTCC	GAGGTATGGGACTGAGATATCAGAGAGTCCCGGCGGCTGGAGC	15	93558068	0.635072	45	FALSE	FALSE	0
GUIDES_sg0589	CHD2	ENSG00000173575.14	GAAAGAGAACAAGGAGAACA	AACAGAAGAAGAAAGAGAACAAGGAGAACAAGGAGGAGAAACA	15	93545470	0.599506	41	FALSE	FALSE	0.798716
GUIDES_sg0590	CHD2	ENSG00000173575.14	AGATATCAGAGAGTCCCGGC	TATGGGACTGAGATATCAGAGAGTCCCGGCTGGTGGAGCCTGA	15	93558072	0.593357	45	FALSE	FALSE	0
GUIDES_sg0591	CHD2	ENSG00000173575.14	AGTTCTAGGAAAGACAAAGA	GAAACAAATGAGTTCTAGGAAAGACAAAGAAGGAGGGGACAAG	15	93545504	0.555729	41	FALSE	FALSE	0
GUIDES_sg0592	CHD2	ENSG00000173575.14	AGGAGAAACAAATGAGTTCT	AAGGAGAACAAGGAGAAACAAATGAGTTCTAGGAGGAAAGACA	15	93545490	0.491104	41	FALSE	FALSE	0
GUIDES_sg0593	CHD3	ENSG00000170004.12	GATCTCATTGAGTTTCCCCG	TTCTGTGCCAGATCTCATTGAGTTTCCCCGAGGAGGAAATAGC	17	7811783	0.771142	37	FALSE	FALSE	0	CHDCT2
GUIDES_sg0594	CHD3	ENSG00000170004.12	GTTGCTGAGCGACATGAAGG	AGCTGGAGGAGTTGCTGAGCGACATGAAGGCGGCGGACGTGAC	17	7813784	0.697059	40	FALSE	FALSE	0	CHDCT2
GUIDES_sg0595	CHD3	ENSG00000170004.12	GGGGGGTATTCGGGACAGCG	GGGCTGCGATGGGGGGTATTCGGGACAGCGTGGTGGCTGGCAG	17	7813846	0.600277	40	FALSE	FALSE	0	CHDCT2
GUIDES_sg0596	CHD3	ENSG00000170004.12	CCGAGCGCAGCATCCTCAGC	CTTCAGATGTCCGAGCGCAGCATCCTCAGCCGGCGGCTGGCCA	17	7813870	0.526233	40	FALSE	FALSE	0	CHDCT2
GUIDES_sg0597	CHD3	ENSG00000170004.12	CCGGCTGAGGATGCTGCGCT	TGCTGGCCAGCCGGCTGAGGATGCTGCGCTCGGCGGACATCTG	17	7813801	0.519625	40	FALSE	FALSE	0	CHDCT2
GUIDES_sg0598	CHD3	ENSG00000170004.12	GGCACAGAAGACATGACTAT	AATGAGATCTGGCACAGAAGACATGACTATTGGTGGCTTCTGG	17	7811805	0.484768	37	FALSE	FALSE	0	CHDCT2
GUIDES_sg0599	CHD3	ENSG00000170004.12	CGGGGAAACTCAATGAGATC	GCTATTTCCTCGGGGAAACTCAATGAGATCTGGTGGCACAGAA	17	7811784	0.446697	37	FALSE	FALSE	0	CHDCT2
GUIDES_sg0600	CHD3	ENSG00000170004.12	AAGACATGACTATTGGCTTC	TCTGGCACAGAAGACATGACTATTGGCTTCTGGTGGCTGGGAT	17	7811812	0.389578	37	FALSE	FALSE	0	CHDCT2
GUIDES_sg0601	CHD4	ENSG00000111642.10	TTCAAGGGTGAAATGAACCG	CAATGAGCCTTTCAAGGGTGAAATGAACCGTGGTGGCAATTTC	12	6687034	0.716124	37	FALSE	FALSE	0	CHDCT2
GUIDES_sg0602	CHD4	ENSG00000111642.10	GAATTCCCCCAGTTGCTGTG	ACCATTGCCCGAATTCCCCCAGTTGCTGTGAGGAGGTTACAGA	12	6680126	0.692813	39	FALSE	FALSE	0	CHDCT2
GUIDES_sg0603	CHD4	ENSG00000111642.10	TGTAACCTCACAGCAACTGG	CTCTGACATCTGTAACCTCACAGCAACTGGGGGGGGAATTCGG	12	6680118	0.68778	39	FALSE	FALSE	0	CHDCT2
GUIDES_sg0604	CHD4	ENSG00000111642.10	ACATGTTCAAGTAAGCAGCC	GGGTCTTCTGACATGTTCAAGTAAGCAGCCCGGCGGCGCAGCT	12	6682394	0.676417	38	FALSE	FALSE	0	CHDCT2
GUIDES_sg0605	CHD4	ENSG00000111642.10	CGGGTGCCCGGTTTGCCAGG	GGGGTAGGTTCGGGTGCCCGGTTTGCCAGGCGGCGGCTGAGAA	12	6680071	0.65483	39	FALSE	FALSE	0	CHDCT2
GUIDES_sg0606	CHD4	ENSG00000111642.10	AACACTCCACCTCAGCAAAG	CTTTCCGCCAAACACTCCACCTCAGCAAAGCGGCGGGTGTTGA	12	6682334	0.654108	38	FALSE	FALSE	0	CHDCT2
GUIDES_sg0607	CHD4	ENSG00000111642.10	TGATCTCTAAGAAATTGCCA	AATTTATTCTTGATCTCTAAGAAATTGCCACGGCGGTTCATTT	12	6686999	0.619797	37	FALSE	FALSE	0	CHDCT2
GUIDES_sg0608	CHD4	ENSG00000111642.10	CTTATGAGATCTGGCATCGA	ACCAAGAAGACTTATGAGATCTGGCATCGACGGCGGCATGACT	12	6687268	0.613491	36	FALSE	FALSE	0	CHDCT2
GUIDES_sg0609	CHD5	ENSG00000116254.13	ACTCTCCACTCTATCCAAGG	GCTTGTCCTCACTCTCCACTCTATCCAAGGCGGCGGCTGGAAG	1	6181284	0.748665	34	FALSE	FALSE	0
GUIDES_sg0610	CHD5	ENSG00000116254.13	CGCGTACCTGAACATGACGC	TCCGGAGGGCCGCGTACCTGAACATGACGCAGGAGGACCCCAA	1	6169918	0.701768	40	FALSE	FALSE	0	CHDCT2
GUIDES_sg0611	CHD5	ENSG00000116254.13	CTTGGATAGAGTGGAGAGTG	TTCCAGCCGCCTTGGATAGAGTGGAGAGTGAGGAGGACAAGCA	1	6181198	0.685055	34	FALSE	FALSE	0
GUIDES_sg0612	CHD5	ENSG00000116254.13	GGACCCCAACCACCCCGCCA	ACATGACGCAGGACCCCAACCACCCCGCCATGGTGGCCCTCAA	1	6169939	0.578404	40	FALSE	FALSE	0	CHDCT2
GUIDES_sg0613	CHD5	ENSG00000116254.13	CCCCGGCGCGGTTGGTCAGG	ATGGTGGGGTCCCCGGCGCGGTTGGTCAGGCGGCGGCTCAGGA	1	6166712	0.549706	41	FALSE	FALSE	0	CHDCT2
GUIDES_sg0614	CHD5	ENSG00000116254.13	CAACGCCCGCCTGGCTGAAG	CCATGGCCCTCAACGCCCGCCTGGCTGAAGTGGTGGAGTGCCT	1	6169966	0.52286	40	FALSE	FALSE	0	CHDCT2
GUIDES_sg0615	CHD5	ENSG00000116254.13	TGGGGTCCTGCGTCATGTTC	GCGGGGTGGTTGGGGTCCTGCGTCATGTTCAGGAGGTACGCGG	1	6169997	0.353541	40	FALSE	FALSE	0	CHDCT2
GUIDES_sg0616	CHD5	ENSG00000116254.13	CGCGGTTGGTCAGGCGGCTC	GGGTCCCCGGCGCGGTTGGTCAGGCGGCTCAGGAGGATGCTGC	1	6166718	0.349892	41	FALSE	FALSE	0	CHDCT2
GUIDES_sg0617	CHD6	ENSG00000124177.10	ACTTCCCCTTTAACACCACG	CTAGAGGGCCACTTCCCCTTTAACACCACGTGGTGGCAGATAT	20	40045396	0.768023	35	FALSE	FALSE	0
GUIDES_sg0618	CHD6	ENSG00000124177.10	CTAGGCGGTTAATTATCACG	CAGATATTATCTAGGCGGTTAATTATCACGCGGCGGTCCTAGA	20	40045429	0.751487	35	FALSE	FALSE	0
GUIDES_sg0619	CHD6	ENSG00000124177.10	CCTAGATAATATCTGCCACG	TAATTAACCGCCTAGATAATATCTGCCACGTGGTGGTGTTAAA	20	40045267	0.750738	35	FALSE	FALSE	0
GUIDES_sg0620	CHD6	ENSG00000124177.10	CGTGGCAGATATTATCTAGG	TTTAACACCACGTGGCAGATATTATCTAGGCGGCGGTTAATTA	20	40045414	0.726126	35	FALSE	FALSE	0
GUIDES_sg0621	CHD6	ENSG00000124177.10	TTAGATGTCAGCTCCCTGAG	ACCTGGAAAATTAGATGTCAGCTCCCTGAGCGGCGGGGAAGAG	20	40040857	0.708879	38	FALSE	FALSE	0
GUIDES_sg0622	CHD6	ENSG00000124177.10	GCGTCCCTATGAGTTTGAGG	AAAAGCACAGGCGTCCCTATGAGTTTGAGGTGGTGGAGAGGGA	20	40043892	0.685811	36	FALSE	FALSE	0
GUIDES_sg0623	CHD6	ENSG00000124177.10	CTTAGCTCCAGTATTCACAA	AGGAGAGCTTCTTAGCTCCAGTATTCACAAAGGAGGATGAACA	20	40043853	0.625831	36	FALSE	FALSE	0
GUIDES_sg0624	CHD6	ENSG00000124177.10	GAACTCTCTCTTCCCCGCTC	GGGATGGCAGGAACTCTCTCTTCCCCGCTCAGGAGGGAGCTGA	20	40040832	0.474035	38	FALSE	FALSE	0	TCH
GUIDES_sg0625	CHD7	ENSG00000171316.7	CAATGAAGGATCTACCCAGG	ATGGCGCCTCCAATGAAGGATCTACCCAGGTGGTGGCTGGAAG	8	61775148	0.710908	40	FALSE	FALSE	0	TCH
GUIDES_sg0626	CHD7	ENSG00000171316.7	CTCCAATGAAGGATCTACCC	GCTATGGCGCCTCCAATGAAGGATCTACCCAGGAGGTGGCTGG	8	61775145	0.63923	40	FALSE	FALSE	0	TCH
GUIDES_sg0627	CHD7	ENSG00000171316.7	TCAATCTTGAAGATGGGACT	ATCCCTGTTATCAATCTTGAAGATGGGACTAGGAGGCTGGTGG	8	61773588	0.582977	38	FALSE	FALSE	0	TCH
GUIDES_sg0628	CHD7	ENSG00000171316.7	TGAAGATGGGACTAGGCTGG	TTATCAATCTTGAAGATGGGACTAGGCTGGTGGTGGGGGAAGA	8	61773595	0.582513	38	FALSE	FALSE	0	TCH
GUIDES_sg0629	CHD7	ENSG00000171316.7	TCTTGAAGATGGGACTAGGC	CTGTTATCAATCTTGAAGATGGGACTAGGCTGGTGGTGGGGGA	8	61773592	0.581363	38	FALSE	FALSE	0	TCH
GUIDES_sg0630	CHD7	ENSG00000171316.7	CTGGGTAGATCCTTCATTGG	TTCCAGCCACCTGGGTAGATCCTTCATTGGAGGAGGCGCCATA	8	61775190	0.581324	40	FALSE	FALSE	0	TCH
GUIDES_sg0631	CHD7	ENSG00000171316.7	ACACTTTGACAGGAGAAGAA	TTGGATATAAACACTTTGACAGGAGAAGAAAGGAGGGTGCCTG	8	61774859	0.555993	39	FALSE	FALSE	0	TCH
GUIDES_sg0632	CHD7	ENSG00000171316.7	TTAACTATATCAGTCCAGTC	TACAGACTGCTTAACTATATCAGTCCAGTCTGGTGGAGCAACT	8	61775133	0.549203	40	FALSE	FALSE	0	TCH
GUIDES_sg0633	CHD8	ENSG00000100888.8	CAGTTCACCAAACTTCGCCG	AGCGGCAGCCCAGTTCACCAAACTTCGCCGAGGAGGCATGGAT	14	21860928	0.749525	36	FALSE	FALSE	0
GUIDES_sg0634	CHD8	ENSG00000100888.8	ACCACATCTCCAGTTCAGCC	TGACCCTGTAACCACATCTCCAGTTCAGCCCGGCGGCGAGGGG	14	21859685	0.627636	38	FALSE	FALSE	0	TCH
GUIDES_sg0635	CHD8	ENSG00000100888.8	GCCGGGCTGAACTGGAGATG	GATGCCCCTCGCCGGGCTGAACTGGAGATGTGGTGGTTACAGG	14	21859753	0.622219	38	FALSE	FALSE	0	TCH
GUIDES_sg0636	CHD8	ENSG00000100888.8	ATCTCCAGTTCAGCCCGGCG	CTGTAACCACATCTCCAGTTCAGCCCGGCGAGGAGGGGCATCC	14	21859690	0.608935	38	FALSE	FALSE	0	TCH
GUIDES_sg0637	CHD8	ENSG00000100888.8	CCTGTCATCAATAAGGTGGA	GACCCGGATCCCTGTCATCAATAAGGTGGATGGTGGTACTTTG	14	21859701	0.59254	38	FALSE	FALSE	0	TCH
GUIDES_sg0638	CHD8	ENSG00000100888.8	AGAATTGAACTGTTTGGGAA	ATAATAAGGCAGAATTGAACTGTTTGGGAATGGTGGAACCAGT	14	21859181	0.545928	39	FALSE	FALSE	0	TCH
GUIDES_sg0639	CHD8	ENSG00000100888.8	CTAGAGTTAGCTGTCTGTAC	TTTCCCATTTCTAGAGTTAGCTGTCTGTACTGGTGGTTCCATT	14	21859138	0.471975	39	FALSE	FALSE	0	TCH
GUIDES_sg0640	CHD8	ENSG00000100888.8	CAGACAGCTAACTCTAGAAA	GGAACCAGTACAGACAGCTAACTCTAGAAATGGTGGGAAAAAG	14	21859212	0.390258	39	FALSE	FALSE	0	TCH
GUIDES_sg0641	CHD9	ENSG00000177200.11	CCTATAGTCAAAAAAAGGCG	AGACAACCAGCCTATAGTCAAAAAAAGGCGAGGAGGAAGGAGG	16	53348361	0.684839	43	FALSE	FALSE	0
GUIDES_sg0642	CHD9	ENSG00000177200.11	TCAAAAAAAGGCGAGGAAGG	CAGCCTATAGTCAAAAAAAGGCGAGGAAGGAGGAGGAAGAATG	16	53348368	0.671924	43	FALSE	FALSE	0
GUIDES_sg0643	CHD9	ENSG00000177200.11	ATATCACACCATTGGCACCA	TGGTTGTCTAATATCACACCATTGGCACCAAGGAGGGTTGGTT	16	53348406	0.664998	43	FALSE	FALSE	0
GUIDES_sg0644	CHD9	ENSG00000177200.11	TGGATTTTGGGAAATTGACG	GATACTGGTATGGATTTTGGGAAATTGACGAGGAGGCTGGTCT	16	53342629	0.637123	42	FALSE	FALSE	0
GUIDES_sg0645	CHD9	ENSG00000177200.11	AAAATGGCTTAAGGAGCACC	AGGATTTGGAAAAATGGCTTAAGGAGCACCCGGCGGGTTATGT	16	53348921	0.597533	44	FALSE	FALSE	0	TCH
GUIDES_sg0646	CHD9	ENSG00000177200.11	AGATGATGCACCAAAGAGAA	GACTTGCAGGAGATGATGCACCAAAGAGAAAGGAGGATTTGGA	16	53348891	0.545554	44	FALSE	FALSE	0	TCH
GUIDES_sg0647	CHD9	ENSG00000177200.11	TAAGGAGCACCCGGGTTATG	AAAAATGGCTTAAGGAGCACCCGGGTTATGTGGTGGAAGATTT	16	53348930	0.541301	44	FALSE	FALSE	0	TCH
GUIDES_sg0648	CHD9	ENSG00000177200.11	GGATTTGGAAAAATGGCTTA	CAAAGAGAAAGGATTTGGAAAAATGGCTTAAGGAGGAGCACCC	16	53348912	0.486547	44	FALSE	FALSE	0	TCH
GUIDES_sg0649	CHORDC1	ENSG00000110172.7	GAAAGACCGGAACACCTGGG	AATGCATCGTGAAAGACCGGAACACCTGGGTGGTGGTATGTGC	11	89951336	0.760424	2	FALSE	FALSE	0	CHORD
GUIDES_sg0650	CHORDC1	ENSG00000110172.7	GATGCTTGCACATACCACCC	GATGCTTGCACATACCACCCAGGAGGTGTTCCG	11	89951321	0.706623	2	FALSE	FALSE	0	CHORD
GUIDES_sg0651	CHORDC1	ENSG00000110172.7	TTGTTCCATGTAGACATGAC	GGGAAAAAAGTTGTTCCATGTAGACATGACTGGTGGCATCAGA	11	89936505	0.582284	10	FALSE	FALSE	0	CS
GUIDES_sg0652	CHORDC1	ENSG00000110172.7	TTTAATGCATCGTGAAAGAC	TTTAATGCATCGTGAAAGACCGGCGGAACACCT	11	89951323	0.561782	2	FALSE	FALSE	0	CHORD
GUIDES_sg0653	CHORDC1	ENSG00000110172.7	AGACATGACTGGCATCAGAC	TGTTCCATGTAGACATGACTGGCATCAGACTGGTGGAGGTGAA	11	89936516	0.551651	10	FALSE	FALSE	0	CS
GUIDES_sg0654	CHORDC1	ENSG00000110172.7	TATTGTATTTGAAGGAGAGA	TAAATGTGCATATTGTATTTGAAGGAGAGAAGGAGGAATTTGA	11	89936011	0.543163	11	FALSE	FALSE	0	CS
GUIDES_sg0655	CHORDC1	ENSG00000110172.7	ATGTGCTATTTGCTTCTACT	ATGTGCTATTTGCTTCTACTCGGCGGCTAAGTT	11	89936497	0.529613	10	FALSE	FALSE	0	CS
GUIDES_sg0656	CHORDC1	ENSG00000110172.7	TCGTGAAAGACCGGAACACC	CTTTAATGCATCGTGAAAGACCGGAACACCTGGTGGGTGGTAT	11	89951332	0.49992	2	FALSE	FALSE	0	CHORD
GUIDES_sg0657	CHRAC1	ENSG00000104472.5	GCCACCTATTCCTACAGACA	TCAATGCCTAGCCACCTATTCCTACAGACACGGCGGCAGTGGA	8	141524508	0.681809	3	TRUE	FALSE	0	CBFD_NFYB_HMF
GUIDES_sg0658	CHRAC1	ENSG00000104472.5	TATTCCTACAGACACGGCAG	CCTAGCCACCTATTCCTACAGACACGGCAGTGGTGGAAAGGAA	8	141524514	0.660847	3	TRUE	FALSE	0	CBFD_NFYB_HMF
GUIDES_sg0659	CHRAC1	ENSG00000104472.5	CTACAGACACGGCAGTGGAA	CCACCTATTCCTACAGACACGGCAGTGGAAAGGAGGAAAAGAA	8	141524519	0.616951	3	TRUE	FALSE	0	CBFD_NFYB_HMF
GUIDES_sg0660	CHRAC1	ENSG00000104472.5	GCCGTGTCTGTAGGAATAGG	CCTTTCCACTGCCGTGTCTGTAGGAATAGGTGGTGGCTAGGCA	8	141524569	0.603625	3	TRUE	FALSE	0	CBFD_NFYB_HMF
GUIDES_sg0661	CHRAC1	ENSG00000104472.5	CGAGGTGTCCAGCATCAACC	AGAGCTCCCCCGAGGTGTCCAGCATCAACCAGGAGGAGGCGTT	8	141521713	0.583875	1	FALSE	FALSE	0	CBFD_NFYB_HMF
GUIDES_sg0662	CHRAC1	ENSG00000104472.5	CAGCATCAACCAGGAGGCGT	CCGAGGTGTCCAGCATCAACCAGGAGGCGTTGGTGGTGCTCAC	8	141521722	0.573773	1	FALSE	FALSE	0	CBFD_NFYB_HMF
GUIDES_sg0663	CHRAC1	ENSG00000104472.5	ATGACCCGGATGCGGGATAG	GCTCTTCATGATGACCCGGATGCGGGATAGAGGAGGCAGCGAG	8	141521685	0.551383	1	FALSE	FALSE	0	CBFD_NFYB_HMF
GUIDES_sg0664	CHRAC1	ENSG00000104472.5	CAACGCCTCCTGGTTGATGC	CCGTGAGCACCAACGCCTCCTGGTTGATGCTGGTGGACACCTC	8	141521639	0.494717	1	FALSE	FALSE	0	CBFD_NFYB_HMF
GUIDES_sg0665	CLOCK	ENSG00000134852.10	AACACCAACCAAGATCCCGA	AACACCAACCAAGATCCCGACGGCGGATACGAG	4	56315583	0.711596	19	FALSE	FALSE	0
GUIDES_sg0666	CLOCK	ENSG00000134852.10	GCTGGTAAATGCTGCCTGGG	CTTCTCATGAGCTGGTAAATGCTGCCTGGGTGGTGGAGTGCTC	4	56315625	0.662018	19	FALSE	FALSE	0
GUIDES_sg0667	CLOCK	ENSG00000134852.10	CGGATACGAGCACTCCACCC	AAGATCCCGACGGATACGAGCACTCCACCCAGGAGGCAGCATT	4	56315603	0.655858	19	FALSE	FALSE	0
GUIDES_sg0668	CLOCK	ENSG00000134852.10	TACTATGCTTATGGGCCAGG	TGGTACCTAGTACTATGCTTATGGGCCAGGTGGTGGTGACTGC	4	56304543	0.639672	24	FALSE	FALSE	0
GUIDES_sg0669	CLOCK	ENSG00000134852.10	TGGCCCATAAGCATAGTACT	AGTCACCACCTGGCCCATAAGCATAGTACTAGGAGGTACCATG	4	56304631	0.592478	24	FALSE	FALSE	0
GUIDES_sg0670	CLOCK	ENSG00000134852.10	GAACAACTTCAGATGGTCCA	AAAAATTCAAGAACAACTTCAGATGGTCCATGGTGGTCAGGGG	4	56310936	0.585814	21	FALSE	FALSE	0
GUIDES_sg0671	CLOCK	ENSG00000134852.10	TTTGTAGCTTGAGACATCAC	AATTGGTAAATTTGTAGCTTGAGACATCACTGGTGGCTGTGTT	4	56314993	0.572696	20	FALSE	FALSE	0
GUIDES_sg0672	CLOCK	ENSG00000134852.10	TAGGATATGCAGTCACCACC	GTAGCAAAAGTAGGATATGCAGTCACCACCTGGTGGCCCATAA	4	56304611	0.572465	24	FALSE	FALSE	0
GUIDES_sg0673	CRB1	ENSG00000134376.10	ACAGATACAGACATAACCTG	ATCCAGGCTGACAGATACAGACATAACCTGAGGAGGCTTCATG	1	197325996	0.765847	9	FALSE	FALSE	0	EGF
GUIDES_sg0674	CRB1	ENSG00000134376.10	ATTGTCCCACTGTACCCAGG	AGTTTCACAGATTGTCCCACTGTACCCAGGAGGAGGACATTTG	1	197297906	0.750782	5	FALSE	FALSE	0	EGF
GUIDES_sg0675	CRB1	ENSG00000134376.10	AAGAACTCCTGCCAACATGG	TTCCTGTGGCAAGAACTCCTGCCAACATGGAGGAGGTATTTGC	1	197297846	0.695492	5	FALSE	FALSE	0	EGF
GUIDES_sg0676	CRB1	ENSG00000134376.10	TCACAATAATGCTACATGTG	CAAAACCTTGTCACAATAATGCTACATGTGAGGAGGACAGTGT	1	197316570	0.689274	8	FALSE	FALSE	0	EGF
GUIDES_sg0677	CRB1	ENSG00000134376.10	TTCAGATCCCTGCAAGAACG	ATGAATGTGCTTCAGATCCCTGCAAGAACGAGGAGGCTACATG	1	197298073	0.688651	5	FALSE	FALSE	0	EGF_CA
GUIDES_sg0678	CRB1	ENSG00000134376.10	GCGTCCATATTGTTTCTCTG	GTCCAGTGATGCGTCCATATTGTTTCTCTGAGGAGGACAGCTC	1	197326056	0.68162	9	FALSE	FALSE	0	EGF
GUIDES_sg0679	CRB1	ENSG00000134376.10	AGTCAACCTTGTCTCCATGG	TGAGTGTGCCAGTCAACCTTGTCTCCATGGAGGAGGGCTGTGT	1	197313579	0.679808	7	FALSE	FALSE	0	EGF
GUIDES_sg0680	CRB1	ENSG00000134376.10	TGAGTTCACAGTGATCCCCC	TCATCAGTGTTGAGTTCACAGTGATCCCCCAGGAGGAATCCAG	1	197313494	0.679304	7	FALSE	FALSE	0	EGF
GUIDES_sg0681	CRB2	ENSG00000148204.7	CAGTCTCAGGACAAGCACAG	CCAGGTCCGGCAGTCTCAGGACAAGCACAGTGGTGGTGCTGTA	9	126132806	0.807395	8	FALSE	FALSE	0	Laminin_G_2
GUIDES_sg0682	CRB2	ENSG00000148204.7	GATCCACACAGGACCCTCCG	TGAGTCCACAGATCCACACAGGACCCTCCGTGGTGGACACAAG	9	126132466	0.762427	8	FALSE	FALSE	0	EGF
GUIDES_sg0683	CRB2	ENSG00000148204.7	CGGAACCTGCAGTGACACTG	GCCTGCACGGCGGAACCTGCAGTGACACTGTGGTGGCAGGCTA	9	126132461	0.735349	8	FALSE	FALSE	0	EGF
GUIDES_sg0684	CRB2	ENSG00000148204.7	CCGGACCTGGCCCTAAACGA	CCTGAGACTGCCGGACCTGGCCCTAAACGATGGTGGCCATTGG	9	126132879	0.707057	8	FALSE	FALSE	0	Laminin_G_2
GUIDES_sg0685	CRB2	ENSG00000148204.7	TCGATGTCCAGCTCGCAGCG	TGCACACTCATCGATGTCCAGCTCGCAGCGTGGTGGGCCCTGG	9	126125252	0.648627	2	FALSE	FALSE	0	EGF
GUIDES_sg0686	CRB2	ENSG00000148204.7	ACATCGATGAGTGTGCATCC	TGCGAGCTGGACATCGATGAGTGTGCATCCCGGCGGCCGTGCC	9	126125391	0.643808	2	FALSE	FALSE	0	EGF_CA
GUIDES_sg0687	CRB2	ENSG00000148204.7	GCACACACAGAGCGCCGTGG	GGACCCTGGGGCACACACAGAGCGCCGTGGTGGTGGCATGGCT	9	126125331	0.641908	2	FALSE	FALSE	0	EGF
GUIDES_sg0688	CRB2	ENSG00000148204.7	CGTCGGGGTGCGTGTGACAG	TCGAAGCGGCCGTCGGGGTGCGTGTGACAGCGGCGGCCACGGG	9	126135481	0.638606	11	FALSE	FALSE	0	EGF
GUIDES_sg0689	CRB3	ENSG00000130545.11	GAGCTGGAGCTGGTGGATGA	GTTGCCATCGGAGCTGGAGCTGGTGGATGAAGGAGGCAAAACA	19	6465588	0.535592	4	TRUE	FALSE	0.237815
GUIDES_sg0690	CRB3	ENSG00000130545.11	GCCATCGGAGCTGGAGCTGG	TCACCAGGTTGCCATCGGAGCTGGAGCTGGTGGTGGATGAAGG	19	6465581	0.512146	4	TRUE	FALSE	0.610615
GUIDES_sg0691	CRB3	ENSG00000130545.11	GTTGCCATCGGAGCTGGAGC	GTTGCCATCGGAGCTGGAGCTGGTGGTGGATGA	19	6465578	0.473289	4	TRUE	FALSE	0.437599
GUIDES_sg0692	CRB3	ENSG00000130545.11	AGCGGGCCAGCAGGAACGGC	GCTCGGCCCCAGCGGGCCAGCAGGAACGGCAGGAGGCCCAGCG	19	6464753	0.456448	3	FALSE	FALSE	0.0651584
GUIDES_sg0693	CRB3	ENSG00000130545.11	CTCGGCCCCAGCGGGCCAGC	TGCCCCCAGGCTCGGCCCCAGCGGGCCAGCAGGAGGAACGGCA	19	6464744	0.45573	3	FALSE	FALSE	0.0494118
GUIDES_sg0694	CRB3	ENSG00000130545.11	GCTATTCTCATTTGCAGAAG	GCAAAACAGTGCTATTCTCATTTGCAGAAGTGGTGGTCTGTAC	19	6465620	0.427958	4	TRUE	FALSE	0
GUIDES_sg0695	CRB3	ENSG00000130545.11	CGCCAGAAGCAGCCCCAGCC	GCAGGCCCAGCGCCAGAAGCAGCCCCAGCCCGGCGGGGTTCGC	19	6464781	0.417448	3	FALSE	FALSE	0
GUIDES_sg0696	CRB3	ENSG00000130545.11	TGGCCCGCTGGGGCCGAGCC	CCGTTCCTGCTGGCCCGCTGGGGCCGAGCCTGGTGGGGGCAAA	19	6464784	0.17013	3	FALSE	FALSE	0.0112532
GUIDES_sg0697	CREBBP	ENSG00000005339.8	GTACAAAAAGATGCTGGACA	TGCAGGAGTGGTACAAAAAGATGCTGGACAAGGAGGCGTTTGC	16	3786781	0.688066	27	FALSE	FALSE	0	DUF906
GUIDES_sg0698	CREBBP	ENSG00000005339.8	GTATTTTTTGATCAGGTGGG	TTTGGCTTGGGTATTTTTTGATCAGGTGGGTGGTGGCAATGGA	16	3786750	0.620624	27	FALSE	FALSE	0	DUF906
GUIDES_sg0699	CREBBP	ENSG00000005339.8	GGAGTGGTACAAAAAGATGC	AACGACTGCAGGAGTGGTACAAAAAGATGCTGGTGGACAAGGC	16	3786775	0.590027	27	FALSE	FALSE	0	DUF906
GUIDES_sg0700	CREBBP	ENSG00000005339.8	ATAGGGCAGTTCCTTGGCAC	CACCTTCAAAATAGGGCAGTTCCTTGGCACTGGTGGTGAGCCT	16	3786167	0.561417	28	FALSE	FALSE	0	DUF906
GUIDES_sg0701	CREBBP	ENSG00000005339.8	AATGCTCTCTTCTAACACAT	CTAGTTCCTTAATGCTCTCTTCTAACACATTGGTGGGCCAGAA	16	3786125	0.553892	28	FALSE	FALSE	0	DUF906
GUIDES_sg0702	CREBBP	ENSG00000005339.8	TCAAACAAGCAACTGAAGAC	CAGGATATTTTCAAACAAGCAACTGAAGACAGGAGGCTCACCA	16	3786063	0.544811	28	FALSE	FALSE	0	DUF906
GUIDES_sg0703	CREBBP	ENSG00000005339.8	TGTGTTAGAAGAGAGCATTA	TCTGGCCCAATGTGTTAGAAGAGAGCATTAAGGAGGAACTAGA	16	3786136	0.496529	28	FALSE	FALSE	0	DUF906
GUIDES_sg0704	CREBBP	ENSG00000005339.8	ATCTCCTTCACTTGGAGGAC	AGATGTAATCATCTCCTTCACTTGGAGGACAGGAGGCCCAGAT	16	3786790	0.465321	27	FALSE	FALSE	0	DUF906
GUIDES_sg0705	CSNK2A1	ENSG00000101266.12	GCTTACTGCAAGAGAGGCAA	ACCAGTCACGGCTTACTGCAAGAGAGGCAATGGTGGAGCACCC	20	468201	0.562448	15	FALSE	FALSE	0.206897	Pkinase
GUIDES_sg0706	CSNK2A1	ENSG00000101266.12	GGTCCAAGGGGTGAAGGGGT	GCCTGCCAGAGGTCCAAGGGGTGAAGGGGTTGGTGGCACTGAA	20	464703	0.551781	17	FALSE	FALSE	1.17324
GUIDES_sg0707	CSNK2A1	ENSG00000101266.12	GATCATAATTGTCATGTCCA	GATCATAATTGTCATGTCCATGGTGGAAAAATG	20	470445	0.544405	13	FALSE	FALSE	0.398442	Pkinase
GUIDES_sg0708	CSNK2A1	ENSG00000101266.12	GTGCCAACCCCTTCACCCCT	GATTTCTTCAGTGCCAACCCCTTCACCCCTTGGTGGACCTCTG	20	464635	0.506137	17	FALSE	FALSE	0.875
GUIDES_sg0709	CSNK2A1	ENSG00000101266.12	CATCATATTGGCGCTGCTGA	CATCATATTGGCGCTGCTGACGGCGGGCGTACT	20	467043	0.486802	16	FALSE	FALSE	1.17576
GUIDES_sg0710	CSNK2A1	ENSG00000101266.12	CCCTTCACCCCTTGGACCTC	CAGTGCCAACCCCTTCACCCCTTGGACCTCTGGTGGCAGGCTC	20	464643	0.38885	17	FALSE	FALSE	1
GUIDES_sg0711	CSNK2A1	ENSG00000101266.12	TTGTCATGTCCATGGAAAAA	CTGATCATAATTGTCATGTCCATGGAAAAATGGTGGCTCCTTC	20	470453	0.364357	13	FALSE	FALSE	0.869318	Pkinase
GUIDES_sg0712	CSNK2A1	ENSG00000101266.12	TAGTTTGGATATGTGGAGTT	TGTACGATTATAGTTTGGATATGTGGAGTTTGGTGGGTTGTAT	20	470454	0.315599	13	FALSE	FALSE	0.630812	Pkinase
GUIDES_sg0713	CSNK2A2	ENSG00000070770.4	CAGACACCTTGTCAGCCCTG	ATAGTGAGAACAGACACCTTGTCAGCCCTGAGGAGGCCCTAGA	16	58199525	0.773097	11	FALSE	FALSE	0	Pkinase
GUIDES_sg0714	CSNK2A2	ENSG00000070770.4	TGGTCCCTTGAAGTACCTTG	CGAGGAGCTCTGGTCCCTTGAAGTACCTTGAGGAGGCTACACG	16	58201629	0.700324	8	FALSE	FALSE	0	Pkinase
GUIDES_sg0715	CSNK2A2	ENSG00000070770.4	CAAGGGACCAGAGCTCCTCG	CAAGGTACTTCAAGGGACCAGAGCTCCTCGTGGTGGACTATCA	16	58201688	0.682805	8	FALSE	FALSE	0	Pkinase
GUIDES_sg0716	CSNK2A2	ENSG00000070770.4	CCCAGGATATCGTTGAAGTG	CCCAGGATATCGTTGAAGTGTGGTGGATCTAGG	16	58200510	0.670169	10	FALSE	FALSE	0	Pkinase
GUIDES_sg0717	CSNK2A2	ENSG00000070770.4	ACAATGTTCGTGTAGCCTCA	GCTCAGGAGTACAATGTTCGTGTAGCCTCAAGGAGGTACTTCA	16	58201660	0.667281	8	FALSE	FALSE	0	Pkinase
GUIDES_sg0718	CSNK2A2	ENSG00000070770.4	ACAGAGACTGACTGCCAAAG	ACGACCATCAACAGAGACTGACTGCCAAAGAGGAGGCCATGGA	16	58199588	0.626279	11	FALSE	FALSE	0	Pkinase
GUIDES_sg0719	CSNK2A2	ENSG00000070770.4	CGAACATTGTACTCCTGAGC	TGAGGCTACACGAACATTGTACTCCTGAGCAGGAGGATGATAG	16	58201657	0.588414	8	FALSE	FALSE	0	Pkinase
GUIDES_sg0720	CSNK2A2	ENSG00000070770.4	TAGCAAGCATGATCTTTCGA	GGCTGTATGTTAGCAAGCATGATCTTTCGAAGGAGGGAACCAT	16	58201173	0.574912	9	FALSE	FALSE	0	Pkinase
GUIDES_sg0721	CSRP2BP	ENSG00000149474.9	ATAAGGTTTCAAGATCCGAG	TATACCTGATATAAGGTTTCAAGATCCGAGAGGAGGTATAAGG	20	18162378	0.752663	7	FALSE	FALSE	0
GUIDES_sg0722	CSRP2BP	ENSG00000149474.9	TACTCCCGTGAGCATCTACG	AGCCCAGGTATACTCCCGTGAGCATCTACGAGGAGGAAAAGCT	20	18143317	0.7327	6	FALSE	FALSE	0
GUIDES_sg0723	CSRP2BP	ENSG00000149474.9	CGCACATAACAGTAATCGAG	GTGATTTGGCCGCACATAACAGTAATCGAGAGGAGGTGCGTCG	20	18163839	0.689635	8	FALSE	FALSE	0
GUIDES_sg0724	CSRP2BP	ENSG00000149474.9	GATTCTGAAGTCCTGACAGG	ATCGGTCAAGGATTCTGAAGTCCTGACAGGTGGTGGTTCTGTA	20	18143055	0.682191	6	FALSE	FALSE	0
GUIDES_sg0725	CSRP2BP	ENSG00000149474.9	AAACAAGGGCTAGAGAAAAG	ACATCTTTGCAAACAAGGGCTAGAGAAAAGAGGAGGAAGCCTC	20	18143250	0.680567	6	FALSE	FALSE	0
GUIDES_sg0726	CSRP2BP	ENSG00000149474.9	TTCTGTTCGTCCACCCTGAA	TACATTTCATTTCTGTTCGTCCACCCTGAATGGTGGAGAAGAG	20	18165388	0.482589	9	FALSE	FALSE	0	Acetyltransf_1
GUIDES_sg0727	CSRP2BP	ENSG00000149474.9	AAAAAAGTCATCATTGCCTT	TGTTCTTTATAAAAAAGTCATCATTGCCTTTGGTGGCTTCATG	20	18165321	0.40018	9	FALSE	FALSE	0	Acetyltransf_1
GUIDES_sg0728	CSRP2BP	ENSG00000149474.9	ATCCCTGCTCTTCTCCATTC	GAAAGTTGCAATCCCTGCTCTTCTCCATTCAGGAGGGTGGACG	20	18165296	0.236993	9	FALSE	FALSE	0	Acetyltransf_1
GUIDES_sg0729	CTBP1	ENSG00000159692.11	GACTGCGTGACCCTGCACTG	CTTCCACAGCGACTGCGTGACCCTGCACTGCGGCGGCCTCAAC	4	1209941	0.750543	12	FALSE	FALSE	0	2-Hacid_dh_C
GUIDES_sg0730	CTBP1	ENSG00000159692.11	GGCATCCATCGAGATGCGAG	ACAGCGAGCAGGCATCCATCGAGATGCGAGAGGAGGAGGCGGC	4	1207357	0.663262	14	FALSE	FALSE	0	2-Hacid_dh
GUIDES_sg0731	CTBP1	ENSG00000159692.11	CCTGAAGAACTGTGTCAACA	TCCCAGACAGCCTGAAGAACTGTGTCAACAAGGAGGACCATCT	4	1206736	0.632054	15	FALSE	FALSE	0	2-Hacid_dh
GUIDES_sg0732	CTBP1	ENSG00000159692.11	ATCCATCGAGATGCGAGAGG	GCGAGCAGGCATCCATCGAGATGCGAGAGGAGGAGGCGGCACG	4	1207360	0.615737	14	FALSE	FALSE	0	2-Hacid_dh
GUIDES_sg0733	CTBP1	ENSG00000159692.11	CGCTGTACCATGCAGCATGG	GATGCCTGCTCGCTGTACCATGCAGCATGGGGGGGGGTGCAGA	4	1207345	0.605185	14	FALSE	FALSE	0	2-Hacid_dh_C
GUIDES_sg0734	CTBP1	ENSG00000159692.11	CAATCCGGACGATGATGCGG	AAACCACTGCCAATCCGGACGATGATGCGGAGGAGGGCTTTGA	4	1222051	0.577543	8	FALSE	FALSE	0	2-Hacid_dh
GUIDES_sg0735	CTBP1	ENSG00000159692.11	TGCTGCATGGTACAGCGAGC	GCACCCCCCATGCTGCATGGTACAGCGAGCAGGAGGCATCCAT	4	1207336	0.573671	14	FALSE	FALSE	0	2-Hacid_dh
GUIDES_sg0736	CTBP1	ENSG00000159692.11	CCCTTACTTGTCGGATGGCG	TCTTCTACGACCCTTACTTGTCGGATGGCGTGGTGGAGCGGGC	4	1209862	0.557245	12	FALSE	FALSE	0	2-Hacid_dh_C
GUIDES_sg0737	CTBP2	ENSG00000175029.12	CTTAGCACAAGCCCTCAAGG	ACGAGAAAGCCTTAGCACAAGCCCTCAAGGAGGAGGGCAGGAT	10	126682502	0.704657	20	FALSE	FALSE	0	2-Hacid_dh
GUIDES_sg0738	CTBP2	ENSG00000175029.12	TCACTGTACCAGGCAGTGTG	TGACGCCTGCTCACTGTACCAGGCAGTGTGAGGAGGAGTGCAG	10	126681849	0.68348	21	FALSE	FALSE	0	2-Hacid_dh
GUIDES_sg0739	CTBP2	ENSG00000175029.12	ACCTGTACCGGAGGAACACG	CACATCCTCAACCTGTACCGGAGGAACACGTGGTGGCTGTACC	10	126686624	0.678427	18	FALSE	FALSE	0	2-Hacid_dh
GUIDES_sg0740	CTBP2	ENSG00000175029.12	GTGGTACATCATGGCGCCCA	GGGTGATGGTGTGGTACATCATGGCGCCCACGGCGGCTTCGTT	10	126691657	0.675381	17	FALSE	FALSE	0	2-Hacid_dh
GUIDES_sg0741	CTBP2	ENSG00000175029.12	TGCAGACGGGATGTTGCACA	CTTCCACGGCTGCAGACGGGATGTTGCACACGGCGGCAATTCC	10	126686730	0.655393	18	FALSE	FALSE	0	2-Hacid_dh
GUIDES_sg0742	CTBP2	ENSG00000175029.12	GCTCTGACTCATGCACGTCG	CACCTGAAGGGCTCTGACTCATGCACGTCGAGGAGGGCTGCCC	10	126682450	0.646352	20	FALSE	FALSE	0	2-Hacid_dh
GUIDES_sg0743	CTBP2	ENSG00000175029.12	AGAGTCCGCTGTCTCTTCCA	GGCAGATGGTAGAGTCCGCTGTCTCTTCCACGGCGGCTGCAGA	10	126686706	0.629379	18	FALSE	FALSE	0	2-Hacid_dh
GUIDES_sg0744	CTBP2	ENSG00000175029.12	GATGGCTCGGCGGATCTCGG	GATGGCTCGGCGGATCTCGGTGGTGGCAGCTGC	10	126681794	0.612521	21	FALSE	FALSE	0	2-Hacid_dh
GUIDES_sg0745	CTR9	ENSG00000198730.3	GGTAGTGGCAGTGAACAAGA	GAGAAGAAAGGGTAGTGGCAGTGAACAAGAAGGAGGTGAAGAT	11	10795668	0.706692	22	FALSE	FALSE	0
GUIDES_sg0746	CTR9	ENSG00000198730.3	ATTTTTCCCTTCATTGATGG	TTTGGATTTTATTTTTCCCTTCATTGATGGAGGAGGCAGACGT	11	10797159	0.594453	24	FALSE	FALSE	0
GUIDES_sg0747	CTR9	ENSG00000198730.3	AAGAATCTGTATGCTGCCAA	AAATGATGCAAAGAATCTGTATGCTGCCAATGGTGGCATAGGT	11	10789700	0.594346	15	FALSE	FALSE	0
GUIDES_sg0748	CTR9	ENSG00000198730.3	TCTTCTTTTTGGATATAGGT	TTTCTTCTCTTCTTCTTTTTGGATATAGGTAGGAGGTCATCAT	11	10795657	0.488111	22	FALSE	FALSE	0
GUIDES_sg0749	CTR9	ENSG00000198730.3	ATTGATGGAGGCAGACGTTC	TTTTCCCTTCATTGATGGAGGCAGACGTTCTGGTGGCTTGGGC	11	10797171	0.461324	24	FALSE	FALSE	0
GUIDES_sg0750	CTR9	ENSG00000198730.3	TCTGAGTACTTGTTTGTAGA	TTGCATCATTTCTGAGTACTTGTTTGTAGATGGTGGCCAGAGC	11	10789677	0.455217	15	FALSE	FALSE	0
GUIDES_sg0751	CTR9	ENSG00000198730.3	TTCATCAAGTGATGACTCTT	AAGCCATAATTTCATCAAGTGATGACTCTTCGGCGGATGAGGA	11	10797146	0.380387	24	FALSE	FALSE	0
GUIDES_sg0752	CTR9	ENSG00000198730.3	ACTTGATGAAATTATGGCTT	AAGAGTCATCACTTGATGAAATTATGGCTTTGGTGGATTTTAT	11	10797131	0.360082	24	FALSE	FALSE	0
GUIDES_sg0753	CXXC1	ENSG00000154832.10	AAGTATTGCTCAGATGACTG	GCCCAGCTCCAAGTATTGCTCAGATGACTGTGGTGGCATGAAG	18	47810911	0.737617	10	FALSE	FALSE	0
GUIDES_sg0754	CXXC1	ENSG00000154832.10	ATAAATGGAAACACCCAGAG	AAGCACAAGGATAAATGGAAACACCCAGAGAGGAGGGCTGATG	18	47810813	0.662026	10	FALSE	FALSE	0
GUIDES_sg0755	CXXC1	ENSG00000154832.10	CCTTGCATTGCTGAAGAGCA	GCAGCAGAGCCCTTGCATTGCTGAAGAGCACGGCGGCAAGAAG	18	47810332	0.623651	11	FALSE	FALSE	0
GUIDES_sg0756	CXXC1	ENSG00000154832.10	ATCGGCGTTCCATTTCCTGA	AGCTCATGGAATCGGCGTTCCATTTCCTGAAGGAGGCGAGTGC	18	47810345	0.612928	11	FALSE	FALSE	0
GUIDES_sg0757	CXXC1	ENSG00000154832.10	GCTCAAAGACATCACGTACA	TCACCCGTGAGCTCAAAGACATCACGTACAAGGAGGGGGCACC	18	47809344	0.611359	15	FALSE	FALSE	0
GUIDES_sg0758	CXXC1	ENSG00000154832.10	CCATTTCCTGAAGGCGAGTG	AATCGGCGTTCCATTTCCTGAAGGCGAGTGCGGCGGGCACTCT	18	47810354	0.599488	11	FALSE	FALSE	0
GUIDES_sg0759	CXXC1	ENSG00000154832.10	ACGCCGATTCCATGAGCTTG	AGGAAATGGAACGCCGATTCCATGAGCTTGAGGAGGCCATCAT	18	47810421	0.577842	11	FALSE	FALSE	0
GUIDES_sg0760	CXXC1	ENSG00000154832.10	AGGAGCGATACAAGCGGCAT	AGGAGCGATACAAGCGGCATCGGCGGCAGAAGC	18	47810771	0.553715	10	FALSE	FALSE	0
GUIDES_sg0761	CXXC4	ENSG00000168772.9	TGCAAGAGGCTCATCAACTG	CTGCGTGCCCTGCAAGAGGCTCATCAACTGTGGTGGCGTCTGC	4	105412859	0.682088	3	FALSE	FALSE	0	zf-CXXC
GUIDES_sg0762	CXXC4	ENSG00000168772.9	CCAGCGCTGAAGCATTCCGA	ACACCTGTTCCCAGCGCTGAAGCATTCCGATGGTGGTTCTTTT	4	105393511	0.580746	5	TRUE	FALSE	0
GUIDES_sg0763	CXXC4	ENSG00000168772.9	AGATCTGGTGTCCCGTTTTG	CTAAATTTGCAGATCTGGTGTCCCGTTTTGCGGCGGTTCCTGC	4	105411973	0.459324	3	FALSE	FALSE	0	zf-CXXC
GUIDES_sg0764	CXXC4	ENSG00000168772.9	CAGTTGCAGGAACCGCAAAA	GCGTCTGCAGCAGTTGCAGGAACCGCAAAACGGCGGGACACCA	4	105412891	0.456366	3	FALSE	FALSE	0	zf-CXXC
GUIDES_sg0765	CXXC4	ENSG00000168772.9	CCATCGGAATGCTTCAGCGC	TTTAAAAGAACCATCGGAATGCTTCAGCGCTGGTGGGAACAGG	4	105393507	0.449725	5	TRUE	FALSE	0
GUIDES_sg0766	CXXC4	ENSG00000168772.9	AATGCTTCAGCGCTGGGAAC	GAACCATCGGAATGCTTCAGCGCTGGGAACAGGAGGTGTTCTC	4	105393514	0.420039	5	TRUE	FALSE	1.10758
GUIDES_sg0767	CXXC4	ENSG00000168772.9	ATTTTCTAAATTTGCAGATC	AGCTCTTCACATTTTCTAAATTTGCAGATCTGGTGGTGTCCCG	4	105411958	0.349625	3	FALSE	FALSE	0	zf-CXXC
GUIDES_sg0768	CXXC4	ENSG00000168772.9	CTTTTCCTCTTCTTCTTGGC	GACCCCACACCTTTTCCTCTTCTTCTTGGCTGGTGGGTTGGCT	4	105412059	0.300725	3	FALSE	FALSE	0	zf-CXXC
GUIDES_sg0769	CXXC5	ENSG00000171604.7	TCACTGAAACCACCGGAAGG	TCACTGAAACCACCGGAAGGCGGCGGCTCCCGT	5	139062467	0.689088	10	TRUE	FALSE	0
GUIDES_sg0770	CXXC5	ENSG00000171604.7	TTGCAAATTCAGAAAATGTG	GCCATCAGATTTGCAAATTCAGAAAATGTGAGGAGGAACTCAA	5	139060997	0.633556	9	FALSE	FALSE	0	zf-CXXC
GUIDES_sg0771	CXXC5	ENSG00000171604.7	TCAGCTCCGGCAAGAAGAAG	GCCTCTGCCATCAGCTCCGGCAAGAAGAAGCGGCGGAAACGCT	5	139060885	0.59044	9	FALSE	FALSE	0	zf-CXXC
GUIDES_sg0772	CXXC5	ENSG00000171604.7	AGTTGTAGGAATCGAAAGAC	GCAGTGCAGCAGTTGTAGGAATCGAAAGACTGGTGGCCATCAG	5	139060965	0.586218	9	FALSE	FALSE	0	zf-CXXC
GUIDES_sg0773	CXXC5	ENSG00000171604.7	GCGAGCAGTGCAGCAGTTGT	CGCATCAACTGCGAGCAGTGCAGCAGTTGTAGGAGGAATCGAA	5	139060951	0.57599	9	FALSE	FALSE	0	zf-CXXC
GUIDES_sg0774	CXXC5	ENSG00000171604.7	CGACGGGAGCCGCCTTCCGG	GTGATGCTTCCGACGGGAGCCGCCTTCCGGTGGTGGTTTCAGT	5	139062480	0.552192	10	TRUE	FALSE	0.295798
GUIDES_sg0775	CXXC5	ENSG00000171604.7	CACCGGAAGGCGGCTCCCGT	TCACTGAAACCACCGGAAGGCGGCTCCCGTCGGCGGAAGCATC	5	139062477	0.545322	10	TRUE	FALSE	0
GUIDES_sg0776	CXXC5	ENSG00000171604.7	TTCCGACGGGAGCCGCCTTC	AAGGTGATGCTTCCGACGGGAGCCGCCTTCCGGCGGTGGTTTC	5	139062477	0.341295	10	TRUE	FALSE	0
GUIDES_sg0777	DCAF4	ENSG00000119599.12	AGATGGAGAGCAAGAGACTG	CGGCAGAAGGAGATGGAGAGCAAGAGACTGCGGCGGCTGCTCC	14	73407052	0.699165	7	FALSE	FALSE	0
GUIDES_sg0778	DCAF4	ENSG00000119599.12	GAGTCTCTGCGAGTCCCATG	GCACAGCCTGGAGTCTCTGCGAGTCCCATGAGGAGGCATAGCC	14	73418576	0.661269	14	FALSE	FALSE	0
GUIDES_sg0779	DCAF4	ENSG00000119599.12	TCAGGGTCAAAGTAAAACCC	GCGTTTCTTTTCAGGGTCAAAGTAAAACCCAGGAGGTAGCTCT	14	73407077	0.657315	7	FALSE	FALSE	0
GUIDES_sg0780	DCAF4	ENSG00000119599.12	TGCTCCAGGAAGAAGACAGA	AGACTGCGGCTGCTCCAGGAAGAAGACAGACGGCGGAAAAAGG	14	73407076	0.637222	7	FALSE	FALSE	0
GUIDES_sg0781	DCAF4	ENSG00000119599.12	TCTGAAGACCCCTACGCTCA	ACCTGCAAAGTCTGAAGACCCCTACGCTCAAGGAGGTGTTCAT	14	73412694	0.626716	12	FALSE	FALSE	0
GUIDES_sg0782	DCAF4	ENSG00000119599.12	GGATGCTCTCTTTCGTCAGG	TCCTTCTGCCGGATGCTCTCTTTCGTCAGGGGGGGGTTGCAGT	14	73407009	0.626331	7	FALSE	FALSE	0
GUIDES_sg0783	DCAF4	ENSG00000119599.12	GTGAACGATGTTAAAGTTGG	GCTCTTCACAGTGAACGATGTTAAAGTTGGAGGAGGCTCCAAG	14	73412641	0.606925	12	FALSE	FALSE	0
GUIDES_sg0784	DCAF4	ENSG00000119599.12	TGCATGAACACCTTGAGCGT	GAGGTTTTCGTGCATGAACACCTTGAGCGTAGGAGGGGTCTTC	14	73412639	0.591967	12	FALSE	FALSE	0
GUIDES_sg0785	DDX59	ENSG00000118197.9	TATGAAGTTGTAGTGAGCAC	TGAAGGAGACTATGAAGTTGTAGTGAGCACAGGAGGAGTCTTG	1	200617604	0.600343	9	FALSE	FALSE	0	Helicase_C
GUIDES_sg0786	DDX59	ENSG00000118197.9	GCCTGACACTGATCAAGTCT	TTGACAACCAGCCTGACACTGATCAAGTCTAGGAGGCCTCGTC	1	200617636	0.59139	9	FALSE	FALSE	0	Helicase_C
GUIDES_sg0787	DDX59	ENSG00000118197.9	AGCACAGGAGTCTTGGGACG	AGTTGTAGTGAGCACAGGAGTCTTGGGACGAGGAGGCCTAGAC	1	200617619	0.579025	9	FALSE	FALSE	0	Helicase_C
GUIDES_sg0788	DDX59	ENSG00000118197.9	CAGCCCTGTGATTTTCTGAA	ATATGCTTTTCAGCCCTGTGATTTTCTGAACGGCGGCTTCACT	1	200618278	0.5373	8	FALSE	FALSE	0	Helicase_C
GUIDES_sg0789	DDX59	ENSG00000118197.9	AGACTTGATCAGTGTCAGGC	GACGAGGCCTAGACTTGATCAGTGTCAGGCTGGTGGTTGTCAA	1	200617645	0.536712	9	FALSE	FALSE	0	Helicase_C
GUIDES_sg0790	DDX59	ENSG00000118197.9	TTCTATGCTAGTTGGAATTG	TTGCTAGCTGTTCTATGCTAGTTGGAATTGTGGTGGCTGAAAC	1	200619710	0.506851	7	FALSE	FALSE	0	DEAD
GUIDES_sg0791	DDX59	ENSG00000118197.9	AATTGTGGCTGAAACCAAAA	TGCTAGTTGGAATTGTGGCTGAAACCAAAATGGTGGTCTGACA	1	200619725	0.496018	7	FALSE	FALSE	0	DEAD
GUIDES_sg0792	DDX59	ENSG00000118197.9	TTGAAAACCCATCTTTAACA	GCACTTGTTGTTGAAAACCCATCTTTAACATGGTGGTATCAGC	1	200619794	0.477341	7	FALSE	FALSE	0	DEAD
GUIDES_sg0793	DMAP1	ENSG00000178028.9	GAAGCTACCCCAGAAAAAGG	CCCCCAAAAAGAAGCTACCCCAGAAAAAGGAGGAGGCTGAGAA	1	44684899	0.732799	4	FALSE	FALSE	0	DMAP1
GUIDES_sg0794	DMAP1	ENSG00000178028.9	AGTCTGCAGGTGTCACGCTG	CCAGACTTCAAGTCTGCAGGTGTCACGCTGCGGCGGAGCCAAC	1	44685137	0.693991	5	FALSE	FALSE	0	DMAP1
GUIDES_sg0795	DMAP1	ENSG00000178028.9	CAGACACCACTGCAGAGCAG	ATCACAGCGGCAGACACCACTGCAGAGCAGCGGCGGCGCACGG	1	44684850	0.660874	4	FALSE	FALSE	0	DMAP1
GUIDES_sg0796	DMAP1	ENSG00000178028.9	TGTGGGACAGAAGAAGATCA	TGCCAAGCTCTGTGGGACAGAAGAAGATCAAGGAGGCCCTGGA	1	44685514	0.650378	6	FALSE	FALSE	0	DMAP1
GUIDES_sg0797	DMAP1	ENSG00000178028.9	CTGGGGTAGCTTCTTTTTGG	CCTCCTTTTTCTGGGGTAGCTTCTTTTTGGGGGGGGCCTTGCG	1	44684768	0.624861	4	FALSE	FALSE	0	DMAP1
GUIDES_sg0798	DMAP1	ENSG00000178028.9	ACAGGAGCTGCGCAAGATTG	AGTACCTGCTACAGGAGCTGCGCAAGATTGAGGAGGCCCGGAA	1	44684770	0.602801	4	FALSE	FALSE	0	DMAP1
GUIDES_sg0799	DMAP1	ENSG00000178028.9	TTTCCAGACTTCAAGTCTGC	AGGCATCAAGTTTCCAGACTTCAAGTCTGCAGGAGGTGTCACG	1	44685124	0.545023	5	FALSE	FALSE	0	DMAP1
GUIDES_sg0800	DMAP1	ENSG00000178028.9	ACACCTGCAGACTTGAAGTC	CCGCAGCGTGACACCTGCAGACTTGAAGTCTGGTGGAAACTTG	1	44685116	0.535031	5	FALSE	FALSE	0	DMAP1
GUIDES_sg0801	DNMT1	ENSG00000130816.10	AGGTGCACTGATAGCCCATG	AGCACGCCGAAGGTGCACTGATAGCCCATGCGGCGGACCAGGC	19	10250385	0.721348	42	FALSE	FALSE	0	DNA_methylase
GUIDES_sg0802	DNMT1	ENSG00000130816.10	AGTTCCTGACATTCTCCAGG	AAGGAGACAAAGTTCCTGACATTCTCCAGGAGGAGGAAGAACC	19	10250460	0.721167	42	FALSE	FALSE	0	DNA_methylase
GUIDES_sg0803	DNMT1	ENSG00000130816.10	ACGGCGTGGCCCAGACTAGG	GCCGGTCAGTACGGCGTGGCCCAGACTAGGAGGAGGCGGGCCA	19	10249144	0.655585	43	FALSE	FALSE	0	DNA_methylase
GUIDES_sg0804	DNMT1	ENSG00000130816.10	GAGGGTGAGCTTCAGGACCA	CCAGGCAGCGGAGGGTGAGCTTCAGGACCATGGTGGAGCGCTT	19	10250419	0.629534	42	FALSE	FALSE	0	DNA_methylase
GUIDES_sg0805	DNMT1	ENSG00000130816.10	AAGCTTGATCTCCAAGCCAA	CCAACATACAAAGCTTGATCTCCAAGCCAATGGTGGCTTTGGC	19	10244946	0.625895	48	FALSE	FALSE	0	DNA_methylase
GUIDES_sg0806	DNMT1	ENSG00000130816.10	TATGGAAGGCTCGAGTGGGA	GGCTGGCCTCTATGGAAGGCTCGAGTGGGACGGCGGCTTCTTC	19	10246914	0.625497	46	FALSE	FALSE	0	DNA_methylase
GUIDES_sg0807	DNMT1	ENSG00000130816.10	CCAATGGCTTTGGCCAGGGG	GATCTCCAAGCCAATGGCTTTGGCCAGGGGCGGCGGTGGCACG	19	10244962	0.622872	48	FALSE	FALSE	0	DNA_methylase
GUIDES_sg0808	DNMT1	ENSG00000130816.10	ACTGCGACTACTACCGGCCC	ACTGCGACTACTACCGGCCCCGGCGGTTCTTCC	19	10250373	0.617627	42	FALSE	FALSE	0	DNA_methylase
GUIDES_sg0809	DNMT3A	ENSG00000119772.12	AAGTGAGGACCATTACTACG	TAGTTCAGCAAAGTGAGGACCATTACTACGAGGAGGTCAAACT	2	25458602	0.778542	27	FALSE	FALSE	0
GUIDES_sg0810	DNMT3A	ENSG00000119772.12	CTCCAGCTTATCATTCACAG	ACTCCTGCAGCTCCAGCTTATCATTCACAGTGGTGGATGCCAA	2	25459860	0.750993	26	FALSE	FALSE	0
GUIDES_sg0811	DNMT3A	ENSG00000119772.12	GAGCAGGGTTGACGATGGAG	AGGCCCTTGCGAGCAGGGTTGACGATGGAGAGGAGGTCATTGC	2	25463543	0.647561	22	FALSE	FALSE	0	DNA_methylase
GUIDES_sg0812	DNMT3A	ENSG00000119772.12	CTTGCGAGCAGGGTTGACGA	CGTAGAGGCCCTTGCGAGCAGGGTTGACGATGGTGGAGAGGTC	2	25463538	0.641707	22	FALSE	FALSE	0	DNA_methylase
GUIDES_sg0813	DNMT3A	ENSG00000119772.12	TCATGAAGACAGGAAAATGC	TCTTTCTCATTCATGAAGACAGGAAAATGCTGGTGGTCTTTGC	2	25458635	0.566942	27	FALSE	FALSE	0
GUIDES_sg0814	DNMT3A	ENSG00000119772.12	TGTCTTCATGAATGAGAAAG	AGCATTTTCCTGTCTTCATGAATGAGAAAGAGGAGGACATCTT	2	25458663	0.563188	27	FALSE	FALSE	0
GUIDES_sg0815	DNMT3A	ENSG00000119772.12	GGAGTGGGGCCCATTCGATC	CCCAGATCCAGGAGTGGGGCCCATTCGATCTGGTGGTGATTGG	2	25463533	0.506217	22	FALSE	FALSE	0	DNA_methylase
GUIDES_sg0816	DNMT3A	ENSG00000119772.12	CCCCCAATCACCAGATCGAA	GCAGGGACTGCCCCCAATCACCAGATCGAATGGTGGGCCCCAC	2	25463581	0.471712	22	FALSE	FALSE	0	DNA_methylase
GUIDES_sg0817	DNMT3B	ENSG00000088305.14	GAATTACTCACGCCCCAAGG	ACCACCTGCTGAATTACTCACGCCCCAAGGAGGAGGGTGATGA	20	31389143	0.695697	20	FALSE	FALSE	0
GUIDES_sg0818	DNMT3B	ENSG00000088305.14	GGCGTGAGTAATTCAGCAGG	CCCTCCTTGGGGCGTGAGTAATTCAGCAGGTGGTGGTAAAATT	20	31389198	0.688254	20	FALSE	FALSE	0
GUIDES_sg0819	DNMT3B	ENSG00000088305.14	GCTGAATTACTCACGCCCCA	TTTACCACCTGCTGAATTACTCACGCCCCAAGGAGGAGGGTGA	20	31389140	0.684045	20	FALSE	FALSE	0
GUIDES_sg0820	DNMT3B	ENSG00000088305.14	CGTCGCTTCTGAAGTGTGTG	TAGGAAAGTACGTCGCTTCTGAAGTGTGTGAGGAGGAGTCCAT	20	31388021	0.668157	18	FALSE	FALSE	0
GUIDES_sg0821	DNMT3B	ENSG00000088305.14	AAAGAGTTGGGCATAAAGGT	CCTAGTCCTCAAAGAGTTGGGCATAAAGGTAGGAGGAAAGTAC	20	31387992	0.660808	18	FALSE	FALSE	0
GUIDES_sg0822	DNMT3B	ENSG00000088305.14	TGGGGCGTGAGTAATTCAGC	TCACCCTCCTTGGGGCGTGAGTAATTCAGCAGGAGGTGGTAAA	20	31389195	0.64468	20	FALSE	FALSE	0
GUIDES_sg0823	DNMT3B	ENSG00000088305.14	TGTTGGAACCGTGAAGCACG	AGTCCATTGCTGTTGGAACCGTGAAGCACGAGGAGGGGAATAT	20	31388054	0.640038	18	FALSE	FALSE	0
GUIDES_sg0824	DNMT3B	ENSG00000088305.14	TCTCAAATGTGAATCCAGCC	TGCAACGATCTCTCAAATGTGAATCCAGCCAGGAGGAAAGGCC	20	31388715	0.574332	19	FALSE	FALSE	0
GUIDES_sg0825	DNMT3L	ENSG00000142182.4	ACCATCCCAGATGTCCACGG	GGAGCCAGTCACCATCCCAGATGTCCACGGCGGCGGATCCTTG	21	45668940	0.762707	12	FALSE	FALSE	0
GUIDES_sg0826	DNMT3L	ENSG00000142182.4	CATTCTGCAAGGATCCGCCG	ACGCGGACAGCATTCTGCAAGGATCCGCCGTGGTGGACATCTG	21	45668965	0.717914	12	FALSE	FALSE	0
GUIDES_sg0827	DNMT3L	ENSG00000142182.4	CTGGGATGTTGCTCCACACG	CTCCTTATGGCTGGGATGTTGCTCCACACGCGGCGGACAGCAT	21	45668938	0.675807	12	FALSE	FALSE	0
GUIDES_sg0828	DNMT3L	ENSG00000142182.4	CACGCGGACAGCATTCTGCA	TGTTGCTCCACACGCGGACAGCATTCTGCAAGGAGGATCCGCC	21	45668954	0.62564	12	FALSE	FALSE	0
GUIDES_sg0829	DNMT3L	ENSG00000142182.4	TCTTATTGCATATGAAGTCA	TCTTATTGCATATGAAGTCAAGGAGGCTAACCA	21	45680698	0.59361	3	FALSE	FALSE	0
GUIDES_sg0830	DNMT3L	ENSG00000142182.4	AACGGAGCTTGAGAGCTCAC	TCCCGGGTGAAACGGAGCTTGAGAGCTCACTGGTGGATCCCAC	21	45681075	0.585141	2	FALSE	FALSE	0
GUIDES_sg0831	DNMT3L	ENSG00000142182.4	CAGCATGGACGTGATTTTGG	AGGCCGAGCCCAGCATGGACGTGATTTTGGTGGTGGGATCCAG	21	45681094	0.580478	2	FALSE	FALSE	0
GUIDES_sg0832	DNMT3L	ENSG00000142182.4	ACCGGCTCCTGCAGTACGCA	TTCCAGTTCCACCGGCTCCTGCAGTACGCACGGCGGCCCAAGC	21	45670733	0.57637	11	FALSE	FALSE	0
GUIDES_sg0833	DOT1L	ENSG00000104885.13	CCTCCCGGAAGCCTCCTCAG	GGCGGCCGTGCCTCCCGGAAGCCTCCTCAGCGGCGGCCCCGGC	19	2226839	0.7408	30	FALSE	FALSE	0
GUIDES_sg0834	DOT1L	ENSG00000104885.13	GCTGTGTAAACTCAGGTCCG	CATCACTGAAGCTGTGTAAACTCAGGTCCGCGGCGGCCAGGCC	19	2226817	0.738491	30	FALSE	FALSE	0
GUIDES_sg0835	DOT1L	ENSG00000104885.13	GACAAGACCCCACTGCTGAG	CGGGCCCACGGACAAGACCCCACTGCTGAGCGGCGGCAAGGCC	19	2226740	0.711552	30	FALSE	FALSE	0
GUIDES_sg0836	DOT1L	ENSG00000104885.13	ATGGGGCCGAGCGCGAACTG	CTGCAGGGACATGGGGCCGAGCGCGAACTGCGGCGGTCCCGGC	19	2226371	0.703	30	FALSE	FALSE	0
GUIDES_sg0837	DOT1L	ENSG00000104885.13	CTCCCCACTCACCTCAGACG	GGGCACACTACTCCCCACTCACCTCAGACGAGGAGGAGCCAGG	19	2223448	0.697763	28	FALSE	FALSE	0
GUIDES_sg0838	DOT1L	ENSG00000104885.13	CCATTTTCCAAGGTTTTCGG	CCATTTTCCAAGGTTTTCGGGGGGGGAGATTTG	19	2225405	0.662613	29	FALSE	FALSE	0
GUIDES_sg0839	DOT1L	ENSG00000104885.13	CCCCCGTGCTCAAGAAGGAG	CACGACCAGCCCCCCGTGCTCAAGAAGGAGCGGCGGCCTCTGA	19	2223396	0.638738	28	FALSE	FALSE	0
GUIDES_sg0840	DOT1L	ENSG00000104885.13	AGAGCCTGGCTCCTCGTCTG	GCTCGTCCTCAGAGCCTGGCTCCTCGTCTGAGGAGGTGAGTGG	19	2223322	0.611104	28	FALSE	FALSE	0
GUIDES_sg0841	DPF1	ENSG00000011332.15	TGAACATGACGGCAGCCGTG	CAATTCACGGTGAACATGACGGCAGCCGTGCGGCGGACCTACC	19	38704330	0.692909	15	FALSE	FALSE	0	PHD
GUIDES_sg0842	DPF1	ENSG00000011332.15	CTGCCTGAGTCCCCCCATGG	ACCACATGTACTGCCTGAGTCCCCCCATGGCGGCGGAGCCCCC	19	38703016	0.684592	16	FALSE	FALSE	0	PHD
GUIDES_sg0843	DPF1	ENSG00000011332.15	CAAGAAGACGGGGTGTCCCG	TGGGGGGCTCCAAGAAGACGGGGTGTCCCGAGGAGGACCTCAT	19	38706863	0.650803	14	FALSE	FALSE	0	PHD
GUIDES_sg0844	DPF1	ENSG00000011332.15	CACCGTGAATTGTAAACACG	CCGTCATGTTCACCGTGAATTGTAAACACGAGGAGGGGTGTCC	19	38704387	0.647874	15	FALSE	FALSE	0	PHD
GUIDES_sg0845	DPF1	ENSG00000011332.15	ACAATTCACGGTGAACATGA	CCTCGTGTTTACAATTCACGGTGAACATGACGGCGGCAGCCGT	19	38704319	0.633338	15	FALSE	FALSE	0	PHD
GUIDES_sg0846	DPF1	ENSG00000011332.15	GTACTGCCTGAGTCCCCCCA	GTTACCACATGTACTGCCTGAGTCCCCCCATGGTGGCGGAGCC	19	38703013	0.631217	16	FALSE	FALSE	0	PHD
GUIDES_sg0847	DPF1	ENSG00000011332.15	TGATCGCCCACAGTCCGCAC	TGATCGCCCACAGTCCGCACAGGAGGAGATGAG	19	38706800	0.60477	14	FALSE	FALSE	0	PHD
GUIDES_sg0848	DPF1	ENSG00000011332.15	CTGGGCGGGTCTCACCCCCC	AGGGTGCCAGCTGGGCGGGTCTCACCCCCCAGGAGGACCAGCT	19	38702947	0.549301	16	FALSE	FALSE	0	PHD
GUIDES_sg0849	DPF2	ENSG00000133884.5	CACTGCCGCCATCATCACGG	GGTATGTCTTCACTGCCGCCATCATCACGGGGGGGGTAAATTG	11	65113803	0.73445	10	FALSE	FALSE	0	PHD
GUIDES_sg0850	DPF2	ENSG00000133884.5	ACGGGGTGAGACAGTACATG	TCAGACATGGACGGGGTGAGACAGTACATGTGGTGGTAGCCAC	11	65116361	0.722402	11	FALSE	FALSE	0	PHD
GUIDES_sg0851	DPF2	ENSG00000133884.5	CAAGAAGACGGGACAACCCG	CAAAGATTAACAAGAAGACGGGACAACCCGAGGAGGAGCTGGT	11	65113493	0.707331	9	FALSE	FALSE	0	PHD
GUIDES_sg0852	DPF2	ENSG00000133884.5	TCATCACGGGGGTAAATTGG	ACTGCCGCCATCATCACGGGGGTAAATTGGAGGAGGCAAGATG	11	65113814	0.652821	10	FALSE	FALSE	0	PHD
GUIDES_sg0853	DPF2	ENSG00000133884.5	TGCAAATGTTGCAATATCTG	GTGCATCGAGTGCAAATGTTGCAATATCTGCGGCGGCACCTCC	11	65113811	0.645978	10	FALSE	FALSE	0	PHD
GUIDES_sg0854	DPF2	ENSG00000133884.5	CGGCAGTGAAGACATACCGC	GTGATGATGGCGGCAGTGAAGACATACCGCTGGTGGCAGTGCA	11	65113776	0.631288	10	FALSE	FALSE	0	PHD
GUIDES_sg0855	DPF2	ENSG00000133884.5	TGTTAATCTTTGAGTCCCCC	CCCGTCTTCTTGTTAATCTTTGAGTCCCCCAGGAGGCAGAAGT	11	65113474	0.56086	9	FALSE	FALSE	0	PHD
GUIDES_sg0856	DPF2	ENSG00000133884.5	TGAGCGGCCACAGTCAGAAC	TGAGCGGCCACAGTCAGAACAGGAGGACACCAG	11	65113421	0.558294	9	FALSE	FALSE	0	PHD
GUIDES_sg0857	DPF3	ENSG00000205683.7	GGAACCGAATAAGTCCTCCG	TTTCTGACGTGGAACCGAATAAGTCCTCCGTGGTGGTACGTGC	14	73137989	0.783896	19	FALSE	FALSE	0	PHD
GUIDES_sg0858	DPF3	ENSG00000205683.7	CACCTGAAGATCCAAAACTG	CGATTGCACCCACCTGAAGATCCAAAACTGCGGCGGCTGCTGG	14	73220057	0.764531	8	FALSE	FALSE	0
GUIDES_sg0859	DPF3	ENSG00000205683.7	GGCCGCAGCACGTACCACGG	AGGAGGCAGCGGCCGCAGCACGTACCACGGAGGAGGACTTATT	14	73137903	0.744992	19	FALSE	FALSE	0	PHD
GUIDES_sg0860	DPF3	ENSG00000205683.7	CCAGGTGAGTGTGAGCATAG	TCCTCGCTGGCCAGGTGAGTGTGAGCATAGTGGTGGTAGCTGA	14	73159878	0.698819	15	FALSE	FALSE	0
GUIDES_sg0861	DPF3	ENSG00000205683.7	TGGGCGAACCCCGGCCACTG	TTATCTGCTGTGGGCGAACCCCGGCCACTGCGGCGGCGTCCTC	14	73137889	0.659783	19	FALSE	FALSE	0	PHD
GUIDES_sg0862	DPF3	ENSG00000205683.7	TGACGTGTCACTTTCTGACG	CGTGGAAAGTTGACGTGTCACTTTCTGACGTGGTGGAACCGAA	14	73137968	0.639706	19	FALSE	FALSE	0	PHD
GUIDES_sg0863	DPF3	ENSG00000205683.7	AAGCTCAAGACCAGGAGACT	GAGGGGGATGAAGCTCAAGACCAGGAGACTCGGCGGTCCCCAC	14	73159884	0.606386	15	FALSE	FALSE	0
GUIDES_sg0864	DPF3	ENSG00000205683.7	GCCTGTGGTTCTCATTTCTG	GCCTGTGGTTCTCATTTCTGTGGTGGTTGGGTG	14	73159803	0.597265	15	FALSE	FALSE	0
GUIDES_sg0865	DPY30	ENSG00000162961.9	GTGAGACCGTACTCAGAGTG	AACGTTGTCTGTGAGACCGTACTCAGAGTGAGGAGGATTTTCT	2	32264380	0.701225	3	FALSE	FALSE	0
GUIDES_sg0866	DPY30	ENSG00000162961.9	GGGACTTGCTGTGCTTGCAA	TCTTATTACAGGGACTTGCTGTGCTTGCAAAGGAGGAAAGGTA	2	32254798	0.621644	4	FALSE	FALSE	0	Dpy-30
GUIDES_sg0867	DPY30	ENSG00000162961.9	TGATCCAGGTAGGCACGAGT	CACAACTGTCTGATCCAGGTAGGCACGAGTTGGTGGCAAAGAC	2	32254733	0.621511	4	FALSE	FALSE	0	Dpy-30
GUIDES_sg0868	DPY30	ENSG00000162961.9	GCAAGTCCCTGTAATAAGAT	TGCAAGCACAGCAAGTCCCTGTAATAAGATAGGAGGCACAACT	2	32254700	0.555696	4	FALSE	FALSE	0	Dpy-30
GUIDES_sg0869	DPY30	ENSG00000162961.9	TAGGCACAACTGTCTGATCC	TGTAATAAGATAGGCACAACTGTCTGATCCAGGAGGTAGGCAC	2	32254719	0.552123	4	FALSE	FALSE	0	Dpy-30
GUIDES_sg0870	DPY30	ENSG00000162961.9	ATCTTATCTTTTAAAAAACA	AATTTCTAGCATCTTATCTTTTAAAAAACAAGGAGGCACAGTT	2	32249299	0.532364	5	FALSE	FALSE	0	Dpy-30
GUIDES_sg0871	DPY30	ENSG00000162961.9	AGAAATTCAATGGGATTTGG	ATAAGATGCTAGAAATTCAATGGGATTTGGTGGTGGTCTGTA	2	32249321	0.525773	5	FALSE	FALSE	0	Dpy-30
GUIDES_sg0872	DPY30	ENSG00000162961.9	ATAAGATGCTAGAAATTCAA	TTTTTAAAAGATAAGATGCTAGAAATTCAATGGTGGGATTTGG	2	32249311	0.492452	5	FALSE	FALSE	0	Dpy-30
GUIDES_sg0873	DR1	ENSG00000117505.8	GACTCTTCCTAATGTCCGGG	TGATCAAAGAGACTCTTCCTAATGTCCGGGTGGTGGCCAACGA	1	93812293	0.70601	1	FALSE	FALSE	0	CBFD_NFYB_HMF
GUIDES_sg0874	DR1	ENSG00000117505.8	CAACGATGCTCGAGAGCTGG	TCCGGGTGGCCAACGATGCTCGAGAGCTGGTGGTGGTGAACTG	1	93812317	0.622608	1	FALSE	FALSE	0	CBFD_NFYB_HMF
GUIDES_sg0875	DR1	ENSG00000117505.8	AGTTCTCGTTTGGAAAACCT	AAGAAAGGCCAGTTCTCGTTTGGAAAACCTTGGTGGCATTCCT	1	93819576	0.605212	2	FALSE	FALSE	0
GUIDES_sg0876	DR1	ENSG00000117505.8	ACTCTTCTTCAGGAATGCCA	TGTCTCAATAACTCTTCTTCAGGAATGCCAAGGAGGTTTTCCA	1	93819516	0.586674	2	FALSE	FALSE	0
GUIDES_sg0877	DR1	ENSG00000117505.8	CACCAGCTCTCGAGCATCGT	AGCAGTTCACCACCAGCTCTCGAGCATCGTTGGTGGCCACCCG	1	93812325	0.570428	1	FALSE	FALSE	0	CBFD_NFYB_HMF
GUIDES_sg0878	DR1	ENSG00000117505.8	AGTAGCATTAAAAAGAAGAA	AGTGTAAAACAGTAGCATTAAAAAGAAGAAAGGAGGCCAGTTC	1	93819551	0.559618	2	FALSE	FALSE	0
GUIDES_sg0879	DR1	ENSG00000117505.8	TATGACATGCTCTGGTGAGA	TATGACATGCTCTGGTGAGATGGTGGTCTTCTT	1	93812226	0.515329	1	FALSE	FALSE	0	CBFD_NFYB_HMF
GUIDES_sg0880	DR1	ENSG00000117505.8	AAGAAAGGCCAGTTCTCGTT	CATTAAAAAGAAGAAAGGCCAGTTCTCGTTTGGTGGAAAACCT	1	93819566	0.472076	2	FALSE	FALSE	0
GUIDES_sg0881	DZIP3	ENSG00000198919.8	TTCTCATGACAGATCACACA	TGGAGACAGATTCTCATGACAGATCACACAAGGAGGCTCTTCT	3	108407744	0.672698	33	FALSE	FALSE	0	zf-C3HC4
GUIDES_sg0882	DZIP3	ENSG00000198919.8	TCTCTCCCAATTCATGATGG	TGTCTGTAATTCTCTCCCAATTCATGATGGAGGAGGGATCACT	3	108405352	0.606396	30	FALSE	FALSE	0
GUIDES_sg0883	DZIP3	ENSG00000198919.8	TGCCTCCCAGTGCAGGTCTG	GGAGACGCTGTGCCTCCCAGTGCAGGTCTGCGGCGGAGTGATC	3	108405357	0.591672	30	FALSE	FALSE	0
GUIDES_sg0884	DZIP3	ENSG00000198919.8	ATTGGGAGAGAATTACAGAC	TCCATCATGAATTGGGAGAGAATTACAGACAGGAGGCTGAAAA	3	108405399	0.591058	30	FALSE	FALSE	0
GUIDES_sg0885	DZIP3	ENSG00000198919.8	AATTCTCTCCCAATTCATGA	GCCTGTCTGTAATTCTCTCCCAATTCATGATGGTGGAGGGATC	3	108405349	0.566294	30	FALSE	FALSE	0
GUIDES_sg0886	DZIP3	ENSG00000198919.8	GCATGGAATTTGTGAGCGCA	GCATGGAATTTGTGAGCGCAAGGAGGCAAAACT	3	108407693	0.565469	33	FALSE	FALSE	0	zf-C3HC4
GUIDES_sg0887	DZIP3	ENSG00000198919.8	AGATTTCTTACGGAAATTGA	AGGAACTTACAGATTTCTTACGGAAATTGAAGGAGGATGCTTA	3	108406854	0.471437	31	FALSE	FALSE	0
GUIDES_sg0888	DZIP3	ENSG00000198919.8	GGCAAAACTGAAAGATTTTC	GTGAGCGCAAGGCAAAACTGAAAGATTTTCTGGTGGAGACAGA	3	108407714	0.189352	33	FALSE	FALSE	0	zf-C3HC4
GUIDES_sg0889	E2F6	ENSG00000169016.12	ACCAGCGATACATCAAAACG	AGTTAAATAAACCAGCGATACATCAAAACGAGGAGGTCTCTTC	2	11593901	0.77292	4	FALSE	FALSE	0	E2F_TDP
GUIDES_sg0890	E2F6	ENSG00000169016.12	CTTGTCAGATCTGCTCCCGG	ATTTATGGATCTTGTCAGATCTGCTCCCGGGGGGGGTATTCTT	2	11593795	0.720975	4	FALSE	FALSE	0	E2F_TDP
GUIDES_sg0891	E2F6	ENSG00000169016.12	CACTCATCCAGAAGGCCCTG	CATCTGAGAGCACTCATCCAGAAGGCCCTGAGGAGGAAGGTAA	2	11587894	0.70888	7	FALSE	FALSE	0
GUIDES_sg0892	E2F6	ENSG00000169016.12	GTGCACATAAGGAGCACCAA	CTCTATCACAGTGCACATAAGGAGCACCAACGGCGGACCTATC	2	11587784	0.705815	7	FALSE	FALSE	0
GUIDES_sg0893	E2F6	ENSG00000169016.12	ATAGACATCGATAGGTCCGT	CTTCACACAAATAGACATCGATAGGTCCGTTGGTGGTGCTCCT	2	11587869	0.694845	7	FALSE	FALSE	0
GUIDES_sg0894	E2F6	ENSG00000169016.12	TCTTGGATTTCTTTTCAACG	CTAATATGGTTCTTGGATTTCTTTTCAACGAGGAGGTCGATTC	2	11593743	0.686062	4	FALSE	FALSE	0	E2F_TDP
GUIDES_sg0895	E2F6	ENSG00000169016.12	CGAAACTGGGAGTCCGAAAG	AAGGTTGCAACGAAACTGGGAGTCCGAAAGCGGCGGAGAGTGT	2	11593844	0.661912	4	FALSE	FALSE	0	E2F_TDP
GUIDES_sg0896	E2F6	ENSG00000169016.12	ATGAGTGCTCTCAGATGAAG	GGCCTTCTGGATGAGTGCTCTCAGATGAAGAGGAGGTCCCGAC	2	11587791	0.630997	7	FALSE	FALSE	0
GUIDES_sg0897	EAF1	ENSG00000144597.9	CCCTTGAACACAGTCATGGG	CCGTTTGTTCCCCTTGAACACAGTCATGGGTGGTGGTGTGGAT	3	15473718	0.646241	2	FALSE	FALSE	0
GUIDES_sg0898	EAF1	ENSG00000144597.9	ATCCAACTGAGGTTCAGGTG	TTTTGATGTCATCCAACTGAGGTTCAGGTGAGGAGGGGTTATC	3	15475887	0.640337	3	FALSE	FALSE	0
GUIDES_sg0899	EAF1	ENSG00000144597.9	GGAGCTCTGAATGGCATAGG	AGGCTTCGTTGGAGCTCTGAATGGCATAGGTGGTGGTGGAGGT	3	15475957	0.636225	3	FALSE	FALSE	0
GUIDES_sg0900	EAF1	ENSG00000144597.9	CAGTAAAATCCAGGCCCGAA	CTGAGGGCAGCAGTAAAATCCAGGCCCGAATGGTGGAACAGCA	3	15475886	0.617776	3	FALSE	FALSE	0
GUIDES_sg0901	EAF1	ENSG00000144597.9	GCTCCAACGAAGCCTCCAGT	GCCATTCAGAGCTCCAACGAAGCCTCCAGTTGGTGGACCCAAA	3	15475977	0.606774	3	FALSE	FALSE	0
GUIDES_sg0902	EAF1	ENSG00000144597.9	CTTATTATTAATCATGACAC	AGACTGTGTGCTTATTATTAATCATGACACTGGTGGTGAATAT	3	15473676	0.599956	2	FALSE	FALSE	0
GUIDES_sg0903	EAF1	ENSG00000144597.9	GAACACAGTCATGGGTGGTG	TGTTCCCCTTGAACACAGTCATGGGTGGTGTGGTGGATCCCTA	3	15473723	0.584649	2	FALSE	FALSE	0
GUIDES_sg0904	EAF1	ENSG00000144597.9	TGACACTGGTGAATATGTGC	TTATTAATCATGACACTGGTGAATATGTGCTGGTGGAAAAACT	3	15473690	0.570959	2	FALSE	FALSE	0
GUIDES_sg0905	EAF2	ENSG00000145088.4	AATAGATTTCGAGACAACAG	TGCCAGTCATAATAGATTTCGAGACAACAGTGGTGGCCTTCTG	3	121591612	0.721057	8	FALSE	FALSE	0
GUIDES_sg0906	EAF2	ENSG00000145088.4	CCTTTGAAAACAGTTACTGG	TTTTTTTGAACCTTTGAAAACAGTTACTGGTGGTGGAGTTGAA	3	121573658	0.675504	6	FALSE	FALSE	0
GUIDES_sg0907	EAF2	ENSG00000145088.4	TTCTTCTGAAGGATACCTTG	CTATTGACACTTCTTCTGAAGGATACCTTGAGGAGGTTGGTGA	3	121563347	0.66206	5	FALSE	FALSE	0
GUIDES_sg0908	EAF2	ENSG00000145088.4	GGATACCTTGAGGTTGGTGA	TTCTTCTGAAGGATACCTTGAGGTTGGTGAAGGAGGTGAACAG	3	121563357	0.660247	5	FALSE	FALSE	0
GUIDES_sg0909	EAF2	ENSG00000145088.4	ATCCTGTACTGTGTCATGGT	TATATCAGGAATCCTGTACTGTGTCATGGTAGGAGGATGTCCT	3	121591468	0.643724	8	FALSE	FALSE	0
GUIDES_sg0910	EAF2	ENSG00000145088.4	AACAAATGTGGAATTCAGCC	CAACAGCAACAACAAATGTGGAATTCAGCCAGGAGGACTCCCA	3	121575924	0.609162	7	FALSE	FALSE	0
GUIDES_sg0911	EAF2	ENSG00000145088.4	AGGAATCCTGTACTGTGTCA	CATCTATATCAGGAATCCTGTACTGTGTCATGGTGGTAGGATG	3	121591464	0.60681	8	FALSE	FALSE	0
GUIDES_sg0912	EAF2	ENSG00000145088.4	TTCATCATCTTCAAGTAGTG	ATTCCAAAAGTTCATCATCTTCAAGTAGTGAGGAGGATAGTTC	3	121591470	0.603242	8	FALSE	FALSE	0
GUIDES_sg0913	EED	ENSG00000074266.13	GGTGAAAAAATAATGTCCTG	TGATCTTTTGGGTGAAAAAATAATGTCCTGTGGTGGTATGGAT	11	85977159	0.741546	8	FALSE	FALSE	0
GUIDES_sg0914	EED	ENSG00000074266.13	ACGATTATGGAATATCCAGA	ATCATGCTTTACGATTATGGAATATCCAGACGGCGGACACTCT	11	85975243	0.665007	7	FALSE	FALSE	0
GUIDES_sg0915	EED	ENSG00000074266.13	ACTCTGGTGGCAATATTTGG	CCAGACGGACACTCTGGTGGCAATATTTGGAGGAGGCGTAGAA	11	85975268	0.652392	7	FALSE	FALSE	0
GUIDES_sg0916	EED	ENSG00000074266.13	ACACGCCAAATGCACCTGGA	ACACCTACAAACACGCCAAATGCACCTGGAAGGAGGAAAAGTT	11	85961415	0.639529	2	FALSE	FALSE	0
GUIDES_sg0917	EED	ENSG00000074266.13	TTAAACTGAACTCCAAACAA	ACTGTGCCAGTTAAACTGAACTCCAAACAATGGTGGTTGGTTA	11	85963264	0.616632	3	FALSE	FALSE	0
GUIDES_sg0918	EED	ENSG00000074266.13	AAGAGAATGATCCATACCAC	TCCAAAGTTTAAGAGAATGATCCATACCACAGGAGGACATTAT	11	85977224	0.610034	8	FALSE	FALSE	0
GUIDES_sg0919	EED	ENSG00000074266.13	CCATTAGTGTTTGCAACTGT	AGAAGGAGATCCATTAGTGTTTGCAACTGTAGGAGGAAGCAAC	11	85963269	0.587914	3	FALSE	FALSE	0
GUIDES_sg0920	EED	ENSG00000074266.13	GAATATCCAGACGGACACTC	TACGATTATGGAATATCCAGACGGACACTCTGGTGGTGGCAAT	11	85975252	0.584438	7	FALSE	FALSE	0
GUIDES_sg0921	EHMT1	ENSG00000181090.13	AGAATCTTCCTCTCGAACGT	CAAAGAGGTAAGAATCTTCCTCTCGAACGTCGGCGGCTTCTGA	9	140712555	0.719181	36	FALSE	FALSE	0	SET
GUIDES_sg0922	EHMT1	ENSG00000181090.13	AGGTTTACTGCATCGACGCG	CAGGACGGGGAGGTTTACTGCATCGACGCGCGGCGGTTCTACG	9	140728827	0.663155	38	FALSE	FALSE	0	SET
GUIDES_sg0923	EHMT1	ENSG00000181090.13	TCGCAGACAAAGGTGCCTGG	TCGCAGACAAAGGTGCCTGGTGGTGGGATGTCC	9	140711910	0.660555	35	FALSE	FALSE	0	SET
GUIDES_sg0924	EHMT1	ENSG00000181090.13	CTCAGAAGCCGACGTTCGAG	TGATTTCAGACTCAGAAGCCGACGTTCGAGAGGAGGAAGATTC	9	140712555	0.632691	36	FALSE	FALSE	0	SET
GUIDES_sg0925	EHMT1	ENSG00000181090.13	CCTTATTGTCGAGATCAAAG	CCTTATTGTCGAGATCAAAGAGGAGGTAAGAAT	9	140712530	0.625269	36	FALSE	FALSE	0	SET
GUIDES_sg0926	EHMT1	ENSG00000181090.13	CTTCAGCACCCGCCTGATCG	GGATCGCCTTCTTCAGCACCCGCCTGATCGAGGAGGCCGGCGA	9	140728957	0.592986	38	FALSE	FALSE	0	SET
GUIDES_sg0927	EHMT1	ENSG00000181090.13	GGTTCTACGGGAACGTCAGC	ATCGACGCGCGGTTCTACGGGAACGTCAGCCGGCGGTTCATCA	9	140728848	0.568331	38	FALSE	FALSE	0	SET
GUIDES_sg0928	EHMT1	ENSG00000181090.13	CCAGGTTGGGCTCGCAGTGG	CGCACGGGCACCAGGTTGGGCTCGCAGTGGTGGTGGTTGATGA	9	140728914	0.557017	38	FALSE	FALSE	0	SET
GUIDES_sg0929	EHMT2	ENSG00000204371.7	GTTGCGATCGATGTTCATGG	GGTGGGTGATGTTGCGATCGATGTTCATGGTGGTGGACGTCTC	6	31851617	0.737784	23	FALSE	FALSE	0	Pre-SET
GUIDES_sg0930	EHMT2	ENSG00000204371.7	TGGTTACACTCGAAAATCAG	TGAGCACGCCTGGTTACACTCGAAAATCAGCGGCGGAGGCTCA	6	31850744	0.735298	25	FALSE	FALSE	0	Pre-SET
GUIDES_sg0931	EHMT2	ENSG00000204371.7	AAGAACCGGGTCGTACAGAG	GAGAAACTGCAAGAACCGGGTCGTACAGAGTGGTGGCATCAAG	6	31850777	0.731875	25	FALSE	FALSE	0	SET
GUIDES_sg0932	EHMT2	ENSG00000204371.7	TTACACTCGAAAATCAGCGG	GCACGCCTGGTTACACTCGAAAATCAGCGGAGGAGGCTCAATC	6	31850747	0.699419	25	FALSE	FALSE	0	Pre-SET
GUIDES_sg0933	EHMT2	ENSG00000204371.7	TGATGTTGGGGTCACACAGG	CGGACGGGAATGATGTTGGGGTCACACAGGTGGTGGTTGATGA	6	31848563	0.631914	28	FALSE	FALSE	0	SET
GUIDES_sg0934	EHMT2	ENSG00000204371.7	CCTTGTTGTCTAAGTCGAAG	CCTTGTTGTCTAAGTCGAAGAGGAGGTAAGAAT	6	31848809	0.594384	27	FALSE	FALSE	0	SET
GUIDES_sg0935	EHMT2	ENSG00000204371.7	GTGCCCATTCCCTGTGTCAA	CTATGAGAACGTGCCCATTCCCTGTGTCAACGGCGGTGTGGAT	6	31851627	0.579824	23	FALSE	FALSE	0	Pre-SET
GUIDES_sg0936	EHMT2	ENSG00000204371.7	GAATGATGTTGGGGTCACAC	ACCCGGACGGGAATGATGTTGGGGTCACACAGGAGGTGGTTGA	6	31848560	0.562192	28	FALSE	FALSE	0	SET
GUIDES_sg0937	ELL	ENSG00000105656.8	GTAGTCAGGCGTCTCCGACG	CTCACAGCAAGTAGTCAGGCGTCTCCGACGTGGTGGACGTGGG	19	18557582	0.699369	11	FALSE	FALSE	0
GUIDES_sg0938	ELL	ENSG00000105656.8	AGGGGGTCGATGAAATCAGG	CTTGTTGGCTAGGGGGTCGATGAAATCAGGAGGAGGCTGCAGC	19	18561770	0.696545	10	FALSE	FALSE	0
GUIDES_sg0939	ELL	ENSG00000105656.8	CATTGCTGACATCGGCCAGG	TGGCCCAGGTCATTGCTGACATCGGCCAGGGGGGGGTCGTGGG	19	18561564	0.677629	10	FALSE	FALSE	0
GUIDES_sg0940	ELL	ENSG00000105656.8	GCATTGAGCGCATCACGCGG	CTGCACGCCCGCATTGAGCGCATCACGCGGCGGCGGTTCACCC	19	18557230	0.664453	12	FALSE	FALSE	0	Occludin_ELL
GUIDES_sg0941	ELL	ENSG00000105656.8	GCTCTGGCGCTGCTCCGAAG	CGTTCTTGTAGCTCTGGCGCTGCTCCGAAGAGGAGGAGATGGC	19	18557270	0.64367	12	FALSE	FALSE	0	Occludin_ELL
GUIDES_sg0942	ELL	ENSG00000105656.8	CCCGCATTGAGCGCATCACG	GACCTGCACGCCCGCATTGAGCGCATCACGCGGCGGCGGTTCA	19	18557227	0.635487	12	FALSE	FALSE	0	Occludin_ELL
GUIDES_sg0943	ELL	ENSG00000105656.8	GCCGCGTGATGCGCTCAATG	TGGGTGAACCGCCGCGTGATGCGCTCAATGCGGCGGGCGTGCA	19	18557197	0.586643	12	FALSE	FALSE	0	Occludin_ELL
GUIDES_sg0944	ELL	ENSG00000105656.8	TACTCGAGGGCAGATTTTGC	TACTCGAGGGCAGATTTTGCAGGAGGAATATCG	19	18556055	0.382365	13	FALSE	FALSE	0	Occludin_ELL
GUIDES_sg0945	ELL2	ENSG00000118985.10	TTTAGTAGAACGGAACCAGG	CTTTGGACACTTTAGTAGAACGGAACCAGGGGGGGGTAAGGTT	5	95234151	0.764661	8	FALSE	FALSE	0
GUIDES_sg0946	ELL2	ENSG00000118985.10	CTAGCACTCCAGAAGGCCGG	TCCAACTCCCCTAGCACTCCAGAAGGCCGGGGGGGGACTCAAG	5	95234204	0.691661	8	FALSE	FALSE	0
GUIDES_sg0947	ELL2	ENSG00000118985.10	AATTGCTGAAGGTTCCATGG	CTGGGAGTTCAATTGCTGAAGGTTCCATGGAGGAGGCAGTGCA	5	95231371	0.686644	9	FALSE	FALSE	0
GUIDES_sg0948	ELL2	ENSG00000118985.10	AGATAGGTTGAAGGCAGCGG	TGAGATGGGCAGATAGGTTGAAGGCAGCGGTGGTGGAGGGGTA	5	95234340	0.655556	8	FALSE	FALSE	0
GUIDES_sg0949	ELL2	ENSG00000118985.10	TCTAGCTACAGTCTCCATCC	TGATAAATCTTCTAGCTACAGTCTCCATCCTGGTGGCATGCAA	5	95226886	0.611399	10	FALSE	FALSE	0	Occludin_ELL
GUIDES_sg0950	ELL2	ENSG00000118985.10	ACTCTTTTGAGCCTGGAGAA	TTTACCTGATACTCTTTTGAGCCTGGAGAAAGGAGGCGCTTTC	5	95226831	0.591405	10	FALSE	FALSE	0	Occludin_ELL
GUIDES_sg0951	ELL2	ENSG00000118985.10	CAGAGCTTTGCATGCCAGGA	ATGATGAGTACAGAGCTTTGCATGCCAGGATGGTGGAGACTGT	5	95226901	0.553497	10	FALSE	FALSE	0	Occludin_ELL
GUIDES_sg0952	ELL2	ENSG00000118985.10	ATAATTCTGGCGTTGCTCAT	AGTCATCCTTATAATTCTGGCGTTGCTCATAGGAGGAGACGAT	5	95226955	0.518039	10	FALSE	FALSE	0	Occludin_ELL
GUIDES_sg0953	ENY2	ENSG00000120533.8	AGAGCTAAATTAATTGAATG	AGAGTTGCTGAGAGCTAAATTAATTGAATGTGGTGGCTGGAAG	8	110351584	0.640762	2	FALSE	FALSE	0
GUIDES_sg0954	ENY2	ENSG00000120533.8	CGTTACTGTTGATGACTTGG	GACTAGAACACGTTACTGTTGATGACTTGGTGGTGGCTGAAAT	8	110352765	0.62611	3	FALSE	FALSE	0
GUIDES_sg0955	ENY2	ENSG00000120533.8	GTGGCTGAAATCACTCCAAA	TGATGACTTGGTGGCTGAAATCACTCCAAAAGGAGGCAGAGGT	8	110352784	0.586927	3	FALSE	FALSE	0.35
GUIDES_sg0956	ENY2	ENSG00000120533.8	ACACGTTACTGTTGATGACT	AAGGACTAGAACACGTTACTGTTGATGACTTGGTGGTGGCTGA	8	110352762	0.567824	3	FALSE	FALSE	0
GUIDES_sg0957	ENY2	ENSG00000120533.8	ATTAATTGAATGTGGCTGGA	TGAGAGCTAAATTAATTGAATGTGGCTGGAAGGAGGATCAGTT	8	110351592	0.545082	2	FALSE	FALSE	0
GUIDES_sg0958	ENY2	ENSG00000120533.8	TGGCTGGAAGGATCAGTTGA	TAATTGAATGTGGCTGGAAGGATCAGTTGAAGGAGGCACACTG	8	110351604	0.533282	2	FALSE	FALSE	0
GUIDES_sg0959	ENY2	ENSG00000120533.8	CTAAATTAATTGAATGTGGC	TTGCTGAGAGCTAAATTAATTGAATGTGGCTGGTGGAAGGATC	8	110351588	0.454615	2	FALSE	FALSE	0
GUIDES_sg0960	ENY2	ENSG00000120533.8	AACCAAAAGTTGATAGAAAC	AGCAGCGATTAACCAAAAGTTGATAGAAACTGGTGGAGAAAGA	8	110348418	0.360037	1	FALSE	FALSE	0
GUIDES_sg0961	EP300	ENSG00000100393.9	TCATGCTTCTGACAAAACCG	TTAGAGTAGTTCATGCTTCTGACAAAACCGTGGTGGAAGTAAA	22	41564575	0.768893	24	FALSE	FALSE	0	DUF906
GUIDES_sg0962	EP300	ENSG00000100393.9	GAATCACCCTGAGTCAGGAG	TGAGGCGACAGAATCACCCTGAGTCAGGAGAGGAGGTCACTGT	22	41564536	0.685343	24	FALSE	FALSE	0	DUF906
GUIDES_sg0963	EP300	ENSG00000100393.9	AGATAGATTAACAAGTGCAA	AAGCTACTGAAGATAGATTAACAAGTGCAAAGGAGGAATTGCC	22	41568545	0.61236	28	FALSE	FALSE	0	DUF906
GUIDES_sg0964	EP300	ENSG00000100393.9	AAAGGAATTGCCTTATTTCG	TAACAAGTGCAAAGGAATTGCCTTATTTCGAGGAGGGTGATTT	22	41568563	0.596282	28	FALSE	FALSE	0	DUF906
GUIDES_sg0965	EP300	ENSG00000100393.9	AAGGTGCCAAGTCTGGTAGA	ATTCTCTAGAAAGGTGCCAAGTCTGGTAGATGGTGGCAACCCT	22	41564595	0.592084	24	FALSE	FALSE	0	DUF906
GUIDES_sg0966	EP300	ENSG00000100393.9	GGGTTGCCATCTACCAGACT	GGGTTGCCATCTACCAGACTTGGTGGCACCTTT	22	41564471	0.588973	24	FALSE	FALSE	0	DUF906
GUIDES_sg0967	EP300	ENSG00000100393.9	AATGCTTTCTTCCAGAACAT	CCAGTTCCTTAATGCTTTCTTCCAGAACATTGGTGGGCCAGAA	22	41568588	0.470857	28	FALSE	FALSE	0	DUF906
GUIDES_sg0968	EP300	ENSG00000100393.9	TGTTCTGGAAGAAAGCATTA	TCTGGCCCAATGTTCTGGAAGAAAGCATTAAGGAGGAACTGGA	22	41568602	0.449697	28	FALSE	FALSE	0	DUF906
GUIDES_sg0969	EP400	ENSG00000183495.9	AGGGGTGGTGATCTGCTGTG	GCTGCGCGCCAGGGGTGGTGATCTGCTGTGCGGCGGTGATCTG	12	132554179	0.764672	52	FALSE	FALSE	0
GUIDES_sg0970	EP400	ENSG00000183495.9	TGTTCAACAGCAAACACCCG	TTCCTCAAGTTGTTCAACAGCAAACACCCGTGGTGGCCAGCAT	12	132561100	0.747695	53	FALSE	FALSE	0
GUIDES_sg0971	EP400	ENSG00000183495.9	CGCGACGTTCATGGGCAGGG	CGCTGATCCCCGCGACGTTCATGGGCAGGGTGGTGGTGACTCC	12	132551378	0.649863	50	FALSE	FALSE	0
GUIDES_sg0972	EP400	ENSG00000183495.9	CAGGGTGGTGACTCCCGGTG	CGTTCATGGGCAGGGTGGTGACTCCCGGTGAGGAGGAGACCAC	12	132551393	0.64365	50	FALSE	FALSE	0
GUIDES_sg0973	EP400	ENSG00000183495.9	GAACGTCGCGGGGATCAGCG	CCCTGCCCATGAACGTCGCGGGGATCAGCGTGGTGGCGATCGG	12	132551484	0.637828	50	FALSE	FALSE	0
GUIDES_sg0974	EP400	ENSG00000183495.9	GCCGGGACGGACACCACCGG	GACCACAGCTGCCGGGACGGACACCACCGGAGGAGGCTTCGCC	12	132551427	0.619355	50	FALSE	FALSE	0
GUIDES_sg0975	EP400	ENSG00000183495.9	AGAAACTGGGTCTTAAGGGC	GGGTGTGGTAAGAAACTGGGTCTTAAGGGCCGGCGGCTGCGCG	12	132554123	0.606902	52	FALSE	FALSE	0
GUIDES_sg0976	EP400	ENSG00000183495.9	GTTTGCTGTTGAACAACTTG	GGCCACGGGTGTTTGCTGTTGAACAACTTGAGGAGGAAGTTTT	12	132561123	0.587902	53	FALSE	FALSE	0
GUIDES_sg0977	EPC1	ENSG00000120616.11	CTGTTGGTGTAGTACTACTG	TGTACAAGTGCTGTTGGTGTAGTACTACTGAGGAGGTGTAAGC	10	32560823	0.698387	18	FALSE	FALSE	0	E_Pc_C
GUIDES_sg0978	EPC1	ENSG00000120616.11	TGGGGCAATAGAGTTTACAG	GTGCATTTATTGGGGCAATAGAGTTTACAGTGGTGGCAACTGA	10	32560626	0.691874	18	FALSE	FALSE	0	E_Pc_C
GUIDES_sg0979	EPC1	ENSG00000120616.11	CCTTGGAACTGAATCTACAG	CCTTGGAACTGAATCTACAGAGGAGGATGAAGA	10	32560500	0.671014	18	FALSE	FALSE	0	E_Pc_C
GUIDES_sg0980	EPC1	ENSG00000120616.11	ATTCAAGATGAAGGATGATG	AACTGATGGGATTCAAGATGAAGGATGATGTGGTGGTGCTTGG	10	32561053	0.655959	17	FALSE	FALSE	0	E_Pc_C
GUIDES_sg0981	EPC1	ENSG00000120616.11	TGTACATACAAGTCCATCAA	CAACAGCACTTGTACATACAAGTCCATCAACGGCGGCAGGTTC	10	32560547	0.641346	18	FALSE	FALSE	0	E_Pc_C
GUIDES_sg0982	EPC1	ENSG00000120616.11	GGTGACATCAGAACAACTGA	CTTCTGCTTTGGTGACATCAGAACAACTGATGGTGGGATTCAA	10	32561029	0.5988	17	FALSE	FALSE	0	E_Pc_C
GUIDES_sg0983	EPC1	ENSG00000120616.11	ACTGATGGGATTCAAGATGA	CATCAGAACAACTGATGGGATTCAAGATGAAGGAGGATGATGT	10	32561044	0.550557	17	FALSE	FALSE	0	E_Pc_C
GUIDES_sg0984	EPC1	ENSG00000120616.11	GTGCTTGGAATCGGGGTGAA	GGATGATGTGGTGCTTGGAATCGGGGTGAATGGTGGCGTCCTT	10	32561075	0.499839	17	FALSE	FALSE	0	E_Pc_C
GUIDES_sg0985	ERCC6	ENSG00000225830.6	GTGCACCAGAAATCCCCCTG	TTTCCTGCTGGTGCACCAGAAATCCCCCTGTGGTGGCCAGTCC	10	50669430	0.744217	16	FALSE	FALSE	0
GUIDES_sg0986	ERCC6	ENSG00000225830.6	TGTGTACAGGCTCCTGACTG	AGCAAGTGACTGTGTACAGGCTCCTGACTGCGGCGGGCACCAT	10	50680485	0.710693	13	FALSE	FALSE	0
GUIDES_sg0987	ERCC6	ENSG00000225830.6	ATCATCTGAAGAGAAATCTG	ATGATGCCACATCATCTGAAGAGAAATCTGAGGAGGCTAAAGG	10	50678377	0.694376	15	FALSE	FALSE	0
GUIDES_sg0988	ERCC6	ENSG00000225830.6	TGCTAAAAGACCCAAAACAA	ACAAATAGAGTGCTAAAAGACCCAAAACAAAGGAGGCGGTTTT	10	50679072	0.680514	14	FALSE	FALSE	0
GUIDES_sg0989	ERCC6	ENSG00000225830.6	CCACCTGGACTGGCCACAGG	TCTGGTGTTCCCACCTGGACTGGCCACAGGGGGGGGATTTCTG	10	50669573	0.635978	16	FALSE	FALSE	0
GUIDES_sg0990	ERCC6	ENSG00000225830.6	CACTGAGGCTCTCTCGTCAG	GCCCTGAAAGCACTGAGGCTCTCTCGTCAGCGGCGGTGTCTGG	10	50669525	0.629971	16	FALSE	FALSE	0
GUIDES_sg0991	ERCC6	ENSG00000225830.6	CGGGAGCGAGCATGGAGAAT	CGGGAGCGAGCATGGAGAATAGGAGGCCAGAAG	10	50680444	0.442687	13	FALSE	FALSE	0	Helicase_C
GUIDES_sg0992	ERCC6	ENSG00000225830.6	CTATTCTCCATGCTCGCTCC	TTCTTCTGGCCTATTCTCCATGCTCGCTCCCGGCGGGCCTGCA	10	50680511	0.37589	13	FALSE	FALSE	0	Helicase_C
GUIDES_sg0993	EZH1	ENSG00000108799.8	TTGGTAGTTGTACACTTGTG	GGTCGCAGGGTTGGTAGTTGTACACTTGTGTGGTGGAAGAGTT	17	40860089	0.665122	19	FALSE	FALSE	0
GUIDES_sg0994	EZH1	ENSG00000108799.8	GGATTGGGATCTTTGCCAAG	GGAGACCATCGGATTGGGATCTTTGCCAAGAGGAGGGCAATTC	17	40854938	0.62416	24	FALSE	FALSE	0	SET
GUIDES_sg0995	EZH1	ENSG00000108799.8	TGGCAAAGATCCCAATCCGA	ATTGCCCTCTTGGCAAAGATCCCAATCCGATGGTGGTCTCCAT	17	40854957	0.620716	24	FALSE	FALSE	0	SET
GUIDES_sg0996	EZH1	ENSG00000108799.8	GGGTTCATGAGCTCATCTGT	CTTCTGTGAGGGGTTCATGAGCTCATCTGTTGGTGGCAGCTTC	17	40861910	0.590307	16	FALSE	FALSE	0
GUIDES_sg0997	EZH1	ENSG00000108799.8	GGCAGGTGCTGTCACAGGGG	ATGATGCAGGGGCAGGTGCTGTCACAGGGGCGGCGGTCTGGGT	17	40860049	0.560541	19	FALSE	FALSE	0
GUIDES_sg0998	EZH1	ENSG00000108799.8	GAAATTCTGAGTCATGATGC	ACTTCTCACAGAAATTCTGAGTCATGATGCAGGAGGGGCAGGT	17	40860026	0.541363	19	FALSE	FALSE	0
GUIDES_sg0999	EZH1	ENSG00000108799.8	GCCAAGAGGGCAATTCAAGC	TGGGATCTTTGCCAAGAGGGCAATTCAAGCTGGTGGCGAAGAG	17	40854952	0.517451	24	FALSE	FALSE	0	SET
GUIDES_sg1000	EZH1	ENSG00000108799.8	GTGAATGGAGACCATCGGAT	AGTGGTCATGGTGAATGGAGACCATCGGATTGGTGGGATCTTT	17	40854922	0.499033	24	FALSE	FALSE	0	SET
GUIDES_sg1001	EZH2	ENSG00000106462.6	GCAAGAACTGCAGTATTCAG	AATGTGTCCTGCAAGAACTGCAGTATTCAGCGGCGGGGCTCCA	7	148511214	0.714047	17	FALSE	FALSE	0	SET
GUIDES_sg1002	EZH2	ENSG00000106462.6	ATTGCTGGCACCATCTGACG	TCTAGCATCTATTGCTGGCACCATCTGACGTGGTGGCAGGCTG	7	148508741	0.670656	18	FALSE	FALSE	0	SET
GUIDES_sg1003	EZH2	ENSG00000106462.6	GTTAACGGTGATCACAGGAT	AGTTATGATGGTTAACGGTGATCACAGGATAGGAGGTATTTTT	7	148506190	0.618681	21	FALSE	FALSE	0	SET
GUIDES_sg1004	EZH2	ENSG00000106462.6	CATCTGACGTGGCAGGCTGG	TTGCTGGCACCATCTGACGTGGCAGGCTGGGGGGGGATTTTTA	7	148508752	0.582244	18	FALSE	FALSE	0	SET
GUIDES_sg1005	EZH2	ENSG00000106462.6	AACGAATTTTGTTACCCTTG	TGATTTGCAAAACGAATTTTGTTACCCTTGCGGCGGGTTGCAT	7	148506460	0.569243	20	FALSE	FALSE	0	SET
GUIDES_sg1006	EZH2	ENSG00000106462.6	TGATGGTTAACGGTGATCAC	TGATGGTTAACGGTGATCACAGGAGGATAGGTA	7	148506185	0.548973	21	FALSE	FALSE	0	SET
GUIDES_sg1007	EZH2	ENSG00000106462.6	TGTGGTGGATGCAACCCGCA	TGTGGTGGATGCAACCCGCAAGGAGGGTAACAA	7	148506425	0.539569	20	FALSE	FALSE	0	SET
GUIDES_sg1008	EZH2	ENSG00000106462.6	ATGAATTCATTTTTCTGCAC	GTATTCTGAGATGAATTCATTTTTCTGCACAGGAGGATCTTTG	7	148508755	0.416105	18	FALSE	FALSE	0	SET
GUIDES_sg1009	FANCL	ENSG00000115392.7	GTGTGTGATAATTCTCAGTG	TCCTGATCAAGTGTGTGATAATTCTCAGTGTGGTGGACAACCT	2	58388739	0.717504	14	FALSE	FALSE	0
GUIDES_sg1010	FANCL	ENSG00000115392.7	TTTTTCTGGCTCAAGTACCC	TCCGTGGAGGTTTTTCTGGCTCAAGTACCCAGGAGGTCTTCTC	2	58392915	0.587556	10	FALSE	FALSE	0
GUIDES_sg1011	FANCL	ENSG00000115392.7	ATCACACACTTGATCAGGAA	ACTGAGAATTATCACACACTTGATCAGGAATGGTGGTACCGTC	2	58388721	0.553632	14	FALSE	FALSE	0
GUIDES_sg1012	FANCL	ENSG00000115392.7	TTTTCCAGGATAGCACGAGC	TTTTCCAGGATAGCACGAGCTGGTGGAAAATCA	2	58390024	0.520774	13	FALSE	FALSE	0
GUIDES_sg1013	FANCL	ENSG00000115392.7	CCCTGGGAATTAAGCTGAGC	GTGGTAAAACCCCTGGGAATTAAGCTGAGCAGGAGGAACATAC	2	58390192	0.519905	12	FALSE	FALSE	0
GUIDES_sg1014	FANCL	ENSG00000115392.7	TATAAGCATATTTGATGGAA	TATAAGCATATTTGATGGAAAGGAGGTTGTCCA	2	58388680	0.503037	14	FALSE	FALSE	0
GUIDES_sg1015	FANCL	ENSG00000115392.7	ATGAAATCGATGAGAAGACC	GATGTTATGGATGAAATCGATGAGAAGACCTGGTGGGTACTTG	2	58392951	0.494173	10	FALSE	FALSE	0
GUIDES_sg1016	FANCL	ENSG00000115392.7	TGTTATGCTTATCAACTTGA	TTGTGGAATTTGTTATGCTTATCAACTTGACGGCGGTACCATT	2	58388700	0.457727	14	FALSE	FALSE	0
GUIDES_sg1017	FBXL19	ENSG00000099364.12	ATGCAGATACACAGCTCCCG	GCAGACTCGCATGCAGATACACAGCTCCCGCGGCGGCCCGAGG	16	30941440	0.705775	9	FALSE	FALSE	0	F-box
GUIDES_sg1018	FBXL19	ENSG00000099364.12	CTGGAAGACGCGAAGCCAGG	GCCCGAGGTGCTGGAAGACGCGAAGCCAGGCGGCGGCCCGGGG	16	30941472	0.663878	9	FALSE	FALSE	0	F-box
GUIDES_sg1019	FBXL19	ENSG00000099364.12	GGTGCTATGACAAGCGTCTG	GGTGCTATGACAAGCGTCTGTGGTGGCCTCGAA	16	30953455	0.63916	10	FALSE	FALSE	0	F-box
GUIDES_sg1020	FBXL19	ENSG00000099364.12	TACACAGCTCCCGCGGCCCG	CGCATGCAGATACACAGCTCCCGCGGCCCGAGGAGGTGCTGGA	16	30941447	0.609322	9	FALSE	FALSE	0	F-box
GUIDES_sg1021	FBXL19	ENSG00000099364.12	CTTCGCGTCTTCCAGCACCT	GGCCGCCTGGCTTCGCGTCTTCCAGCACCTCGGCGGGCCGCGG	16	30941851	0.578333	9	FALSE	FALSE	0	F-box
GUIDES_sg1022	FBXL19	ENSG00000099364.12	GGCCTCGAATGGACCTGAGC	AAGCGTCTGTGGCCTCGAATGGACCTGAGCCGGCGGCGGAAGT	16	30953476	0.571252	10	FALSE	FALSE	0	F-box
GUIDES_sg1023	FBXL19	ENSG00000099364.12	CAAGCGTCTGTGGCCTCGAA	GGTGCTATGACAAGCGTCTGTGGCCTCGAATGGTGGACCTGAG	16	30953465	0.516356	10	FALSE	FALSE	0	F-box
GUIDES_sg1024	FBXL19	ENSG00000099364.12	CGCCGGCTCAGGTCCATTCG	CAGTGACTTCCGCCGGCTCAGGTCCATTCGAGGAGGCCACAGA	16	30953575	0.456309	10	FALSE	FALSE	0	F-box
GUIDES_sg1025	FBXO11	ENSG00000138081.15	ATCTGGGGAGGACAGAATGG	ACGCAACAAAATCTGGGGAGGACAGAATGGTGGTGGAATTCTA	2	48040983	0.660474	21	FALSE	FALSE	0
GUIDES_sg1026	FBXO11	ENSG00000138081.15	AGACGCAACAAAATCTGGGG	CCCCAAAATTAGACGCAACAAAATCTGGGGAGGAGGACAGAAT	2	48040971	0.658877	21	FALSE	FALSE	0
GUIDES_sg1027	FBXO11	ENSG00000138081.15	CGGCATAACAAAATTCATGA	TCCAATTGTTCGGCATAACAAAATTCATGATGGTGGCCAGCAT	2	48047570	0.602908	18	FALSE	FALSE	0
GUIDES_sg1028	FBXO11	ENSG00000138081.15	AAAATCTGGGGAGGACAGAA	TAGACGCAACAAAATCTGGGGAGGACAGAATGGTGGTGGAATT	2	48040980	0.57501	21	FALSE	FALSE	0
GUIDES_sg1029	FBXO11	ENSG00000138081.15	ATTTTCAGGAATGCTCAAGC	AGAAAATGATATTTTCAGGAATGCTCAAGCAGGAGGTGTTCTC	2	48037494	0.572066	23	FALSE	FALSE	0
GUIDES_sg1030	FBXO11	ENSG00000138081.15	GTTTATAGTAACACTCTAGC	AGAGAATGAAGTTTATAGTAACACTCTAGCTGGTGGAGTCTGG	2	48046150	0.538084	19	FALSE	FALSE	0
GUIDES_sg1031	FBXO11	ENSG00000138081.15	GTAACACTCTAGCTGGAGTC	GAAGTTTATAGTAACACTCTAGCTGGAGTCTGGTGGGTGACAA	2	48046157	0.453042	19	FALSE	FALSE	0
GUIDES_sg1032	FBXO11	ENSG00000138081.15	ATCCGGTTTCTTCTCAGTAC	GCCACTGTGTATCCGGTTTCTTCTCAGTACTGGTGGAGTGCTG	2	48046130	0.432759	19	FALSE	FALSE	0
GUIDES_sg1033	FXR1	ENSG00000114416.13	ACAGTACTAACCGTCGTAGG	GAATCTCATCACAGTACTAACCGTCGTAGGCGGCGGTCTCGTA	3	180688055	0.762603	20	FALSE	FALSE	0
GUIDES_sg1034	FXR1	ENSG00000114416.13	GTAGGCGGTCTCGTAGACGA	ACTAACCGTCGTAGGCGGTCTCGTAGACGAAGGAGGACTGATG	3	180688070	0.720221	20	FALSE	FALSE	0
GUIDES_sg1035	FXR1	ENSG00000114416.13	ATCACAGTACTAACCGTCGT	AGCGAATCTCATCACAGTACTAACCGTCGTAGGAGGCGGTCTC	3	180688052	0.651239	20	FALSE	FALSE	0
GUIDES_sg1036	FXR1	ENSG00000114416.13	GACAGCAGGAGACGCCCAGG	ACATCAGCGTGACAGCAGGAGACGCCCAGGAGGAGGAAGAGGC	3	180685968	0.640139	19	FALSE	FALSE	0
GUIDES_sg1037	FXR1	ENSG00000114416.13	CGGGGACCTAATTACACCTC	CAGAGGTCGTCGGGGACCTAATTACACCTCCGGCGGTTATGGT	3	180680870	0.599307	18	FALSE	FALSE	0
GUIDES_sg1038	FXR1	ENSG00000114416.13	GTTGGCACTAAAGAAAGCAT	ATTTGTATTTGTTGGCACTAAAGAAAGCATTGGTGGAAATGTG	3	180679296	0.516229	16	FALSE	FALSE	0	KH_1
GUIDES_sg1039	FXR1	ENSG00000114416.13	AGAAAGCATTGGAAATGTGC	TTGGCACTAAAGAAAGCATTGGAAATGTGCAGGAGGTTCTTCT	3	180679307	0.515892	16	FALSE	FALSE	0	KH_1
GUIDES_sg1040	FXR1	ENSG00000114416.13	TTAGTGCCAACAAATACAAA	AATGCTTTCTTTAGTGCCAACAAATACAAATGGTGGAACCATA	3	180679330	0.410004	16	FALSE	FALSE	0	KH_1
GUIDES_sg1041	FXR2	ENSG00000129245.7	TGACAAGAAGAACCCCAGGG	AAGGTGATAATGACAAGAAGAACCCCAGGGAGGAGGAGGTATG	17	7497660	0.751937	10	FALSE	FALSE	0	KH_1
GUIDES_sg1042	FXR2	ENSG00000129245.7	TGGTGTGGTGAGGGTTCGAG	TGGATAAATCTGGTGTGGTGAGGGTTCGAGTGGTGGAAGGTGA	17	7497627	0.684236	10	FALSE	FALSE	0	KH_1
GUIDES_sg1043	FXR2	ENSG00000129245.7	TGGATAAATCTGGTGTGGTG	CAGGAGATTGTGGATAAATCTGGTGTGGTGAGGAGGGTTCGAG	17	7497617	0.6129	10	FALSE	FALSE	0	KH_1
GUIDES_sg1044	FXR2	ENSG00000129245.7	GCAGTTTGGTGCGCAGGCTT	GACATAAGTAGCAGTTTGGTGCGCAGGCTTCGGCGGAAATGCA	17	7504787	0.552702	7	FALSE	FALSE	0
GUIDES_sg1045	FXR2	ENSG00000129245.7	GGTGATACTCCAGCAAAGCC	AGGTAGGAGAGGTGATACTCCAGCAAAGCCTGGTGGGCATTGC	17	7497269	0.498175	11	FALSE	FALSE	0	KH_1
GUIDES_sg1046	FXR2	ENSG00000129245.7	GCGGGACATAAGTAGCAGTT	CTTCTTCATTGCGGGACATAAGTAGCAGTTTGGTGGTGCGCAG	17	7504773	0.489959	7	FALSE	FALSE	0
GUIDES_sg1047	FXR2	ENSG00000129245.7	TAAGTAGCAGTTTGGTGCGC	TTGCGGGACATAAGTAGCAGTTTGGTGCGCAGGAGGCTTCGGA	17	7504781	0.480534	7	FALSE	FALSE	0
GUIDES_sg1048	FXR2	ENSG00000129245.7	ATGGTTCCCTTCATTTTTGT	ATGGTTCCCTTCATTTTTGTTGGTGGCACCCGA	17	7497258	0.349778	11	FALSE	FALSE	0	KH_1
GUIDES_sg1049	GATAD2A	ENSG00000167491.13	CAAACTGCAGAACTCAGCCT	GTCCGTCACCCAAACTGCAGAACTCAGCCTCGGCGGCCACAGC	19	19613230	0.691682	19	FALSE	FALSE	0
GUIDES_sg1050	GATAD2A	ENSG00000167491.13	CATGTGTGCACAGTGCAAGA	GGGAGCCCTACATGTGTGCACAGTGCAAGACGGCGGACTTCAC	19	19611989	0.687145	17	FALSE	FALSE	0	GATA
GUIDES_sg1051	GATAD2A	ENSG00000167491.13	GGTTCGGCCACGACGCCCCG	GCTGTCCCGGGGTTCGGCCACGACGCCCCGAGGAGGTGTCCTG	19	19613180	0.66047	19	FALSE	FALSE	0
GUIDES_sg1052	GATAD2A	ENSG00000167491.13	GTGTGCAGATTCAGGGACAG	TCGGTGCCCAGTGTGCAGATTCAGGGACAGAGGAGGATCATCC	19	19606956	0.660142	15	FALSE	FALSE	0
GUIDES_sg1053	GATAD2A	ENSG00000167491.13	TGTTGGGAACATTGGCGACG	AGCAGGCTGGTGTTGGGAACATTGGCGACGCGGCGGATGAGGC	19	19606906	0.658787	15	FALSE	FALSE	0
GUIDES_sg1054	GATAD2A	ENSG00000167491.13	CAACCAGAAGAAGGCGCTCA	GCATGACAACCAACCAGAAGAAGGCGCTCAAGGAGGTGGAGCA	19	19612076	0.587539	17	FALSE	FALSE	0	GATA
GUIDES_sg1055	GATAD2A	ENSG00000167491.13	CATGACAACCAACCAGAAGA	GTGAGAACTGCATGACAACCAACCAGAAGAAGGAGGCGCTCAA	19	19612067	0.582919	17	FALSE	FALSE	0	GATA
GUIDES_sg1056	GATAD2A	ENSG00000167491.13	CTTCACGTGCCGCTGGCGGG	GCAAGACGGACTTCACGTGCCGCTGGCGGGAGGAGGAGAAGAG	19	19612013	0.577919	17	FALSE	FALSE	0	GATA
GUIDES_sg1057	GATAD2B	ENSG00000143614.7	AGTGAGGGGTGAAATCTGTG	TCTTGCTTCCAGTGAGGGGTGAAATCTGTGCGGCGGCACTGGG	1	153785873	0.778415	8	FALSE	FALSE	0	GATA
GUIDES_sg1058	GATAD2B	ENSG00000143614.7	AAATGAAGTAAGGGAGCAGG	ACTAGGCAAGAAATGAAGTAAGGGAGCAGGAGGAGGTTTAGGG	1	153788848	0.653661	7	FALSE	FALSE	0
GUIDES_sg1059	GATAD2B	ENSG00000143614.7	CAAAGTTTGAAAGCATGGAG	GGTGCCTGTGCAAAGTTTGAAAGCATGGAGCGGCGGGCAGATG	1	153784274	0.650351	10	FALSE	FALSE	0
GUIDES_sg1060	GATAD2B	ENSG00000143614.7	ATGTGGGTATGCCACGCTGG	GAGCGGGCAGATGTGGGTATGCCACGCTGGAGGAGGCTGCTCT	1	153784301	0.645207	10	FALSE	FALSE	0
GUIDES_sg1061	GATAD2B	ENSG00000143614.7	AAGCGTATGATGTCTCATGA	TTACCTGCCGAAGCGTATGATGTCTCATGATGGTGGTCTCTTG	1	153784523	0.635764	9	FALSE	FALSE	0
GUIDES_sg1062	GATAD2B	ENSG00000143614.7	CACTGGAAGCAAGAAAAGAA	TTTCACCCCTCACTGGAAGCAAGAAAAGAATGGTGGTAAGATT	1	153785816	0.579378	8	FALSE	FALSE	0	GATA
GUIDES_sg1063	GATAD2B	ENSG00000143614.7	GCACAGATTTCACCCCTCAC	GCCCAGTGCCGCACAGATTTCACCCCTCACTGGTGGAAGCAAG	1	153785799	0.575836	8	FALSE	FALSE	0	GATA
GUIDES_sg1064	GATAD2B	ENSG00000143614.7	TTCTTTTCTTGCTTCCAGTG	AATCTTACCATTCTTTTCTTGCTTCCAGTGAGGAGGGGTGAAA	1	153785857	0.542103	8	FALSE	FALSE	0	GATA
GUIDES_sg1065	GLYR1	ENSG00000140632.12	TTCCACTTCCCATGAGACCA	TTGGAGACGATTCCACTTCCCATGAGACCAAGGAGGCCCAAAA	16	4867680	0.636276	11	FALSE	FALSE	0	F420_oxidored
GUIDES_sg1066	GLYR1	ENSG00000140632.12	GGTCAACCATCCGACTCCCA	TGGGTGATGCGGTCAACCATCCGACTCCCATGGTGGCAGCTGC	16	4861275	0.624741	16	FALSE	FALSE	0
GUIDES_sg1067	GLYR1	ENSG00000140632.12	CATCCTCAATCAGGGACAGT	CACTCTTGGACATCCTCAATCAGGGACAGTTGGTGGCCAGCAT	16	4861770	0.59728	15	FALSE	FALSE	0
GUIDES_sg1068	GLYR1	ENSG00000140632.12	TGGCCAACTGTCCCTGATTG	AGGAAGATGCTGGCCAACTGTCCCTGATTGAGGAGGATGTCCA	16	4861670	0.597241	15	FALSE	FALSE	0
GUIDES_sg1069	GLYR1	ENSG00000140632.12	CACCCAGCGCAATGGCTAAG	TTGACCGCATCACCCAGCGCAATGGCTAAGCGGCGGAGATCCT	16	4861234	0.587722	16	FALSE	FALSE	0
GUIDES_sg1070	GLYR1	ENSG00000140632.12	GTGACCCATTTTTAGCAAGT	CAGTCACTGTGTGACCCATTTTTAGCAAGTTGGTGGAGACGAT	16	4867651	0.512912	11	FALSE	FALSE	0	F420_oxidored
GUIDES_sg1071	GLYR1	ENSG00000140632.12	TGGGTCACACAGTGACTGTC	TTGCTAAAAATGGGTCACACAGTGACTGTCTGGTGGAACCGCA	16	4867677	0.469721	11	FALSE	FALSE	0	F420_oxidored
GUIDES_sg1072	GLYR1	ENSG00000140632.12	ATTTTTGGGCCTTGGTCTCA	TCAGGATAGGATTTTTGGGCCTTGGTCTCATGGTGGGAAGTGG	16	4867624	0.401876	11	FALSE	FALSE	0	F420_oxidored
GUIDES_sg1073	GMPS	ENSG00000163655.11	TTAACGTTGTGACACATGCG	TTAACGTTGTGACACATGCGAGGAGGTATAAGC	3	155649576	0.733564	14	FALSE	FALSE	0	GMP_synt_C
GUIDES_sg1074	GMPS	ENSG00000163655.11	GTGGGAGTAACATCTGTAGG	TGTCAAGAAAGTGGGAGTAACATCTGTAGGAGGAGGTTCTTTA	3	155652798	0.70974	15	FALSE	FALSE	0	GMP_synt_C
GUIDES_sg1075	GMPS	ENSG00000163655.11	GATTCCACACACGTAACTGT	CTTTACTGGAGATTCCACACACGTAACTGTAGGAGGAACGACA	3	155649653	0.677647	14	FALSE	FALSE	0	GMP_synt_C
GUIDES_sg1076	GMPS	ENSG00000163655.11	CGTTCCTACAGTTACGTGTG	GGGTGACTGTCGTTCCTACAGTTACGTGTGTGGTGGAATCTCC	3	155649582	0.675328	14	FALSE	FALSE	0	GMP_synt_C
GUIDES_sg1077	GMPS	ENSG00000163655.11	GCCTTCATGCCAGAGATCTG	TTCAAAAGCAGCCTTCATGCCAGAGATCTGTGGTGGTTATTCG	3	155654222	0.674034	16	FALSE	FALSE	0	GMP_synt_C
GUIDES_sg1078	GMPS	ENSG00000163655.11	GTAGGAGGTTCTTTAACTGG	AGTAACATCTGTAGGAGGTTCTTTAACTGGTGGTGGGCCAAAT	3	155652813	0.625509	15	FALSE	FALSE	0	GMP_synt_C
GUIDES_sg1079	GMPS	ENSG00000163655.11	AAAGTGGGAGTAACATCTGT	TGTTGTCAAGAAAGTGGGAGTAACATCTGTAGGAGGAGGTTCT	3	155652795	0.625487	15	FALSE	FALSE	0	GMP_synt_C
GUIDES_sg1080	GMPS	ENSG00000163655.11	TTGCTGCCAATTAAAACTGT	GAATGCCTTCTTGCTGCCAATTAAAACTGTAGGAGGTGTGCAG	3	155643145	0.613794	13	FALSE	FALSE	0	GMP_synt_C
GUIDES_sg1081	GTF3C4	ENSG00000125484.7	AAACAGGCAGTCTGTTCCAA	CACAGATCGCAAACAGGCAGTCTGTTCCAATGGTGGCCACATT	9	135559062	0.62234	2	FALSE	FALSE	0
GUIDES_sg1082	GTF3C4	ENSG00000125484.7	CAAACTCTGGCAGGACTGGT	TTCTATATATCAAACTCTGGCAGGACTGGTAGGAGGTTAAGAA	9	135562700	0.5658	3	FALSE	FALSE	0
GUIDES_sg1083	GTF3C4	ENSG00000125484.7	CCGGAGCCAAATGTGGCCAT	CCGGAGCCAAATGTGGCCATTGGTGGAACAGAC	9	135558968	0.542678	2	FALSE	FALSE	0
GUIDES_sg1084	GTF3C4	ENSG00000125484.7	GCCTGTTTGCGATCTGTGAA	GGAACAGACTGCCTGTTTGCGATCTGTGAATGGTGGCAAGATC	9	135558999	0.520957	2	FALSE	FALSE	0
GUIDES_sg1085	GTF3C4	ENSG00000125484.7	TTACACAAACTACAGTGCTC	CAAGATCTCTTTACACAAACTACAGTGCTCAGGAGGGAAAGTC	9	135559032	0.514653	2	FALSE	FALSE	0
GUIDES_sg1086	GTF3C4	ENSG00000125484.7	GATGCCGGGCAATGCTGTCA	TCTGGAGCTGGATGCCGGGCAATGCTGTCATGGTGGAGCAAAC	9	135562657	0.513678	3	FALSE	FALSE	0.0705882
GUIDES_sg1087	GTF3C4	ENSG00000125484.7	GCCAGAGTTTGATATATAGA	TACCAGTCCTGCCAGAGTTTGATATATAGAAGGAGGTGTTTGC	9	135562668	0.513356	3	FALSE	FALSE	0
GUIDES_sg1088	GTF3C4	ENSG00000125484.7	ATATCAAACTCTGGCAGGAC	CACCTTCTATATATCAAACTCTGGCAGGACTGGTGGTAGGTTA	9	135562696	0.466626	3	FALSE	FALSE	0
GUIDES_sg1089	HAT1	ENSG00000128708.8	TCAGTTCTCAGTCCAACAGG	TCATACCTACTCAGTTCTCAGTCCAACAGGAGGAGGAGAAAAC	2	172822007	0.754709	6	FALSE	FALSE	0
GUIDES_sg1090	HAT1	ENSG00000128708.8	TGTTGGACTGAGAACTGAGT	TTTCTCCTCCTGTTGGACTGAGAACTGAGTAGGAGGTATGAAG	2	172821911	0.689168	6	FALSE	FALSE	0
GUIDES_sg1091	HAT1	ENSG00000128708.8	GTGTTTGTGCAAAATCCAGG	GAAATCATTCGTGTTTGTGCAAAATCCAGGTGGTGGAATGATT	2	172821999	0.685643	6	FALSE	FALSE	0
GUIDES_sg1092	HAT1	ENSG00000128708.8	TTTCAAGAAGTTGAGCACCA	CTATGAACTGTTTCAAGAAGTTGAGCACCATGGTGGCCTTGAC	2	172823431	0.644297	9	FALSE	FALSE	0
GUIDES_sg1093	HAT1	ENSG00000128708.8	GTATGAAGTAAGGTTCCGAA	AACTGAGTAGGTATGAAGTAAGGTTCCGAATGGTGGCTTGAAA	2	172821933	0.631975	6	FALSE	FALSE	0
GUIDES_sg1094	HAT1	ENSG00000128708.8	CCTGTAATATCAAGAACTGT	CCTGTAATATCAAGAACTGTAGGAGGAAATTCA	2	172823382	0.603718	9	FALSE	FALSE	0
GUIDES_sg1095	HAT1	ENSG00000128708.8	CAATGAAGATATGGCGATAG	TGCAAGGATTCAATGAAGATATGGCGATAGAGGAGGCACAACA	2	172841218	0.560098	10	FALSE	FALSE	0
GUIDES_sg1096	HAT1	ENSG00000128708.8	TTGACGTGGATGATGAAAGA	GCTAGCTTTATTGACGTGGATGATGAAAGATGGTGGCACTACT	2	172822412	0.543937	7	FALSE	FALSE	0
GUIDES_sg1097	HCFC1	ENSG00000172534.9	GTACTCGATAATCTTGCCGG	GGTACACGGAGTACTCGATAATCTTGCCGGAGGAGGTCACAGA	X	153215948	0.742492	24	FALSE	FALSE	0
GUIDES_sg1098	HCFC1	ENSG00000172534.9	CCATGAAGAAGGAAAACCAG	AGCAAAGCCCCCATGAAGAAGGAAAACCAGTGGTGGTTTGATG	X	153216854	0.738833	22	FALSE	FALSE	0
GUIDES_sg1099	HCFC1	ENSG00000172534.9	ATGGCCCGGCCACACAAGTG	GAGAAGGGCTATGGCCCGGCCACACAAGTGAGGAGGTGGCTGC	X	153215981	0.674295	24	FALSE	FALSE	0
GUIDES_sg1100	HCFC1	ENSG00000172534.9	GTGGGCGTTGGAAAGGCTGG	TGTAGTCGATGTGGGCGTTGGAAAGGCTGGAGGAGGACTGCAC	X	153215807	0.670928	24	FALSE	FALSE	0
GUIDES_sg1101	HCFC1	ENSG00000172534.9	GAATCAATGCCTGTGGCCGG	CGTGTTGCCGGAATCAATGCCTGTGGCCGGGGGGGGCCCTTCA	X	153216368	0.614134	23	FALSE	FALSE	0	fn3
GUIDES_sg1102	HCFC1	ENSG00000172534.9	AAAGGCTGAGATTTCGCTGA	GGCACGTCTTAAAGGCTGAGATTTCGCTGAAGGAGGGCCCCCG	X	153216337	0.521705	23	FALSE	FALSE	0	fn3
GUIDES_sg1103	HCFC1	ENSG00000172534.9	CCGGAATCAATGCCTGTGGC	TTTCGTGTTGCCGGAATCAATGCCTGTGGCCGGCGGGGGCCCT	X	153216365	0.427255	23	FALSE	FALSE	0	fn3
GUIDES_sg1104	HCFC1	ENSG00000172534.9	GCCTATAAGTTTCGTGTTGC	GCCAGGCACAGCCTATAAGTTTCGTGTTGCCGGCGGAATCAAT	X	153216346	0.415053	23	FALSE	FALSE	0	fn3
GUIDES_sg1105	HCFC2	ENSG00000111727.7	CCTACATTTGCTGAAGTGTG	ACTTAGAACACCTACATTTGCTGAAGTGTGAGGAGGACCTAAA	12	104489336	0.717506	13	FALSE	FALSE	0
GUIDES_sg1106	HCFC2	ENSG00000111727.7	TCGTTCTCCCGCTTTCACTG	CACACCATTGTCGTTCTCCCGCTTTCACTGTGGTGGCCACTGG	12	104492230	0.681059	16	FALSE	FALSE	0
GUIDES_sg1107	HCFC2	ENSG00000111727.7	TTCTAATCATAATAGTCATG	CATCAAATGCTTCTAATCATAATAGTCATGTGGTGGTGGATAT	12	104487314	0.646561	12	FALSE	FALSE	0
GUIDES_sg1108	HCFC2	ENSG00000111727.7	CCTCACACTTCAGCAAATGT	CCTCACACTTCAGCAAATGTAGGAGGTGTTCTA	12	104489159	0.623717	13	FALSE	FALSE	0
GUIDES_sg1109	HCFC2	ENSG00000111727.7	GCAATCAATGGTTGTGGGAT	CAGGGTTGCTGCAATCAATGGTTGTGGGATAGGAGGTCCTTTC	12	104495849	0.542871	17	FALSE	FALSE	0	fn3
GUIDES_sg1110	HCFC2	ENSG00000111727.7	CAAGATCTTGTTCCAGGCAC	GCTTAAGAAACAAGATCTTGTTCCAGGCACAGGAGGATACAGA	12	104495807	0.529102	17	FALSE	FALSE	0	fn3
GUIDES_sg1111	HCFC2	ENSG00000111727.7	AATTCACTGATTTTGCTGAA	ACAAGTTTTAAATTCACTGATTTTGCTGAAAGGAGGACCTATC	12	104495820	0.525465	17	FALSE	FALSE	0	fn3
GUIDES_sg1112	HCFC2	ENSG00000111727.7	GTTGCTGCAATCAATGGTTG	CAGATTCAGGGTTGCTGCAATCAATGGTTGTGGTGGGATAGGT	12	104495843	0.477943	17	FALSE	FALSE	0	fn3
GUIDES_sg1113	HDAC1	ENSG00000116478.7	TGAAAAAGAGAAAGACCCAG	AAACAGAGGATGAAAAAGAGAAAGACCCAGAGGAGGAGAAGAA	1	32797831	0.783885	12	FALSE	FALSE	0
GUIDES_sg1114	HDAC1	ENSG00000116478.7	CACCGAAGAGGAGAAAACCA	CACCGAAGAGGAGAAAACCAAGGAGGAGGAGAA	1	32798325	0.699633	13	FALSE	FALSE	0
GUIDES_sg1115	HDAC1	ENSG00000116478.7	CTGGACATATGAGACAGCTG	TTGCCCGGTGCTGGACATATGAGACAGCTGTGGTGGCCCTGGA	1	32796482	0.670582	9	FALSE	FALSE	0	Hist_deacetyl
GUIDES_sg1116	HDAC1	ENSG00000116478.7	TGACAAACGAATTGCCTGTG	TCTGCTCCTCTGACAAACGAATTGCCTGTGAGGAGGAAGAGTT	1	32797720	0.655795	12	FALSE	FALSE	0
GUIDES_sg1117	HDAC1	ENSG00000116478.7	AGAGTTCTCCGATTCTGAAG	CCTGTGAGGAAGAGTTCTCCGATTCTGAAGAGGAGGAGGGAGA	1	32797744	0.645124	12	FALSE	FALSE	0
GUIDES_sg1118	HDAC1	ENSG00000116478.7	CCGCCTCCCAGCATCAGCAT	GGTGTAACCACCGCCTCCCAGCATCAGCATAGGAGGCAGGTTA	1	32796465	0.636956	9	FALSE	FALSE	0	Hist_deacetyl
GUIDES_sg1119	HDAC1	ENSG00000116478.7	GCACCGGGCAACGTTACGAA	CATATGTCCAGCACCGGGCAACGTTACGAATGGTGGTGTAACC	1	32796434	0.623884	9	FALSE	FALSE	0	Hist_deacetyl
GUIDES_sg1120	HDAC1	ENSG00000116478.7	CCTATGCTGATGCTGGGAGG	CTTTAACCTGCCTATGCTGATGCTGGGAGGCGGCGGTGGTTAC	1	32796429	0.584429	9	FALSE	FALSE	0	Hist_deacetyl
GUIDES_sg1121	HDAC11	ENSG00000163517.10	GGTCCCCTGGGTAGATGTGG	TTGGCAAAGCGGTCCCCTGGGTAGATGTGGCGGCGGTTGTAGA	3	13544415	0.666969	12	FALSE	FALSE	0	Hist_deacetyl
GUIDES_sg1122	HDAC11	ENSG00000163517.10	CGACAAGCGTGTGTACATCA	ACTTCATGGACGACAAGCGTGTGTACATCATGGTGGATGTCTA	3	13544432	0.614149	12	FALSE	FALSE	0	Hist_deacetyl
GUIDES_sg1123	HDAC11	ENSG00000163517.10	GCTTCTGTCTGACAGCATGC	CAGAAGAGAAGCTTCTGTCTGACAGCATGCTGGTGGTGGAGGC	3	13524990	0.604712	6	FALSE	FALSE	0	Hist_deacetyl
GUIDES_sg1124	HDAC11	ENSG00000163517.10	TCTGTCTGACAGCATGCTGG	AAGAGAAGCTTCTGTCTGACAGCATGCTGGTGGTGGAGGCGCG	3	13524993	0.599584	6	FALSE	FALSE	0	Hist_deacetyl
GUIDES_sg1125	HDAC11	ENSG00000163517.10	GTTTCTGTTTGAGCGTGTGG	GTTTCTGTTTGAGCGTGTGGAGGAGGGCATCTC	3	13543389	0.577596	11	FALSE	FALSE	0	Hist_deacetyl
GUIDES_sg1126	HDAC11	ENSG00000163517.10	TACAACCGCCACATCTACCC	CATGGATGTCTACAACCGCCACATCTACCCAGGAGGGGACCGC	3	13544460	0.557743	12	FALSE	FALSE	0	Hist_deacetyl
GUIDES_sg1127	HDAC11	ENSG00000163517.10	AGCGGTCCCCTGGGTAGATG	CGCTTGGCAAAGCGGTCCCCTGGGTAGATGTGGTGGCGGTTGT	3	13544412	0.545826	12	FALSE	FALSE	0	Hist_deacetyl
GUIDES_sg1128	HDAC11	ENSG00000163517.10	AAGATCAATGATGGTAGCCC	GATGGGCATCAAGATCAATGATGGTAGCCCTGGTGGAGATGCC	3	13543402	0.447074	11	FALSE	FALSE	0	Hist_deacetyl
GUIDES_sg1129	HDAC2	ENSG00000196591.7	GATAAATCCAAGGACAACAG	TAAGGAAGAAGATAAATCCAAGGACAACAGTGGTGGTGAAAAA	6	114262905	0.696971	18	FALSE	FALSE	0
GUIDES_sg1130	HDAC2	ENSG00000196591.7	TAAGGAAGAAGATAAATCCA	TAAGGAAGAAGATAAATCCAAGGAGGACAACAG	6	114262895	0.659852	18	FALSE	FALSE	0
GUIDES_sg1131	HDAC2	ENSG00000196591.7	AGAAGGAGGTCGAAGAAATG	AGGATGAAGGAGAAGGAGGTCGAAGAAATGTGGTGGCTGATCA	6	114264595	0.646467	17	FALSE	FALSE	0
GUIDES_sg1132	HDAC2	ENSG00000196591.7	AATGTGGCTGATCATAAGAA	AGGTCGAAGAAATGTGGCTGATCATAAGAAAGGAGGAGCAAAG	6	114264611	0.587186	17	FALSE	FALSE	0
GUIDES_sg1133	HDAC2	ENSG00000196591.7	ATAGCTTGCATCTGGACACC	ATCTTCTGGAATAGCTTGCATCTGGACACCAGGAGGTGCATGA	6	114265531	0.551848	16	FALSE	FALSE	0
GUIDES_sg1134	HDAC2	ENSG00000196591.7	CTAATATGCAGTTTGAAGTC	GTTTGAAGGACTAATATGCAGTTTGAAGTCTGGTGGTCCAAAA	6	114266596	0.51425	15	FALSE	FALSE	0
GUIDES_sg1135	HDAC2	ENSG00000196591.7	CGCATGTTACCTCATGCACC	TGAAAATTTGCGCATGTTACCTCATGCACCTGGTGGTGTCCAG	6	114265485	0.498509	16	FALSE	FALSE	0
GUIDES_sg1136	HDAC2	ENSG00000196591.7	CTTCTGGAATAGCTTGCATC	TGAACAGCATCTTCTGGAATAGCTTGCATCTGGTGGACACCAG	6	114265523	0.47003	16	FALSE	FALSE	0
GUIDES_sg1137	HDAC3	ENSG00000171720.5	CAGTCCTGTCATAGGTCAGG	TCAGCCTCATCAGTCCTGTCATAGGTCAGGAGGAGGTCTGCAG	5	141004840	0.69181	14	FALSE	FALSE	0
GUIDES_sg1138	HDAC3	ENSG00000171720.5	GGTTTTCAAAGATTGTCTGG	AGCATCTTCAGGTTTTCAAAGATTGTCTGGCGGCGGATCTGGT	5	141004915	0.681001	14	FALSE	FALSE	0
GUIDES_sg1139	HDAC3	ENSG00000171720.5	AGCCTCATCAGTCCTGTCAT	CCTCTGCATCAGCCTCATCAGTCCTGTCATAGGAGGTCAGGAG	5	141004832	0.672695	14	FALSE	FALSE	0
GUIDES_sg1140	HDAC3	ENSG00000171720.5	ATCCCTCTACTCGTGCTGGG	GAGCTTCAATATCCCTCTACTCGTGCTGGGTGGTGGTGGTGGT	5	141005811	0.66409	11	FALSE	FALSE	0	Hist_deacetyl
GUIDES_sg1141	HDAC3	ENSG00000171720.5	GACATCGCTGCTGGTAGAAG	GGACATATGAGACATCGCTGCTGGTAGAAGAGGAGGCCATTAG	5	141005608	0.593534	12	FALSE	FALSE	0	Hist_deacetyl
GUIDES_sg1142	HDAC3	ENSG00000171720.5	CCTCTACTCGTGCTGGGTGG	CTTCAATATCCCTCTACTCGTGCTGGGTGGTGGTGGTGGTTAT	5	141005814	0.558328	11	FALSE	FALSE	0	Hist_deacetyl
GUIDES_sg1143	HDAC3	ENSG00000171720.5	GACATATGAGACATCGCTGC	GACATATGAGACATCGCTGCTGGTGGTAGAAGA	5	141005599	0.557896	12	FALSE	FALSE	0	Hist_deacetyl
GUIDES_sg1144	HDAC3	ENSG00000171720.5	CAATATCCCTCTACTCGTGC	TCAAGAGCTTCAATATCCCTCTACTCGTGCTGGTGGGTGGTGG	5	141005807	0.409556	11	FALSE	FALSE	0	Hist_deacetyl
GUIDES_sg1145	HDAC4	ENSG00000068024.12	GCAGCGCACAACCTCCACAG	GGCGCTGCCTGCAGCGCACAACCTCCACAGCGGCGGGGCGTTC	2	239975194	0.68479	32	FALSE	FALSE	0
GUIDES_sg1146	HDAC4	ENSG00000068024.12	CGGACGCAAGGCCACCCTGG	AGTGCATCCGCGGACGCAAGGCCACCCTGGAGGAGGAGCTACA	2	240024499	0.673438	21	FALSE	FALSE	0	Hist_deacetyl
GUIDES_sg1147	HDAC4	ENSG00000068024.12	CTTCACGCCCACGGACAGCG	TTTCGGCGGGCTTCACGCCCACGGACAGCGAGGAGGCCATGGC	2	239975189	0.64973	32	FALSE	FALSE	0
GUIDES_sg1148	HDAC4	ENSG00000068024.12	AGCGGGGCGTTCTCTGATCG	CAACCTCCACAGCGGGGCGTTCTCTGATCGAGGAGGCTCAGAC	2	239975212	0.621589	32	FALSE	FALSE	0
GUIDES_sg1149	HDAC4	ENSG00000068024.12	CCATGACTTTCTCCATGGAA	CTGTGGATCTCCATGACTTTCTCCATGGAACGGCGGACAGCGT	2	239976473	0.592949	31	FALSE	FALSE	0
GUIDES_sg1150	HDAC4	ENSG00000068024.12	CCAGTTTCTGCCGGTTGAGG	TTCTTACTGTCCAGTTTCTGCCGGTTGAGGGGGGGGTTCGTGC	2	240024509	0.583668	21	FALSE	FALSE	0	Hist_deacetyl
GUIDES_sg1151	HDAC4	ENSG00000068024.12	CCAGGGTGGCCTTGCGTCCG	TGTAGCTCCTCCAGGGTGGCCTTGCGTCCGCGGCGGATGCACT	2	240024584	0.528846	21	FALSE	FALSE	0	Hist_deacetyl
GUIDES_sg1152	HDAC4	ENSG00000068024.12	ATGGCACGAACCCCCTCAAC	ACCCTCCTGTATGGCACGAACCCCCTCAACCGGCGGCAGAAAC	2	240024561	0.514764	21	FALSE	FALSE	0	Hist_deacetyl
GUIDES_sg1153	HDAC5	ENSG00000108840.11	AAAGCCCAACATCAACGCAG	TCTTGCAGCAAAAGCCCAACATCAACGCAGTGGTGGCCACGCT	17	42156214	0.722727	25	FALSE	FALSE	0
GUIDES_sg1154	HDAC5	ENSG00000108840.11	TGGCTGTGGATTCCTCGGCG	TGGCTGTGGATTCCTCGGCGTGGTGGTGTCCTG	17	42160153	0.657153	19	FALSE	FALSE	0	Hist_deacetyl
GUIDES_sg1155	HDAC5	ENSG00000108840.11	GGCCCAAGCAGGTGAGACCG	CCCTGCGAGAGGCCCAAGCAGGTGAGACCGAGGAGGAGGCCGA	17	42155945	0.612857	26	FALSE	FALSE	0
GUIDES_sg1156	HDAC5	ENSG00000108840.11	TGTGTGCAGAAGTTCGCCGC	ACACTGGAGCTGTGTGCAGAAGTTCGCCGCTGGTGGTCTGGGC	17	42155901	0.611997	26	FALSE	FALSE	0
GUIDES_sg1157	HDAC5	ENSG00000108840.11	GGCCGAGACTGTGAGCGCCA	AGACCGAGGAGGCCGAGACTGTGAGCGCCATGGTGGCCTTGCT	17	42155969	0.583154	26	FALSE	FALSE	0
GUIDES_sg1158	HDAC5	ENSG00000108840.11	CAGGGACCGGCCCAGACCAG	GGGCCTCTCGCAGGGACCGGCCCAGACCAGCGGCGGCGAACTT	17	42156000	0.577565	26	FALSE	FALSE	0
GUIDES_sg1159	HDAC5	ENSG00000108840.11	TTTGCCATCATCCGGCCCCC	TCAGAATGGATTTGCCATCATCCGGCCCCCAGGAGGACACCAC	17	42160158	0.509635	19	FALSE	FALSE	0	Hist_deacetyl
GUIDES_sg1160	HDAC5	ENSG00000108840.11	GATTCCTCGGCGTGGTGTCC	CATGGCTGTGGATTCCTCGGCGTGGTGTCCTGGTGGGGGCCGG	17	42160161	0.335108	19	FALSE	FALSE	0	Hist_deacetyl
GUIDES_sg1161	HDAC6	ENSG00000094631.14	ACTGGACCAGACTACGTCAG	AGGGAGCCACACTGGACCAGACTACGTCAGAGGAGGAGGCTCC	X	48681837	0.735716	25	FALSE	FALSE	0
GUIDES_sg1162	HDAC6	ENSG00000094631.14	TCGATGTAGCTGAGGACCAG	GGCTGACAGGTCGATGTAGCTGAGGACCAGCGGCGGGTGTCCA	X	48682641	0.684478	28	FALSE	FALSE	0	zf-UBP
GUIDES_sg1163	HDAC6	ENSG00000094631.14	CTGACAGGTCGATGTAGCTG	TAACACCAGGCTGACAGGTCGATGTAGCTGAGGAGGACCAGCG	X	48682633	0.672135	28	FALSE	FALSE	0	zf-UBP
GUIDES_sg1164	HDAC6	ENSG00000094631.14	GGCCTGACAGTAGTAACACC	GGTGGACATAGGCCTGACAGTAGTAACACCAGGAGGCTGACAG	X	48682610	0.647035	28	FALSE	FALSE	0	zf-UBP
GUIDES_sg1165	HDAC6	ENSG00000094631.14	GCGGGTGTCCAGAATTTCCA	CTGAGGACCAGCGGGTGTCCAGAATTTCCATGGTGGTGTTGGA	X	48682660	0.589059	28	FALSE	FALSE	0	zf-UBP
GUIDES_sg1166	HDAC6	ENSG00000094631.14	GACATCCATCTCAGAGTCCA	GCTATAACCTGACATCCATCTCAGAGTCCATGGTGGCTGCCTG	X	48681063	0.523232	24	FALSE	FALSE	0	Hist_deacetyl
GUIDES_sg1167	HDAC6	ENSG00000094631.14	TGGACTCTGAGATGGATGTC	CAGGCAGCCATGGACTCTGAGATGGATGTCAGGAGGTTATAGC	X	48681190	0.503146	24	FALSE	FALSE	0	Hist_deacetyl
GUIDES_sg1168	HDAC6	ENSG00000094631.14	GGGGTGGTGGGTCTCCAAGG	AGGGTCAGCAGGGGTGGTGGGTCTCCAAGGAGGAGGGAGCGAG	X	48681148	0.500359	24	FALSE	FALSE	0	Hist_deacetyl
GUIDES_sg1169	HDAC7	ENSG00000061273.13	ATCCAGCAGACACCAGGACT	GCAGCATCAAATCCAGCAGACACCAGGACTAGGAGGTCTGGAG	12	48180444	0.661695	31	FALSE	FALSE	0	Hist_deacetyl
GUIDES_sg1170	HDAC7	ENSG00000061273.13	TGGCTGTTGAATGATCTGCA	TGGCTGTTGAATGATCTGCATGGTGGTGTCCTG	12	48183326	0.660076	26	FALSE	FALSE	0	Hist_deacetyl
GUIDES_sg1171	HDAC7	ENSG00000061273.13	GGTCACCCGGCCCCACTGGG	TGCTGCTGAGGGTCACCCGGCCCCACTGGGTGGTGGCTACCAT	12	48180463	0.613214	31	FALSE	FALSE	0	Hist_deacetyl
GUIDES_sg1172	HDAC7	ENSG00000061273.13	GTTCTCTCCAGACCTAGTCC	TCGCCCGAGAGTTCTCTCCAGACCTAGTCCTGGTGGTGTCTGC	12	48180414	0.590453	31	FALSE	FALSE	0	Hist_deacetyl
GUIDES_sg1173	HDAC7	ENSG00000061273.13	GGAAGAAGTTGCCGTCGTCA	CCACTCCCCGGGAAGAAGTTGCCGTCGTCATGGTGGCGATGCA	12	48181870	0.584383	29	FALSE	FALSE	0	Hist_deacetyl
GUIDES_sg1174	HDAC7	ENSG00000061273.13	CTAGGTCTGGAGAGAACTCT	GACACCAGGACTAGGTCTGGAGAGAACTCTCGGCGGGCGATGG	12	48180462	0.525952	31	FALSE	FALSE	0	Hist_deacetyl
GUIDES_sg1175	HDAC7	ENSG00000061273.13	TGACGACGGCAACTTCTTCC	TGCATCGCCATGACGACGGCAACTTCTTCCCGGCGGGGAGTGG	12	48181924	0.466357	29	FALSE	FALSE	0	Hist_deacetyl
GUIDES_sg1176	HDAC7	ENSG00000061273.13	CACACTGGGGTCTTGGTAGA	AGATGTAGAGCACACTGGGGTCTTGGTAGAAGGAGGTTTGCTG	12	48181913	0.464379	29	FALSE	FALSE	0	Hist_deacetyl
GUIDES_sg1177	HDAC8	ENSG00000147099.15	ATGTTGGCCTAGGGAAGGGA	GACGTGTCTGATGTTGGCCTAGGGAAGGGACGGCGGTACTACA	X	71708820	0.667245	9	FALSE	FALSE	0	Hist_deacetyl
GUIDES_sg1178	HDAC8	ENSG00000147099.15	GGAGAATTTGTGCAGGGACA	AAAATCCTGGGGAGAATTTGTGCAGGGACACGGCGGTCATGAC	X	71710814	0.655902	7	FALSE	FALSE	0	Hist_deacetyl
GUIDES_sg1179	HDAC8	ENSG00000147099.15	ATTTGAGCGTATTCTCTACG	TGCGACGGAAATTTGAGCGTATTCTCTACGTGGTGGATTTGGA	X	71715091	0.652844	6	FALSE	FALSE	0	Hist_deacetyl
GUIDES_sg1180	HDAC8	ENSG00000147099.15	TTGGCAACACTCATTTTGGG	TCAATGGCAGTTGGCAACACTCATTTTGGGAGGAGGAGGTGAG	X	71684576	0.652787	13	FALSE	FALSE	0	Hist_deacetyl
GUIDES_sg1181	HDAC8	ENSG00000147099.15	AGCCTTTAATCCCAAAGCAG	AAGTATACCAAGCCTTTAATCCCAAAGCAGTGGTGGTCTTACA	X	71684449	0.646199	13	FALSE	FALSE	0	Hist_deacetyl
GUIDES_sg1182	HDAC8	ENSG00000147099.15	TGGGAATATTACGATTGCGA	GATGCTGTCCTGGGAATATTACGATTGCGACGGCGGAAATTTG	X	71715066	0.642547	6	FALSE	FALSE	0	Hist_deacetyl
GUIDES_sg1183	HDAC8	ENSG00000147099.15	CTCCTTTAACATGACTCCAG	ATCCCATGTGCTCCTTTAACATGACTCCAGTGGTGGGAATTGG	X	71684515	0.639924	13	FALSE	FALSE	0	Hist_deacetyl
GUIDES_sg1184	HDAC8	ENSG00000147099.15	TGTAGTACCGTCCCTTCCCT	ACATTTACACTGTAGTACCGTCCCTTCCCTAGGAGGCCAACAT	X	71708863	0.632179	9	FALSE	FALSE	0	Hist_deacetyl
GUIDES_sg1185	HDAC9	ENSG00000048052.17	ATTGAGCTGGGATGGCACTG	ATTGAGCTGGGATGGCACTGCGGCGGGAAGCCC	7	18684313	0.6957	23	FALSE	FALSE	0
GUIDES_sg1186	HDAC9	ENSG00000048052.17	AGCTGAGCCAACGTGCTCTG	TTGAATGACCAGCTGAGCCAACGTGCTCTGAGGAGGCAAAGGT	7	18688181	0.686895	25	FALSE	FALSE	0
GUIDES_sg1187	HDAC9	ENSG00000048052.17	GGAGATGTTCCACTAAGGGG	CTTGTAGGATGGAGATGTTCCACTAAGGGGTGGTGGAGAGCTT	7	18633615	0.674197	20	FALSE	FALSE	0
GUIDES_sg1188	HDAC9	ENSG00000048052.17	AATGTTGGGCAAAGAAGGAG	GCCCCAAGGTAATGTTGGGCAAAGAAGGAGAGGAGGTATAAAG	7	18684349	0.651955	23	FALSE	FALSE	0
GUIDES_sg1189	HDAC9	ENSG00000048052.17	GAGCGACAGCAGTGCTTGTG	ACAGCACTAGGAGCGACAGCAGTGCTTGTGTGGTGGATGACAC	7	18705980	0.645371	26	FALSE	FALSE	0
GUIDES_sg1190	HDAC9	ENSG00000048052.17	CAGTCACCTTGAGGAAGCAG	AGCAACCAGGCAGTCACCTTGAGGAAGCAGAGGAGGAAGAGCT	7	18705893	0.631737	26	FALSE	FALSE	0
GUIDES_sg1191	HDAC9	ENSG00000048052.17	TTTGTTGCCAAGGGAGACTG	AATTCTCTCTTTTGTTGCCAAGGGAGACTGAGGAGGATGTAAG	7	18688286	0.625321	25	FALSE	FALSE	0
GUIDES_sg1192	HDAC9	ENSG00000048052.17	AGCTTTGATCCAATGATGTG	AGGGGTGGAGAGCTTTGATCCAATGATGTGTGGTGGTGGGCAG	7	18633640	0.619432	20	FALSE	FALSE	0
GUIDES_sg1193	HDGFL1	ENSG00000112273.5	GGGTCCCGAAGAAAAACACC	GCCGTCTCGTGGGTCCCGAAGAAAAACACCTGGTGGTAGCGGT	6	22570444	0.670893	1	FALSE	FALSE	0	PWWP
GUIDES_sg1194	HDGFL1	ENSG00000112273.5	CGAAGAAAAACACCTGGTAG	TCGTGGGTCCCGAAGAAAAACACCTGGTAGCGGCGGTTGGGCT	6	22570450	0.664592	1	FALSE	FALSE	0	PWWP
GUIDES_sg1195	HDGFL1	ENSG00000112273.5	GTTCCCGTACAAGGAGTGCA	CCAAACGCCTGTTCCCGTACAAGGAGTGCAAGGAGGAGAAGTT	6	22569991	0.652341	1	FALSE	FALSE	0	PWWP
GUIDES_sg1196	HDGFL1	ENSG00000112273.5	GGCATGCCCATGTACAAGAG	GTCGGCCTACGGCATGCCCATGTACAAGAGCGGCGGGGACCTG	6	22569836	0.642901	1	FALSE	FALSE	0	PWWP
GUIDES_sg1197	HDGFL1	ENSG00000112273.5	GCTATGCCCACTGGCCGGCG	AAGTTAAAGGGCTATGCCCACTGGCCGGCGAGGAGGATAGAGC	6	22569885	0.640397	1	FALSE	FALSE	0	PWWP
GUIDES_sg1198	HDGFL1	ENSG00000112273.5	GACTCAGGAAGGCCGTCTCG	AGGCGTTTGGGACTCAGGAAGGCCGTCTCGTGGTGGGTCCCGA	6	22570423	0.62201	1	FALSE	FALSE	0	PWWP
GUIDES_sg1199	HDGFL1	ENSG00000112273.5	AAAGGGCTATGCCCACTGGC	TTGCCAAGTTAAAGGGCTATGCCCACTGGCCGGCGGCGAGGAT	6	22569880	0.618663	1	FALSE	FALSE	0	PWWP
GUIDES_sg1200	HDGFL1	ENSG00000112273.5	AGTTAAAGGGCTATGCCCAC	GTGTTTGCCAAGTTAAAGGGCTATGCCCACTGGTGGCCGGCGA	6	22569876	0.617285	1	FALSE	FALSE	0	PWWP
GUIDES_sg1201	HELLS	ENSG00000119969.10	GGGCCTGAAGATCCGACTGG	CATCTATCCTGGGCCTGAAGATCCGACTGGGGGGGGTTCTTAA	10	96354606	0.685529	23	FALSE	FALSE	0	Helicase_C
GUIDES_sg1202	HELLS	ENSG00000119969.10	TGAAGTTGAAATCTCTGAGA	TCAAGCCTGCTGAAGTTGAAATCTCTGAGATGGTGGCAGTAAT	10	96352215	0.575324	21	FALSE	FALSE	0	Helicase_C
GUIDES_sg1203	HELLS	ENSG00000119969.10	AATAAAAGGATCAAGAGAGA	AATAAAAGGATCAAGAGAGAAGGAGGTCATTAG	10	96356814	0.569011	25	FALSE	FALSE	0
GUIDES_sg1204	HELLS	ENSG00000119969.10	TTCTCTCTCTGAGTAAGACA	TTACGTTTTTTTCTCTCTCTGAGTAAGACATGGTGGACCCATC	10	96352177	0.563849	21	FALSE	FALSE	0	Helicase_C
GUIDES_sg1205	HELLS	ENSG00000119969.10	AGATTAACTTCAGATTCTAC	CTGCAGCTTCAGATTAACTTCAGATTCTACAGGAGGGATATTC	10	96350508	0.400455	19	FALSE	FALSE	0	SNF2_N
GUIDES_sg1206	HELLS	ENSG00000119969.10	ATAGGATATTCAATCAAATA	AACAGGGTCTATAGGATATTCAATCAAATATGGTGGATGATTA	10	96350439	0.354926	19	FALSE	FALSE	0	SNF2_N
GUIDES_sg1207	HELLS	ENSG00000119969.10	GAACCCCCAGTCGGATCTTC	GAACCCCCAGTCGGATCTTCAGGAGGCCCAGGA	10	96354470	0.311826	23	FALSE	FALSE	0	Helicase_C
GUIDES_sg1208	HELLS	ENSG00000119969.10	CAATTCTATGACATCTATCC	TTTGTCTGACCAATTCTATGACATCTATCCTGGTGGGCCTGAA	10	96354585	0.311736	23	FALSE	FALSE	0	Helicase_C
GUIDES_sg1209	HINFP	ENSG00000172273.8	GGGCAGGTCATGTCACACAG	GGAAGGCAGCGGGCAGGTCATGTCACACAGAGGAGGGCACTTA	11	119003471	0.768573	9	FALSE	FALSE	0	zf-C2H2
GUIDES_sg1210	HINFP	ENSG00000172273.8	GCACCTGGATACCCACAGCG	ACCTCCAGAAGCACCTGGATACCCACAGCGAGGAGGAGCCAGC	11	119003620	0.7487	10	FALSE	FALSE	0
GUIDES_sg1211	HINFP	ENSG00000172273.8	TCTTGCGAAGGTGCACGGTG	AACTGGTGCTTCTTGCGAAGGTGCACGGTGAGGAGGTTGTTGC	11	119003864	0.66157	11	FALSE	FALSE	0	zf-C2H2
GUIDES_sg1212	HINFP	ENSG00000172273.8	TGTGTGACAAATGCTTCACA	AAATGTCATGTGTGTGACAAATGCTTCACACGGCGGGGCAACA	11	119003855	0.640099	11	FALSE	FALSE	0	zf-C2H2
GUIDES_sg1213	HINFP	ENSG00000172273.8	CACTGTGACGAAAGCGCATG	GGCCGGTCCTCACTGTGACGAAAGCGCATGTGGTGGTTGCGGA	11	119003427	0.636948	9	FALSE	FALSE	0	zf-C2H2
GUIDES_sg1214	HINFP	ENSG00000172273.8	GAAAGCGCATGTGGTTGCGG	TCACTGTGACGAAAGCGCATGTGGTTGCGGAGGAGGGAGGAAG	11	119003436	0.59646	9	FALSE	FALSE	0	zf-C2H2
GUIDES_sg1215	HINFP	ENSG00000172273.8	GCGCATGTGGTTGCGGAGGG	TGTGACGAAAGCGCATGTGGTTGCGGAGGGAGGAGGAAGGCAG	11	119003440	0.577233	9	FALSE	FALSE	0	zf-C2H2
GUIDES_sg1216	HINFP	ENSG00000172273.8	TGAACTGGTGCTTCTTGCGA	GAGGGCCACTTGAACTGGTGCTTCTTGCGAAGGAGGTGCACGG	11	119003852	0.562659	11	FALSE	FALSE	0	zf-C2H2
GUIDES_sg1217	HLTF	ENSG00000071794.11	ACGAGTAAACACAAATCCAG	AACCATCCAAACGAGTAAACACAAATCCAGAGGAGGCTCTAAA	3	148757011	0.760174	25	FALSE	FALSE	0	Helicase_C
GUIDES_sg1218	HLTF	ENSG00000071794.11	TCACGTGCTAATTCTTCTGG	TTTCTCACTGTCACGTGCTAATTCTTCTGGAGGAGGACATTCT	3	148757880	0.696858	23	FALSE	FALSE	0
GUIDES_sg1219	HLTF	ENSG00000071794.11	CTTCTGTCCTTAAAAGCAGG	AACTATAATGCTTCTGTCCTTAAAAGCAGGTGGTGGAGTTGGT	3	148756964	0.674921	25	FALSE	FALSE	0	Helicase_C
GUIDES_sg1220	HLTF	ENSG00000071794.11	TTTGTGTTTACTCGTTTGGA	AGCCTCTGGATTTGTGTTTACTCGTTTGGATGGTGGTTCCATG	3	148756865	0.566848	25	FALSE	FALSE	0	Helicase_C
GUIDES_sg1221	HLTF	ENSG00000071794.11	TCCTTAAAAGCAGGTGGAGT	AATGCTTCTGTCCTTAAAAGCAGGTGGAGTTGGTGGTTTGAAT	3	148756970	0.544416	25	FALSE	FALSE	0	Helicase_C
GUIDES_sg1222	HLTF	ENSG00000071794.11	TTTGACAGATGCCATAGACT	AGATCAGTGCTTTGACAGATGCCATAGACTTGGTGGTCAGAAG	3	148752754	0.519276	26	FALSE	FALSE	0	Helicase_C
GUIDES_sg1223	HLTF	ENSG00000071794.11	CTTGCTTCTGACCAAGTCTA	ATGATAACTTCTTGCTTCTGACCAAGTCTATGGTGGCATCTGT	3	148752741	0.472959	26	FALSE	FALSE	0	Helicase_C
GUIDES_sg1224	HLTF	ENSG00000071794.11	TGTATATCATTTCTGCATAA	ATTATCTTCATGTATATCATTTCTGCATAAAGGAGGGCATTTA	3	148757925	0.393945	23	FALSE	FALSE	0	zf-C3HC4
GUIDES_sg1225	HMG20B	ENSG00000064961.14	GAAGTCCAGAGTGCCCAGCG	GGGCCATGTAGAAGTCCAGAGTGCCCAGCGTGGTGGGCGTTTC	19	3578093	0.768044	8	FALSE	FALSE	0
GUIDES_sg1226	HMG20B	ENSG00000064961.14	GCGCTTGCGGAAGATGAATG	CGGAGCTTCGGCGCTTGCGGAAGATGAATGTGGTGGCCTTCGA	19	3576928	0.691157	7	FALSE	FALSE	0
GUIDES_sg1227	HMG20B	ENSG00000064961.14	GAAGATGGGAACATCGAAGG	ACTCTTCAGTGAAGATGGGAACATCGAAGGTGGTGGAGAAGCC	19	3576598	0.660591	6	FALSE	FALSE	0
GUIDES_sg1228	HMG20B	ENSG00000064961.14	GAAGCTCATCGTCCGCATCA	CCCAGCACGAGAAGCTCATCGTCCGCATCAAGGAGGAAATCCT	19	3578086	0.593751	8	FALSE	FALSE	0
GUIDES_sg1229	HMG20B	ENSG00000064961.14	CTCATGAACACTCTCCTGAA	GAGCTCTGGGCTCATGAACACTCTCCTGAATGGTGGACACAAG	19	3576295	0.554213	5	FALSE	FALSE	0
GUIDES_sg1230	HMG20B	ENSG00000064961.14	CTCTGGACTTCTACATGGCC	ACGCTGGGCACTCTGGACTTCTACATGGCCCGGCGGCTTCACG	19	3578025	0.532335	8	FALSE	FALSE	0
GUIDES_sg1231	HMG20B	ENSG00000064961.14	AACGCCCACGCTGGGCACTC	GCACGGGCGAAACGCCCACGCTGGGCACTCTGGTGGACTTCTA	19	3578008	0.513385	8	FALSE	FALSE	0
GUIDES_sg1232	HMG20B	ENSG00000064961.14	CGCCAGCTTCGCCTCACTGC	AGGCGCTCACCGCCAGCTTCGCCTCACTGCCGGCGGTGCCGGG	19	3577096	0.484698	7	FALSE	FALSE	0
GUIDES_sg1233	HSPBAP1	ENSG00000169087.6	CCGGAAAGCTCAAAGACATG	TTCCTCAGTTCCGGAAAGCTCAAAGACATGCGGCGGTTACACT	3	122474255	0.74112	8	FALSE	FALSE	0
GUIDES_sg1234	HSPBAP1	ENSG00000169087.6	AGGAAAGGAGTATCTTCAGG	AGTTGGATAAAGGAAAGGAGTATCTTCAGGAGGAGGAAAGAGA	3	122474256	0.680528	8	FALSE	FALSE	0
GUIDES_sg1235	HSPBAP1	ENSG00000169087.6	TTACATGTAGTTTCAAACTG	TTCTACGTAATTACATGTAGTTTCAAACTGAGGAGGAACTGCA	3	122487724	0.673886	4	FALSE	FALSE	0
GUIDES_sg1236	HSPBAP1	ENSG00000169087.6	CTTTGAGCTTTCCGGAACTG	AACCGCATGTCTTTGAGCTTTCCGGAACTGAGGAGGAAAACGC	3	122474154	0.668877	8	FALSE	FALSE	0
GUIDES_sg1237	HSPBAP1	ENSG00000169087.6	TCTTTGTTCCCAGACACTGG	TCTTTGTTCCCAGACACTGGTGGTGGCATTACG	3	122471461	0.621672	10	FALSE	FALSE	0
GUIDES_sg1238	HSPBAP1	ENSG00000169087.6	CATGCGGTTACACTGAGCCC	AGCTCAAAGACATGCGGTTACACTGAGCCCAGGAGGACAGGTA	3	122474271	0.613437	8	FALSE	FALSE	0
GUIDES_sg1239	HSPBAP1	ENSG00000169087.6	TCACCTAGCCCGGGTAGAAG	AGGAAGAGGATCACCTAGCCCGGGTAGAAGAGGAGGCAATCAC	3	122459877	0.57827	11	FALSE	FALSE	0
GUIDES_sg1240	HSPBAP1	ENSG00000169087.6	CACTCGAAGAGTTTCTGACC	GTAGAAGCTACACTCGAAGAGTTTCTGACCTGGTGGAACTGTG	3	122487606	0.574422	4	FALSE	FALSE	0
GUIDES_sg1241	ING1	ENSG00000153487.11	ATGTCCTTATCATTCCCCTG	CCTTCGTGGAATGTCCTTATCATTCCCCTGCGGCGGAACGATT	13	111367824	0.796907	2	FALSE	FALSE	0
GUIDES_sg1242	ING1	ENSG00000153487.11	GAACCAACCACACCGCAGGG	GCCAGGAGGAGAACCAACCACACCGCAGGGCGGCGGAAGAGCA	13	111368120	0.685008	2	FALSE	FALSE	0
GUIDES_sg1243	ING1	ENSG00000153487.11	ATGATAAGGACATTCCACGA	CCGCAGGGGAATGATAAGGACATTCCACGAAGGAGGACATCAC	13	111368348	0.684644	2	FALSE	FALSE	0
GUIDES_sg1244	ING1	ENSG00000153487.11	GGAATCGCCGATTTGGAGGG	GCCGCCTATGGGAATCGCCGATTTGGAGGGCGGCGGAGGCCAG	13	111368085	0.671972	2	FALSE	FALSE	0
GUIDES_sg1245	ING1	ENSG00000153487.11	GGTACTGTCCCAAGTGCCGG	AAGGGCAAGTGGTACTGTCCCAAGTGCCGGGGGGGGGAGAACG	13	111372210	0.650834	3	TRUE	FALSE	0	PHD
GUIDES_sg1246	ING1	ENSG00000153487.11	GGGGCTCAATCATAAACCCA	TCTCGTGCGTGGGGCTCAATCATAAACCCAAGGAGGGCAAGTG	13	111372181	0.617442	3	TRUE	FALSE	0	PHD
GUIDES_sg1247	ING1	ENSG00000153487.11	ATCATAAACCCAAGGGCAAG	GTGGGGCTCAATCATAAACCCAAGGGCAAGTGGTGGTACTGTC	13	111372189	0.610801	3	TRUE	FALSE	0	PHD
GUIDES_sg1248	ING1	ENSG00000153487.11	CGAGAAGTGGAACCACTCGA	GCCCCACGCACGAGAAGTGGAACCACTCGATGGTGGGGCACTC	13	111371718	0.596229	3	TRUE	FALSE	0	PHD
GUIDES_sg1249	ING2	ENSG00000168556.5	GCAGCAGCAACTGTACTCGT	TAGGGCAGCAGCAGCAGCAACTGTACTCGTCGGCGGCCGCGCT	4	184426382	0.696396	1	FALSE	FALSE	0
GUIDES_sg1250	ING2	ENSG00000168556.5	GCAGGACTACCTTGAGTGCG	CCTGCTACGTGCAGGACTACCTTGAGTGCGTGGTGGAGTCGCT	4	184426451	0.668522	1	FALSE	FALSE	0
GUIDES_sg1251	ING2	ENSG00000168556.5	TTCACTTACCTATAAACCAA	TTTCATGTGTTTCACTTACCTATAAACCAAAGGAGGGGAAATG	4	184432010	0.626955	3	TRUE	FALSE	0	PHD
GUIDES_sg1252	ING2	ENSG00000168556.5	CGCTGCCCCACGACATGCAG	TGCGTGGAGTCGCTGCCCCACGACATGCAGAGGAGGAACGTGT	4	184426477	0.599339	1	FALSE	FALSE	0
GUIDES_sg1253	ING2	ENSG00000168556.5	ACACGTTCCTCTGCATGTCG	CGCAGCACAGACACGTTCCTCTGCATGTCGTGGTGGGGCAGCG	4	184426401	0.566587	1	FALSE	FALSE	0
GUIDES_sg1254	ING2	ENSG00000168556.5	CCTATAAACCAAAGGGGAAA	GTTTCACTTACCTATAAACCAAAGGGGAAATGGTGGTATTGCC	4	184432018	0.492582	3	TRUE	FALSE	0	PHD
GUIDES_sg1255	ING2	ENSG00000168556.5	AATGGTATTGCCCAAAGTGC	CCAAAGGGGAAATGGTATTGCCCAAAGTGCAGGAGGGGAGATA	4	184432036	0.489176	3	TRUE	FALSE	0	PHD
GUIDES_sg1256	ING2	ENSG00000168556.5	ATGAACAGTGTCCAATTGAA	GGATGTGACAATGAACAGTGTCCAATTGAATGGTGGTTTCACT	4	184431970	0.450399	3	TRUE	FALSE	0	PHD
GUIDES_sg1257	ING3	ENSG00000071243.11	TGATTACAAATGCAGTATCG	TGATTACAAATGCAGTATCGAGGAGGTTCATTT	7	120610762	0.700766	10	FALSE	FALSE	0
GUIDES_sg1258	ING3	ENSG00000071243.11	TCAGCAGCCGACTCACGGAG	TGCCAGTTCATCAGCAGCCGACTCACGGAGTGGTGGTCGAAAG	7	120609243	0.699633	9	FALSE	FALSE	0
GUIDES_sg1259	ING3	ENSG00000071243.11	AGAAAAATAAACCTGAGTGG	ATGAATGCAAAGAAAAATAAACCTGAGTGGAGGAGGGAAGAGC	7	120593428	0.624791	3	FALSE	FALSE	0
GUIDES_sg1260	ING3	ENSG00000071243.11	GTTCATCAGCAGCCGACTCA	CAGAATGCCAGTTCATCAGCAGCCGACTCACGGCGGAGTGGTC	7	120609238	0.618548	9	FALSE	FALSE	0
GUIDES_sg1261	ING3	ENSG00000071243.11	TCAATGGCCAGGGAAACAGT	AAAAGAATTTTCAATGGCCAGGGAAACAGTTGGTGGCTATTCA	7	120609168	0.605763	9	FALSE	FALSE	0
GUIDES_sg1262	ING3	ENSG00000071243.11	ACACGATGATAAGGAAGAAG	ATGATGAAGAACACGATGATAAGGAAGAAGAGGAGGAGGAGGA	7	120610887	0.590212	10	FALSE	FALSE	0
GUIDES_sg1263	ING3	ENSG00000071243.11	CTTTCGACCACTCCGTGAGT	CTTACTTGCTCTTTCGACCACTCCGTGAGTCGGCGGCTGCTGA	7	120609089	0.576582	9	FALSE	FALSE	0
GUIDES_sg1264	ING3	ENSG00000071243.11	GGTATCTTATGGTGAGATGG	GGTATCTTATGGTGAGATGGTGGTGGGATGTGA	7	120613277	0.525231	11	FALSE	FALSE	0	PHD
GUIDES_sg1265	ING4	ENSG00000111653.15	TATCCAACACATCAGAGGGG	TCCACAGGCATATCCAACACATCAGAGGGGTGGTGGACACTGC	12	6761539	0.697897	8	FALSE	FALSE	0
GUIDES_sg1266	ING4	ENSG00000111653.15	GGCTGACAACCAAGCCTCGG	GCCTGTGTGGGGCTGACAACCAAGCCTCGGGGGGGGAAATGGT	12	6760543	0.684852	9	FALSE	FALSE	0	PHD
GUIDES_sg1267	ING4	ENSG00000111653.15	GACACTGCCAAAGGTCACTG	CAGAGGGGTGGACACTGCCAAAGGTCACTGAGGAGGGCATCCC	12	6761561	0.67333	8	FALSE	FALSE	0
GUIDES_sg1268	ING4	ENSG00000111653.15	CTTGGTTGTCAGCCCCACAC	TCCCCCGAGGCTTGGTTGTCAGCCCCACACAGGAGGCAAAATG	12	6760523	0.619826	9	FALSE	FALSE	0	PHD
GUIDES_sg1269	ING4	ENSG00000111653.15	GGCAAAATGGAACCACTCAA	GCCCCACACAGGCAAAATGGAACCACTCAATGGTGGAACACTG	12	6760544	0.605921	9	FALSE	FALSE	0	PHD
GUIDES_sg1270	ING4	ENSG00000111653.15	GACCTGGTGACAAAGGCAAT	CTCCATAGGAGACCTGGTGACAAAGGCAATAGGAGGTGGGTTC	12	6761492	0.568021	8	FALSE	FALSE	0	PHD
GUIDES_sg1271	ING4	ENSG00000111653.15	TGGGGCTGACAACCAAGCCT	TTTGCCTGTGTGGGGCTGACAACCAAGCCTCGGCGGGGGAAAT	12	6760540	0.505826	9	FALSE	FALSE	0	PHD
GUIDES_sg1272	ING4	ENSG00000111653.15	CACCTATTGCCTTTGTCACC	CCAACGAACCCACCTATTGCCTTTGTCACCAGGAGGTCTCCTA	12	6761543	0.485526	8	FALSE	FALSE	0	PHD
GUIDES_sg1273	ING5	ENSG00000168395.10	TGGAGACAGCGTCTTCACCG	CGCGCTGGTCTGGAGACAGCGTCTTCACCGTGGTGGAGATGTA	2	242648752	0.721855	3	FALSE	FALSE	0
GUIDES_sg1274	ING5	ENSG00000168395.10	GCTGTCTCCAGACCAGCGCG	CGGTGAAGACGCTGTCTCCAGACCAGCGCGTGGTGGAGCGCCT	2	242648705	0.719311	3	FALSE	FALSE	0
GUIDES_sg1275	ING5	ENSG00000168395.10	TCTCCCCATAGGAGACCTGG	CAGCCAATCATCTCCCCATAGGAGACCTGGTGGTGGCACAGGC	2	242662396	0.705109	8	FALSE	FALSE	0	PHD
GUIDES_sg1276	ING5	ENSG00000168395.10	TTTCGTGGTAAGGTCCACGC	TTCCTTTGGGTTTCGTGGTAAGGTCCACGCAGGAGGCAAAGTG	2	242662658	0.672777	9	FALSE	FALSE	0	PHD
GUIDES_sg1277	ING5	ENSG00000168395.10	CAGCACATCAGAGGGGTGCA	CGGGCATGTCCAGCACATCAGAGGGGTGCACGGCGGACAGGAT	2	242662460	0.645354	8	FALSE	FALSE	0
GUIDES_sg1278	ING5	ENSG00000168395.10	GGCTGCAGAGTACATCTCCA	TTGACATCCTGGCTGCAGAGTACATCTCCACGGCGGTGAAGAC	2	242648675	0.642398	3	FALSE	FALSE	0
GUIDES_sg1279	ING5	ENSG00000168395.10	CCATTTTCCTTTGGGTTTCG	CCATTTTCCTTTGGGTTTCGTGGTGGTAAGGTC	2	242662643	0.431192	9	FALSE	FALSE	0	PHD
GUIDES_sg1280	ING5	ENSG00000168395.10	TTCCTTTGGGTTTCGTGGTA	TTCCTTTGGGTTTCGTGGTAAGGAGGTCCACGC	2	242662648	0.381242	9	FALSE	FALSE	0	PHD
GUIDES_sg1281	INO80	ENSG00000128908.11	AGATACCTTGAAACCCAAAG	ACTTCAAACCAGATACCTTGAAACCCAAAGAGGAGGTGGTTAG	15	41279346	0.740129	33	FALSE	FALSE	0
GUIDES_sg1282	INO80	ENSG00000128908.11	AGTCATCTCCGTCAGCAGAG	CTAATGAAGGAGTCATCTCCGTCAGCAGAGAGGAGGTTGGAGT	15	41276458	0.710007	35	FALSE	FALSE	0
GUIDES_sg1283	INO80	ENSG00000128908.11	GGAAGAGAAACGGCAACAGG	GGCTGCGGCAGGAAGAGAAACGGCAACAGGAGGAGGAAACCAA	15	41277568	0.665155	34	FALSE	FALSE	0
GUIDES_sg1284	INO80	ENSG00000128908.11	TACCTTGAAACCCAAAGAGG	TCAAACCAGATACCTTGAAACCCAAAGAGGTGGTGGTTAGTCT	15	41279349	0.662793	33	FALSE	FALSE	0
GUIDES_sg1285	INO80	ENSG00000128908.11	AGATGACTCCTTCATTAGCG	CTGCTGACGGAGATGACTCCTTCATTAGCGTGGTGGACTCAGC	15	41276518	0.658492	35	FALSE	FALSE	0
GUIDES_sg1286	INO80	ENSG00000128908.11	GAGTTGGTAGCTCGAGACTG	GGATGCGGGAGAGTTGGTAGCTCGAGACTGAGGAGGGGCTGAG	15	41276020	0.652489	36	FALSE	FALSE	0
GUIDES_sg1287	INO80	ENSG00000128908.11	TCGAGACTGAGGGGCTGAGG	AGTTGGTAGCTCGAGACTGAGGGGCTGAGGAGGAGGCTGGGTC	15	41276031	0.633279	36	FALSE	FALSE	0
GUIDES_sg1288	INO80	ENSG00000128908.11	AACTCCAACCTCTCTGCTGA	CTCGGCTGATAACTCCAACCTCTCTGCTGACGGCGGAGATGAC	15	41276495	0.60499	35	FALSE	FALSE	0
GUIDES_sg1289	INO80B	ENSG00000115274.10	AAACTCAAAATCAAGCTTGG	GCCTCAGCTCAAACTCAAAATCAAGCTTGGGGGGGGACAAGTC	2	74682701	0.726514	2	FALSE	FALSE	0
GUIDES_sg1290	INO80B	ENSG00000115274.10	CCACTTCGGGACCTATCAGG	CTCTCCCTCTCCACTTCGGGACCTATCAGGAGGAGGGTTAGGG	2	74683275	0.699975	4	FALSE	FALSE	0
GUIDES_sg1291	INO80B	ENSG00000115274.10	ATAAGGGGAGAGGGTGAGCG	ATCCACAACCATAAGGGGAGAGGGTGAGCGAGGAGGCCCCTCT	2	74683029	0.693405	3	FALSE	FALSE	0
GUIDES_sg1292	INO80B	ENSG00000115274.10	TCTGGGATCACAGTGAAGGT	GCGAGGCCCCTCTGGGATCACAGTGAAGGTAGGAGGAACACTG	2	74683056	0.663518	3	FALSE	FALSE	0
GUIDES_sg1293	INO80B	ENSG00000115274.10	TACCTTCACTGTGATCCCAG	GCAGTGTTCCTACCTTCACTGTGATCCCAGAGGAGGGGCCTCG	2	74682970	0.660604	3	FALSE	FALSE	0
GUIDES_sg1294	INO80B	ENSG00000115274.10	TATGGTTGTGGATAATGAAG	CCTCTCCCCTTATGGTTGTGGATAATGAAGAGGAGGAACCTAT	2	74683015	0.651082	3	FALSE	FALSE	0
GUIDES_sg1295	INO80B	ENSG00000115274.10	TGACAATGGAGACCTCAAGA	GGGAGCTGGATGACAATGGAGACCTCAAGAAGGAGGAGATCAA	2	74683364	0.648907	4	FALSE	FALSE	0
GUIDES_sg1296	INO80B	ENSG00000115274.10	TTGATTTTGAGTTTGAGCTG	TCCCCCAAGCTTGATTTTGAGTTTGAGCTGAGGAGGCTTGGCA	2	74682582	0.617554	2	FALSE	FALSE	0
GUIDES_sg1297	INO80C	ENSG00000153391.11	CAGACCCCCAGAGCAAACTG	GCCAACTACACAGACCCCCAGAGCAAACTGCGGCGGTTCAGCA	18	33048604	0.79988	8	FALSE	FALSE	0	YL1_C
GUIDES_sg1298	INO80C	ENSG00000153391.11	AGGTCCTGTGCTAAACTCAG	CTTTTTCCACAGGTCCTGTGCTAAACTCAGAGGAGGGCACCAT	18	33060484	0.69131	5	FALSE	FALSE	0
GUIDES_sg1299	INO80C	ENSG00000153391.11	TGAGTTTAGCACAGGACCTG	TGGTGCCCTCTGAGTTTAGCACAGGACCTGTGGTGGAAAAAGC	18	33060480	0.691057	5	FALSE	FALSE	0
GUIDES_sg1300	INO80C	ENSG00000153391.11	TTAGCTGGCTTAAAGGATGG	AGAATACTTCTTAGCTGGCTTAAAGGATGGAGGAGGAGCATCA	18	33058293	0.67455	7	FALSE	FALSE	0
GUIDES_sg1301	INO80C	ENSG00000153391.11	AAGAGTTTTCCTACATTCGG	AGCACCATTGAAGAGTTTTCCTACATTCGGAGGAGGCTGCCCT	18	33048640	0.650617	8	FALSE	FALSE	0	YL1_C
GUIDES_sg1302	INO80C	ENSG00000153391.11	TGAACCGCAGTTTGCTCTGG	TCAATGGTGCTGAACCGCAGTTTGCTCTGGGGGGGGTCTGTGT	18	33048689	0.612013	8	FALSE	FALSE	0	YL1_C
GUIDES_sg1303	INO80C	ENSG00000153391.11	AGAGGGCAGCCTCCGAATGT	TGACGACGTCAGAGGGCAGCCTCCGAATGTAGGAGGAAAACTC	18	33048648	0.571056	8	FALSE	FALSE	0	YL1_C
GUIDES_sg1304	INO80C	ENSG00000153391.11	AAGAAGTATTCTGATGTTTC	TAAGCCAGCTAAGAAGTATTCTGATGTTTCAGGAGGTCTGCTT	18	33058303	0.183593	7	FALSE	FALSE	0	YL1_C
GUIDES_sg1305	INO80D	ENSG00000114933.11	GTCAGTTAATACAAGAACTG	GAATGCACTGGTCAGTTAATACAAGAACTGCGGCGGAGAGCTG	2	206893033	0.756808	6	FALSE	FALSE	0
GUIDES_sg1306	INO80D	ENSG00000114933.11	TGACTTGGAATTGAACCAGG	ACATTCCACATGACTTGGAATTGAACCAGGAGGAGGACTTTTC	2	206872102	0.727802	10	FALSE	FALSE	0
GUIDES_sg1307	INO80D	ENSG00000114933.11	ACTTTTCAGATGTCCTGCCA	AACCAGGAGGACTTTTCAGATGTCCTGCCACGGCGGCTACCTG	2	206872125	0.660475	10	FALSE	FALSE	0
GUIDES_sg1308	INO80D	ENSG00000114933.11	TAGGAAAGCTTTGCTGCAGG	GGCATACGTTTAGGAAAGCTTTGCTGCAGGCGGCGGCCAGTAA	2	206892986	0.652169	6	FALSE	FALSE	0
GUIDES_sg1309	INO80D	ENSG00000114933.11	TGTAAGTCATCAGGTAGCCG	ATCAAAATCTTGTAAGTCATCAGGTAGCCGTGGTGGCAGGACA	2	206872047	0.630338	10	FALSE	FALSE	0
GUIDES_sg1310	INO80D	ENSG00000114933.11	CACAAGAAGAAGAGAAGGCG	AACCAAAAAACACAAGAAGAAGAGAAGGCGTGGTGGACCTCGT	2	206874416	0.629677	9	FALSE	FALSE	0
GUIDES_sg1311	INO80D	ENSG00000114933.11	AGTGCAAAGTTGAGTCACCC	GCTGAAAGTAAGTGCAAAGTTGAGTCACCCTGGTGGAGCTCCT	2	206893024	0.629191	6	FALSE	FALSE	0
GUIDES_sg1312	INO80D	ENSG00000114933.11	GTGGAACCAGCAGCATGCAG	GCTGAGGGAGGTGGAACCAGCAGCATGCAGTGGTGGAACCGTG	2	206884504	0.626747	7	FALSE	FALSE	0
GUIDES_sg1313	INO80E	ENSG00000169592.10	ACTTCTGCAGTACGAGAACG	TCCTAGACCGACTTCTGCAGTACGAGAACGTGGTGGATGAAGA	16	30008163	0.682843	2	FALSE	FALSE	0
GUIDES_sg1314	INO80E	ENSG00000169592.10	AGGGGAAACCCTGTTGAAGG	GGAGGCCTGAAGGGGAAACCCTGTTGAAGGAGGAGGCAGGGAG	16	30012306	0.681837	5	FALSE	FALSE	0
GUIDES_sg1315	INO80E	ENSG00000169592.10	ACTGCAGAAGTCGGTCTAGG	ACGTTCTCGTACTGCAGAAGTCGGTCTAGGAGGAGGAAACTGA	16	30008175	0.66614	2	FALSE	FALSE	0
GUIDES_sg1316	INO80E	ENSG00000169592.10	ATCATCAGATAACAGCGAGA	ATGCCACTGCATCATCAGATAACAGCGAGACGGCGGAGGGGAC	16	30012114	0.648143	4	FALSE	FALSE	0
GUIDES_sg1317	INO80E	ENSG00000169592.10	GCTGTTATCTGATGATGCAG	CCTCCGTCTCGCTGTTATCTGATGATGCAGTGGTGGCATCTGA	16	30012145	0.645619	4	FALSE	FALSE	0
GUIDES_sg1318	INO80E	ENSG00000169592.10	CGTTCTCGTACTGCAGAAGT	TCTTCATCCACGTTCTCGTACTGCAGAAGTCGGCGGTCTAGGA	16	30008166	0.643086	2	FALSE	FALSE	0
GUIDES_sg1319	INO80E	ENSG00000169592.10	ACCCAAGTTGTCTGACACAC	CGGAGGGGACACCCAAGTTGTCTGACACACCGGCGGCCCCTAA	16	30012144	0.616581	4	FALSE	FALSE	0
GUIDES_sg1320	INO80E	ENSG00000169592.10	CGTACTGCAGAAGTCGGTCT	TCCACGTTCTCGTACTGCAGAAGTCGGTCTAGGAGGAGGAAAC	16	30008172	0.60439	2	FALSE	FALSE	0
GUIDES_sg1321	JADE1	ENSG00000077684.11	TGAACTAGATGAATACACCA	CAGGAATGCCTGAACTAGATGAATACACCATGGTGGAGAGGGT	4	129773238	0.706893	11	FALSE	FALSE	0
GUIDES_sg1322	JADE1	ENSG00000077684.11	GTGCCGGACATGTGCCCTGG	GCAGCTGGCTGTGCCGGACATGTGCCCTGGGGGGGGTTCAGCC	4	129776845	0.65041	12	FALSE	FALSE	0	PHD
GUIDES_sg1323	JADE1	ENSG00000077684.11	TGGAATCCTCAAGGTACCAG	AGGCCTGTTATGGAATCCTCAAGGTACCAGAGGAGGGCAGCTG	4	129776812	0.650182	12	FALSE	FALSE	0	PHD
GUIDES_sg1324	JADE1	ENSG00000077684.11	AGCTGCCCTCTGGTACCTTG	CGGCACAGCCAGCTGCCCTCTGGTACCTTGAGGAGGATTCCAT	4	129776935	0.612664	12	FALSE	FALSE	0	PHD
GUIDES_sg1325	JADE1	ENSG00000077684.11	TGGTGAGGACGGCAATGAGA	AGTCTCCTGATGGTGAGGACGGCAATGAGATGGTGGTGTTCTG	4	129773385	0.565119	11	FALSE	FALSE	0	PHD
GUIDES_sg1326	JADE1	ENSG00000077684.11	GATGTCTGCCAGTCTCCTGA	TGTTGTCTGTGATGTCTGCCAGTCTCCTGATGGTGGTGAGGAC	4	129773365	0.562533	11	FALSE	FALSE	0	PHD
GUIDES_sg1327	JADE1	ENSG00000077684.11	GACATTTTGGCTGAACCCCC	GGACACAGCAGACATTTTGGCTGAACCCCCAGGAGGGCACATG	4	129776893	0.514629	12	FALSE	FALSE	0	PHD
GUIDES_sg1328	JADE1	ENSG00000077684.11	TCATTGCCGTCCTCACCATC	GAACACCATCTCATTGCCGTCCTCACCATCAGGAGGAGACTGG	4	129773271	0.506564	11	FALSE	FALSE	0	PHD
GUIDES_sg1329	JADE2	ENSG00000043143.16	TATATTAGCAGACAACGATG	AAATGCGGACTATATTAGCAGACAACGATGAGGAGGTCAAGTT	5	133901896	0.686173	14	FALSE	FALSE	0
GUIDES_sg1330	JADE2	ENSG00000043143.16	TGAAGCTCTTCACCCATCTG	TACCGCCGCCTGAAGCTCTTCACCCATCTGCGGCGGCAGGACC	5	133902252	0.670864	14	FALSE	FALSE	0
GUIDES_sg1331	JADE2	ENSG00000043143.16	GACCCCCAAGACCGACGAGG	AGCCGCTGCTGACCCCCAAGACCGACGAGGTGGTGGACAACCT	5	133902187	0.647256	14	FALSE	FALSE	0
GUIDES_sg1332	JADE2	ENSG00000043143.16	TGCCTGCTCTGCCCCAAGCG	CCAGCCAAAGTGCCTGCTCTGCCCCAAGCGAGGAGGAGGAGCC	5	133897984	0.636784	12	FALSE	FALSE	0
GUIDES_sg1333	JADE2	ENSG00000043143.16	TCGGTCTTGGGGGTCAGCAG	GTCCACCTCGTCGGTCTTGGGGGTCAGCAGCGGCGGCTGGTTG	5	133901913	0.628388	14	FALSE	FALSE	0
GUIDES_sg1334	JADE2	ENSG00000043143.16	CAATAAGTTTCATCTGCAGG	AGATCCTGTTCAATAAGTTTCATCTGCAGGTGGTGGAATATCT	5	133909372	0.620888	15	FALSE	FALSE	0
GUIDES_sg1335	JADE2	ENSG00000043143.16	CCACTAGAAGTGGGACCAAG	GCCTTGAAGCCCACTAGAAGTGGGACCAAGTGGTGGGTGCATG	5	133898021	0.616063	12	FALSE	FALSE	0
GUIDES_sg1336	JADE2	ENSG00000043143.16	GGCACTTTGGCTGGACACCC	GGGCAGAGCAGGCACTTTGGCTGGACACCCAGGAGGGCACACG	5	133897998	0.543065	12	FALSE	FALSE	0	PHD
GUIDES_sg1337	JADE3	ENSG00000102221.9	TCAGCATTGCTTGTCCTGAG	TCAGCATTGCTTGTCCTGAGAGGAGGATGGAAC	X	46898371	0.694743	10	FALSE	FALSE	0
GUIDES_sg1338	JADE3	ENSG00000102221.9	CTTGTGCAAGTTGAAGACGG	TAGTCTGCAACTTGTGCAAGTTGAAGACGGGGGGGGCTTGTAT	X	46898453	0.693645	10	FALSE	FALSE	0
GUIDES_sg1339	JADE3	ENSG00000102221.9	AAAGTGAGAAAACCAGCCTG	AGCCAGGCCAAAAGTGAGAAAACCAGCCTGCGGCGGGCACAGA	X	46913772	0.6813	11	FALSE	FALSE	0
GUIDES_sg1340	JADE3	ENSG00000102221.9	TCTCCCACATCCCACCCAGT	ATCACGAAGATCTCCCACATCCCACCCAGTCGGCGGTGGGCCT	X	46898413	0.63825	10	FALSE	FALSE	0
GUIDES_sg1341	JADE3	ENSG00000102221.9	GAACCATGCTATTGAGACAG	ATGAAAATATGAACCATGCTATTGAGACAGAGGAGGAAGGGCT	X	46887386	0.638185	8	FALSE	FALSE	0
GUIDES_sg1342	JADE3	ENSG00000102221.9	CAGGGCTAAAGAGCAGAGCC	ACCCCCACCACAGGGCTAAAGAGCAGAGCCAGGAGGCCAAAAG	X	46913746	0.638062	11	FALSE	FALSE	0
GUIDES_sg1343	JADE3	ENSG00000102221.9	ATGTGATCTGTGATGTGTGC	TATGATGAAGATGTGATCTGTGATGTGTGCCGGCGGTCTCCAG	X	46887436	0.575174	8	FALSE	FALSE	0	PHD
GUIDES_sg1344	JADE3	ENSG00000102221.9	CAGTGAAGAAGGGAATGATA	GGTCTCCAGACAGTGAAGAAGGGAATGATATGGTGGTGTTCTG	X	46887467	0.50043	8	FALSE	FALSE	0	PHD
GUIDES_sg1345	JARID2	ENSG00000008083.9	ACAGCACACTTTGGACACAA	CGCTGTACCCACAGCACACTTTGGACACAAAGGAGGATCCCGG	6	15512530	0.716625	18	FALSE	FALSE	0	JmjC
GUIDES_sg1346	JARID2	ENSG00000008083.9	AAACTGGCCACTCTGCTGCA	AGCAGACGACAAACTGGCCACTCTGCTGCACGGCGGTCCTGTG	6	15512572	0.684632	18	FALSE	FALSE	0	JmjC
GUIDES_sg1347	JARID2	ENSG00000008083.9	TGGACCCTGTGTTATTGGGG	TGACGCAGGATGGACCCTGTGTTATTGGGGAGGAGGACGGTGA	6	15507623	0.649958	14	FALSE	FALSE	0
GUIDES_sg1348	JARID2	ENSG00000008083.9	GGTACATCAACTTCAGCCCT	TCATCGTAGCGGTACATCAACTTCAGCCCTCGGCGGCAGGACT	6	15517422	0.646292	21	FALSE	FALSE	0	zf-C5HC2
GUIDES_sg1349	JARID2	ENSG00000008083.9	GAGAAACAGAAGTCCTGCCG	GCGCCACGTGGAGAAACAGAAGTCCTGCCGAGGAGGGCTGAAG	6	15517468	0.637807	21	FALSE	FALSE	0	zf-C5HC2
GUIDES_sg1350	JARID2	ENSG00000008083.9	GCTGTACCCACAGCACACTT	TTTCAGACACGCTGTACCCACAGCACACTTTGGTGGACACAAA	6	15512521	0.631835	18	FALSE	FALSE	0	JmjC
GUIDES_sg1351	JARID2	ENSG00000008083.9	TTTGTGTCCAAAGTGTGCTG	CCCGGGATCCTTTGTGTCCAAAGTGTGCTGTGGTGGGTACAGC	6	15512548	0.613631	18	FALSE	FALSE	0	JmjC
GUIDES_sg1352	JARID2	ENSG00000008083.9	CGAAAACGTCGTGTTCTGTC	TACAAGAGAACGAAAACGTCGTGTTCTGTCTGGTGGAGTGTGC	6	15517425	0.497242	21	FALSE	FALSE	0	zf-C5HC2
GUIDES_sg1353	JMJD1C	ENSG00000171988.13	GAACGGCAGAAAAACAAGAG	GAACGGCAGAAAAACAAGAGTGGTGGAGAAACA	10	64945341	0.680259	20	FALSE	FALSE	0
GUIDES_sg1354	JMJD1C	ENSG00000171988.13	TGAACAAAAAGCTCCGTCAA	AGTTGGTATGTGAACAAAAAGCTCCGTCAAAGGAGGCTGCTTG	10	64936143	0.641869	24	FALSE	FALSE	0	JmjC
GUIDES_sg1355	JMJD1C	ENSG00000171988.13	TGATGCTATTGTTTTGCCAG	AGTTCCTTGGTGATGCTATTGTTTTGCCAGCGGCGGGAGCACT	10	64936216	0.607735	24	FALSE	FALSE	0	JmjC
GUIDES_sg1356	JMJD1C	ENSG00000171988.13	GTCTTGAAGTCTTCTCCTGA	TGGCATCATAGTCTTGAAGTCTTCTCCTGAAGGAGGCCAGTCT	10	64945357	0.603106	20	FALSE	FALSE	0
GUIDES_sg1357	JMJD1C	ENSG00000171988.13	AAGGAACTGAATAAGAGTAC	TAGCATCACCAAGGAACTGAATAAGAGTACAGGAGGTTCTGAC	10	64936115	0.591919	24	FALSE	FALSE	0	JmjC
GUIDES_sg1358	JMJD1C	ENSG00000171988.13	AGAGTCATTTCATTTAACAC	AACATCTTGTAGAGTCATTTCATTTAACACAGGAGGAACTGAG	10	64928276	0.58075	25	FALSE	FALSE	0
GUIDES_sg1359	JMJD1C	ENSG00000171988.13	ATTCTTCAAGCAGCCTTTGA	CTGACTCCATATTCTTCAAGCAGCCTTTGACGGCGGAGCTTTT	10	64936150	0.434043	24	FALSE	FALSE	0	JmjC
GUIDES_sg1360	JMJD1C	ENSG00000171988.13	GAATTTTCACAGCTGTATTC	GATAGGTTCAGAATTTTCACAGCTGTATTCAGGAGGTAACTGA	10	64928219	0.262839	25	FALSE	FALSE	0	JmjC
GUIDES_sg1361	JMJD4	ENSG00000081692.8	CTGGAAAGAGTACATACAGG	ACATCACCTACTGGAAAGAGTACATACAGGCGGCGGGCTACTC	1	227922462	0.699696	1	TRUE	FALSE	0
GUIDES_sg1362	JMJD4	ENSG00000081692.8	GTTGTACCAGTTGCAAACTG	AGGAGACGTGGTTGTACCAGTTGCAAACTGTGGTGGGGTCCAG	1	227922379	0.670978	1	TRUE	FALSE	0
GUIDES_sg1363	JMJD4	ENSG00000081692.8	CTGTATGTACTCTTTCCAGT	AGTAGCCCGCCTGTATGTACTCTTTCCAGTAGGAGGTGATGTA	1	227922427	0.630591	1	TRUE	FALSE	0
GUIDES_sg1364	JMJD4	ENSG00000081692.8	GCTGTCTCTACCTCAAAGAC	TCTCCCAGGGGCTGTCTCTACCTCAAAGACTGGTGGCACTTGT	1	227922503	0.618206	1	TRUE	FALSE	0
GUIDES_sg1365	JMJD4	ENSG00000081692.8	CTACTGGAAAGAGTACATAC	ACTACATCACCTACTGGAAAGAGTACATACAGGAGGCGGGCTA	1	227922459	0.593788	1	TRUE	FALSE	0
GUIDES_sg1366	JMJD4	ENSG00000081692.8	GTAGAGACAGCCCCTGGGAG	AGTCTTTGAGGTAGAGACAGCCCCTGGGAGAGGAGGAGTAGCC	1	227922394	0.585707	1	TRUE	FALSE	0
GUIDES_sg1367	JMJD4	ENSG00000081692.8	TCAGAGACTACATCACCTAC	CACATGACTCTCAGAGACTACATCACCTACTGGTGGAAAGAGT	1	227922443	0.559571	1	TRUE	FALSE	0
GUIDES_sg1368	JMJD4	ENSG00000081692.8	AGTTGCAAACTGTGGGGTCC	TGGTTGTACCAGTTGCAAACTGTGGGGTCCAGGAGGAATACAA	1	227922387	0.509447	1	TRUE	FALSE	0
GUIDES_sg1369	JMJD6	ENSG00000070495.10	GCTGTCGGAAGCTATCCCTG	AGTCGCTGGAGCTGTCGGAAGCTATCCCTGTGGTGGACTCCTG	17	74716515	0.801253	6	FALSE	FALSE	0
GUIDES_sg1370	JMJD6	ENSG00000070495.10	GAAGGTCAACCGAGTCTGCG	GTGGACTCCTGAAGGTCAACCGAGTCTGCGAGGAGGACTGCCA	17	74716544	0.681744	6	FALSE	FALSE	0
GUIDES_sg1371	JMJD6	ENSG00000070495.10	TTCCAGGCACTGGTTCCCAG	AACTAAGGCATTCCAGGCACTGGTTCCCAGAGGAGGGTCGATG	17	74720088	0.669111	3	FALSE	FALSE	0	JmjC
GUIDES_sg1372	JMJD6	ENSG00000070495.10	AGTTCCCTGGGAGTGCTGGT	CACTTTGATGAGTTCCCTGGGAGTGCTGGTAGGAGGAAACAGG	17	74720028	0.661365	3	FALSE	FALSE	0	JmjC
GUIDES_sg1373	JMJD6	ENSG00000070495.10	ATCAAAGTGACCCGAGACGA	CAGGGAACTCATCAAAGTGACCCGAGACGAAGGAGGAGGGAAC	17	74720006	0.648753	3	FALSE	FALSE	0	JmjC
GUIDES_sg1374	JMJD6	ENSG00000070495.10	AAAGTGACCCGAGACGAAGG	GGAACTCATCAAAGTGACCCGAGACGAAGGAGGAGGGAACCAG	17	74720009	0.644797	3	FALSE	FALSE	0	JmjC
GUIDES_sg1375	JMJD6	ENSG00000070495.10	CGATAGTAGTGTCGAGATTG	TGGGTGATGGCGATAGTAGTGTCGAGATTGAGGAGGACAACAT	17	74717993	0.590026	4	FALSE	FALSE	0	JmjC
GUIDES_sg1376	JMJD6	ENSG00000070495.10	GCTGGCAAAATTTTGGGTGA	AGTTGGTGCTGCTGGCAAAATTTTGGGTGATGGTGGCGATAGT	17	74717970	0.458279	4	FALSE	FALSE	0	JmjC
GUIDES_sg1377	JMJD8	ENSG00000161999.7	GGAGTAGTGCCGAAAGAGAG	ATGGGGGTGGGGAGTAGTGCCGAAAGAGAGAGGAGGCCCACTC	16	733396	0.69997	6	FALSE	FALSE	0
GUIDES_sg1378	JMJD8	ENSG00000161999.7	GGCTTCGTTTGGGGACAGAG	ACAGGTTGCTGGCTTCGTTTGGGGACAGAGTGGTGGTCCGGCT	16	733739	0.679365	4	FALSE	FALSE	0
GUIDES_sg1379	JMJD8	ENSG00000161999.7	AGTACCCGGGTCCATGCCAG	ATCACTTCTGAGTACCCGGGTCCATGCCAGTGGTGGAAGGGCA	16	733209	0.672966	7	FALSE	FALSE	0
GUIDES_sg1380	JMJD8	ENSG00000161999.7	GTTCCCAGCAGGCCAAATGG	AGCTGGAGCGGTTCCCAGCAGGCCAAATGGGGGGGGTGGGGAG	16	733370	0.672793	6	FALSE	FALSE	0
GUIDES_sg1381	JMJD8	ENSG00000161999.7	GGGACAACAACTTCACCGAG	TACTTCTTCGGGGACAACAACTTCACCGAGTGGTGGGCCTCTC	16	733359	0.657634	6	FALSE	FALSE	0
GUIDES_sg1382	JMJD8	ENSG00000161999.7	GGGTACTCAGAAGTGATCTA	GCATGGACCCGGGTACTCAGAAGTGATCTACGGCGGTCGTAAG	16	733224	0.585968	7	FALSE	FALSE	0
GUIDES_sg1383	JMJD8	ENSG00000161999.7	GTAGATCACTTCTGAGTACC	CCTTACGACCGTAGATCACTTCTGAGTACCCGGCGGGTCCATG	16	733195	0.585238	7	FALSE	FALSE	0
GUIDES_sg1384	JMJD8	ENSG00000161999.7	GCGATTCCAAAGCTGTAAGC	GCGATTCCAAAGCTGTAAGCTGGTGGAGCGGTT	16	733343	0.58267	6	FALSE	FALSE	0
GUIDES_sg1385	KANSL1	ENSG00000120071.8	AGAGCATGCTGAAATCTCAG	CTGCATTTCCAGAGCATGCTGAAATCTCAGTGGTGGCAGAACA	17	44117111	0.726162	14	FALSE	FALSE	0
GUIDES_sg1386	KANSL1	ENSG00000120071.8	GCTACTGCTGACATCAGGGG	ACAAAGAGTGGCTACTGCTGACATCAGGGGAGGAGGCAGGCTG	17	44109591	0.716925	20	FALSE	FALSE	0
GUIDES_sg1387	KANSL1	ENSG00000120071.8	TTAAGCGATAACTTTTTGGG	TGCTCTGTGCTTAAGCGATAACTTTTTGGGAGGAGGTTTGATT	17	44117173	0.695531	14	FALSE	FALSE	0
GUIDES_sg1388	KANSL1	ENSG00000120071.8	TGGGAAAGACGTTCCAACAG	AGAGTCCAACTGGGAAAGACGTTCCAACAGAGGAGGGGCTTCA	17	44127959	0.693974	13	FALSE	FALSE	0
GUIDES_sg1389	KANSL1	ENSG00000120071.8	GCTTCATAGTGAATTTCGGG	CAACAGAGGGGCTTCATAGTGAATTTCGGGAGGAGGCATGGTG	17	44127983	0.689228	13	FALSE	FALSE	0
GUIDES_sg1390	KANSL1	ENSG00000120071.8	AATCCCTCCTGCGCACTGTG	CTGTGATGTGAATCCCTCCTGCGCACTGTGTGGTGGTTCAGGC	17	44127957	0.685207	13	FALSE	FALSE	0
GUIDES_sg1391	KANSL1	ENSG00000120071.8	GGGAGTATTCTGACAAAGAG	GACTGACCATGGGAGTATTCTGACAAAGAGTGGTGGCTACTGC	17	44109569	0.667171	20	FALSE	FALSE	0
GUIDES_sg1392	KANSL1	ENSG00000120071.8	TCCGCGACACTTAGCCAGTG	CTCGGGACACTCCGCGACACTTAGCCAGTGAGGAGGATACCCG	17	44109621	0.658267	20	FALSE	FALSE	0
GUIDES_sg1393	KANSL2	ENSG00000139620.8	ACAACGAACATCATCCACAA	ACTGATTGGAACAACGAACATCATCCACAAAGGAGGCCAAGCA	12	49061535	0.722507	6	FALSE	FALSE	0
GUIDES_sg1394	KANSL2	ENSG00000139620.8	GCACCTCTGACTGGAACGAG	CAAAGGCCAAGCACCTCTGACTGGAACGAGTGGTGGTATGGGC	12	49061562	0.698321	6	FALSE	FALSE	0
GUIDES_sg1395	KANSL2	ENSG00000139620.8	ATACCACTCGTTCCAGTCAG	ATACCACTCGTTCCAGTCAGAGGAGGTGCTTGG	12	49061499	0.685886	6	FALSE	FALSE	0
GUIDES_sg1396	KANSL2	ENSG00000139620.8	GTGCTGCCAGGGATCTGAAG	TTCTCTTCAAGTGCTGCCAGGGATCTGAAGAGGAGGTACCCTG	12	49054202	0.68015	9	FALSE	FALSE	0
GUIDES_sg1397	KANSL2	ENSG00000139620.8	TCGGGCTTATACATCTGAGG	CAGTACCTGCTCGGGCTTATACATCTGAGGAGGAGGCAACTGG	12	49054274	0.673303	9	FALSE	FALSE	0
GUIDES_sg1398	KANSL2	ENSG00000139620.8	TGCTCGGGCTTATACATCTG	AGACAGTACCTGCTCGGGCTTATACATCTGAGGAGGAGGCAAC	12	49054271	0.667533	9	FALSE	FALSE	0
GUIDES_sg1399	KANSL2	ENSG00000139620.8	ATACCGCCAGCGCTATGGAG	GTCTGCGACGATACCGCCAGCGCTATGGAGTGGTGGAAGCCTT	12	49062987	0.65165	5	FALSE	FALSE	0
GUIDES_sg1400	KANSL2	ENSG00000139620.8	CTTCCACTCCATAGCGCTGG	TGCAGTAAGGCTTCCACTCCATAGCGCTGGCGGCGGTATCGTC	12	49062970	0.648511	5	FALSE	FALSE	0
GUIDES_sg1401	KANSL3	ENSG00000114982.13	AGGGTTGACTCAGAGCATGG	AGAAATCAGAAGGGTTGACTCAGAGCATGGTGGTGGACAGATG	2	97275282	0.744236	20	FALSE	FALSE	0
GUIDES_sg1402	KANSL3	ENSG00000114982.13	CATTTCATCAGAACCACCAG	CATTTCATCAGAACCACCAGAGGAGGAAGGAGA	2	97271080	0.701048	24	FALSE	FALSE	0
GUIDES_sg1403	KANSL3	ENSG00000114982.13	ACGAAGTGTCAGAGTAATGG	TCGGCTGGCCACGAAGTGTCAGAGTAATGGTGGTGGTGGGGAC	2	97267495	0.685689	29	FALSE	FALSE	0
GUIDES_sg1404	KANSL3	ENSG00000114982.13	ACTGCCAGGAAGGGGACTCG	TGGAGGTCTTACTGCCAGGAAGGGGACTCGAGGAGGGATGGTG	2	97271173	0.628423	24	FALSE	FALSE	0
GUIDES_sg1405	KANSL3	ENSG00000114982.13	CTCAGGAGCAGCCCCATCCG	GCCCTATGGGCTCAGGAGCAGCCCCATCCGAGGAGGAGTCCTC	2	97267475	0.628249	29	FALSE	FALSE	0
GUIDES_sg1406	KANSL3	ENSG00000114982.13	AAGTGTCAGAGTAATGGTGG	GCTGGCCACGAAGTGTCAGAGTAATGGTGGTGGTGGGGACCTT	2	97267498	0.62751	29	FALSE	FALSE	0
GUIDES_sg1407	KANSL3	ENSG00000114982.13	TCCCAAGGGGACACAGCTGG	GTCCCTTATCTCCCAAGGGGACACAGCTGGAGGAGGGCCTTGT	2	97271210	0.600228	24	FALSE	FALSE	0
GUIDES_sg1408	KANSL3	ENSG00000114982.13	AGAAGGGTTGACTCAGAGCA	AGAAGAAATCAGAAGGGTTGACTCAGAGCATGGTGGTGGACAG	2	97275279	0.599781	20	FALSE	FALSE	0
GUIDES_sg1409	KAT2A	ENSG00000108773.6	GTAGCCGATGGCGTACTCGT	GCTTTTTGAAGTAGCCGATGGCGTACTCGTCGGCGGCGTAGGT	17	40267772	0.690619	8	FALSE	FALSE	0	Acetyltransf_1
GUIDES_sg1410	KAT2A	ENSG00000108773.6	TACGCCGACGAGTACGCCAT	CTTCCTCACCTACGCCGACGAGTACGCCATCGGCGGCTACTTC	17	40267832	0.676192	8	FALSE	FALSE	0	Acetyltransf_1
GUIDES_sg1411	KAT2A	ENSG00000108773.6	TGATGTGATACTCCTTCAGG	ATGTTGTGCTTGATGTGATACTCCTTCAGGTGGTGGTTCATCA	17	40267825	0.643311	8	FALSE	FALSE	0	Acetyltransf_1
GUIDES_sg1412	KAT2A	ENSG00000108773.6	GCTGCTTCAAGGAGGGCGTG	CCGGGGCTCAGCTGCTTCAAGGAGGGCGTGAGGAGGCAGATCC	17	40266588	0.629412	10	FALSE	FALSE	0
GUIDES_sg1413	KAT2A	ENSG00000108773.6	CGTACTCGTCGGCGTAGGTG	TAGCCGATGGCGTACTCGTCGGCGTAGGTGAGGAGGAAGTAGA	17	40267783	0.623801	8	FALSE	FALSE	0	Acetyltransf_1
GUIDES_sg1414	KAT2A	ENSG00000108773.6	GAATCCCCGCATCCCCTACA	AGTGTGAGCTGAATCCCCGCATCCCCTACACGGCGGAGCTGTC	17	40267018	0.564286	9	FALSE	FALSE	0
GUIDES_sg1415	KAT2A	ENSG00000108773.6	CTACGAGGGAGCGACGCTGA	ACATCAAGGACTACGAGGGAGCGACGCTGATGGTGGAGTGTGA	17	40266985	0.561949	9	FALSE	FALSE	0
GUIDES_sg1416	KAT2A	ENSG00000108773.6	GGGGCCTCCGACTTCTTCAC	GTAGTAGTCAGGGGCCTCCGACTTCTTCACAGGAGGCTCCATG	17	40266069	0.52269	13	FALSE	FALSE	0	Bromodomain
GUIDES_sg1417	KAT2B	ENSG00000114166.7	AAAGATGGCCGTGTTATTGG	TGCTTTAATTAAAGATGGCCGTGTTATTGGTGGTGGTATCTGT	3	20168959	0.635202	12	FALSE	FALSE	0	Acetyltransf_1
GUIDES_sg1418	KAT2B	ENSG00000114166.7	GGCCATCTTTAATTAAAGCA	CCAATAACACGGCCATCTTTAATTAAAGCAAGGAGGGTTTTGT	3	20169026	0.508379	12	FALSE	FALSE	0	Acetyltransf_1
GUIDES_sg1419	KAT2B	ENSG00000114166.7	TTCCGTATGTTCCCATCTCA	TGGTATCTGTTTCCGTATGTTCCCATCTCAAGGAGGATTCACA	3	20168989	0.492378	12	FALSE	FALSE	0	Acetyltransf_1
GUIDES_sg1420	KAT2B	ENSG00000114166.7	ATCCTTGAGATGGGAACATA	ATCTCTGTGAATCCTTGAGATGGGAACATACGGCGGAAACAGA	3	20168981	0.477203	12	FALSE	FALSE	0	Acetyltransf_1
GUIDES_sg1421	KAT2B	ENSG00000114166.7	ATTCTTTCAAATGATTCATC	TTTATGTGATATTCTTTCAAATGATTCATCAGGAGGTGTGTTC	3	20178527	0.462997	13	FALSE	FALSE	0	Acetyltransf_1
GUIDES_sg1422	KAT2B	ENSG00000114166.7	TCAAAGCGCTTGGCCCTTCA	CCAAGAGCCATCAAAGCGCTTGGCCCTTCATGGTGGAACCTGT	3	20189919	0.450151	18	FALSE	FALSE	0	Bromodomain
GUIDES_sg1423	KAT2B	ENSG00000114166.7	CTTATAACTTCATAATATCC	CATGGGGAACCTTATAACTTCATAATATCCTGGTGGAGCTTCT	3	20189925	0.444974	18	FALSE	FALSE	0	Bromodomain
GUIDES_sg1424	KAT2B	ENSG00000114166.7	TATGCAGATGAATATGCAAT	CTTCCTCACATATGCAGATGAATATGCAATTGGTGGATACTTT	3	20178525	0.420748	13	FALSE	FALSE	0	Acetyltransf_1
GUIDES_sg1425	KAT5	ENSG00000172977.8	GGGTACGGGGAGAAGTACCA	GAGTTCCTGTGGGTACGGGGAGAAGTACCACGGCGGCTTGAGG	11	65482073	0.702105	7	FALSE	FALSE	0
GUIDES_sg1426	KAT5	ENSG00000172977.8	AGAAGTACCACGGCTTGAGG	GGGTACGGGGAGAAGTACCACGGCTTGAGGCGGCGGTGCCGGC	11	65482083	0.67297	7	FALSE	FALSE	0
GUIDES_sg1427	KAT5	ENSG00000172977.8	ACCAGGCTGCCAGTCATGCG	TCGATCAGACACCAGGCTGCCAGTCATGCGTGGTGGTGCTGAC	11	65482175	0.657481	7	FALSE	FALSE	0
GUIDES_sg1428	KAT5	ENSG00000172977.8	AACTCGCACAGGTAGAGGAC	CTTGAGGCAGAACTCGCACAGGTAGAGGACAGGAGGCAATGTG	11	65482031	0.646013	7	FALSE	FALSE	0
GUIDES_sg1429	KAT5	ENSG00000172977.8	CTGTAAGGGCTTCCACATCG	CAGAGTATGACTGTAAGGGCTTCCACATCGTGGTGGGCTACTT	11	65484261	0.577465	8	FALSE	FALSE	0	MOZ_SAS
GUIDES_sg1430	KAT5	ENSG00000172977.8	AGTGCCCAGCGAGACAGCCC	CAGCAACTCCAGTGCCCAGCGAGACAGCCCCGGCGGCCTCGGT	11	65481118	0.5709	5	FALSE	FALSE	0
GUIDES_sg1431	KAT5	ENSG00000172977.8	ACTCTGTCATGACGTAGAAG	TTACAGTCATACTCTGTCATGACGTAGAAGAGGAGGAAAGGGT	11	65484198	0.529973	8	FALSE	FALSE	0	MOZ_SAS
GUIDES_sg1432	KAT5	ENSG00000172977.8	CATGACAGAGTATGACTGTA	TCTTCTACGTCATGACAGAGTATGACTGTAAGGAGGGCTTCCA	11	65484246	0.435971	8	FALSE	FALSE	0	MOZ_SAS
GUIDES_sg1433	KAT6A	ENSG00000083168.5	GATTAACAGAAGGAAGTGAG	CTGAAGTGCAGATTAACAGAAGGAAGTGAGAGGAGGCTGCCCC	8	41798824	0.718037	17	FALSE	FALSE	0
GUIDES_sg1434	KAT6A	ENSG00000083168.5	TTTGCAGGAAGACTATCATG	TGGCTGGCTATTTGCAGGAAGACTATCATGAGGAGGAAGGACT	8	41798842	0.714228	17	FALSE	FALSE	0
GUIDES_sg1435	KAT6A	ENSG00000083168.5	CATCCTGCGAAGACAAACGA	CACCTGAGTACATCCTGCGAAGACAAACGACGGCGGAAGTATT	8	41794868	0.706782	18	FALSE	FALSE	0
GUIDES_sg1436	KAT6A	ENSG00000083168.5	GGAAGTCCAGCATTCGTAGG	TGGTCACTACGGAAGTCCAGCATTCGTAGGTGGTGGTGGAGTG	8	41801295	0.698587	15	FALSE	FALSE	0	MOZ_SAS
GUIDES_sg1437	KAT6A	ENSG00000083168.5	GAGGAAGAACAGAAAAACCC	GCCGCTGGGGGAGGAAGAACAGAAAAACCCAGGAGGAACGTTT	8	41798549	0.696591	17	FALSE	FALSE	0
GUIDES_sg1438	KAT6A	ENSG00000083168.5	TACGGAAGTCCAGCATTCGT	CACTGGTCACTACGGAAGTCCAGCATTCGTAGGAGGTGGTGGA	8	41801292	0.661593	15	FALSE	FALSE	0	MOZ_SAS
GUIDES_sg1439	KAT6A	ENSG00000083168.5	CATTCGTAGGTGGTGGAGTG	GGAAGTCCAGCATTCGTAGGTGGTGGAGTGTGGTGGAAGTGAT	8	41801305	0.64609	15	FALSE	FALSE	0	MOZ_SAS
GUIDES_sg1440	KAT6A	ENSG00000083168.5	AGTGTGGAAGTGATGTCTTG	TAGGTGGTGGAGTGTGGAAGTGATGTCTTGAGGAGGGCAGATT	8	41801321	0.609964	15	FALSE	FALSE	0	MOZ_SAS
GUIDES_sg1441	KAT6B	ENSG00000156650.8	ATCTCTACCACCACCATGAG	ATCTTGGAGTATCTCTACCACCACCATGAGAGGAGGCACATCA	10	76780467	0.677646	15	FALSE	FALSE	0	MOZ_SAS
GUIDES_sg1442	KAT6B	ENSG00000156650.8	TGCTGATGTGCCTCTCATGG	ATTGCCTTGATGCTGATGTGCCTCTCATGGTGGTGGTGGTAGA	10	76780450	0.670822	15	FALSE	FALSE	0	MOZ_SAS
GUIDES_sg1443	KAT6B	ENSG00000156650.8	TGAGAGGCACATCAGCATCA	ACCACCACCATGAGAGGCACATCAGCATCAAGGAGGCAATTAG	10	76780483	0.663586	15	FALSE	FALSE	0	MOZ_SAS
GUIDES_sg1444	KAT6B	ENSG00000156650.8	AGACGGCCCAGATCGGAGAG	CAGGTAGGAGAGACGGCCCAGATCGGAGAGAGGAGGCTTTTCA	10	76780521	0.649427	15	FALSE	FALSE	0	MOZ_SAS
GUIDES_sg1445	KAT6B	ENSG00000156650.8	ATGCCCCAGCACCAAAGGCA	CATAATGATCATGCCCCAGCACCAAAGGCAAGGAGGATTTGGA	10	76748841	0.602039	14	FALSE	FALSE	0	MOZ_SAS
GUIDES_sg1446	KAT6B	ENSG00000156650.8	TGATCATGCCCCAGCACCAA	TCCTGCATAATGATCATGCCCCAGCACCAAAGGAGGCAAGGAT	10	76748836	0.593901	14	FALSE	FALSE	0	MOZ_SAS
GUIDES_sg1447	KAT6B	ENSG00000156650.8	ACCAAAGGCAAGGATTTGGA	ATGCCCCAGCACCAAAGGCAAGGATTTGGACGGCGGTTTCTCA	10	76748851	0.564248	14	FALSE	FALSE	0	MOZ_SAS
GUIDES_sg1448	KAT6B	ENSG00000156650.8	CAGCACCAAAGGCAAGGATT	GATCATGCCCCAGCACCAAAGGCAAGGATTTGGTGGACGGTTT	10	76748847	0.447107	14	FALSE	FALSE	0	MOZ_SAS
GUIDES_sg1449	KAT7	ENSG00000136504.7	ATAAGCCCCAGATCTGAGAG	GCGATAGCTTATAAGCCCCAGATCTGAGAGTGGTGGACGTTCT	17	47903458	0.694147	17	FALSE	FALSE	0	MOZ_SAS
GUIDES_sg1450	KAT7	ENSG00000136504.7	GGTGATGAGATATATCGCAA	ACACCCACCTGGTGATGAGATATATCGCAAAGGAGGTTCAATC	17	47898745	0.63368	13	FALSE	FALSE	0	MOZ_SAS
GUIDES_sg1451	KAT7	ENSG00000136504.7	AGAGTGCTGACAATGTCCAC	AAGGGCTTGCAGAGTGCTGACAATGTCCACAGGAGGATTCACA	17	47904132	0.607152	18	FALSE	FALSE	0	MOZ_SAS
GUIDES_sg1452	KAT7	ENSG00000136504.7	CGATATATCTCATCACCAGG	TGAACCTTTGCGATATATCTCATCACCAGGTGGTGGGTGTTTC	17	47898764	0.599691	13	FALSE	FALSE	0	MOZ_SAS
GUIDES_sg1453	KAT7	ENSG00000136504.7	CTTGAAAATTATGCAGGTAG	ATCTCTTTGCCTTGAAAATTATGCAGGTAGCGGCGGAGAAGTA	17	47903402	0.585265	17	FALSE	FALSE	0	MOZ_SAS
GUIDES_sg1454	KAT7	ENSG00000136504.7	TCAGATGCTCAAATACTGGA	TGCAAGCCCTTCAGATGCTCAAATACTGGAAGGAGGGAAAACA	17	47904132	0.584561	18	FALSE	FALSE	0	MOZ_SAS
GUIDES_sg1455	KAT7	ENSG00000136504.7	TTGCGATATATCTCATCACC	GATTGAACCTTTGCGATATATCTCATCACCAGGAGGTGGGTGT	17	47898761	0.578061	13	FALSE	FALSE	0	MOZ_SAS
GUIDES_sg1456	KAT7	ENSG00000136504.7	CTTTGCCTTGAAAATTATGC	ATAGAAATCTCTTTGCCTTGAAAATTATGCAGGAGGTAGCGGA	17	47903396	0.53207	17	FALSE	FALSE	0	MOZ_SAS
GUIDES_sg1457	KAT8	ENSG00000103510.15	CGTCTTTTACATCCTGACTG	TGGAGCCGTTCGTCTTTTACATCCTGACTGAGGAGGTGGACCG	16	31141434	0.672567	8	FALSE	FALSE	0	MOZ_SAS
GUIDES_sg1458	KAT8	ENSG00000103510.15	TTTGCCATCAACTTCGTACA	CCTTATGGTCTTTGCCATCAACTTCGTACACGGCGGAGATGTT	16	31139399	0.640233	7	FALSE	FALSE	0	MOZ_SAS
GUIDES_sg1459	KAT8	ENSG00000103510.15	GCGGTAGATCTCTTTCCCGG	TGTTGCTCTTGCGGTAGATCTCTTTCCCGGGGGGGGGCTGCCG	16	31139435	0.638867	7	FALSE	FALSE	0	MOZ_SAS
GUIDES_sg1460	KAT8	ENSG00000103510.15	CTTTTACATCCTGACTGAGG	AGCCGTTCGTCTTTTACATCCTGACTGAGGTGGTGGACCGGCA	16	31141437	0.606036	8	FALSE	FALSE	0	MOZ_SAS
GUIDES_sg1461	KAT8	ENSG00000103510.15	ACATCCTGACTGAGGTGGAC	TTCGTCTTTTACATCCTGACTGAGGTGGACCGGCGGCAGGGGG	16	31141442	0.600263	8	FALSE	FALSE	0	MOZ_SAS
GUIDES_sg1462	KAT8	ENSG00000103510.15	ACACGGAGATGTTGCTCTTG	TCAACTTCGTACACGGAGATGTTGCTCTTGCGGCGGTAGATCT	16	31139416	0.593882	7	FALSE	FALSE	0	MOZ_SAS
GUIDES_sg1463	KAT8	ENSG00000103510.15	CAACAATGTGGGCCCCCTGC	GAGAAGTAGCCAACAATGTGGGCCCCCTGCCGGCGGTCCACCT	16	31141371	0.549701	8	FALSE	FALSE	0	MOZ_SAS
GUIDES_sg1464	KAT8	ENSG00000103510.15	ATCTCCGTGTACGAAGTTGA	CAAGAGCAACATCTCCGTGTACGAAGTTGATGGTGGCAAAGAC	16	31139444	0.532792	7	FALSE	FALSE	0	MOZ_SAS
GUIDES_sg1465	KDM1A	ENSG00000004487.11	TAAAGGTTTGACTCGTGGAG	CATTTATAAATAAAGGTTTGACTCGTGGAGCGGCGGGTATTCA	1	23405642	0.687688	18	FALSE	FALSE	0	Amino_oxidase
GUIDES_sg1466	KDM1A	ENSG00000004487.11	TTGTGCCACCTCTCCCTGAG	GCCGTTCAGTTTGTGCCACCTCTCCCTGAGTGGTGGAAAACAT	1	23405622	0.681902	18	FALSE	FALSE	0	Amino_oxidase
GUIDES_sg1467	KDM1A	ENSG00000004487.11	GAGAGGTGGCACAAACTGAA	TCCACTCAGGGAGAGGTGGCACAAACTGAACGGCGGCTGGTGG	1	23405556	0.653028	18	FALSE	FALSE	0	Amino_oxidase
GUIDES_sg1468	KDM1A	ENSG00000004487.11	GGAAAACATCTGCAGTCCAA	CTCCCTGAGTGGAAAACATCTGCAGTCCAAAGGAGGATGGGAT	1	23405643	0.634956	18	FALSE	FALSE	0	Amino_oxidase
GUIDES_sg1469	KDM1A	ENSG00000004487.11	AAGAAACTGTGGTGTCTCGT	AAGAAACTGTGGTGTCTCGTTGGTGGCGTGCTG	1	23408736	0.626944	21	FALSE	FALSE	0	Amino_oxidase
GUIDES_sg1470	KDM1A	ENSG00000004487.11	ATACTGTTGGCACTAGTGGC	CCCAGCTCCAATACTGTTGGCACTAGTGGCAGGAGGAGAAGCT	1	23407963	0.585825	20	FALSE	FALSE	0	Amino_oxidase
GUIDES_sg1471	KDM1A	ENSG00000004487.11	AAATCCCTTTGAGAATGGCC	CTGCTACCAAAAATCCCTTTGAGAATGGCCAGGAGGCATCGGC	1	23407981	0.577439	20	FALSE	FALSE	0	Amino_oxidase
GUIDES_sg1472	KDM1A	ENSG00000004487.11	TGCCCGAACAAATTGACACT	ACTGCCAACATGCCCGAACAAATTGACACTTGGTGGATCCCAG	1	23406124	0.556322	19	FALSE	FALSE	0	Amino_oxidase
GUIDES_sg1473	KDM1B	ENSG00000165097.9	CCTTTCTGTAGTAAAGCCAG	CTGAATGGCACCTTTCTGTAGTAAAGCCAGTGGTGGTACAGTG	6	18212817	0.745906	18	FALSE	FALSE	0	Amino_oxidase
GUIDES_sg1474	KDM1B	ENSG00000165097.9	CAAAGTATTTTGTCACTCGG	CCAGATCCCACAAAGTATTTTGTCACTCGGTGGTGGAGCACAG	6	18217999	0.695483	21	FALSE	FALSE	0	Amino_oxidase
GUIDES_sg1475	KDM1B	ENSG00000165097.9	GGGATCCATGTCATAGAACA	GGGATCCATGTCATAGAACACGGCGGCAAAAAG	6	18213909	0.679912	19	FALSE	FALSE	0	Amino_oxidase
GUIDES_sg1476	KDM1B	ENSG00000165097.9	CCACTGGCTTTACTACAGAA	AGTCACTGTACCACTGGCTTTACTACAGAAAGGAGGTGCCATT	6	18212753	0.673905	18	FALSE	FALSE	0	Amino_oxidase
GUIDES_sg1477	KDM1B	ENSG00000165097.9	GAAGACAGGTGGAAGTGGGG	ACAGTTTTGTGAAGACAGGTGGAAGTGGGGAGGAGGCCTACGA	6	18218060	0.658388	21	FALSE	FALSE	0	Amino_oxidase
GUIDES_sg1478	KDM1B	ENSG00000165097.9	GTCTTCAGCAATGATATCGT	TTCCTTGAATGTCTTCAGCAATGATATCGTAGGAGGCCTCCCC	6	18218013	0.656885	21	FALSE	FALSE	0	Amino_oxidase
GUIDES_sg1479	KDM1B	ENSG00000165097.9	GTTGTCAGAGAAGAAGATGA	TTAATCCACCGTTGTCAGAGAAGAAGATGAAGGAGGCTATCAA	6	18212797	0.655428	18	FALSE	FALSE	0	Amino_oxidase
GUIDES_sg1480	KDM1B	ENSG00000165097.9	GGGAGGCTGTCGCATCCGTG	GTGATTGCCGGGGAGGCTGTCGCATCCGTGAGGAGGACCCTGG	6	18215291	0.647656	20	FALSE	FALSE	0	Amino_oxidase
GUIDES_sg1481	KDM2A	ENSG00000173120.10	ATGTCCAAAGTGCTACCAGG	ATTGCTGGGAATGTCCAAAGTGCTACCAGGAGGAGGACAGCTC	11	67015818	0.749977	20	FALSE	FALSE	0
GUIDES_sg1482	KDM2A	ENSG00000173120.10	CTGTGCAAGCCAAAGTCCTG	GACGAAGAAGCTGTGCAAGCCAAAGTCCTGCGGCGGCCCCTGC	11	67017607	0.717992	22	FALSE	FALSE	0
GUIDES_sg1483	KDM2A	ENSG00000173120.10	GTATGCGAGTGTGCAAGACG	CTTTGTGAATGTATGCGAGTGTGCAAGACGTGGTGGTATAAAT	11	67018258	0.717726	22	FALSE	FALSE	0	F-box
GUIDES_sg1484	KDM2A	ENSG00000173120.10	TAAGGTGGCTGCAGTGACTG	GACTGATCTGTAAGGTGGCTGCAGTGACTGAGGAGGTCGAGTC	11	67021768	0.70396	25	FALSE	FALSE	0
GUIDES_sg1485	KDM2A	ENSG00000173120.10	GCGAATTATGAGGCGAAGCG	GGGGCATGTGGCGAATTATGAGGCGAAGCGTGGTGGCATCTGT	11	67021817	0.696861	25	FALSE	FALSE	0
GUIDES_sg1486	KDM2A	ENSG00000173120.10	TGGAGGACTGATCTGTAAGG	GTGAGTAGATTGGAGGACTGATCTGTAAGGTGGTGGCTGCAGT	11	67021753	0.685012	25	FALSE	FALSE	0
GUIDES_sg1487	KDM2A	ENSG00000173120.10	TACATTCACAAAGTTCTCTG	CACACTCGCATACATTCACAAAGTTCTCTGCGGCGGCTGAGGT	11	67017604	0.674011	22	FALSE	FALSE	0	F-box
GUIDES_sg1488	KDM2A	ENSG00000173120.10	CACAAAGTTCTCTGCGGCTG	CGCATACATTCACAAAGTTCTCTGCGGCTGAGGAGGTAGCGGA	11	67017610	0.578798	22	FALSE	FALSE	0	F-box
GUIDES_sg1489	KDM2B	ENSG00000089094.12	AGACCCGCATGCACACACAC	CAGGTCCTGCAGACCCGCATGCACACACACAGGAGGTCTTGGT	12	121879998	0.729583	24	FALSE	FALSE	0	F-box
GUIDES_sg1490	KDM2B	ENSG00000089094.12	AAGGGCAGGAACCTGCCAAG	GACAACAAGGAAGGGCAGGAACCTGCCAAGCGGCGGAGGAGTG	12	121881919	0.705486	21	FALSE	FALSE	0
GUIDES_sg1491	KDM2B	ENSG00000089094.12	CCTCCTCTCACCTCTCGCCG	TCCCCCGGTTCCTCCTCTCACCTCTCGCCGAGGAGGCCCCCTC	12	121881530	0.702464	22	FALSE	FALSE	0
GUIDES_sg1492	KDM2B	ENSG00000089094.12	AGCCCACGTCATGCACAGGG	ACGATGGGGCAGCCCACGTCATGCACAGGGAGGAGGTGTGGAT	12	121880557	0.700814	24	FALSE	FALSE	0	F-box
GUIDES_sg1493	KDM2B	ENSG00000089094.12	TCCAGGGGTAGCGAGTCAGG	TGCCCCATCGTCCAGGGGTAGCGAGTCAGGCGGCGGGGGGCTG	12	121880090	0.644223	24	FALSE	FALSE	0	F-box
GUIDES_sg1494	KDM2B	ENSG00000089094.12	TGCACACACACAGGTCTTGG	CAGACCCGCATGCACACACACAGGTCTTGGTGGTGGCTGAGGT	12	121880007	0.643924	24	FALSE	FALSE	0	F-box
GUIDES_sg1495	KDM2B	ENSG00000089094.12	TGCAGTGGTTCAGGTCAATG	GTGATAGACTTGCAGTGGTTCAGGTCAATGCGGCGGGTCCACA	12	121879009	0.626997	25	FALSE	FALSE	0	F-box
GUIDES_sg1496	KDM2B	ENSG00000089094.12	GGTGCTGCGATAAGCGGTTG	GGTGCTGCGATAAGCGGTTGTGGTGGACCCGCA	12	121878891	0.496151	25	FALSE	FALSE	0	F-box
GUIDES_sg1497	KDM3A	ENSG00000115548.12	CCCGAGTACACAAGGCGAGA	CATTCCACTGCCCGAGTACACAAGGCGAGATGGTGGCAAACTG	2	86712902	0.630323	24	FALSE	FALSE	0
GUIDES_sg1498	KDM3A	ENSG00000115548.12	TTCCACTGCCCGAGTACACA	ATGGCCAACATTCCACTGCCCGAGTACACAAGGAGGCGAGATG	2	86712894	0.623979	24	FALSE	FALSE	0
GUIDES_sg1499	KDM3A	ENSG00000115548.12	GTACTCGGGCAGTGGAATGT	CTCGCCTTGTGTACTCGGGCAGTGGAATGTTGGTGGCCATCAG	2	86712962	0.611792	24	FALSE	FALSE	0
GUIDES_sg1500	KDM3A	ENSG00000115548.12	GTGCTGGATTTGCTTAAAGG	ATGGAGGACTGTGCTGGATTTGCTTAAAGGTGGTGGGAGGGGT	2	86709166	0.607744	20	FALSE	FALSE	0
GUIDES_sg1501	KDM3A	ENSG00000115548.12	TTGTGCTGTTAAACGTATGG	GGTGTCAAAATTGTGCTGTTAAACGTATGGAGGAGGACTGTGC	2	86709140	0.59332	20	FALSE	FALSE	0
GUIDES_sg1502	KDM3A	ENSG00000115548.12	CTTATATAGCTGCATCAAAG	AGGTTCATAACTTATATAGCTGCATCAAAGTGGTGGCTGAAGA	2	86718291	0.575557	27	FALSE	FALSE	0	JmjC
GUIDES_sg1503	KDM3A	ENSG00000115548.12	TTGCTTAAAGGTGGGAGGGG	TGTGCTGGATTTGCTTAAAGGTGGGAGGGGTGGTGGAAGGCAT	2	86709175	0.570827	20	FALSE	FALSE	0
GUIDES_sg1504	KDM3A	ENSG00000115548.12	AAACGTATGGAGGACTGTGC	TTGTGCTGTTAAACGTATGGAGGACTGTGCTGGTGGATTTGCT	2	86709150	0.566317	20	FALSE	FALSE	0
GUIDES_sg1505	KDM3B	ENSG00000120733.9	CCTCATAGAGTCGCTTACGG	ACGCCATACTCCTCATAGAGTCGCTTACGGAGGAGGGTCTGGT	5	137766034	0.68942	23	FALSE	FALSE	0	JmjC
GUIDES_sg1506	KDM3B	ENSG00000120733.9	GTATGAAAACAGCATCACCT	GCTCCAGCAGGTATGAAAACAGCATCACCTAGGAGGAACTGCA	5	137765977	0.666573	23	FALSE	FALSE	0	JmjC
GUIDES_sg1507	KDM3B	ENSG00000120733.9	ATGGCACATCTATGCAGCCA	CAGGTGCTTTATGGCACATCTATGCAGCCAAGGAGGATGCAGA	5	137765619	0.664544	22	FALSE	FALSE	0	JmjC
GUIDES_sg1508	KDM3B	ENSG00000120733.9	ACGAAGCAGAGGATTCATGA	CGATGAGGTGACGAAGCAGAGGATTCATGATGGTGGAAAAGAG	5	137765575	0.616364	22	FALSE	FALSE	0	JmjC
GUIDES_sg1509	KDM3B	ENSG00000120733.9	TAGATGTGCCATAAAGCACC	CTTGGCTGCATAGATGTGCCATAAAGCACCTGGTGGCTTCTCT	5	137765577	0.58641	22	FALSE	FALSE	0	JmjC
GUIDES_sg1510	KDM3B	ENSG00000120733.9	CCTCCGTAAGCGACTCTATG	TGGACCAGACCCTCCGTAAGCGACTCTATGAGGAGGAGTATGG	5	137766034	0.583231	23	FALSE	FALSE	0	JmjC
GUIDES_sg1511	KDM3B	ENSG00000120733.9	TCTGGTCCAGGTACCAACTT	TTACGGAGGGTCTGGTCCAGGTACCAACTTTGGTGGTCATGAA	5	137766058	0.575958	23	FALSE	FALSE	0	JmjC
GUIDES_sg1512	KDM3B	ENSG00000120733.9	CCAAGGATGCAGAGAAGATC	ATCTATGCAGCCAAGGATGCAGAGAAGATCCGGCGGGAGCTGC	5	137765636	0.346437	22	FALSE	FALSE	0	JmjC
GUIDES_sg1513	KDM4A	ENSG00000066135.8	GACTTCATAGAAGGTCTCGG	CATCAAAGTTGACTTCATAGAAGGTCTCGGTGGTGGTGAGCCT	1	44163584	0.731989	21	FALSE	FALSE	0
GUIDES_sg1514	KDM4A	ENSG00000066135.8	TGAGCCTGACCACTTCACAC	GTCTCGGTGGTGAGCCTGACCACTTCACACTGGTGGTAGAAGC	1	44163607	0.710579	21	FALSE	FALSE	0
GUIDES_sg1515	KDM4A	ENSG00000066135.8	GCGCTTCTACCAGTGTGAAG	ATAAGAACGGGCGCTTCTACCAGTGTGAAGTGGTGGTCAGGCT	1	44163598	0.689963	21	FALSE	FALSE	0
GUIDES_sg1516	KDM4A	ENSG00000066135.8	GTGTTCAGCCAATGCCCTAG	TGTGTTCTCGGTGTTCAGCCAATGCCCTAGAGGAGGAGGTGAG	1	44157238	0.662655	17	FALSE	FALSE	0
GUIDES_sg1517	KDM4A	ENSG00000066135.8	GTACATTTGGATAGGGTGGG	GTACATTTGGATAGGGTGGGAGGAGGCCACAAA	1	44169310	0.644114	22	FALSE	FALSE	0
GUIDES_sg1518	KDM4A	ENSG00000066135.8	TCTTCAGAAGCCTTTGCAGG	ACACATCCAGTCTTCAGAAGCCTTTGCAGGGGGGGGGACCCCA	1	44157226	0.582393	17	FALSE	FALSE	0	PHD
GUIDES_sg1519	KDM4A	ENSG00000066135.8	CTATGGGGTCCCCCCTGCAA	CTATGGGGTCCCCCCTGCAAAGGAGGCTTCTGA	1	44157190	0.530711	17	FALSE	FALSE	0	PHD
GUIDES_sg1520	KDM4A	ENSG00000066135.8	CTGAAGACTGGATGTGTTCT	GCAAAGGCTTCTGAAGACTGGATGTGTTCTCGGCGGTGTTCAG	1	44157216	0.386102	17	FALSE	FALSE	0	PHD
GUIDES_sg1521	KDM4B	ENSG00000127663.10	TACGAAGTGAACTTCGACGA	GCAGACCTGCTACGAAGTGAACTTCGACGATGGTGGCTCCTAC	19	5144383	0.713996	27	FALSE	FALSE	0
GUIDES_sg1522	KDM4B	ENSG00000127663.10	CGTGATTGAGCGCCACCCTG	GCTTCCTGAACGTGATTGAGCGCCACCCTGTGGTGGACATCAG	19	5138043	0.704071	23	FALSE	FALSE	0
GUIDES_sg1523	KDM4B	ENSG00000127663.10	CGGCACCGATGACGCGACAG	GTCTGCGAGGCGGCACCGATGACGCGACAGCGGCGGTAGTACA	19	5144352	0.690347	27	FALSE	FALSE	0
GUIDES_sg1524	KDM4B	ENSG00000127663.10	CACTTCGTAGCAGGTCTGCG	CGTCGAAGTTCACTTCGTAGCAGGTCTGCGAGGAGGCGGCACC	19	5144329	0.684817	27	FALSE	FALSE	0
GUIDES_sg1525	KDM4B	ENSG00000127663.10	TTCGTAGCAGGTCTGCGAGG	CGAAGTTCACTTCGTAGCAGGTCTGCGAGGCGGCGGCACCGAT	19	5144332	0.665358	27	FALSE	FALSE	0
GUIDES_sg1526	KDM4B	ENSG00000127663.10	TGGCGCTGATGTCCACAGGG	TGCTCGGGGATGGCGCTGATGTCCACAGGGTGGTGGCGCTCAA	19	5138015	0.663886	23	FALSE	FALSE	0
GUIDES_sg1527	KDM4B	ENSG00000127663.10	GGTGACGGAGGAGATGAACT	AGATGTGGCTGGTGACGGAGGAGATGAACTTGGTGGCCTTGTA	19	5144828	0.660233	28	FALSE	FALSE	0
GUIDES_sg1528	KDM4B	ENSG00000127663.10	AGAGGTTGCCGTCAGTCCAC	TTGGCCTTGTAGAGGTTGCCGTCAGTCCACCGGCGGAGCTCCA	19	5144857	0.640497	28	FALSE	FALSE	0
GUIDES_sg1529	KDM4C	ENSG00000107077.13	CCCGGTGCAAAAGAAATGCG	TGGCTGTGTGCCCGGTGCAAAAGAAATGCGTGGTGGACAGCAG	9	7015920	0.682207	21	FALSE	FALSE	0	PHD
GUIDES_sg1530	KDM4C	ENSG00000107077.13	GTCATCGGAGATCTTGCTGG	CTTCACAAGAGTCATCGGAGATCTTGCTGGAGGAGGCCTGCTA	9	6990467	0.667535	18	FALSE	FALSE	0
GUIDES_sg1531	KDM4C	ENSG00000107077.13	GAGAAGTCGTCCAAGTCAAG	CCTGCTGAGGGAGAAGTCGTCCAAGTCAAGTGGTGGCCCGATG	9	7165294	0.658038	29	FALSE	FALSE	0
GUIDES_sg1532	KDM4C	ENSG00000107077.13	TGTCTCTGCAATTTGAGAGG	CCAGGAATGCTGTCTCTGCAATTTGAGAGGAGGAGGTGCTCTT	9	7046887	0.651989	22	FALSE	FALSE	0
GUIDES_sg1533	KDM4C	ENSG00000107077.13	GTCCAAGTCAAGTGGCCCGA	GGGAGAAGTCGTCCAAGTCAAGTGGCCCGATGGTGGCAAACTC	9	7165302	0.633626	29	FALSE	FALSE	0
GUIDES_sg1534	KDM4C	ENSG00000107077.13	CCTTCTCATGAGATCTGTGA	TTATGGTATTCCTTCTCATGAGATCTGTGATGGTGGATGGCTG	9	7015886	0.545098	21	FALSE	FALSE	0	PHD
GUIDES_sg1535	KDM4C	ENSG00000107077.13	GTGATGGATGGCTGTGTGCC	CATGAGATCTGTGATGGATGGCTGTGTGCCCGGCGGTGCAAAA	9	7015902	0.5333	21	FALSE	FALSE	0	PHD
GUIDES_sg1536	KDM4C	ENSG00000107077.13	CCATCACAGATCTCATGAGA	ACACAGCCATCCATCACAGATCTCATGAGAAGGAGGAATACCA	9	7015912	0.492528	21	FALSE	FALSE	0	PHD
GUIDES_sg1537	KDM4D	ENSG00000186280.5	CCATGGTTTCAACTGCGCAG	CTGGCTTCAACCATGGTTTCAACTGCGCAGAGGAGGCCATCAA	11	94731407	0.720376	3	TRUE	FALSE	0	JmjC
GUIDES_sg1538	KDM4D	ENSG00000186280.5	CCTCTGCGCAGTTGAAACCA	AAATTGATGGCCTCTGCGCAGTTGAAACCATGGTGGTTGAAGC	11	94731254	0.649469	3	TRUE	FALSE	0	JmjC
GUIDES_sg1539	KDM4D	ENSG00000186280.5	ACCAAGTTTTGGGCTCCCCA	GGCACCACATACCAAGTTTTGGGCTCCCCAAGGAGGTGCAGGT	11	94731491	0.617694	3	TRUE	FALSE	0	JmjC
GUIDES_sg1540	KDM4D	ENSG00000186280.5	AGCCAGCTCTGTGTGCACCT	ATCTTAGCCAAGCCAGCTCTGTGTGCACCTTGGTGGGATTCCA	11	94731986	0.540577	3	TRUE	FALSE	0	JmjN
GUIDES_sg1541	KDM4D	ENSG00000186280.5	AGGTGCACACAGAGCTGGCT	TGGAATCCCAAGGTGCACACAGAGCTGGCTTGGTGGCTAAGAT	11	94730678	0.521972	3	TRUE	FALSE	0	JmjN
GUIDES_sg1542	KDM4D	ENSG00000186280.5	GATTTCACTGATATTATCAT	TGGCTATTAAGATTTCACTGATATTATCATAGGAGGTCTCTCT	11	94731921	0.51467	3	TRUE	FALSE	0	JmjN
GUIDES_sg1543	KDM4D	ENSG00000186280.5	GATATTATCATAGGTCTCTC	AGATTTCACTGATATTATCATAGGTCTCTCTGGTGGCTTTCCA	11	94731930	0.470614	3	TRUE	FALSE	0	JmjN
GUIDES_sg1544	KDM4D	ENSG00000186280.5	CCACAACCCCGGGAACTGCC	CAGGAAGGCCCCACAACCCCGGGAACTGCCTGGTGGGAAGAGC	11	94731412	0.411887	3	TRUE	FALSE	0	JmjC
GUIDES_sg1545	KDM5A	ENSG00000073614.7	GCACCCCAAGGAAACAACCT	AAAGGTTCTAGCACCCCAAGGAAACAACCTCGGCGGAAGAGCC	12	404764	0.74232	27	FALSE	FALSE	0
GUIDES_sg1546	KDM5A	ENSG00000073614.7	ACTACTAGAGGACTTCACAC	TGGGTTCAAGACTACTAGAGGACTTCACACTGGTGGCTGTGTC	12	406356	0.687962	26	FALSE	FALSE	0
GUIDES_sg1547	KDM5A	ENSG00000073614.7	AGAGATTCCCATCAAATCCG	TTTGTGATGAAGAGATTCCCATCAAATCCGAGGAGGAGGTGGT	12	406282	0.685115	26	FALSE	FALSE	0
GUIDES_sg1548	KDM5A	ENSG00000073614.7	ACGAGACTCAACACATATGG	GTATCTCTGGACGAGACTCAACACATATGGCGGCGGATTTTGC	12	404902	0.68291	27	FALSE	FALSE	0
GUIDES_sg1549	KDM5A	ENSG00000073614.7	GATTCCCATCAAATCCGAGG	GTGATGAAGAGATTCCCATCAAATCCGAGGAGGAGGTGGTGAC	12	406285	0.667282	26	FALSE	FALSE	0
GUIDES_sg1550	KDM5A	ENSG00000073614.7	GCAGTCTGCTTTTAACCGGG	CTAGTTTCCAGCAGTCTGCTTTTAACCGGGTGGTGGTGAGCAG	12	416151	0.660747	25	FALSE	FALSE	0
GUIDES_sg1551	KDM5A	ENSG00000073614.7	ATTGGGTTCAAGACTACTAG	CACAAAAAAGATTGGGTTCAAGACTACTAGAGGAGGACTTCAC	12	406344	0.650656	26	FALSE	FALSE	0
GUIDES_sg1552	KDM5A	ENSG00000073614.7	ATGACACACTGCTCACCACC	CGAGGAGAAGATGACACACTGCTCACCACCCGGCGGTTAAAAG	12	416217	0.649368	25	FALSE	FALSE	0
GUIDES_sg1553	KDM5B	ENSG00000117139.12	GGGAACGAGTTAAGAAAATG	AGTGAGCGGTGGGAACGAGTTAAGAAAATGCGGCGGACCCCCA	1	202698948	0.711992	31	FALSE	FALSE	0
GUIDES_sg1554	KDM5B	ENSG00000117139.12	ACTTCGTCCAGTTGAGAAGG	GGGGGATACAACTTCGTCCAGTTGAGAAGGGGGGGGAGTGCAA	1	202700991	0.69588	29	FALSE	FALSE	0
GUIDES_sg1555	KDM5B	ENSG00000117139.12	TTTCCACACCAGTTGTGTGG	GCAGGGATGCTTTCCACACCAGTTGTGTGGCGGCGGTACCCAG	1	202702718	0.695694	28	FALSE	FALSE	0	PHD
GUIDES_sg1556	KDM5B	ENSG00000117139.12	AATCAAACTGAGCCACCCCA	AAAAGAAGAAAATCAAACTGAGCCACCCCAAGGAGGACATGAA	1	202698988	0.680355	31	FALSE	FALSE	0
GUIDES_sg1557	KDM5B	ENSG00000117139.12	GAGAGGGCCTCTCCAGTGAG	CGCCTGGAAAGAGAGGGCCTCTCCAGTGAGCGGCGGTGGGAAC	1	202698924	0.680023	31	FALSE	FALSE	0
GUIDES_sg1558	KDM5B	ENSG00000117139.12	GTACCGCCACACAACTGGTG	GAAATACTGGGTACCGCCACACAACTGGTGTGGTGGAAAGCAT	1	202702838	0.672547	28	FALSE	FALSE	0	PHD
GUIDES_sg1559	KDM5B	ENSG00000117139.12	TGCTTTCCACACCAGTTGTG	TCTGCAGGGATGCTTTCCACACCAGTTGTGTGGTGGCGGTACC	1	202702715	0.578112	28	FALSE	FALSE	0	PHD
GUIDES_sg1560	KDM5B	ENSG00000117139.12	GGCTTTGTCCCCATTGTCGG	CTGCGAATCTGGCTTTGTCCCCATTGTCGGAGGAGGTCAGAGA	1	202702771	0.567776	28	FALSE	FALSE	0	PHD
GUIDES_sg1561	KDM5C	ENSG00000126012.7	CATCATGAGCTCCTCCAAGG	GGTCCCCCTCCATCATGAGCTCCTCCAAGGGGGGGGCCCGGGT	X	53222743	0.673441	26	FALSE	FALSE	0
GUIDES_sg1562	KDM5C	ENSG00000126012.7	CTCGCCTCCTCAGCTCTCCG	GTGTCAGTGCCTCGCCTCCTCAGCTCTCCGAGGAGGCCCAATC	X	53223551	0.62324	24	FALSE	FALSE	0	PHD
GUIDES_sg1563	KDM5C	ENSG00000126012.7	GATTGGGCCTCGGAGAGCTG	GATGAGGTGGGATTGGGCCTCGGAGAGCTGAGGAGGAGGCGAG	X	53223699	0.604484	24	FALSE	FALSE	0	PHD
GUIDES_sg1564	KDM5C	ENSG00000126012.7	GACAGCCCCCAGACCTGGAG	CTGCAGGCTGGACAGCCCCCAGACCTGGAGAGGAGGATCCGCA	X	53222797	0.574001	26	FALSE	FALSE	0
GUIDES_sg1565	KDM5C	ENSG00000126012.7	GTCCACTGTGTATGCGCTCA	AAATTCCTGTGTCCACTGTGTATGCGCTCAAGGAGGCGCCCGC	X	53223632	0.537579	24	FALSE	FALSE	0	PHD
GUIDES_sg1566	KDM5C	ENSG00000126012.7	CGTAGCAGGCCAGGGCTGAC	TCTGGGCAGTCGTAGCAGGCCAGGGCTGACAGGAGGAAACACG	X	53228254	0.513583	16	FALSE	FALSE	0	zf-C5HC2
GUIDES_sg1567	KDM5C	ENSG00000126012.7	TCCCACCTCATCCCCACTGC	CGAGGCCCAATCCCACCTCATCCCCACTGCTGGTGGCCTGGTG	X	53223579	0.471183	24	FALSE	FALSE	0	PHD
GUIDES_sg1568	KDM5C	ENSG00000126012.7	CCGCAGGTACTGCCGGCTAC	CCGCAGGTACTGCCGGCTACTGGTGGAGCACTT	X	53228177	0.431182	16	FALSE	FALSE	0	zf-C5HC2
GUIDES_sg1569	KDM5D	ENSG00000012817.11	GACTGGGCTTTGGAGAGGTG	GATGAAGTGAGACTGGGCTTTGGAGAGGTGAGGAGGAGATGGG	Y	21869411	0.658268	25	FALSE	FALSE	0	PHD
GUIDES_sg1570	KDM5D	ENSG00000012817.11	CACTGTGTATGCGCTCACGA	TTCCTGTGTCCACTGTGTATGCGCTCACGACGGCGGCCACGCC	Y	21869347	0.653283	25	FALSE	FALSE	0	PHD
GUIDES_sg1571	KDM5D	ENSG00000012817.11	TGTGACCAGTCCTGAGAACA	ATGGAGACAGTGTGACCAGTCCTGAGAACATGGTGGCTCCAGG	Y	21868728	0.609775	26	FALSE	FALSE	0
GUIDES_sg1572	KDM5D	ENSG00000012817.11	TGCAGAACTCCCACCCCAGC	CAGGTCACACTGCAGAACTCCCACCCCAGCTGGTGGCACCTGC	Y	21869488	0.548985	25	FALSE	FALSE	0	PHD
GUIDES_sg1573	KDM5D	ENSG00000012817.11	AGTCCTGAGAACATGGCTCC	CAGTGTGACCAGTCCTGAGAACATGGCTCCAGGAGGAAAGGGC	Y	21868735	0.531807	26	FALSE	FALSE	0
GUIDES_sg1574	KDM5D	ENSG00000012817.11	TGAGAACATGGCTCCAGGAA	TGACCAGTCCTGAGAACATGGCTCCAGGAAAGGAGGGCTCTGG	Y	21868740	0.510646	26	FALSE	FALSE	0
GUIDES_sg1575	KDM5D	ENSG00000012817.11	GATGAAGTGAGACTGGGCTT	TAGCAGTGGAGATGAAGTGAGACTGGGCTTTGGTGGAGAGGTG	Y	21869401	0.502526	25	FALSE	FALSE	0	PHD
GUIDES_sg1576	KDM5D	ENSG00000012817.11	TGGAGCCATGTTCTCAGGAC	AGCCCTTTCCTGGAGCCATGTTCTCAGGACTGGTGGTCACACT	Y	21868712	0.488826	26	FALSE	FALSE	0
GUIDES_sg1577	KDM6A	ENSG00000147050.10	GATTGTGCACGAAAAACAAG	ACATTGCCAAGATTGTGCACGAAAAACAAGCGGCGGAAACTTG	X	44969415	0.659561	30	FALSE	FALSE	0
GUIDES_sg1578	KDM6A	ENSG00000147050.10	ATTCCAGGAAAGATGAACCA	TTCGTGCCATATTCCAGGAAAGATGAACCATGGTGGGTACTAT	X	44950037	0.616308	27	FALSE	FALSE	0
GUIDES_sg1579	KDM6A	ENSG00000147050.10	ATTGGTCATAGACTTGCATC	ACTAATGTAAATTGGTCATAGACTTGCATCAGGAGGTCCTCCA	X	44969351	0.535948	30	FALSE	FALSE	0
GUIDES_sg1580	KDM6A	ENSG00000147050.10	ACGAAAAACAAGCGGAAACT	AAGATTGTGCACGAAAAACAAGCGGAAACTTGGTGGAAAACTT	X	44969423	0.49705	30	FALSE	FALSE	0
GUIDES_sg1581	KDM6A	ENSG00000147050.10	GAATATGGCACGAAATATCA	ATCTTTCCTGGAATATGGCACGAAATATCAAGGAGGTCTCAGA	X	44950075	0.485623	27	FALSE	FALSE	0
GUIDES_sg1582	KDM6A	ENSG00000147050.10	CGGAAACTTGGAAAACTTTG	GAAAAACAAGCGGAAACTTGGAAAACTTTGTGGTGGTGCTAGA	X	44969435	0.461841	30	FALSE	FALSE	0
GUIDES_sg1583	KDM6A	ENSG00000147050.10	AACTGTGTTCATGCCCAATA	TGTATAGTTGAACTGTGTTCATGCCCAATATGGTGGTATGACC	X	44942761	0.411315	24	FALSE	FALSE	0
GUIDES_sg1584	KDM6A	ENSG00000147050.10	CCCAAACTTTATGGTTTTAA	CAATATTGGTCCCAAACTTTATGGTTTTAAAGGAGGGTCCTTT	X	44942008	0.223186	23	FALSE	FALSE	0
GUIDES_sg1585	KDM6B	ENSG00000132510.6	GAAACCGAAGATCAACACTG	CCCAGTCTGTGAAACCGAAGATCAACACTGAGGAGGAGAAGCT	17	7753215	0.819089	14	FALSE	FALSE	0
GUIDES_sg1586	KDM6B	ENSG00000132510.6	TCCCCGCATTAATCCACACG	CAGTGCACAGTCCCCGCATTAATCCACACGAGGAGGTCTCCGG	17	7755552	0.737223	21	FALSE	FALSE	0	JmjC
GUIDES_sg1587	KDM6B	ENSG00000132510.6	TGGCCCTGGAACGATACGAG	CAGTACCAGCTGGCCCTGGAACGATACGAGTGGTGGAATGAGG	17	7755847	0.722485	22	FALSE	FALSE	0
GUIDES_sg1588	KDM6B	ENSG00000132510.6	ACTACTTGACGGGTTCCTGG	CACGGCGTGGACTACTTGACGGGTTCCTGGTGGTGGCCAATCC	17	7755497	0.713773	21	FALSE	FALSE	0	JmjC
GUIDES_sg1589	KDM6B	ENSG00000132510.6	AATGTTGTTGCACCAGCCGG	CGTTCCAGGCAATGTTGTTGCACCAGCCGGTGGTGGCCTGCAC	17	7755511	0.658617	21	FALSE	FALSE	0	JmjC
GUIDES_sg1590	KDM6B	ENSG00000132510.6	AGCGACCCGGAGACCTCGTG	CGCTTCGTGCAGCGACCCGGAGACCTCGTGTGGTGGATTAATG	17	7755572	0.657271	21	FALSE	FALSE	0	JmjC
GUIDES_sg1591	KDM6B	ENSG00000132510.6	CACGTGAATCATGGGCACGA	CGTTCCATGACACGTGAATCATGGGCACGATGGTGGATTTGAC	17	7755891	0.633743	22	FALSE	FALSE	0
GUIDES_sg1592	KDM6B	ENSG00000132510.6	GGATGTTACCCGCATGAAGG	TGTTGCCCGTGGATGTTACCCGCATGAAGGCGGCGGGCAGCTT	17	7755076	0.623153	19	FALSE	FALSE	0
GUIDES_sg1593	KDM7A	ENSG00000006459.6	TCCTACCTCGACGAGCACAG	TTAGGGAATGTCCTACCTCGACGAGCACAGAGGAGGAAGAAGC	7	139796380	0.784237	17	FALSE	FALSE	0
GUIDES_sg1594	KDM7A	ENSG00000006459.6	GTATCGCTATGATAAACCAG	TTAGGCAGTTGTATCGCTATGATAAACCAGTGGTGGAATGTGG	7	139796554	0.740514	17	FALSE	FALSE	0
GUIDES_sg1595	KDM7A	ENSG00000006459.6	GAATTCAAACCTGACTTCGG	AGTATATGCAGAATTCAAACCTGACTTCGGGGGGGGCGTGCCA	7	139791745	0.713251	20	FALSE	FALSE	0
GUIDES_sg1596	KDM7A	ENSG00000006459.6	ATACAAAGCACAGACTGCAG	ACAAAGGCAAATACAAAGCACAGACTGCAGTGGTGGTGAAAGA	7	139796468	0.710971	17	FALSE	FALSE	0
GUIDES_sg1597	KDM7A	ENSG00000006459.6	CTGCCATGGCAGTAACCATG	ATCCCAGCAGCTGCCATGGCAGTAACCATGAGGAGGTTAGGCA	7	139796521	0.709916	17	FALSE	FALSE	0
GUIDES_sg1598	KDM7A	ENSG00000006459.6	ATGGCAGTCTAAGCCCAGAA	CAGATAAGTAATGGCAGTCTAAGCCCAGAAAGGAGGCCAGTTG	7	139791783	0.671557	20	FALSE	FALSE	0
GUIDES_sg1599	KDM7A	ENSG00000006459.6	TCCACCACCTATCAGCAACC	CGGCATCAAATCCACCACCTATCAGCAACCAGGAGGCAACAAA	7	139791865	0.650493	20	FALSE	FALSE	0
GUIDES_sg1600	KDM7A	ENSG00000006459.6	ATCAAACTGTTTAATCCAGG	ATCTGGAAGTATCAAACTGTTTAATCCAGGAGGAGGAAGTCCT	7	139793896	0.647744	19	FALSE	FALSE	0
GUIDES_sg1601	KDM8	ENSG00000155666.7	TCACATCTGGAATCAAACCA	TTTTCTAACTTCACATCTGGAATCAAACCATGGTGGTCCGCCC	16	27225055	0.712338	7	FALSE	FALSE	0
GUIDES_sg1602	KDM8	ENSG00000155666.7	AGTTAGAAAAAACAGTCCCC	CCAGATGTGAAGTTAGAAAAAACAGTCCCCCGGCGGCTGCACC	16	27224962	0.697559	7	FALSE	FALSE	0
GUIDES_sg1603	KDM8	ENSG00000155666.7	TGGTTCGAGGTACACAGATG	CAGTGGAAGTTGGTTCGAGGTACACAGATGAGGAGGAATGGTC	16	27226267	0.681636	9	FALSE	FALSE	0
GUIDES_sg1604	KDM8	ENSG00000155666.7	ACTTCTGCATGCACGGCCAG	ACTTCTGCATGCACGGCCAGTGGTGGTCAGCCA	16	27224929	0.676467	7	FALSE	FALSE	0
GUIDES_sg1605	KDM8	ENSG00000155666.7	ATGGTCCCAGACCCTCATGA	CAGATGAGGAATGGTCCCAGACCCTCATGACGGCGGTCAACGA	16	27226291	0.672553	9	FALSE	FALSE	0
GUIDES_sg1606	KDM8	ENSG00000155666.7	ACTGCTCCCTGAAATGCTGG	GGAACCAAAAACTGCTCCCTGAAATGCTGGAGGAGGGACGGAC	16	27224995	0.626658	7	FALSE	FALSE	0
GUIDES_sg1607	KDM8	ENSG00000155666.7	CGAGGTACACAGATGAGGAA	GAAGTTGGTTCGAGGTACACAGATGAGGAATGGTGGTCCCAGA	16	27226272	0.605704	9	FALSE	FALSE	0
GUIDES_sg1608	KDM8	ENSG00000155666.7	TGAACTCGTTGACCGTCATG	TATTTGCTGATGAACTCGTTGACCGTCATGAGGAGGGTCTGGG	16	27226239	0.605372	9	FALSE	FALSE	0
GUIDES_sg1609	KMT2A	ENSG00000118058.16	GAGATGGTGATTGAGTATGC	TGATGCAGGTGAGATGGTGATTGAGTATGCCGGCGGCAACGTC	11	118392074	0.713519	37	FALSE	FALSE	0	SET
GUIDES_sg1610	KMT2A	ENSG00000118058.16	GCTCCATCCAGACTGACAAG	AACGTCATCCGCTCCATCCAGACTGACAAGCGGCGGGAAAAGT	11	118392108	0.697501	37	FALSE	FALSE	0	SET
GUIDES_sg1611	KMT2A	ENSG00000118058.16	TTCTCTTACAGAAAAGACCC	GCATCAATGTTTCTCTTACAGAAAAGACCCCGGCGGCCATGGA	11	118392114	0.658395	37	FALSE	FALSE	0	SET
GUIDES_sg1612	KMT2A	ENSG00000118058.16	TGAGGAACACAACTGCATCA	AGCTGCTCAATGAGGAACACAACTGCATCATGGTGGAGAATCC	11	118390473	0.64141	34	FALSE	FALSE	0	FYRC
GUIDES_sg1613	KMT2A	ENSG00000118058.16	ACTGAGAAAAAACCCAAGAA	GGAAAGCATTACTGAGAAAAAACCCAAGAAAGGAGGACTTGTT	11	118380771	0.586896	32	FALSE	FALSE	0	FYRC
GUIDES_sg1614	KMT2A	ENSG00000118058.16	GTCATTGACAGATAAAGTCC	ATGCCTGGAAGTCATTGACAGATAAAGTCCAGGAGGAAGCTCG	11	118382695	0.578647	33	FALSE	FALSE	0	FYRC
GUIDES_sg1615	KMT2A	ENSG00000118058.16	TACAGAAAAGACCCCGGCCA	ATGTTTCTCTTACAGAAAAGACCCCGGCCATGGTGGATGGGAG	11	118392120	0.551011	37	FALSE	FALSE	0	SET
GUIDES_sg1616	KMT2A	ENSG00000118058.16	TTCCTCATTGAGCAGCTGTC	TGCAGTTGTGTTCCTCATTGAGCAGCTGTCTGGTGGTGCCAAG	11	118390399	0.506062	34	FALSE	FALSE	0	FYRC
GUIDES_sg1617	KMT2B	ENSG00000272333.1	GCAAAGGGGACCGTTCCTGG	GGAAGTGGCAGCAAAGGGGACCGTTCCTGGAGGAGGGGCCTGC	19	36224767	0.643288	30	FALSE	FALSE	0
GUIDES_sg1618	KMT2B	ENSG00000272333.1	GACTCAAGCAGCAGGTCTGG	GTGCCACTGGGACTCAAGCAGCAGGTCTGGGGGGGGACCATCG	19	36224703	0.614662	30	FALSE	FALSE	0
GUIDES_sg1619	KMT2B	ENSG00000272333.1	GAAGACGTCCAAAGAAGCTG	GTCACCTTAAGAAGACGTCCAAAGAAGCTGTGGTGGGTGTCTA	19	36228830	0.61098	35	FALSE	FALSE	0	SET
GUIDES_sg1620	KMT2B	ENSG00000272333.1	GGTAACGGAACTTATAGTGC	CCCTGCTGGTGGTAACGGAACTTATAGTGCTGGTGGCAACGCT	19	36228079	0.591134	33	FALSE	FALSE	0	FYRC
GUIDES_sg1621	KMT2B	ENSG00000272333.1	ACTTATAGTGCTGGCAACGC	TGGTAACGGAACTTATAGTGCTGGCAACGCTGGTGGGCTCCGG	19	36228088	0.459364	33	FALSE	FALSE	0	FYRC
GUIDES_sg1622	KMT2B	ENSG00000272333.1	GTGCTGGCAACGCTGGGCTC	GGAACTTATAGTGCTGGCAACGCTGGGCTCCGGCGGGGAGCTG	19	36228095	0.454725	33	FALSE	FALSE	0	FYRC
GUIDES_sg1623	KMT2B	ENSG00000272333.1	TTCCTGGCCGAGCAGCTCCC	TGCTGTCATCTTCCTGGCCGAGCAGCTCCCCGGCGGAGCCCAG	19	36228053	0.447283	33	FALSE	FALSE	0	FYRC
GUIDES_sg1624	KMT2B	ENSG00000272333.1	GTAGACACCCACAGCTTCTT	GTAGACACCCACAGCTTCTTTGGTGGACGTCTT	19	36228781	0.321469	35	FALSE	FALSE	0	SET
GUIDES_sg1625	KMT2C	ENSG00000055609.13	TGCGGAACATGTACACACCA	TCGTTATCCATGCGGAACATGTACACACCACGGCGGTTCTGAG	7	151836339	0.742695	60	FALSE	FALSE	0	SET
GUIDES_sg1626	KMT2C	ENSG00000055609.13	TCACATGGTCGTTATCCATG	GTCGCGTCAATCACATGGTCGTTATCCATGCGGCGGAACATGT	7	151836321	0.70002	60	FALSE	FALSE	0	SET
GUIDES_sg1627	KMT2C	ENSG00000055609.13	AGACCGTGCCAGATACACAT	CCTGAATCCGAGACCGTGCCAGATACACATTGGTGGATTTCCA	7	151841826	0.668317	57	FALSE	FALSE	0	SET
GUIDES_sg1628	KMT2C	ENSG00000055609.13	ATTGACGCGACGCTCACAGG	CGACCATGTGATTGACGCGACGCTCACAGGAGGAGGGCCCGCA	7	151836332	0.656212	60	FALSE	FALSE	0	SET
GUIDES_sg1629	KMT2C	ENSG00000055609.13	AATCCAATGTGTATCTGGCA	ACTGAATGGAAATCCAATGTGTATCTGGCACGGCGGTCTCGGA	7	151841951	0.656164	57	FALSE	FALSE	0	SET
GUIDES_sg1630	KMT2C	ENSG00000055609.13	TGGTGTGTACATGTTCCGCA	CTCAGAACCGTGGTGTGTACATGTTCCGCATGGTGGATAACGA	7	151836295	0.631758	60	FALSE	FALSE	0	SET
GUIDES_sg1631	KMT2C	ENSG00000055609.13	TTTTTTCTCACACATGCCAC	CATTTCAGACTTTTTTCTCACACATGCCACAGGAGGCTCCAAA	7	151843794	0.599602	55	FALSE	FALSE	0	FYRC
GUIDES_sg1632	KMT2C	ENSG00000055609.13	AGGATTTCGGCCGTATCGGA	GTTCCATGAGAGGATTTCGGCCGTATCGGAAGGAGGTATAATT	7	151842346	0.596018	56	FALSE	FALSE	0	FYRC
GUIDES_sg1633	KMT2D	ENSG00000167548.10	ATTGATGCTACGTTGACCGG	TGAACATGTGATTGATGCTACGTTGACCGGCGGCGGCCCTGCC	12	49416124	0.74615	55	FALSE	FALSE	0	SET
GUIDES_sg1634	KMT2D	ENSG00000167548.10	GGACCTAGAAAAGCACACAA	ATGCAGCCAAGGACCTAGAAAAGCACACAATGGTGGTTATCGA	12	49416584	0.743626	54	FALSE	FALSE	0	SET
GUIDES_sg1635	KMT2D	ENSG00000167548.10	CCTGGGGCTCTATGCAGCCA	GTATCCAGGGCCTGGGGCTCTATGCAGCCAAGGAGGACCTAGA	12	49416563	0.662418	54	FALSE	FALSE	0	SET
GUIDES_sg1636	KMT2D	ENSG00000167548.10	TGATTCAGCTATGCGAAGCA	TGATTCAGCTATGCGAAGCACGGCGGCATGCAC	12	49418612	0.640871	51	FALSE	FALSE	0	FYRC
GUIDES_sg1637	KMT2D	ENSG00000167548.10	CACCATCATTCGGAACGAGG	AGTACATTGGCACCATCATTCGGAACGAGGTGGTGGCCAACCG	12	49416623	0.638693	54	FALSE	FALSE	0	SET
GUIDES_sg1638	KMT2D	ENSG00000167548.10	GTTTTGACAGCTCTCCACCC	GGAATAAATAGTTTTGACAGCTCTCCACCCCGGCGGGCAGCTG	12	49418484	0.634151	52	FALSE	FALSE	0	FYRC
GUIDES_sg1639	KMT2D	ENSG00000167548.10	GGAACGAGGTGGCCAACCGG	ACCATCATTCGGAACGAGGTGGCCAACCGGCGGCGGGAGAAAA	12	49416634	0.6228	54	FALSE	FALSE	0	SET
GUIDES_sg1640	KMT2D	ENSG00000167548.10	TAAGGGGGTGGCGCCCATAG	GGCAGCTCCATAAGGGGGTGGCGCCCATAGCGGCGGAATAAAT	12	49418453	0.620783	52	FALSE	FALSE	0	FYRC
GUIDES_sg1641	KMT2E	ENSG00000005483.15	GTAAAGGTAGGCTAGCAGTG	GCTGGTGTTGGTAAAGGTAGGCTAGCAGTGTGGTGGTCCACCT	7	104749511	0.727877	27	FALSE	FALSE	0
GUIDES_sg1642	KMT2E	ENSG00000005483.15	CTGATGCAGGATGATACTAG	GTCAAAGTGCCTGATGCAGGATGATACTAGAGGAGGCATGTTT	7	104748242	0.696926	25	FALSE	FALSE	0
GUIDES_sg1643	KMT2E	ENSG00000005483.15	TGGGGTGATACACTAATGAG	TCCACTTGCATGGGGTGATACACTAATGAGTGGTGGAAAGTTC	7	104749603	0.695842	27	FALSE	FALSE	0
GUIDES_sg1644	KMT2E	ENSG00000005483.15	TGTGCCAGCAGTAATGACAA	TGGTGATGGCTGTGCCAGCAGTAATGACAATGGTGGGGAGCAG	7	104749534	0.683968	27	FALSE	FALSE	0
GUIDES_sg1645	KMT2E	ENSG00000005483.15	CCTGTGTCAGACCTTCAGCT	AGAAAAGGAACCTGTGTCAGACCTTCAGCTAGGAGGACTCGAT	7	104747978	0.678291	25	FALSE	FALSE	0
GUIDES_sg1646	KMT2E	ENSG00000005483.15	AACTGCCCTACATAAAACCC	CAGTTGAGCCAACTGCCCTACATAAAACCCTGGTGGAAACGCC	7	104748019	0.664274	25	FALSE	FALSE	0
GUIDES_sg1647	KMT2E	ENSG00000005483.15	GGTGAAGACTGAACATGACT	ATGAGATGAAGGTGAAGACTGAACATGACTCGGCGGTGAACAT	7	104751017	0.662866	29	FALSE	FALSE	0
GUIDES_sg1648	KMT2E	ENSG00000005483.15	TAGCTGGTGTTGGTAAAGGT	TTATAAACTGTAGCTGGTGTTGGTAAAGGTAGGAGGCTAGCAG	7	104749499	0.661537	27	FALSE	FALSE	0
GUIDES_sg1649	L3MBTL1	ENSG00000185513.10	AGGCTCCTATAGCTGAGAGG	AGTGTGGGGCAGGCTCCTATAGCTGAGAGGGGGGGGACAGCCC	20	42164535	0.683214	18	FALSE	FALSE	0
GUIDES_sg1650	L3MBTL1	ENSG00000185513.10	GGCAGGCTCCTATAGCTGAG	CCTAGTGTGGGGCAGGCTCCTATAGCTGAGAGGAGGGGGACAG	20	42164532	0.682146	18	FALSE	FALSE	0
GUIDES_sg1651	L3MBTL1	ENSG00000185513.10	GAAGTATCGAAAGATTCCGC	GACGCCCTCCGAAGTATCGAAAGATTCCGCAGGAGGAAGATTT	20	42165083	0.668037	20	FALSE	FALSE	0
GUIDES_sg1652	L3MBTL1	ENSG00000185513.10	CTGTGAACTTGCCTGTGACA	CAATGGTGAGCTGTGAACTTGCCTGTGACATGGTGGCCAGAGC	20	42164898	0.603898	19	FALSE	FALSE	0	zf-C2HC
GUIDES_sg1653	L3MBTL1	ENSG00000185513.10	CAGCCTCGACAGTCGCCAAG	GCGGGCATCTCAGCCTCGACAGTCGCCAAGTGGTGGACCATCG	20	42168933	0.596725	21	FALSE	FALSE	0	SAM_1
GUIDES_sg1654	L3MBTL1	ENSG00000185513.10	CAGCCAGTGGGCAGCCTGAG	TGGTTCCTCTCAGCCAGTGGGCAGCCTGAGAGGAGGCAATGGT	20	42164865	0.576134	19	FALSE	FALSE	0	zf-C2HC
GUIDES_sg1655	L3MBTL1	ENSG00000185513.10	AGAGCCGTCGCAACCAGGAG	TGACATGGCCAGAGCCGTCGCAACCAGGAGTGGTGGGGCACTT	20	42164923	0.550178	19	FALSE	FALSE	0	zf-C2HC
GUIDES_sg1656	L3MBTL1	ENSG00000185513.10	ACAGCTCACCATTGCCTCTC	AGGCAAGTTCACAGCTCACCATTGCCTCTCAGGAGGCTGCCCA	20	42164808	0.418821	19	FALSE	FALSE	0	zf-C2HC
GUIDES_sg1657	L3MBTL2	ENSG00000100395.10	ATGCACCACTCGTTTCACCG	TGAGGAGCCGATGCACCACTCGTTTCACCGTGGTGGCCACACA	22	41623245	0.76795	16	FALSE	FALSE	0	MBT
GUIDES_sg1658	L3MBTL2	ENSG00000100395.10	TGGATACCTGATGATCTGTG	TTCTCCTGGATGGATACCTGATGATCTGTGTGGTGGACGGGGG	22	41621828	0.747833	14	FALSE	FALSE	0	MBT
GUIDES_sg1659	L3MBTL2	ENSG00000100395.10	TGAGGAAGGGATGAAGCTGG	GCGGTTGGTTTGAGGAAGGGATGAAGCTGGAGGAGGCCATTGA	22	41621022	0.697951	13	FALSE	FALSE	0	MBT
GUIDES_sg1660	L3MBTL2	ENSG00000100395.10	GAATCTGGGCAACATCTGCG	TTGACCCCCTGAATCTGGGCAACATCTGCGTGGTGGCAACTGT	22	41621058	0.693585	13	FALSE	FALSE	0	MBT
GUIDES_sg1661	L3MBTL2	ENSG00000100395.10	TGTGGCCACGGTGAAACGAG	GGCTCATCTGTGTGGCCACGGTGAAACGAGTGGTGGTGCATCG	22	41623186	0.688457	16	FALSE	FALSE	0	MBT
GUIDES_sg1662	L3MBTL2	ENSG00000100395.10	AGATGTTGCCCAGATTCAGG	GTTGCCACGCAGATGTTGCCCAGATTCAGGGGGGGGTCAATGG	22	41621010	0.685713	13	FALSE	FALSE	0	MBT
GUIDES_sg1663	L3MBTL2	ENSG00000100395.10	CTGATGATCTGTGTGGACGG	GGATGGATACCTGATGATCTGTGTGGACGGGGGGGGGCCCTCC	22	41621835	0.68551	14	FALSE	FALSE	0	MBT
GUIDES_sg1664	L3MBTL2	ENSG00000100395.10	CAGCGAGTACGACCAGTGGG	ACGGCTGGGACAGCGAGTACGACCAGTGGGTGGTGGACTGCGA	22	41623246	0.67533	16	FALSE	FALSE	0	MBT
GUIDES_sg1665	L3MBTL3	ENSG00000198945.3	CCGTCCAGCAGGCACAGCGT	GAAGAACCCACCGTCCAGCAGGCACAGCGTCGGCGGTCAGCTG	6	130454634	0.663625	25	FALSE	FALSE	0
GUIDES_sg1666	L3MBTL3	ENSG00000198945.3	TGGGTGTGAAGAACATGGAA	AGAGCTTACCTGGGTGTGAAGAACATGGAAAGGAGGTATTTAA	6	130455033	0.657233	26	FALSE	FALSE	0	SAM_2
GUIDES_sg1667	L3MBTL3	ENSG00000198945.3	TTACCTGGGTGTGAAGAACA	TATACAGAGCTTACCTGGGTGTGAAGAACATGGTGGAAAGGTA	6	130455028	0.657224	26	FALSE	FALSE	0	SAM_2
GUIDES_sg1668	L3MBTL3	ENSG00000198945.3	TTTCCATGTTCTTCACACCC	TTTAAATACCTTTCCATGTTCTTCACACCCAGGAGGTAAGCTC	6	130455023	0.627907	26	FALSE	FALSE	0	SAM_2
GUIDES_sg1669	L3MBTL3	ENSG00000198945.3	GAGGCATCTCACCACTTAAG	GGACTAGCCGGAGGCATCTCACCACTTAAGCGGCGGTCTGGAA	6	130425660	0.599791	23	FALSE	FALSE	0
GUIDES_sg1670	L3MBTL3	ENSG00000198945.3	CTTAAGTGGTGAGATGCCTC	TTCCAGACCGCTTAAGTGGTGAGATGCCTCCGGCGGCTAGTCC	6	130425650	0.59467	23	FALSE	FALSE	0
GUIDES_sg1671	L3MBTL3	ENSG00000198945.3	CCGACGCTGTGCCTGCTGGA	AGACAGCTGACCGACGCTGTGCCTGCTGGACGGCGGTGGGTTC	6	130454745	0.589227	25	FALSE	FALSE	0
GUIDES_sg1672	L3MBTL3	ENSG00000198945.3	CTGCCAGTAAAGTTTCCAAA	GCAGGAATCCCTGCCAGTAAAGTTTCCAAATGGTGGAGCACAG	6	130454751	0.484624	25	FALSE	FALSE	0	SAM_2
GUIDES_sg1673	L3MBTL4	ENSG00000154655.10	CGAGGAATAGGCCATATCCG	TCCCGGGTGCCGAGGAATAGGCCATATCCGTGGTGGTCCACGT	18	6138268	0.710773	21	FALSE	FALSE	0	zf-C2HC
GUIDES_sg1674	L3MBTL4	ENSG00000154655.10	CTGTGATGTCCCGAATAACG	CTGTGATGTCCCGAATAACGTGGTGGACCACGG	18	6138212	0.698893	21	FALSE	FALSE	0	zf-C2HC
GUIDES_sg1675	L3MBTL4	ENSG00000154655.10	GTCCCGAATAACGTGGACCA	TACCTGTGATGTCCCGAATAACGTGGACCACGGCGGATATGGC	18	6138219	0.683645	21	FALSE	FALSE	0	zf-C2HC
GUIDES_sg1676	L3MBTL4	ENSG00000154655.10	AAATATGAAACTTGAAGTTG	GTTTTCTGCCAAATATGAAACTTGAAGTTGTGGTGGATAAACG	18	6213190	0.576428	19	FALSE	FALSE	0	MBT
GUIDES_sg1677	L3MBTL4	ENSG00000154655.10	TTGTGGATAAACGGAACCCC	AAACTTGAAGTTGTGGATAAACGGAACCCCAGGAGGTTAATTC	18	6213207	0.568324	19	FALSE	FALSE	0	MBT
GUIDES_sg1678	L3MBTL4	ENSG00000154655.10	CCTGACACCAACCAACTGGC	CTTCCATTCTCCTGACACCAACCAACTGGCTGGTGGACATAAG	18	6238012	0.560344	17	FALSE	FALSE	0	MBT
GUIDES_sg1679	L3MBTL4	ENSG00000154655.10	AATAACGTGGACCACGGATA	TGATGTCCCGAATAACGTGGACCACGGATATGGTGGCCTATTC	18	6138225	0.532307	21	FALSE	FALSE	0	zf-C2HC
GUIDES_sg1680	L3MBTL4	ENSG00000154655.10	GTTGGTTGGTGTCAGGAGAA	TGTCCAGCCAGTTGGTTGGTGTCAGGAGAATGGTGGAAGAACT	18	6238013	0.522077	17	FALSE	FALSE	0	MBT
GUIDES_sg1681	LCOR	ENSG00000196233.7	TTTCTGACAGTAAGGTCCAG	TGACTGAGACTTTCTGACAGTAAGGTCCAGAGGAGGTGAGTCT	10	98708860	0.761845	7	FALSE	FALSE	0
GUIDES_sg1682	LCOR	ENSG00000196233.7	GTACAACAGTGAGATACTGG	GTTACAGACAGTACAACAGTGAGATACTGGAGGAGGAAGCAAT	10	98715440	0.759676	9	FALSE	FALSE	0	HTH_psq
GUIDES_sg1683	LCOR	ENSG00000196233.7	GCAATCTCAGTGGTTATGAG	ACTGGAGGAAGCAATCTCAGTGGTTATGAGTGGTGGAAAAATG	10	98715465	0.668873	9	FALSE	FALSE	0	HTH_psq
GUIDES_sg1684	LCOR	ENSG00000196233.7	TACTGGAGCAGCCTGGAGAG	TTCCCTTGAGTACTGGAGCAGCCTGGAGAGTGGTGGCTCAGGG	10	98711892	0.640764	8	FALSE	FALSE	0
GUIDES_sg1685	LCOR	ENSG00000196233.7	AGTTGCAGCCGTGGGAGAGG	GGTTCTGAGTAGTTGCAGCCGTGGGAGAGGTGGTGGTGACTGG	10	98708931	0.631098	7	FALSE	FALSE	0
GUIDES_sg1686	LCOR	ENSG00000196233.7	GTTCTGAGTAGTTGCAGCCG	TGAGCACAGGGTTCTGAGTAGTTGCAGCCGTGGTGGGAGAGGT	10	98708922	0.621527	7	FALSE	FALSE	0
GUIDES_sg1687	LCOR	ENSG00000196233.7	TGGGATTCCCCACAGTACAC	AGAGTATTTATGGGATTCCCCACAGTACACTGGTGGAGTACAA	10	98715521	0.588012	9	FALSE	FALSE	0	HTH_psq
GUIDES_sg1688	LCOR	ENSG00000196233.7	CTTTGTACTCCAGTGTACTG	CTCTCCTTTACTTTGTACTCCAGTGTACTGTGGTGGGGAATCC	10	98714875	0.586932	9	FALSE	FALSE	0	HTH_psq
GUIDES_sg1689	LCORL	ENSG00000178177.10	ATGTTAGGATCACAGTTCTG	AACTAGGGGAATGTTAGGATCACAGTTCTGAGGAGGAAGATCT	4	17910960	0.699876	7	FALSE	FALSE	0
GUIDES_sg1690	LCORL	ENSG00000178177.10	CTTGCATTCGATTCACAGTG	GTATTTTGTTCTTGCATTCGATTCACAGTGAGGAGGTCTAAGG	4	17910754	0.632936	7	FALSE	FALSE	0
GUIDES_sg1691	LCORL	ENSG00000178177.10	GACTGTGAAGAATCAAGAGA	TGTTGGTGTTGACTGTGAAGAATCAAGAGATGGTGGTATACAA	4	17963643	0.582278	5	FALSE	FALSE	0
GUIDES_sg1692	LCORL	ENSG00000178177.10	AACCAGAAGAGCTGACTGAC	AAAGACTGTGAACCAGAAGAGCTGACTGACTGGTGGTCTATGG	4	17964618	0.571171	4	FALSE	FALSE	0
GUIDES_sg1693	LCORL	ENSG00000178177.10	AAACTCCCTTCAGGAAGAGC	ATCAAGCAGAAAACTCCCTTCAGGAAGAGCAGGAGGAAGGCCC	4	17910911	0.534285	7	FALSE	FALSE	0
GUIDES_sg1694	LCORL	ENSG00000178177.10	TGACTCTTCAGATTTTATGC	CACATATGGATGACTCTTCAGATTTTATGCTGGTGGTTTTCTT	4	17887748	0.513284	8	FALSE	FALSE	0
GUIDES_sg1695	LCORL	ENSG00000178177.10	TAACATTCCCCTAGTTGCTC	ACTGTGATCCTAACATTCCCCTAGTTGCTCAGGAGGAATTAAT	4	17910758	0.512421	7	FALSE	FALSE	0
GUIDES_sg1696	LCORL	ENSG00000178177.10	CAATCTTATCAGTGTTGGAC	GCTTGGCATTCAATCTTATCAGTGTTGGACTGGTGGCCCTGAG	4	17963590	0.483227	5	FALSE	FALSE	0
GUIDES_sg1697	LEO1	ENSG00000166477.8	GTGGCACTGTCCGTAGAGTG	CTTTCTATGTGTGGCACTGTCCGTAGAGTGAGGAGGTCTGCC	15	52244172	0.727132	9	FALSE	FALSE	0	Leo1
GUIDES_sg1698	LEO1	ENSG00000166477.8	GGAACCTGATCGATACGATG	CCAGTTACCTGGAACCTGATCGATACGATGAGGAGGAGGAGGA	15	52242122	0.694197	10	FALSE	FALSE	0	Leo1
GUIDES_sg1699	LEO1	ENSG00000166477.8	ATTAAAAACCGATATAAAGG	CTTGGCTGCCATTAAAAACCGATATAAAGGGGGGGGCATTCGA	15	52242180	0.69129	10	FALSE	FALSE	0	Leo1
GUIDES_sg1700	LEO1	ENSG00000166477.8	GAGAGAAACAGCACCAGCGG	CGCCGAATGAGAGAGAAACAGCACCAGCGGGGGGGGCTGAGCG	15	52242082	0.671048	10	FALSE	FALSE	0	Leo1
GUIDES_sg1701	LEO1	ENSG00000166477.8	GAAGATTAGAATCTTGCCAA	CAAAGACACAGAAGATTAGAATCTTGCCAATGGTGGCTGGTCG	15	52244132	0.64196	9	FALSE	FALSE	0	Leo1
GUIDES_sg1702	LEO1	ENSG00000166477.8	ACCTGATCGATACGATGAGG	GTTACCTGGAACCTGATCGATACGATGAGGAGGAGGAGGAAGG	15	52242125	0.637819	10	FALSE	FALSE	0	Leo1
GUIDES_sg1703	LEO1	ENSG00000166477.8	AATCATCTTTTTATAAGACA	GGGCGACCACAATCATCTTTTTATAAGACAAGGAGGTACTGGT	15	52245409	0.623884	8	FALSE	FALSE	0	Leo1
GUIDES_sg1704	LEO1	ENSG00000166477.8	AAATTAAAGAAAGCAATGCT	GAAGGAAATGAAATTAAAGAAAGCAATGCTCGGCGGATAGTCA	15	52246746	0.623834	7	FALSE	FALSE	0	Leo1
GUIDES_sg1705	LRWD1	ENSG00000161036.6	GTCCTCAACTTACTCTCAGG	GCAAGGATGCGTCCTCAACTTACTCTCAGGTGGTGGAGAACCT	7	102106685	0.711187	3	FALSE	FALSE	0
GUIDES_sg1706	LRWD1	ENSG00000161036.6	AGTGGAATTCGTCTTCTCTG	GGGTGTGTGAAGTGGAATTCGTCTTCTCTGAGGAGGGCTCCGA	7	102112693	0.677143	12	FALSE	FALSE	0
GUIDES_sg1707	LRWD1	ENSG00000161036.6	GAAGCGCTGGAGTGTGCTGG	CTGGCCACAAGAAGCGCTGGAGTGTGCTGGCGGCGGCTGCAGG	7	102109377	0.672038	9	FALSE	FALSE	0
GUIDES_sg1708	LRWD1	ENSG00000161036.6	AGGGCTCCGAGGCATCTGGA	GTCTTCTCTGAGGGCTCCGAGGCATCTGGACGGCGGAGAGTGG	7	102112713	0.667741	12	FALSE	FALSE	0
GUIDES_sg1709	LRWD1	ENSG00000161036.6	CTCCACCTGAGAGTAAGTTG	GATTCAGGTTCTCCACCTGAGAGTAAGTTGAGGAGGACGCATC	7	102106647	0.661339	3	FALSE	FALSE	0
GUIDES_sg1710	LRWD1	ENSG00000161036.6	GAAGAGATGGGTCTCGTGGG	GAAGAGATGGGTCTCGTGGGCGGCGGGGCTGAA	7	102109322	0.626696	9	FALSE	FALSE	0	WD40
GUIDES_sg1711	LRWD1	ENSG00000161036.6	CGATGGCCTTCTTGTGGGCT	CACAGGGTGGCGATGGCCTTCTTGTGGGCTCGGCGGATGACCC	7	102109363	0.448135	9	FALSE	FALSE	0	WD40
GUIDES_sg1712	LRWD1	ENSG00000161036.6	CGTGGGCGGGGCTGAAGCAC	AGATGGGTCTCGTGGGCGGGGCTGAAGCACAGGAGGGTGGCGA	7	102109336	0.377879	9	FALSE	FALSE	0	WD40
GUIDES_sg1713	MAX	ENSG00000125952.14	GGTGTAGAGGCTGTTGTCTG	CCTTGGCGTTGGTGTAGAGGCTGTTGTCTGAGGAGGAGGGGTA	14	65543324	0.677073	5	FALSE	FALSE	0	HLH
GUIDES_sg1714	MAX	ENSG00000125952.14	GGTAGCTTGAAATGAAGGTG	TTGTGCACTTGGTAGCTTGAAATGAAGGTGTGGTGGCATTTCT	14	65550949	0.663062	4	FALSE	FALSE	0	HLH
GUIDES_sg1715	MAX	ENSG00000125952.14	ATGCACTGGAACGAAAACGT	GCTCATCATAATGCACTGGAACGAAAACGTAGGAGGGACCACA	14	65560467	0.651992	3	FALSE	FALSE	0	HLH
GUIDES_sg1716	MAX	ENSG00000125952.14	TCCGTGCACTGGAGAAGGCG	TCCGTGCACTGGAGAAGGCGAGGAGGTCAAGTG	14	65543213	0.649634	5	FALSE	FALSE	0	HLH
GUIDES_sg1717	MAX	ENSG00000125952.14	AAGCAGGAAGAAGCTCCGGA	AAGAGCCCCAAAGCAGGAAGAAGCTCCGGATGGTGGAGGCCAG	14	65543367	0.644139	5	FALSE	FALSE	0	HLH
GUIDES_sg1718	MAX	ENSG00000125952.14	GACTCAGTCCCATCACTCCA	CAGTTTGCGGGACTCAGTCCCATCACTCCAAGGAGGAGAGAAG	14	65560523	0.63559	3	FALSE	FALSE	0	HLH
GUIDES_sg1719	MAX	ENSG00000125952.14	GAGTACACAATTTCCAAAAG	TGAAGGACAGGAGTACACAATTTCCAAAAGAGGAGGAAATAGA	14	65551006	0.627324	4	FALSE	FALSE	0	HLH
GUIDES_sg1720	MAX	ENSG00000125952.14	ACCATCTCTGCCTTCGATGG	CAAGGGCAGCACCATCTCTGCCTTCGATGGGGGGGGCTCGGAC	14	65543305	0.58081	5	FALSE	FALSE	0	HLH
GUIDES_sg1721	MBD1	ENSG00000141644.13	AGCCCAACCAGACCATACCC	CTACACGCACAGCCCAACCAGACCATACCCAGGAGGCTCCAAC	18	47800093	0.709611	14	FALSE	FALSE	0
GUIDES_sg1722	MBD1	ENSG00000141644.13	GCAAGAGCCACCTGACCCAG	CTTCTGTGAAGCAAGAGCCACCTGACCCAGAGGAGGAGGACAA	18	47799242	0.684552	16	FALSE	FALSE	0
GUIDES_sg1723	MBD1	ENSG00000141644.13	AAACATGCCCGCCGCAAGGG	AAACATGCCCGCCGCAAGGGAGGAGGCTGTGAC	18	47801521	0.663109	11	FALSE	FALSE	0
GUIDES_sg1724	MBD1	ENSG00000141644.13	AAGAGGGTGAGATCACACGC	TTTGAAGTCGAAGAGGGTGAGATCACACGCAGGAGGGCCCAGG	18	47803519	0.652148	4	FALSE	FALSE	0	MBD
GUIDES_sg1725	MBD1	ENSG00000141644.13	TGCCTCCAAATTGGCCCCAG	AGGATGATTCTGCCTCCAAATTGGCCCCAGAGGAGGAAGAGGC	18	47799293	0.651154	16	FALSE	FALSE	0
GUIDES_sg1726	MBD1	ENSG00000141644.13	ACCCTCTTCGACTTCAAACA	GTGTGATCTCACCCTCTTCGACTTCAAACAAGGAGGCATCTTG	18	47803546	0.620712	4	FALSE	FALSE	0	MBD
GUIDES_sg1727	MBD1	ENSG00000141644.13	TGCCTTGTTTGAAGTCGAAG	TAGCACAAGATGCCTTGTTTGAAGTCGAAGAGGAGGGTGAGAT	18	47803502	0.602392	4	FALSE	FALSE	0	MBD
GUIDES_sg1728	MBD1	ENSG00000141644.13	GAGTCAGCTCAACTTTGCTT	CCCAGGTATCGAGTCAGCTCAACTTTGCTTCGGCGGATCCTGT	18	47803553	0.533706	4	FALSE	FALSE	0	MBD
GUIDES_sg1729	MBD2	ENSG00000134046.7	ATGGATATTGAAATGGACAG	TACAGAAGAGATGGATATTGAAATGGACAGTGGTGGAGATGAA	18	51686257	0.703661	9	FALSE	FALSE	0
GUIDES_sg1730	MBD2	ENSG00000134046.7	AGGGTTCTTTTCCACAGCAG	GCCAAACAGCAGGGTTCTTTTCCACAGCAGCGGCGGAGACTTG	18	51690977	0.64808	7	FALSE	FALSE	0
GUIDES_sg1731	MBD2	ENSG00000134046.7	AGGGCAAGTCTCCGCTGCTG	CGCCAATCACAGGGCAAGTCTCCGCTGCTGTGGTGGAAAAGAA	18	51690991	0.642342	7	FALSE	FALSE	0
GUIDES_sg1732	MBD2	ENSG00000134046.7	TGACAATAAAAGCTTTGCAG	TCTTCATCTGTGACAATAAAAGCTTTGCAGAGGAGGGGTTGAG	18	51690928	0.63647	7	FALSE	FALSE	0
GUIDES_sg1733	MBD2	ENSG00000134046.7	GAAGCAAGCCTCAGTTGGCA	AAGAAGTTCAGAAGCAAGCCTCAGTTGGCAAGGAGGTACCTGG	18	51731407	0.609029	2	FALSE	FALSE	0	MBD
GUIDES_sg1734	MBD2	ENSG00000134046.7	TGAGATCAACAGTATTTCCC	TCAAAACTGCTGAGATCAACAGTATTTCCCAGGAGGTACCTTG	18	51731479	0.599529	2	FALSE	FALSE	0	MBD
GUIDES_sg1735	MBD2	ENSG00000134046.7	GTTCAGAAGCAAGCCTCAGT	GTGGTAAGAAGTTCAGAAGCAAGCCTCAGTTGGTGGCAAGGTA	18	51731402	0.582411	2	FALSE	FALSE	0	MBD
GUIDES_sg1736	MBD2	ENSG00000134046.7	CTTCTGAACTTCTTACCACT	CTGAGGCTTGCTTCTGAACTTCTTACCACTTGGTGGACTAGA	18	51731523	0.504216	2	FALSE	FALSE	0	MBD
GUIDES_sg1737	MBD3	ENSG00000071655.13	TATAGTAAAAGACATCCCTG	TATAGTAAAAGACATCCCTGTGGTGGCCGGCCG	19	1592541	0.795446	1	FALSE	FALSE	0	MBD
GUIDES_sg1738	MBD3	ENSG00000071655.13	GTAAAAGACATCCCTGTGGC	TTCACCTATAGTAAAAGACATCCCTGTGGCCGGCGGCCGACAG	19	1592545	0.585175	1	FALSE	FALSE	0	MBD
GUIDES_sg1739	MBD3	ENSG00000071655.13	GGAAGAAGTGCCCAGAAGGT	GCTGGGAGAGGGAAGAAGTGCCCAGAAGGTCGGCGGGGCTGTC	19	1592590	0.498741	1	FALSE	FALSE	0	MBD
GUIDES_sg1740	MBD3	ENSG00000071655.13	AGAAGGTCGGGGCTGTCGGC	AGAAGTGCCCAGAAGGTCGGGGCTGTCGGCCGGCGGCCACAGG	19	1592603	0.480316	1	FALSE	FALSE	0	MBD
GUIDES_sg1741	MBD3	ENSG00000071655.13	GCCCAGAAGGTCGGGGCTGT	GGGAAGAAGTGCCCAGAAGGTCGGGGCTGTCGGCGGCCGGCCA	19	1592599	0.462707	1	FALSE	FALSE	0	MBD
GUIDES_sg1742	MBD3	ENSG00000071655.13	GCGGAAGAGGTGGGAGTGCC	GCGCAATGGAGCGGAAGAGGTGGGAGTGCCCGGCGGCGCTCCC	19	1592545	0.449848	1	FALSE	FALSE	0	MBD
GUIDES_sg1743	MBD3	ENSG00000071655.13	CGCTCCCGCAGGGCTGGGAG	GAGTGCCCGGCGCTCCCGCAGGGCTGGGAGAGGAGGGAAGAAG	19	1592568	0.425985	1	FALSE	FALSE	0	MBD
GUIDES_sg1744	MBD3	ENSG00000071655.13	GGCCGACAGCCCCGACCTTC	CCCTGTGGCCGGCCGACAGCCCCGACCTTCTGGTGGGCACTTC	19	1592566	0.187667	1	FALSE	FALSE	0	MBD
GUIDES_sg1745	MBD3L1	ENSG00000170948.3	CTTGTCCCTAGTTACACAGG	CTTGCAAAAACTTGTCCCTAGTTACACAGGTGGTGGATCTCTG	19	8953659	0.734771	3	TRUE	FALSE	0
GUIDES_sg1746	MBD3L1	ENSG00000170948.3	GGTCAGATACCATCAATGGG	CTGGCAATGAGGTCAGATACCATCAATGGGAGGAGGAGAGCTT	19	8953520	0.723292	3	TRUE	FALSE	0
GUIDES_sg1747	MBD3L1	ENSG00000170948.3	CATCTGAAGAGCAGGCAAGG	ATCTCCACCGCATCTGAAGAGCAGGCAAGGTGGTGGGGCATGG	19	8953577	0.708725	3	TRUE	FALSE	0
GUIDES_sg1748	MBD3L1	ENSG00000170948.3	GAGAAAGTGAGAGACCAAGA	TAATGAGGCAGAGAAAGTGAGAGACCAAGAAGGAGGCCGTCCT	19	8953917	0.680284	3	TRUE	FALSE	0
GUIDES_sg1749	MBD3L1	ENSG00000170948.3	CTGCTGGAGGATCTTGCCAG	AGGTGGATCTCTGCTGGAGGATCTTGCCAGTGGTGGTCTGGAG	19	8953686	0.665445	3	TRUE	FALSE	0
GUIDES_sg1750	MBD3L1	ENSG00000170948.3	TACACCCCATCCTGGCAATG	TAACGAGAATTACACCCCATCCTGGCAATGAGGAGGTCAGATA	19	8953499	0.653987	3	TRUE	FALSE	0
GUIDES_sg1751	MBD3L1	ENSG00000170948.3	ACTCGCAATAGCACTGATTG	TCAGAGAGAGACTCGCAATAGCACTGATTGCGGCGGATGGACT	19	8953874	0.650967	3	TRUE	FALSE	0
GUIDES_sg1752	MBD3L1	ENSG00000170948.3	TAACCAGAAATTGTTTGCAG	TCTTCCTCAGTAACCAGAAATTGTTTGCAGAGGAGGAGCTGCG	19	8953511	0.639531	3	TRUE	FALSE	0
GUIDES_sg1753	MBD3L2	ENSG00000230522.3	CCCATCGGAGACGAGCTGCG	ATGGCCAAGGCCCATCGGAGACGAGCTGCGAGGAGGTCTGCTC	19	7051138	0.743171	2	TRUE	TRUE	100000
GUIDES_sg1754	MBD3L2	ENSG00000230522.3	CGGGCAGAAATGCTGACAGG	GCTGGCCAGGCGGGCAGAAATGCTGACAGGTGGTGGATGAAGC	19	7051626	0.662248	2	TRUE	FALSE	0.846154
GUIDES_sg1755	MBD3L2	ENSG00000230522.3	AGGCAGACAGGCTGGCCAGG	AAGGCCTTGCAGGCAGACAGGCTGGCCAGGCGGCGGGCAGAAA	19	7051606	0.652267	2	TRUE	FALSE	0.815869
GUIDES_sg1756	MBD3L2	ENSG00000230522.3	CTTGGAAAAGAGGTGAACGC	AACAGGCAGGCTTGGAAAAGAGGTGAACGCAGGAGGTTCTCCC	19	7049417	0.615603	1	FALSE	FALSE	0.428571
GUIDES_sg1757	MBD3L2	ENSG00000230522.3	AGGCGGGCAGAAATGCTGAC	CAGGCTGGCCAGGCGGGCAGAAATGCTGACAGGAGGTGGATGA	19	7051623	0.58199	2	TRUE	FALSE	0.866667
GUIDES_sg1758	MBD3L2	ENSG00000230522.3	AACAGGCAGGCTTGGAAAAG	AACAGGCAGGCTTGGAAAAGAGGAGGTGAACGC	19	7049407	0.547194	1	FALSE	FALSE	0.470395
GUIDES_sg1759	MBD3L2	ENSG00000230522.3	TGTCAGCATTTCTGCCCGCC	TTCATCCACCTGTCAGCATTTCTGCCCGCCTGGTGGCCAGCCT	19	7051080	0.472913	2	TRUE	FALSE	0.466667
GUIDES_sg1760	MBD3L2	ENSG00000230522.3	TCAAAAGGAACATGATGCCC	AAGGGGAAGCTCAAAAGGAACATGATGCCCTGGTGGGCTTTAC	19	7051078	0.432298	2	TRUE	FALSE	1
GUIDES_sg1761	MBD3L3	ENSG00000182315.4	CCCATCGGAGACGAGCTGCG	ATGGCCAAGGCCCATCGGAGACGAGCTGCGAGGAGGTCTGCTC	19	7056419	0.743171	2	TRUE	TRUE	100000
GUIDES_sg1762	MBD3L3	ENSG00000182315.4	TCACCAGCTGCATCTTCCGG	CCCATGAGACTCACCAGCTGCATCTTCCGGAGGAGGCCGGTGA	19	7056461	0.722152	2	TRUE	TRUE	100000
GUIDES_sg1763	MBD3L3	ENSG00000182315.4	GAAGAAACGAGAAATCCACA	GGGCTTTACAGAAGAAACGAGAAATCCACATGGTGGCCAAGGC	19	7056390	0.703038	2	TRUE	TRUE	100000
GUIDES_sg1764	MBD3L3	ENSG00000182315.4	CTCGGAAAAGAGGTGAACGC	AACAGGTGGGCTCGGAAAAGAGGTGAACGCAGGAGGCTCTCCC	19	7058604	0.617972	1	FALSE	TRUE	100000
GUIDES_sg1765	MBD3L3	ENSG00000182315.4	AACAGGTGGGCTCGGAAAAG	AACAGGTGGGCTCGGAAAAGAGGAGGTGAACGC	19	7058594	0.558865	1	FALSE	TRUE	100000
GUIDES_sg1766	MBD3L3	ENSG00000182315.4	AGCCCTGTCCAGAGATTCAC	GCTCAGCACCAGCCCTGTCCAGAGATTCACCGGCGGCCGTCCC	19	7056589	0.552581	2	TRUE	FALSE	0.8
GUIDES_sg1767	MBD3L3	ENSG00000182315.4	GGTGAATCTCTGGACAGGGC	GGGGACGGCCGGTGAATCTCTGGACAGGGCTGGTGGTGCTGAG	19	7056676	0.509875	2	TRUE	FALSE	0.692308
GUIDES_sg1768	MBD3L3	ENSG00000182315.4	CGGCCGGTGAATCTCTGGAC	GCACCGGGGACGGCCGGTGAATCTCTGGACAGGAGGGCTGGTG	19	7056671	0.440391	2	TRUE	FALSE	0
GUIDES_sg1769	MBD3L4	ENSG00000205718.4	CCCATCGGAGACGAGCTGCG	ATGGCCAAGGCCCATCGGAGACGAGCTGCGAGGAGGTCTGCTC	19	7037958	0.743171	2	TRUE	TRUE	100000
GUIDES_sg1770	MBD3L4	ENSG00000205718.4	TCACCAGCTGCATCTTCCGG	CCCATGAGACTCACCAGCTGCATCTTCCGGAGGAGGCCGGTGA	19	7038000	0.722152	2	TRUE	TRUE	100000
GUIDES_sg1771	MBD3L4	ENSG00000205718.4	GAAGAAACGAGAAATCCACA	GGGCTTTACAGAAGAAACGAGAAATCCACATGGTGGCCAAGGC	19	7037929	0.703038	2	TRUE	TRUE	100000
GUIDES_sg1772	MBD3L4	ENSG00000205718.4	ATATCCGGAGACAGGCCAGG	ACTCCTGCAGATATCCGGAGACAGGCCAGGAGGAGGGTGAAGA	19	7038366	0.686427	2	TRUE	TRUE	100000
GUIDES_sg1773	MBD3L4	ENSG00000205718.4	AAGACGCTCTCCAAATGCAG	AAGGATACTTAAGACGCTCTCCAAATGCAGTGGTGGACTTGAA	19	7038174	0.671112	2	TRUE	TRUE	100000
GUIDES_sg1774	MBD3L4	ENSG00000205718.4	GAGTCACCAATTGGCCAGAG	ATATCTGCAGGAGTCACCAATTGGCCAGAGAGGAGGGGCGGTG	19	7038004	0.658329	2	TRUE	TRUE	100000
GUIDES_sg1775	MBD3L4	ENSG00000205718.4	CTCGGAAAAGAGGTGAACGC	AACAGGTGGGCTCGGAAAAGAGGTGAACGCAGGAGGCTCTCCC	19	7040143	0.617972	1	FALSE	TRUE	100000
GUIDES_sg1776	MBD3L4	ENSG00000205718.4	AACAGGTGGGCTCGGAAAAG	AACAGGTGGGCTCGGAAAAGAGGAGGTGAACGC	19	7040133	0.558865	1	FALSE	TRUE	100000
GUIDES_sg1777	MBD3L5	ENSG00000237247.4	CCCATCGGAGACGAGCTGCG	ATGGCCAAGGCCCATCGGAGACGAGCTGCGAGGAGGTCTGCTC	19	7032410	0.743171	2	TRUE	TRUE	100000
GUIDES_sg1778	MBD3L5	ENSG00000237247.4	TCACCAGCTGCATCTTCCGG	CCCATGAGACTCACCAGCTGCATCTTCCGGAGGAGGCCGGTGA	19	7032452	0.722152	2	TRUE	TRUE	100000
GUIDES_sg1779	MBD3L5	ENSG00000237247.4	GAAGAAACGAGAAATCCACA	GGGCTTTACAGAAGAAACGAGAAATCCACATGGTGGCCAAGGC	19	7032381	0.703038	2	TRUE	TRUE	100000
GUIDES_sg1780	MBD3L5	ENSG00000237247.4	ATATCCGGAGACAGGCCAGG	ACTCCTGCAGATATCCGGAGACAGGCCAGGAGGAGGGTGAAGA	19	7032818	0.686427	2	TRUE	TRUE	100000
GUIDES_sg1781	MBD3L5	ENSG00000237247.4	CAGGCAGAAATGCTGACAGG	GCTGGCCAGGCAGGCAGAAATGCTGACAGGTGGTGGGTGAAGC	19	7032898	0.625365	2	TRUE	FALSE	0.8
GUIDES_sg1782	MBD3L5	ENSG00000237247.4	CTCGGAAAAGAGGTGAACGC	AACAGGTGGGCTCGGAAAAGAGGTGAACGCAGGAGGCTCTCCC	19	7030655	0.617972	1	FALSE	TRUE	100000
GUIDES_sg1783	MBD3L5	ENSG00000237247.4	AGGCAGGCAGAAATGCTGAC	CAGGCTGGCCAGGCAGGCAGAAATGCTGACAGGAGGTGGGTGA	19	7032895	0.58199	2	TRUE	FALSE	0.785497
GUIDES_sg1784	MBD3L5	ENSG00000237247.4	AACAGGTGGGCTCGGAAAAG	AACAGGTGGGCTCGGAAAAGAGGAGGTGAACGC	19	7030645	0.558865	1	FALSE	TRUE	100000
GUIDES_sg1785	MBD4	ENSG00000129071.5	GGAGAAGTATCCTTCAGCTG	GGAAGTTTCTGGAGAAGTATCCTTCAGCTGAGGAGGTAGCAAG	3	129151994	0.692954	6	FALSE	FALSE	0	HhH-GPD
GUIDES_sg1786	MBD4	ENSG00000129071.5	CGAAGATCGTAGAGACCAAG	GGTTTTTGCCCGAAGATCGTAGAGACCAAGAGGAGGTTTAAGA	3	129151986	0.66871	6	FALSE	FALSE	0	HhH-GPD
GUIDES_sg1787	MBD4	ENSG00000129071.5	TGACACATCTCTCCAGTCTG	TAAGAAGTTCTGACACATCTCTCCAGTCTGCGGCGGTTCTTGC	3	129152021	0.66256	6	FALSE	FALSE	0	HhH-GPD
GUIDES_sg1788	MBD4	ENSG00000129071.5	GTTCTTGCTACCTCAGCTGA	CCAGTCTGCGGTTCTTGCTACCTCAGCTGAAGGAGGATACTTC	3	129152043	0.626273	6	FALSE	FALSE	0	HhH-GPD
GUIDES_sg1789	MBD4	ENSG00000129071.5	ATTTTACTGTACTTTCTAAA	GAAGATTTTGATTTTACTGTACTTTCTAAAAGGAGGGGTATCA	3	129155394	0.369427	3	FALSE	FALSE	0	MBD
GUIDES_sg1790	MBD4	ENSG00000129071.5	TCGCTACTATATTTCTCAAT	AAGCTTCTCATCGCTACTATATTTCTCAATCGGCGGACCTCAG	3	129152817	0.343146	5	FALSE	FALSE	0	HhH-GPD
GUIDES_sg1791	MBD4	ENSG00000129071.5	ATAATTAGCAAGTGAACTTT	TTTTGTGAAGATAATTAGCAAGTGAACTTTTGGTGGATCTGAA	3	129156125	0.233246	3	FALSE	FALSE	0	MBD
GUIDES_sg1792	MBD4	ENSG00000129071.5	GCTAATTATCTTCACAAAAA	AAGTTCACTTGCTAATTATCTTCACAAAAATGGTGGAGAGACT	3	129155342	0.178724	3	FALSE	FALSE	0	MBD
GUIDES_sg1793	MBD5	ENSG00000204406.7	AAGTTGAAGACACTAACAGA	GGAGCCCGAGAAGTTGAAGACACTAACAGAAGGAGGTTTGGAA	2	149260036	0.662509	17	FALSE	FALSE	0
GUIDES_sg1794	MBD5	ENSG00000204406.7	CAGAATCTCCAGGCGTTCCA	CCAGGGGTACCAGAATCTCCAGGCGTTCCAAGGAGGACAGTCC	2	149243452	0.606094	15	FALSE	FALSE	0
GUIDES_sg1795	MBD5	ENSG00000204406.7	CCCAGCTAACAATAACCCCA	CAATTCCTTGCCCAGCTAACAATAACCCCATGGTGGCTTGTCT	2	149243493	0.603347	15	FALSE	FALSE	0
GUIDES_sg1796	MBD5	ENSG00000204406.7	GGGTTATTGTTAGCTGGGCA	ACAAGCCATGGGGTTATTGTTAGCTGGGCAAGGAGGAATTGTG	2	149243358	0.592362	15	FALSE	FALSE	0
GUIDES_sg1797	MBD5	ENSG00000204406.7	GTTAGCTGGGCAAGGAATTG	TGGGGTTATTGTTAGCTGGGCAAGGAATTGTGGTGGACTGTCC	2	149243366	0.570728	15	FALSE	FALSE	0
GUIDES_sg1798	MBD5	ENSG00000204406.7	TGGAAGCCTACAGCCGTGTC	ACAGAAGGTTTGGAAGCCTACAGCCGTGTCCGGCGGAAAAGGA	2	149260061	0.551733	17	FALSE	FALSE	0
GUIDES_sg1799	MBD5	ENSG00000204406.7	CATTTTGTCCAGTTCACTCA	CAGTCCCAGACATTTTGTCCAGTTCACTCATGGTGGCCTCATG	2	149267657	0.527868	18	FALSE	FALSE	0
GUIDES_sg1800	MBD5	ENSG00000204406.7	CCTACAGCCGTGTCCGGAAA	GGTTTGGAAGCCTACAGCCGTGTCCGGAAAAGGAGGAACAGAA	2	149260067	0.525857	17	FALSE	FALSE	0
GUIDES_sg1801	MBD6	ENSG00000166987.10	ATAGTGGCTGAAGACACTGG	GGGCAGGTGCATAGTGGCTGAAGACACTGGTGGTGGCTGAGAG	12	57919686	0.777556	9	FALSE	FALSE	0
GUIDES_sg1802	MBD6	ENSG00000166987.10	GACTTTCTGACTACTCCCGG	GCCACGACGAGACTTTCTGACTACTCCCGGGGGGGGCACCTGA	12	57922495	0.773263	14	FALSE	FALSE	0
GUIDES_sg1803	MBD6	ENSG00000166987.10	CCTACAACTCCACTTAATGG	TCGAGTTCCTCCTACAACTCCACTTAATGGGGGGGGTCCTGGC	12	57919227	0.723542	9	FALSE	FALSE	0
GUIDES_sg1804	MBD6	ENSG00000166987.10	GTAGTCAGAAAGTCTCGTCG	GCCCCCGGGAGTAGTCAGAAAGTCTCGTCGTGGTGGCCGTAGG	12	57922480	0.721878	14	FALSE	FALSE	0
GUIDES_sg1805	MBD6	ENSG00000166987.10	ACCTACCTCCAGTGTCACCA	AACCTGGACCACCTACCTCCAGTGTCACCACGGCGGCAACTAC	12	57921341	0.714175	11	FALSE	FALSE	0
GUIDES_sg1806	MBD6	ENSG00000166987.10	CCATTAAGTGGAGTTGTAGG	GCCAGGACCCCCATTAAGTGGAGTTGTAGGAGGAGGAACTCGA	12	57920094	0.708081	9	FALSE	FALSE	0
GUIDES_sg1807	MBD6	ENSG00000166987.10	AGTTGCCGTGGTGACACTGG	CCGGGTCAGTAGTTGCCGTGGTGACACTGGAGGAGGTAGGTGG	12	57921403	0.705952	11	FALSE	FALSE	0
GUIDES_sg1808	MBD6	ENSG00000166987.10	AGTTGTATGAGGGAGCATTG	GCAGCTCCCCAGTTGTATGAGGGAGCATTGAGGAGGCTGATAG	12	57919885	0.702803	9	FALSE	FALSE	0
GUIDES_sg1809	MBIP	ENSG00000151332.14	ATGCAGGCTGGAATGCCGAG	CTAAAGAGCAATGCAGGCTGGAATGCCGAGAGGAGGCTCTGGA	14	36785959	0.71323	3	FALSE	FALSE	0
GUIDES_sg1810	MBIP	ENSG00000151332.14	ATTCCTTCAGGTCTAGTCTG	TGACCCTGGAATTCCTTCAGGTCTAGTCTGTGGTGGTCCGTAT	14	36780902	0.666072	8	FALSE	FALSE	0
GUIDES_sg1811	MBIP	ENSG00000151332.14	AACAGCATGCTTCGAGACTG	TCATAAACCTAACAGCATGCTTCGAGACTGTGGTGGTAATCAG	14	36780869	0.653282	8	FALSE	FALSE	0
GUIDES_sg1812	MBIP	ENSG00000151332.14	GGACCACAGACTAGACCTGA	GAATACATACGGACCACAGACTAGACCTGAAGGAGGAATTCCA	14	36780821	0.638026	8	FALSE	FALSE	0
GUIDES_sg1813	MBIP	ENSG00000151332.14	AAAATATTGAGGCCCACTTG	GAACGACTACAAAATATTGAGGCCCACTTGCGGCGGTTACAGA	14	36780918	0.627456	8	FALSE	FALSE	0
GUIDES_sg1814	MBIP	ENSG00000151332.14	TTCCATTGGCGACCTACAAG	ATGACAAATTTTCCATTGGCGACCTACAAGAGGAGGAAGAAAA	14	36784023	0.614441	4	FALSE	FALSE	0
GUIDES_sg1815	MBIP	ENSG00000151332.14	GAACAAGCTCCAGAGCCTCT	CAATCGATTGGAACAAGCTCCAGAGCCTCTCGGCGGCATTCCA	14	36785959	0.61308	3	FALSE	FALSE	0
GUIDES_sg1816	MBIP	ENSG00000151332.14	GCGATTTTTACCCCTTACCC	AAGAACTGATGCGATTTTTACCCCTTACCCCGGCGGATTTAAA	14	36781207	0.60219	7	FALSE	FALSE	0
GUIDES_sg1817	MBTD1	ENSG00000011258.11	GAGTAGAAGTGGTTGACAAG	CCTTGCATGAGAGTAGAAGTGGTTGACAAGAGGAGGCATTTGT	17	49280121	0.702861	12	FALSE	FALSE	0	MBT
GUIDES_sg1818	MBTD1	ENSG00000011258.11	GTGTCGAACACGAGTAGCAG	AGAGGCATTTGTGTCGAACACGAGTAGCAGTGGTGGTGGAAAG	17	49280149	0.661839	12	FALSE	FALSE	0	MBT
GUIDES_sg1819	MBTD1	ENSG00000011258.11	GACAGGGAAAATAGAAGGAG	CACAGAAACCGACAGGGAAAATAGAAGGAGAGGAGGTTGCATG	17	49272637	0.661376	15	FALSE	FALSE	0	MBT
GUIDES_sg1820	MBTD1	ENSG00000011258.11	GTGGTGGAAAGTGTAATTGG	ACGAGTAGCAGTGGTGGAAAGTGTAATTGGAGGAGGAAGATTA	17	49280168	0.656618	12	FALSE	FALSE	0	MBT
GUIDES_sg1821	MBTD1	ENSG00000011258.11	TCGAACACGAGTAGCAGTGG	GGCATTTGTGTCGAACACGAGTAGCAGTGGTGGTGGAAAGTGT	17	49280152	0.644843	12	FALSE	FALSE	0	MBT
GUIDES_sg1822	MBTD1	ENSG00000011258.11	AAATAGAAGGAGAGGTTGCA	CCGACAGGGAAAATAGAAGGAGAGGTTGCATGGTGGTAACAGA	17	49272645	0.620603	15	FALSE	FALSE	0	MBT
GUIDES_sg1823	MBTD1	ENSG00000011258.11	AAGCAGCAGACGGATCTGAC	GATGGCTCAGAAGCAGCAGACGGATCTGACTGGTGGTTCTGTT	17	49272637	0.613303	15	FALSE	FALSE	0	MBT
GUIDES_sg1824	MBTD1	ENSG00000011258.11	TCTCCTTCTATTTTCCCTGT	CCATGCAACCTCTCCTTCTATTTTCCCTGTCGGCGGTTTCTGT	17	49272678	0.578075	15	FALSE	FALSE	0	MBT
GUIDES_sg1825	MCRS1	ENSG00000187778.9	GCGCCTCAGCAACAACTCTG	GCTCCAAATGGCGCCTCAGCAACAACTCTGTGGTGGTGGAGGT	12	49952745	0.719758	16	FALSE	FALSE	0	FHA
GUIDES_sg1826	MCRS1	ENSG00000187778.9	GTCATCAAGCTGAAGAACAA	GTCATCAAGCTGAAGAACAACGGCGGTGATTTC	12	49952647	0.659471	16	FALSE	FALSE	0	FHA
GUIDES_sg1827	MCRS1	ENSG00000187778.9	GCTGAACTTCTCTGATGCAG	GGGACCAAGTGCTGAACTTCTCTGATGCAGAGGAGGACCTGAT	12	49954125	0.640407	11	FALSE	FALSE	0
GUIDES_sg1828	MCRS1	ENSG00000187778.9	TGATTTCTTCATTGCCAATG	AGAACAACGGTGATTTCTTCATTGCCAATGAGGAGGGTCGACG	12	49952670	0.633259	16	FALSE	FALSE	0	FHA
GUIDES_sg1829	MCRS1	ENSG00000187778.9	CCACCACAGAGTTGTTGCTG	CCACCACAGAGTTGTTGCTGAGGAGGCGCCATT	12	49952647	0.627304	16	FALSE	FALSE	0	FHA
GUIDES_sg1830	MCRS1	ENSG00000187778.9	GCATAAGTGGCAGGTGCTAG	AACAGGAACTGCATAAGTGGCAGGTGCTAGTGGTGGACAGCAT	12	49953589	0.604869	13	FALSE	FALSE	0
GUIDES_sg1831	MCRS1	ENSG00000187778.9	ACAGGAACTGCATAAGTGGC	GGCAGCTGGAACAGGAACTGCATAAGTGGCAGGAGGTGCTAGT	12	49953580	0.602776	13	FALSE	FALSE	0
GUIDES_sg1832	MCRS1	ENSG00000187778.9	CATCAGAGAAGTTCAGCACT	AGGTCCTCTGCATCAGAGAAGTTCAGCACTTGGTGGTCCCCTT	12	49954128	0.554099	11	FALSE	FALSE	0
GUIDES_sg1833	1	ENSG00000137337.10	ACAGGAACTTGACTGTCCGG	CCCAGGGCACACAGGAACTTGACTGTCCGGCGGCGGATGCGAT	6	30670950	0.788852	13	FALSE	FALSE	0
GUIDES_sg1834	1	ENSG00000137337.10	GTGGTCAGAGCAAAACACTG	ATAGCTCAGGGTGGTCAGAGCAAAACACTGAGGAGGTCTTCCA	6	30673365	0.777292	11	FALSE	FALSE	0
GUIDES_sg1835	1	ENSG00000137337.10	GTCACCACATATTCATCCGG	CTCAGGGTCGGTCACCACATATTCATCCGGGGGGGGTAAGAAG	6	30670627	0.71093	14	FALSE	FALSE	0
GUIDES_sg1836	1	ENSG00000137337.10	AACCGGCATAGCTCTTACTG	GGGTGGTAGGAACCGGCATAGCTCTTACTGTGGTGGAAGACCT	6	30671897	0.705655	11	FALSE	FALSE	0
GUIDES_sg1837	1	ENSG00000137337.10	AGGAGATTGGAATTCAGGGG	CTGTGGTGACAGGAGATTGGAATTCAGGGGTGGTGGTAGGAAC	6	30671870	0.700285	11	FALSE	FALSE	0
GUIDES_sg1838	1	ENSG00000137337.10	AGGTAGATCTAGGTTCACCC	TGGAACCAGCAGGTAGATCTAGGTTCACCCCGGCGGAGCTCCA	6	30673714	0.696407	11	FALSE	FALSE	0
GUIDES_sg1839	1	ENSG00000137337.10	GTAAGAAGAAACCAGCCTTG	TCATCCGGGGGTAAGAAGAAACCAGCCTTGCGGCGGGACTAAG	6	30670649	0.689557	14	FALSE	FALSE	0
GUIDES_sg1840	1	ENSG00000137337.10	GATGTCGTGACTCCAAAACC	GATGTCGTGACTCCAAAACCAGGAGGCAAGAGA	6	30671214	0.642018	12	FALSE	FALSE	0
GUIDES_sg1841	MEAF6	ENSG00000163875.11	GGAAGTTTAAGGAAGCTGAG	CGAAGGAACCGGAAGTTTAAGGAAGCTGAGCGGCGGCTCTTCA	1	37975107	0.778288	3	FALSE	FALSE	0
GUIDES_sg1842	MEAF6	ENSG00000163875.11	CCAATAGCAAAAATGATCGA	TTTAGAAACTCCAATAGCAAAAATGATCGAAGGAGGAACCGGA	1	37975080	0.629345	3	FALSE	FALSE	0
GUIDES_sg1843	MEAF6	ENSG00000163875.11	GAGGACCCTGAGGATCTGGA	GCCCAGCCAGGAGGACCCTGAGGATCTGGATGGTGGATCTGTG	1	37967495	0.617406	5	FALSE	FALSE	0
GUIDES_sg1844	MEAF6	ENSG00000163875.11	GCGGCTCTTCAGTAAATCCT	AGGAAGCTGAGCGGCTCTTCAGTAAATCCTCGGCGGTTACCTC	1	37975126	0.609038	3	FALSE	FALSE	0
GUIDES_sg1845	MEAF6	ENSG00000163875.11	TCAGGAAAATGAGCCCAGCC	ACTTCCACAATCAGGAAAATGAGCCCAGCCAGGAGGAGGACCC	1	37967473	0.565325	5	FALSE	FALSE	0
GUIDES_sg1846	MEAF6	ENSG00000163875.11	TTCGCTTTTTATGGCTGCTG	TTTTTATTCTTTCGCTTTTTATGGCTGCTGTGGTGGTGACTCC	1	37967443	0.539013	5	FALSE	FALSE	0
GUIDES_sg1847	MEAF6	ENSG00000163875.11	GCAAAAATGATCGAAGGAAC	AACTCCAATAGCAAAAATGATCGAAGGAACCGGCGGAAGTTTA	1	37975086	0.532177	3	FALSE	FALSE	0
GUIDES_sg1848	MEAF6	ENSG00000163875.11	TTCTCCAGACTTCCACAATC	AAAGTGACACTTCTCCAGACTTCCACAATCAGGAGGAAAATGA	1	37967455	0.518935	5	FALSE	FALSE	0
GUIDES_sg1849	MECP2	ENSG00000169057.15	CATCATACTTCCCAGCAGAG	ATCAAATACACATCATACTTCCCAGCAGAGCGGCGGCCAGATT	X	153297690	0.768774	10	FALSE	FALSE	0	MBD
GUIDES_sg1850	MECP2	ENSG00000169057.15	GGACACGGAAGCTTAAGCAA	CCTGAAGGCTGGACACGGAAGCTTAAGCAAAGGAGGAAATCTG	X	153297961	0.6929	10	FALSE	FALSE	0	MBD
GUIDES_sg1851	MECP2	ENSG00000169057.15	TCCTCCTCCTCCGCTCGGCG	CCTCGCCTCCTCCTCCTCCTCCGCTCGGCGCGGCGGCGGCGGC	X	153363100	0.631813	1	FALSE	FALSE	0.0198718
GUIDES_sg1852	MECP2	ENSG00000169057.15	GGTCATCATACATGGGTCCC	GGCAGGGTGGGGTCATCATACATGGGTCCCCGGCGGTCACGGA	X	153297762	0.583375	10	FALSE	FALSE	0	MBD
GUIDES_sg1853	MECP2	ENSG00000169057.15	TCCTCCTCCGCTCGGCGCGG	CGCCTCCTCCTCCTCCTCCGCTCGGCGCGGCGGCGGCGGCGGC	X	153363103	0.561833	1	FALSE	FALSE	0.0170455
GUIDES_sg1854	MECP2	ENSG00000169057.15	TGTCCAGCCTTCAGGCAGGG	TAAGCTTCCGTGTCCAGCCTTCAGGCAGGGTGGTGGGGTCATC	X	153297739	0.548779	10	FALSE	FALSE	0	MBD
GUIDES_sg1855	MECP2	ENSG00000169057.15	GCCGCCGCCGCGCCGAGCGG	GGCCGCCGCCGCCGCCGCCGCGCCGAGCGGAGGAGGAGGAGGA	X	153363092	0.442079	1	FALSE	FALSE	0.27412
GUIDES_sg1856	MECP2	ENSG00000169057.15	TCCTCCGCTCGGCGCGGCGG	CTCCTCCTCCTCCTCCGCTCGGCGCGGCGGCGGCGGCGGCGGC	X	153363106	0.420554	1	FALSE	FALSE	0.207818
GUIDES_sg1857	MEN1	ENSG00000133895.10	CCAGACAGTCAATGCCGGTG	ACCGCAGGGGCCAGACAGTCAATGCCGGTGTGGTGGCTGAGCG	11	64575560	0.705863	3	FALSE	FALSE	0	Menin
GUIDES_sg1858	MEN1	ENSG00000133895.10	TAGGGACTGCACAAGAAAGG	CAAAACGGCCTAGGGACTGCACAAGAAAGGTGGTGGCCCAGCC	11	64572543	0.691007	8	FALSE	FALSE	0	Menin
GUIDES_sg1859	MEN1	ENSG00000133895.10	CGACGGCATCTGCAAATGGG	TGCGATTCTACGACGGCATCTGCAAATGGGAGGAGGAGGGCAG	11	64572590	0.680164	8	FALSE	FALSE	0	Menin
GUIDES_sg1860	MEN1	ENSG00000133895.10	GCGCTGTGACCGCAAGATGG	GATCATACATGCGCTGTGACCGCAAGATGGAGGAGGTGGCGTT	11	64575072	0.670265	4	FALSE	FALSE	0	Menin
GUIDES_sg1861	MEN1	ENSG00000133895.10	CACCTGCTGCGATTCTACGA	GTGCTTCGCCCACCTGCTGCGATTCTACGACGGCGGCATCTGC	11	64572573	0.656907	8	FALSE	FALSE	0	Menin
GUIDES_sg1862	MEN1	ENSG00000133895.10	CATTGACTGTCTGGCCCCTG	GCCACACCGGCATTGACTGTCTGGCCCCTGCGGCGGTCCTCGT	11	64575399	0.65456	3	FALSE	FALSE	0	Menin
GUIDES_sg1863	MEN1	ENSG00000133895.10	CTGGCACGGCAAGGGCAACG	CTGAGGTCACCTGGCACGGCAAGGGCAACGAGGAGGACCGCAG	11	64575527	0.651483	3	FALSE	FALSE	0	Menin
GUIDES_sg1864	MEN1	ENSG00000133895.10	CAAATTGGACAGCTCCGGTG	CAAATTGGACAGCTCCGGTGTGGTGGCCTTTGC	11	64575386	0.641157	3	FALSE	FALSE	0	Menin
GUIDES_sg1865	MGA	ENSG00000174197.12	CACACACTGCCAATGAGCGG	TATCGCCGGACACACACTGCCAATGAGCGGCGGCGGCGGCGTG	15	42052628	0.662143	23	FALSE	FALSE	0	HLH
GUIDES_sg1866	MGA	ENSG00000174197.12	GGACACACACTGCCAATGAG	TATTATCGCCGGACACACACTGCCAATGAGCGGCGGCGGCGGC	15	42052625	0.656452	23	FALSE	FALSE	0	HLH
GUIDES_sg1867	MGA	ENSG00000174197.12	ACAAGGTTGGCAGAGGTGTG	CGGAGTCATCACAAGGTTGGCAGAGGTGTGTGGTGGAGTGTTC	15	42057234	0.648646	26	FALSE	FALSE	0
GUIDES_sg1868	MGA	ENSG00000174197.12	TCAAGTTGCCGGTAGTGCTG	ATCTTAAGCCTCAAGTTGCCGGTAGTGCTGTGGTGGCTCTACC	15	42057248	0.647544	26	FALSE	FALSE	0
GUIDES_sg1869	MGA	ENSG00000174197.12	AGAATTAGCAAACAGCAGGA	CATATCTCCCAGAATTAGCAAACAGCAGGAAGGAGGATCTTCT	15	42054462	0.637618	25	FALSE	FALSE	0
GUIDES_sg1870	MGA	ENSG00000174197.12	AGATGTTTATAAATAACAGG	GATCTTGGACAGATGTTTATAAATAACAGGAGGAGGGGGAAAC	15	42054514	0.633744	25	FALSE	FALSE	0
GUIDES_sg1871	MGA	ENSG00000174197.12	ACACTGCCAATGAGCGGCGG	CGCCGGACACACACTGCCAATGAGCGGCGGCGGCGGCGTGGTG	15	42052631	0.603983	23	FALSE	FALSE	0	HLH
GUIDES_sg1872	MGA	ENSG00000174197.12	TGAGAAATTAAAGATCACAT	GGGATCTCTTTGAGAAATTAAAGATCACATTGGTGGGATTACT	15	42052677	0.541024	23	FALSE	FALSE	0	HLH
GUIDES_sg1873	MLLT1	ENSG00000130382.7	AGTTCCGGTACAAGCTCCTG	CCCACCACGGAGTTCCGGTACAAGCTCCTGCGGCGGGCCGGCG	19	6230712	0.675962	4	FALSE	FALSE	0
GUIDES_sg1874	MLLT1	ENSG00000130382.7	AATGCCCGAAGGAGCAGACA	AGGTGATGGTAATGCCCGAAGGAGCAGACACGGCGGTGTCCAG	19	6227015	0.673075	5	FALSE	FALSE	0
GUIDES_sg1875	MLLT1	ENSG00000130382.7	AAGAAGACCAAACCATCCCA	CTCTGACCCCAAGAAGACCAAACCATCCCACGGCGGCTCCAAG	19	6227103	0.667385	5	FALSE	FALSE	0
GUIDES_sg1876	MLLT1	ENSG00000130382.7	CAGGTTCAGGAACAGGTCGT	GGTTGCCTTCCAGGTTCAGGAACAGGTCGTAGGAGGTGAAGCA	19	6230696	0.659433	4	FALSE	FALSE	0	YEATS
GUIDES_sg1877	MLLT1	ENSG00000130382.7	GGGTCAGAGAAGGCAGAGAG	GGTCTTCTTGGGGTCAGAGAAGGCAGAGAGTGGTGGAATTGTG	19	6227038	0.643897	5	FALSE	FALSE	0
GUIDES_sg1878	MLLT1	ENSG00000130382.7	ATGAGCTGGTGGAGCTACAC	GCCTACACGGATGAGCTGGTGGAGCTACACCGGCGGAGGCTGA	19	6213377	0.610994	12	FALSE	FALSE	0
GUIDES_sg1879	MLLT1	ENSG00000130382.7	CTACGACCTGTTCCTGAACC	TCTGCTTCACCTACGACCTGTTCCTGAACCTGGTGGAAGGCAA	19	6230626	0.507183	4	FALSE	FALSE	0	YEATS
GUIDES_sg1880	MLLT1	ENSG00000130382.7	TGCCTTCCAGGTTCAGGAAC	ACGGGCGGGTTGCCTTCCAGGTTCAGGAACAGGAGGTCGTAGG	19	6230689	0.400161	4	FALSE	FALSE	0	YEATS
GUIDES_sg1881	MLLT10	ENSG00000078403.12	AGAAAGTAATCCTAGTCCTG	GTTGCTGGTCAGAAAGTAATCCTAGTCCTGAGGAGGCACTGAA	10	22024159	0.738517	28	FALSE	FALSE	0
GUIDES_sg1882	MLLT10	ENSG00000078403.12	ACAGTGGGGGCACTAGCTAG	CAATGGCGTGACAGTGGGGGCACTAGCTAGTGGTGGAATGCAG	10	22022839	0.668914	27	FALSE	FALSE	0
GUIDES_sg1883	MLLT10	ENSG00000078403.12	GCTGGTACTTTGTCCACTGG	CTGATGAGCTGCTGGTACTTTGTCCACTGGAGGAGGTTAAGTC	10	22023048	0.651623	27	FALSE	FALSE	0
GUIDES_sg1884	MLLT10	ENSG00000078403.12	GGTCAATGGCGTGACAGTGG	GAGTTCAGCAGGTCAATGGCGTGACAGTGGGGGGGGCACTAGC	10	22022826	0.645433	27	FALSE	FALSE	0
GUIDES_sg1885	MLLT10	ENSG00000078403.12	CCTGCCGTGTCTGCAGTGGG	TTCCACCATTCCTGCCGTGTCTGCAGTGGGTGGTGGAATAATT	10	22022887	0.638974	27	FALSE	FALSE	0
GUIDES_sg1886	MLLT10	ENSG00000078403.12	CAACCTTCTTGCAGGTACAC	TACCCATAAACAACCTTCTTGCAGGTACACAGGAGGCACCCCC	10	22029088	0.631036	29	FALSE	FALSE	0
GUIDES_sg1887	MLLT10	ENSG00000078403.12	GTGGTAGCTGTGTGAAGTGG	AAATGGGTTGGTGGTAGCTGTGTGAAGTGGGGGGGGTGCCTGT	10	22029027	0.622673	29	FALSE	FALSE	0
GUIDES_sg1888	MLLT10	ENSG00000078403.12	ACTTGACTGCCAAAAAGGAA	CAAATTAAAAACTTGACTGCCAAAAAGGAACGGCGGCTTCAGT	10	22021916	0.620449	25	FALSE	FALSE	0
GUIDES_sg1889	MLLT3	ENSG00000171843.11	AACTGGTAGAGCTTCACAGA	TACCTAGATGAACTGGTAGAGCTTCACAGAAGGAGGTTAATGA	9	20353555	0.656273	15	FALSE	FALSE	0
GUIDES_sg1890	MLLT3	ENSG00000171843.11	TTGTTGGTTTTTAGTAAGGG	TACCTGGTTGTTGTTGGTTTTTAGTAAGGGTGGTGGTGGAGGT	9	20360766	0.609081	13	FALSE	FALSE	0
GUIDES_sg1891	MLLT3	ENSG00000171843.11	GAAGCTCTACCAGTTCATCT	AACCTTCTGTGAAGCTCTACCAGTTCATCTAGGAGGTATGCCT	9	20353586	0.56942	15	FALSE	FALSE	0
GUIDES_sg1892	MLLT3	ENSG00000171843.11	TTGGTTTTTAGTAAGGGTGG	CTGGTTGTTGTTGGTTTTTAGTAAGGGTGGTGGTGGAGGTTCG	9	20360769	0.544713	13	FALSE	FALSE	0
GUIDES_sg1893	MLLT3	ENSG00000171843.11	TCAGATAAGCAAATAAAGAA	GCAAAGCAAATCAGATAAGCAAATAAAGAATGGTGGTGAATGT	9	20354861	0.542839	14	FALSE	FALSE	0
GUIDES_sg1894	MLLT3	ENSG00000171843.11	CCTTGTTGCCTGGTCTGGGA	CCTTGTTGCCTGGTCTGGGATGGTGGTGTGAAG	9	20365685	0.523177	11	FALSE	FALSE	0
GUIDES_sg1895	MLLT3	ENSG00000171843.11	GTTTTTAGTAAGGGTGGTGG	GTTGTTGTTGGTTTTTAGTAAGGGTGGTGGAGGAGGTTCGTGA	9	20360772	0.519553	13	FALSE	FALSE	0
GUIDES_sg1896	MLLT3	ENSG00000171843.11	GGTCTGGGATGGTGTGAAGC	CTTGTTGCCTGGTCTGGGATGGTGTGAAGCTGGTGGAGCTGGA	9	20365696	0.497753	11	FALSE	FALSE	0
GUIDES_sg1897	MLLT6	ENSG00000108292.12	TCTGGTCGAAGAGTGCGGGG	GCAGAGGCTGTCTGGTCGAAGAGTGCGGGGAGGAGGCTGCTGA	17	36876130	0.694713	15	FALSE	FALSE	0
GUIDES_sg1898	MLLT6	ENSG00000108292.12	TTCCTCTTCCTCCCACCACG	CCTCCTCGGCTTCCTCTTCCTCCCACCACGAGGAGGCCAGCAC	17	36871898	0.68193	10	FALSE	FALSE	0
GUIDES_sg1899	MLLT6	ENSG00000108292.12	GTGGGTAGAAGGGAGGCTAA	TTCCAAAGATGTGGGTAGAAGGGAGGCTAAAGGAGGTAGAGCC	17	36874181	0.652177	13	FALSE	FALSE	0
GUIDES_sg1900	MLLT6	ENSG00000108292.12	GGGCGGCCAGTTAGACCCGG	CACCCTGTGGGGGCGGCCAGTTAGACCCGGCGGCGGCCCCAGG	17	36876079	0.626105	15	FALSE	FALSE	0
GUIDES_sg1901	MLLT6	ENSG00000108292.12	CAGACAGCCTCTGCACCCTG	ACTCTTCGACCAGACAGCCTCTGCACCCTGTGGTGGGGGCGGC	17	36876056	0.594771	15	FALSE	FALSE	0
GUIDES_sg1902	MLLT6	ENSG00000108292.12	GGCCCCAGGGACGACTAACA	TAGACCCGGCGGCCCCAGGGACGACTAACATGGTGGAGCAGCT	17	36876100	0.590791	15	FALSE	FALSE	0
GUIDES_sg1903	MLLT6	ENSG00000108292.12	GGGATTAACGGCACCCATGG	GGGAGAGGAGGGGATTAACGGCACCCATGGGGGGGGTTCCAAA	17	36874148	0.571941	13	FALSE	FALSE	0
GUIDES_sg1904	MLLT6	ENSG00000108292.12	CCACATCTTTGGAACCCCCA	TCCCTTCTACCCACATCTTTGGAACCCCCATGGTGGGTGCCGT	17	36874158	0.567956	13	FALSE	FALSE	0
GUIDES_sg1905	MORF4L1	ENSG00000185787.10	GATAATTGAGTAATAAAGCA	AAATCGTGAAGATAATTGAGTAATAAAGCAAGGAGGCTCTTCT	15	79187197	0.598445	18	FALSE	FALSE	0	MRG
GUIDES_sg1906	MORF4L1	ENSG00000185787.10	CCAAATAATCTCAGGAGATG	CCAAATAATCTCAGGAGATGTGGTGGCGCTCCA	15	79186418	0.595608	17	FALSE	FALSE	0.0571429	MRG
GUIDES_sg1907	MORF4L1	ENSG00000185787.10	AATGTTGGCTTATACACCTC	GAATTGGAGCAATGTTGGCTTATACACCTCTGGTGGATGAGAA	15	79187194	0.577618	18	FALSE	FALSE	0	MRG
GUIDES_sg1908	MORF4L1	ENSG00000185787.10	GTGAGACCCCTCAGCCTCCT	GGCAGTACCAGTGAGACCCCTCAGCCTCCTCGGCGGAAGAAAA	15	79183875	0.557236	14	FALSE	FALSE	0	MRG
GUIDES_sg1909	MORF4L1	ENSG00000185787.10	TCCCGATGCACCCATGTCCC	TTGCAGATCATCCCGATGCACCCATGTCCCAGGAGGTGTATGG	15	79186536	0.495748	17	FALSE	FALSE	0.032967	MRG
GUIDES_sg1910	MORF4L1	ENSG00000185787.10	CGCTCCATACACCTGGGACA	GGAGATGTGGCGCTCCATACACCTGGGACATGGTGGGTGCATC	15	79186441	0.453049	17	FALSE	FALSE	0	MRG
GUIDES_sg1911	MORF4L1	ENSG00000185787.10	TCTCAAATTTATAGAGTAGC	TACTGTGGTCTCTCAAATTTATAGAGTAGCTGGTGGGTACCCA	15	79186506	0.402412	17	FALSE	FALSE	0	MRG
GUIDES_sg1912	MORF4L1	ENSG00000185787.10	AGCCACGGTTTTAGCTCTTC	GTCATCAACAAGCCACGGTTTTAGCTCTTCAGGAGGAATCTTT	15	79184610	0.281369	15	FALSE	FALSE	0.0464286	MRG
GUIDES_sg1913	MORF4L2	ENSG00000123562.12	ACCCCCCTTCAGGATCCGTG	TCTGCAGAGAACCCCCCTTCAGGATCCGTGAGGAGGAAGACCA	X	102931304	0.735049	6	TRUE	FALSE	0	MRG
GUIDES_sg1914	MORF4L2	ENSG00000123562.12	GAGCATCAGGGTGAGCCAAG	TGGGACATTGGAGCATCAGGGTGAGCCAAGAGGAGGATTTCAG	X	102931323	0.684868	6	TRUE	FALSE	0	MRG
GUIDES_sg1915	MORF4L2	ENSG00000123562.12	AGCTGCTCTACAAATTTGAG	TTGGGCACTCAGCTGCTCTACAAATTTGAGAGGAGGCCCCAGT	X	102931697	0.684001	6	TRUE	FALSE	0	MRG
GUIDES_sg1916	MORF4L2	ENSG00000123562.12	AAATGTAGATGCAATTCTGG	CTGCCAAGAAAAATGTAGATGCAATTCTGGAGGAGGAGTATGC	X	102931566	0.677061	6	TRUE	FALSE	0	MRG
GUIDES_sg1917	MORF4L2	ENSG00000123562.12	CGCCTCCTCACTTTCAACAG	TATTCTTAAACGCCTCCTCACTTTCAACAGTGGTGGGGTCTGC	X	102931633	0.662119	6	TRUE	FALSE	0	MRG
GUIDES_sg1918	MORF4L2	ENSG00000123562.12	GGCGTTTAAGAATAGAATGG	AAAGTGAGGAGGCGTTTAAGAATAGAATGGAGGAGGTTAAAGT	X	102931446	0.653362	6	TRUE	FALSE	0	MRG
GUIDES_sg1919	MORF4L2	ENSG00000123562.12	AGACCCCACTGTTGAAAGTG	GGGCCCGGGCAGACCCCACTGTTGAAAGTGAGGAGGAGGCGTT	X	102931422	0.641198	6	TRUE	FALSE	0	MRG
GUIDES_sg1920	MORF4L2	ENSG00000123562.12	AATAGCCCAACAATAATGCA	AAATCATGCAAATAGCCCAACAATAATGCAAGGAGGCTTTTCT	X	102931209	0.636454	6	TRUE	FALSE	0	MRG
GUIDES_sg1921	MRGBP	ENSG00000101189.5	AGTTCAGCCAGAACATCGGG	ATTCGGGACAAGTTCAGCCAGAACATCGGGCGGCGGCAGGTCC	20	61428520	0.758798	2	FALSE	FALSE	0	CT20
GUIDES_sg1922	MRGBP	ENSG00000101189.5	TGTCCCGAATACAAATCATG	TGGCTGAACTTGTCCCGAATACAAATCATGTGGTGGAAGTGTC	20	61428564	0.683457	2	FALSE	FALSE	0	CT20
GUIDES_sg1923	MRGBP	ENSG00000101189.5	TTCCATTCCCGAATCCAGAG	TCTGAGATTCTTCCATTCCCGAATCCAGAGAGGAGGAACTTCG	20	61429974	0.639524	3	FALSE	FALSE	0	CT20
GUIDES_sg1924	MRGBP	ENSG00000101189.5	CAGATGGTCCCAGATGACCT	ACATGGTGCTCAGATGGTCCCAGATGACCTTGGTGGATGGGAC	20	61428508	0.621439	2	FALSE	FALSE	0	CT20
GUIDES_sg1925	MRGBP	ENSG00000101189.5	CCTGAATGATCTCTTCTGGA	TCTCGGACCTCCTGAATGATCTCTTCTGGAAGGAGGACGAAGT	20	61429970	0.618023	3	FALSE	FALSE	0	CT20
GUIDES_sg1926	MRGBP	ENSG00000101189.5	GACAAGTTCAGCCAGAACAT	TTGTATTCGGGACAAGTTCAGCCAGAACATCGGCGGGCGGCAG	20	61428516	0.586469	2	FALSE	FALSE	0	CT20
GUIDES_sg1927	MRGBP	ENSG00000101189.5	TTCCTCTCTGGATTCGGGAA	AAGGACGAAGTTCCTCTCTGGATTCGGGAATGGTGGAAGAATC	20	61429999	0.523792	3	FALSE	FALSE	0	CT20
GUIDES_sg1928	MRGBP	ENSG00000101189.5	GGAAGGACGAAGTTCCTCTC	GATCTCTTCTGGAAGGACGAAGTTCCTCTCTGGTGGATTCGGG	20	61429987	0.504742	3	FALSE	FALSE	0	CT20
GUIDES_sg1929	MSL1	ENSG00000188895.7	CCTATTAAAGAGGAACCCTG	TAAGCACTCTCCTATTAAAGAGGAACCCTGTGGTGGTTCCTTA	17	38285611	0.7888	4	FALSE	FALSE	0
GUIDES_sg1930	MSL1	ENSG00000188895.7	GGAATCCTCTCCAAAGAAGG	TACCATTACGGGAATCCTCTCCAAAGAAGGAGGAGGAGACTGT	17	38285865	0.713989	4	FALSE	FALSE	0
GUIDES_sg1931	MSL1	ENSG00000188895.7	ACGACACAAATACATTTCTG	GCTGGTGCCAACGACACAAATACATTTCTGTGGTGGTGGAAAG	17	38285587	0.698831	4	FALSE	FALSE	0
GUIDES_sg1932	MSL1	ENSG00000188895.7	CTATGAAACTGAAGAGAGAG	TGTTTCAGGGCTATGAAACTGAAGAGAGAGAGGAGGAAACAGA	17	38282541	0.672264	3	FALSE	FALSE	0
GUIDES_sg1933	MSL1	ENSG00000188895.7	ATGACAGTGTGTTTTCGAAG	CAGAACCTGGATGACAGTGTGTTTTCGAAGCGGCGGCATGCAA	17	38289321	0.656081	8	FALSE	FALSE	0
GUIDES_sg1934	MSL1	ENSG00000188895.7	AGAAAAGCCCCGGTCTTCAG	AAGAAACCCCAGAAAAGCCCCGGTCTTCAGTGGTGGACACCCC	17	38285685	0.640887	4	FALSE	FALSE	0
GUIDES_sg1935	MSL1	ENSG00000188895.7	AATTAAACTGGAGTGCCAGC	TATCTGAGAAAATTAAACTGGAGTGCCAGCCGGCGGAGCTTTC	17	38282583	0.637259	3	FALSE	FALSE	0
GUIDES_sg1936	MSL1	ENSG00000188895.7	CCAAGCCCTTCTCATGTGGG	ACTCTGCCTCCCAAGCCCTTCTCATGTGGGCGGCGGAGTGGAA	17	38282636	0.632825	3	FALSE	FALSE	0
GUIDES_sg1937	MSL2	ENSG00000174579.3	GGTCGTAGTTGAGCACTAGG	GGGTCTCCGGGGTCGTAGTTGAGCACTAGGCGGCGGCTCGCGG	3	135913911	0.746702	4	FALSE	FALSE	0
GUIDES_sg1938	MSL2	ENSG00000174579.3	CTAGTGCTCAACTACGACCC	CGCGAGCCGCCTAGTGCTCAACTACGACCCCGGCGGAGACCCC	3	135913878	0.724791	4	FALSE	FALSE	0
GUIDES_sg1939	MSL2	ENSG00000174579.3	ATAGCAACTGTTCCCAATGG	TCTTCAACCTATAGCAACTGTTCCCAATGGAGGAGGCACAACA	3	135871018	0.702684	6	TRUE	FALSE	0
GUIDES_sg1940	MSL2	ENSG00000174579.3	ACTGCAGATATCAATGCCTG	CTTCACTGAAACTGCAGATATCAATGCCTGTGGTGGAACATAA	3	135870977	0.701249	6	TRUE	FALSE	0
GUIDES_sg1941	MSL2	ENSG00000174579.3	CAATGGGGAGAAGAAGCTGG	CCTATATGGCCAATGGGGAGAAGAAGCTGGAGGAGGCATTTGC	3	135871377	0.687435	6	TRUE	FALSE	0
GUIDES_sg1942	MSL2	ENSG00000174579.3	TACTGTTGACATAAAAACTG	ACGTATGTAATACTGTTGACATAAAAACTGAGGAGGATCTGTC	3	135870531	0.673626	6	TRUE	FALSE	0
GUIDES_sg1943	MSL2	ENSG00000174579.3	GTTGAGCACTAGGCGGCTCG	CGGGGTCGTAGTTGAGCACTAGGCGGCTCGCGGCGGAAATGTA	3	135913918	0.664292	4	FALSE	FALSE	0
GUIDES_sg1944	MSL2	ENSG00000174579.3	CACAGCACGAAAGGGACTGT	TCACCGCAAACACAGCACGAAAGGGACTGTCGGCGGAAGTAAG	3	135913839	0.598923	4	FALSE	FALSE	0
GUIDES_sg1945	MSL3	ENSG00000005302.13	GCCCCATAAATGTAAGAGGG	CAAATGTTGTGCCCCATAAATGTAAGAGGGTGGTGGAGGCGGC	X	11790317	0.672945	13	FALSE	FALSE	0	MRG
GUIDES_sg1946	MSL3	ENSG00000005302.13	TGCACGTTCATGTTGGCATG	TGGGATATAATGCACGTTCATGTTGGCATGTGGTGGCATAACG	X	11780996	0.666153	9	FALSE	FALSE	0	MRG
GUIDES_sg1947	MSL3	ENSG00000005302.13	GGCATAACGTGATGGTGACG	GTTGGCATGTGGCATAACGTGATGGTGACGAGGAGGCCTCTCA	X	11781017	0.646737	9	FALSE	FALSE	0	MRG
GUIDES_sg1948	MSL3	ENSG00000005302.13	TAAATGTAAGAGGGTGGAGG	TTGTGCCCCATAAATGTAAGAGGGTGGAGGCGGCGGCTGGTCA	X	11790323	0.641859	13	FALSE	FALSE	0	MRG
GUIDES_sg1949	MSL3	ENSG00000005302.13	TGGCATGTGGCATAACGTGA	ACGTTCATGTTGGCATGTGGCATAACGTGATGGTGGTGACGAG	X	11781009	0.637701	9	FALSE	FALSE	0	MRG
GUIDES_sg1950	MSL3	ENSG00000005302.13	GTGCCTGACAATTACCCCCC	CTGGAAGCTTGTGCCTGACAATTACCCCCCAGGAGGTGACCAG	X	11790312	0.630537	13	FALSE	FALSE	0	MRG
GUIDES_sg1951	MSL3	ENSG00000005302.13	GATAGCAAAATGCTTCACAT	AGGCTGCATTGATAGCAAAATGCTTCACATAGGAGGATTCCAA	X	11781067	0.629579	9	FALSE	FALSE	0	MRG
GUIDES_sg1952	MSL3	ENSG00000005302.13	CAGGCACAAGCTTCCAGGAG	GGGTAATTGTCAGGCACAAGCTTCCAGGAGAGGAGGACCTGGA	X	11790369	0.623956	13	FALSE	FALSE	0	MRG
GUIDES_sg1953	MTA1	ENSG00000182979.13	CGGTGTGGTGAACGGCACGG	ACGTCAAGGCCGGTGTGGTGAACGGCACGGGGGGGGCGCCGGG	14	105930433	0.734212	10	FALSE	FALSE	0
GUIDES_sg1954	MTA1	ENSG00000182979.13	CAACAACGTCAAGGCCGGTG	AAATCAGCGTCAACAACGTCAAGGCCGGTGTGGTGGTGAACGG	14	105930418	0.70691	10	FALSE	FALSE	0
GUIDES_sg1955	MTA1	ENSG00000182979.13	AATCAGCGTCAACAACGTCA	ATCCGAACCAAATCAGCGTCAACAACGTCAAGGAGGCCGGTGT	14	105930409	0.681011	10	FALSE	FALSE	0
GUIDES_sg1956	MTA1	ENSG00000182979.13	AGGACTTCCCGTTGAGCAGG	TTGGTGGGGTAGGACTTCCCGTTGAGCAGGAGGAGGTTCCGGC	14	105936312	0.598728	19	FALSE	FALSE	0
GUIDES_sg1957	MTA1	ENSG00000182979.13	AGCGTCAACAACGTCAAGGC	GAACCAAATCAGCGTCAACAACGTCAAGGCCGGCGGTGTGGTG	14	105930413	0.58801	10	FALSE	FALSE	0
GUIDES_sg1958	MTA1	ENSG00000182979.13	AGCCGGAACCTCCTGCTCAA	GCAGGGACCAAGCCGGAACCTCCTGCTCAACGGCGGGAAGTCC	14	105936203	0.570925	19	FALSE	FALSE	0
GUIDES_sg1959	MTA1	ENSG00000182979.13	ATCCGCCGCCGCTTGACTGG	GATCCAGTTCATCCGCCGCCGCTTGACTGGGGGGGGCAGGGAG	14	105936251	0.566559	19	FALSE	FALSE	0
GUIDES_sg1960	MTA1	ENSG00000182979.13	GTAGTAGTACTCAATGATGC	TCTTCCACATGTAGTAGTACTCAATGATGCTGGTGGTCAGCGA	14	105929573	0.561059	8	FALSE	FALSE	0	Myb_DNA-binding
GUIDES_sg1961	MTA2	ENSG00000149480.2	ATCGGTGTCTTGGTACCCCG	GTTTCTGTTGATCGGTGTCTTGGTACCCCGAGGAGGTGTTTTT	11	62362074	0.706163	18	FALSE	FALSE	0
GUIDES_sg1962	MTA2	ENSG00000149480.2	GAACGAATCCCTGAAGCCAG	CTGTGAGCTTGAACGAATCCCTGAAGCCAGAGGAGGCCTTCCA	11	62361837	0.687434	19	FALSE	FALSE	0
GUIDES_sg1963	MTA2	ENSG00000149480.2	GATAAATGACCCCTTGAGTG	TTCAGGTCTGGATAAATGACCCCTTGAGTGTGGTGGCTCCTAG	11	62362958	0.66199	16	FALSE	FALSE	0
GUIDES_sg1964	MTA2	ENSG00000149480.2	GGGACCTATTACAGCCAAGG	CGCATGTGCAGGGACCTATTACAGCCAAGGAGGAGGGCCGCCC	11	62362909	0.660524	16	FALSE	FALSE	0
GUIDES_sg1965	MTA2	ENSG00000149480.2	TGAAGATTCACCCTCTGGTG	AAGACTCCATTGAAGATTCACCCTCTGGTGCGGCGGCTGCCCC	11	62362508	0.642451	17	FALSE	FALSE	0
GUIDES_sg1966	MTA2	ENSG00000149480.2	GCAGGGACCTATTACAGCCA	AGACGCATGTGCAGGGACCTATTACAGCCAAGGAGGAGGGCCG	11	62362906	0.627488	16	FALSE	FALSE	0
GUIDES_sg1967	MTA2	ENSG00000149480.2	TTTGTGGCCACAAACACCAC	CCTGGTATCCTTTGTGGCCACAAACACCACAGGAGGATTGGGG	11	62361759	0.61843	19	FALSE	FALSE	0
GUIDES_sg1968	MTA2	ENSG00000149480.2	AGCTGATGCCCCCAATCCTG	AACTAAACCCAGCTGATGCCCCCAATCCTGTGGTGGTGTTTGT	11	62361851	0.610532	19	FALSE	FALSE	0
GUIDES_sg1969	MTA3	ENSG00000057935.9	TGACAAAGGTGAAATCAGAG	CACTATTAGCTGACAAAGGTGAAATCAGAGTGGTGGGACCTAG	2	42871339	0.69971	12	FALSE	FALSE	0	ELM2
GUIDES_sg1970	MTA3	ENSG00000057935.9	AAAACACTATTAGCTGACAA	CCCCTCATTGAAAACACTATTAGCTGACAAAGGAGGTGAAATC	2	42871325	0.64868	12	FALSE	FALSE	0	BAH
GUIDES_sg1971	MTA3	ENSG00000057935.9	ATAGACCAATGAGTAGAAGA	ATGAGGGGTCATAGACCAATGAGTAGAAGAAGGAGGTATCCTG	2	42871377	0.592485	12	FALSE	FALSE	0	BAH
GUIDES_sg1972	MTA3	ENSG00000057935.9	AGCTAATAGTGTTTTCAATG	CACCTTTGTCAGCTAATAGTGTTTTCAATGAGGAGGGGTCATA	2	42871350	0.585631	12	FALSE	FALSE	0	BAH
GUIDES_sg1973	MTA3	ENSG00000057935.9	AATCTACACTGCATATTAGG	AATTGCACATAATCTACACTGCATATTAGGTGGTGGGCCCCAA	2	42935159	0.579192	20	FALSE	FALSE	0	GATA
GUIDES_sg1974	MTA3	ENSG00000057935.9	CTTTATTGGAAAAAATATGG	AATTTGTTGGCTTTATTGGAAAAAATATGGAGGAGGCTTGAAA	2	42935133	0.553248	20	FALSE	FALSE	0	GATA
GUIDES_sg1975	MTA3	ENSG00000057935.9	GTAGATTATGTGCAATTTGT	AATATGCAGTGTAGATTATGTGCAATTTGTTGGTGGCTTTATT	2	42935110	0.407034	20	FALSE	FALSE	0	GATA
GUIDES_sg1976	MTA3	ENSG00000057935.9	CATAATCTACACTGCATATT	ACAAATTGCACATAATCTACACTGCATATTAGGAGGTGGGCCC	2	42935156	0.317466	20	FALSE	FALSE	0	GATA
GUIDES_sg1977	MTF2	ENSG00000143033.13	GCAGACATTACCCTATAGTG	AAGTCATGAAGCAGACATTACCCTATAGTGTGGTGGCAGACCT	1	93581099	0.673097	7	FALSE	FALSE	0
GUIDES_sg1978	MTF2	ENSG00000143033.13	TTTCTTGTATATGGGCCAGG	TTGAATCATTTTTCTTGTATATGGGCCAGGTGGTGGACGACCT	1	93599310	0.64135	14	FALSE	FALSE	0
GUIDES_sg1979	MTF2	ENSG00000143033.13	GCAGTAACACTGCTGGACAT	CTCCACAATAGCAGTAACACTGCTGGACATTGGTGGTTTTATG	1	93581066	0.631293	7	FALSE	FALSE	0
GUIDES_sg1980	MTF2	ENSG00000143033.13	CAGATGAAAAATGGCTCTGT	GTGATTGATTCAGATGAAAAATGGCTCTGTCGGCGGCAGTGTG	1	93580615	0.620641	6	FALSE	FALSE	0	PHD
GUIDES_sg1981	MTF2	ENSG00000143033.13	AAATCTGTAGGTCGTCCACC	AGGAAAGAAAAAATCTGTAGGTCGTCCACCTGGTGGCCCATAT	1	93599316	0.567466	14	FALSE	FALSE	0
GUIDES_sg1982	MTF2	ENSG00000143033.13	GAACAAGGTAAATCCAAAGT	TTACCCTATAGAACAAGGTAAATCCAAAGTAGGAGGATTCTCT	1	93599510	0.557351	15	FALSE	FALSE	0
GUIDES_sg1983	MTF2	ENSG00000143033.13	CACAATAGCAGTAACACTGC	CCAGGGCCTCCACAATAGCAGTAACACTGCTGGTGGACATTGG	1	93581059	0.557089	7	FALSE	FALSE	0
GUIDES_sg1984	MTF2	ENSG00000143033.13	ATCACACTGCAATCAATATG	ATCTGAATCAATCACACTGCAATCAATATGAGGAGGTGTGTGA	1	93580619	0.5568	6	FALSE	FALSE	0	PHD
GUIDES_sg1985	MYSM1	ENSG00000162601.5	ACTGAAGCCTCTAACAGCCA	ATCCAATAACACTGAAGCCTCTAACAGCCAAGGAGGTTTCTGA	1	59132810	0.665697	18	FALSE	FALSE	0	Mov34
GUIDES_sg1986	MYSM1	ENSG00000162601.5	AGATGTTAGAAGAACCTCAG	GAAGTACAGCAGATGTTAGAAGAACCTCAGTGGTGGGGATTAG	1	59127124	0.662303	20	FALSE	FALSE	0
GUIDES_sg1987	MYSM1	ENSG00000162601.5	TCAAATACTAATCCCCACTG	TCTTGTCTTTTCAAATACTAATCCCCACTGAGGAGGTTCTTCT	1	59127139	0.653902	20	FALSE	FALSE	0
GUIDES_sg1988	MYSM1	ENSG00000162601.5	TACCTGCCTGGTTATAAGTG	ATTCTCAGATTACCTGCCTGGTTATAAGTGAGGAGGAAATTAG	1	59131276	0.638958	19	FALSE	FALSE	0
GUIDES_sg1989	MYSM1	ENSG00000162601.5	AACACAGGCCTCAGAAACCT	CTGTATCACAAACACAGGCCTCAGAAACCTTGGTGGCTGTTAG	1	59132797	0.605059	18	FALSE	FALSE	0	Mov34
GUIDES_sg1990	MYSM1	ENSG00000162601.5	CCATGTAACAGTCTGAGTAC	TGCAGCAGAACCATGTAACAGTCTGAGTACAGGAGGACTACAG	1	59132744	0.604894	18	FALSE	FALSE	0	Mov34
GUIDES_sg1991	MYSM1	ENSG00000162601.5	TACAGGACTACAGTGTGAGA	ACAGTCTGAGTACAGGACTACAGTGTGAGATGGTGGATCCTGT	1	59132761	0.582727	18	FALSE	FALSE	0	Mov34
GUIDES_sg1992	MYSM1	ENSG00000162601.5	AATGAACTTTGCACCTCCTC	CAATCATCCCAATGAACTTTGCACCTCCTCTGGTGGAGAAGTA	1	59131290	0.493526	19	FALSE	FALSE	0	Mov34
GUIDES_sg1993	NAA15	ENSG00000164134.8	TCAGAAGCGAGCTATAGAGT	ATCCTTCTAGTCAGAAGCGAGCTATAGAGTTGGTGGCAACAAC	4	140307340	0.638671	21	FALSE	FALSE	0
GUIDES_sg1994	NAA15	ENSG00000164134.8	TTTCCTAAAGTAAATCTCAA	TTTCCTAAAGTAAATCTCAAAGGAGGCAAAAAG	4	140297539	0.608274	18	FALSE	FALSE	0
GUIDES_sg1995	NAA15	ENSG00000164134.8	GTTCCAAACAGAATGTGCCC	AGTGCATGTGGTTCCAAACAGAATGTGCCCAGGAGGCTTATAA	4	140281720	0.603825	15	FALSE	FALSE	0
GUIDES_sg1996	NAA15	ENSG00000164134.8	AATTTAATAGCTTCTTCCAA	CGGTGTTAAAAATTTAATAGCTTCTTCCAATGGTGGAGTTTCA	4	140297615	0.568913	18	FALSE	FALSE	0
GUIDES_sg1997	NAA15	ENSG00000164134.8	ATAGCTCGCTTCTGACTAGA	TGCCAACTCTATAGCTCGCTTCTGACTAGAAGGAGGATCTAAG	4	140307355	0.509269	21	FALSE	FALSE	0
GUIDES_sg1998	NAA15	ENSG00000164134.8	TTTAACACCGTTGAAGAACT	CTATTAAATTTTTAACACCGTTGAAGAACTTGGTGGTGAAGAA	4	140297570	0.508817	18	FALSE	FALSE	0
[truncated: 2,034 more rows]
