# Supplementary material for: RBM39 degrader invigorates innate immunity to eradicate neuroblastoma despite cancer cell plasticity
Source: Nat Commun. 2025 Sep 17;16:8287. doi: 10.1038/s41467-025-63979-x (PMC12443969; doi:10.1038/s41467-025-63979-x)
Supplement: Supplementary file 5 — Supplementary Data 3 [file 41467_2025_63979_MOESM5_ESM.xlsx]

## Sheet: Sheet 1 - Supplementary data 3.
Supplementary data 3. Human kinome guides
GUIDE ID	Gene	Ensembl ID	Sequence	Guide with flanking sequence (10bp before and after the guide + PAM)	Chromosome	PAM position in chromosome	On-target efficiency	Exon	Targets last exon	10bp off-target match	Off-target score	Protein domain
GUIDES_sg0001	AAK1	ENSG00000115977.14	TGAACCAGTGAAAGCCAGTG	CAAAGCTTCCTGAACCAGTGAAAGCCAGTGAGGAGGCAGCTGC	2	69752210	0.714857	11	FALSE	FALSE	0
GUIDES_sg0002	AAK1	ENSG00000115977.14	ACGTTTTGTTGAGAGGTCCG	AGGATTATAAACGTTTTGTTGAGAGGTCCGAGGAGGAGAGCCT	2	69734679	0.683572	16	FALSE	FALSE	0
GUIDES_sg0003	AAK1	ENSG00000115977.14	GGGTGCAATTGAAGTCTCTG	GCCTCTGGCGGGGTGCAATTGAAGTCTCTGTGGTGGTGGGAAT	2	69748097	0.681907	12	FALSE	FALSE	0
GUIDES_sg0004	AAK1	ENSG00000115977.14	ATCCTTCAGAAGGGTCTACG	AACGTTTATAATCCTTCAGAAGGGTCTACGTGGTGGAATCCCT	2	69734628	0.661255	16	FALSE	FALSE	0
GUIDES_sg0005	AAK1	ENSG00000115977.14	CTTCAATTGCACCCCGCCAG	ACCACAGAGACTTCAATTGCACCCCGCCAGAGGAGGCCTAAAG	2	69748014	0.638148	12	FALSE	FALSE	0
GUIDES_sg0006	AAK1	ENSG00000115977.14	CCAGGCTTTCAATCAACCCA	GAGTTTGATCCCAGGCTTTCAATCAACCCAAGGAGGTGATGCT	2	69732764	0.632021	17	FALSE	FALSE	0
GUIDES_sg0007	AATK	ENSG00000181409.7	CACACAGGTAGGACAGCAGC	GCGCCCTTGGCACACAGGTAGGACAGCAGCAGGAGGTGCACCT	17	79096557	0.656196	15	FALSE	FALSE	0	Pkinase_Tyr
GUIDES_sg0008	AATK	ENSG00000181409.7	AGTCACCAATCTTCACCGTC	GCCAGGCCATAGTCACCAATCTTCACCGTCAGGAGGTCAGCCG	17	79098775	0.572822	12	FALSE	FALSE	0	Pkinase
GUIDES_sg0009	AATK	ENSG00000181409.7	ACGAGGTGATGCAGTTCTGC	ACGAGGTGATGCAGTTCTGCTGGTGGCTGCAGC	17	79094022	0.55248	15	FALSE	FALSE	0	Pkinase_Tyr
GUIDES_sg0010	AATK	ENSG00000181409.7	GCTGACCTGACGGTGAAGAT	CCTGCTCACGGCTGACCTGACGGTGAAGATTGGTGGTGACTAT	17	79098780	0.545483	12	FALSE	FALSE	0	Pkinase
GUIDES_sg0011	AATK	ENSG00000181409.7	CGAGCAGCGGCCCACAGCCG	GGCTGCAGCCCGAGCAGCGGCCCACAGCCGAGGAGGAGGTGCA	17	79094053	0.544581	15	FALSE	FALSE	0	Pkinase_Tyr
GUIDES_sg0012	AATK	ENSG00000181409.7	GCAGGCTAGTGCCAGCGTGC	TGAAGGAGCTGCAGGCTAGTGCCAGCGTGCAGGAGGAGCAGAT	17	79101670	0.532619	9	FALSE	FALSE	0	Pkinase
GUIDES_sg0013	ABL1	ENSG00000097007.13	CGGGTAAGGGGACATGCCAT	GGTCAATTCCCGGGTAAGGGGACATGCCATAGGAGGTAGCAAT	9	133753921	0.629287	9	FALSE	FALSE	0	Pkinase
GUIDES_sg0014	ABL1	ENSG00000097007.13	AATCAGCTACCTTCACCAAG	CTCAGGCCAAAATCAGCTACCTTCACCAAGTGGTGGTTCTCCC	9	133750400	0.623769	8	FALSE	FALSE	0	Pkinase
GUIDES_sg0015	ABL1	ENSG00000097007.13	GGATTTCAGCAAAGGAGGGC	AAGGCTTGGTGGATTTCAGCAAAGGAGGGCCGGCGGTCAGAGG	9	133755519	0.585105	10	FALSE	FALSE	0	Pkinase
GUIDES_sg0016	ABL1	ENSG00000097007.13	GGCTCCAGCATGGGCTGTGT	TGGGGAACTTGGCTCCAGCATGGGCTGTGTAGGAGGTGTCCCC	9	133750347	0.584277	8	FALSE	FALSE	0	Pkinase
GUIDES_sg0017	ABL1	ENSG00000097007.13	ACATTGTTTCAAAGGCTTGG	GATTCCTGGAACATTGTTTCAAAGGCTTGGTGGTGGATTTCAG	9	133755498	0.560897	10	FALSE	FALSE	0	Pkinase
GUIDES_sg0018	ABL1	ENSG00000097007.13	GGCTTGGTGGATTTCAGCAA	TTGTTTCAAAGGCTTGGTGGATTTCAGCAAAGGAGGAGGGCCG	9	133755511	0.547534	10	FALSE	FALSE	0	Pkinase
GUIDES_sg0019	ABL2	ENSG00000143322.15	CATTGCAGAAGAAATCTGAG	CTAAGTACTCCATTGCAGAAGAAATCTGAGTGGTGGCCATGTA	1	179087773	0.737868	8	FALSE	FALSE	0	Pkinase
GUIDES_sg0020	ABL2	ENSG00000143322.15	CTTCTCGGTTGCATTCTCGG	GCAGTCACCTCTTCTCGGTTGCATTCTCGGAGGAGGTAATCCA	1	179087826	0.721763	8	FALSE	FALSE	0	Pkinase
GUIDES_sg0021	ABL2	ENSG00000143322.15	TCAGTCACAATGTAAAATGG	TGGCATGTATTCAGTCACAATGTAAAATGGTGGTGGCTCCAAA	1	179087879	0.677817	8	FALSE	FALSE	0	Pkinase
GUIDES_sg0022	ABL2	ENSG00000143322.15	GGAAGTGGAGCCCTGCCGAT	GGAAGTGGAGCCCTGCCGATAGGAGGCCCTCTT	1	179081466	0.576451	11	FALSE	FALSE	0	Pkinase
GUIDES_sg0023	ABL2	ENSG00000143322.15	TTCAGCAAAAGAGGGCCTAT	CTTGGTGTGTTTCAGCAAAAGAGGGCCTATCGGCGGCAGGGCT	1	179081512	0.532266	11	FALSE	FALSE	0	Pkinase
GUIDES_sg0024	ABL2	ENSG00000143322.15	GCAAAAGAGGGCCTATCGGC	GTGTGTTTCAGCAAAAGAGGGCCTATCGGCAGGAGGGCTCCAC	1	179081516	0.493363	11	FALSE	FALSE	0	Pkinase
GUIDES_sg0025	ACVR1	ENSG00000115170.9	ATAGTGCTGTCCATAGCTAG	CTGCCTTCGAATAGTGCTGTCCATAGCTAGTGGTGGTCTTGCA	2	158622583	0.710159	16	FALSE	FALSE	0	Pkinase
GUIDES_sg0026	ACVR1	ENSG00000115170.9	TTTTGTGGGAAGTGGCCAGG	TTTGGACTTGTTTTGTGGGAAGTGGCCAGGCGGCGGATGGTGA	2	158617573	0.704713	17	FALSE	FALSE	0	Pkinase
GUIDES_sg0027	ACVR1	ENSG00000115170.9	TCTAGATGAAACCATCCAGG	CCCCCGAAGTTCTAGATGAAACCATCCAGGTGGTGGATTGTTT	2	158617502	0.690334	17	FALSE	FALSE	0	Pkinase
GUIDES_sg0028	ACVR1	ENSG00000115170.9	CCATGACTTCTCATCACGGG	TTTCCCTGAACCATGACTTCTCATCACGGGAGGAGGAGAAGAT	2	158626954	0.679368	15	FALSE	FALSE	0	Pkinase
GUIDES_sg0029	ACVR1	ENSG00000115170.9	TAGTCTGTGTGGATCAACAA	ATGAGGAAGGTAGTCTGTGTGGATCAACAAAGGAGGCCAAACA	2	158595046	0.67823	18	FALSE	FALSE	0	Pkinase
GUIDES_sg0030	ACVR1	ENSG00000115170.9	TATGAGGAAGGTAGTCTGTG	GTTTTGAAGATATGAGGAAGGTAGTCTGTGTGGTGGATCAACA	2	158595035	0.656741	18	FALSE	FALSE	0	Pkinase
GUIDES_sg0031	ACVR1B	ENSG00000135503.8	CCACATCACCACCCCTCCAG	ATTTTCACAGCCACATCACCACCCCTCCAGCGGCGGCCCCGCC	12	52374889	0.720793	6	FALSE	FALSE	0	Pkinase
GUIDES_sg0032	ACVR1B	ENSG00000135503.8	TGTCAGTGACTGCATCATGA	ATGTCAATGGTGTCAGTGACTGCATCATGACGGCGGACAGCCA	12	52379035	0.699838	9	FALSE	FALSE	0	Pkinase
GUIDES_sg0033	ACVR1B	ENSG00000135503.8	CCGGTACACAGTGACAATTG	ATTATCTGAACCGGTACACAGTGACAATTGAGGAGGGGATGAT	12	52377875	0.657864	8	FALSE	FALSE	0	Pkinase
GUIDES_sg0034	ACVR1B	ENSG00000135503.8	ATGGCACCTGGACACAGCTG	ATGGCACCTGGACACAGCTGTGGTGGCTTGTTT	12	52377805	0.651299	8	FALSE	FALSE	0	Pkinase
GUIDES_sg0035	ACVR1B	ENSG00000135503.8	CCACTGTGCGCTGGACAAAG	ATGGTTCGGGCCACTGTGCGCTGGACAAAGAGGAGGGGTAACC	12	52374973	0.624505	6	FALSE	FALSE	0	TGF_beta_GS
GUIDES_sg0036	ACVR1B	ENSG00000135503.8	AATAATCTCTTGTAAAACGA	GACCCTTGCCAATAATCTCTTGTAAAACGATGGTGGTTCGGGC	12	52374944	0.618696	6	FALSE	FALSE	0	Pkinase
GUIDES_sg0037	ACVR1C	ENSG00000123612.11	ATTGTCCTTTGAACCAACAG	CGTCCTTGCAATTGTCCTTTGAACCAACAGAGGAGGTAGACCT	2	158406896	0.735894	5	FALSE	FALSE	0	TGF_beta_GS
GUIDES_sg0038	ACVR1C	ENSG00000123612.11	GACCAAGTATCCCAAACCAG	CAGAAGTTTCGACCAAGTATCCCAAACCAGTGGTGGCAAAGTT	2	158395200	0.732769	9	FALSE	FALSE	0	Pkinase
GUIDES_sg0039	ACVR1C	ENSG00000123612.11	TGAGGCAGAAATTTACCAGA	CTTGGTTTCGTGAGGCAGAAATTTACCAGACGGCGGTCATGCT	2	158406850	0.664342	5	FALSE	FALSE	0	Pkinase
GUIDES_sg0040	ACVR1C	ENSG00000123612.11	GCATCAGTCATGCTAACCAA	AGCATGTTGGGCATCAGTCATGCTAACCAATGGTGGAAAAGAG	2	158443786	0.653279	3	FALSE	FALSE	0	Activin_recp
GUIDES_sg0041	ACVR1C	ENSG00000123612.11	GTGTGAAACTTGTGCCATAG	TAGTGAAAAAGTGTGAAACTTGTGCCATAGCGGCGGACTTAGG	2	158399292	0.644485	7	FALSE	FALSE	0	Pkinase
GUIDES_sg0042	ACVR1C	ENSG00000123612.11	TGGTTCAAAGGACAATTGCA	CTACCTCTGTTGGTTCAAAGGACAATTGCAAGGAGGACGATTG	2	158406705	0.628228	5	FALSE	FALSE	0	TGF_beta_GS
GUIDES_sg0043	ACVR2A	ENSG00000121989.10	TTCATTGGTGCAGAAAAACG	CATATTACAGTTCATTGGTGCAGAAAAACGAGGAGGCACCAGT	2	148674943	0.726946	7	FALSE	FALSE	0	Pkinase_Tyr
GUIDES_sg0044	ACVR2A	ENSG00000121989.10	CCGGAGGTACATGGCTCCAG	AGGTTGGTACCCGGAGGTACATGGCTCCAGAGGAGGTATTAGA	2	148680569	0.675207	10	FALSE	FALSE	0	Pkinase
GUIDES_sg0045	ACVR2A	ENSG00000121989.10	CCAAAGATCCACATCAACAC	CTGTGATCAGCCAAAGATCCACATCAACACTGGTGGTGCCTCG	2	148674895	0.661854	7	FALSE	FALSE	0	Pkinase_Tyr
GUIDES_sg0046	ACVR2A	ENSG00000121989.10	AGCGAGAAGCCAGTTCCCAT	GCAGCAGTACAGCGAGAAGCCAGTTCCCATAGGAGGACTAATC	2	148680576	0.659966	10	FALSE	FALSE	0	Pkinase
GUIDES_sg0047	ACVR2A	ENSG00000121989.10	TTCCCATAGGACTAATCCCA	GAGAAGCCAGTTCCCATAGGACTAATCCCATGGTGGCATACAT	2	148680589	0.655208	10	FALSE	FALSE	0	Pkinase
GUIDES_sg0048	ACVR2A	ENSG00000121989.10	CCAGTTGCTTAACGAATATG	TCTGGAAAGCCCAGTTGCTTAACGAATATGTGGTGGCTGTCAA	2	148672877	0.597619	6	FALSE	FALSE	0	Pkinase_Tyr
GUIDES_sg0049	ACVR2B	ENSG00000114739.9	GTAGCAGAGACGATGTCACG	ACTGTGTCATGTAGCAGAGACGATGTCACGAGGAGGCCTCTCA	3	38521245	0.763012	7	FALSE	FALSE	0	Pkinase_Tyr
GUIDES_sg0050	ACVR2B	ENSG00000114739.9	AGGCCTCTCATACCTGCATG	CGATGTCACGAGGCCTCTCATACCTGCATGAGGAGGATGTGCC	3	38521265	0.670892	7	FALSE	FALSE	0	Pkinase_Tyr
GUIDES_sg0051	ACVR2B	ENSG00000114739.9	CCAACCTCGAAGTAGAGCTG	AAGCGAGGCTCCAACCTCGAAGTAGAGCTGTGGTGGCTCATCA	3	38520735	0.668057	6	FALSE	FALSE	0	Pkinase_Tyr
GUIDES_sg0052	ACVR2B	ENSG00000114739.9	TGCTGGAGATCAAGGCTCGG	CCACTGCAGCTGCTGGAGATCAAGGCTCGGGGGGGGCGCTTTG	3	38519937	0.663363	5	FALSE	FALSE	0	Pkinase_Tyr
GUIDES_sg0053	ACVR2B	ENSG00000114739.9	AGTAGAGCTGTGGCTCATCA	CCAACCTCGAAGTAGAGCTGTGGCTCATCACGGCGGCCTTCCA	3	38520745	0.657474	6	FALSE	FALSE	0	Pkinase_Tyr
GUIDES_sg0054	ACVR2B	ENSG00000114739.9	TCAAGGGGAACATCATCACA	ACGGATTACCTCAAGGGGAACATCATCACATGGTGGAACGAAC	3	38521207	0.64755	7	FALSE	FALSE	0	Pkinase_Tyr
GUIDES_sg0055	ACVRL1	ENSG00000139567.8	ACTGCTTTGAGTCCTACAAG	ATCCGCACGGACTGCTTTGAGTCCTACAAGTGGTGGACTGACA	12	52309953	0.702424	9	FALSE	FALSE	0	Pkinase
GUIDES_sg0056	ACVRL1	ENSG00000139567.8	TCTGAGGCTAGCTGTGTCCG	CCCATCTGGCTCTGAGGCTAGCTGTGTCCGCGGCGGCATGCGG	12	52309152	0.683482	8	FALSE	FALSE	0	Pkinase_Tyr
GUIDES_sg0057	ACVRL1	ENSG00000139567.8	CAAGCGGTACATGGCACCCG	GAGTGGGCACCAAGCGGTACATGGCACCCGAGGAGGTGCTGGA	12	52309906	0.67969	9	FALSE	FALSE	0	Pkinase
GUIDES_sg0058	ACVRL1	ENSG00000139567.8	GGCAGCGATTACCTGGACAT	GCACTCACAGGGCAGCGATTACCTGGACATCGGCGGCAACAAC	12	52309862	0.674488	9	FALSE	FALSE	0	Pkinase
GUIDES_sg0059	ACVRL1	ENSG00000139567.8	TGGAGCCCCATCTGGCTCTG	AGACAGACGCTGGAGCCCCATCTGGCTCTGAGGAGGCTAGCTG	12	52309136	0.671355	8	FALSE	FALSE	0	Pkinase_Tyr
GUIDES_sg0060	ACVRL1	ENSG00000139567.8	GTTGCGGGAGGTCATGTCTG	GCGTGCTCGAGTTGCGGGAGGTCATGTCTGAGGAGGCGATGAA	12	52309272	0.658948	8	FALSE	FALSE	0	Pkinase_Tyr
GUIDES_sg0061	ADCK1	ENSG00000063761.11	AAGACCAACGACCTGCTGCG	GCTCATCTTGAAGACCAACGACCTGCTGCGTGGTGGCATTGAG	14	78397970	0.725729	14	FALSE	FALSE	0
GUIDES_sg0062	ADCK1	ENSG00000063761.11	TCGTGGGACTCGGTCAACAG	GACGGCGCGATCGTGGGACTCGGTCAACAGAGGAGGCATCAGC	14	78392270	0.71481	13	FALSE	FALSE	0
GUIDES_sg0063	ADCK1	ENSG00000063761.11	TCCAGATCAGAGACTGCCAG	TTCATGTCAGTCCAGATCAGAGACTGCCAGAGGAGGTGGCAGT	14	78392266	0.712169	13	FALSE	FALSE	0
GUIDES_sg0064	ADCK1	ENSG00000063761.11	CATCCACAAACTCCATCAGG	ACCTGCCCGCCATCCACAAACTCCATCAGGAGGAGGACCCGCT	14	78374221	0.703491	10	FALSE	FALSE	0
GUIDES_sg0065	ADCK1	ENSG00000063761.11	ACAGGTCCCAGTGGATTCGG	CGCTCCGTGGACAGGTCCCAGTGGATTCGGGGGGGGACCTGGG	14	78374257	0.642801	10	FALSE	FALSE	0	ABC1
GUIDES_sg0066	ADCK1	ENSG00000063761.11	TGGACAGGTCCCAGTGGATT	ACCCGCTCCGTGGACAGGTCCCAGTGGATTCGGCGGGGGACCT	14	78374254	0.278763	10	FALSE	FALSE	0	ABC1
GUIDES_sg0067	ADCK2	ENSG00000133597.5	CATGATGGCAAACACAATGG	CCTCCAACACCATGATGGCAAACACAATGGAGGAGGCAAAGTT	7	140394578	0.729053	6	FALSE	FALSE	0
GUIDES_sg0068	ADCK2	ENSG00000133597.5	CACCATGATGGCAAACACAA	GCCCCTCCAACACCATGATGGCAAACACAATGGTGGAGGCAAA	7	140394575	0.668493	6	FALSE	FALSE	0
GUIDES_sg0069	ADCK2	ENSG00000133597.5	ACTTGAAAAGGAAGATTGCA	ATTCCCGTGGACTTGAAAAGGAAGATTGCACGGCGGCTGGGGA	7	140380907	0.653874	3	FALSE	FALSE	0
GUIDES_sg0070	ADCK2	ENSG00000133597.5	GATTCTGAGCTTCGTAACGC	AAGTGTTCTAGATTCTGAGCTTCGTAACGCAGGAGGTCAATCT	7	140379075	0.567953	2	FALSE	FALSE	0	ABC1
GUIDES_sg0071	ADCK2	ENSG00000133597.5	AACACTTCCAGGTCAACTTC	CAGAATCTAGAACACTTCCAGGTCAACTTCCGGCGGAATGTGA	7	140379005	0.468155	2	FALSE	FALSE	0	ABC1
GUIDES_sg0072	ADCK2	ENSG00000133597.5	ACTTGACGGCTTTCACATTC	GGGGTGGGGAACTTGACGGCTTTCACATTCCGGCGGAAGTTGA	7	140379030	0.404236	2	FALSE	FALSE	0	ABC1
GUIDES_sg0073	ADCK4	ENSG00000123815.7	CCTTGGTTTCAAAGCCTGTG	CCTTGGTTTCAAAGCCTGTGAGGAGGAATTTGA	19	41198874	0.682604	17	FALSE	FALSE	0
GUIDES_sg0074	ADCK4	ENSG00000123815.7	AGAGTTCTTGAAGAGGAGCT	AGAGTTCTTGAAGAGGAGCTCGGCGGCAGGGAC	19	41209639	0.643897	11	FALSE	FALSE	0	ABC1
GUIDES_sg0075	ADCK4	ENSG00000123815.7	AGGGACCTCAAATTCCTCAC	GCAGAAGTCCAGGGACCTCAAATTCCTCACAGGAGGCTTTGAA	19	41198926	0.571443	17	FALSE	FALSE	0
GUIDES_sg0076	ADCK4	ENSG00000123815.7	GCTCCCGCAGACACAGCGTC	AACTCAAACAGCTCCCGCAGACACAGCGTCAGGAGGAGCTGGA	19	41206062	0.571148	15	FALSE	FALSE	0
GUIDES_sg0077	ADCK4	ENSG00000123815.7	CTGGTGCACCTGCCCAATTG	TCAGCAGGCCCTGGTGCACCTGCCCAATTGAGGAGGCAGCGGC	19	41209681	0.559557	11	FALSE	FALSE	0	ABC1
GUIDES_sg0078	ADCK4	ENSG00000123815.7	TTCTTGAAGAGGAGCTCGGC	TTCTTGAAGAGGAGCTCGGCAGGAGGGACTGGC	19	41209643	0.494272	11	FALSE	FALSE	0	ABC1
GUIDES_sg0079	ADCK5	ENSG00000173137.7	AAGGAAGTAGCGGTCCACGG	TTTTAGCCATAAGGAAGTAGCGGTCCACGGGGGGGGCGCCGAG	8	145617690	0.767124	16	FALSE	FALSE	0
GUIDES_sg0080	ADCK5	ENSG00000173137.7	TGTGGATGTCCCCATCAAAG	AGCTCCAGGGTGTGGATGTCCCCATCAAAGCGGCGGTCCCGCA	8	145616648	0.721112	11	FALSE	FALSE	0	ABC1
GUIDES_sg0081	ADCK5	ENSG00000173137.7	TTGGCTGGTAGTCAAACTCC	GCGGCAGCAATTGGCTGGTAGTCAAACTCCTGGTGGAAGAGCT	8	145616421	0.566166	10	FALSE	FALSE	0	ABC1
GUIDES_sg0082	ADCK5	ENSG00000173137.7	CCCCATCAAAGCGGTCCCGC	GTGTGGATGTCCCCATCAAAGCGGTCCCGCAGGAGGTCGATGT	8	145616657	0.50931	11	FALSE	FALSE	0	ABC1
GUIDES_sg0083	ADCK5	ENSG00000173137.7	TCTGTGCACCTGTGCCAGGC	GCAGCTTGGCTCTGTGCACCTGTGCCAGGCTGGTGGCGGCAGC	8	145616389	0.508635	10	FALSE	FALSE	0	ABC1
GUIDES_sg0084	ADCK5	ENSG00000173137.7	GCCAATTGCTGCCGCCAGCC	TTGACTACCAGCCAATTGCTGCCGCCAGCCTGGTGGCACAGGT	8	145616421	0.450626	10	FALSE	FALSE	0	ABC1
GUIDES_sg0085	ADRBK1	ENSG00000173020.6	TAGTTCAGGGGAGAAGGAGT	GCAGGGAGCGTAGTTCAGGGGAGAAGGAGTCGGCGGGCAGCTC	11	67050683	0.610148	16	FALSE	FALSE	0	Pkinase
GUIDES_sg0086	ADRBK1	ENSG00000173020.6	TGTCTTTGGTCTTGTGCTGC	ATCTCATGCTTGTCTTTGGTCTTGTGCTGCCGGCGGAAGGGGC	11	67050274	0.513646	15	FALSE	FALSE	0	Pkinase
GUIDES_sg0087	ADRBK1	ENSG00000173020.6	ACGCCCTTCTGCAGGACCTC	GTCGTAGGCCACGCCCTTCTGCAGGACCTCCGGCGGAGCCATG	11	67049988	0.500049	14	FALSE	FALSE	0	Pkinase_Tyr
GUIDES_sg0088	ADRBK1	ENSG00000173020.6	CGTAGGCCACGCCCTTCTGC	GCACTGCTGTCGTAGGCCACGCCCTTCTGCAGGAGGACCTCCG	11	67049980	0.495309	14	FALSE	FALSE	0	Pkinase_Tyr
GUIDES_sg0089	ADRBK1	ENSG00000173020.6	TGCTGCAGAGGGATGTCAAC	CTGGAGGGGTTGCTGCAGAGGGATGTCAACCGGCGGAGATTGG	11	67050673	0.489806	16	FALSE	FALSE	0	Pkinase
GUIDES_sg0090	ADRBK1	ENSG00000173020.6	TTTGGTCTTGTGCTGCCGGA	CATGCTTGTCTTTGGTCTTGTGCTGCCGGAAGGAGGGGCTGTG	11	67050278	0.460143	15	FALSE	FALSE	0	Pkinase
GUIDES_sg0091	ADRBK2	ENSG00000100077.10	ATTTTGTTCAGAATAAAAGG	CAAAAAATGCATTTTGTTCAGAATAAAAGGAGGAGGGAAACAA	22	26117336	0.690119	21	FALSE	FALSE	0	PH
GUIDES_sg0092	ADRBK2	ENSG00000100077.10	AATGGAACAGATTCTCTCTG	ATTTACTGACAATGGAACAGATTCTCTCTGTGGTGGAAGAAAC	22	26117284	0.688242	21	FALSE	FALSE	0	PH
GUIDES_sg0093	ADRBK2	ENSG00000100077.10	GAAACCCATTTCTGACTCAG	CTGAAACTGGGAAACCCATTTCTGACTCAGTGGTGGCAGCGTC	22	26114282	0.685067	20	FALSE	FALSE	0	PH
GUIDES_sg0094	ADRBK2	ENSG00000100077.10	TAGACTTGAATGGAGAGGAG	TCTTTCCAAATAGACTTGAATGGAGAGGAGAGGAGGGAGAGTC	22	26114334	0.60427	20	FALSE	FALSE	0	PH
GUIDES_sg0095	ADRBK2	ENSG00000100077.10	CCAAATAGACTTGAATGGAG	TTACCTCTTTCCAAATAGACTTGAATGGAGAGGAGGAGAGGGA	22	26114329	0.587214	20	FALSE	FALSE	0	PH
GUIDES_sg0096	ADRBK2	ENSG00000100077.10	TTGGTTTTATGTTGTCTGAA	ATGCTTGTCTTTGGTTTTATGTTGTCTGAAAGGAGGGCTGTGA	22	26099533	0.479103	15	FALSE	FALSE	0	Pkinase
GUIDES_sg0097	AKT1	ENSG00000142208.11	TTTTGAGCTCATCCTCATGG	ATGAGAAGCTTTTTGAGCTCATCCTCATGGAGGAGGAGATCCG	14	105239347	0.678753	14	FALSE	FALSE	0	Pkinase
GUIDES_sg0098	AKT1	ENSG00000142208.11	TGACACCAGGTATTTTGATG	CGTCGGAGACTGACACCAGGTATTTTGATGAGGAGGAGTTCAC	14	105237139	0.652163	17	FALSE	FALSE	0	Pkinase_C
GUIDES_sg0099	AKT1	ENSG00000142208.11	TCACGTCGGAGACTGACACC	AAGCCCCAGGTCACGTCGGAGACTGACACCAGGAGGTATTTTG	14	105237126	0.649291	17	FALSE	FALSE	0	Pkinase_C
GUIDES_sg0100	AKT1	ENSG00000142208.11	GCGATGCTGCATGATCTCCT	CGGCAAAGAAGCGATGCTGCATGATCTCCTTGGTGGCGTCCTC	14	105238763	0.615106	15	FALSE	FALSE	0	Pkinase
GUIDES_sg0101	AKT1	ENSG00000142208.11	GAACTCCTCATCAAAATACC	TCTGGGCCGTGAACTCCTCATCAAAATACCTGGTGGTGTCAGT	14	105237138	0.580077	17	FALSE	FALSE	0	Pkinase_C
GUIDES_sg0102	AKT1	ENSG00000142208.11	CCACGTTCTTCTCCGAGTGC	TCCCGGTACACCACGTTCTTCTCCGAGTGCAGGAGGTAGTCCA	14	105239828	0.563192	12	FALSE	FALSE	0	Pkinase
GUIDES_sg0103	AKT2	ENSG00000105221.12	ACTACGCCATGAAGATCCTG	ACTGGCCGCTACTACGCCATGAAGATCCTGCGGCGGAAGGAAG	19	40747952	0.737612	18	FALSE	FALSE	0	Pkinase_Tyr
GUIDES_sg0104	AKT2	ENSG00000105221.12	CCTGGTTGTAGAAGGGCAGG	CGCTCGTGGTCCTGGTTGTAGAAGGGCAGGCGGCGGCCGCACA	19	40741931	0.690531	25	FALSE	FALSE	0	Pkinase_Tyr
GUIDES_sg0105	AKT2	ENSG00000105221.12	CCATGAGGATGAGCTCGAAG	CGGATCTCTTCCATGAGGATGAGCTCGAAGAGGAGGCGCTCGT	19	40741898	0.607056	25	FALSE	FALSE	0	Pkinase_Tyr
GUIDES_sg0106	AKT2	ENSG00000105221.12	TGAGCTCGAAGAGGCGCTCG	TCCATGAGGATGAGCTCGAAGAGGCGCTCGTGGTGGTCCTGGT	19	40741907	0.605027	25	FALSE	FALSE	0	Pkinase_Tyr
GUIDES_sg0107	AKT2	ENSG00000105221.12	CTCTTGAGTACTTGCACTCG	ATTGTCTCGGCTCTTGAGTACTTGCACTCGCGGCGGGACGTGG	19	40743971	0.604335	22	FALSE	FALSE	0	Pkinase_Tyr
GUIDES_sg0108	AKT2	ENSG00000105221.12	CACCAGGATGACTTTGCCAA	CCTTCTCCCGCACCAGGATGACTTTGCCAAAGGAGGTTCCCTT	19	40747930	0.598882	18	FALSE	FALSE	0	Pkinase_Tyr
GUIDES_sg0109	AKT3	ENSG00000117020.12	TTATAATCAGATGTCTCCAG	CCAAACACATTTATAATCAGATGTCTCCAGTGGTGGACTACTG	1	243828135	0.733824	15	FALSE	FALSE	0	PH
GUIDES_sg0110	AKT3	ENSG00000117020.12	ATTTCATGTAGATACTCCAG	TAGAGAGAACATTTCATGTAGATACTCCAGAGGAGGAAAGGTA	1	243828178	0.726654	15	FALSE	FALSE	0	PH
GUIDES_sg0111	AKT3	ENSG00000117020.12	TGGACTGCATGGACAATGAG	GAGGATGGTATGGACTGCATGGACAATGAGAGGAGGCGGCCGC	1	243668585	0.688067	26	FALSE	FALSE	0	Pkinase_C
GUIDES_sg0112	AKT3	ENSG00000117020.12	ACTGCATGGACAATGAGAGG	GATGGTATGGACTGCATGGACAATGAGAGGCGGCGGCCGCATT	1	243668588	0.685141	26	FALSE	FALSE	0	Pkinase_C
GUIDES_sg0113	AKT3	ENSG00000117020.12	TAGGAAAATTGAGGGAAATG	ACTTGCAGAGTAGGAAAATTGAGGGAAATGCGGCGGCCGCCTC	1	243668592	0.669936	26	FALSE	FALSE	0	Pkinase_C
GUIDES_sg0114	AKT3	ENSG00000117020.12	TCTCTATAACAGTAGTCCAC	TGAAATGTTCTCTCTATAACAGTAGTCCACTGGTGGAGACATC	1	243828124	0.60969	15	FALSE	FALSE	0	PH
GUIDES_sg0115	ALK	ENSG00000171094.11	TGGTTCCTGAGGTCATGCAG	GGACCAGCTCTGGTTCCTGAGGTCATGCAGTGGTGGAGGGGAA	2	29917830	0.640164	3	FALSE	FALSE	0
GUIDES_sg0116	ALK	ENSG00000171094.11	TGTCCCATTCCAACAAGTGA	GCTGGAGGACTGTCCCATTCCAACAAGTGAAGGAGGAGCTCTG	2	29551308	0.620323	6	FALSE	FALSE	0
GUIDES_sg0117	ALK	ENSG00000171094.11	ACCCCACACTCCTCAATGGC	GCACACTGTCACCCCACACTCCTCAATGGCAGGAGGTCAGGAC	2	29543706	0.611666	7	FALSE	FALSE	0	MAM
GUIDES_sg0118	ALK	ENSG00000171094.11	GCAGGCCTGTGACTTCCACC	TCCAGCTTGGGCAGGCCTGTGACTTCCACCAGGAGGACTGTGC	2	29551308	0.606653	6	FALSE	FALSE	0
GUIDES_sg0119	ALK	ENSG00000171094.11	AGGGTCCTGACCTGCCATTG	GGCATCCTTTAGGGTCCTGACCTGCCATTGAGGAGGAGTGTGG	2	29543665	0.593701	7	FALSE	FALSE	0	MAM
GUIDES_sg0120	ALK	ENSG00000171094.11	AACTTTGAAGATGGCTTCTG	TTTTTACTGCAACTTTGAAGATGGCTTCTGTGGTGGCTGGACC	2	29543662	0.566302	7	FALSE	FALSE	0	MAM
GUIDES_sg0121	ALPK1	ENSG00000073331.13	ATTCAAAAAAATCTGAACTG	TTGTTAAAATATTCAAAAAAATCTGAACTGTGGTGGACGGCCC	4	113356341	0.712354	19	FALSE	FALSE	0	Alpha_kinase
GUIDES_sg0122	ALPK1	ENSG00000073331.13	TTCTGTCACATAGTGCTGTG	TCTTGTTAAATTCTGTCACATAGTGCTGTGCGGCGGTCATCTG	4	113359728	0.698117	20	FALSE	FALSE	0	Alpha_kinase
GUIDES_sg0123	ALPK1	ENSG00000073331.13	ATAGGCCAAGCCATATTCTG	AAAAATGGCCATAGGCCAAGCCATATTCTGTGGTGGCTTTGTA	4	113360916	0.68334	21	FALSE	FALSE	0	Alpha_kinase
GUIDES_sg0124	ALPK1	ENSG00000073331.13	TGGGATGTAGAATATCTGGG	GTATTGTGGATGGGATGTAGAATATCTGGGTGGTGGGAATGTT	4	113359674	0.671531	20	FALSE	FALSE	0	Alpha_kinase
GUIDES_sg0125	ALPK1	ENSG00000073331.13	CTCATAAGAAAAATGGCCAT	GATTAGAAAACTCATAAGAAAAATGGCCATAGGAGGCCAAGCC	4	113360898	0.622325	21	FALSE	FALSE	0	Alpha_kinase
GUIDES_sg0126	ALPK1	ENSG00000073331.13	CAAAGCCACAGAATATGGCT	AAACAGAATACAAAGCCACAGAATATGGCTTGGTGGCCTATGG	4	113360965	0.606427	21	FALSE	FALSE	0	Alpha_kinase
GUIDES_sg0127	ALPK2	ENSG00000198796.6	TATCCCGTATGCTACAGTGG	CTGAGAACAATATCCCGTATGCTACAGTGGAGGAGGAGGAGCT	18	56171221	0.72393	14	FALSE	FALSE	0	Alpha_kinase
GUIDES_sg0128	ALPK2	ENSG00000198796.6	CTTGCATGTCCGTCACCAGG	CTTGCATGTCCGTCACCAGGAGGAGGCAGCCAC	18	56171182	0.717043	14	FALSE	FALSE	0	Alpha_kinase
GUIDES_sg0129	ALPK2	ENSG00000198796.6	TGGGTGTACCAGAAAACAAG	CTTCCAGCACTGGGTGTACCAGAAAACAAGTGGTGGCTGCCTC	18	56171351	0.70124	14	FALSE	FALSE	0	Alpha_kinase
GUIDES_sg0130	ALPK2	ENSG00000198796.6	TGATGAGCACTCAACCTCAA	GTGGGTTCTCTGATGAGCACTCAACCTCAACGGCGGAAGCAGA	18	56247703	0.666165	5	FALSE	FALSE	0	I-set
GUIDES_sg0131	ALPK2	ENSG00000198796.6	CTGTTGTTCTGCTTCCGTTG	TTGGAATGATCTGTTGTTCTGCTTCCGTTGAGGAGGTTGAGTG	18	56246125	0.575638	5	FALSE	FALSE	0	I-set
GUIDES_sg0132	ALPK2	ENSG00000198796.6	TGCTGCTGTCTATCAAATCT	CCAAAAATGATGCTGCTGTCTATCAAATCTCGGCGGCTAAAAA	18	56246080	0.527602	5	FALSE	FALSE	0	I-set
GUIDES_sg0133	ALPK3	ENSG00000136383.6	GTAAGCGAGGAGCTCCGAGG	TGGGCGACTGGTAAGCGAGGAGCTCCGAGGGGGGGGTGGATAT	15	85405974	0.714788	10	FALSE	FALSE	0
GUIDES_sg0134	ALPK3	ENSG00000136383.6	CTGGTAAGCGAGGAGCTCCG	CTTTGGGCGACTGGTAAGCGAGGAGCTCCGAGGAGGGGGTGGA	15	85405971	0.692095	10	FALSE	FALSE	0
GUIDES_sg0135	ALPK3	ENSG00000136383.6	ACACCTTGATGATGCACGTG	AGCAGGCTGGACACCTTGATGATGCACGTGCGGCGGCCCGACT	15	85405956	0.683364	10	FALSE	FALSE	0
GUIDES_sg0136	ALPK3	ENSG00000136383.6	GACAGCATCTGGCAGCTCTG	CTGAGGCTCCGACAGCATCTGGCAGCTCTGAGGAGGCCATGCA	15	85407815	0.66304	12	FALSE	FALSE	0
GUIDES_sg0137	ALPK3	ENSG00000136383.6	TCCAACACTGGCTGTATCAG	TGCCAGACCTTCCAACACTGGCTGTATCAGTGGTGGACAAATG	15	85407859	0.6243	12	FALSE	FALSE	0
GUIDES_sg0138	ALPK3	ENSG00000136383.6	GCAAGATCCAGAACATGAGT	GCAAGATCCAGAACATGAGTCGGCGGGAGTACT	15	85406806	0.615001	11	FALSE	FALSE	0
GUIDES_sg0139	AMHR2	ENSG00000135409.6	GTGACTGGGGAAGTTCCCTG	CAGTACACCAGTGACTGGGGAAGTTCCCTGCGGCGGATGGCAC	12	53822733	0.825378	8	FALSE	FALSE	0	Pkinase
GUIDES_sg0140	AMHR2	ENSG00000135409.6	CAGTGATAAATCGGACAATG	CCCCGGCTGGCAGTGATAAATCGGACAATGTGGTGGTCGTGCT	12	53819557	0.734702	7	FALSE	FALSE	0	Pkinase
GUIDES_sg0141	AMHR2	ENSG00000135409.6	TGGACCCCTACTCAACCACA	GCCCCCTGCCTGGACCCCTACTCAACCACAAGGAGGCCCAGCT	12	53823387	0.711291	9	FALSE	FALSE	0	Pkinase
GUIDES_sg0142	AMHR2	ENSG00000135409.6	CAAGGCCCATAGCTCATCAG	CCTGCACTGCCAAGGCCCATAGCTCATCAGAGGAGGTAGGGGT	12	53824006	0.687805	11	FALSE	FALSE	0	Pkinase
GUIDES_sg0143	AMHR2	ENSG00000135409.6	AGTGAGGCCAGGGAGCACCA	CAGGGGGCTGAGTGAGGCCAGGGAGCACCAAGGAGGCAAGGCC	12	53823310	0.679847	9	FALSE	FALSE	0	Pkinase
GUIDES_sg0144	AMHR2	ENSG00000135409.6	AACTGAGCCACAGACCTCGG	CTCAGCTTGGAACTGAGCCACAGACCTCGGTGGTGGGAAGGCC	12	53819625	0.676243	7	FALSE	FALSE	0	Pkinase
GUIDES_sg0145	ANKK1	ENSG00000170209.4	CCCGGATGCAGTACATCGAG	GAACAGTCCACCCGGATGCAGTACATCGAGAGGAGGTCGGCTC	11	113265710	0.692072	4	FALSE	FALSE	0	Pkinase
GUIDES_sg0146	ANKK1	ENSG00000170209.4	GATGATGATTATTATCCGAG	GGTTCAACATGATGATGATTATTATCCGAGTGGTGGCGGCAGG	11	113266818	0.684173	6	FALSE	FALSE	0	Pkinase
GUIDES_sg0147	ANKK1	ENSG00000170209.4	GTCAGAGACAGGCTGTAGGG	TTGGCCATTGGTCAGAGACAGGCTGTAGGGAGGAGGGCCGCAT	11	113266893	0.680038	6	FALSE	FALSE	0	Pkinase
GUIDES_sg0148	ANKK1	ENSG00000170209.4	GATGATTATTATCCGAGTGG	TCAACATGATGATGATTATTATCCGAGTGGCGGCGGCAGGCAT	11	113266821	0.679282	6	FALSE	FALSE	0	Pkinase
GUIDES_sg0149	ANKK1	ENSG00000170209.4	CTCGATGTACTGCATCCGGG	GAGCCGACCTCTCGATGTACTGCATCCGGGTGGTGGACTGTTC	11	113265762	0.65337	4	FALSE	FALSE	0	Pkinase
GUIDES_sg0150	ANKK1	ENSG00000170209.4	AGTGGATGGAACAGTCCACC	GGCCTGTCCAAGTGGATGGAACAGTCCACCCGGCGGATGCAGT	11	113265692	0.643545	4	FALSE	FALSE	0	Pkinase
GUIDES_sg0151	ARAF	ENSG00000078061.8	CATGGTCCAGCTCATCGACG	CACGCTTCGACATGGTCCAGCTCATCGACGTGGTGGCCCGGCA	X	47428265	0.664232	11	FALSE	FALSE	0	Pkinase_Tyr
GUIDES_sg0152	ARAF	ENSG00000078061.8	TGTGTGATGATGGCAAATCC	CTCACACCACTGTGTGATGATGGCAAATCCCGGCGGCCGGGTC	X	47428241	0.618017	11	FALSE	FALSE	0	Pkinase_Tyr
GUIDES_sg0153	ARAF	ENSG00000078061.8	GGCCGACACACGCTTCGACA	ACCTGCATGTGGCCGACACACGCTTCGACATGGTGGTCCAGCT	X	47428247	0.615205	11	FALSE	FALSE	0	Pkinase_Tyr
GUIDES_sg0154	ARAF	ENSG00000078061.8	TTGGCACCGTGTTTCGAGGG	ACGGGCTCGTTTGGCACCGTGTTTCGAGGGCGGCGGTGGCATG	X	47426736	0.610721	10	FALSE	FALSE	0	Pkinase_Tyr
GUIDES_sg0155	ARAF	ENSG00000078061.8	ATGCCACCGCCCTCGAAACA	CCACATCGCCATGCCACCGCCCTCGAAACACGGCGGTGCCAAA	X	47426734	0.596102	10	FALSE	FALSE	0	Pkinase_Tyr
GUIDES_sg0156	ARAF	ENSG00000078061.8	GTGAGGTGCAGCTGCTGAAG	GTACCACCCAGTGAGGTGCAGCTGCTGAAGAGGAGGATCGGGA	X	47426697	0.588164	10	FALSE	FALSE	0	Pkinase_Tyr
GUIDES_sg0157	ATM	ENSG00000149311.13	TTCATGGTCCAGTCAAAGAG	TTTCAAAGGATTCATGGTCCAGTCAAAGAGTGGTGGATCATAT	11	108235927	0.644835	66	FALSE	FALSE	0	PI3_PI4_kinase
GUIDES_sg0158	ATM	ENSG00000149311.13	CTCACCAGAGATATTGTGGA	TCCTTTTAGACTCACCAGAGATATTGTGGATGGTGGCATGGGC	11	108224568	0.60326	64	FALSE	FALSE	0	PI3_PI4_kinase
GUIDES_sg0159	ATM	ENSG00000149311.13	GAACTGTCTCAGGAGTAGGA	AGTCTAAAAGGAACTGTCTCAGGAGTAGGAAGGAGGATTTTGC	11	108224579	0.593593	64	FALSE	FALSE	0	PI3_PI4_kinase
GUIDES_sg0160	ATM	ENSG00000149311.13	AGTTTTCCGTTACTTCTGCA	ATTTTCAACCAGTTTTCCGTTACTTCTGCATGGTGGAAAAATT	11	108216557	0.584	61	FALSE	FALSE	0	PI3_PI4_kinase
GUIDES_sg0161	ATM	ENSG00000149311.13	TATTTGGTTTGAGAAGCGAT	TGGATCCAGCTATTTGGTTTGAGAAGCGATTGGTGGCTTATAC	11	108216599	0.567975	61	FALSE	FALSE	0	PI3_PI4_kinase
GUIDES_sg0162	ATM	ENSG00000149311.13	GGAAGTGATGAGAAACTCTC	AGAAAACCATGGAAGTGATGAGAAACTCTCAGGAGGAAACTCT	11	108225575	0.547508	65	FALSE	FALSE	0	PI3_PI4_kinase
GUIDES_sg0163	ATR	ENSG00000175054.10	GAGCATGTGAAGTTACAATG	CTTTTTCGAAGAGCATGTGAAGTTACAATGAGGAGGCTGATGC	3	142176562	0.747638	46	FALSE	FALSE	0	PI3_PI4_kinase
GUIDES_sg0164	ATR	ENSG00000175054.10	TTGACATTACTGCAGTGGAA	TAACCAACCATTGACATTACTGCAGTGGAACGGCGGCAGTAAG	3	142177926	0.662457	45	FALSE	FALSE	0	PI3_PI4_kinase
GUIDES_sg0165	ATR	ENSG00000175054.10	AATGGGTCCTATGGGAACAG	TGGTTAATGGAATGGGTCCTATGGGAACAGAGGAGGGTCTTTT	3	142176527	0.651565	46	FALSE	FALSE	0	PI3_PI4_kinase
GUIDES_sg0166	ATR	ENSG00000175054.10	CTGACTTTGGTAGCATACAC	GATAAAGCTGCTGACTTTGGTAGCATACACTGGTGGCGAAGTT	3	142178194	0.647619	44	FALSE	FALSE	0	PI3_PI4_kinase
GUIDES_sg0167	ATR	ENSG00000175054.10	AACCACTCATGAAAAATAGG	TGTTCTCAGAAACCACTCATGAAAAATAGGAGGAGGATGCCTG	3	142178118	0.646004	44	FALSE	FALSE	0	PI3_PI4_kinase
GUIDES_sg0168	ATR	ENSG00000175054.10	AAAAGACCCTCTGTTCCCAT	TGCTCTTCGAAAAAGACCCTCTGTTCCCATAGGAGGACCCATT	3	142176525	0.64528	46	FALSE	FALSE	0	PI3_PI4_kinase
GUIDES_sg0169	AURKA	ENSG00000087586.13	TCAGCTGGAGAAAGCCGGAG	TATTTAAAGCTCAGCTGGAGAAAGCCGGAGTGGTGGAGCATCA	20	54958186	0.670771	8	FALSE	FALSE	0	Pkinase_Tyr
GUIDES_sg0170	AURKA	ENSG00000087586.13	TCTGAGCTGATGCTCCACTC	CTACTTCTCTTCTGAGCTGATGCTCCACTCCGGCGGCTTTCTC	20	54958089	0.638619	8	FALSE	FALSE	0	Pkinase_Tyr
GUIDES_sg0171	AURKA	ENSG00000087586.13	AAAGCTCAGCTGGAGAAAGC	AGTGTTATTTAAAGCTCAGCTGGAGAAAGCCGGCGGAGTGGAG	20	54958181	0.621263	8	FALSE	FALSE	0	Pkinase_Tyr
GUIDES_sg0172	AURKA	ENSG00000087586.13	GGTAGACTCTGGTAGCATCA	TCCAGAATTAGGTAGACTCTGGTAGCATCATGGTGGAAATAAC	20	54956591	0.581367	9	FALSE	FALSE	0	Pkinase_Tyr
GUIDES_sg0173	AURKA	ENSG00000087586.13	GATCCAAGAAGTAAGTTCTC	CTCTCCAGCTGATCCAAGAAGTAAGTTCTCTGGTGGCTTAATG	20	54948540	0.548228	10	FALSE	FALSE	0	Pkinase_Tyr
GUIDES_sg0174	AURKA	ENSG00000087586.13	TTCCAGAATTAGGTAGACTC	GTGGTGCATATTCCAGAATTAGGTAGACTCTGGTGGTAGCATC	20	54956580	0.535069	9	FALSE	FALSE	0	Pkinase_Tyr
GUIDES_sg0175	AURKB	ENSG00000178999.8	CAAGTCCCAGATAGAGAAGG	AGGTCCTCTTCAAGTCCCAGATAGAGAAGGAGGAGGGCGTGGA	17	8110636	0.662553	6	FALSE	FALSE	0	Pkinase_Tyr
GUIDES_sg0176	AURKB	ENSG00000178999.8	ACAATGAGAAGGTGGATCTG	GGGCGCATGCACAATGAGAAGGTGGATCTGTGGTGGTGCATTG	17	8108615	0.655024	9	FALSE	FALSE	0	Pkinase
GUIDES_sg0177	AURKB	ENSG00000178999.8	TCTCTATCTGGGACTTGAAG	ACGCCCTCCTTCTCTATCTGGGACTTGAAGAGGAGGACCTTGA	17	8110568	0.641352	6	FALSE	FALSE	0	Pkinase_Tyr
GUIDES_sg0178	AURKB	ENSG00000178999.8	GGGGCGCATGCACAATGAGA	AGATGATTGAGGGGCGCATGCACAATGAGAAGGAGGTGGATCT	17	8108604	0.586313	9	FALSE	FALSE	0	Pkinase
GUIDES_sg0179	AURKB	ENSG00000178999.8	CCATTTCATCGTGGCGCTCA	AGAAGAAAAGCCATTTCATCGTGGCGCTCAAGGAGGTCCTCTT	17	8110606	0.582284	6	FALSE	FALSE	0	Pkinase_Tyr
GUIDES_sg0180	AURKB	ENSG00000178999.8	GATGCTCTAATGTACTGCCA	GGAGTTGGCAGATGCTCTAATGTACTGCCATGGTGGGAAGAAG	17	8109846	0.546171	8	FALSE	FALSE	0	Pkinase_Tyr
GUIDES_sg0181	AURKC	ENSG00000105146.8	TGCGTCTGTAAGTCTCACTG	ACCTTGAGGATGCGTCTGTAAGTCTCACTGTGGTGGGAGGCGC	19	57746279	0.710109	5	FALSE	FALSE	0	Pkinase
GUIDES_sg0182	AURKC	ENSG00000105146.8	GAGAACATATGATGAAAAGG	TGATTGAGGGGAGAACATATGATGAAAAGGTGGTGGATTTGTG	19	57746325	0.635619	5	FALSE	FALSE	0	Pkinase
GUIDES_sg0183	AURKC	ENSG00000105146.8	ATTCCAGAATCAGGTACACC	CTTGGAGCATATTCCAGAATCAGGTACACCCGGCGGCGTGCAT	19	57744000	0.608523	3	FALSE	FALSE	0	Pkinase_Tyr
GUIDES_sg0184	AURKC	ENSG00000105146.8	TGATTCTGGAATATGCTCCA	CGGGTGTACCTGATTCTGGAATATGCTCCAAGGAGGGGTGAGC	19	57743985	0.588909	3	FALSE	FALSE	0	Pkinase_Tyr
GUIDES_sg0185	AURKC	ENSG00000105146.8	TCCAAGGGGTGAGCTCTACA	TGGAATATGCTCCAAGGGGTGAGCTCTACAAGGAGGAGCTGCA	19	57744001	0.575867	3	FALSE	FALSE	0	Pkinase_Tyr
GUIDES_sg0186	AURKC	ENSG00000105146.8	CACTTTCTTGTCATGGCAGT	CTCTGTGAATCACTTTCTTGTCATGGCAGTAGGAGGTCAGGGC	19	57744945	0.561113	4	FALSE	FALSE	0	Pkinase_Tyr
GUIDES_sg0187	AXL	ENSG00000167601.7	TCTTGGCGATACGTCCCTGG	TTGACTGGCATCTTGGCGATACGTCCCTGGCGGCGGTAGTAGT	19	41762441	0.715527	20	FALSE	FALSE	0	Pkinase
GUIDES_sg0188	AXL	ENSG00000167601.7	GGAGGATTTCCTGAGTGAAG	GGTCAGAGCTGGAGGATTTCCTGAGTGAAGCGGCGGTCTGCAT	19	41758300	0.686753	17	FALSE	FALSE	0	Pkinase
GUIDES_sg0189	AXL	ENSG00000167601.7	GAACATGTCCGTGTGTGTGG	GGCTGAATGAGAACATGTCCGTGTGTGTGGCGGCGGACTTCGG	19	41762385	0.67285	20	FALSE	FALSE	0	Pkinase
GUIDES_sg0190	AXL	ENSG00000167601.7	AATAGAGGAGGAAGCTGTGT	CCGAGCCGGGAATAGAGGAGGAAGCTGTGTAGGAGGTCTCCAT	19	41758793	0.632483	18	FALSE	FALSE	0	Pkinase
GUIDES_sg0191	AXL	ENSG00000167601.7	TTGACCATCCCAACGTCATG	ATGAAGGAATTTGACCATCCCAACGTCATGAGGAGGCTCATCG	19	41758338	0.63024	17	FALSE	FALSE	0	Pkinase
GUIDES_sg0192	AXL	ENSG00000167601.7	CCCCGAGCCGGGAATAGAGG	ACTGGCTGGTCCCCGAGCCGGGAATAGAGGAGGAGGAAGCTGT	19	41758781	0.609051	18	FALSE	FALSE	0	Pkinase
GUIDES_sg0193	BCKDK	ENSG00000103507.9	TGCAGCAAGAACTTCCAGTG	GCTCGGTACCTGCAGCAAGAACTTCCAGTGAGGAGGATTGCTC	16	31121029	0.731848	7	FALSE	FALSE	0
GUIDES_sg0194	BCKDK	ENSG00000103507.9	GCCAGCGTAGAGCATCATGG	CCTGAGAGCGGCCAGCGTAGAGCATCATGGTGGTGGGCGTTAG	16	31120878	0.679908	6	FALSE	FALSE	0
GUIDES_sg0195	BCKDK	ENSG00000103507.9	GCGTCTTGTCCAAGAAGTAG	CTCGAAGTCAGCGTCTTGTCCAAGAAGTAGCGGCGGACGAGCT	16	31121803	0.675405	10	FALSE	FALSE	0
GUIDES_sg0196	BCKDK	ENSG00000103507.9	GTCTAGGTGACTCTCCATTG	TGTAGGGAGTGTCTAGGTGACTCTCCATTGTGGTGGCTCTATG	16	31122705	0.672465	13	FALSE	FALSE	0	HATPase_c
GUIDES_sg0197	BCKDK	ENSG00000103507.9	GGACATTGTAGGGAGTGTCT	ACCACATCTGGGACATTGTAGGGAGTGTCTAGGAGGTGACTCT	16	31122689	0.655378	13	FALSE	FALSE	0	HATPase_c
GUIDES_sg0198	BCKDK	ENSG00000103507.9	GACCACATCTGGGACATTGT	CGATGGTGATGACCACATCTGGGACATTGTAGGAGGGAGTGTC	16	31122678	0.483806	13	FALSE	FALSE	0	HATPase_c
GUIDES_sg0199	BCR	ENSG00000186716.15	CAAGACGAAGATCCCCAAGG	AGTGTTACAACAAGACGAAGATCCCCAAGGAGGAGGACGGCGA	22	23637295	0.801077	21	FALSE	FALSE	0	C2
GUIDES_sg0200	BCR	ENSG00000186716.15	CAACAAGACGAAGATCCCCA	AAAAGTGTTACAACAAGACGAAGATCCCCAAGGAGGAGGACGG	22	23637292	0.754537	21	FALSE	FALSE	0	C2
GUIDES_sg0201	BCR	ENSG00000186716.15	TGGGGCCAAAGACCGTGGCG	CGGAGCAGCGTGGGGCCAAAGACCGTGGCGAGGAGGTTGTGCA	22	23656856	0.660755	30	FALSE	FALSE	0	RhoGAP
GUIDES_sg0202	BCR	ENSG00000186716.15	GTCCCTGCACAACCTCGCCA	TCAATAAGATGTCCCTGCACAACCTCGCCACGGCGGTCTTTGG	22	23656788	0.647345	30	FALSE	FALSE	0	RhoGAP
GUIDES_sg0203	BCR	ENSG00000186716.15	TTTATTCACAAAATACCCAA	GCGTCTTTGCTTTATTCACAAAATACCCAAAGGAGGAATCCAC	22	23634795	0.645101	20	FALSE	FALSE	0	C2
GUIDES_sg0204	BCR	ENSG00000186716.15	ACGAAGATCCCCAAGGAGGA	TTACAACAAGACGAAGATCCCCAAGGAGGACGGCGGCGAGAGC	22	23637299	0.58999	21	FALSE	FALSE	0	C2
GUIDES_sg0205	BLK	ENSG00000136573.8	CTACAAAAACAACATGAAGG	CTACAAAAACAACATGAAGGTGGTGGCCATTAA	8	11414190	0.727696	10	FALSE	FALSE	0	Pkinase
GUIDES_sg0206	BLK	ENSG00000136573.8	TGATGGTGAAGACCCCGAAG	ACGTCTGCTTTGATGGTGAAGACCCCGAAGTGGTGGATGGCTT	8	11420576	0.652096	13	FALSE	FALSE	0	Pkinase
GUIDES_sg0207	BLK	ENSG00000136573.8	TGGAAGTTGTCACTTATGGG	GTCCTCCTGATGGAAGTTGTCACTTATGGGCGGCGGGTGCCAT	8	11420603	0.646698	13	FALSE	FALSE	0	Pkinase
GUIDES_sg0208	BLK	ENSG00000136573.8	TGGTGACCACTGCGTAGAGT	ATGGGCTCCTTGGTGACCACTGCGTAGAGTCGGCGGACCAGCC	8	11414225	0.6359	10	FALSE	FALSE	0	Pkinase
GUIDES_sg0209	BLK	ENSG00000136573.8	AATCATCGACAGTGAATACA	GCTTGGCTCGAATCATCGACAGTGAATACACGGCGGCCCAAGA	8	11418949	0.619117	12	FALSE	FALSE	0	Pkinase
GUIDES_sg0210	BLK	ENSG00000136573.8	AGCACAAGGCCTCAGACACC	GCAATTTTGCAGCACAAGGCCTCAGACACCAGGAGGATGTTGG	8	11418890	0.599796	12	FALSE	FALSE	0	Pkinase
GUIDES_sg0211	BMP2K	ENSG00000138756.13	TGCACCAAGACAAAGACCAA	AAACCTCAATTGCACCAAGACAAAGACCAAAGGAGGCCAACTC	4	79786766	0.704295	11	FALSE	FALSE	0
GUIDES_sg0212	BMP2K	ENSG00000138756.13	TGGTGAGAACTCTTGAGGGG	AAACTAAGGCTGGTGAGAACTCTTGAGGGGAGGAGGTAAGATA	4	79793861	0.68878	14	FALSE	FALSE	0
GUIDES_sg0213	BMP2K	ENSG00000138756.13	GAAGTGTAGGAAACTAAGGC	TGGAAGTGATGAAGTGTAGGAAACTAAGGCTGGTGGTGAGAAC	4	79793841	0.660508	14	FALSE	FALSE	0
GUIDES_sg0214	BMP2K	ENSG00000138756.13	GTAGGATACTGTGATGCAGA	GTAGGATACTGTGATGCAGAAGGAGGTTGTGGT	4	79793027	0.646936	13	FALSE	FALSE	0
GUIDES_sg0215	BMP2K	ENSG00000138756.13	TACCGAATTCACCAGGAGCA	GGTCTATGGTTACCGAATTCACCAGGAGCAAGGAGGACTTTAA	4	79786745	0.633222	11	FALSE	FALSE	0
GUIDES_sg0216	BMP2K	ENSG00000138756.13	GCTGCTTCACTAGCAGTCAT	TTTCCTAGCAGCTGCTTCACTAGCAGTCATCGGCGGTTCAGGA	4	79782589	0.629394	10	FALSE	FALSE	0
GUIDES_sg0217	BMPR1A	ENSG00000107779.7	GTCATACGAAGATATGCGTG	CGAGTGATCCGTCATACGAAGATATGCGTGAGGAGGTTGTGTG	10	88683204	0.711488	13	FALSE	FALSE	0	Pkinase
GUIDES_sg0218	BMPR1A	ENSG00000107779.7	GGCCAATTGTGTCTAATCGG	AAACGTTTGCGGCCAATTGTGTCTAATCGGTGGTGGAACAGTG	10	88683248	0.697917	13	FALSE	FALSE	0	Pkinase
GUIDES_sg0219	BMPR1A	ENSG00000107779.7	TGTGCCCTTGAATACCAGGG	ATGAAGTTGATGTGCCCTTGAATACCAGGGTGGTGGGCACCAA	10	88681314	0.690076	12	FALSE	FALSE	0	Pkinase_Tyr
GUIDES_sg0220	BMPR1A	ENSG00000107779.7	TCTTCGTATGACGGATCACT	CTCACGCATATCTTCGTATGACGGATCACTCGGCGGTACCATG	10	88683219	0.668199	13	FALSE	FALSE	0	Pkinase
GUIDES_sg0221	BMPR1A	ENSG00000107779.7	TATGACAACAGGGGGCAGTG	TATGACAACAGGGGGCAGTGTGGTGGGTTGCAA	10	88659571	0.646033	7	FALSE	FALSE	0	Activin_recp
GUIDES_sg0222	BMPR1A	ENSG00000107779.7	GTAGATGTCAGCCATGATGT	GGCCGAAGCTGTAGATGTCAGCCATGATGTAGGAGGGCTGGAA	10	88681345	0.624433	12	FALSE	FALSE	0	Pkinase_Tyr
GUIDES_sg0223	BMPR1B	ENSG00000138696.6	GAAAGTGTTCTTCACCACAG	AGGTAGCTGTGAAAGTGTTCTTCACCACAGAGGAGGAAGCCAG	4	96051136	0.801679	12	FALSE	FALSE	0	Pkinase
GUIDES_sg0224	BMPR1B	ENSG00000138696.6	GCCCCTCATTCCCAAACCGG	AAGAAGTTACGCCCCTCATTCCCAAACCGGTGGTGGAGCAGTG	4	96073909	0.677876	15	FALSE	FALSE	0	Pkinase
GUIDES_sg0225	BMPR1B	ENSG00000138696.6	CATTGATTTAGCGTCTAGGG	CTAACTTCAGCATTGATTTAGCGTCTAGGGTGGTGGTGGACTT	4	96052558	0.666521	13	FALSE	FALSE	0	Pkinase
GUIDES_sg0226	BMPR1B	ENSG00000138696.6	ATCTCCTAGCAACCTCCCAA	CCTGATACACATCTCCTAGCAACCTCCCAAAGGAGGATGAGGC	4	96069930	0.65801	14	FALSE	FALSE	0	Pkinase_Tyr
GUIDES_sg0227	BMPR1B	ENSG00000138696.6	TAAGCCACTGACAGAAGAGT	GTAAATGACATAAGCCACTGACAGAAGAGTAGGAGGCTAACTT	4	96052525	0.654493	13	FALSE	FALSE	0	Pkinase
GUIDES_sg0228	BMPR1B	ENSG00000138696.6	GTGCCAACTCGAGTGTTAGG	ATAGCGTTTGGTGCCAACTCGAGTGTTAGGTGGTGGTATGTCA	4	96070049	0.640498	14	FALSE	FALSE	0	Pkinase_Tyr
GUIDES_sg0229	BMPR2	ENSG00000204217.8	CCAGATGGCTTTTCAGACAG	TACCAGAGTACCAGATGGCTTTTCAGACAGAGGAGGTTGGAAA	2	203407072	0.677818	11	FALSE	FALSE	0	Pkinase
GUIDES_sg0230	BMPR2	ENSG00000204217.8	ATCCGTACCAGAGTACCAGA	ATCCGTACCAGAGTACCAGATGGTGGCTTTTCA	2	203407057	0.636188	11	FALSE	FALSE	0	Pkinase
GUIDES_sg0231	BMPR2	ENSG00000204217.8	GCATATCCTCAAAAGTGGGA	ACGAGAACCTGCATATCCTCAAAAGTGGGATGGTGGTTTCCAA	2	203407118	0.606223	11	FALSE	FALSE	0	Pkinase
GUIDES_sg0232	BMPR2	ENSG00000204217.8	ATGGCACCAGAAGTGCTAGA	TATCAGATATATGGCACCAGAAGTGCTAGAAGGAGGAGCTGTG	2	203397345	0.599709	10	FALSE	FALSE	0	Pkinase
GUIDES_sg0233	BMPR2	ENSG00000204217.8	TAAGCCGAGCCTCTGCATCC	CACTGTGCAGTAAGCCGAGCCTCTGCATCCTGGTGGTCCCAAC	2	203417567	0.584778	12	FALSE	FALSE	0	Pkinase
GUIDES_sg0234	BMPR2	ENSG00000204217.8	CTGCACAGTGTGCTGAGGAA	GCTCGGCTTACTGCACAGTGTGCTGAGGAAAGGAGGATGGCTG	2	203417522	0.582906	12	FALSE	FALSE	0	Pkinase
GUIDES_sg0235	BMX	ENSG00000102010.10	CTTGTATGACAACTCCCAGG	AGCCCTATGACTTGTATGACAACTCCCAGGTGGTGGTTCTGAA	X	15568028	0.74054	20	FALSE	FALSE	0	Pkinase
GUIDES_sg0236	BMX	ENSG00000102010.10	GAACAAAGTTTCCAGTCAAG	AGTTCAGTCGGAACAAAGTTTCCAGTCAAGTGGTGGTCAGCTC	X	15564980	0.679952	19	FALSE	FALSE	0	Pkinase
GUIDES_sg0237	BMX	ENSG00000102010.10	GAATTGGTGACTCTCCAAGA	CCCGGTGTATGAATTGGTGACTCTCCAAGAAGGAGGCCATGCC	X	15560139	0.671591	17	FALSE	FALSE	0	Pkinase
GUIDES_sg0238	BMX	ENSG00000102010.10	ATGTGCTACGATGTCTGTGA	GCTCTTAGAAATGTGCTACGATGTCTGTGAAGGAGGCATGGCC	X	15560275	0.667077	17	FALSE	FALSE	0	Pkinase
GUIDES_sg0239	BMX	ENSG00000102010.10	TGTGTGAAAGTATCTGACTT	CAGAGATCTCTGTGTGAAAGTATCTGACTTTGGTGGAATGACA	X	15561246	0.62284	18	FALSE	FALSE	0	Pkinase
GUIDES_sg0240	BMX	ENSG00000102010.10	AGAGTCACCAATTCATACAC	GCCTTCTTGGAGAGTCACCAATTCATACACCGGCGGGACTTGG	X	15560312	0.621926	17	FALSE	FALSE	0	Pkinase
GUIDES_sg0241	BRAF	ENSG00000157764.8	GAACAGTCTACAAGGGAAAG	GGATCATTTGGAACAGTCTACAAGGGAAAGTGGTGGCATGGTA	7	140481486	0.668267	12	FALSE	FALSE	0	Pkinase
GUIDES_sg0242	BRAF	ENSG00000157764.8	GGCAGGAAGACTCTAACGAT	CTGTTTGTTGGGCAGGAAGACTCTAACGATAGGAGGTTTTTGT	7	140534447	0.628865	3	FALSE	FALSE	0	RBD
GUIDES_sg0243	BRAF	ENSG00000157764.8	TCCTGATGGGCAGATTACAG	ATTGGGAGATTCCTGATGGGCAGATTACAGTGGTGGGACAAAG	7	140481436	0.585025	12	FALSE	FALSE	0	Pkinase
GUIDES_sg0244	BRAF	ENSG00000157764.8	CTCCAGATCTCAGTAAGGTA	GGATACCTGTCTCCAGATCTCAGTAAGGTACGGCGGAGTAACT	7	140439662	0.555979	19	FALSE	FALSE	0	Pkinase
GUIDES_sg0245	BRAF	ENSG00000157764.8	CCTTACTGAGATCTGGAGAC	TTACTCCGTACCTTACTGAGATCTGGAGACAGGAGGTATCCTC	7	140439717	0.553111	19	FALSE	FALSE	0	Pkinase
GUIDES_sg0246	BRAF	ENSG00000157764.8	CCTGTCTCCAGATCTCAGTA	GACGAGGATACCTGTCTCCAGATCTCAGTAAGGAGGTACGGAG	7	140439657	0.532186	19	FALSE	FALSE	0	Pkinase
GUIDES_sg0247	BRD2	ENSG00000204256.8	TAGCAGTGAGAGCTCCTCTG	GTGAGGAAAGTAGCAGTGAGAGCTCCTCTGAGGAGGAAGAGGA	6	32945678	0.748962	14	FALSE	FALSE	0
GUIDES_sg0248	BRD2	ENSG00000204256.8	AAGCGGTTACAAGATGTCAG	GGAATTAGAAAAGCGGTTACAAGATGTCAGCGGCGGACAGCTC	6	32948203	0.747553	18	FALSE	FALSE	0
GUIDES_sg0249	BRD2	ENSG00000204256.8	GTCCAATATCCAAGCCCAAG	CTGTCCCAGGGTCCAATATCCAAGCCCAAGAGGAGGAAAAGAG	6	32945962	0.745063	15	FALSE	FALSE	0
GUIDES_sg0250	BRD2	ENSG00000204256.8	GCGCTCAAGCTCTCTAAGTG	AAAGGACATAGCGCTCAAGCTCTCTAAGTGTGGTGGATGGCTT	6	32947667	0.690719	17	FALSE	FALSE	0
GUIDES_sg0251	BRD2	ENSG00000204256.8	GAGTGAAAGCTCAGACTCAG	AGGAAGAAGAGAGTGAAAGCTCAGACTCAGAGGAGGAAGAAAG	6	32945741	0.684581	14	FALSE	FALSE	0
GUIDES_sg0252	BRD2	ENSG00000204256.8	TACAGGTTATGATTCAGAGG	CTGCCCTGCCTACAGGTTATGATTCAGAGGAGGAGGAGGAAGA	6	32947666	0.658115	17	FALSE	FALSE	0
GUIDES_sg0253	BRD3	ENSG00000169925.12	ATACAATCCCCCAGACCACG	ATTGCTACAAATACAATCCCCCAGACCACGAGGAGGTTGTGGC	9	136910514	0.704421	10	FALSE	FALSE	0	Bromodomain
GUIDES_sg0254	BRD3	ENSG00000169925.12	AGCGCCCTTGCTCACCATGG	GGCTGCTCTCAGCGCCCTTGCTCACCATGGGGGGGGCCGCGGG	9	136906997	0.660217	11	FALSE	FALSE	0
GUIDES_sg0255	BRD3	ENSG00000169925.12	TACTGGGGCCTGAGACAGGG	TTGGTTTGTTTACTGGGGCCTGAGACAGGGCGGCGGCCAGCTG	9	136905363	0.657727	12	FALSE	FALSE	0
GUIDES_sg0256	BRD3	ENSG00000169925.12	GAAGCACAAAGTGAAGGCCG	AGGAGAAGGAGAAGCACAAAGTGAAGGCCGAGGAGGAAGAGAA	9	136905294	0.643541	12	FALSE	FALSE	0
GUIDES_sg0257	BRD3	ENSG00000169925.12	AGCAATTCGAGAACATCAGC	TTGTATTTGTAGCAATTCGAGAACATCAGCCGGCGGACATCAG	9	136910487	0.560336	10	FALSE	FALSE	0	Bromodomain
GUIDES_sg0258	BRD3	ENSG00000169925.12	CCTGTGCGTCTGGGTACTCT	GCAGCAAAGCCCTGTGCGTCTGGGTACTCTCGGCGGCCATCCA	9	136910526	0.520594	10	FALSE	FALSE	0	Bromodomain
GUIDES_sg0259	BRD4	ENSG00000141867.13	ACGCTCCTCTTTCTCCCGAG	GGGCCTTCTCACGCTCCTCTTTCTCCCGAGCGGCGGCGCGGCG	19	15349960	0.702034	25	FALSE	FALSE	0
GUIDES_sg0260	BRD4	ENSG00000141867.13	CTTTCTCCCGAGCGGCGCGG	TCACGCTCCTCTTTCTCCCGAGCGGCGCGGCGGCGGAACTGCT	19	15349968	0.682198	25	FALSE	FALSE	0
GUIDES_sg0261	BRD4	ENSG00000141867.13	CCTCTTTCTCCCGAGCGGCG	TTCTCACGCTCCTCTTTCTCCCGAGCGGCGCGGCGGCGGAACT	19	15349965	0.674184	25	FALSE	FALSE	0
GUIDES_sg0262	BRD4	ENSG00000141867.13	TGAAGCCTGTGGATGTCGGG	GGGCCGGAAATGAAGCCTGTGGATGTCGGGAGGAGGCCTGTGA	19	15350231	0.669292	24	FALSE	FALSE	0
GUIDES_sg0263	BRD4	ENSG00000141867.13	GAATAAAAAAAGCAAAGCCA	AAGTGGAAGAGAATAAAAAAAGCAAAGCCAAGGAGGAACCTCC	19	15367019	0.655434	14	FALSE	FALSE	0
GUIDES_sg0264	BRD4	ENSG00000141867.13	TCTGGAACTGTGACATCTGG	TGGGTCAGGCTCTGGAACTGTGACATCTGGGGGGGGGAATGTA	19	15350790	0.620696	22	FALSE	FALSE	0
GUIDES_sg0265	BRDT	ENSG00000137948.14	CAACTCCAGTTCACAAACTG	GAGCTTCAGTCAACTCCAGTTCACAAACTGCGGCGGCCCAAGT	1	92441987	0.740087	9	FALSE	FALSE	0
GUIDES_sg0266	BRDT	ENSG00000137948.14	ATCTATTTCTCCCTTGAACG	TTCCTAAGACATCTATTTCTCCCTTGAACGTGGTGGTACAGGG	1	92441948	0.650866	9	FALSE	FALSE	0
GUIDES_sg0267	BRDT	ENSG00000137948.14	GGAGAATAAATATTATGCGA	AGAAGCGCTTGGAGAATAAATATTATGCGAAGGAGGCTTCAGA	1	92430259	0.570181	7	FALSE	FALSE	0	Bromodomain
GUIDES_sg0268	BRDT	ENSG00000137948.14	TACCATTATAAAAAACCCAA	AGGATTATTATACCATTATAAAAAACCCAATGGTGGATTTAAA	1	92430211	0.560475	7	FALSE	FALSE	0	Bromodomain
GUIDES_sg0269	BRDT	ENSG00000137948.14	AAATACAATTAAGAAGCGCT	CAATGGATTTAAATACAATTAAGAAGCGCTTGGTGGAGAATAA	1	92430238	0.474865	7	FALSE	FALSE	0	Bromodomain
GUIDES_sg0270	BRDT	ENSG00000137948.14	TGGAGATGACATTGTTCTTA	TGGAGATGACATTGTTCTTATGGTGGCACAAGC	1	92433724	0.299316	8	FALSE	FALSE	0	Bromodomain
GUIDES_sg0271	BRSK1	ENSG00000160469.12	AAAGCCCGTCCGCTTCCAGG	CCGTCTTCCAAAAGCCCGTCCGCTTCCAGGTGGTGGACATCAG	19	55817722	0.699455	21	FALSE	FALSE	0
GUIDES_sg0272	BRSK1	ENSG00000160469.12	GAGGTTTGTCCTTTAGCACG	ATGCTGCTGAGAGGTTTGTCCTTTAGCACGAGGAGGAATATTT	19	55816891	0.665329	20	FALSE	FALSE	0
GUIDES_sg0273	BRSK1	ENSG00000160469.12	ATGGCCGCCGGGCAGACATG	GAAAAATATGATGGCCGCCGGGCAGACATGTGGTGGAGCTGTG	19	55805729	0.632288	10	FALSE	FALSE	0	Pkinase
GUIDES_sg0274	BRSK1	ENSG00000160469.12	CACAGCTCCACATGTCTGCC	AGGATGACTCCACAGCTCCACATGTCTGCCCGGCGGCGGCCAT	19	55805742	0.571841	10	FALSE	FALSE	0	Pkinase
GUIDES_sg0275	BRSK1	ENSG00000160469.12	TATTTGTTCTTCTTTGTCCA	GCACGAGGAATATTTGTTCTTCTTTGTCCAAGGAGGAGATGAA	19	55816916	0.557049	20	FALSE	FALSE	0
GUIDES_sg0276	BRSK1	ENSG00000160469.12	GGGAAAAATATGATGGCCGC	GGGAAAAATATGATGGCCGCCGGCGGGCAGACA	19	55805717	0.50381	10	FALSE	FALSE	0	Pkinase
GUIDES_sg0277	BRSK2	ENSG00000174672.11	GGTTGATATCACCTACACGG	TCAAGTTCCAGGTTGATATCACCTACACGGAGGAGGGTGGGGA	11	1477698	0.716702	22	FALSE	FALSE	0
GUIDES_sg0278	BRSK2	ENSG00000174672.11	GTATGGAAATGATGACGGGG	ACCACTAACTGTATGGAAATGATGACGGGGCGGCGGCTTTCCA	11	1480453	0.693938	25	FALSE	FALSE	0
GUIDES_sg0279	BRSK2	ENSG00000174672.11	GCCAGAACGCAAATCCATGG	GCAAGCGGCGGCCAGAACGCAAATCCATGGAGGAGGTGCTCAG	11	1467061	0.682557	16	FALSE	FALSE	0
GUIDES_sg0280	BRSK2	ENSG00000174672.11	TCGTTTGGGAGATGACGCTG	GCCCGGAAGCTCGTTTGGGAGATGACGCTGTGGTGGCTGAGAC	11	1477741	0.656083	22	FALSE	FALSE	0
GUIDES_sg0281	BRSK2	ENSG00000174672.11	GAACACGGCTGGCCCCCCCG	CCGGCTTCTGGAACACGGCTGGCCCCCCCGTGGTGGCCTTGTA	11	1477697	0.654064	22	FALSE	FALSE	0
GUIDES_sg0282	BRSK2	ENSG00000174672.11	ACAGGCTGTCGCCAACCTGC	CTGGTCTCCAACAGGCTGTCGCCAACCTGCAGGAGGGACGCCA	11	1463755	0.491148	9	FALSE	FALSE	0	Pkinase
GUIDES_sg0283	BTK	ENSG00000010671.11	GTAGTTAATGAGCTCAGGGA	TGTGCTGATGGTAGTTAATGAGCTCAGGGATGGTGGTGCTGAA	X	100613336	0.660824	13	FALSE	FALSE	0	SH2
GUIDES_sg0284	BTK	ENSG00000010671.11	GGTATTCCAAACACATGACT	GGTATTCCAAACACATGACTCGGCGGAGTCAGG	X	100614302	0.650594	11	FALSE	FALSE	0	SH2
GUIDES_sg0285	BTK	ENSG00000010671.11	GTAATACTGGCTCTGAGGTG	TCTCAGCCAGGTAATACTGGCTCTGAGGTGTGGTGGAACACAC	X	100613384	0.643308	13	FALSE	FALSE	0	SH2
GUIDES_sg0286	BTK	ENSG00000010671.11	GTGAAGTATGGGAAATGGAG	ATTTGGGGTAGTGAAGTATGGGAAATGGAGAGGAGGCCAGTAC	X	100611859	0.639073	15	FALSE	FALSE	0	Pkinase
GUIDES_sg0287	BTK	ENSG00000010671.11	ATCATGGGAAATTGATCCAA	ATCATGGGAAATTGATCCAAAGGAGGACCTGAC	X	100611792	0.61966	15	FALSE	FALSE	0	SH2
GUIDES_sg0288	BTK	ENSG00000010671.11	TAATGACGTATCACCCCTTG	ACACACAACATAATGACGTATCACCCCTTGAGGAGGGTCCCTG	X	100613418	0.615362	13	FALSE	FALSE	0	SH2
GUIDES_sg0289	BUB1	ENSG00000169679.10	ATGAAAGTGAAAAATGAAGG	TGGCACTTACATGAAAGTGAAAAATGAAGGAGGAGGAGAGTGT	2	111397392	0.642485	27	FALSE	FALSE	0
GUIDES_sg0290	BUB1	ENSG00000169679.10	TGTGTGAAAAGAACTTGTGT	TGTTTGGAGTTGTGTGAAAAGAACTTGTGTTGGTGGCAACCTT	2	111416295	0.626263	14	FALSE	FALSE	0
GUIDES_sg0291	BUB1	ENSG00000169679.10	AGATGCTCAGCAACAAACCA	CAGTGTGTTGAGATGCTCAGCAACAAACCATGGTGGAACTACC	2	111398770	0.61982	26	FALSE	FALSE	0
GUIDES_sg0292	BUB1	ENSG00000169679.10	CCTGAAAAAGTGATGCCTCA	TAAAAATACCCCTGAAAAAGTGATGCCTCAAGGAGGTCTTGTC	2	111398930	0.616742	25	FALSE	FALSE	0
GUIDES_sg0293	BUB1	ENSG00000169679.10	AAAGAGATGACAAGACCTTG	TCTCATAGCAAAAGAGATGACAAGACCTTGAGGAGGCATCACT	2	111398996	0.61282	25	FALSE	FALSE	0
GUIDES_sg0294	BUB1	ENSG00000169679.10	TGCTTCTTTTGTGTGCACGG	TGCTTCTTTTGTGTGCACGGTGGTGGGTGATGG	2	111416214	0.600999	14	FALSE	FALSE	0
GUIDES_sg0295	BUB1B	ENSG00000156970.8	AAAACCCTACTCAGTCACCA	AAAACCCTACTCAGTCACCATGGTGGTGTTCAC	15	40501855	0.70752	18	FALSE	FALSE	0
GUIDES_sg0296	BUB1B	ENSG00000156970.8	CTGCGATACTGTGAACACCA	CAGTAGCTGTCTGCGATACTGTGAACACCATGGTGGTGACTGA	15	40501956	0.702445	18	FALSE	FALSE	0
GUIDES_sg0297	BUB1B	ENSG00000156970.8	TCTGCAGAGGCACTTAACTC	TATACACAACTCTGCAGAGGCACTTAACTCTGGTGGTAGGGAC	15	40501914	0.653319	18	FALSE	FALSE	0
GUIDES_sg0298	BUB1B	ENSG00000156970.8	AGAAGAGACGATGCCTACAA	AGAAGAGACGATGCCTACAAAGGAGGAGACAAC	15	40492466	0.599302	12	FALSE	FALSE	0
GUIDES_sg0299	BUB1B	ENSG00000156970.8	TCCGAGTCTCAGAAAATACC	GCAAATTGCTTCCGAGTCTCAGAAAATACCAGGAGGAATGACT	15	40492512	0.568119	12	FALSE	FALSE	0
GUIDES_sg0300	BUB1B	ENSG00000156970.8	AGCTGTTATCAATATCAAGA	TCATTTTTGCAGCTGTTATCAATATCAAGATGGTGGCTGTATT	15	40504803	0.562323	20	FALSE	FALSE	0
GUIDES_sg0301	C9ORF96	ENSG00000198870.6	GGCCGTCCTGAAGACAATGG	GCAGCCTGAAGGCCGTCCTGAAGACAATGGAGGAGGAGAAGCA	9	136260802	0.717771	12	FALSE	FALSE	0	Pkinase
GUIDES_sg0302	C9ORF96	ENSG00000198870.6	TTACGCCAGTCAGGCCCTGG	TGGATGACCATTACGCCAGTCAGGCCCTGGAGGAGGAGGTAAC	9	136249679	0.68538	3	FALSE	FALSE	0	Pkinase
GUIDES_sg0303	C9ORF96	ENSG00000198870.6	GCACAGAAGCCATGCATCTG	GCACAGAAGCCATGCATCTGCGGCGGAAGTCCC	9	136260747	0.65519	12	FALSE	FALSE	0	Pkinase
GUIDES_sg0304	C9ORF96	ENSG00000198870.6	GATGCTCCAGATCGACCCCT	TTCTGCCCTTGATGCTCCAGATCGACCCCTCGGCGGATCGAAT	9	136260871	0.654793	12	FALSE	FALSE	0	Pkinase
GUIDES_sg0305	C9ORF96	ENSG00000198870.6	CCAGGGCCTGACTGGCGTAA	GTTACCTCCTCCAGGGCCTGACTGGCGTAATGGTGGTCATCCA	9	136249664	0.588917	3	FALSE	FALSE	0	Pkinase
GUIDES_sg0306	C9ORF96	ENSG00000198870.6	GGATGACCATTACGCCAGTC	TGGAATGCATGGATGACCATTACGCCAGTCAGGAGGCCCTGGA	9	136249670	0.498606	3	FALSE	FALSE	0	Pkinase
GUIDES_sg0307	CAMK1	ENSG00000134072.6	GTATCCCGGAGTTCCACAGG	GTATCCCGGAGTTCCACAGGCGGCGGTGGAGAG	3	9803338	0.748372	5	FALSE	FALSE	0	HhH-GPD
GUIDES_sg0308	CAMK1	ENSG00000134072.6	GATGACATCTATGAGAGTGG	TGTAGCCCTGGATGACATCTATGAGAGTGGGGGGGGCCACCTC	3	9804870	0.697294	3	FALSE	FALSE	0	HhH-GPD
GUIDES_sg0309	CAMK1	ENSG00000134072.6	AGTGTGCTCTCCACCGCCTG	GGACCCGGGCAGTGTGCTCTCCACCGCCTGTGGTGGAACTCCG	3	9803421	0.629456	5	FALSE	FALSE	0	HhH-GPD
GUIDES_sg0310	CAMK1	ENSG00000134072.6	CCGGGTCCTCCATCTTGGAG	AGCACACTGCCCGGGTCCTCCATCTTGGAGAGGAGGCCAAAGT	3	9803376	0.611087	5	FALSE	FALSE	0	HhH-GPD
GUIDES_sg0311	CAMK1	ENSG00000134072.6	CTGGATGACATCTATGAGAG	CATTGTAGCCCTGGATGACATCTATGAGAGTGGTGGGGGCCAC	3	9804867	0.599722	3	FALSE	FALSE	0	HhH-GPD
GUIDES_sg0312	CAMK1	ENSG00000134072.6	GTGCTGCAAGGCCTGCTCAC	CTCACCATGGGTGCTGCAAGGCCTGCTCACAGGAGGTGAATCT	3	9801380	0.547605	8	FALSE	FALSE	0	HhH-GPD
GUIDES_sg0313	CAMK1D	ENSG00000183049.8	CAAACTCATATTCCGCCTTG	TAGGGAGAGTCAAACTCATATTCCGCCTTGAGGAGGATCTGCT	10	12856246	0.648624	7	FALSE	FALSE	0	Pkinase
GUIDES_sg0314	CAMK1D	ENSG00000183049.8	GATGTAGGCAATCACTCCGA	GATGTAGGCAATCACTCCGATGGTGGACCAGCA	10	12833178	0.646828	6	FALSE	FALSE	0	Pkinase
GUIDES_sg0315	CAMK1D	ENSG00000183049.8	ACACGTGTGAGCAGGCAGCT	AATAAAAGATACACGTGTGAGCAGGCAGCTCGGCGGCACCCAT	10	12858316	0.639193	8	FALSE	FALSE	0	Pkinase
GUIDES_sg0316	CAMK1D	ENSG00000183049.8	TCCGATGGACCAGCAGTCAA	AGGCAATCACTCCGATGGACCAGCAGTCAACGGCGGCTTTGCT	10	12833193	0.585503	6	FALSE	FALSE	0	Pkinase
GUIDES_sg0317	CAMK1D	ENSG00000183049.8	ACAGCAAAGCCGTTGACTGC	CAGAAACCTTACAGCAAAGCCGTTGACTGCTGGTGGTCCATCG	10	12833203	0.561047	6	FALSE	FALSE	0	Pkinase
GUIDES_sg0318	CAMK1D	ENSG00000183049.8	AGACTTCATTCGGAACCTGA	AGACTTCATTCGGAACCTGATGGTGGAGAAGGA	10	12858272	0.532733	8	FALSE	FALSE	0	Pkinase
GUIDES_sg0319	CAMK1G	ENSG00000008118.5	CTGATGGGTAGATGTCCCGG	TGGAGGCTGACTGATGGGTAGATGTCCCGGTGGTGGAGGGCTG	1	209784873	0.74905	10	FALSE	FALSE	0
GUIDES_sg0320	CAMK1G	ENSG00000008118.5	TTGAGAAGGATCCGAACGAG	TGCCACTTGCTTGAGAAGGATCCGAACGAGCGGCGGTACACCT	1	209783239	0.728016	9	FALSE	FALSE	0	Pkinase
GUIDES_sg0321	CAMK1G	ENSG00000008118.5	CCCTGAGATCACCATCACCG	GACCCAGCTCCCCTGAGATCACCATCACCGAGGAGGCACCTGT	1	209785290	0.711359	11	FALSE	FALSE	0
GUIDES_sg0322	CAMK1G	ENSG00000008118.5	ATGGTACCAGTTAAAGCCAG	GTCGGAGGTCATGGTACCAGTTAAAGCCAGTGGTGGCAGCTCC	1	209786168	0.686504	12	FALSE	FALSE	0
GUIDES_sg0323	CAMK1G	ENSG00000008118.5	TCGGATCCTTCTCAAGCAAG	TACCGCTCGTTCGGATCCTTCTCAAGCAAGTGGTGGCAAATAA	1	209783255	0.649076	9	FALSE	FALSE	0	Pkinase
GUIDES_sg0324	CAMK1G	ENSG00000008118.5	CGAGCGGTACACCTGTGAGA	AGGATCCGAACGAGCGGTACACCTGTGAGAAGGAGGCCTTGAG	1	209783255	0.606887	9	FALSE	FALSE	0	Pkinase
GUIDES_sg0325	CAMK2A	ENSG00000070808.11	GGGGGAAACAAGAAGAGCGA	AGGGAAGAGTGGGGGAAACAAGAAGAGCGATGGTGGTGTGAAG	5	149624754	0.621688	14	FALSE	FALSE	0
GUIDES_sg0326	CAMK2A	ENSG00000070808.11	CTGATTGAAGCCATAAGCAA	GACAGAGCAGCTGATTGAAGCCATAAGCAATGGTGGAGATTTT	5	149610922	0.585721	17	FALSE	FALSE	0.254545	CaMKII_AD
GUIDES_sg0327	CAMK2A	ENSG00000070808.11	GGTTTTCAAAATAGAATCGA	GGTTTTCAAAATAGAATCGATGGTGGAAGTCCA	5	149607774	0.54741	18	FALSE	FALSE	0	CaMKII_AD
GUIDES_sg0328	CAMK2A	ENSG00000070808.11	GGTTCGAAGGCTGTCATGCC	CAGGGCCTCAGGTTCGAAGGCTGTCATGCCAGGAGGGTCGCAC	5	149607833	0.447104	18	FALSE	FALSE	0	CaMKII_AD
GUIDES_sg0329	CAMK2A	ENSG00000070808.11	AATAGAATCGATGGAAGTCC	CGGTTTTCAAAATAGAATCGATGGAAGTCCAGGAGGCCCTCAA	5	149607783	0.43893	18	FALSE	FALSE	0	CaMKII_AD
GUIDES_sg0330	CAMK2A	ENSG00000070808.11	CTCAAAATCTCCATTGCTTA	ACGTGTAGGACTCAAAATCTCCATTGCTTATGGTGGCTTCAAT	5	149610895	0.340661	17	FALSE	FALSE	0	CaMKII_AD
GUIDES_sg0331	CAMK2B	ENSG00000058404.15	CCTAGCTATCGAGGTGCAGG	CAGACTTCGGCCTAGCTATCGAGGTGCAGGGGGGGGACCAGCA	7	44283105	0.62947	17	FALSE	FALSE	0	Pkinase
GUIDES_sg0332	CAMK2B	ENSG00000058404.15	AGACTTCGGCCTAGCTATCG	TGAAGCTGGCAGACTTCGGCCTAGCTATCGAGGAGGTGCAGGG	7	44283096	0.62801	17	FALSE	FALSE	0	Pkinase
GUIDES_sg0333	CAMK2B	ENSG00000058404.15	CGTTCTGCCACTTGCCGTCG	TGGAAGTGCACGTTCTGCCACTTGCCGTCGCGGCGGCGGTGCC	7	44259724	0.608359	32	FALSE	FALSE	0	CaMKII_AD
GUIDES_sg0334	CAMK2B	ENSG00000058404.15	CGTCGCGGCGGTGCCACACG	TGCCACTTGCCGTCGCGGCGGTGCCACACGCGGCGGGTCTCCT	7	44259739	0.589901	32	FALSE	FALSE	0	CaMKII_AD
GUIDES_sg0335	CAMK2B	ENSG00000058404.15	CGTCAATGTACTGCGTGAGC	CGGCCCTGCCCGTCAATGTACTGCGTGAGCCGGCGGATGTAAG	7	44259799	0.580423	32	FALSE	FALSE	0	CaMKII_AD
GUIDES_sg0336	CAMK2B	ENSG00000058404.15	ACGGTGTCCCACTCAGGGGA	TTCAGGAGTGACGGTGTCCCACTCAGGGGACGGCGGGAACTGC	7	44281933	0.572312	20	FALSE	FALSE	0	Pkinase
GUIDES_sg0337	CAMK2D	ENSG00000145349.12	AGTTTGTTGAAGAAACCAGA	AGCAGCCAAGAGTTTGTTGAAGAAACCAGATGGTGGAGTAAAG	4	114430821	0.618461	15	FALSE	FALSE	0.283333
GUIDES_sg0338	CAMK2D	ENSG00000145349.12	GAGTTCAAATACAACAATTG	AGTCAACTGAGAGTTCAAATACAACAATTGAGGAGGATGAAGA	4	114421649	0.600564	19	FALSE	FALSE	0
GUIDES_sg0339	CAMK2D	ENSG00000145349.12	CTGATCGAAGCTATCAACAA	CACTGAACAACTGATCGAAGCTATCAACAATGGTGGGGACTTT	4	114386739	0.586821	20	FALSE	FALSE	0.879699	CaMKII_AD
GUIDES_sg0340	CAMK2D	ENSG00000145349.12	TGCTTCCATGATGCACAGAC	GTTCTACTGTTGCTTCCATGATGCACAGACAGGAGGAGACTGT	4	114435019	0.552786	13	FALSE	FALSE	0.47619
GUIDES_sg0341	CAMK2D	ENSG00000145349.12	GCTTTGGGTAATTTAGTGGA	TGAACCTGAAGCTTTGGGTAATTTAGTGGAAGGAGGGATGGAT	4	114381362	0.550502	21	FALSE	FALSE	0	CaMKII_AD
GUIDES_sg0342	CAMK2D	ENSG00000145349.12	TGGTTTCTTCAACAAACTCT	TTACTCCATCTGGTTTCTTCAACAAACTCTTGGTGGCTGCTGT	4	114430825	0.470881	15	FALSE	FALSE	0
GUIDES_sg0343	CAMK2G	ENSG00000148660.16	TCACCAGAAACTAGAACGTG	TCACCAGAAACTAGAACGTGAGGAGGCTCGGAT	10	75620608	0.703355	4	FALSE	FALSE	0	Pkinase
GUIDES_sg0344	CAMK2G	ENSG00000148660.16	AGAAACTAGAACGTGAGGCT	TTAGATCACCAGAAACTAGAACGTGAGGCTCGGCGGATATGTC	10	75620613	0.660466	4	FALSE	FALSE	0	Pkinase
GUIDES_sg0345	CAMK2G	ENSG00000148660.16	TTTGAGGTCCTCATCTTCTG	TTTGAGGTCCTCATCTTCTGTGGTGGTGGTGTT	10	75581460	0.645345	20	FALSE	FALSE	0
GUIDES_sg0346	CAMK2G	ENSG00000148660.16	CAACACCACCACAGAAGATG	CAGAGAGCTGCAACACCACCACAGAAGATGAGGAGGACCTCAA	10	75581476	0.628547	20	FALSE	FALSE	0
GUIDES_sg0347	CAMK2G	ENSG00000148660.16	GTTTGCGCAAGTTCAATGCC	ACTGTGGAGTGTTTGCGCAAGTTCAATGCCCGGCGGAGAAAAC	10	75602284	0.627236	13	FALSE	FALSE	0
GUIDES_sg0348	CAMK2G	ENSG00000148660.16	GAGCCTCACGTTCTAGTTTC	CGACATATCCGAGCCTCACGTTCTAGTTTCTGGTGGTGATCTA	10	75620640	0.317761	4	FALSE	FALSE	0	Pkinase
GUIDES_sg0349	CAMK4	ENSG00000152495.6	AGATACTTCATCCCACCAGG	TGGCATTTAGAGATACTTCATCCCACCAGGGGGGGGAGATAAA	5	110814116	0.73893	15	FALSE	FALSE	0	Pkinase
GUIDES_sg0350	CAMK4	ENSG00000152495.6	TGCCGTTAAACAAATCCTGG	ATGCTGCAGATGCCGTTAAACAAATCCTGGAGGAGGCAGTTGC	5	110730469	0.711806	9	FALSE	FALSE	0	Pkinase_Tyr
GUIDES_sg0351	CAMK4	ENSG00000152495.6	GCTGCTTTACCTGTGACCCA	TACAAAATTGGCTGCTTTACCTGTGACCCACGGCGGATGCTGG	5	110818569	0.65936	17	FALSE	FALSE	0	Pkinase
GUIDES_sg0352	CAMK4	ENSG00000152495.6	TGAAGTATCTCTAAATGCCA	CCTGGTGGGATGAAGTATCTCTAAATGCCAAGGAGGACTTGGT	5	110814197	0.610739	15	FALSE	FALSE	0	Pkinase
GUIDES_sg0353	CAMK4	ENSG00000152495.6	GAACCATTCTATGATGAAAG	TTGTGGATTTGAACCATTCTATGATGAAAGAGGAGGCGATCAG	5	110814111	0.587375	15	FALSE	FALSE	0	Pkinase
GUIDES_sg0354	CAMK4	ENSG00000152495.6	AGATGCCGTTAAACAAATCC	GAGATGCTGCAGATGCCGTTAAACAAATCCTGGTGGAGGCAGT	5	110730466	0.556482	9	FALSE	FALSE	0	Pkinase_Tyr
GUIDES_sg0355	CAMKK1	ENSG00000004660.10	GCAGTACAACGTGACGCCAG	CATAGACAAAGCAGTACAACGTGACGCCAGTGGTGGCCCATAC	17	3776737	0.752313	13	FALSE	FALSE	0	Pkinase
GUIDES_sg0356	CAMKK1	ENSG00000004660.10	GCCAGTGGCCCATACATCCA	ACAACGTGACGCCAGTGGCCCATACATCCAAGGAGGCCTGGA	17	3776752	0.572517	13	FALSE	FALSE	0	Pkinase
GUIDES_sg0357	CAMKK1	ENSG00000004660.10	ATTCATCGACGATTTCATCC	CACAGTGCCCATTCATCGACGATTTCATCCTGGTGGCCCTCCA	17	3775872	0.552635	14	FALSE	FALSE	0	Pkinase
GUIDES_sg0358	CAMKK1	ENSG00000004660.10	ATTTCATCCTGGCCCTCCAC	TTCATCGACGATTTCATCCTGGCCCTCCACAGGAGGAAGATCA	17	3775883	0.54161	14	FALSE	FALSE	0	Pkinase
GUIDES_sg0359	CAMKK1	ENSG00000004660.10	AGAAATCAGCGAGGAGCTCA	AGAAATCAGCGAGGAGCTCAAGGAGGACCTGAT	17	3773117	0.537055	15	FALSE	FALSE	0	Pkinase
GUIDES_sg0360	CAMKK1	ENSG00000004660.10	TGGCACCCCAATTCTCGTCT	CCTTGATGTCTGGCACCCCAATTCTCGTCTCGGCGGGATTCTT	17	3773123	0.509127	15	FALSE	FALSE	0	Pkinase
GUIDES_sg0361	CAMKK2	ENSG00000110931.14	GCAGTATAGTGTCACACCCA	CAAAGACAAAGCAGTATAGTGTCACACCCATGGTGGCCCAAAC	12	121690498	0.679739	14	FALSE	FALSE	0	Pkinase
GUIDES_sg0362	CAMKK2	ENSG00000110931.14	ACCCATGGCCCAAACATCCA	ATAGTGTCACACCCATGGCCCAAACATCCAAGGAGGCCTGCA	12	121690513	0.614147	14	FALSE	FALSE	0	Pkinase
GUIDES_sg0363	CAMKK2	ENSG00000110931.14	CGGGCCTGGTCTTCAGAGAG	GAAGTAGAAACGGGCCTGGTCTTCAGAGAGTGGTGGTTTGAGG	12	121693410	0.613848	12	FALSE	FALSE	0	Pkinase
GUIDES_sg0364	CAMKK2	ENSG00000110931.14	CCTGGAAGTAGAAACGGGCC	TTGATCAGATCCTGGAAGTAGAAACGGGCCTGGTGGTCTTCAG	12	121693396	0.577654	12	FALSE	FALSE	0	Pkinase
GUIDES_sg0365	CAMKK2	ENSG00000110931.14	ACACAGTAAGATCAAGAGTC	TCATGTGTTTACACAGTAAGATCAAGAGTCAGGAGGCCCTGGA	12	121687815	0.556841	15	FALSE	FALSE	0	Pkinase
GUIDES_sg0366	CAMKK2	ENSG00000110931.14	CAAACCACTCTCTGAAGACC	TGCCCACCCTCAAACCACTCTCTGAAGACCAGGAGGCCCGTTT	12	121693396	0.534449	12	FALSE	FALSE	0	Pkinase
GUIDES_sg0367	CAMKV	ENSG00000164076.12	GCAGCGGTATGGACGCCCTG	TGGTAGGCCGGCAGCGGTATGGACGCCCTGTGGTGGACTGCTG	3	49898414	0.687447	7	FALSE	FALSE	0	Pkinase
GUIDES_sg0368	CAMKV	ENSG00000164076.12	CAATCCACCTTTCTATGAGG	GGCTTTCAGGCAATCCACCTTTCTATGAGGAGGAGGTGGAAGA	3	49898177	0.664468	8	FALSE	FALSE	0	Pkinase
GUIDES_sg0369	CAMKV	ENSG00000164076.12	TCCACCTCCTCATAGAAAGG	ATCATCTTCTTCCACCTCCTCATAGAAAGGTGGTGGATTGCCT	3	49898269	0.631784	8	FALSE	FALSE	0	Pkinase
GUIDES_sg0370	CAMKV	ENSG00000164076.12	ATATTGGGATGATATTTCGC	TTGACTCTCCATATTGGGATGATATTTCGCAGGAGGCAGGTGA	3	49898279	0.604828	8	FALSE	FALSE	0	Pkinase
GUIDES_sg0371	CAMKV	ENSG00000164076.12	CAGGGCGTCCATACCGCTGC	CAGCAGTCCACAGGGCGTCCATACCGCTGCCGGCGGCCTACCA	3	49898432	0.53974	7	FALSE	FALSE	0	Pkinase
GUIDES_sg0372	CAMKV	ENSG00000164076.12	AGACCTGGTCACAAGGCTGA	AGACCTGGTCACAAGGCTGATGGTGGAGGTGGA	3	49897927	0.526108	9	FALSE	FALSE	0	Pkinase
GUIDES_sg0373	CASK	ENSG00000147044.16	TCCCATACATCGCATCCTCG	TCCAGTTTTGTCCCATACATCGCATCCTCGTGGTGGCTGCCGT	X	41390347	0.630577	30	FALSE	FALSE	0	Guanylate_kin
GUIDES_sg0374	CASK	ENSG00000147044.16	GCTGATTGCAATACTGGACG	ACGAGCAGGGGCTGATTGCAATACTGGACGTGGTGGAGCCTCA	X	41390451	0.613756	30	FALSE	FALSE	0	Guanylate_kin
GUIDES_sg0375	CASK	ENSG00000147044.16	TTGCAATCAGCCCCTGCTCG	ACGTCCAGTATTGCAATCAGCCCCTGCTCGTGGTGGATCTTCC	X	41390299	0.592455	30	FALSE	FALSE	0	Guanylate_kin
GUIDES_sg0376	CASK	ENSG00000147044.16	GCTGCACCAACTATTACTCC	TGTTTTCATTGCTGCACCAACTATTACTCCAGGAGGTTTAAAT	X	41383274	0.545121	31	FALSE	FALSE	0	Guanylate_kin
GUIDES_sg0377	CASK	ENSG00000147044.16	GCAGCAATGAAAACAACAAA	AATAGTTGGTGCAGCAATGAAAACAACAAAAGGAGGAGCAAAC	X	41383251	0.497469	31	FALSE	FALSE	0	Guanylate_kin
GUIDES_sg0378	CASK	ENSG00000147044.16	TTTAAACCTGGAGTAATAGT	TTTAAACCTGGAGTAATAGTTGGTGGTGCAGCA	X	41383227	0.46037	31	FALSE	FALSE	0	Guanylate_kin
GUIDES_sg0379	CDC42BPA	ENSG00000143776.14	GAGGAAGCTACAGTGCCAAG	GAATTCTCTGGAGGAAGCTACAGTGCCAAGCGGCGGCAGCCCA	1	227182588	0.7554	39	FALSE	FALSE	0
GUIDES_sg0380	CDC42BPA	ENSG00000143776.14	TAATGCGCTGCCATTCTGTG	ATTCCCTCTTTAATGCGCTGCCATTCTGTGCGGCGGATGACCC	1	227182672	0.698078	39	FALSE	FALSE	0
GUIDES_sg0381	CDC42BPA	ENSG00000143776.14	TCCTTGGTCCATGCCTCCAG	GGGCATCACTTCCTTGGTCCATGCCTCCAGAGGAGGACAAAGA	1	227182576	0.677657	39	FALSE	FALSE	0
GUIDES_sg0382	CDC42BPA	ENSG00000143776.14	AAGAGTCTGAATCCATTCCA	TTTTGAGAGGAAGAGTCTGAATCCATTCCATGGTGGAGTTCAC	1	227213787	0.586158	33	FALSE	FALSE	0	CNH
GUIDES_sg0383	CDC42BPA	ENSG00000143776.14	TATCTTTGATGTGAACTCCA	ATGCAGTTGATATCTTTGATGTGAACTCCATGGTGGAATGGAT	1	227213821	0.572324	33	FALSE	FALSE	0	CNH
GUIDES_sg0384	CDC42BPA	ENSG00000143776.14	TTACAATGCACCATATCTCT	TTACAATGCACCATATCTCTCGGCGGTGTACAG	1	227213776	0.571979	33	FALSE	FALSE	0	CNH
GUIDES_sg0385	CDC42BPB	ENSG00000198752.5	CCCAACCAACTTCAACCACG	TGATATCCAACCCAACCAACTTCAACCACGTGGTGGCCCACAT	14	103406011	0.691485	35	FALSE	FALSE	0
GUIDES_sg0386	CDC42BPB	ENSG00000198752.5	GGAACAAGCCCTACATCTCG	CCTCCATCCAGGAACAAGCCCTACATCTCGTGGTGGCCCTCAT	14	103404735	0.674811	36	FALSE	FALSE	0
GUIDES_sg0387	CDC42BPB	ENSG00000198752.5	CTGGGCCCATGTGGGCCACG	ATGCCGTCGCCTGGGCCCATGTGGGCCACGTGGTGGTTGAAGT	14	103406001	0.657033	35	FALSE	FALSE	0
GUIDES_sg0388	CDC42BPB	ENSG00000198752.5	CGTCTTTGATGTGCGCACCA	ATGGCGTGGACGTCTTTGATGTGCGCACCATGGTGGAGTGGGT	14	103406629	0.63967	32	FALSE	FALSE	0	CNH
GUIDES_sg0389	CDC42BPB	ENSG00000198752.5	GCTGTACACCGTGACGTGGG	CGCCATACTCGCTGTACACCGTGACGTGGGTGGTGGGGCTGCA	14	103406649	0.621719	32	FALSE	FALSE	0	CNH
GUIDES_sg0390	CDC42BPB	ENSG00000198752.5	ACTCGCTGTACACCGTGACG	TCCACGCCATACTCGCTGTACACCGTGACGTGGTGGGTGGGGC	14	103406645	0.619339	32	FALSE	FALSE	0	CNH
GUIDES_sg0391	CDC42BPG	ENSG00000171219.8	AGGTGGTTGAAGTTGGTAGG	CACGTGTACTAGGTGGTTGAAGTTGGTAGGCGGCGGCGAGATG	11	64594593	0.716261	35	FALSE	FALSE	0
GUIDES_sg0392	CDC42BPG	ENSG00000171219.8	CAGGGCCCACGTGTACTAGG	CGCCCGTTGGCAGGGCCCACGTGTACTAGGTGGTGGTTGAAGT	11	64594576	0.706588	35	FALSE	FALSE	0
GUIDES_sg0393	CDC42BPG	ENSG00000171219.8	CTTCAACCACCTAGTACACG	CGCCTACCAACTTCAACCACCTAGTACACGTGGTGGGCCCTGC	11	64594595	0.645573	35	FALSE	FALSE	0
GUIDES_sg0394	CDC42BPG	ENSG00000171219.8	CAGGGCTCAGCGATCCCTGG	AGGGAGGTTGCAGGGCTCAGCGATCCCTGGGGGGGGCAGGACA	11	64593978	0.638101	37	FALSE	FALSE	0
GUIDES_sg0395	CDC42BPG	ENSG00000171219.8	CGGACCTCACCGACAACAGC	TTCGACATCCCGGACCTCACCGACAACAGCCGGCGGCGCCAGC	11	64594790	0.52606	34	FALSE	FALSE	0
GUIDES_sg0396	CDC42BPG	ENSG00000171219.8	GGGGCAGGACACAGACTCGC	GCGATCCCTGGGGGCAGGACACAGACTCGCTGGTGGACAGGGA	11	64593997	0.521699	37	FALSE	FALSE	0
GUIDES_sg0397	CDC7	ENSG00000097046.8	AATTGCTGGGCTTAACATCA	TTATATAAAAAATTGCTGGGCTTAACATCACGGCGGTGAACAA	1	91977382	0.628457	7	FALSE	FALSE	0	Pkinase
GUIDES_sg0398	CDC7	ENSG00000097046.8	GGCCAAACCAAAGTCTACCA	GGGTTCCTTGGGCCAAACCAAAGTCTACCAAGGAGGCATACCT	1	91978856	0.617374	8	FALSE	FALSE	0	Pkinase
GUIDES_sg0399	CDC7	ENSG00000097046.8	GTAGACTTTGGTTTGGCCCA	GTATGCCTTGGTAGACTTTGGTTTGGCCCAAGGAGGAACCCAT	1	91978644	0.573	8	FALSE	FALSE	0	Pkinase
GUIDES_sg0400	CDC7	ENSG00000097046.8	ATATTCCCGTACTTCTTGAA	GATTAAGCATATATTCCCGTACTTCTTGAAAGGAGGAAAGAGA	1	91977458	0.507264	7	FALSE	FALSE	0	Pkinase
GUIDES_sg0401	CDC7	ENSG00000097046.8	TGCCTTGGTAGACTTTGGTT	TGCCTTGGTAGACTTTGGTTTGGTGGCCCAAGG	1	91978637	0.426841	8	FALSE	FALSE	0	Pkinase
GUIDES_sg0402	CDC7	ENSG00000097046.8	TTGAAACGCATTCATCAGTT	GTTCAAAGCTTTGAAACGCATTCATCAGTTTGGTGGTATTGTT	1	91977420	0.38892	7	FALSE	FALSE	0	Pkinase
GUIDES_sg0403	CDK10	ENSG00000185324.17	AGTTCCTGTGCAGATACTGG	TGGATAATGAAGTTCCTGTGCAGATACTGGAGGAGGCCCCGGA	16	89758889	0.724266	10	FALSE	FALSE	0	Pkinase
GUIDES_sg0404	CDK10	ENSG00000185324.17	CGATGTTCGGATGACGCAGG	TTCAGCTCCACGATGTTCGGATGACGCAGGCGGCGGAGCAGCA	16	89757910	0.692561	8	FALSE	FALSE	0	Pkinase
GUIDES_sg0405	CDK10	ENSG00000185324.17	CCTGCGTCATCCGAACATCG	TGCTGCTCCGCCTGCGTCATCCGAACATCGTGGTGGAGCTGAA	16	89757913	0.683559	8	FALSE	FALSE	0	Pkinase
GUIDES_sg0406	CDK10	ENSG00000185324.17	TGTTGTAGGGCTGCTTCCGG	TGCTTCAGGTTGTTGTAGGGCTGCTTCCGGAGGAGGCTGTACT	16	89761440	0.682644	14	FALSE	FALSE	0	Pkinase
GUIDES_sg0407	CDK10	ENSG00000185324.17	TTGTCGCACTGAAGAAGGTG	ACAGATGAGATTGTCGCACTGAAGAAGGTGCGGCGGATGGACA	16	89757010	0.660098	7	FALSE	FALSE	0	Pkinase_Tyr
GUIDES_sg0408	CDK10	ENSG00000185324.17	AGGCTGTACTGGCCGACCAG	CTGCTTCCGGAGGCTGTACTGGCCGACCAGTGGTGGCAGCTTG	16	89761460	0.654397	14	FALSE	FALSE	0	Pkinase
GUIDES_sg0409	CDK2	ENSG00000123374.6	GAATCTGCTTATTAACACAG	TTAAACCTCAGAATCTGCTTATTAACACAGAGGAGGGGGCCAT	12	56362658	0.707833	3	FALSE	FALSE	0	Pkinase
GUIDES_sg0410	CDK2	ENSG00000123374.6	TCTGCTTATTAACACAGAGG	AACCTCAGAATCTGCTTATTAACACAGAGGGGGGGGCCATCAA	12	56362661	0.672536	3	FALSE	FALSE	0	Pkinase
GUIDES_sg0411	CDK2	ENSG00000123374.6	AGGAATGCCAGTGAGAGCAG	TGAGGGGAAGAGGAATGCCAGTGAGAGCAGAGGAGGCATCCAT	12	56361867	0.642893	2	FALSE	FALSE	0	Pkinase
GUIDES_sg0412	CDK2	ENSG00000123374.6	GTGTTAATAAGCAGATTCTG	GGCCCCCTCTGTGTTAATAAGCAGATTCTGAGGAGGTTTAAGG	12	56362657	0.640612	3	FALSE	FALSE	0	Pkinase
GUIDES_sg0413	CDK2	ENSG00000123374.6	AATAATATTTGCAGCCCAGG	ACAGCTGTGGAATAATATTTGCAGCCCAGGAGGAGGATTTCAG	12	56363325	0.633148	4	FALSE	FALSE	0	Pkinase
GUIDES_sg0414	CDK2	ENSG00000123374.6	CAAATATTATTCCACAGCTG	TCCTGGGCTGCAAATATTATTCCACAGCTGTGGTGGACATCTG	12	56363322	0.632875	4	FALSE	FALSE	0	Pkinase
GUIDES_sg0415	CDK3	ENSG00000250506.2	GCTGCCCAAGAGAATCTCGG	TATAGAACTTGCTGCCCAAGAGAATCTCGGGGGGGGCGCGATA	17	73998668	0.753062	6	FALSE	FALSE	0	Pkinase
GUIDES_sg0416	CDK3	ENSG00000250506.2	CAAGTTCTATACCACAGCTG	TCTTGGGCAGCAAGTTCTATACCACAGCTGTGGTGGATATCTG	17	73998655	0.64769	6	FALSE	FALSE	0	Pkinase
GUIDES_sg0417	CDK3	ENSG00000250506.2	TGGTCAATCTCAGAGTCACC	ACGAAAGAGCTGGTCAATCTCAGAGTCACCAGGAGGAAACAGG	17	73999455	0.621642	7	FALSE	FALSE	0	Pkinase
GUIDES_sg0418	CDK3	ENSG00000250506.2	GGACACCCAGCGAAGACACA	CGTATGCTGGGGACACCCAGCGAAGACACATGGTGGCCCGGGG	17	73999365	0.60793	7	FALSE	FALSE	0	Pkinase
GUIDES_sg0419	CDK3	ENSG00000250506.2	ATAAGGGCAGCTTCCCTAAG	CTGCCTGACTATAAGGGCAGCTTCCCTAAGTGGTGGACCAGGA	17	73999413	0.599178	7	FALSE	FALSE	0	Pkinase
GUIDES_sg0420	CDK3	ENSG00000250506.2	TGAGTTTCTGCCACTCACAT	CTGCAGGGGGTGAGTTTCTGCCACTCACATCGGCGGGTCATCC	17	73998376	0.593391	5	FALSE	FALSE	0	Pkinase
GUIDES_sg0421	CDK4	ENSG00000135446.12	AAGGCCCGTGATCCCCACAG	GACAGTGTACAAGGCCCGTGATCCCCACAGTGGTGGCCACTTT	12	58145365	0.802098	4	FALSE	FALSE	0	Pkinase
GUIDES_sg0422	CDK4	ENSG00000135446.12	GTCCACATATGCAACACCTG	TTCTTCTGCAGTCCACATATGCAACACCTGTGGTGGACATGTG	12	58144499	0.752198	7	FALSE	FALSE	0	Pkinase
GUIDES_sg0423	CDK4	ENSG00000135446.12	AGTGTGAGAGTCCCCAATGG	GGCCCTCAAGAGTGTGAGAGTCCCCAATGGAGGAGGAGGAGGT	12	58145407	0.676661	4	FALSE	FALSE	0	Pkinase
GUIDES_sg0424	CDK4	ENSG00000135446.12	CCAACACTCCACATGTCCAC	AAAGATACAGCCAACACTCCACATGTCCACAGGAGGTGTTGCA	12	58144488	0.67563	7	FALSE	FALSE	0	Pkinase
GUIDES_sg0425	CDK4	ENSG00000135446.12	GAGAACATTCTGGTGACAAG	TCTGAAGCCAGAGAACATTCTGGTGACAAGTGGTGGTGGAACA	12	58144800	0.670034	6	FALSE	FALSE	0	Pkinase
GUIDES_sg0426	CDK4	ENSG00000135446.12	TACCTCTCGATATGAGCCAG	TGAGAATGGCTACCTCTCGATATGAGCCAGTGGTGGCTGAAAT	12	58145307	0.655455	4	FALSE	FALSE	0	Pkinase
GUIDES_sg0427	CDK5	ENSG00000164885.8	CTGCAGCAGATCCCTCCCTG	CTGCAGCAGATCCCTCCCTGTGGTGGCATTGAG	7	150751318	0.709068	10	FALSE	FALSE	0	Pkinase
GUIDES_sg0428	CDK5	ENSG00000164885.8	CCAAACTCAATGCCACAGGG	AACGTCGTGCCCAAACTCAATGCCACAGGGAGGAGGGATCTGC	7	150751364	0.658864	10	FALSE	FALSE	0	Pkinase
GUIDES_sg0429	CDK5	ENSG00000164885.8	GTACCCGGCCACAACATCCC	CCTATCCGATGTACCCGGCCACAACATCCCTGGTGGTGAACGT	7	150751329	0.575944	10	FALSE	FALSE	0	Pkinase
GUIDES_sg0430	CDK5	ENSG00000164885.8	GGACGCCCACCGAGGAGCAG	ACACTGCTGGGGACGCCCACCGAGGAGCAGTGGTGGCCCTCTA	7	150751519	0.57588	9	FALSE	FALSE	0	Pkinase
GUIDES_sg0431	CDK5	ENSG00000164885.8	ATGTCGATGACCAGTTGAAG	CCCGGCAATGATGTCGATGACCAGTTGAAGAGGAGGATCTTCC	7	150752172	0.567803	8	FALSE	FALSE	0	Pkinase
GUIDES_sg0432	CDK5	ENSG00000164885.8	ACATCATTGCCGGGAAAAAG	CTGGTCATCGACATCATTGCCGGGAAAAAGAGGAGGCCGCCCA	7	150752160	0.566336	8	FALSE	FALSE	0	Pkinase
GUIDES_sg0433	CDK6	ENSG00000105810.5	AACACTCCAGAGATCCACGG	ATATGCAGCCAACACTCCAGAGATCCACGGGGGGGGTGGCGTA	7	92300791	0.770003	7	FALSE	FALSE	0	Pkinase_Tyr
GUIDES_sg0434	CDK6	ENSG00000105810.5	ATGATGTTTCAGCTTCTCCG	ATGATGTTTCAGCTTCTCCGAGGAGGTCTGGAC	7	92354962	0.679938	6	FALSE	FALSE	0	Pkinase_Tyr
GUIDES_sg0435	CDK6	ENSG00000105810.5	GTCCAGCTACGCCACCCCCG	TCTTGCTCCAGTCCAGCTACGCCACCCCCGTGGTGGATCTCTG	7	92300800	0.669759	7	FALSE	FALSE	0	Pkinase_Tyr
GUIDES_sg0436	CDK6	ENSG00000105810.5	GTAACAGATATCGATGAACT	TGAGAAGTTTGTAACAGATATCGATGAACTAGGAGGCAAAGAC	7	92247502	0.632815	9	FALSE	FALSE	0	Pkinase
GUIDES_sg0437	CDK6	ENSG00000105810.5	TGGAACTTTATCCAAGTAAG	CTCCAGGCTCTGGAACTTTATCCAAGTAAGTGGTGGTCAAGTC	7	92404059	0.619905	5	FALSE	FALSE	0	Pkinase_Tyr
GUIDES_sg0438	CDK6	ENSG00000105810.5	ACTCCAGAGATCCACGGGGG	TGCAGCCAACACTCCAGAGATCCACGGGGGTGGTGGCGTAGCT	7	92300794	0.618075	7	FALSE	FALSE	0	Pkinase_Tyr
GUIDES_sg0439	CDK7	ENSG00000134058.6	GCACACCAACTGAGGAACAG	GAAACTTTGGGCACACCAACTGAGGAACAGTGGTGGCCGGTAA	5	68565114	0.748371	10	FALSE	FALSE	0	Pkinase
GUIDES_sg0440	CDK7	ENSG00000134058.6	AGCTCCAAATAGTAACTCGG	CATACATCCTAGCTCCAAATAGTAACTCGGGGGGGGCCCGATA	5	68558117	0.706332	9	FALSE	FALSE	0	Pkinase
GUIDES_sg0441	CDK7	ENSG00000134058.6	TAGGATGTATGGTGTAGGTG	TATTTGGAGCTAGGATGTATGGTGTAGGTGTGGTGGACATGTG	5	68558084	0.65731	9	FALSE	FALSE	0	Pkinase
GUIDES_sg0442	CDK7	ENSG00000134058.6	GACTTACTAGATCTCATACA	AGCAGGAGACGACTTACTAGATCTCATACAAGGAGGCTTATTC	5	68568822	0.647429	11	FALSE	FALSE	0	Pkinase
GUIDES_sg0443	CDK7	ENSG00000134058.6	GGAGCTAGGATGTATGGTGT	GTTACTATTTGGAGCTAGGATGTATGGTGTAGGAGGTGTGGAC	5	68558079	0.639762	9	FALSE	FALSE	0	Pkinase
GUIDES_sg0444	CDK7	ENSG00000134058.6	GTGGCCGTAATTCGAGCACA	GTGGCCGTAATTCGAGCACATGGTGGATTAAAT	5	68568742	0.560583	11	FALSE	FALSE	0	Pkinase
GUIDES_sg0445	CDK8	ENSG00000132964.7	AATATTTCACTGTCGACAAG	CGTCAGAACCAATATTTCACTGTCGACAAGAGGAGGACATCAA	13	26967572	0.566161	7	FALSE	FALSE	0	Pkinase
GUIDES_sg0446	CDK8	ENSG00000132964.7	ATACTTGATAAGGCTGCAGT	GTTTTTCCATATACTTGATAAGGCTGCAGTTGGTGGTATACCT	13	26971354	0.55519	9	FALSE	FALSE	0	Pkinase
GUIDES_sg0447	CDK8	ENSG00000132964.7	TCCTTATCACCATGACCAGC	AAACTAGTAATCCTTATCACCATGACCAGCTGGTGGACAGAAT	13	26967611	0.516477	7	FALSE	FALSE	0	Pkinase
GUIDES_sg0448	CDK8	ENSG00000132964.7	GTTTTTCCATATACTTGATA	TTAACTTTATGTTTTTCCATATACTTGATAAGGAGGCTGCAGT	13	26971344	0.406505	9	FALSE	FALSE	0	Pkinase
GUIDES_sg0449	CDK8	ENSG00000132964.7	GGACAGAATATTCAATGTAA	ATGACCAGCTGGACAGAATATTCAATGTAATGGTGGGATTTCC	13	26967632	0.405774	7	FALSE	FALSE	0	Pkinase
GUIDES_sg0450	CDK8	ENSG00000132964.7	AAGTGGAATGCTTTACTATC	AAGTGGAATGCTTTACTATCTGGTGGTTTAACT	13	26971310	0.367117	9	FALSE	FALSE	0	Pkinase
GUIDES_sg0451	CDK9	ENSG00000136807.7	CAACCGCTACACCAACCGTG	ACAGCCAGCCCAACCGCTACACCAACCGTGTGGTGGTGACACT	9	130550625	0.732701	5	FALSE	FALSE	0	Pkinase
GUIDES_sg0452	CDK9	ENSG00000136807.7	GCTTCTAAAACACGAGAATG	AGATCCTTCAGCTTCTAAAACACGAGAATGTGGTGGTCAACTT	9	130549854	0.687847	3	FALSE	FALSE	0	Pkinase_Tyr
GUIDES_sg0453	CDK9	ENSG00000136807.7	GGTATATACTACCCTTGCAG	TCGAACACCAGGTATATACTACCCTTGCAGCGGCGGTTATAGG	9	130550376	0.682154	4	FALSE	FALSE	0	Pkinase_Tyr
GUIDES_sg0454	CDK9	ENSG00000136807.7	CATTGCTCAACAGCCCAGCA	TTGACCAAAACATTGCTCAACAGCCCAGCAAGGAGGTCATGCT	9	130550328	0.680386	4	FALSE	FALSE	0	Pkinase_Tyr
GUIDES_sg0455	CDK9	ENSG00000136807.7	AAGGATCTTGATCTCCCGCA	TTAGAAGCTGAAGGATCTTGATCTCCCGCAAGGAGGCTGTAAT	9	130549871	0.637317	3	FALSE	FALSE	0	Pkinase_Tyr
GUIDES_sg0456	CDK9	ENSG00000136807.7	TCACGCTGTCTGAGATCAAG	TTGGTCAAGTTCACGCTGTCTGAGATCAAGAGGAGGGTGATGC	9	130550341	0.63131	4	FALSE	FALSE	0	Pkinase_Tyr
GUIDES_sg0457	CDKL1	ENSG00000100490.5	TGACTACTATACAGACTACG	CTGGACCGAGTGACTACTATACAGACTACGTGGTGGCTACCAG	14	50807779	0.748872	23	FALSE	FALSE	0	Pkinase
GUIDES_sg0458	CDKL1	ENSG00000100490.5	ATTGCCCAAACATCCACCGG	GACACAGCCAATTGCCCAAACATCCACCGGGGGGGGGCCGTAC	14	50807861	0.675718	23	FALSE	FALSE	0	Pkinase
GUIDES_sg0459	CDKL1	ENSG00000100490.5	AGCACGAATCAGTACTTCAG	GCAAGTGTTTAGCACGAATCAGTACTTCAGTGGTGGAGTGAAA	14	50805716	0.639369	24	FALSE	FALSE	0	Pkinase
GUIDES_sg0460	CDKL1	ENSG00000100490.5	CACGCAGTACGGCCCCCCGG	TGGTGGGGGACACGCAGTACGGCCCCCCGGTGGTGGATGTTTG	14	50807842	0.631041	23	FALSE	FALSE	0	Pkinase
GUIDES_sg0461	CDKL1	ENSG00000100490.5	AAAGTCACAAAGCTTAATCA	GAGCAAATCCAAAGTCACAAAGCTTAATCACGGCGGAATGTTT	14	50808888	0.604393	22	FALSE	FALSE	0	Pkinase
GUIDES_sg0462	CDKL1	ENSG00000100490.5	TCACGGAATGTTTCGTGATG	CAAAGCTTAATCACGGAATGTTTCGTGATGAGGAGGATATTTT	14	50808905	0.575717	22	FALSE	FALSE	0	Pkinase
GUIDES_sg0463	CDKL2	ENSG00000138769.6	AACCTTACTCCAGCAAACAC	GATTTCAGGCAACCTTACTCCAGCAAACACAGGAGGATTTTTA	4	76529096	0.671832	6	FALSE	FALSE	0	Pkinase
GUIDES_sg0464	CDKL2	ENSG00000138769.6	CCTGAATCATCTGACAGGGG	CAAATCAGCCCCTGAATCATCTGACAGGGGAGGAGGTCCTGAT	4	76507096	0.66892	13	FALSE	FALSE	0
GUIDES_sg0465	CDKL2	ENSG00000138769.6	TTAGGATAGCGTCTTTCAAG	TTCAGAGAGCTTAGGATAGCGTCTTTCAAGAGGAGGTTCTCTT	4	76529051	0.665579	6	FALSE	FALSE	0	Pkinase
GUIDES_sg0466	CDKL2	ENSG00000138769.6	CTATCCTAAGCTCTCTGAAG	TTGAAAGACGCTATCCTAAGCTCTCTGAAGTGGTGGTGATAGA	4	76529120	0.612745	6	FALSE	FALSE	0	Pkinase
GUIDES_sg0467	CDKL2	ENSG00000138769.6	AAAATCCCAAAACAGAAAGA	CTTTATCTAAAAAATCCCAAAACAGAAAGAAGGAGGAAAAAGA	4	76523340	0.564239	8	FALSE	FALSE	0
GUIDES_sg0468	CDKL2	ENSG00000138769.6	TTAATGTTATAAATGCCTGA	TGTGGTCACATTAATGTTATAAATGCCTGATGGTGGGGAATGT	4	76521463	0.555082	10	FALSE	FALSE	0
GUIDES_sg0469	CDKL3	ENSG00000006837.7	GAAAAGATATTCTGCAAGTG	GGGGCTCTTGGAAAAGATATTCTGCAAGTGAGGAGGTGACAAA	5	133655174	0.599242	7	FALSE	FALSE	0	Pkinase
GUIDES_sg0470	CDKL3	ENSG00000006837.7	TCCAAAGCTTAATGGATTGT	GAAAAAAATATCCAAAGCTTAATGGATTGTTGGTGGCAGATAT	5	133655171	0.38142	7	FALSE	FALSE	0	Pkinase
GUIDES_sg0471	CDKL3	ENSG00000006837.7	GCCAACAATCCATTAAGCTT	AACTATATCTGCCAACAATCCATTAAGCTTTGGTGGATATTTT	5	133655081	0.332599	7	FALSE	FALSE	0	Pkinase
GUIDES_sg0472	CDKL3	ENSG00000006837.7	TCTTCCTAGTAGTTCTGATT	GAAATCCCTATCTTCCTAGTAGTTCTGATTTGGTGGATTTACT	5	133657561	0.297983	6	FALSE	FALSE	0	Pkinase
GUIDES_sg0473	CDKL3	ENSG00000006837.7	ACCTGTGGATATCTGGGCTT	ACCTGTGGATATCTGGGCTTTGGTGGGCTGTAT	5	133657501	0.253228	6	FALSE	FALSE	0	Pkinase
GUIDES_sg0474	CDKL3	ENSG00000006837.7	CCACTTTCAAAACAATTTTA	CCACTTTCAAAACAATTTTATGGTGGAGTAAAT	5	133657501	0.0873546	6	FALSE	FALSE	0	Pkinase
GUIDES_sg0475	CDKL4	ENSG00000205111.4	GTTCTCAGATGTTCATCCTG	TTGAGGAAAAGTTCTCAGATGTTCATCCTGTGGTGGCTCTGAA	2	39411768	0.688609	7	FALSE	FALSE	0	Pkinase
GUIDES_sg0476	CDKL4	ENSG00000205111.4	CCACAAGAAGTTCAGGAGCT	TGAGTATCTCCCACAAGAAGTTCAGGAGCTCGGCGGTACCATC	2	39417597	0.610691	5	FALSE	FALSE	0	Pkinase
GUIDES_sg0477	CDKL4	ENSG00000205111.4	CGTAGCTACATAATCGGTGT	GGTACCATCTCGTAGCTACATAATCGGTGTAGGAGGCATCTCC	2	39417628	0.590079	5	FALSE	FALSE	0	Pkinase
GUIDES_sg0478	CDKL4	ENSG00000205111.4	TTCATGAAGTTCAGAGCCAC	TTCATGAAGTTCAGAGCCACAGGAGGATGAACA	2	39411752	0.58	7	FALSE	FALSE	0	Pkinase
GUIDES_sg0479	CDKL4	ENSG00000205111.4	GCTCAGGTATACTGATGCCA	ATGTCTTCTGGCTCAGGTATACTGATGCCATGGTGGAAAAACC	2	39414798	0.57359	6	FALSE	FALSE	0	Pkinase
GUIDES_sg0480	CDKL4	ENSG00000205111.4	GCTCTCCAGGAGTTGGGAAC	CAAAGTAGGAGCTCTCCAGGAGTTGGGAACAGGAGGTTAATCT	2	39406425	0.519877	8	FALSE	FALSE	0	Pkinase
GUIDES_sg0481	CDKL5	ENSG00000008086.6	CAGACATTCTAAGACGATGG	GAACCACAACCAGACATTCTAAGACGATGGAGGAGGAATTGAA	X	18622749	0.732148	14	FALSE	FALSE	0
GUIDES_sg0482	CDKL5	ENSG00000008086.6	CCATAAGAAAAAGATTCGTG	GTAGCCCAGTCCATAAGAAAAAGATTCGTGAGGAGGTGCAGAC	X	18622201	0.725091	14	FALSE	FALSE	0
GUIDES_sg0483	CDKL5	ENSG00000008086.6	GAGTCCCTCCTACAGGACCA	AGTCCTCTAGGAGTCCCTCCTACAGGACCAAGGAGGCCAAAAG	X	18622497	0.696002	14	FALSE	FALSE	0
GUIDES_sg0484	CDKL5	ENSG00000008086.6	ATGCTGGTTGTCTTTTTGAG	CATGGATCGAATGCTGGTTGTCTTTTTGAGTGGTGGTTGGTTC	X	18631301	0.641977	17	FALSE	FALSE	0
GUIDES_sg0485	CDKL5	ENSG00000008086.6	GATGTTGCTGCTCCCGCCAG	GTTCCTGCCGGATGTTGCTGCTCCCGCCAGAGGAGGCCTGGCT	X	18646556	0.624978	20	FALSE	FALSE	0
GUIDES_sg0486	CDKL5	ENSG00000008086.6	CGTCAGAAGATCAGGGCTGT	ATTTCTGCAACGTCAGAAGATCAGGGCTGTCGGCGGAATTGGG	X	18643354	0.576821	19	FALSE	FALSE	0
GUIDES_sg0487	CHEK1	ENSG00000149554.8	GGTGTGTCAGAGTCTCCCAG	CACTTCAGGTGGTGTGTCAGAGTCTCCCAGTGGTGGATTTTCT	11	125513735	0.761107	8	FALSE	FALSE	0
GUIDES_sg0488	CHEK1	ENSG00000149554.8	CCCATAAGGAAAGACCTGTG	GGGCTGGTATCCCATAAGGAAAGACCTGTGCGGCGGGGTTCTG	11	125514121	0.676333	9	FALSE	FALSE	0
GUIDES_sg0489	CHEK1	ENSG00000149554.8	AGGCCCCGAGTCACTTCAGG	AGGGGCAAAAAGGCCCCGAGTCACTTCAGGTGGTGGTGTGTCA	11	125513714	0.656469	8	FALSE	FALSE	0
GUIDES_sg0490	CHEK1	ENSG00000149554.8	AAGCATATGATCAGGACATG	GACTATTCAAAAGCATATGATCAGGACATGTGGTGGGCTGGGA	11	125514044	0.593712	9	FALSE	FALSE	0
GUIDES_sg0491	CHEK1	ENSG00000149554.8	ACACACCACCTGAAGTGACT	GGAGACTCTGACACACCACCTGAAGTGACTCGGCGGGGCCTTT	11	125513779	0.575046	8	FALSE	FALSE	0
GUIDES_sg0492	CHEK1	ENSG00000149554.8	AGTCAGTTACTTGGCACCCC	GCTTTTGAATAGTCAGTTACTTGGCACCCCAGGAGGATCCTCA	11	125514150	0.561192	9	FALSE	FALSE	0
GUIDES_sg0493	CHEK2	ENSG00000183765.16	AAGAAGCCTTAAGACACCCG	TTTACGACAGAAGAAGCCTTAAGACACCCGTGGTGGCTTCAGG	22	29090096	0.73371	21	FALSE	FALSE	0	Pkinase
GUIDES_sg0494	CHEK2	ENSG00000183765.16	AACTCCAGCAGTCCACAGCA	ATAACTCCTAAACTCCAGCAGTCCACAGCACGGCGGTTATACC	22	29091739	0.698539	19	FALSE	FALSE	0	Pkinase
GUIDES_sg0495	CHEK2	ENSG00000183765.16	GTTGTTGGTAGTGGATCCAA	TTGTCAAGAAGTTGTTGGTAGTGGATCCAAAGGAGGCACGTTT	22	29090058	0.688505	21	FALSE	FALSE	0	Pkinase
GUIDES_sg0496	CHEK2	ENSG00000183765.16	GTCCTATGCTCAGAGAAAGG	TGACACTTGAGTCCTATGCTCAGAGAAAGGTGGTGGATACCCA	22	29091214	0.685961	20	FALSE	FALSE	0	Pkinase
GUIDES_sg0497	CHEK2	ENSG00000183765.16	CTGAAGGATCAGATCACCAG	TCAAGTGTCACTGAAGGATCAGATCACCAGTGGTGGAAAATAC	22	29091180	0.683567	20	FALSE	FALSE	0	Pkinase
GUIDES_sg0498	CHEK2	ENSG00000183765.16	TAGGACTCAAGTGTCACTGA	TCTCTGAGCATAGGACTCAAGTGTCACTGAAGGAGGATCAGAT	22	29091164	0.661651	20	FALSE	FALSE	0	Pkinase
GUIDES_sg0499	CHUK	ENSG00000213341.6	TGGTGTCATTGGATACCTGG	TGGTGTCATTGGATACCTGGAGGAGGATCAGAT	10	101960449	0.728722	15	FALSE	FALSE	0
GUIDES_sg0500	CHUK	ENSG00000213341.6	GAGCTACAGAAGAGCCCCTA	TGAAATCATGGAGCTACAGAAGAGCCCCTATGGTGGAAGACGT	10	101960504	0.556882	15	FALSE	FALSE	0
GUIDES_sg0501	CHUK	ENSG00000213341.6	CAGAAAAAATGCTAAAAGCA	CAGAAAAAATGCTAAAAGCATGGTGGAAAGAAA	10	101961867	0.540919	14	FALSE	FALSE	0
GUIDES_sg0502	CHUK	ENSG00000213341.6	GAGCCCCTATGGAAGACGTC	AGCTACAGAAGAGCCCCTATGGAAGACGTCAGGAGGGAGACTT	10	101960515	0.492767	15	FALSE	FALSE	0
GUIDES_sg0503	CHUK	ENSG00000213341.6	TACAGCGAGCAGATGACGTA	CTTGGAGAGATACAGCGAGCAGATGACGTATGGTGGGATATGT	10	101964406	0.476666	13	FALSE	FALSE	0
GUIDES_sg0504	CHUK	ENSG00000213341.6	TAACTGCTTATATAGATCAA	GTCTGTGTTTTAACTGCTTATATAGATCAATGGTGGCACGCTG	10	101959763	0.450537	16	FALSE	FALSE	0
GUIDES_sg0505	CIT	ENSG00000122966.9	CGCCAAGTAAATCGCTCCTG	GGTATGAGGACGCCAAGTAAATCGCTCCTGAGGAGGAAATGGC	12	120135581	0.701492	48	FALSE	FALSE	0	CNH
GUIDES_sg0506	CIT	ENSG00000122966.9	GGATACTGTAATTGGTGAAG	GTTCCAATGAGGATACTGTAATTGGTGAAGTGGTGGATACAGC	12	120139728	0.633353	45	FALSE	FALSE	0	CNH
GUIDES_sg0507	CIT	ENSG00000122966.9	AGAATTTATTGGTTCCAATG	TCGATTTCGTAGAATTTATTGGTTCCAATGAGGAGGATACTGT	12	120139707	0.626022	45	FALSE	FALSE	0	CNH
GUIDES_sg0508	CIT	ENSG00000122966.9	AGGGAAGCTGTTGGAAGAGG	CGATTGAGACAGGGAAGCTGTTGGAAGAGGCGGCGGCAAACAC	12	120139509	0.623153	46	FALSE	FALSE	0	CNH
GUIDES_sg0509	CIT	ENSG00000122966.9	GACAGGGAAGCTGTTGGAAG	GCACGATTGAGACAGGGAAGCTGTTGGAAGAGGAGGCGGCAAA	12	120139506	0.577101	46	FALSE	FALSE	0	CNH
GUIDES_sg0510	CIT	ENSG00000122966.9	GAAGAGGCGGCAAACACAGC	GAAGCTGTTGGAAGAGGCGGCAAACACAGCAGGAGGTGCCAAG	12	120139522	0.54625	46	FALSE	FALSE	0	CNH
GUIDES_sg0511	CLK1	ENSG00000013441.11	TGTGCAGTCTGACTACACAG	ACATCTTATTTGTGCAGTCTGACTACACAGAGGAGGCGTATAA	2	201721688	0.794755	9	FALSE	FALSE	0	Pkinase
GUIDES_sg0512	CLK1	ENSG00000013441.11	CATCCCAGTCTAATCGATCG	GAACTGTGTTCATCCCAGTCTAATCGATCGTGGTGGTGAAAAT	2	201718695	0.677442	13	FALSE	FALSE	0	Pkinase
GUIDES_sg0513	CLK1	ENSG00000013441.11	GCGTCTTGAAACATATCTGC	GAGGTTTACAGCGTCTTGAAACATATCTGCCGGCGGCAGAACT	2	201718660	0.631147	13	FALSE	FALSE	0	Pkinase
GUIDES_sg0514	CLK1	ENSG00000013441.11	AGCATTTAGCAATGATGGAA	GATAGTAAGGAGCATTTAGCAATGATGGAAAGGAGGATTCTTG	2	201719374	0.544169	12	FALSE	FALSE	0	Pkinase
GUIDES_sg0515	CLK1	ENSG00000013441.11	CACATGGTTGGGACCACCCT	CTCCAGACATCACATGGTTGGGACCACCCTAGGAGGGCTGCA	2	201719805	0.525697	11	FALSE	FALSE	0	Pkinase
GUIDES_sg0516	CLK1	ENSG00000013441.11	TGCTCCAGACATCACATGGT	ATGCATCCTATGCTCCAGACATCACATGGTTGGTGGGACCACC	2	201719793	0.493242	11	FALSE	FALSE	0	Pkinase
GUIDES_sg0517	CLK2	ENSG00000176444.14	GCTCAAAGGAGATACACATG	AGGCCCAGAAGCTCAAAGGAGATACACATGTGGTGGCCATGGT	1	155236644	0.730509	6	FALSE	FALSE	0	Pkinase
GUIDES_sg0518	CLK2	ENSG00000176444.14	GTGTCAGCTTGTTATCATGG	AGGTCTGTATGTGTCAGCTTGTTATCATGGAGGAGGACTGTA	1	155235741	0.700501	7	FALSE	FALSE	0	Pkinase
GUIDES_sg0519	CLK2	ENSG00000176444.14	GTAATGGCGAGTGGAGACAA	CTGGTGCTCGGTAATGGCGAGTGGAGACAATGGTGGTGCTATG	1	155234477	0.685531	8	FALSE	FALSE	0	Pkinase
GUIDES_sg0520	CLK2	ENSG00000176444.14	GAAGAGCACAGCTGTGCGGG	AGCGCAGTGTGAAGAGCACAGCTGTGCGGGTGGTGGTAGACTT	1	155234475	0.672942	8	FALSE	FALSE	0	Pkinase
GUIDES_sg0521	CLK2	ENSG00000176444.14	CATCCACCAAGTGCGCCACA	TGCCCTACCCCATCCACCAAGTGCGCCACATGGTGGCCTTCCA	1	155236656	0.633686	6	FALSE	FALSE	0	Pkinase
GUIDES_sg0522	CLK2	ENSG00000176444.14	TGGTGCTCGGTAATGGCGAG	GGATGACTTCTGGTGCTCGGTAATGGCGAGTGGTGGAGACAAT	1	155234468	0.630748	8	FALSE	FALSE	0	Pkinase
GUIDES_sg0523	CLK3	ENSG00000179335.14	GAAGAACACCAGCATCCGAG	AGAAGTCAGTGAAGAACACCAGCATCCGAGTGGTGGCTGACTT	15	74919919	0.725092	17	FALSE	FALSE	0	Pkinase
GUIDES_sg0524	CLK3	ENSG00000179335.14	TGTGCCGGACATGTGGTAGG	TGGTAGGCCATGTGCCGGACATGTGGTAGGGGGGGGTAAGGCT	15	74918192	0.712992	14	FALSE	FALSE	0	Pkinase
GUIDES_sg0525	CLK3	ENSG00000179335.14	AGGCGGGCGATAGTGACGGG	GGATCACCTCAGGCGGGCGATAGTGACGGGTGGTGGCCACAAT	15	74919912	0.672068	17	FALSE	FALSE	0	Pkinase
GUIDES_sg0526	CLK3	ENSG00000179335.14	GTGACGGGTGGCCACAATGG	GCGGGCGATAGTGACGGGTGGCCACAATGGTGGTGGTGTGGTG	15	74919924	0.671904	17	FALSE	FALSE	0	Pkinase
GUIDES_sg0527	CLK3	ENSG00000179335.14	TAGGCCATGTGCCGGACATG	GCAGAGCTGGTAGGCCATGTGCCGGACATGTGGTGGTAGGGGG	15	74918185	0.65872	14	FALSE	FALSE	0	Pkinase
GUIDES_sg0528	CLK3	ENSG00000179335.14	TCTGACTGGTTCAACTTCCA	TGTCTTGATGTCTGACTGGTTCAACTTCCACGGCGGTCACATG	15	74918178	0.628823	14	FALSE	FALSE	0	Pkinase
GUIDES_sg0529	CLK4	ENSG00000113240.8	ATCGTGGACACTTTGGGTGA	TCTAGATGAAATCGTGGACACTTTGGGTGAAGGAGGAGCCTTT	5	178043907	0.577671	6	FALSE	FALSE	0	Pkinase
GUIDES_sg0530	CLK4	ENSG00000113240.8	ATATTCGTTCCATCATTGCC	ATGGGTCCTAATATTCGTTCCATCATTGCCAGGAGGTGCTCTT	5	178032360	0.569767	13	FALSE	FALSE	0	Pkinase
GUIDES_sg0531	CLK4	ENSG00000113240.8	GTGAAAATCGTAAAAAATGT	GCATGTAGCAGTGAAAATCGTAAAAAATGTAGGAGGCCGTTAC	5	178040766	0.568419	7	FALSE	FALSE	0	Pkinase_Tyr
GUIDES_sg0532	CLK4	ENSG00000113240.8	TCATGATAGTAAAGAGCACC	TCATGATAGTAAAGAGCACCTGGTGGCAATGAT	5	178032325	0.563391	13	FALSE	FALSE	0	Pkinase
GUIDES_sg0533	CLK4	ENSG00000113240.8	AACGAGCTGCTTCACGGTAA	TGGATTTCTGAACGAGCTGCTTCACGGTAACGGCGGCCTACAT	5	178040799	0.554921	7	FALSE	FALSE	0	Pkinase
GUIDES_sg0534	CLK4	ENSG00000113240.8	TGTGTTCATCCCAATCTAGC	CCAGCAGAACTGTGTTCATCCCAATCTAGCTGGTGGTTATGGT	5	178030908	0.549587	14	FALSE	FALSE	0	Pkinase
GUIDES_sg0535	CSF1R	ENSG00000182578.9	CGTAACGTGCTGTTGACCAA	CGTGGCAGCGCGTAACGTGCTGTTGACCAATGGTGGTCATGTG	5	149435825	0.685185	21	FALSE	FALSE	0	Pkinase
GUIDES_sg0536	CSF1R	ENSG00000182578.9	GCTGTTGACCAATGGTCATG	CGCGTAACGTGCTGTTGACCAATGGTCATGTGGTGGCCAAGAT	5	149435833	0.669712	21	FALSE	FALSE	0	Pkinase
GUIDES_sg0537	CSF1R	ENSG00000182578.9	GAAGGAGCAGATCTGCTGGA	GCTCCTGAAGGAAGGAGCAGATCTGCTGGAAGGAGGTGGGTCT	5	149433940	0.659065	24	FALSE	FALSE	0	Pkinase
GUIDES_sg0538	CSF1R	ENSG00000182578.9	TACGCGCTGCCACGTCCCGG	AACAGCACGTTACGCGCTGCCACGTCCCGGTGGTGGATGCACT	5	149435896	0.638455	21	FALSE	FALSE	0	Pkinase
GUIDES_sg0539	CSF1R	ENSG00000182578.9	GTGGCTCATGATCTTCAGCT	GCTGGCCCAGGTGGCTCATGATCTTCAGCTCGGCGGACATGAG	5	149440496	0.634917	16	FALSE	FALSE	0	Pkinase
GUIDES_sg0540	CSF1R	ENSG00000182578.9	CATGGGTACAGGCTCCCAGA	CATGGGTACAGGCTCCCAGAAGGAGGTTGACGA	5	149440447	0.627393	16	FALSE	FALSE	0	Pkinase
GUIDES_sg0541	CSK	ENSG00000103653.12	TCTCCACTAAGTCTGACGTG	TCTCCACTAAGTCTGACGTGTGGTGGAGTTTCG	15	75094361	0.736208	15	FALSE	FALSE	0	Pkinase
GUIDES_sg0542	CSK	ENSG00000103653.12	CAGCGACTTTGGTCTCACCA	TGGCCAAGGTCAGCGACTTTGGTCTCACCAAGGAGGAGGCGTC	15	75094157	0.726553	14	FALSE	FALSE	0	Pkinase
GUIDES_sg0543	CSK	ENSG00000103653.12	CAACTACGTCCAGAAGCGGG	TCATCCCAGCCAACTACGTCCAGAAGCGGGAGGAGGGCGTGAA	15	75091242	0.71698	7	FALSE	FALSE	0	SH3_2
GUIDES_sg0544	CSK	ENSG00000103653.12	CTGGTACAAAGCCAAAAACA	AGGACCCCAACTGGTACAAAGCCAAAAACAAGGAGGTGGGCCG	15	75091194	0.664444	7	FALSE	FALSE	0	SH3_2
GUIDES_sg0545	CSK	ENSG00000103653.12	CAAAAACAAGGTGGGCCGTG	GGTACAAAGCCAAAAACAAGGTGGGCCGTGAGGAGGGCATCAT	15	75091206	0.649719	7	FALSE	FALSE	0	SH3_2
GUIDES_sg0546	CSK	ENSG00000103653.12	TGGATAAGGCACTCGCCCAA	TCACAATTCTTGGATAAGGCACTCGCCCAAAGGAGGAGTAGAT	15	75094363	0.634045	15	FALSE	FALSE	0	Pkinase
GUIDES_sg0547	CSNK1A1	ENSG00000113712.12	ACATAAAACTTCAACAGGCG	ACATAAAACTTCAACAGGCGTGGTGGACATCTT	5	148889464	0.652732	10	FALSE	FALSE	0.125
GUIDES_sg0548	CSNK1A1	ENSG00000113712.12	AGTACAGAGACAACAGGACA	TTGGCCAAAAAGTACAGAGACAACAGGACAAGGAGGCAACACA	5	148892683	0.633279	8	FALSE	FALSE	0.227273	Pkinase
GUIDES_sg0549	CSNK1A1	ENSG00000113712.12	ATGTACTTAAACTATTGTCG	AGAATTTGCGATGTACTTAAACTATTGTCGTGGTGGGCTACGC	5	148886630	0.584693	11	FALSE	FALSE	0.181818
GUIDES_sg0550	CSNK1A1	ENSG00000113712.12	AGACTACAATGTACTAGTCA	GTCAGGAAAAAGACTACAATGTACTAGTCATGGTGGATCTTCT	5	148904645	0.573178	5	FALSE	FALSE	0.326087	Pkinase
GUIDES_sg0551	CSNK1A1	ENSG00000113712.12	AGAGAAGATAAAAACCTCAC	CATACCATACAGAGAAGATAAAAACCTCACTGGTGGCACTGCC	5	148892721	0.563465	8	FALSE	FALSE	0.0631579	Pkinase
GUIDES_sg0552	CSNK1A1	ENSG00000113712.12	TGTACTAGTCATGGATCTTC	AAGACTACAATGTACTAGTCATGGATCTTCTGGTGGGACCTAG	5	148904654	0.154485	5	FALSE	FALSE	0.416667	Pkinase
GUIDES_sg0553	CSNK1A1L	ENSG00000180138.6	AGGATTCCATGTCATCTCGG	ACGTAGCCTAAGGATTCCATGTCATCTCGGCGGCGGCTCTGCT	13	37678794	0.715063	1	TRUE	FALSE	0	Pkinase
GUIDES_sg0554	CSNK1A1L	ENSG00000180138.6	ATAGCCCTTAGTCCTTGCCA	TTTTTTTGTCATAGCCCTTAGTCCTTGCCACGGCGGCAGGCTG	13	37678733	0.686972	1	TRUE	FALSE	0	Pkinase
GUIDES_sg0555	CSNK1A1L	ENSG00000180138.6	TGCTCTCATACAGCAACTGG	GTGTAGAGTTTGCTCTCATACAGCAACTGGGGGGGGTGCTTGA	13	37679229	0.666506	1	TRUE	FALSE	0	Pkinase
GUIDES_sg0556	CSNK1A1L	ENSG00000180138.6	GCCCAGATAAACGTCTCCAA	TGGTGGTGATGCCCAGATAAACGTCTCCAAAGGAGGAGCCAGA	13	37679311	0.652763	1	TRUE	FALSE	0	Pkinase
GUIDES_sg0557	CSNK1A1L	ENSG00000180138.6	GACCATACCAGTGCATGTGG	TCTTTTTCCTGACCATACCAGTGCATGTGGGGGGGGATGCCAA	13	37679172	0.637807	1	TRUE	FALSE	0	Pkinase
GUIDES_sg0558	CSNK1A1L	ENSG00000180138.6	ATACATGAAAACGTAGCCTA	TTCTATTAAAATACATGAAAACGTAGCCTAAGGAGGATTCCAT	13	37678774	0.617187	1	TRUE	FALSE	0	Pkinase
GUIDES_sg0559	CSNK1D	ENSG00000141551.10	AGCCTGACTACTCGTACCTG	TTTGACGACAAGCCTGACTACTCGTACCTGCGGCGGCAGCTTT	17	80209325	0.755568	12	FALSE	FALSE	0
GUIDES_sg0560	CSNK1D	ENSG00000141551.10	CTGTGAGGTGGACATGCGAG	CTGTGAGGTGGACATGCGAGAGGAGGTATCTTG	17	80206770	0.694197	14	FALSE	FALSE	0
GUIDES_sg0561	CSNK1D	ENSG00000141551.10	TTTACACAACACTTCGATGG	AAGGGTAGCCTTTACACAACACTTCGATGGGGGGGGTGGACAT	17	80210339	0.690421	11	FALSE	FALSE	0	Pkinase
GUIDES_sg0562	CSNK1D	ENSG00000141551.10	CCAAGAGACAGAAATACGAA	AAGGCTGCCACCAAGAGACAGAAATACGAAAGGAGGATTAGCG	17	80210422	0.675799	11	FALSE	FALSE	0	Pkinase
GUIDES_sg0563	CSNK1D	ENSG00000141551.10	TCTCCGGCATGGAGAGAGAG	CCCCGGCCCGTCTCCGGCATGGAGAGAGAGCGGCGGAAAGTGA	17	80206791	0.674738	14	FALSE	FALSE	0
GUIDES_sg0564	CSNK1D	ENSG00000141551.10	ACACAACACTTCGATGGGGG	GGTAGCCTTTACACAACACTTCGATGGGGGTGGTGGACATTTT	17	80210342	0.602793	11	FALSE	FALSE	0	Pkinase
GUIDES_sg0565	CSNK1E	ENSG00000213923.6	TGGAGTGGATATACTCGATG	ATGAAGTTCTTGGAGTGGATATACTCGATGCGGCGGCTGATCT	22	38696949	0.674462	12	FALSE	FALSE	0	Pkinase
GUIDES_sg0566	CSNK1E	ENSG00000213923.6	GCGTGTTGATGGAAGCGTAG	ATGCCCAGGTGCGTGTTGATGGAAGCGTAGCGGCGGGCCGTGC	22	38696760	0.662928	12	FALSE	FALSE	0	Pkinase
GUIDES_sg0567	CSNK1E	ENSG00000213923.6	AAACAAGAACCTGACCGGCA	CCTACCGGGAAAACAAGAACCTGACCGGCACGGCGGCCCGCTA	22	38696918	0.660977	12	FALSE	FALSE	0	Pkinase
GUIDES_sg0568	CSNK1E	ENSG00000213923.6	CCGCAAATTCAGCCTCAAGA	ACTTCTGTTCCCGCAAATTCAGCCTCAAGACGGCGGTGCTGCT	22	38698988	0.652276	11	FALSE	FALSE	0	Pkinase
GUIDES_sg0569	CSNK1E	ENSG00000213923.6	CCCATCGAGGTCCTCTGCAA	GATGTCAACGCCCATCGAGGTCCTCTGCAAAGGAGGCTATCCC	22	38696059	0.640918	13	FALSE	FALSE	0	Pkinase
GUIDES_sg0570	CSNK1E	ENSG00000213923.6	ATCCCGTCCATCAAGTGGTG	CCCAGTGGGGATCCCGTCCATCAAGTGGTGCGGCGGAGCTGAG	22	38698890	0.623865	11	FALSE	FALSE	0	Pkinase
GUIDES_sg0571	CSNK1G1	ENSG00000169118.11	GGTGCTGCTGTTTCTTTAAG	GGTGCTGCTGTTTCTTTAAGAGGAGGAAAAGGA	15	64464148	0.512918	4	TRUE	FALSE	0.597285
GUIDES_sg0572	CSNK1G1	ENSG00000169118.11	GCTGTTTCTTTAAGAGGAAA	TCCAGGTGCTGCTGTTTCTTTAAGAGGAAAAGGAGGAAGAAGA	15	64464154	0.503474	4	TRUE	FALSE	0
GUIDES_sg0573	CSNK1G2	ENSG00000133275.11	AGCCCGACTATGACTACCTG	TTCTTCGAGAAGCCCGACTATGACTACCTGCGGCGGAAGCTCT	19	1979564	0.744002	14	FALSE	FALSE	0
GUIDES_sg0574	CSNK1G2	ENSG00000133275.11	GGACCGAAGTAGTAGACCTG	CTTCCCGCACGGACCGAAGTAGTAGACCTGAGGAGGGACGCCC	19	1978738	0.702529	10	FALSE	FALSE	0	Pkinase
GUIDES_sg0575	CSNK1G2	ENSG00000133275.11	ATGGCGTTGTACTTCCCGCA	CTCCAGCACCATGGCGTTGTACTTCCCGCACGGCGGACCGAAG	19	1978717	0.653528	10	FALSE	FALSE	0	Pkinase
GUIDES_sg0576	CSNK1G2	ENSG00000133275.11	GTGCGGGAAGTACAACGCCA	ACTTCGGTCCGTGCGGGAAGTACAACGCCATGGTGGTGCTGGA	19	1978651	0.642524	10	FALSE	FALSE	0	Pkinase
GUIDES_sg0577	CSNK1G2	ENSG00000133275.11	GTACCGCTCCTTGAGCGTGT	CGATCTTCTGGTACCGCTCCTTGAGCGTGTCGGCGGCCTGCG	19	1979398	0.63893	13	FALSE	FALSE	0	Pkinase
GUIDES_sg0578	CSNK1G2	ENSG00000133275.11	GTTTGGTGTCCCCGATCTTC	GGCGTGGCGCGTTTGGTGTCCCCGATCTTCTGGTGGTACCGCT	19	1979376	0.307945	13	FALSE	FALSE	0	Pkinase
GUIDES_sg0579	CSNK1G3	ENSG00000151292.13	AACTTCTTAATAGGACGACC	AAAACCTGAGAACTTCTTAATAGGACGACCAGGAGGAAACAAA	5	122911502	0.597814	6	FALSE	FALSE	0	Pkinase
GUIDES_sg0580	CSNK1G3	ENSG00000151292.13	AGAGGCAGTCTTCCTTGGCA	GTATTTTCTGAGAGGCAGTCTTCCTTGGCAAGGAGGCTTAAAG	5	122923837	0.558318	7	FALSE	FALSE	0	Pkinase
GUIDES_sg0581	CSNK1G3	ENSG00000151292.13	TATATCTAGCTGTTCCTGTA	TTTATGCTCATATATCTAGCTGTTCCTGTAAGGAGGCTCTTGT	5	122911469	0.500255	6	FALSE	FALSE	0	Pkinase
GUIDES_sg0582	CSNK1G3	ENSG00000151292.13	AGAGACGATTTAGAAGCTTT	ACAAAGTAGAAGAGACGATTTAGAAGCTTTAGGAGGTCATATG	5	122923792	0.4813	7	FALSE	FALSE	0	Pkinase
GUIDES_sg0583	CSNK1G3	ENSG00000151292.13	TGTATATCAAGTTCTTTGAA	TTTACATCTCTGTATATCAAGTTCTTTGAATGGTGGACATATT	5	122911634	0.474518	6	FALSE	FALSE	0	Pkinase
GUIDES_sg0584	CSNK1G3	ENSG00000151292.13	TTCTGAGAGGCAGTCTTCCT	TTCATGTATTTTCTGAGAGGCAGTCTTCCTTGGTGGCAAGGCT	5	122923832	0.440097	7	FALSE	FALSE	0	Pkinase
GUIDES_sg0585	CSNK2A1	ENSG00000101266.12	GCTTACTGCAAGAGAGGCAA	ACCAGTCACGGCTTACTGCAAGAGAGGCAATGGTGGAGCACCC	20	468201	0.562448	15	FALSE	FALSE	0.206897	Pkinase
GUIDES_sg0586	CSNK2A1	ENSG00000101266.12	GATCATAATTGTCATGTCCA	GATCATAATTGTCATGTCCATGGTGGAAAAATG	20	470445	0.544405	13	FALSE	FALSE	0.398442	Pkinase
GUIDES_sg0587	CSNK2A1	ENSG00000101266.12	GTGCCAACCCCTTCACCCCT	GATTTCTTCAGTGCCAACCCCTTCACCCCTTGGTGGACCTCTG	20	464635	0.506137	17	FALSE	FALSE	0.875
GUIDES_sg0588	CSNK2A1	ENSG00000101266.12	CCCTTCACCCCTTGGACCTC	CAGTGCCAACCCCTTCACCCCTTGGACCTCTGGTGGCAGGCTC	20	464643	0.38885	17	FALSE	FALSE	1
GUIDES_sg0589	CSNK2A1	ENSG00000101266.12	TTGTCATGTCCATGGAAAAA	CTGATCATAATTGTCATGTCCATGGAAAAATGGTGGCTCCTTC	20	470453	0.364357	13	FALSE	FALSE	0.869318	Pkinase
GUIDES_sg0590	CSNK2A1	ENSG00000101266.12	TAGTTTGGATATGTGGAGTT	TGTACGATTATAGTTTGGATATGTGGAGTTTGGTGGGTTGTAT	20	470454	0.315599	13	FALSE	FALSE	0.630812	Pkinase
GUIDES_sg0591	CSNK2A2	ENSG00000070770.4	CAGACACCTTGTCAGCCCTG	ATAGTGAGAACAGACACCTTGTCAGCCCTGAGGAGGCCCTAGA	16	58199525	0.773097	11	FALSE	FALSE	0	Pkinase
GUIDES_sg0592	CSNK2A2	ENSG00000070770.4	TGGTCCCTTGAAGTACCTTG	CGAGGAGCTCTGGTCCCTTGAAGTACCTTGAGGAGGCTACACG	16	58201629	0.700324	8	FALSE	FALSE	0	Pkinase
GUIDES_sg0593	CSNK2A2	ENSG00000070770.4	CAAGGGACCAGAGCTCCTCG	CAAGGTACTTCAAGGGACCAGAGCTCCTCGTGGTGGACTATCA	16	58201688	0.682805	8	FALSE	FALSE	0	Pkinase
GUIDES_sg0594	CSNK2A2	ENSG00000070770.4	CCCAGGATATCGTTGAAGTG	CCCAGGATATCGTTGAAGTGTGGTGGATCTAGG	16	58200510	0.670169	10	FALSE	FALSE	0	Pkinase
GUIDES_sg0595	CSNK2A2	ENSG00000070770.4	ACAATGTTCGTGTAGCCTCA	GCTCAGGAGTACAATGTTCGTGTAGCCTCAAGGAGGTACTTCA	16	58201660	0.667281	8	FALSE	FALSE	0	Pkinase
GUIDES_sg0596	CSNK2A2	ENSG00000070770.4	ACAGAGACTGACTGCCAAAG	ACGACCATCAACAGAGACTGACTGCCAAAGAGGAGGCCATGGA	16	58199588	0.626279	11	FALSE	FALSE	0	Pkinase
GUIDES_sg0597	DAPK1	ENSG00000196730.8	TCTTACCAAAGGGATGCTGG	TCGAGCCGGGTCTTACCAAAGGGATGCTGGAGGAGGTGTTTGT	9	90301564	0.738604	26	FALSE	FALSE	0
GUIDES_sg0598	DAPK1	ENSG00000196730.8	TCACACAGGTGAGTCATGGG	GATGATTTTCTCACACAGGTGAGTCATGGGAGGAGGACAGACC	9	90318123	0.72783	31	FALSE	FALSE	0
GUIDES_sg0599	DAPK1	ENSG00000196730.8	TCTCCACGCTGCCTTCCTGG	GAGAAAATCATCTCCACGCTGCCTTCCTGGAGGAGGAAGCTCA	9	90318000	0.68676	31	FALSE	FALSE	0
GUIDES_sg0600	DAPK1	ENSG00000196730.8	CTTCCTCCAGGAAGGCAGCG	GTCCATTGAGCTTCCTCCAGGAAGGCAGCGTGGTGGAGATGAT	9	90318089	0.669988	31	FALSE	FALSE	0
GUIDES_sg0601	DAPK1	ENSG00000196730.8	CCGGCTCGAACATCATGCTG	TTGGTAAGACCCGGCTCGAACATCATGCTGCGGCGGCTCCTCA	9	90301596	0.64279	26	FALSE	FALSE	0
GUIDES_sg0602	DAPK1	ENSG00000196730.8	TGGTCATCGGCCGAGCAGTG	CTTGGTGGACTGGTCATCGGCCGAGCAGTGCGGCGGGTGGTGG	9	90301526	0.642698	26	FALSE	FALSE	0
GUIDES_sg0603	DAPK2	ENSG00000035664.7	GAAACGGCTCACAATCCAAG	GAAACGGCTCACAATCCAAGAGGAGGCTCTCAG	15	64217034	0.715413	15	FALSE	FALSE	0	Pkinase
GUIDES_sg0604	DAPK2	ENSG00000035664.7	AAGTCAATCAGCTTGATGTG	AGCCAGACCAAAGTCAATCAGCTTGATGTGTGGTGGAATGGGA	15	64231518	0.675418	10	FALSE	FALSE	0	Pkinase
GUIDES_sg0605	DAPK2	ENSG00000035664.7	AGTGAGTTACGACTTTGATG	ATATCACAGCAGTGAGTTACGACTTTGATGAGGAGGAATTCTT	15	64218222	0.655311	14	FALSE	FALSE	0	Pkinase
GUIDES_sg0606	DAPK2	ENSG00000035664.7	AGACACGAAGCAGGAAACAC	CTTTCCTGGGAGACACGAAGCAGGAAACACTGGTGGCAAATAT	15	64218186	0.651975	14	FALSE	FALSE	0	Pkinase
GUIDES_sg0607	DAPK2	ENSG00000035664.7	AAGCTTCCGAATAAAGTCCT	CTTTAACCAGAAGCTTCCGAATAAAGTCCTTGGTGGCCAGCTC	15	64218176	0.587071	14	FALSE	FALSE	0	Pkinase
GUIDES_sg0608	DAPK2	ENSG00000035664.7	AATCAGCTTGATGTGTGGAA	GACCAAAGTCAATCAGCTTGATGTGTGGAATGGTGGGAATATT	15	64231523	0.559432	10	FALSE	FALSE	0	Pkinase
GUIDES_sg0609	DAPK3	ENSG00000167657.7	CGTGAACTACGACTTCGACG	ACATCTCAGCCGTGAACTACGACTTCGACGAGGAGGAGTACTT	19	3961089	0.731552	8	FALSE	FALSE	0	Pkinase
GUIDES_sg0610	DAPK3	ENSG00000167657.7	CGACATCTTCGAGAACAAGA	TCACCCTGCACGACATCTTCGAGAACAAGACGGCGGACGTGGT	19	3964825	0.696636	4	FALSE	FALSE	0	Pkinase
GUIDES_sg0611	DAPK3	ENSG00000167657.7	GGAGAAGGAGTCGCTGACGG	ACTTCCTGGCGGAGAAGGAGTCGCTGACGGAGGAGGACGAGGC	19	3964903	0.687858	4	FALSE	FALSE	0	Pkinase
GUIDES_sg0612	DAPK3	ENSG00000167657.7	CTTCGAGAACAAGACGGACG	TGCACGACATCTTCGAGAACAAGACGGACGTGGTGGTCCTCAT	19	3964831	0.663456	4	FALSE	FALSE	0	Pkinase
GUIDES_sg0613	DAPK3	ENSG00000167657.7	GTAGTTCACGGCTGAGATGT	CGTCGAAGTCGTAGTTCACGGCTGAGATGTTGGTGGTGAGCGT	19	3961106	0.640492	8	FALSE	FALSE	0	Pkinase
GUIDES_sg0614	DAPK3	ENSG00000167657.7	CAAGAACATCTTCGGCACCC	GGAACGAGTTCAAGAACATCTTCGGCACCCCGGCGGAGTTTGT	19	3964359	0.634042	5	FALSE	FALSE	0	Pkinase
GUIDES_sg0615	DDR1	ENSG00000204580.7	TACATCGGGACCTGGCCACG	CTCAACTTTGTACATCGGGACCTGGCCACGCGGCGGAACTGCC	6	30865940	0.742062	29	FALSE	FALSE	0	Pkinase
GUIDES_sg0616	DDR1	ENSG00000204580.7	CCGATGTACAAAGTTGAGTG	TGGCCAGGTCCCGATGTACAAAGTTGAGTGTGGTGGCCAGATA	6	30866025	0.727704	29	FALSE	FALSE	0	Pkinase
GUIDES_sg0617	DDR1	ENSG00000204580.7	AGTCAGTAATCATGCAGAGG	TTCTCCATGTAGTCAGTAATCATGCAGAGGGGGGGGTCGTCCT	6	30865266	0.679883	28	FALSE	FALSE	0	Pkinase
GUIDES_sg0618	DDR1	ENSG00000204580.7	AAGAGGTGAAGATCATGTCG	GATTTCCTGAAAGAGGTGAAGATCATGTCGAGGAGGCTCAAGG	6	30865189	0.665683	28	FALSE	FALSE	0	Pkinase
GUIDES_sg0619	DDR1	ENSG00000204580.7	CCCAACTAGGCAGTTCCGCG	TGAAATTTTCCCCAACTAGGCAGTTCCGCGTGGTGGCCAGGTC	6	30865995	0.658076	29	FALSE	FALSE	0	Pkinase
GUIDES_sg0620	DDR1	ENSG00000204580.7	GAGGGCTGTCGACCTCACAC	ACCAGATCTTGAGGGCTGTCGACCTCACACAGGAGGTGCACCT	6	30864910	0.657079	27	FALSE	FALSE	0	Pkinase_Tyr
GUIDES_sg0621	DDR2	ENSG00000162733.12	TACTCTCCCAAGACATCCAG	ACCAGCAAGATACTCTCCCAAGACATCCAGCGGCGGATAGGGA	1	162745953	0.715001	19	FALSE	FALSE	0	Pkinase
GUIDES_sg0622	DDR2	ENSG00000162733.12	GGAAAGGTACTTCATGCCAG	AATTAAGAGAGGAAAGGTACTTCATGCCAGAGGAGGCAATTTG	1	162746122	0.713123	19	FALSE	FALSE	0	Pkinase
GUIDES_sg0623	DDR2	ENSG00000162733.12	TCGCTGGAGGAAGAATTAGG	AGTGCGTACATCGCTGGAGGAAGAATTAGGGGGGGGCTCGTGG	1	162745476	0.697858	18	FALSE	FALSE	0	Pkinase
GUIDES_sg0624	DDR2	ENSG00000162733.12	GACAGTGCGTACATCGCTGG	GACAGTGCGTACATCGCTGGAGGAGGAAGAATT	1	162745463	0.677362	18	FALSE	FALSE	0	Pkinase
GUIDES_sg0625	DDR2	ENSG00000162733.12	TCGGTGAACAAAATTAAGAG	TGGCCAGATCTCGGTGAACAAAATTAAGAGAGGAGGAAAGGTA	1	162746101	0.670672	19	FALSE	FALSE	0	Pkinase
GUIDES_sg0626	DDR2	ENSG00000162733.12	AGGAGATAAAGATCATGTCT	GATTTTCTTAAGGAGATAAAGATCATGTCTCGGCGGCTCAAGG	1	162745475	0.639442	18	FALSE	FALSE	0	Pkinase
GUIDES_sg0627	DMPK	ENSG00000104936.13	CTTCTACGCGGATTCCACGG	GGCAGACGCCCTTCTACGCGGATTCCACGGCGGCGGAGACCTA	19	46281099	0.766278	5	FALSE	FALSE	0	Pkinase
GUIDES_sg0628	DMPK	ENSG00000104936.13	TGGGCAGACGCCCTTCTACG	AAATGTTCTATGGGCAGACGCCCTTCTACGCGGCGGATTCCAC	19	46281087	0.705272	5	FALSE	FALSE	0	Pkinase
GUIDES_sg0629	DMPK	ENSG00000104936.13	CGAAGTTCTGGTTGTCCGTG	CGAAGTTCTGGTTGTCCGTGCGGCGGATGGCCT	19	46275052	0.697741	10	FALSE	FALSE	0
GUIDES_sg0630	DMPK	ENSG00000104936.13	CTTGCCATAGGTCTCCGCCG	AGTGGACGATCTTGCCATAGGTCTCCGCCGTGGTGGAATCCGC	19	46280959	0.674989	5	FALSE	FALSE	0	Pkinase
GUIDES_sg0631	DMPK	ENSG00000104936.13	TTCATCCTGTGGGGACACCG	TTCATCCTGTGGGGACACCGAGGAGGGCTCCAG	19	46275921	0.653805	9	FALSE	FALSE	0
GUIDES_sg0632	DMPK	ENSG00000104936.13	GGCTGAAGTGGCAGTTCCAG	GGCTGAAGTGGCAGTTCCAGCGGCGGCTGTCCC	19	46275047	0.643683	10	FALSE	FALSE	0
GUIDES_sg0633	DYRK1A	ENSG00000157540.15	ATTCTTGGAGTGGAAACAGG	ACTTCATAACATTCTTGGAGTGGAAACAGGAGGAGGACCTGGT	21	38877641	0.738769	15	FALSE	FALSE	0	Pkinase
GUIDES_sg0634	DYRK1A	ENSG00000157540.15	TTTCAACCAAAATACACCCG	CCAGTGTGCATTTCAACCAAAATACACCCGAGGAGGGACCACA	21	38865376	0.726356	13	FALSE	FALSE	0	Pkinase
GUIDES_sg0635	DYRK1A	ENSG00000157540.15	TCGCTTTTATCGGTCTCCAG	ATATTCAGAGTCGCTTTTATCGGTCTCCAGAGGAGGTGCTACT	21	38865358	0.70034	13	FALSE	FALSE	0	Pkinase
GUIDES_sg0636	DYRK1A	ENSG00000157540.15	ACTGGAGAACCTCTGTTCAG	TGAAATGCACACTGGAGAACCTCTGTTCAGTGGTGGTGCCAAT	21	38865452	0.692617	13	FALSE	FALSE	0	Pkinase
GUIDES_sg0637	DYRK1A	ENSG00000157540.15	TGAAGTTTACGGGTTCCTGG	AAGAATGTTATGAAGTTTACGGGTTCCTGGTGGTGGTTTGTAC	21	38877880	0.671452	15	FALSE	FALSE	0	Pkinase
GUIDES_sg0638	DYRK1A	ENSG00000157540.15	AATCAAGCATCCTTAAAATG	TTGGGGTCATAATCAAGCATCCTTAAAATGAGGAGGTCTTTGA	21	38877767	0.641016	15	FALSE	FALSE	0	Pkinase
GUIDES_sg0639	DYRK1B	ENSG00000105204.9	TCAGGTTCAGCGAGACGCCG	AGCTTCCGGGTCAGGTTCAGCGAGACGCCGCGGCGGAAGTGGG	19	40319123	0.687845	7	FALSE	FALSE	0	Pkinase
GUIDES_sg0640	DYRK1B	ENSG00000105204.9	GCTCAAATACCAGGCACAGG	TAGGACAGCAGCTCAAATACCAGGCACAGGTGGTGGTTCCGGA	19	40319189	0.683236	7	FALSE	FALSE	0	Pkinase
GUIDES_sg0641	DYRK1B	ENSG00000105204.9	ACCAGGCCCAGATTGAGCTG	GCTTTCCTGAACCAGGCCCAGATTGAGCTGCGGCGGCTGCTGG	19	40320615	0.682504	6	FALSE	FALSE	0	Pkinase
GUIDES_sg0642	DYRK1B	ENSG00000105204.9	CTGCGCAACACCCACTTCCG	GTACGACCTCCTGCGCAACACCCACTTCCGCGGCGGCGTCTCG	19	40319036	0.677853	7	FALSE	FALSE	0	Pkinase
GUIDES_sg0643	DYRK1B	ENSG00000105204.9	CCGCTTCTACCGCTCACCTG	ATATCCAGAGCCGCTTCTACCGCTCACCTGAGGAGGTGCTCCT	19	40318189	0.667798	8	FALSE	FALSE	0	Pkinase
GUIDES_sg0644	DYRK1B	ENSG00000105204.9	GCTGATGAACCAGCATGACA	GGCTGCTGGAGCTGATGAACCAGCATGACACGGCGGAGATGAA	19	40320646	0.656973	6	FALSE	FALSE	0	Pkinase
GUIDES_sg0645	DYRK2	ENSG00000127334.10	AGTCCCCACTCCGCTCCGGG	AGGGCGGGCCAGTCCCCACTCCGCTCCGGGTGGTGGCCCCTGC	12	68043662	0.649334	3	FALSE	FALSE	0
GUIDES_sg0646	DYRK2	ENSG00000127334.10	GGAAGCCTGAAGCTGACGAA	CGAGCCCCGGGGAAGCCTGAAGCTGACGAACGGCGGCGCTGTC	12	68043704	0.614307	3	FALSE	FALSE	0
GUIDES_sg0647	DYRK2	ENSG00000127334.10	GCAGCGTTGCTGGCCCGGAG	GGCTGCGGCGGCAGCGTTGCTGGCCCGGAGAGGAGGCGGCAGG	12	68043612	0.570236	3	FALSE	FALSE	0
GUIDES_sg0648	DYRK2	ENSG00000127334.10	CATGTTAACCAGGAAACCTT	CATGTTAACCAGGAAACCTTCGGCGGCCGCCGC	12	68042932	0.546546	2	FALSE	FALSE	0
GUIDES_sg0649	DYRK2	ENSG00000127334.10	AGCGGCGGCCGAAGGTTTCC	AGGCGGCGGGAGCGGCGGCCGAAGGTTTCCTGGTGGTTAACAT	12	68042952	0.391821	2	FALSE	FALSE	0
GUIDES_sg0650	DYRK2	ENSG00000127334.10	GGTCGGGTAGGCGGCGGGAG	GGTCGGGTAGGCGGCGGGAGCGGCGGCGGCCGA	12	68042934	0.375492	2	FALSE	FALSE	0
GUIDES_sg0651	DYRK3	ENSG00000143479.11	CCACGGGCGCAGTTCAACCA	TCCTGAAACACCACGGGCGCAGTTCAACCAAGGAGGTCATTGA	1	206821597	0.720823	4	FALSE	FALSE	0	Pkinase
GUIDES_sg0652	DYRK3	ENSG00000143479.11	TGACTACCCAGGCAGATGGG	TACTGCTCTGTGACTACCCAGGCAGATGGGAGGAGGGTTGTGC	1	206821923	0.708384	4	FALSE	FALSE	0	Pkinase
GUIDES_sg0653	DYRK3	ENSG00000143479.11	CTACTGCTCTGTGACTACCC	GCATACCCCGCTACTGCTCTGTGACTACCCAGGAGGCAGATGG	1	206821912	0.688774	4	FALSE	FALSE	0	Pkinase
GUIDES_sg0654	DYRK3	ENSG00000143479.11	GCAGAGTACATTTGAACAGG	CAGAAGGATTGCAGAGTACATTTGAACAGGGGGGGGGACATTT	1	206811050	0.651	3	FALSE	FALSE	0
GUIDES_sg0655	DYRK3	ENSG00000143479.11	GGTTTCATCTATCATCATGA	GGGGACATTTGGTTTCATCTATCATCATGAAGGAGGTGTCATA	1	206811080	0.575577	3	FALSE	FALSE	0
GUIDES_sg0656	DYRK3	ENSG00000143479.11	TTTAGTCTTCTGGGTGGAGG	TTTAGTCTTCTGGGTGGAGGTGGTGGTTCAGAA	1	206811015	0.50437	3	FALSE	FALSE	0
GUIDES_sg0657	DYRK4	ENSG00000010219.9	AAAGAATGTCTGTCTCCTGG	AAAGAATGTCTGTCTCCTGGAGGAGGCTGTCTG	12	4716513	0.744505	18	FALSE	FALSE	0	Pkinase
GUIDES_sg0658	DYRK4	ENSG00000010219.9	AGATTCCAAGGACCTCACGA	AAAGATACCCAGATTCCAAGGACCTCACGATGGTGGTGCTGAA	12	4719395	0.727343	19	FALSE	FALSE	0	Pkinase
GUIDES_sg0659	DYRK4	ENSG00000010219.9	AAAATATAACCAACAACAGG	GGTTTTCCTAAAAATATAACCAACAACAGGGGGGGGAAAAAAA	12	4719358	0.659704	19	FALSE	FALSE	0	Pkinase
GUIDES_sg0660	DYRK4	ENSG00000010219.9	GCACTTGGCCACCTGTCCAA	TGTGATCCAAGCACTTGGCCACCTGTCCAAAGGAGGACCCCTT	12	4705390	0.626535	14	FALSE	FALSE	0	Pkinase
GUIDES_sg0661	DYRK4	ENSG00000010219.9	TCACAAAAACAATGAGCTGG	AGTGCTTGGATCACAAAAACAATGAGCTGGTGGTGGCCCTGAA	12	4705420	0.622111	14	FALSE	FALSE	0	Pkinase
GUIDES_sg0662	DYRK4	ENSG00000010219.9	AACACCTTCTGAGAAAGTCC	AACACCTTCTGAGAAAGTCCAGGAGGAAGCTGG	12	4719344	0.615506	19	FALSE	FALSE	0	Pkinase
GUIDES_sg0663	EEF2K	ENSG00000103319.7	CAGGCAGTCCATGATCCTAG	AAGCTGGCGACAGGCAGTCCATGATCCTAGTGGTGGCGCGAGC	16	22285028	0.708366	16	FALSE	FALSE	0
GUIDES_sg0664	EEF2K	ENSG00000103319.7	GCCGAGATGCTGTTCACAGG	GGCCAGGGAGGCCGAGATGCTGTTCACAGGAGGAGGCTACGGG	16	22291662	0.689184	17	FALSE	FALSE	0
GUIDES_sg0665	EEF2K	ENSG00000103319.7	CTCTGGATGCCATGTTATCG	TGATCATGGTCTCTGGATGCCATGTTATCGAGGAGGTCACTGA	16	22271828	0.658222	11	FALSE	FALSE	0
GUIDES_sg0666	EEF2K	ENSG00000103319.7	TTATCGAGGTCACTGAACAC	GGATGCCATGTTATCGAGGTCACTGAACACTGGTGGCCAATCT	16	22271842	0.64063	11	FALSE	FALSE	0
GUIDES_sg0667	EEF2K	ENSG00000103319.7	ACGGAATGCAGGACGAGCCC	GGTGAGTACGACGGAATGCAGGACGAGCCCCGGCGGTACATGA	16	22291618	0.603873	17	FALSE	FALSE	0
GUIDES_sg0668	EEF2K	ENSG00000103319.7	CTTGTATACCCAGGCAGCAG	CTTGTATACCCAGGCAGCAGAGGAGGCAGCGAT	16	22295231	0.603094	18	FALSE	FALSE	0
GUIDES_sg0669	EGFR	ENSG00000146648.11	AACCAGCAACAATTCCACCG	TTCAGAGTGCAACCAGCAACAATTCCACCGTGGTGGCTTGCAT	7	55269452	0.812191	32	FALSE	FALSE	0
GUIDES_sg0670	EGFR	ENSG00000146648.11	TCTATCAATGCAAGCCACGG	ATACCCCATTTCTATCAATGCAAGCCACGGTGGTGGAATTGTT	7	55269453	0.717383	32	FALSE	FALSE	0
GUIDES_sg0671	EGFR	ENSG00000146648.11	GAATGACAAGGTAGCGCTGG	GAATGACAAGGTAGCGCTGGGGGGGGTCTCGGG	7	55268030	0.681203	30	FALSE	FALSE	0
GUIDES_sg0672	EGFR	ENSG00000146648.11	ATTTCTATCAATGCAAGCCA	ATTTCTATCAATGCAAGCCACGGCGGTGGAATT	7	55269450	0.654468	32	FALSE	FALSE	0
GUIDES_sg0673	EGFR	ENSG00000146648.11	AGAATTCGATGATCAACTCA	GCCATTTTGGAGAATTCGATGATCAACTCACGGCGGAACTTTG	7	55268069	0.6407	30	FALSE	FALSE	0	Pkinase_Tyr
GUIDES_sg0674	EGFR	ENSG00000146648.11	ATGATCAACTCACGGAACTT	GGAGAATTCGATGATCAACTCACGGAACTTTGGTGGGCGACTA	7	55268077	0.405627	30	FALSE	FALSE	0	Pkinase_Tyr
GUIDES_sg0675	EIF2AK1	ENSG00000086232.8	GCACTGGACACCTTTTACGG	TACTTGGCTTGCACTGGACACCTTTTACGGAGGAGGGATTCCG	7	6066476	0.714801	17	FALSE	FALSE	0	Pkinase
GUIDES_sg0676	EIF2AK1	ENSG00000086232.8	GCTTCACCCGAACAGTTGGA	TTGTCTGTACGCTTCACCCGAACAGTTGGAAGGAGGATCTGAG	7	6068306	0.676507	16	FALSE	FALSE	0	Pkinase
GUIDES_sg0677	EIF2AK1	ENSG00000086232.8	GTACAGACAAGTACCCACTC	CGGGTGAAGCGTACAGACAAGTACCCACTCTGGTGGACGTATG	7	6068307	0.668287	16	FALSE	FALSE	0	Pkinase
GUIDES_sg0678	EIF2AK1	ENSG00000086232.8	ACCAACACATACGTCCAGAG	ACCAACACATACGTCCAGAGTGGTGGGTACTTG	7	6068269	0.664672	16	FALSE	FALSE	0	Pkinase
GUIDES_sg0679	EIF2AK1	ENSG00000086232.8	ATATCCAGCACTTAACGAGA	CAAGCCAAGTATATCCAGCACTTAACGAGAAGGAGGAACTCAT	7	6066523	0.625698	17	FALSE	FALSE	0	Pkinase
GUIDES_sg0680	EIF2AK1	ENSG00000086232.8	ACGGCTGAAAGAGCTCTAGC	TCTGTTCCAAACGGCTGAAAGAGCTCTAGCAGGAGGACCACAC	7	6066563	0.61959	17	FALSE	FALSE	0	Pkinase
GUIDES_sg0681	EIF2AK2	ENSG00000055332.12	GAATTAGCCCCAAAGCGTAG	AGTTCAGCAAGAATTAGCCCCAAAGCGTAGAGGAGGTCCACTT	2	37336403	0.703335	15	FALSE	FALSE	0	Pkinase
GUIDES_sg0682	EIF2AK2	ENSG00000055332.12	AAAATGATGGAAAGCGAACA	ACATCTCTGAAAAATGATGGAAAGCGAACAAGGAGGAGTAAGG	2	37341963	0.637052	14	FALSE	FALSE	0	Pkinase
GUIDES_sg0683	EIF2AK2	ENSG00000055332.12	TTCTTCGCAAGACTATGGAA	TTCTTCGCAAGACTATGGAAAGGAGGAAGTGGA	2	37336358	0.628919	15	FALSE	FALSE	0	Pkinase
GUIDES_sg0684	EIF2AK2	ENSG00000055332.12	GGAGCGTGAAGTAAAAGCAT	CTAGGAAGGCGGAGCGTGAAGTAAAAGCATTGGTGGCAAAACT	2	37349674	0.62126	12	FALSE	FALSE	0	Pkinase
GUIDES_sg0685	EIF2AK2	ENSG00000055332.12	GCAAGACTATGGAAAGGAAG	AGATTTCTTCGCAAGACTATGGAAAGGAAGTGGTGGACCTCTA	2	37336364	0.604406	15	FALSE	FALSE	0	Pkinase
GUIDES_sg0686	EIF2AK2	ENSG00000055332.12	TGAACAAATAACAAAAGGGG	TGGAACTCTTTGAACAAATAACAAAAGGGGTGGTGGATTATAT	2	37347238	0.599522	13	FALSE	FALSE	0	Pkinase
GUIDES_sg0687	EIF2AK3	ENSG00000172071.7	CATCTTCCTGCAGATCGCAG	TGTGTCTGCACATCTTCCTGCAGATCGCAGAGGAGGCAGTGGA	2	88874914	0.714025	16	FALSE	FALSE	0	Pkinase_Tyr
GUIDES_sg0688	EIF2AK3	ENSG00000172071.7	GAATGGACGATGTACCATAG	AAGACTGGATGAATGGACGATGTACCATAGAGGAGGAGAGAGA	2	88874866	0.686864	16	FALSE	FALSE	0	Pkinase
GUIDES_sg0689	EIF2AK3	ENSG00000172071.7	GTACCATAGAGGAGAGAGAG	AATGGACGATGTACCATAGAGGAGAGAGAGAGGAGGAGCGTGT	2	88874877	0.66614	16	FALSE	FALSE	0	Pkinase
GUIDES_sg0690	EIF2AK3	ENSG00000172071.7	CCAGCTTATGCCAGACACAC	GACCCCAATGCCAGCTTATGCCAGACACACAGGAGGACAAGTA	2	88870519	0.657183	17	FALSE	FALSE	0	Pkinase_Tyr
GUIDES_sg0691	EIF2AK3	ENSG00000172071.7	GCCAGACACACAGGACAAGT	GCCAGCTTATGCCAGACACACAGGACAAGTAGGAGGGACCAAA	2	88870528	0.637214	17	FALSE	FALSE	0	Pkinase_Tyr
GUIDES_sg0692	EIF2AK3	ENSG00000172071.7	CTTTGGGTTAGTGACTGCAA	AGGTTGGAGACTTTGGGTTAGTGACTGCAATGGTGGACCAGGA	2	88870458	0.620348	17	FALSE	FALSE	0	Pkinase_Tyr
GUIDES_sg0693	EIF2AK4	ENSG00000128829.7	ACCATGTACTGCAGAAACTG	GAACTTGTGGACCATGTACTGCAGAAACTGAGGAGGACTAAAG	15	40318258	0.751419	35	FALSE	FALSE	0
GUIDES_sg0694	EIF2AK4	ENSG00000128829.7	ACATCATGAAATCACCTATG	AGTACTGCAGACATCATGAAATCACCTATGTGGTGGCCCTTGT	15	40314768	0.643846	34	FALSE	FALSE	0
GUIDES_sg0695	EIF2AK4	ENSG00000128829.7	CTGATGTAAGTTGGCAAGGG	CACTGCTTTTCTGATGTAAGTTGGCAAGGGAGGAGGTCTGAAG	15	40324416	0.632602	38	FALSE	FALSE	0
GUIDES_sg0696	EIF2AK4	ENSG00000128829.7	AAAGTCACTGATGAAAGGAA	ACTGAGGACTAAAGTCACTGATGAAAGGAATGGTGGCAGGTAA	15	40318284	0.621715	35	FALSE	FALSE	0
GUIDES_sg0697	EIF2AK4	ENSG00000128829.7	ATCCGAGACAAGGGCCACAT	TTCCTTCTTTATCCGAGACAAGGGCCACATAGGAGGTGATTTC	15	40314760	0.619866	34	FALSE	FALSE	0
GUIDES_sg0698	EIF2AK4	ENSG00000128829.7	TGTGCTGGAGACTGAACTTG	CAGAGAAGCGTGTGCTGGAGACTGAACTTGTGGTGGACCATGT	15	40318235	0.615441	35	FALSE	FALSE	0
GUIDES_sg0699	EPHA1	ENSG00000146904.4	GGACATAATTGTGATTACTG	AGGTCCCGGTGGACATAATTGTGATTACTGAGGAGGTAGTTCA	7	143092033	0.668183	14	FALSE	FALSE	0	Pkinase
GUIDES_sg0700	EPHA1	ENSG00000146904.4	TTCTTCATGAGCTCATACAG	TGCCCAGCAGTTCTTCATGAGCTCATACAGAGGAGGGGCAGGG	7	143090897	0.661753	16	FALSE	FALSE	0	Pkinase
GUIDES_sg0701	EPHA1	ENSG00000146904.4	GAATCAAAACCTGTGCTGCA	ACATCTTGGTGAATCAAAACCTGTGCTGCAAGGAGGTGTCTGA	7	143092045	0.654508	14	FALSE	FALSE	0	Pkinase
GUIDES_sg0702	EPHA1	ENSG00000146904.4	GTACCGGTTGCCCCCTCCTG	TTGAGGATGGGTACCGGTTGCCCCCTCCTGTGGTGGACTGCCC	7	143090806	0.631582	16	FALSE	FALSE	0	Pkinase
GUIDES_sg0703	EPHA1	ENSG00000146904.4	GTAATCACAATTATGTCCAC	AACTACCTCAGTAATCACAATTATGTCCACCGGCGGGACCTGG	7	143091996	0.624303	14	FALSE	FALSE	0	Pkinase
GUIDES_sg0704	EPHA1	ENSG00000146904.4	AGAGCATTGAGGATGGGTAC	CAGGTTATGAAGAGCATTGAGGATGGGTACCGGCGGTTGCCCC	7	143090790	0.615157	16	FALSE	FALSE	0	Pkinase
GUIDES_sg0705	EPHA10	ENSG00000183317.12	AAGGTTAGGACAGTTCCTGG	GTCGGTGCAGAAGGTTAGGACAGTTCCTGGGGGGGGGTGGCAG	1	38185239	0.707563	19	FALSE	FALSE	0	Pkinase
GUIDES_sg0706	EPHA10	ENSG00000183317.12	GGATGCGAAAAGCGTCACGC	CCAAGGAACTGGATGCGAAAAGCGTCACGCTGGTGGAGAGGAG	1	38188817	0.649889	12	FALSE	FALSE	0	Pkinase
GUIDES_sg0707	EPHA10	ENSG00000183317.12	GGCAGAAGGACCCAGGTGAG	CTCGACTGCTGGCAGAAGGACCCAGGTGAGCGGCGGCCCAGGT	1	38185190	0.622412	19	FALSE	FALSE	0	Pkinase
GUIDES_sg0708	EPHA10	ENSG00000183317.12	CGCGCCCACAGAGCCAAAGG	CCTCCAGCCACGCGCCCACAGAGCCAAAGGAGGAGGGGAAGGT	1	38184444	0.618621	21	FALSE	FALSE	0	SAM_1
GUIDES_sg0709	EPHA10	ENSG00000183317.12	CGAAAAGCGTCACGCTGGAG	GAACTGGATGCGAAAAGCGTCACGCTGGAGAGGAGGAGCCTTG	1	38188822	0.595929	12	FALSE	FALSE	0	Pkinase
GUIDES_sg0710	EPHA10	ENSG00000183317.12	CTCTTTGGCTGAACATCGAG	GCCTAGGCATCTCTTTGGCTGAACATCGAGAGGAGGCCCTCCT	1	38184084	0.593689	22	FALSE	FALSE	0	SAM_1
GUIDES_sg0711	EPHA2	ENSG00000142627.9	GTATACGGAGCACTTCATGG	AGATGCAGCAGTATACGGAGCACTTCATGGCGGCGGCCGGCTA	1	16456038	0.783471	17	FALSE	FALSE	0	SAM_2
GUIDES_sg0712	EPHA2	ENSG00000142627.9	CTACACTGCCATCGAGAAGG	TGGCGGCCGGCTACACTGCCATCGAGAAGGTGGTGGTGCAGAT	1	16456065	0.656485	17	FALSE	FALSE	0	SAM_2
GUIDES_sg0713	EPHA2	ENSG00000142627.9	CGGCTACACTGCCATCGAGA	TCATGGCGGCCGGCTACACTGCCATCGAGAAGGAGGTGGTGCA	1	16456062	0.622857	17	FALSE	FALSE	0	SAM_2
GUIDES_sg0714	EPHA2	ENSG00000142627.9	CGATGTCAGCGAACTTGGGG	AGGATGCTGACGATGTCAGCGAACTTGGGGCGGCGGCGGGCAC	1	16456807	0.585371	16	FALSE	FALSE	0	Pkinase
GUIDES_sg0715	EPHA2	ENSG00000142627.9	TCCATCCATCCTGTGTCACT	ACTACCGAGATCCATCCATCCTGTGTCACTCGGCGGCAGAAGG	1	16460079	0.56136	11	FALSE	FALSE	0	Pkinase
GUIDES_sg0716	EPHA2	ENSG00000142627.9	GTGATGAAAGCCATCAATGA	GTGATGAAAGCCATCAATGATGGTGGCTTCCGG	1	16456740	0.549817	16	FALSE	FALSE	0	Pkinase
GUIDES_sg0717	EPHA3	ENSG00000044524.6	TAAGCCAGTCACCTGTTGTG	CAGACACCATTAAGCCAGTCACCTGTTGTGCGGCGGAAGGTAG	3	89521718	0.737004	16	FALSE	FALSE	0	SAM_2
GUIDES_sg0718	EPHA3	ENSG00000044524.6	CCAGTCGAATGATATTGGGG	ACAACTCCTTCCAGTCGAATGATATTGGGGTGGTGGTCAAACT	3	89468392	0.726415	11	FALSE	FALSE	0	Pkinase
GUIDES_sg0719	EPHA3	ENSG00000044524.6	TGTCTGGACAGCACACTGCA	GGCTTAATGGTGTCTGGACAGCACACTGCAAGGAGGAAATCTT	3	89521708	0.655147	16	FALSE	FALSE	0	SAM_2
GUIDES_sg0720	EPHA3	ENSG00000044524.6	TTCAAAAAAAGAGATTTCAG	TAAAACTTCCTTCAAAAAAAGAGATTTCAGTGGTGGCCATTAA	3	89468414	0.621761	11	FALSE	FALSE	0	Pkinase
GUIDES_sg0721	EPHA3	ENSG00000044524.6	ACACTGCAAGGAAATCTTCA	TCTGGACAGCACACTGCAAGGAAATCTTCACGGCGGGTGTGGA	3	89521720	0.606486	16	FALSE	FALSE	0	SAM_2
GUIDES_sg0722	EPHA3	ENSG00000044524.6	TATGATTGTCACAGAATACA	GTAAGCCAGTTATGATTGTCACAGAATACATGGTGGAGAATGG	3	89478285	0.555796	12	FALSE	FALSE	0	Pkinase
GUIDES_sg0723	EPHA4	ENSG00000116106.7	GTGGCAAGATTCCTATCCGG	GTGGCAAGATTCCTATCCGGTGGTGGACTGCGC	2	222298882	0.717613	17	FALSE	FALSE	0	Pkinase
GUIDES_sg0724	EPHA4	ENSG00000116106.7	GTGCACCACAGCCTCTAGTG	CCTGGTTCACGTGCACCACAGCCTCTAGTGTGGTGGTATAACC	2	222291214	0.684435	19	FALSE	FALSE	0	SAM_2
GUIDES_sg0725	EPHA4	ENSG00000116106.7	TGCTGGTTATACCACACTAG	ACTTCACAGCTGCTGGTTATACCACACTAGAGGAGGCTGTGGT	2	222291314	0.668495	19	FALSE	FALSE	0	SAM_2
GUIDES_sg0726	EPHA4	ENSG00000116106.7	AATCTTATTCTGGTGCGTGA	CACTGCTCAAAATCTTATTCTGGTGCGTGATGGTGGCTGTGAT	2	222290833	0.612696	20	FALSE	FALSE	0	SAM_2
GUIDES_sg0727	EPHA4	ENSG00000116106.7	AGCAGTCTAGCATCAGCTGG	TCCTTCTGCCAGCAGTCTAGCATCAGCTGGTGGTGGAGCGCAA	2	222294806	0.611013	18	FALSE	FALSE	0	Pkinase
GUIDES_sg0728	EPHA4	ENSG00000116106.7	TTATACCACACTAGAGGCTG	CAGCTGCTGGTTATACCACACTAGAGGCTGTGGTGGTGCACGT	2	222291320	0.61012	19	FALSE	FALSE	0	SAM_2
GUIDES_sg0729	EPHA5	ENSG00000145242.9	TGTTATGAAACTGAATACAG	TTGGTGACCGTGTTATGAAACTGAATACAGAGGAGGTCAGAGA	4	66467704	0.687368	2	FALSE	FALSE	0	Ephrin_lbd
GUIDES_sg0730	EPHA5	ENSG00000145242.9	ATACAGTTCAATGGACGCTG	TGGAAAATGGATACAGTTCAATGGACGCTGTGGTGGCTCAGGT	4	66197827	0.660841	16	FALSE	FALSE	0	SAM_1
GUIDES_sg0731	EPHA5	ENSG00000145242.9	ATCAGTAGGTGAATGGCTAG	GGGCCTACAGATCAGTAGGTGAATGGCTAGAGGAGGCAATCAA	4	66197761	0.650847	16	FALSE	FALSE	0	SAM_1
GUIDES_sg0732	EPHA5	ENSG00000145242.9	TCAGAATGGGAGAAACATCA	AGTCAGATGATCAGAATGGGAGAAACATCAAGGAGGAAAACCA	4	66467611	0.636072	2	FALSE	FALSE	0	Ephrin_lbd
GUIDES_sg0733	EPHA5	ENSG00000145242.9	TCTGGGGCCTACAGATCAGT	CCCACTAGGATCTGGGGCCTACAGATCAGTAGGAGGTGAATGG	4	66197747	0.628803	16	FALSE	FALSE	0	SAM_1
GUIDES_sg0734	EPHA5	ENSG00000145242.9	ATACCAAGTATGCAAAGTGA	CTATCCACACATACCAAGTATGCAAAGTGATGGTGGAACAGAA	4	66467425	0.606249	2	FALSE	FALSE	0	Ephrin_lbd
GUIDES_sg0735	EPHA6	ENSG00000080224.13	AGCCCACCAAGTGACACAGG	TTTGGAATGGAGCCCACCAAGTGACACAGGAGGAGGGAGAAAA	3	96962880	0.738237	6	FALSE	FALSE	0	fn3
GUIDES_sg0736	EPHA6	ENSG00000080224.13	ACATTCCTAGGAGCTGAAGG	GTTAAAAACCACATTCCTAGGAGCTGAAGGTGGTGGCCCTAGA	3	96963126	0.719655	6	FALSE	FALSE	0	fn3
GUIDES_sg0737	EPHA6	ENSG00000080224.13	ACTCAACACTGAAATTCGTG	GCATCCTCAAACTCAACACTGAAATTCGTGAGGAGGTGGGGCC	3	96706528	0.710511	3	FALSE	FALSE	0	Ephrin_lbd
GUIDES_sg0738	EPHA6	ENSG00000080224.13	CTCCACCACAGTCCTCACAC	AAGCGGAGTCCTCCACCACAGTCCTCACACTGGTGGCTGGTGT	3	96962986	0.69503	6	FALSE	FALSE	0	fn3
GUIDES_sg0739	EPHA6	ENSG00000080224.13	ATGTATGTTAAACTGTGTGG	AGTTGCTTCCATGTATGTTAAACTGTGTGGAGGAGGACATTTA	3	96945204	0.683098	5	FALSE	FALSE	0	GCC2_GCC3
GUIDES_sg0740	EPHA6	ENSG00000080224.13	GTGGGGCCTATAGAAAGGAA	AATTCGTGAGGTGGGGCCTATAGAAAGGAAAGGAGGATTTTAT	3	96706550	0.632479	3	FALSE	FALSE	0	Ephrin_lbd
GUIDES_sg0741	EPHA7	ENSG00000135333.9	TGGTTTCAGATTATTAATGG	ACACTGTTCCTGGTTTCAGATTATTAATGGAGGAGGCTGAAGT	6	93979326	0.638783	7	FALSE	FALSE	0	fn3
GUIDES_sg0742	EPHA7	ENSG00000135333.9	AATCCAACATTAGCTGGTGA	TTTTGCCAACAATCCAACATTAGCTGGTGAAGGAGGCCAGCTG	6	93956641	0.629012	15	FALSE	FALSE	0	Pkinase
GUIDES_sg0743	EPHA7	ENSG00000135333.9	TTATCGTTTACCAGCACCCA	TAGAAGAAGGTTATCGTTTACCAGCACCCATGGTGGACTGCCC	6	93956552	0.600057	15	FALSE	FALSE	0	Pkinase
GUIDES_sg0744	EPHA7	ENSG00000135333.9	TCCATTAATAATCTGAAACC	TACTTCAGCCTCCATTAATAATCTGAAACCAGGAGGAACAGTG	6	93979265	0.565875	7	FALSE	FALSE	0	fn3
GUIDES_sg0745	EPHA7	ENSG00000135333.9	CCTTTTGTTCAGTTGGAGAA	GATTTCACTACCTTTTGTTCAGTTGGAGAATGGTGGCTACAAG	6	93955079	0.510996	16	FALSE	FALSE	0	SAM_1
GUIDES_sg0746	EPHA7	ENSG00000135333.9	AATGTTGGATTGTTGGCAAA	TTCACCAGCTAATGTTGGATTGTTGGCAAAAGGAGGAGCGTGC	6	93956600	0.503436	15	FALSE	FALSE	0	Pkinase
GUIDES_sg0747	EPHA8	ENSG00000070886.6	GCGTCTCAAGCTCAACACGG	TTGGTGTGCGGCGTCTCAAGCTCAACACGGAGGAGGTGCGCAG	1	22903055	0.764659	3	FALSE	FALSE	0	Ephrin_lbd
GUIDES_sg0748	EPHA8	ENSG00000070886.6	GCGGCGTCTCAAGCTCAACA	ACCTTGGTGTGCGGCGTCTCAAGCTCAACACGGCGGAGGTGCG	1	22903052	0.719411	3	FALSE	FALSE	0	Ephrin_lbd
GUIDES_sg0749	EPHA8	ENSG00000070886.6	GCTTGAGACGCCGCACACCA	TCCGTGTTGAGCTTGAGACGCCGCACACCAAGGAGGTCGGCAC	1	22903056	0.684564	3	FALSE	FALSE	0	Ephrin_lbd
GUIDES_sg0750	EPHA8	ENSG00000070886.6	GCAGAGCTACTCCACCCTCA	ACAAGGAGATGCAGAGCTACTCCACCCTCAAGGAGGCCGTCAC	1	22920047	0.644072	7	FALSE	FALSE	0	fn3
GUIDES_sg0751	EPHA8	ENSG00000070886.6	GGCCACAGCCTGCTGAGGTG	TGGCTGAAGCGGCCACAGCCTGCTGAGGTGCGGCGGGCTCGGA	1	22920075	0.524137	7	FALSE	FALSE	0	fn3
GUIDES_sg0752	EPHA8	ENSG00000070886.6	TGGAACACGTAGCGGGTGCC	GGCTCGGACCTGGAACACGTAGCGGGTGCCCGGCGGCTTGAGG	1	22920107	0.507856	7	FALSE	FALSE	0	fn3
GUIDES_sg0753	EPHB1	ENSG00000154928.12	GCTGAGCCAGTCATCCACGG	TTTTGATGGCGCTGAGCCAGTCATCCACGGTGGTGGTAAAGGC	3	134968280	0.78798	27	FALSE	FALSE	0	SAM_2
GUIDES_sg0754	EPHB1	ENSG00000154928.12	AGGCAAGAGGGAAATCTACG	TGAAACTGCCAGGCAAGAGGGAAATCTACGTGGTGGCCATCAA	3	134911477	0.764997	23	FALSE	FALSE	0	Pkinase
GUIDES_sg0755	EPHB1	ENSG00000154928.12	GATCTGAGGTGTCATCCTGG	GTGTAGGTGGGATCTGAGGTGTCATCCTGGAGGAGGTAGCGGG	3	134920355	0.709852	24	FALSE	FALSE	0	Pkinase
GUIDES_sg0756	EPHB1	ENSG00000154928.12	TGTGAGATGGACAGCTCCAG	GGAAGATCCCTGTGAGATGGACAGCTCCAGAGGAGGCCATCGC	3	134960023	0.678954	25	FALSE	FALSE	0	Pkinase
GUIDES_sg0757	EPHB1	ENSG00000154928.12	GCGTCGGGACTTTCTGAGTG	CGGAGAAGCAGCGTCGGGACTTTCTGAGTGAGGAGGCGAGCAT	3	134911537	0.629053	23	FALSE	FALSE	0	Pkinase
GUIDES_sg0758	EPHB1	ENSG00000154928.12	CATACCCACAAGCTGGATCA	TGCCCCTGAGCATACCCACAAGCTGGATCACGGCGGTGAACTG	3	134920509	0.62045	24	FALSE	FALSE	0	Pkinase
GUIDES_sg0759	EPHB2	ENSG00000133216.12	CCAGTACCGGAAGTTCACCT	CGGAAGCCATCCAGTACCGGAAGTTCACCTCGGCGGCCAGTGA	1	23235575	0.724901	16	FALSE	FALSE	0	Pkinase
GUIDES_sg0760	EPHB2	ENSG00000133216.12	CAACCTGGTCTGCAAGGTGT	TCGTCAACAGCAACCTGGTCTGCAAGGTGTCGGCGGACTTTGG	1	23234596	0.626613	15	FALSE	FALSE	0	Pkinase
GUIDES_sg0761	EPHB2	ENSG00000133216.12	GCGCTCGGGCAGTCCATGGG	TTGGTGCAGGGCGCTCGGGCAGTCCATGGGCGGCGGTGGCAGC	1	23237029	0.621603	17	FALSE	FALSE	0	Pkinase
GUIDES_sg0762	EPHB2	ENSG00000133216.12	TGGGCTCTCACGCTTTCTAG	TGTCGGACTTTGGGCTCTCACGCTTTCTAGAGGAGGACGATAC	1	23234623	0.595589	15	FALSE	FALSE	0	Pkinase
GUIDES_sg0763	EPHB2	ENSG00000133216.12	AGGCTTCGCTCAGGAAGTCC	CCCATGATGGAGGCTTCGCTCAGGAAGTCCCGGCGGCGCTGCT	1	23233344	0.554256	14	FALSE	FALSE	0	Pkinase
GUIDES_sg0764	EPHB2	ENSG00000133216.12	GGCAGAAGGACCGCAACCAC	CTGGACTGTTGGCAGAAGGACCGCAACCACCGGCGGCCCAAGT	1	23236979	0.553093	17	FALSE	FALSE	0	Pkinase
GUIDES_sg0765	EPHB3	ENSG00000182580.2	TGGCCACAAACACCTCTCGG	AGCGTCTTGATGGCCACAAACACCTCTCGGCGGCGGCCAGGCT	3	184297676	0.766971	11	FALSE	FALSE	0	Pkinase
GUIDES_sg0766	EPHB3	ENSG00000182580.2	AGTTTTCCATGAACTCAGTG	TCCAGGGCGCAGTTTTCCATGAACTCAGTGAGGAGGATCATAA	3	184297517	0.714208	11	FALSE	FALSE	0	Pkinase
GUIDES_sg0767	EPHB3	ENSG00000182580.2	CAGGCTGTTTCAGTCGACCA	TCTCGGCGGCCAGGCTGTTTCAGTCGACCACGGCGGCACACTT	3	184297700	0.691302	11	FALSE	FALSE	0	Pkinase
GUIDES_sg0768	EPHB3	ENSG00000182580.2	CCAATCACCAACTGTCGTGA	TGGCATCCAGCCAATCACCAACTGTCGTGAAGGAGGTTGTGTA	3	184299149	0.623749	15	FALSE	FALSE	0	SAM_1
GUIDES_sg0769	EPHB3	ENSG00000182580.2	GTTTGCATCTTTTGACCTGG	TCAGTGCGGGGTTTGCATCTTTTGACCTGGTGGTGGCCCAGAT	3	184299177	0.598781	15	FALSE	FALSE	0	SAM_1
GUIDES_sg0770	EPHB3	ENSG00000182580.2	GCTCAACGATGGGCAGTTCA	GCTCAACGATGGGCAGTTCACGGCGGTCATCCA	3	184298208	0.59477	12	FALSE	FALSE	0	Pkinase
GUIDES_sg0771	EPHB4	ENSG00000196411.5	GCAGAATATTCGGACAAACA	TGGGAGAGAAGCAGAATATTCGGACAAACACGGCGGACAGTAT	7	100411315	0.6798	9	FALSE	FALSE	0
GUIDES_sg0772	EPHB4	ENSG00000196411.5	GGACGTAGCTCATCTCGGCA	AGGTCTCGGTGGACGTAGCTCATCTCGGCAAGGAGGTACCGCA	7	100405128	0.668237	12	FALSE	FALSE	0	Pkinase
GUIDES_sg0773	EPHB4	ENSG00000196411.5	GGCAAGGTACCGCATGCCCG	AGCTCATCTCGGCAAGGTACCGCATGCCCGAGGAGGCGATGCC	7	100405144	0.638709	12	FALSE	FALSE	0	Pkinase
GUIDES_sg0774	EPHB4	ENSG00000196411.5	CATCACAATCCCGTAACTCC	TCACCTCCCACATCACAATCCCGTAACTCCAGGAGGCATCACT	7	100404115	0.619039	13	FALSE	FALSE	0	Pkinase
GUIDES_sg0775	EPHB4	ENSG00000196411.5	TCTCCTCCAGGAATCGGGAA	TCGGAAGAGTTCTCCTCCAGGAATCGGGAAAGGAGGCCAAAGT	7	100405038	0.600974	12	FALSE	FALSE	0	Pkinase
GUIDES_sg0776	EPHB4	ENSG00000196411.5	CTCCTACGTCAAGATTGAAG	AGATCGATGTCTCCTACGTCAAGATTGAAGAGGAGGTGATTGG	7	100410815	0.600228	10	FALSE	FALSE	0	Pkinase
GUIDES_sg0777	EPHB6	ENSG00000106123.7	ATAAGTAGATGTAATCCAGG	AGTGTCCAACATAAGTAGATGTAATCCAGGAGGAGGACAGCCT	7	142568106	0.718732	18	FALSE	FALSE	0	Pkinase_Tyr
GUIDES_sg0778	EPHB6	ENSG00000106123.7	CCACATCACTGAAGGTACAG	CTGAGCTGAGCCACATCACTGAAGGTACAGAGGAGGCCAAACT	7	142568318	0.69634	19	FALSE	FALSE	0	SAM_1
GUIDES_sg0779	EPHB6	ENSG00000106123.7	GGGCCACCTTGCACACCAAG	TGGCCAAGACGGGCCACCTTGCACACCAAGTGGTGGCTATTCA	7	142566766	0.661397	16	FALSE	FALSE	0	Pkinase_Tyr
GUIDES_sg0780	EPHB6	ENSG00000106123.7	AAAGCTGGACAGGTACTGCA	GGACGAAGGCAAAGCTGGACAGGTACTGCATGGTGGCAGCAGC	7	142566836	0.654877	16	FALSE	FALSE	0	Pkinase_Tyr
GUIDES_sg0781	EPHB6	ENSG00000106123.7	CGTGCTGGTGAATAGCCACT	CTGCCCACAGCGTGCTGGTGAATAGCCACTTGGTGGTGTGCAA	7	142566862	0.645505	16	FALSE	FALSE	0	Pkinase_Tyr
GUIDES_sg0782	EPHB6	ENSG00000106123.7	GGCAGAAGGACCGTGCCCGG	TTGGACACTTGGCAGAAGGACCGTGCCCGGCGGCGGCCTCATT	7	142568071	0.637237	18	FALSE	FALSE	0	Pkinase_Tyr
GUIDES_sg0783	ERBB2	ENSG00000141736.9	GACATCAATGGTGCAGATGG	TGATCATGTAGACATCAATGGTGCAGATGGGGGGGGGCTGGGG	17	37881998	0.603744	30	FALSE	FALSE	0	Pkinase
GUIDES_sg0784	ERBB2	ENSG00000141736.9	TTTGGGGCCAAACCTTACGA	GCTGATGACTTTTGGGGCCAAACCTTACGATGGTGGGATCCCA	17	37882005	0.593041	30	FALSE	FALSE	0	Pkinase
GUIDES_sg0785	ERBB2	ENSG00000141736.9	AGAATTCAGACACCAACTCC	GCCATGCGGGAGAATTCAGACACCAACTCCCGGCGGAATCTTG	17	37882875	0.592331	31	FALSE	FALSE	0	Pkinase
GUIDES_sg0786	ERBB2	ENSG00000141736.9	GGATGATTGACTCTGAATGT	GGATGATTGACTCTGAATGTCGGCGGCCAAGAT	17	37882837	0.590508	31	FALSE	FALSE	0	Pkinase
GUIDES_sg0787	ERBB2	ENSG00000141736.9	CTTACGATGGGATCCCAGCC	GGGGCCAAACCTTACGATGGGATCCCAGCCCGGCGGGAGATCC	17	37882018	0.562596	30	FALSE	FALSE	0	Pkinase
GUIDES_sg0788	ERBB2	ENSG00000141736.9	TCGGCCAAGATTCCGGGAGT	ACTCTGAATGTCGGCCAAGATTCCGGGAGTTGGTGGTGTCTGA	17	37882856	0.522675	31	FALSE	FALSE	0	Pkinase
GUIDES_sg0789	ERBB3	ENSG00000065361.10	TGATCCAGCAGAGAACCCAG	TTGTCTCACATGATCCAGCAGAGAACCCAGAGGAGGCAAATAT	12	56490915	0.826926	21	FALSE	FALSE	0	Pkinase_Tyr
GUIDES_sg0790	ERBB3	ENSG00000065361.10	ATCATGTGAGACAACACCGG	TCTCTGCTGGATCATGTGAGACAACACCGGGGGGGGGCACTGG	12	56490963	0.723796	21	FALSE	FALSE	0	Pkinase_Tyr
GUIDES_sg0791	ERBB3	ENSG00000065361.10	AAAGTCATTGAGGACAAGAG	AGTCTGCATTAAAGTCATTGAGGACAAGAGTGGTGGACGGCAG	12	56490599	0.687821	20	FALSE	FALSE	0	Pkinase_Tyr
GUIDES_sg0792	ERBB3	ENSG00000065361.10	AGTCTGCATTAAAGTCATTG	TCAAGATTCCAGTCTGCATTAAAGTCATTGAGGAGGACAAGAG	12	56490589	0.639191	20	FALSE	FALSE	0	Pkinase_Tyr
GUIDES_sg0793	ERBB3	ENSG00000065361.10	GTCCCAGCAGCCTTACAATG	CCTGGGCATAGTCCCAGCAGCCTTACAATGTGGTGGGCATGGT	12	56490979	0.63718	21	FALSE	FALSE	0	Pkinase_Tyr
GUIDES_sg0794	ERBB3	ENSG00000065361.10	GGCCGGTGATCAGAAAGTCC	AACCCATTGAGGCCGGTGATCAGAAAGTCCAGGAGGTTGCCCA	12	56482558	0.596753	10	FALSE	FALSE	0	Recep_L_domain
GUIDES_sg0795	ERBB4	ENSG00000178568.9	CTGTTGCTTGAGGATAAGCA	AGGTGATGCCCTGTTGCTTGAGGATAAGCAAGGAGGACAGGCC	2	212566880	0.688994	14	FALSE	FALSE	0	Recep_L_domain
GUIDES_sg0796	ERBB4	ENSG00000178568.9	ATTGTGCTCCAGTTGAAAGG	TTGCATTGAAATTGTGCTCCAGTTGAAAGGTGGTGGTTGGATT	2	212587186	0.687312	9	FALSE	FALSE	0	Furin-like
GUIDES_sg0797	ERBB4	ENSG00000178568.9	CAGGGACTGGAACTGTAGAG	TGATTTCCTTCAGGGACTGGAACTGTAGAGAGGAGGTGATGCC	2	212566850	0.680012	14	FALSE	FALSE	0	Recep_L_domain
GUIDES_sg0798	ERBB4	ENSG00000178568.9	TGCATGAATTTCAATGACAG	TGCATGAATTTCAATGACAGTGGTGGAGCATGT	2	212587140	0.678881	9	FALSE	FALSE	0	Furin-like
GUIDES_sg0799	ERBB4	ENSG00000178568.9	TGGCAGCAGTCACTGACGTA	ACATTCTCGATGGCAGCAGTCACTGACGTAAGGAGGTCCGTAG	2	212589869	0.626297	8	FALSE	FALSE	0	Furin-like
GUIDES_sg0800	ERBB4	ENSG00000178568.9	GGTGGTTGGATTGTAGACAA	CCAGTTGAAAGGTGGTTGGATTGTAGACAAAGGAGGTTTGGGG	2	212587204	0.621212	9	FALSE	FALSE	0	Furin-like
GUIDES_sg0801	1	ENSG00000178607.11	ATATCCATGCCCAATGCACA	CAACATCCTCATATCCATGCCCAATGCACACGGCGGCAAGATC	17	62130191	0.685011	18	FALSE	FALSE	0	Pkinase
GUIDES_sg0802	1	ENSG00000178607.11	CGAAGCTAAAACACTCGGGG	TCACGGTCTGCGAAGCTAAAACACTCGGGGAGGAGGATCCTCT	17	62131757	0.679908	16	FALSE	FALSE	0	Pkinase
GUIDES_sg0803	1	ENSG00000178607.11	CATGTTTGACAACCGCGACG	CATGTTTGACAACCGCGACGTGGTGGCCGTGAA	17	62131632	0.671677	16	FALSE	FALSE	0	Pkinase
GUIDES_sg0804	1	ENSG00000178607.11	ATGGATATGAGGATGTTGTG	TGCATTGGGCATGGATATGAGGATGTTGTGTGGTGGCTTTAGG	17	62130319	0.671606	18	FALSE	FALSE	0	Pkinase
GUIDES_sg0805	1	ENSG00000178607.11	CGTGATCCGCTACTTCTGCA	AGCACCCGAACGTGATCCGCTACTTCTGCACGGCGGAGAAGGA	17	62131737	0.669432	16	FALSE	FALSE	0	Pkinase
GUIDES_sg0806	1	ENSG00000178607.11	GCAGGGACTTGCCAAAAGGG	GCCTGCCGCTGCAGGGACTTGCCAAAAGGGTGGTGGCTGCCCT	17	62126497	0.665552	19	FALSE	FALSE	0	Pkinase
GUIDES_sg0807	2	ENSG00000134398.8	CGAAAGTCCCGCCTGCCCCG	CACCGGAAAACGAAAGTCCCGCCTGCCCCGCGGCGGCCCAGCA	16	23707241	0.658799	15	FALSE	FALSE	0	Pkinase
GUIDES_sg0808	2	ENSG00000134398.8	TCCGCTACTTCTGCACCGAG	CCCAACGTGCTCCGCTACTTCTGCACCGAGCGGCGGGGACCCC	16	23706653	0.637852	16	FALSE	FALSE	0	Pkinase
GUIDES_sg0809	2	ENSG00000134398.8	GACGGGCAGTGGCTGTCAAG	CAGTTTGAGGGACGGGCAGTGGCTGTCAAGCGGCGGCTCCTCC	16	23706554	0.626218	16	FALSE	FALSE	0	Pkinase
GUIDES_sg0810	2	ENSG00000134398.8	GAACCAGGCCAAAGCACTCG	ACTTCCCGCCGAACCAGGCCAAAGCACTCGCGGCGGAGGAGCC	16	23706665	0.612251	16	FALSE	FALSE	0	Pkinase
GUIDES_sg0811	2	ENSG00000134398.8	GTGAGGGCACTGGAGGCGGG	GGAGCCCCTGGTGAGGGCACTGGAGGCGGGAGGAGGCTGCGCA	16	23702687	0.584285	21	FALSE	FALSE	0	Ribonuc_2-5A
GUIDES_sg0812	2	ENSG00000134398.8	CGTCAGTGACTGGCTGGAGA	CGTCAGTGACTGGCTGGAGAAGGAGGAGTCCGA	16	23702644	0.564217	21	FALSE	FALSE	0	Ribonuc_2-5A
GUIDES_sg0813	FASTK	ENSG00000164896.15	GTGGATACCGCAGAAAACGG	AGATGCTGCCGTGGATACCGCAGAAAACGGGGGGGGCAGCTTA	7	150775975	0.73914	3	FALSE	FALSE	0
GUIDES_sg0814	FASTK	ENSG00000164896.15	CTGCAAGGTGCAGACACACG	CCAAGTAAGACTGCAAGGTGCAGACACACGTGGTGGATGGTGT	7	150776615	0.690215	2	FALSE	FALSE	0
GUIDES_sg0815	FASTK	ENSG00000164896.15	GCGCGCCCACCACTACTCGG	CCAGCAAGGTGCGCGCCCACCACTACTCGGTGGTGGCGCTTCG	7	150776850	0.686755	2	FALSE	FALSE	0
GUIDES_sg0816	FASTK	ENSG00000164896.15	TAAGCTGCCCCCGTTTTCTG	GAAGCTGCTCTAAGCTGCCCCCGTTTTCTGCGGCGGTATCCAC	7	150776071	0.67708	3	FALSE	FALSE	0
GUIDES_sg0817	FASTK	ENSG00000164896.15	GATGGTGTGAATGTCAAAGG	GACACACGTGGATGGTGTGAATGTCAAAGGAGGAGGGGCAGTT	7	150776637	0.665856	2	FALSE	FALSE	0
GUIDES_sg0818	FASTK	ENSG00000164896.15	AGCCATTGCCCACTTCCTGG	AGCTTCTGGAAGCCATTGCCCACTTCCTGGTGGTGGTTCAGGA	7	150775759	0.613723	4	FALSE	FALSE	0
GUIDES_sg0819	FER	ENSG00000151422.8	ACAGTTCAGAGAGTGACGTG	CCAGGGAGATACAGTTCAGAGAGTGACGTGTGGTGGAGCTTTG	5	108521926	0.744231	26	FALSE	FALSE	0	Pkinase
GUIDES_sg0820	FER	ENSG00000151422.8	ATGTCTCGTCAAGAGGATGG	TGACTTTGGAATGTCTCGTCAAGAGGATGGTGGTGGAGTGTAT	5	108516531	0.666177	25	FALSE	FALSE	0	Pkinase
GUIDES_sg0821	FER	ENSG00000151422.8	CCAGGCAGTTTCTTGCAGCA	TTTTCACCTACCAGGCAGTTTCTTGCAGCAAGGAGGTCCCTAG	5	108516596	0.63728	25	FALSE	FALSE	0	Pkinase
GUIDES_sg0822	FER	ENSG00000151422.8	TTAGGGGTTTGTCCGTACCC	GACCTTCAGCTTAGGGGTTTGTCCGTACCCTGGTGGAATGACA	5	108521982	0.636118	26	FALSE	FALSE	0	Pkinase
GUIDES_sg0823	FER	ENSG00000151422.8	CTTTGGAATGTCTCGTCAAG	AAATCAGTGACTTTGGAATGTCTCGTCAAGAGGAGGATGGTGG	5	108516524	0.632943	25	FALSE	FALSE	0	Pkinase
GUIDES_sg0824	FER	ENSG00000151422.8	CGGACAAACCCCTAAGCTGA	TTCCAGGGTACGGACAAACCCCTAAGCTGAAGGAGGTCTCCCA	5	108521966	0.623446	26	FALSE	FALSE	0	Pkinase
GUIDES_sg0825	FES	ENSG00000182511.7	TGACTTTGGGATGTCCCGAG	TGAAGATCAGTGACTTTGGGATGTCCCGAGAGGAGGAAGCCGA	15	91436957	0.735763	18	FALSE	FALSE	0	Pkinase
GUIDES_sg0826	FES	ENSG00000182511.7	GCGAGCCGACAACACCCTGG	GCGGACGCCTGCGAGCCGACAACACCCTGGTGGTGGCGGTGAA	15	91435988	0.68477	15	FALSE	FALSE	0	Pkinase
GUIDES_sg0827	FES	ENSG00000182511.7	GACTTGTCTGAGGCCCCCTG	ACTTCACGGGGACTTGTCTGAGGCCCCCTGAGGAGGCTGCATA	15	91436940	0.68325	18	FALSE	FALSE	0	Pkinase
GUIDES_sg0828	FES	ENSG00000182511.7	GTAGTTAAGGGCCTCAGGTG	GTAGTTAAGGGCCTCAGGTGCGGCGGTCCACTT	15	91436904	0.682363	18	FALSE	FALSE	0	Pkinase
GUIDES_sg0829	FES	ENSG00000182511.7	ACTCCTCCGAAAGCGACGTG	GCAGGCCGCTACTCCTCCGAAAGCGACGTGTGGTGGAGCTTTG	15	91437191	0.678756	19	FALSE	FALSE	0	Pkinase
GUIDES_sg0830	FES	ENSG00000182511.7	AACTTTGGCGAAGTGTTCAG	AACTTTGGCGAAGTGTTCAGCGGCGGACGCCTG	15	91435959	0.668759	15	FALSE	FALSE	0	Pkinase
GUIDES_sg0831	FGFR1	ENSG00000077782.15	CCAGAGTGAAGATCTCCCAC	GGGGAGCCGCCCAGAGTGAAGATCTCCCACAGGAGGAGCACCC	8	38271786	0.651211	26	FALSE	FALSE	0	Pkinase
GUIDES_sg0832	FGFR1	ENSG00000077782.15	CAACATCTTCACAGCCACTT	CAACATCTTCACAGCCACTTTGGTGGTCACACG	8	38275411	0.621987	21	FALSE	FALSE	0	Pkinase
GUIDES_sg0833	FGFR1	ENSG00000077782.15	ACTGGTCTTAGGCAAACCCC	ACTGGTCTTAGGCAAACCCCTGGTGGGAGAGGG	8	38275407	0.620509	21	FALSE	FALSE	0	Pkinase
GUIDES_sg0834	FGFR1	ENSG00000077782.15	ACCCAACCGTGTGACCAAAG	ACAAGGACAAACCCAACCGTGTGACCAAAGTGGTGGCTGTGAA	8	38275488	0.618398	21	FALSE	FALSE	0	Pkinase
GUIDES_sg0835	FGFR1	ENSG00000077782.15	CCCATACCCCGGTGTGCCTG	TGGGCGGCTCCCCATACCCCGGTGTGCCTGTGGTGGAGGAACT	8	38271737	0.583533	26	FALSE	FALSE	0	Pkinase
GUIDES_sg0836	FGFR1	ENSG00000077782.15	AAGTTCCTCCACAGGCACAC	GCAGCTTGAAAAGTTCCTCCACAGGCACACCGGCGGGGTATGG	8	38271748	0.573807	26	FALSE	FALSE	0	Pkinase
GUIDES_sg0837	FGFR2	ENSG00000066468.16	TGACAAAGACAAGCCCAAGG	CAGTGGGAATTGACAAAGACAAGCCCAAGGAGGAGGCGGTCAC	10	123260428	0.717657	21	FALSE	FALSE	0	Pkinase
GUIDES_sg0838	FGFR2	ENSG00000066468.16	CTACCCAGGGATTCCCGTGG	GGGGCTCGCCCTACCCAGGGATTCCCGTGGAGGAGGAACTTTT	10	123244979	0.68361	26	FALSE	FALSE	0	Pkinase
GUIDES_sg0839	FGFR2	ENSG00000066468.16	TCTCTGACACCAGATCAGAA	ATCATCTCCATCTCTGACACCAGATCAGAAAGGAGGTCTTTCT	10	123258097	0.674532	22	FALSE	FALSE	0	Pkinase
GUIDES_sg0840	FGFR2	ENSG00000066468.16	GCCCTACCCAGGGATTCCCG	TAGGGGGCTCGCCCTACCCAGGGATTCCCGTGGTGGAGGAACT	10	123244976	0.673716	26	FALSE	FALSE	0	Pkinase
GUIDES_sg0841	FGFR2	ENSG00000066468.16	ATCAGAAAGGTCTTTCTCTG	CTGACACCAGATCAGAAAGGTCTTTCTCTGTGGTGGCATCATC	10	123258110	0.669277	22	FALSE	FALSE	0	Pkinase
GUIDES_sg0842	FGFR2	ENSG00000066468.16	AATTGACAAAGACAAGCCCA	AAGCAGTGGGAATTGACAAAGACAAGCCCAAGGAGGAGGCGGT	10	123260425	0.655144	21	FALSE	FALSE	0	Pkinase
GUIDES_sg0843	FGFR3	ENSG00000068078.13	TGGACGTCACGGTAAGGACA	CTCACGTCGGTGGACGTCACGGTAAGGACACGGCGGTCCAGGT	4	1808580	0.690577	18	FALSE	FALSE	0
GUIDES_sg0844	FGFR3	ENSG00000068078.13	CAGGTCGTGTGTGCAGTTGG	CAGGTCGTGTGTGCAGTTGGCGGCGGGCTTGTC	4	1808291	0.669775	17	FALSE	FALSE	0	Pkinase
GUIDES_sg0845	FGFR3	ENSG00000068078.13	CGACACCTGCAAGCCGCCCG	ACTACTCCTTCGACACCTGCAAGCCGCCCGAGGAGGAGCAGCT	4	1807587	0.634505	14	FALSE	FALSE	0	Pkinase
GUIDES_sg0846	FGFR3	ENSG00000068078.13	TCGAAGGAGTAGTCCAGGCC	CTTGCAGGTGTCGAAGGAGTAGTCCAGGCCCGGCGGGGGCCGC	4	1807593	0.501784	14	FALSE	FALSE	0	Pkinase
GUIDES_sg0847	FGFR3	ENSG00000068078.13	CTGGGAGATCTTCACGCTGG	GGGTCCTGCTCTGGGAGATCTTCACGCTGGGGGGGGGCTCCCC	4	1808313	0.489752	17	FALSE	FALSE	0	Pkinase
GUIDES_sg0848	FGFR3	ENSG00000068078.13	CCTGTGCCTACCAGGTGGCC	GACCTGGTGTCCTGTGCCTACCAGGTGGCCCGGCGGGGCATGG	4	1807637	0.482562	14	FALSE	FALSE	0	Pkinase
GUIDES_sg0849	FGFR4	ENSG00000160867.10	GCAGGAGACCAGGACTGGGA	CCTGGTAGGCGCAGGAGACCAGGACTGGGAAGGAGGAGAGCGG	5	176522598	0.609726	16	FALSE	FALSE	0	Pkinase
GUIDES_sg0850	FGFR4	ENSG00000160867.10	CGACGGTCCTCGGAGCAGTG	ACCTCAGCCCCGACGGTCCTCGGAGCAGTGAGGAGGGGCCGCT	5	176522644	0.606523	16	FALSE	FALSE	0	Pkinase
GUIDES_sg0851	FGFR4	ENSG00000160867.10	GCATGCAGTATCTGGAGTCC	GTGGCCCGAGGCATGCAGTATCTGGAGTCCCGGCGGAAGGTAC	5	176522718	0.593876	16	FALSE	FALSE	0	Pkinase
GUIDES_sg0852	FGFR4	ENSG00000160867.10	CTCCCCGTATCCTGGCATCC	CCCTCGGGGGCTCCCCGTATCCTGGCATCCCGGCGGTGGAGGA	5	176523669	0.562427	19	FALSE	FALSE	0	Pkinase
GUIDES_sg0853	FGFR4	ENSG00000160867.10	GTATCCTGGCATCCCGGTGG	GGGGCTCCCCGTATCCTGGCATCCCGGTGGAGGAGGAGCTGTT	5	176523675	0.535362	19	FALSE	FALSE	0	Pkinase
GUIDES_sg0854	FGFR4	ENSG00000160867.10	GCTGCGGGAGGGACATCGGA	TGTTCTCGCTGCTGCGGGAGGGACATCGGATGGTGGACCGACC	5	176523711	0.489594	19	FALSE	FALSE	0	Pkinase
GUIDES_sg0855	FGR	ENSG00000000938.8	GGATTTTCTCAAGAACCCAG	GCAGCTTGCTGGATTTTCTCAAGAACCCAGAGGAGGGCCAGGA	1	27941390	0.70248	12	FALSE	FALSE	0	Pkinase
GUIDES_sg0856	FGR	ENSG00000000938.8	GTAGTTCATGCGTTCCATGT	CGCGGTGAATGTAGTTCATGCGTTCCATGTAGGAGGCCATGCC	1	27941075	0.645036	13	FALSE	FALSE	0	Pkinase
GUIDES_sg0857	FGR	ENSG00000000938.8	TGGCTTGGCGCGTCTCATCA	TCGCAGACTTTGGCTTGGCGCGTCTCATCAAGGAGGACGATGA	1	27941067	0.590081	13	FALSE	FALSE	0	Pkinase
GUIDES_sg0858	FGR	ENSG00000000938.8	GAGGCTCGGTCTCTCAGCTC	TGACTGGTGGGAGGCTCGGTCTCTCAGCTCCGGCGGAAAAACT	1	27948105	0.575013	7	FALSE	FALSE	0	SH3_1
GUIDES_sg0859	FGR	ENSG00000000938.8	CCGCTCCCCAACCAGGATGT	TGCACGCCAGCCGCTCCCCAACCAGGATGTTGGTGGCTGCCCT	1	27941030	0.565659	13	FALSE	FALSE	0	Pkinase
GUIDES_sg0860	FGR	ENSG00000000938.8	AAGGTGACTGGTGGGAGGCT	AAGGTGACTGGTGGGAGGCTCGGCGGTCTCTCA	1	27948091	0.550021	7	FALSE	FALSE	0	SH3_1
GUIDES_sg0861	FLT1	ENSG00000102755.6	TCTAGAGTCAGCCACAACCA	TTCCAGAAATTCTAGAGTCAGCCACAACCAAGGAGGTGCTAGC	13	28971192	0.710085	13	FALSE	FALSE	0
GUIDES_sg0862	FLT1	ENSG00000102755.6	AGGTTGAGGGATACCATATG	ACTTGATTGTAGGTTGAGGGATACCATATGCGGCGGTACAAGT	13	29001365	0.696546	10	FALSE	FALSE	0
GUIDES_sg0863	FLT1	ENSG00000102755.6	TAACTTGGAAAAAATGCCGA	GGTTTCATGTTAACTTGGAAAAAATGCCGACGGCGGAAGGAGA	13	28963974	0.691859	14	FALSE	FALSE	0
GUIDES_sg0864	FLT1	ENSG00000102755.6	ACGTTACTTGGATTTTACTG	TTATACAGAGACGTTACTTGGATTTTACTGCGGCGGACAGTTA	13	28964048	0.671618	14	FALSE	FALSE	0
GUIDES_sg0865	FLT1	ENSG00000102755.6	CGGGTCTGGAAACGATGACA	GGTAGAGAGCCGGGTCTGGAAACGATGACACGGCGGCCTTTTC	13	29001428	0.648736	10	FALSE	FALSE	0
GUIDES_sg0866	FLT1	ENSG00000102755.6	AGGATTTGTCTGCTGCCCAG	GGTACAAGTCAGGATTTGTCTGCTGCCCAGTGGTGGGTAGAGA	13	29001396	0.648021	10	FALSE	FALSE	0
GUIDES_sg0867	FLT3	ENSG00000122025.10	GGTCATATGGAATATTACTG	AGTGATGTCTGGTCATATGGAATATTACTGTGGTGGGAAATCT	13	28589819	0.629521	22	FALSE	FALSE	0	Pkinase_Tyr
GUIDES_sg0868	FLT3	ENSG00000122025.10	GCCTTCAAACAGGCTTTCGG	TGGTGTAGATGCCTTCAAACAGGCTTTCGGGGGGGGCCATCCA	13	28589810	0.629289	22	FALSE	FALSE	0	Pkinase_Tyr
GUIDES_sg0869	FLT3	ENSG00000122025.10	TTTGCATATCAAGTTGCCAA	TCTTCTTTGCTTTGCATATCAAGTTGCCAAAGGAGGAATGGAA	13	28597586	0.620649	20	FALSE	FALSE	0	Pkinase_Tyr
GUIDES_sg0870	FLT3	ENSG00000122025.10	AAACGAAGTCAAATTAGGGA	GACATCCTAAAAACGAAGTCAAATTAGGGAAGGAGGATGGCCG	13	28588641	0.613174	24	FALSE	FALSE	0	Pkinase_Tyr
GUIDES_sg0871	FLT3	ENSG00000122025.10	GAAGTCAAATTAGGGAAGGA	TCCTAAAAACGAAGTCAAATTAGGGAAGGATGGTGGCCGTTTC	13	28588645	0.591224	24	FALSE	FALSE	0	Pkinase_Tyr
GUIDES_sg0872	FLT3	ENSG00000122025.10	ATATCAAGTTGCCAAAGGAA	TTTGCTTTGCATATCAAGTTGCCAAAGGAATGGTGGAATTTCT	13	28597591	0.573882	20	FALSE	FALSE	0	Pkinase_Tyr
GUIDES_sg0873	FLT4	ENSG00000037280.11	TATCTGCTCAAACTCCTCCG	GCCTGCTCTCTATCTGCTCAAACTCCTCCGAGGAGGCCAGCAC	5	180036019	0.753126	28	FALSE	FALSE	0
GUIDES_sg0874	FLT4	ENSG00000037280.11	AGCAGGCATAGACAAGAAAG	GCAGATAGAGAGCAGGCATAGACAAGAAAGCGGCGGCTTCAGG	5	180036044	0.714531	28	FALSE	FALSE	0
GUIDES_sg0875	FLT4	ENSG00000037280.11	TCTGAGCTCTGAGAGCTGCG	GCTGCCCTCTTCTGAGCTCTGAGAGCTGCGCGGCGGGGCCATG	5	180038452	0.629006	26	FALSE	FALSE	0
GUIDES_sg0876	FLT4	ENSG00000037280.11	ACCAGCAGTTCAGCATGATG	GGGTCTCCGGACCAGCAGTTCAGCATGATGCGGCGGCGTCTGC	5	180039605	0.623757	25	FALSE	FALSE	0	Pkinase
GUIDES_sg0877	FLT4	ENSG00000037280.11	CTGCTGGTCCGGAGACCCCA	TCATGCTGAACTGCTGGTCCGGAGACCCCAAGGAGGCGAGACC	5	180039543	0.57153	25	FALSE	FALSE	0	Pkinase
GUIDES_sg0878	FLT4	ENSG00000037280.11	ACCTGCATTCTCGGAGCTGG	CCAAGGCGAGACCTGCATTCTCGGAGCTGGTGGTGGAGATCCT	5	180039570	0.534482	25	FALSE	FALSE	0	Pkinase
GUIDES_sg0879	FRK	ENSG00000111816.6	GACTCAACAGGTAGACATGG	AAATCCATCTGACTCAACAGGTAGACATGGCGGCGGCACAGGT	6	116265451	0.712242	7	FALSE	FALSE	0	Pkinase
GUIDES_sg0880	FRK	ENSG00000111816.6	CTCCAGATAGGCCATTCCAG	AGTTCCGAGACTCCAGATAGGCCATTCCAGAGGAGGCAACCTG	6	116265528	0.709812	7	FALSE	FALSE	0	Pkinase
GUIDES_sg0881	FRK	ENSG00000111816.6	AGATATTATGTTCACCAACG	GCTACTTTGTAGATATTATGTTCACCAACGAGGAGGACATTTC	6	116265464	0.670728	7	FALSE	FALSE	0	Pkinase
GUIDES_sg0882	FRK	ENSG00000111816.6	TGGATCCAAATGACTTCCTG	TCAGGTTCAATGGATCCAAATGACTTCCTGAGGAGGGAGGCAC	6	116277640	0.656819	6	FALSE	FALSE	0	Pkinase
GUIDES_sg0883	FRK	ENSG00000111816.6	AAATAAAGCTGCCGGTGAAG	TCTAGACACGAAATAAAGCTGCCGGTGAAGTGGTGGACTGCGC	6	116264236	0.63045	8	FALSE	FALSE	0	Pkinase
GUIDES_sg0884	FRK	ENSG00000111816.6	TCCAAATGACTTCCTGAGGG	GTTCAATGGATCCAAATGACTTCCTGAGGGAGGAGGCACAGAT	6	116277644	0.623218	6	FALSE	FALSE	0	Pkinase
GUIDES_sg0885	FYN	ENSG00000010810.13	GCCATAAAGACTCTTAAACC	CACAAAAGTAGCCATAAAGACTCTTAAACCAGGAGGCACAATG	6	112017525	0.672476	23	FALSE	FALSE	0	Pkinase
GUIDES_sg0886	FYN	ENSG00000010810.13	GTCCCCCGAATCATTCCTTG	CAGGCACAATGTCCCCCGAATCATTCCTTGAGGAGGAAGCGCA	6	112017554	0.670595	23	FALSE	FALSE	0	Pkinase
GUIDES_sg0887	FYN	ENSG00000010810.13	TTCCTCAAGGAATGATTCGG	TGATCTGCGCTTCCTCAAGGAATGATTCGGGGGGGGACATTGT	6	112017599	0.662014	23	FALSE	FALSE	0	Pkinase
GUIDES_sg0888	FYN	ENSG00000010810.13	CCGAGGCAGCCCTGTACGGG	TGGACGGCCCCCGAGGCAGCCCTGTACGGGAGGAGGTTCACAA	6	111995751	0.612817	27	FALSE	FALSE	0	Pkinase
GUIDES_sg0889	FYN	ENSG00000010810.13	TCTGAAATTACCAAATCTTG	AAGGAAGAGCTCTGAAATTACCAAATCTTGTGGTGGACATGGC	6	112015890	0.604227	24	FALSE	FALSE	0	Pkinase
GUIDES_sg0890	FYN	ENSG00000010810.13	GATTTCTTAAAAGATGGAGA	AAGTTTACTGGATTTCTTAAAAGATGGAGAAGGAGGAAGAGCT	6	112015861	0.59018	24	FALSE	FALSE	0	Pkinase
GUIDES_sg0891	GAK	ENSG00000178950.12	CTCACCGCCAAGCAGCAGCG	CAGACTCTGACTCACCGCCAAGCAGCAGCGCGGCGGACGCCAG	4	862434	0.721156	23	FALSE	FALSE	0
GUIDES_sg0892	GAK	ENSG00000178950.12	TTGGGAATGAAGCCCCCAGG	GGTGGCCGTTTTGGGAATGAAGCCCCCAGGAGGAGGGAATCCA	4	845742	0.64433	29	FALSE	FALSE	0
GUIDES_sg0893	GAK	ENSG00000178950.12	CCCAGCATCATACTGAGCCG	GGGACCCTGCCCCAGCATCATACTGAGCCGTGGTGGAGCCAGG	4	862440	0.638449	23	FALSE	FALSE	0
GUIDES_sg0894	GAK	ENSG00000178950.12	GTTTTGGGAATGAAGCCCCC	CGTGGTGGCCGTTTTGGGAATGAAGCCCCCAGGAGGAGGGAAT	4	845739	0.624265	29	FALSE	FALSE	0
GUIDES_sg0895	GAK	ENSG00000178950.12	AAAACGGCCACCACGCCCAA	CTTCATTCCCAAAACGGCCACCACGCCCAAAGGAGGCAGCAGC	4	845595	0.622917	29	FALSE	FALSE	0
GUIDES_sg0896	GAK	ENSG00000178950.12	CAAAGACCATTGCAGAGATG	AAGAAAGGGCCAAAGACCATTGCAGAGATGAGGAGGAAGCAGG	4	844827	0.614181	30	FALSE	FALSE	0
GUIDES_sg0897	GRK4	ENSG00000125388.15	CAAAGAGAAAGTCAAATGGG	TCAAAAAATACAAAGAGAAAGTCAAATGGGAGGAGGAGGTCGA	4	3031053	0.728965	13	FALSE	FALSE	0	Pkinase_Tyr
GUIDES_sg0898	GRK4	ENSG00000125388.15	AAGAATCAAGAATGATACCG	AGGTCGATCAAAGAATCAAGAATGATACCGAGGAGGAGTATTC	4	3031086	0.707808	13	FALSE	FALSE	0	Pkinase
GUIDES_sg0899	GRK4	ENSG00000125388.15	GTATTCTGAGAAGTTTTCAG	ATACCGAGGAGTATTCTGAGAAGTTTTCAGAGGAGGATGCCAA	4	3031110	0.693011	13	FALSE	FALSE	0	Pkinase
GUIDES_sg0900	GRK4	ENSG00000125388.15	GGATCTCTGTGGCCAAACCG	TGTCCTTCTGGGATCTCTGTGGCCAAACCGAGGAGGTCTGAAA	4	3029706	0.690724	12	FALSE	FALSE	0	Pkinase_Tyr
GUIDES_sg0901	GRK4	ENSG00000125388.15	CTGTCCTTCTGGGATCTCTG	CTCGAACCCTCTGTCCTTCTGGGATCTCTGTGGTGGCCAAACC	4	3029695	0.667893	12	FALSE	FALSE	0	Pkinase_Tyr
GUIDES_sg0902	GRK4	ENSG00000125388.15	AATGGTGAGCACCAAGCACA	CTCCATTCATAATGGTGAGCACCAAGCACAAGGAGGCATCTTT	4	3021521	0.651389	10	FALSE	FALSE	0	Pkinase
GUIDES_sg0903	GRK5	ENSG00000198873.10	GGTAGACGGTGTTCTCACGG	GGTAGACGGTGTTCTCACGGTGGTGGAGGTCTT	10	121196183	0.760263	10	FALSE	FALSE	0	Pkinase
GUIDES_sg0904	GRK5	ENSG00000198873.10	GTACTCCCACAAGTTCTCCG	CGGAGGAGGTGTACTCCCACAAGTTCTCCGAGGAGGAGGCCAA	10	121203238	0.745633	13	FALSE	FALSE	0	Pkinase
GUIDES_sg0905	GRK5	ENSG00000198873.10	GGAGGTCTTCTAAGCCGCAG	TTCTCACGGTGGAGGTCTTCTAAGCCGCAGAGGAGGATCTCTG	10	121196204	0.74061	10	FALSE	FALSE	0	Pkinase
GUIDES_sg0906	GRK5	ENSG00000198873.10	CAGAGGTCCTGAACAACCAG	CAGAGGTCCTGAACAACCAGAGGAGGTACGGCC	10	121203078	0.715659	13	FALSE	FALSE	0	Pkinase_Tyr
GUIDES_sg0907	GRK5	ENSG00000198873.10	CCTCCGTCTCCAGGACCCGG	GAGTACACCTCCTCCGTCTCCAGGACCCGGCGGCGGTCCACCT	10	121203125	0.683391	13	FALSE	FALSE	0	Pkinase
GUIDES_sg0908	GRK5	ENSG00000198873.10	TATGCGGCAGAGATCCTCTG	GGCCTTGTTTTATGCGGCAGAGATCCTCTGCGGCGGCTTAGAA	10	121196314	0.680512	10	FALSE	FALSE	0	Pkinase
GUIDES_sg0909	GRK6	ENSG00000198055.6	GTGCTGACACTGATGAACGG	GCTGTGCCTGGTGCTGACACTGATGAACGGGGGGGGCGACCTC	5	176860979	0.768694	10	FALSE	FALSE	0	Pkinase_Tyr
GUIDES_sg0910	GRK6	ENSG00000198055.6	CTAGTCCCAGGTCAGAGATG	ACATGCACAGCTAGTCCCAGGTCAGAGATGCGGCGGATGTGGC	5	176862112	0.682084	12	FALSE	FALSE	0	Pkinase_Tyr
GUIDES_sg0911	GRK6	ENSG00000198055.6	TACGCCGCCGAGATCTGCTG	GGCCGTCTTCTACGCCGCCGAGATCTGCTGTGGTGGCCTGGAG	5	176861066	0.665221	10	FALSE	FALSE	0	Pkinase_Tyr
GUIDES_sg0912	GRK6	ENSG00000198055.6	TCCTGGAGAAAGTGAACAGT	GAGAAGCAGATCCTGGAGAAAGTGAACAGTAGGAGGTTTGTAG	5	176860668	0.659675	9	FALSE	FALSE	0	Pkinase_Tyr
GUIDES_sg0913	GRK6	ENSG00000198055.6	GCAAGAAGCTAGAGAAAAAG	ATGTATGCCTGCAAGAAGCTAGAGAAAAAGCGGCGGATCAAGA	5	176860599	0.636774	9	FALSE	FALSE	0	Pkinase_Tyr
GUIDES_sg0914	GRK6	ENSG00000198055.6	GCACATGCACAGCTAGTCCC	TGGCCCTCGGGCACATGCACAGCTAGTCCCAGGAGGTCAGAGA	5	176862100	0.625737	12	FALSE	FALSE	0	Pkinase_Tyr
GUIDES_sg0915	GRK7	ENSG00000114124.2	CCAGCATGATAACTTCACAG	AGGTCAAATTCCAGCATGATAACTTCACAGAGGAGGAAGCAAA	3	141526697	0.75265	3	FALSE	FALSE	0	Pkinase
GUIDES_sg0916	GRK7	ENSG00000114124.2	CTGGCCGTGGAGATGAAGGG	TGACCTGGGGCTGGCCGTGGAGATGAAGGGTGGTGGCAAGCCC	3	141499631	0.703621	2	FALSE	FALSE	0	Pkinase_Tyr
GUIDES_sg0917	GRK7	ENSG00000114124.2	GGTAAGTTATTCCTATCCTG	TAATGGAAAAGGTAAGTTATTCCTATCCTGTGGTGGACTGGTT	3	141526550	0.682682	3	FALSE	FALSE	0	Pkinase_Tyr
GUIDES_sg0918	GRK7	ENSG00000114124.2	GCAAAGAACTCTGCAAGACG	AGGATCTGAAGCAAAGAACTCTGCAAGACGAGGAGGTCAAATT	3	141526667	0.679143	3	FALSE	FALSE	0	Pkinase
GUIDES_sg0919	GRK7	ENSG00000114124.2	CAGATAACCTGCAGTTGCCG	AGCCCCAGGTCAGATAACCTGCAGTTGCCGAGGAGGTCATCCA	3	141499285	0.657228	2	FALSE	FALSE	0	Pkinase_Tyr
GUIDES_sg0920	GRK7	ENSG00000114124.2	GGGCCGAGTAAAAGATCACC	CAGGCTATCTGGGCCGAGTAAAAGATCACCCGGCGGCTCATGT	3	141499390	0.638039	2	FALSE	FALSE	0	Pkinase_Tyr
GUIDES_sg0921	GSK3A	ENSG00000105723.7	GTAGTAGCGAGAACAGATGT	CTGGGGCCCGGTAGTAGCGAGAACAGATGTAGGAGGAGACATT	19	42738573	0.70844	2	FALSE	FALSE	0	Pkinase
GUIDES_sg0922	GSK3A	ENSG00000105723.7	GATGGATGAGGTGTAATCAG	GATGGATGAGGTGTAATCAGTGGTGGCTCCAAA	19	42738525	0.695642	2	FALSE	FALSE	0	Pkinase
GUIDES_sg0923	GSK3A	ENSG00000105723.7	CAAATCTCGAACGCCGCCAG	CTCAGGTGTTCAAATCTCGAACGCCGCCAGAGGAGGCCATCGC	19	42736672	0.660408	5	FALSE	FALSE	0	Pkinase
GUIDES_sg0924	GSK3A	ENSG00000105723.7	AGGAGACATTGGGCTCCCCT	GAACAGATGTAGGAGACATTGGGCTCCCCTCGGCGGACCAACT	19	42738593	0.64811	2	FALSE	FALSE	0	Pkinase
GUIDES_sg0925	GSK3A	ENSG00000105723.7	CAGAGCGCGATGGCCTCTGG	CAGGCTAGAGCAGAGCGCGATGGCCTCTGGCGGCGGCGTTCGA	19	42736813	0.644288	5	FALSE	FALSE	0	Pkinase
GUIDES_sg0926	GSK3A	ENSG00000105723.7	TGGAGTACACCCCATCCTCA	TCTAGCCTGCTGGAGTACACCCCATCCTCAAGGAGGCTCTCCC	19	42736719	0.628945	5	FALSE	FALSE	0	Pkinase
GUIDES_sg0927	GSK3B	ENSG00000082701.10	GAATGTGCACAAGCTTCCAG	ATCAAAAAATGAATGTGCACAAGCTTCCAGTGGTGGTGTTAGT	3	119582368	0.703842	10	FALSE	FALSE	0	Pkinase
GUIDES_sg0928	GSK3B	ENSG00000082701.10	CCGACCCCGAACTCCACCGG	TGCAGGTCTTCCGACCCCGAACTCCACCGGAGGAGGCAATTGC	3	119582290	0.68787	10	FALSE	FALSE	0	Pkinase
GUIDES_sg0929	GSK3B	ENSG00000082701.10	TTGGTGTATACTCCAGCAGA	AGTCGGGCAGTTGGTGTATACTCCAGCAGACGGCGGCTACACA	3	119582405	0.665319	10	FALSE	FALSE	0	Pkinase
GUIDES_sg0930	GSK3B	ENSG00000082701.10	TGGAAATGGATCATTTGGTG	CTAAAGTGATTGGAAATGGATCATTTGGTGTGGTGGTATATCA	3	119721009	0.613453	2	FALSE	FALSE	0	Pkinase_Tyr
GUIDES_sg0931	GSK3B	ENSG00000082701.10	TATACAGACACTAAAGTGAT	AGAAGTCAGCTATACAGACACTAAAGTGATTGGTGGAAATGGA	3	119720989	0.550287	2	FALSE	FALSE	0	Pkinase_Tyr
GUIDES_sg0932	GSK3B	ENSG00000082701.10	GCTCCCTTGTTGGAGTTCCC	TCTCTGATTTGCTCCCTTGTTGGAGTTCCCAGGAGGACCTAGA	3	119595350	0.510333	8	FALSE	FALSE	0	Pkinase
GUIDES_sg0933	GUCY2C	ENSG00000070019.3	CATGTCCACCACTTCCATGG	TGTCATTAAGCATGTCCACCACTTCCATGGGGGGGGTGCTGTA	12	14775015	0.727427	22	FALSE	FALSE	0	Guanylate_cyc
GUIDES_sg0934	GUCY2C	ENSG00000070019.3	CAATGCGAATCCATATTGGG	GAGTGAACTCCAATGCGAATCCATATTGGGAGGAGGCCAGGAA	12	14774007	0.721306	23	FALSE	FALSE	0	Guanylate_cyc
GUIDES_sg0935	GUCY2C	ENSG00000070019.3	CATCATGATGATCAACAATG	ACCTTGTAGACATCATGATGATCAACAATGTGGTGGTCAAAAC	12	14774966	0.669907	22	FALSE	FALSE	0	Guanylate_cyc
GUIDES_sg0936	GUCY2C	ENSG00000070019.3	CACCATGTACGCATCACCGA	AACCACTAGCCACCATGTACGCATCACCGATGGTGGTTTCCAC	12	14774140	0.641206	23	FALSE	FALSE	0	Guanylate_cyc
GUIDES_sg0937	GUCY2C	ENSG00000070019.3	GCTGAAGGGTGACCGAGCAG	TCCTCTACAAGCTGAAGGGTGACCGAGCAGTGGTGGCTGAAGA	12	14832647	0.63864	6	FALSE	FALSE	0	ANF_receptor
GUIDES_sg0938	GUCY2C	ENSG00000070019.3	CTGCAAATACAGCACCCCCA	TCACTACTATCTGCAAATACAGCACCCCCATGGTGGAAGTGGT	12	14775057	0.627524	22	FALSE	FALSE	0	Guanylate_cyc
GUIDES_sg0939	GUCY2D	ENSG00000132518.6	TGGTCTCAGAGCACTGCACG	AACCTGGCTGTGGTCTCAGAGCACTGCACGCGGCGGGGCTCTC	17	7915581	0.660266	9	FALSE	FALSE	0	Pkinase
GUIDES_sg0940	GUCY2D	ENSG00000132518.6	GGAGCTCCGGCATGAGAACG	CTCAGCTCCAGGAGCTCCGGCATGAGAACGTGGTGGCCCTCTA	17	7915486	0.657795	9	FALSE	FALSE	0	Pkinase
GUIDES_sg0941	GUCY2D	ENSG00000132518.6	TTATTTCTCTCTGAGCGAGG	CAGTCCAGCTTTATTTCTCTCTGAGCGAGGAGGAGGTCCTGAA	17	7915528	0.657439	9	FALSE	FALSE	0	Pkinase
GUIDES_sg0942	GUCY2D	ENSG00000132518.6	CACTAGCCAGAAAGTGTCCT	CGCGTCTGCCCACTAGCCAGAAAGTGTCCTCGGCGGCGCCCTT	17	7919595	0.610924	18	FALSE	FALSE	0	Guanylate_cyc
GUIDES_sg0943	GUCY2D	ENSG00000132518.6	CGAGGACACTTTCTGGCTAG	GCAAGGGCGCCGAGGACACTTTCTGGCTAGTGGTGGGCAGACG	17	7919553	0.542201	18	FALSE	FALSE	0	Guanylate_cyc
GUIDES_sg0944	GUCY2D	ENSG00000132518.6	AGGGCGCCGAGGACACTTTC	AGGGCGCCGAGGACACTTTCTGGTGGCTAGTGG	17	7919546	0.267263	18	FALSE	FALSE	0	Guanylate_cyc
GUIDES_sg0945	GUCY2F	ENSG00000101890.4	ACTACTGGTCTGTACACAGG	CTCAGGAGGAACTACTGGTCTGTACACAGGAGGAGGAGGCTTC	X	108638689	0.753651	12	FALSE	FALSE	0	Pkinase_Tyr
GUIDES_sg0946	GUCY2F	ENSG00000101890.4	GGAACTACTGGTCTGTACAC	ATGCTCAGGAGGAACTACTGGTCTGTACACAGGAGGAGGAGGC	X	108638686	0.668635	12	FALSE	FALSE	0	Pkinase_Tyr
GUIDES_sg0947	GUCY2F	ENSG00000101890.4	GGGCTGCACAGTTGAACCTG	CTCTCAAAAAGGGCTGCACAGTTGAACCTGAGGAGGGCTTTGA	X	108635183	0.648944	14	FALSE	FALSE	0	Guanylate_cyc
GUIDES_sg0948	GUCY2F	ENSG00000101890.4	ACTGGTCTGTACACAGGAGG	AGGAGGAACTACTGGTCTGTACACAGGAGGAGGAGGCTTCTTA	X	108638692	0.637156	12	FALSE	FALSE	0	Pkinase_Tyr
GUIDES_sg0949	GUCY2F	ENSG00000101890.4	TTGCATCAAAGAGTGTGTAC	CTGCCAATTATTGCATCAAAGAGTGTGTACAGGAGGTCATTCA	X	108635185	0.576143	14	FALSE	FALSE	0	Guanylate_cyc
GUIDES_sg0950	GUCY2F	ENSG00000101890.4	TGAACCTGAGGGCTTTGACT	GCTGCACAGTTGAACCTGAGGGCTTTGACTTGGTGGTCACCTT	X	108635195	0.555906	14	FALSE	FALSE	0	Guanylate_cyc
GUIDES_sg0951	HCK	ENSG00000101336.8	GATGAAGCCAGGGAGCATGT	CAGTGAAGACGATGAAGCCAGGGAGCATGTCGGCGGTGGAGGC	20	30674487	0.681837	11	FALSE	FALSE	0	Pkinase
GUIDES_sg0952	HCK	ENSG00000101336.8	GCTGGTCAAACTTCATGCGG	AGCATGACAAGCTGGTCAAACTTCATGCGGTGGTGGTCACCAA	20	30674562	0.660388	11	FALSE	FALSE	0	Pkinase
GUIDES_sg0953	HCK	ENSG00000101336.8	ACTTCATGCGGTGGTCACCA	AGCTGGTCAAACTTCATGCGGTGGTCACCAAGGAGGAGCCCAT	20	30674571	0.647395	11	FALSE	FALSE	0	Pkinase
GUIDES_sg0954	HCK	ENSG00000101336.8	TGGCAGCTCGGAGGTCTCGG	ACCAAGATGTTGGCAGCTCGGAGGTCTCGGTGGTGGATGTAGT	20	30681775	0.633322	13	FALSE	FALSE	0	Pkinase
GUIDES_sg0955	HCK	ENSG00000101336.8	GGACTTTCTGAAAAGTGATG	GAAGCTTGCTGGACTTTCTGAAAAGTGATGAGGAGGGCAGCAA	20	30676400	0.614776	12	FALSE	FALSE	0	Pkinase
GUIDES_sg0956	HCK	ENSG00000101336.8	GACGTCTGACTTGATGGTGA	CAAAGGACCAGACGTCTGACTTGATGGTGAAGGAGGAGCCAAA	20	30686884	0.583027	14	FALSE	FALSE	0	Pkinase
GUIDES_sg0957	HIPK1	ENSG00000163349.17	GATACCCTGAGTGCTCTCCG	TTATTCCACTGATACCCTGAGTGCTCTCCGAGGAGGCAATAGT	1	114512691	0.769411	21	FALSE	FALSE	0
GUIDES_sg0958	HIPK1	ENSG00000163349.17	GCCCACAGCAATGATTCCAG	ACTCTGTCCAGCCCACAGCAATGATTCCAGAGGAGGCCATGGG	1	114508857	0.742199	18	FALSE	FALSE	0
GUIDES_sg0959	HIPK1	ENSG00000163349.17	AATTATAAGAAGATGTGGTG	GGGACCAAGGAATTATAAGAAGATGTGGTGCGGCGGAGGGGAC	1	114511210	0.700369	20	FALSE	FALSE	0
GUIDES_sg0960	HIPK1	ENSG00000163349.17	AACATTCAGAGGCTGAGCAG	GGGCAACACCAACATTCAGAGGCTGAGCAGTGGTGGCCAATGT	1	114510490	0.685186	19	FALSE	FALSE	0
GUIDES_sg0961	HIPK1	ENSG00000163349.17	GGAAGGCAGAACATCTAGAG	AATAGACTTGGGAAGGCAGAACATCTAGAGAGGAGGACCTGTA	1	114511265	0.672035	20	FALSE	FALSE	0
GUIDES_sg0962	HIPK1	ENSG00000163349.17	TGACTGCACTGTAGCAACCC	CTCAGCTTGGTGACTGCACTGTAGCAACCCAGGAGGCCTCAGG	1	114512810	0.666719	21	FALSE	FALSE	0
GUIDES_sg0963	HIPK3	ENSG00000110422.7	AGAAAGTAGTTGTGATACGG	ATGAAGAGCAAGAAAGTAGTTGTGATACGGTGGTGGATGGCTC	11	33373191	0.700338	18	FALSE	FALSE	0
GUIDES_sg0964	HIPK3	ENSG00000110422.7	CCATTTTCTAGTTCCACTGG	GGCATTTAAGCCATTTTCTAGTTCCACTGGTGGTGGCACCACA	11	33373205	0.655992	18	FALSE	FALSE	0
GUIDES_sg0965	HIPK3	ENSG00000110422.7	TGACGAGTACCCACTGCAGA	CAATTTTTGCTGACGAGTACCCACTGCAGAAGGAGGCTGGTTT	11	33373752	0.644557	19	FALSE	FALSE	0
GUIDES_sg0966	HIPK3	ENSG00000110422.7	AGTAAGTTGTATAGAAACAC	ATGTCGAGGAAGTAAGTTGTATAGAAACACAGGAGGACAATCA	11	33370168	0.619457	16	FALSE	FALSE	0
GUIDES_sg0967	HIPK3	ENSG00000110422.7	CAATCAGAACTCAGAAGGAG	AAACACAGGACAATCAGAACTCAGAAGGAGAGGAGGCAAGAAA	11	33370192	0.613692	16	FALSE	FALSE	0
GUIDES_sg0968	HIPK3	ENSG00000110422.7	TGCCCGGAAGAGTCAGATGT	TGGACTGTCATGCCCGGAAGAGTCAGATGTCGGCGGAGAGCCA	11	33373337	0.610586	18	FALSE	FALSE	0
GUIDES_sg0969	HIPK4	ENSG00000160396.8	TGACTGCTACGACATCATCG	AGTCGGAGACTGACTGCTACGACATCATCGAGGAGGTCTTGGG	19	40895387	0.758868	1	FALSE	FALSE	0	Pkinase_Tyr
GUIDES_sg0970	HIPK4	ENSG00000160396.8	GCGAGGCCTAGACCCTGAAG	TGCACTGCATGCGAGGCCTAGACCCTGAAGAGGAGGCCCACGT	19	40895549	0.680862	1	FALSE	FALSE	0	Pkinase
GUIDES_sg0971	HIPK4	ENSG00000160396.8	CACCTCGCTGAAAATGCTGG	TCACGTAGCGCACCTCGCTGAAAATGCTGGCGGCGGATCCGAA	19	40890027	0.677682	2	FALSE	FALSE	0	Pkinase
GUIDES_sg0972	HIPK4	ENSG00000160396.8	CATCCGTACAGTCACCCTGC	CCGCCCGCCACATCCGTACAGTCACCCTGCAGGAGGTGCTCAC	19	40895699	0.652247	1	FALSE	FALSE	0	Pkinase
GUIDES_sg0973	HIPK4	ENSG00000160396.8	ATCCGCCAGCATTTTCAGCG	TTGACTTCGGATCCGCCAGCATTTTCAGCGAGGAGGTGCGCTA	19	40889723	0.621419	2	FALSE	FALSE	0	Pkinase
GUIDES_sg0974	HIPK4	ENSG00000160396.8	CTCGGCCAGGTAGTCAGCCG	TTACCTTCGTCTCGGCCAGGTAGTCAGCCGAGGAGGACTTGAG	19	40889715	0.611567	2	FALSE	FALSE	0	Pkinase
GUIDES_sg0975	HSPB8	ENSG00000152137.2	TGTGCACAGCTTCAAGCCAG	TGTGTGTGAATGTGCACAGCTTCAAGCCAGAGGAGGAGTTGAT	12	119617439	0.690476	1	FALSE	FALSE	0	HSP20
GUIDES_sg0976	HSPB8	ENSG00000152137.2	GAAGAGAAACAGCAAGAAGG	AGGCAAACATGAAGAGAAACAGCAAGAAGGTGGTGGCATTGTT	12	119624857	0.668243	2	FALSE	FALSE	0.65508	HSP20
GUIDES_sg0977	HSPB8	ENSG00000152137.2	CAGACCCTCTGGGGAAAGTG	CGATGATCAGCAGACCCTCTGGGGAAAGTGAGGAGGCAAATAC	12	119631625	0.654976	3	FALSE	FALSE	0	HSP20
GUIDES_sg0978	HSPB8	ENSG00000152137.2	CATGAAGAGAAACAGCAAGA	TCCAGGCAAACATGAAGAGAAACAGCAAGAAGGAGGTGGCATT	12	119624854	0.647398	2	FALSE	FALSE	0.0685714	HSP20
GUIDES_sg0979	HSPB8	ENSG00000152137.2	TCTCCAAATGTTGAGTAAGG	GAAACTGCTCTCTCCAAATGTTGAGTAAGGAGGAGGGACCTGG	12	119631578	0.611151	3	FALSE	FALSE	0	HSP20
GUIDES_sg0980	HSPB8	ENSG00000152137.2	GTCACAGGATCCACCTCTGC	GGCAAATACTGTCACAGGATCCACCTCTGCAGGAGGAAGCCTA	12	119631656	0.569619	3	FALSE	FALSE	0	HSP20
GUIDES_sg0981	HUNK	ENSG00000142149.4	AGGGAGACAGCACTTCTACG	TAGTGATGAGAGGGAGACAGCACTTCTACGTGGTGGTCGTCGC	21	33371274	0.763299	11	FALSE	FALSE	0
GUIDES_sg0982	HUNK	ENSG00000142149.4	TCGTGTCCAGGTGTCCAGAG	ATTCAAGATCTCGTGTCCAGGTGTCCAGAGAGGAGGCCTGTG	21	33362485	0.698355	9	FALSE	FALSE	0
GUIDES_sg0983	HUNK	ENSG00000142149.4	ACACAATTGGGGCTCCCCAG	TCGGCTTTTCACACAATTGGGGCTCCCCAGAGGAGGCTGCATG	21	33371033	0.692772	11	FALSE	FALSE	0
GUIDES_sg0984	HUNK	ENSG00000142149.4	TGGAACCGGATCCTGTGAAG	CGCTCTCTCCTGGAACCGGATCCTGTGAAGAGGAGGCCAAATA	21	33340608	0.642237	6	FALSE	FALSE	0	Pkinase
GUIDES_sg0985	HUNK	ENSG00000142149.4	GAAGAGGCCAAATATTCAGC	CGGATCCTGTGAAGAGGCCAAATATTCAGCAGGAGGCACTGGC	21	33340624	0.61065	6	FALSE	FALSE	0	Pkinase
GUIDES_sg0986	HUNK	ENSG00000142149.4	GAGAGAGCGCAGGAAACTGA	CCGGTTCCAGGAGAGAGCGCAGGAAACTGATGGTGGCACCTGG	21	33340691	0.596408	6	FALSE	FALSE	0	Pkinase
GUIDES_sg0987	ICK	ENSG00000112144.11	TCACCCAAGCCATCTCCAGG	CCAGGACAGATCACCCAAGCCATCTCCAGGAGGAGGACAAGCC	6	52878724	0.765723	10	FALSE	FALSE	0
GUIDES_sg0988	ICK	ENSG00000112144.11	GACAAGCCAGAACTAGACCA	AGATTTTCCAGACAAGCCAGAACTAGACCATGGTGGATTAGGT	6	52874303	0.678012	13	FALSE	FALSE	0
GUIDES_sg0989	ICK	ENSG00000112144.11	CACGTACCCCTACAAAGCAG	CTCTGCATCTCACGTACCCCTACAAAGCAGAGGAGGTCTCCAG	6	52878688	0.673362	10	FALSE	FALSE	0
GUIDES_sg0990	ICK	ENSG00000112144.11	CATACTCTCGAATCCAGGCA	TAAGAAATGGCATACTCTCGAATCCAGGCAAGGAGGAATTTAT	6	52874275	0.672326	13	FALSE	FALSE	0
GUIDES_sg0991	ICK	ENSG00000112144.11	AAATCGGTTCTGCTATGCAG	CTGAAAAAAGAAATCGGTTCTGCTATGCAGAGGAGGGTACACC	6	52871198	0.628665	14	FALSE	FALSE	0
GUIDES_sg0992	ICK	ENSG00000112144.11	GGGTGTCCAACTTGGAAGTA	GCTGCCTAGTGGGTGTCCAACTTGGAAGTAAGGAGGATATCGA	6	52878765	0.497941	10	FALSE	FALSE	0	Pkinase
GUIDES_sg0993	IGF1R	ENSG00000140443.9	AGATGAACCTGAAACCAGAG	GTGTGGTGAAAGATGAACCTGAAACCAGAGTGGTGGCCATTAA	15	99478184	0.751654	24	FALSE	FALSE	0	Pkinase
GUIDES_sg0994	IGF1R	ENSG00000140443.9	GGCCATTAAAACAGTGAACG	AAACCAGAGTGGCCATTAAAACAGTGAACGAGGAGGCCGCAAG	15	99478205	0.700596	24	FALSE	FALSE	0	Pkinase
GUIDES_sg0995	IGF1R	ENSG00000140443.9	TCATCATGGAACTGATGACA	CCAACACTGGTCATCATGGAACTGATGACACGGCGGGGCGATC	15	99478607	0.600145	25	FALSE	FALSE	0	Pkinase
GUIDES_sg0996	IGF1R	ENSG00000140443.9	TTGCTGGGTGTGGTGTCCCA	CCAGGTGCGATTGCTGGGTGTGGTGTCCCAAGGAGGCCAGCCA	15	99478570	0.594796	25	FALSE	FALSE	0	Pkinase
GUIDES_sg0997	IGF1R	ENSG00000140443.9	TCCACAGAGACCTTGCTGCC	AATAAGTTCGTCCACAGAGACCTTGCTGCCCGGCGGAATTGCA	15	99482546	0.593045	26	FALSE	FALSE	0	Pkinase
GUIDES_sg0998	IGF1R	ENSG00000140443.9	CCTTGCTGCCCGGAATTGCA	TCCACAGAGACCTTGCTGCCCGGAATTGCATGGTGGTAGCCGA	15	99482556	0.589893	26	FALSE	FALSE	0	Pkinase
GUIDES_sg0999	IKBKB	ENSG00000104365.9	GGTGGTGAGCTTAATGAATG	AGGTGGAAGAGGTGGTGAGCTTAATGAATGAGGAGGATGAGAA	8	42179938	0.697762	21	FALSE	FALSE	0
GUIDES_sg1000	IKBKB	ENSG00000104365.9	ATGCCATACAGGACACTGTG	CTGCTAGAAAATGCCATACAGGACACTGTGAGGAGGGAACAAG	8	42186708	0.672179	24	FALSE	FALSE	0
GUIDES_sg1001	IKBKB	ENSG00000104365.9	TGGCTCAGGTAAGCTGTTGG	TCTTCTTGGCTGGCTCAGGTAAGCTGTTGGAGGAGGCCGTGGA	8	42183518	0.620439	23	FALSE	FALSE	0
GUIDES_sg1002	IKBKB	ENSG00000104365.9	TTGTCCGGCTGCAGGAGAAG	GAGAAGACTGTTGTCCGGCTGCAGGAGAAGCGGCGGCAGAAGG	8	42179973	0.616379	21	FALSE	FALSE	0
GUIDES_sg1003	IKBKB	ENSG00000104365.9	GCTGATGTCTCAGCCCTCCA	AGCCTGGGCAGCTGATGTCTCAGCCCTCCACGGCGGCCTCCAA	8	42183578	0.594486	23	FALSE	FALSE	0
GUIDES_sg1004	IKBKB	ENSG00000104365.9	TGGTCCTGTCAGTGGAAGCC	GCAAGGTCCGTGGTCCTGTCAGTGGAAGCCCGGCGGATAGCAT	8	42183518	0.589368	23	FALSE	FALSE	0
GUIDES_sg1005	IKBKE	ENSG00000143466.9	CGTGCACAAGCAGACCAGTG	TCCAGGAGGCCGTGCACAAGCAGACCAGTGTGGTGGCCCCCCG	1	206652326	0.741313	10	FALSE	FALSE	0
GUIDES_sg1006	IKBKE	ENSG00000143466.9	CACAGAGGTGACCCTCAAAG	GGCTCGAGGACACAGAGGTGACCCTCAAAGAGGAGGTACTCCT	1	206652410	0.704009	10	FALSE	FALSE	0
GUIDES_sg1007	IKBKE	ENSG00000143466.9	TGATGCGGTTGTTGTCCAGG	TACCGTTCGATGATGCGGTTGTTGTCCAGGAGGAGGTCAGATG	1	206667279	0.692967	20	FALSE	FALSE	0
GUIDES_sg1008	IKBKE	ENSG00000143466.9	CGCTGGGCTCGAGGACACAG	TGTGCTGAGACGCTGGGCTCGAGGACACAGAGGAGGTGACCCT	1	206652395	0.690536	10	FALSE	FALSE	0
GUIDES_sg1009	IKBKE	ENSG00000143466.9	GGCAGGAGCTAATGTTTCGG	CTGCTGGATGGGCAGGAGCTAATGTTTCGGGGGGGGCTGCACT	1	206653439	0.654364	12	FALSE	FALSE	0
GUIDES_sg1010	IKBKE	ENSG00000143466.9	TTACCCCAGCCCTACACGAA	CCATAGCTCCTTACCCCAGCCCTACACGAAAGGAGGACCTGCT	1	206666695	0.643403	19	FALSE	FALSE	0
GUIDES_sg1011	ILK	ENSG00000166333.9	TGTGTGATGAGAGTAGGATG	CGGCATCCAGTGTGTGATGAGAGTAGGATGAGGAGGAGCAGGT	11	6630809	0.667877	6	FALSE	FALSE	0	Pkinase
GUIDES_sg1012	ILK	ENSG00000166333.9	TGAGGGGCTCTAGTGTGTGT	TGTCGTGGGATGAGGGGCTCTAGTGTGTGTAGGAGGAAGGCCA	11	6631009	0.658558	7	FALSE	FALSE	0	Pkinase
GUIDES_sg1013	ILK	ENSG00000166333.9	ATCCTACTCTCATCACACAC	CCTGCTCCTCATCCTACTCTCATCACACACTGGTGGATGCCGT	11	6630824	0.649276	6	FALSE	FALSE	0	Pkinase
GUIDES_sg1014	ILK	ENSG00000166333.9	ACATTGTAGAGGGATCCATA	TTCATGTAGTACATTGTAGAGGGATCCATACGGCGGCATCCAG	11	6630779	0.603827	6	FALSE	FALSE	0	Pkinase
GUIDES_sg1015	ILK	ENSG00000166333.9	TGTGAAGTTTGCTTTGGACA	AGAGCCAGGCTGTGAAGTTTGCTTTGGACATGGTGGCAAGGGG	11	6630999	0.569165	7	FALSE	FALSE	0	Pkinase
GUIDES_sg1016	ILK	ENSG00000166333.9	ACTTGTTACAGATGCTGACA	ATCTCTCCATACTTGTTACAGATGCTGACAAGGAGGGCCCCAT	11	6629997	0.566932	5	FALSE	FALSE	0	Ank
GUIDES_sg1017	INSR	ENSG00000171105.9	GGGTGAGGCAGAGACCCGCG	ACATCATCAAGGGTGAGGCAGAGACCCGCGTGGTGGCGGTGAA	19	7125440	0.738999	18	FALSE	FALSE	0	Pkinase
GUIDES_sg1018	INSR	ENSG00000171105.9	AGAGCTACCTCCGTTCTCTG	GGAGACCTGAAGAGCTACCTCCGTTCTCTGCGGCGGCCAGAGG	19	7122985	0.728516	19	FALSE	FALSE	0	Pkinase
GUIDES_sg1019	INSR	ENSG00000171105.9	GCGGATTGAGTTCCTCAATG	GTCTCCGAGAGCGGATTGAGTTCCTCAATGAGGAGGCCTCGGT	19	7125500	0.714315	18	FALSE	FALSE	0	Pkinase
GUIDES_sg1020	INSR	ENSG00000171105.9	CCTTGGACACCACTCCCAGG	GTGGGCTGGCCCTTGGACACCACTCCCAGGAGGAGGCGCACCT	19	7122992	0.701331	19	FALSE	FALSE	0	Pkinase
GUIDES_sg1021	INSR	ENSG00000171105.9	AGTCAGCCAGTCTCCGAGAG	ACGGTCAACGAGTCAGCCAGTCTCCGAGAGCGGCGGATTGAGT	19	7125481	0.69547	18	FALSE	FALSE	0	Pkinase
GUIDES_sg1022	INSR	ENSG00000171105.9	CCTCTGGCCGCAGAGAACGG	CTTACCTCAGCCTCTGGCCGCAGAGAACGGAGGAGGTAGCTCT	19	7122914	0.674562	19	FALSE	FALSE	0	Pkinase
GUIDES_sg1023	INSRR	ENSG00000027644.4	CAGCAGTCCCCAGTCAATGG	GTGCTGGCTGCAGCAGTCCCCAGTCAATGGTGGTGGAGAGGTG	1	156823726	0.680385	2	FALSE	FALSE	0	Recep_L_domain
GUIDES_sg1024	INSRR	ENSG00000027644.4	CCAGGAAGAGGCGCGTCCCG	AGTGCATAGCCCAGGAAGAGGCGCGTCCCGCGGCGGATGACTG	1	156823866	0.673014	2	FALSE	FALSE	0	Recep_L_domain
GUIDES_sg1025	INSRR	ENSG00000027644.4	GATGCCACATCTGCGTGACG	TCATCTTTGAGATGCCACATCTGCGTGACGTGGTGGCACTGCC	1	156823834	0.662673	2	FALSE	FALSE	0	Recep_L_domain
GUIDES_sg1026	INSRR	ENSG00000027644.4	GTATATGAGGGGCTGGCACG	TTTTGGGATGGTATATGAGGGGCTGGCACGAGGAGGACTTGAG	1	156812895	0.651689	17	FALSE	FALSE	0	Pkinase
GUIDES_sg1027	INSRR	ENSG00000027644.4	TGGAGAGGAGTCCACACCCG	GACTTGAGGCTGGAGAGGAGTCCACACCCGTGGTGGCCCTGAA	1	156812927	0.65098	17	FALSE	FALSE	0	Pkinase
GUIDES_sg1028	INSRR	ENSG00000027644.4	TCATGACAGAAGCTTCCTTG	TTGAAGGCTTTCATGACAGAAGCTTCCTTGAGGAGGAACTCAA	1	156812838	0.650857	17	FALSE	FALSE	0	Pkinase
GUIDES_sg1029	IRAK1	ENSG00000184216.7	GAAGCAGAGCTTCCTGACCG	GGACTGCAGTGAAGCAGAGCTTCCTGACCGAGGAGGTGGAGCA	X	153283787	0.742571	5	FALSE	FALSE	0	Pkinase_Tyr
GUIDES_sg1030	IRAK1	ENSG00000184216.7	GCAGAGCTTCCTGACCGAGG	CTGCAGTGAAGCAGAGCTTCCTGACCGAGGTGGTGGAGCAGCT	X	153283790	0.679618	5	FALSE	FALSE	0	Pkinase_Tyr
GUIDES_sg1031	IRAK1	ENSG00000184216.7	GTGTACGGCTTCCTGCCCAA	CTACTGCCTGGTGTACGGCTTCCTGCCCAACGGCGGCTCCCTG	X	153283540	0.65695	6	FALSE	FALSE	0	Pkinase_Tyr
GUIDES_sg1032	IRAK1	ENSG00000184216.7	GTTTCGTCACCCAAACATTG	GTTTCGTCACCCAAACATTGTGGTGGACTTTGC	X	153283476	0.653832	6	FALSE	FALSE	0	Pkinase_Tyr
GUIDES_sg1033	IRAK1	ENSG00000184216.7	AGTCGCTGAGGCCAGGAGAG	AAGGATGTCCAGTCGCTGAGGCCAGGAGAGAGGAGGTGGGCAG	X	153282500	0.621366	7	FALSE	FALSE	0	Pkinase_Tyr
GUIDES_sg1034	IRAK1	ENSG00000184216.7	TTGCCCGGGCTGTACCCAGA	AGAAACTGAATTGCCCGGGCTGTACCCAGAAGGAGGATGTCCA	X	153282471	0.620711	7	FALSE	FALSE	0	Pkinase_Tyr
GUIDES_sg1035	IRAK2	ENSG00000134070.4	CATTGGGTGAGCAAGTTTGG	ACAGATGAGCCATTGGGTGAGCAAGTTTGGGGGGGGTGAGATT	3	10264483	0.771641	9	FALSE	FALSE	0	Pkinase
GUIDES_sg1036	IRAK2	ENSG00000134070.4	CAGACCATGCAGGTACTCGA	GGATGATCTCCAGACCATGCAGGTACTCGACGGCGGCACAGAG	3	10261409	0.686498	8	FALSE	FALSE	0	Pkinase
GUIDES_sg1037	IRAK2	ENSG00000134070.4	TGTGCCGTCGAGTACCTGCA	AGGGCTGCTCTGTGCCGTCGAGTACCTGCATGGTGGTCTGGAG	3	10261440	0.669171	8	FALSE	FALSE	0	Pkinase
GUIDES_sg1038	IRAK2	ENSG00000134070.4	CGTCGAGTACCTGCATGGTC	TGCTCTGTGCCGTCGAGTACCTGCATGGTCTGGTGGAGATCAT	3	10261445	0.527707	8	FALSE	FALSE	0	Pkinase
GUIDES_sg1039	IRAK2	ENSG00000134070.4	GACAAATCTGCAACTCTGCC	GACAAATCTGCAACTCTGCCTGGTGGAAGAATC	3	10255191	0.479365	6	FALSE	FALSE	0	Pkinase
GUIDES_sg1040	IRAK2	ENSG00000134070.4	AAGAATCTTTCGATTGATCC	CTCTGCCTGGAAGAATCTTTCGATTGATCCTGGTGGACTTGAA	3	10255214	0.446074	6	FALSE	FALSE	0	Pkinase
GUIDES_sg1041	IRAK3	ENSG00000090376.4	GCAGCAGCAGTAAACATCTG	AATATGACCAGCAGCAGCAGTAAACATCTGTGGTGGTACATGC	12	66638392	0.732151	10	FALSE	FALSE	0	Pkinase
GUIDES_sg1042	IRAK3	ENSG00000090376.4	GTGGGACCGGAAGTGTGCCA	GATGTTCTAGGTGGGACCGGAAGTGTGCCATGGTGGCAAAATC	12	66638411	0.652302	10	FALSE	FALSE	0	Pkinase
GUIDES_sg1043	IRAK3	ENSG00000090376.4	TACAACTCTGATGTTCTAGG	ATATTTATGGTACAACTCTGATGTTCTAGGTGGTGGGACCGGA	12	66638392	0.646179	10	FALSE	FALSE	0	Pkinase
GUIDES_sg1044	IRAK3	ENSG00000090376.4	GCACAACGTTCAACCATGCT	TTCACTACCTGCACAACGTTCAACCATGCTCGGCGGTCATCTG	12	66622125	0.633648	9	FALSE	FALSE	0	Pkinase
GUIDES_sg1045	IRAK3	ENSG00000090376.4	ATACCGATTCGAATGTGCCA	TCCTATTAATATACCGATTCGAATGTGCCAAGGAGGGAGTGGG	12	66622129	0.61161	9	FALSE	FALSE	0	Pkinase
GUIDES_sg1046	IRAK3	ENSG00000090376.4	AAAGACTTCCTAATTGGAGA	AAATTTCCACAAAGACTTCCTAATTGGAGAAGGAGGAGAGATT	12	66605307	0.603085	6	FALSE	FALSE	0	Pkinase
GUIDES_sg1047	IRAK4	ENSG00000198001.9	ATGGCACCAGAAGCTTTGCG	AACAGCTTATATGGCACCAGAAGCTTTGCGTGGTGGAGAAATA	12	44176250	0.688186	12	FALSE	FALSE	0	Pkinase
GUIDES_sg1048	IRAK4	ENSG00000198001.9	CATCTCATGTGCCAAGAAAG	AGCAATCTTGCATCTCATGTGCCAAGAAAGTGGTGGTGGAGTA	12	44172090	0.647741	11	FALSE	FALSE	0	Pkinase
GUIDES_sg1049	IRAK4	ENSG00000198001.9	AATAACTGGACTTCCAGCTG	TACTAGAAATAATAACTGGACTTCCAGCTGTGGTGGATGAACA	12	44177498	0.617345	13	FALSE	FALSE	0	Pkinase
GUIDES_sg1050	IRAK4	ENSG00000198001.9	ACTTCTCAGAAGCCCGTGCA	GTCTGGGCAAACTTCTCAGAAGCCCGTGCAAGGAGGCCAAAGT	12	44176239	0.591927	12	FALSE	FALSE	0	Pkinase
GUIDES_sg1051	IRAK4	ENSG00000198001.9	GTACATAGCTTCAACTGAAG	TAGCAACAGAGTACATAGCTTCAACTGAAGTGGTGGAATCAGC	12	44180278	0.574436	14	FALSE	FALSE	0	Pkinase
GUIDES_sg1052	IRAK4	ENSG00000198001.9	ATTGCTCAGGGTGCAGCTAA	GAGATGCAAGATTGCTCAGGGTGCAGCTAATGGTGGCATCAAT	12	44172054	0.555757	11	FALSE	FALSE	0	Pkinase
GUIDES_sg1053	ITK	ENSG00000113263.8	TGAAAACCGAAGCAACTCAG	AAATCCCGTATGAAAACCGAAGCAACTCAGAGGAGGTGGTGGA	5	156675922	0.723664	18	FALSE	FALSE	0	Pkinase
GUIDES_sg1054	ITK	ENSG00000113263.8	CAGATTATCTACGCACCCAG	GGCTGCCTGTCAGATTATCTACGCACCCAGCGGCGGGGACTTT	5	156671389	0.717742	15	FALSE	FALSE	0	Pkinase
GUIDES_sg1055	ITK	ENSG00000113263.8	AATCTGGTAGACGTGTGTGG	AGTGATTCATAATCTGGTAGACGTGTGTGGAGGAGGCCAGCCG	5	156675900	0.709972	18	FALSE	FALSE	0	Pkinase
GUIDES_sg1056	ITK	ENSG00000113263.8	GGTGAAGTGGGCATCCCCAG	CCAAATTCCCGGTGAAGTGGGCATCCCCAGAGGAGGTTTTCTC	5	156672958	0.696731	17	FALSE	FALSE	0	Pkinase
GUIDES_sg1057	ITK	ENSG00000113263.8	TCTGGGCTACTGGCTCAACA	GGTTGGTGCATCTGGGCTACTGGCTCAACAAGGAGGACAAGGT	5	156670725	0.686366	14	FALSE	FALSE	0	Pkinase
GUIDES_sg1058	ITK	ENSG00000113263.8	AAACCGAAGCAACTCAGAGG	TCCCGTATGAAAACCGAAGCAACTCAGAGGTGGTGGTGGAAGA	5	156675925	0.677193	18	FALSE	FALSE	0	Pkinase
GUIDES_sg1059	JAK1	ENSG00000162434.7	GGACTCCAAGAACCTGAGTG	AGTGTGTTGAGGACTCCAAGAACCTGAGTGTGGTGGCTGCTGA	1	65309809	0.720411	19	FALSE	FALSE	0	Pkinase
GUIDES_sg1060	JAK1	ENSG00000162434.7	TATTCCTTAAGGCTTCCCGA	CTTTGGAAGATATTCCTTAAGGCTTCCCGAAGGAGGCAGAAAT	1	65304234	0.687695	23	FALSE	FALSE	0	Pkinase
GUIDES_sg1061	JAK1	ENSG00000162434.7	TAAGGAGTATTACACCGTCA	TTGAAACCGATAAGGAGTATTACACCGTCAAGGAGGATGACCG	1	65303759	0.648839	24	FALSE	FALSE	0	Pkinase
GUIDES_sg1062	JAK1	ENSG00000162434.7	TGGGGTCATAGTTCATGCAG	GGCCTCTGATTGGGGTCATAGTTCATGCAGCGGCGGGTCATGA	1	65307210	0.647262	20	FALSE	FALSE	0	Pkinase
GUIDES_sg1063	JAK1	ENSG00000162434.7	TGAGTGTGGCTGCTGACAAG	TCCAAGAACCTGAGTGTGGCTGCTGACAAGTGGTGGAGCTTTG	1	65309823	0.64512	19	FALSE	FALSE	0	Pkinase
GUIDES_sg1064	JAK1	ENSG00000162434.7	GTAGCAGATTTCCCAGAGCG	TCTCGCCATTGTAGCAGATTTCCCAGAGCGTGGTGGTTCCAAA	1	65309805	0.644089	19	FALSE	FALSE	0	Pkinase
GUIDES_sg1065	JAK2	ENSG00000096968.8	TCTACAGGACAACACTGGGG	GGTATGACCCTCTACAGGACAACACTGGGGAGGAGGTGGTCGC	9	5089731	0.687594	22	FALSE	FALSE	0	Pkinase_Tyr
GUIDES_sg1066	JAK2	ENSG00000096968.8	GACAGAGAGCAAGTTTTCTG	CAGAATCACTGACAGAGAGCAAGTTTTCTGTGGTGGCCTCAGA	9	5123041	0.637007	25	FALSE	FALSE	0	Pkinase_Tyr
GUIDES_sg1067	JAK2	ENSG00000096968.8	TGTCCTGTAGAGGGTCATAC	TCCCCAGTGTTGTCCTGTAGAGGGTCATACCGGCGGCACATCT	9	5089834	0.624371	22	FALSE	FALSE	0	Pkinase_Tyr
GUIDES_sg1068	JAK2	ENSG00000096968.8	AGATGTTTGGAGCTTTGGAG	CTGTGGCCTCAGATGTTTGGAGCTTTGGAGTGGTGGTTCTGTA	9	5123068	0.606471	25	FALSE	FALSE	0	Pkinase_Tyr
GUIDES_sg1069	JAK2	ENSG00000096968.8	GGCAACGAGAAATATATTGG	ACAGGGATCTGGCAACGAGAAATATATTGGTGGTGGAGAACGA	9	5090802	0.58921	24	FALSE	FALSE	0	Pkinase_Tyr
GUIDES_sg1070	JAK2	ENSG00000096968.8	TGACAACATTGTAAAGTACA	CCCTACAGCATGACAACATTGTAAAGTACAAGGAGGGAGTGTG	9	5089842	0.582852	22	FALSE	FALSE	0	Pkinase_Tyr
GUIDES_sg1071	JAK3	ENSG00000105639.14	GTTGTCCGAGAGGGATTCGG	GAGAGAAGATGTTGTCCGAGAGGGATTCGGGGGGGGCATACCT	19	17941421	0.661736	23	FALSE	FALSE	0	Pkinase_Tyr
GUIDES_sg1072	JAK3	ENSG00000105639.14	TGAGGTCACGAATGACGGCT	ATGAGGCTATTGAGGTCACGAATGACGGCTCGGCGGAAGGAGG	19	17945417	0.654905	18	FALSE	FALSE	0	Pkinase_Tyr
GUIDES_sg1073	JAK3	ENSG00000105639.14	ACAGTGCATGGCCTATGAGC	TGCTGATTCAACAGTGCATGGCCTATGAGCCGGCGGTCCAGAG	19	17945470	0.646748	18	FALSE	FALSE	0	Pkinase_Tyr
GUIDES_sg1074	JAK3	ENSG00000105639.14	AGCAGCTGCCGGCCCCCAAG	GAGGACCGGCAGCAGCTGCCGGCCCCCAAGTGGTGGACAGAGC	19	17945424	0.637838	18	FALSE	FALSE	0	Pkinase_Tyr
GUIDES_sg1075	JAK3	ENSG00000105639.14	CGACAAAAGCTGCAGCCCCT	TCACCTACTGCGACAAAAGCTGCAGCCCCTCGGCGGCCGTGAG	19	17941424	0.631804	23	FALSE	FALSE	0	Pkinase_Tyr
GUIDES_sg1076	JAK3	ENSG00000105639.14	GAGAGAAGATGTTGTCCGAG	TCTGACTGGCGAGAGAAGATGTTGTCCGAGAGGAGGGATTCGG	19	17941411	0.630116	23	FALSE	FALSE	0	Pkinase_Tyr
GUIDES_sg1077	KALRN	ENSG00000160145.11	TGAACAGAGAGACTTCTGAG	TTTGCACTCATGAACAGAGAGACTTCTGAGAGGAGGGTTGTTC	3	124385936	0.71393	59	FALSE	FALSE	0	PH
GUIDES_sg1078	KALRN	ENSG00000160145.11	CTTCCTGAGATACAGTGAGA	CTTCCTGAGATACAGTGAGAAGGAGGCTGGTTT	3	124379791	0.590047	56	FALSE	FALSE	0	RhoGEF
GUIDES_sg1079	KALRN	ENSG00000160145.11	CTGCTGGATGTCAGCGTTGG	GCACCCAGGCCTGCTGGATGTCAGCGTTGGCGGCGGCTTGCAG	3	124385933	0.566438	59	FALSE	FALSE	0	PH
GUIDES_sg1080	KALRN	ENSG00000160145.11	GGCCTGCTGGATGTCAGCGT	CCTGCACCCAGGCCTGCTGGATGTCAGCGTTGGTGGCGGCTTG	3	124385930	0.539731	59	FALSE	FALSE	0	PH
GUIDES_sg1081	KALRN	ENSG00000160145.11	ATACAGTGAGAAGGCTGGTT	ACTTCCTGAGATACAGTGAGAAGGCTGGTTTGGTGGAGTGTTC	3	124379800	0.499863	56	FALSE	FALSE	0	RhoGEF
GUIDES_sg1082	KALRN	ENSG00000160145.11	CAGCCTTCTCACTGTATCTC	CACTCCAAACCAGCCTTCTCACTGTATCTCAGGAGGAAGTCCT	3	124379812	0.468722	56	FALSE	FALSE	0	RhoGEF
GUIDES_sg1083	KDR	ENSG00000128052.8	AGAACAGTAAGCGAAAGAGC	CAGTATCTGCAGAACAGTAAGCGAAAGAGCCGGCGGCCTGTGA	4	55948733	0.683516	28	FALSE	FALSE	0
GUIDES_sg1084	KDR	ENSG00000128052.8	CTCCATACAGGAAACAGGTG	CTTCCTCCTCCTCCATACAGGAAACAGGTGAGGAGGTAGGCAG	4	55953846	0.667148	27	FALSE	FALSE	0
GUIDES_sg1085	KDR	ENSG00000128052.8	ATACAGGAAACAGGTGAGGT	CTCCTCCTCCATACAGGAAACAGGTGAGGTAGGAGGCAGAGAG	4	55953850	0.65554	27	FALSE	FALSE	0
GUIDES_sg1086	KDR	ENSG00000128052.8	ACCCACGTTTTCAGAGTTGG	CCAGTCAGAGACCCACGTTTTCAGAGTTGGTGGTGGAACATTT	4	55955099	0.6156	26	FALSE	FALSE	0	Pkinase
GUIDES_sg1087	KDR	ENSG00000128052.8	ACCATGCTGGACTGCTGGCA	TAGGTACCAGACCATGCTGGACTGCTGGCACGGCGGGGAGCCC	4	55955061	0.517001	26	FALSE	FALSE	0	Pkinase
GUIDES_sg1088	KDR	ENSG00000128052.8	GAGACCCACGTTTTCAGAGT	AGCCCAGTCAGAGACCCACGTTTTCAGAGTTGGTGGTGGAACA	4	55955096	0.459434	26	FALSE	FALSE	0	Pkinase
GUIDES_sg1089	KIT	ENSG00000157404.11	CTCCCAAAGAAAAATCCCAT	AAGAGAACAGCTCCCAAAGAAAAATCCCATAGGAGGACCAGAC	4	55602696	0.689501	18	FALSE	FALSE	0	Pkinase_Tyr
GUIDES_sg1090	KIT	ENSG00000157404.11	TGATCCGACCATGAGTAAGG	CAAATCTTTGTGATCCGACCATGAGTAAGGAGGAGGATATTTC	4	55599323	0.669101	17	FALSE	FALSE	0	Pkinase_Tyr
GUIDES_sg1091	KIT	ENSG00000157404.11	ATATCCTCCTTACTCATGGT	GCAGCCAGAAATATCCTCCTTACTCATGGTCGGCGGATCACAA	4	55599283	0.612562	17	FALSE	FALSE	0	Pkinase_Tyr
GUIDES_sg1092	KIT	ENSG00000157404.11	CAGCCCCTATCCTGGAATGC	CAGCCCCTATCCTGGAATGCCGGCGGTCGATTC	4	55602910	0.611488	19	FALSE	FALSE	0	Pkinase_Tyr
GUIDES_sg1093	KIT	ENSG00000157404.11	AGAAATATCCTCCTTACTCA	CTTGGCAGCCAGAAATATCCTCCTTACTCATGGTGGTCGGATC	4	55599279	0.598708	17	FALSE	FALSE	0	Pkinase_Tyr
GUIDES_sg1094	KIT	ENSG00000157404.11	ACACGTTTGAAAGTGACGTC	AACTGTGTATACACGTTTGAAAGTGACGTCTGGTGGTCCTATG	4	55602735	0.574389	18	FALSE	FALSE	0	Pkinase_Tyr
GUIDES_sg1095	KSR1	ENSG00000141068.9	CGTCTTCTATGACAACGGCA	AATCTAAGAACGTCTTCTATGACAACGGCAAGGAGGTGGTCAT	17	25936297	0.680544	22	FALSE	FALSE	0	Pkinase_Tyr
GUIDES_sg1096	KSR1	ENSG00000141068.9	AGACTGGCCCTTGAAGAACC	TGCAAGCAAGAGACTGGCCCTTGAAGAACCAGGAGGCTGCAGA	17	25938566	0.613759	25	FALSE	FALSE	0	Pkinase
GUIDES_sg1097	KSR1	ENSG00000141068.9	GATCTCAGGCGTGGTCCGAG	GGCTGTTTGGGATCTCAGGCGTGGTCCGAGAGGAGGGACGGTG	17	25936348	0.604606	22	FALSE	FALSE	0	Pkinase_Tyr
GUIDES_sg1098	KSR1	ENSG00000141068.9	AGGCTGCAGAGGCATCCATC	TTGAAGAACCAGGCTGCAGAGGCATCCATCTGGTGGCAGATTG	17	25938586	0.58823	25	FALSE	FALSE	0	Pkinase
GUIDES_sg1099	KSR1	ENSG00000141068.9	ATGAGCTGCAAGCAAGAGAC	ACTGTTTGGTATGAGCTGCAAGCAAGAGACTGGTGGCCCTTGA	17	25938550	0.540654	25	FALSE	FALSE	0	Pkinase
GUIDES_sg1100	KSR1	ENSG00000141068.9	TTCGGGCTGTTTGGGATCTC	CATCACAGACTTCGGGCTGTTTGGGATCTCAGGAGGCGTGGTC	17	25936334	0.40614	22	FALSE	FALSE	0	Pkinase_Tyr
GUIDES_sg1101	KSR2	ENSG00000171435.9	TGACATTGAGAGGGACAACG	TCCGGCTGATTGACATTGAGAGGGACAACGAGGAGGACCAGCT	12	117962906	0.70629	17	FALSE	FALSE	0	Pkinase
GUIDES_sg1102	KSR2	ENSG00000171435.9	CGTGGTACACTTGCCCAAAG	TGCCAGCGGCCGTGGTACACTTGCCCAAAGCGGCGGCCCTTTC	12	117962848	0.65498	17	FALSE	FALSE	0	Pkinase
GUIDES_sg1103	KSR2	ENSG00000171435.9	ACCAGCTCAAGGCCTTCAAG	GACAACGAGGACCAGCTCAAGGCCTTCAAGCGGCGGGAGGTGA	12	117962929	0.637373	17	FALSE	FALSE	0	Pkinase
GUIDES_sg1104	KSR2	ENSG00000171435.9	TCCATGAGCTTGGTGAAGGT	CTCCAGCATGTCCATGAGCTTGGTGAAGGTAGGAGGTCTCTCT	12	117907555	0.59764	23	FALSE	FALSE	0	Pkinase_Tyr
GUIDES_sg1105	KSR2	ENSG00000171435.9	ACCTACCTTCACCAAGCTCA	AAGAAGAGAGACCTACCTTCACCAAGCTCATGGTGGACATGCT	12	117907527	0.553939	23	FALSE	FALSE	0	Pkinase_Tyr
GUIDES_sg1106	KSR2	ENSG00000171435.9	AGGTCTCTCTTCTTGTTCAA	TGGTGAAGGTAGGTCTCTCTTCTTGTTCAAAGGAGGCCCAGCA	12	117907575	0.525514	23	FALSE	FALSE	0	Pkinase_Tyr
GUIDES_sg1107	LATS1	ENSG00000131023.8	TTGATTAGGAGGATTCATGG	CTCTCTGTCCTTGATTAGGAGGATTCATGGGGGGGGAAGTGTT	6	150005299	0.746689	6	FALSE	FALSE	0
GUIDES_sg1108	LATS1	ENSG00000131023.8	TTTGTGAAGATAAAGACACT	CAAGTCTATGTTTGTGAAGATAAAGACACTAGGAGGAATAGGA	6	150001132	0.610687	7	FALSE	FALSE	0	Pkinase
GUIDES_sg1109	LATS1	ENSG00000131023.8	AATATTTTGATTGATCGTGA	TAAACCTGATAATATTTTGATTGATCGTGATGGTGGTCATATT	6	150001516	0.540961	7	FALSE	FALSE	0	Pkinase
GUIDES_sg1110	LATS1	ENSG00000131023.8	ATATTATTCATTCCAAGATA	TAGTTCGTCTATATTATTCATTCCAAGATAAGGAGGACAATTT	6	150001323	0.536486	7	FALSE	FALSE	0	Pkinase
GUIDES_sg1111	LATS1	ENSG00000131023.8	CCTGTTCGTAGCAACACTTC	CCTGTTCGTAGCAACACTTCAGGAGGTGCAATA	6	149997709	0.441545	8	FALSE	FALSE	0	Pkinase
GUIDES_sg1112	LATS1	ENSG00000131023.8	CACTTCAGGTGCAATATAAT	TTCGTAGCAACACTTCAGGTGCAATATAATTGGTGGGAGTCCC	6	149997723	0.242045	8	FALSE	FALSE	0	Pkinase
GUIDES_sg1113	LATS2	ENSG00000150457.7	GGAGTAGGTGCCAAAAAGGG	GGTTTCTGTGGGAGTAGGTGCCAAAAAGGGCGGCGGCTGCCCC	13	21553868	0.744506	9	FALSE	FALSE	0	Pkinase
GUIDES_sg1114	LATS2	ENSG00000150457.7	TCCAAACTACATCGCACCCG	TGGTGGGGACTCCAAACTACATCGCACCCGAGGAGGTGCTCCT	13	21555769	0.696921	8	FALSE	FALSE	0	Pkinase
GUIDES_sg1115	LATS2	ENSG00000150457.7	GAGTGTCCACCTTACAAGCA	TACAGGGCGTGAGTGTCCACCTTACAAGCAAGGAGGCACACTT	13	21557793	0.687392	7	FALSE	FALSE	0	Pkinase
GUIDES_sg1116	LATS2	ENSG00000150457.7	GACTGGCAGCAGGAGCATCG	CTCTCAAGCAGACTGGCAGCAGGAGCATCGAGGAGGCCGCCCT	13	21565456	0.680425	5	FALSE	FALSE	0	UBA
GUIDES_sg1117	LATS2	ENSG00000150457.7	CGAGGCAGACAATGAGTGGG	ACATCCTGGCCGAGGCAGACAATGAGTGGGTGGTGGTCAAACT	13	21557645	0.669695	7	FALSE	FALSE	0	Pkinase
GUIDES_sg1118	LATS2	ENSG00000150457.7	ACACTCAACTCTGTGACTGG	ACACTCAACTCTGTGACTGGTGGTGGAGTGTTG	13	21553852	0.65966	9	FALSE	FALSE	0	Pkinase
GUIDES_sg1119	LCK	ENSG00000182866.12	CTGACGGAAATTGTCACCCA	TGGGATCCTGCTGACGGAAATTGTCACCCACGGCGGCCGCATC	1	32745791	0.703752	11	FALSE	FALSE	0	Pkinase
GUIDES_sg1120	LCK	ENSG00000182866.12	GTACTACAACGGGCACACGA	GTACTACAACGGGCACACGAAGGAGGTGGCGGT	1	32742228	0.692147	8	FALSE	FALSE	0	Pkinase_Tyr
GUIDES_sg1121	LCK	ENSG00000182866.12	GCATGGCATTCATTGAAGAG	ATTGCAGAAGGCATGGCATTCATTGAAGAGCGGCGGAATTATA	1	32745471	0.68577	10	FALSE	FALSE	0	Pkinase
GUIDES_sg1122	LCK	ENSG00000182866.12	CTACAACGGGCACACGAAGG	CTACAACGGGCACACGAAGGTGGTGGCGGTGAA	1	32742231	0.678094	8	FALSE	FALSE	0	Pkinase_Tyr
GUIDES_sg1123	LCK	ENSG00000182866.12	GGTGTTGCAGCTGCTTCATG	ACCAGCCGCTGGTGTTGCAGCTGCTTCATGAGGAGGTTGGCCT	1	32742299	0.655653	8	FALSE	FALSE	0	Pkinase_Tyr
GUIDES_sg1124	LCK	ENSG00000182866.12	TGGCCTAGCACGCCTCATTG	TTGCAGACTTTGGCCTAGCACGCCTCATTGAGGAGGACAACGA	1	32745568	0.640424	10	FALSE	FALSE	0	Pkinase
GUIDES_sg1125	LIMK1	ENSG00000106683.10	TGTGGGAGTTGAGGTCTCGG	ACCAGGCAGTTGTGGGAGTTGAGGTCTCGGTGGTGGATGATGT	7	73526299	0.697362	15	FALSE	FALSE	0	Pkinase
GUIDES_sg1126	LIMK1	ENSG00000106683.10	CCACCTTCTCATCATAGCTG	GAGAACACATCCACCTTCTCATCATAGCTGCGGCGGCCTGGA	7	73534964	0.659484	17	FALSE	FALSE	0	Pkinase
GUIDES_sg1127	LIMK1	ENSG00000106683.10	CCGCAGCTATGATGAGAAGG	CCGCAGCTATGATGAGAAGGTGGTGGATGTGTT	7	73534933	0.652704	17	FALSE	FALSE	0	Pkinase
GUIDES_sg1128	LIMK1	ENSG00000106683.10	AAGCTCGGGGGGCAGTTTGG	GATGGGGAAGAAGCTCGGGGGGCAGTTTGGGGGGGGGCAGTAG	7	73535286	0.561926	18	FALSE	FALSE	0	Pkinase_Tyr
GUIDES_sg1129	LIMK1	ENSG00000106683.10	ACGGTGATGGGGAAGAAGCT	GCAACAGCGCACGGTGATGGGGAAGAAGCTCGGCGGGGGGCAG	7	73535271	0.540404	18	FALSE	FALSE	0	Pkinase_Tyr
GUIDES_sg1130	LIMK1	ENSG00000106683.10	CATCCCTGATGCGATGTCCT	CATCCCTGATGCGATGTCCTTGGTGGCAAAGCT	7	73525997	0.520904	14	FALSE	FALSE	0	Pkinase
GUIDES_sg1131	LIMK2	ENSG00000182541.13	AAAGAGCTATGATGAGACGG	AAAGAGCTATGATGAGACGGTGGTGGATATCTT	22	31669458	0.706081	16	FALSE	FALSE	0	Pkinase_Tyr
GUIDES_sg1132	LIMK2	ENSG00000182541.13	CACGGCTCATAGTGGAAGAG	TTTGGGCTGTCACGGCTCATAGTGGAAGAGAGGAGGAAAAGGG	22	31668569	0.65809	14	FALSE	FALSE	0	Pkinase_Tyr
GUIDES_sg1133	LIMK2	ENSG00000182541.13	AGAGTTAATTCGATGTGATG	TGGTCATGAAAGAGTTAATTCGATGTGATGAGGAGGAGACCCA	22	31663027	0.64355	10	FALSE	FALSE	0	Pkinase_Tyr
GUIDES_sg1134	LIMK2	ENSG00000182541.13	TGGGCTGTCACGGCTCATAG	TGGCAGACTTTGGGCTGTCACGGCTCATAGTGGTGGAAGAGAG	22	31668561	0.6416	14	FALSE	FALSE	0	Pkinase_Tyr
GUIDES_sg1135	LIMK2	ENSG00000182541.13	AGAGAGGAAAAGGGCCCCCA	TCATAGTGGAAGAGAGGAAAAGGGCCCCCATGGTGGAGAAGGC	22	31668585	0.585777	14	FALSE	FALSE	0	Pkinase_Tyr
GUIDES_sg1136	LIMK2	ENSG00000182541.13	CATGACCATCACTTTGCCCG	TTAACTCTTTCATGACCATCACTTTGCCCGTGGTGGCTTTGTG	22	31663040	0.576876	10	FALSE	FALSE	0	Pkinase_Tyr
GUIDES_sg1137	LMTK2	ENSG00000164715.5	GTCACCAGAAAAGAGACCCG	TCTGTTGGCTGTCACCAGAAAAGAGACCCGCGGCGGCTGAAGA	7	97820972	0.736445	12	FALSE	FALSE	0	Pkinase_Tyr
GUIDES_sg1138	LMTK2	ENSG00000164715.5	AAGGTTTGAATACGGCTGTG	CTAAGTTGGAAAGGTTTGAATACGGCTGTGCGGCGGCATTGTC	7	97820148	0.719923	11	FALSE	FALSE	0	Pkinase_Tyr
GUIDES_sg1139	LMTK2	ENSG00000164715.5	CCTGTGCACATCTTCAGCCG	AAGTCAGCAGCCTGTGCACATCTTCAGCCGCGGCGGGTCTCTT	7	97823837	0.625746	12	FALSE	FALSE	0	Pkinase_Tyr
GUIDES_sg1140	LMTK2	ENSG00000164715.5	TGAGGACATCTAAGTTGGAA	ATGACTTGGTTGAGGACATCTAAGTTGGAAAGGAGGTTTGAAT	7	97820129	0.599315	11	FALSE	FALSE	0	Pkinase_Tyr
GUIDES_sg1141	LMTK2	ENSG00000164715.5	TCTCTCTAATGACTTGGTTG	TTTGTGTCTCTCTCTCTAATGACTTGGTTGAGGAGGACATCTA	7	97820111	0.572278	11	FALSE	FALSE	0	Pkinase_Tyr
GUIDES_sg1142	LMTK2	ENSG00000164715.5	CCGCGGCTGAAGATGTGCAC	GAAAAGAGACCCGCGGCTGAAGATGTGCACAGGAGGCTGCTGA	7	97820989	0.555094	12	FALSE	FALSE	0	Pkinase_Tyr
GUIDES_sg1143	LMTK3	ENSG00000142235.4	ACATTCTTCAGTCCTGCTGG	CCCAGGTATGACATTCTTCAGTCCTGCTGGCGGCGGCCACCTG	19	49000674	0.696479	12	FALSE	FALSE	0	Pkinase
GUIDES_sg1144	LMTK3	ENSG00000142235.4	GAGCTGCAATTGGAGATCAG	GCAAGTAGGTGAGCTGCAATTGGAGATCAGAGGAGGCTGAAGG	19	49003121	0.676063	12	FALSE	FALSE	0	Pkinase
GUIDES_sg1145	LMTK3	ENSG00000142235.4	CCCGTAGTCTCCGATGCGCA	TGTGGGCCAGCCCGTAGTCTCCGATGCGCACGGCGGTCAGGTC	19	49004775	0.643767	9	FALSE	FALSE	0	Pkinase
GUIDES_sg1146	LMTK3	ENSG00000142235.4	TCTGACCTGACCGTGCGCAT	CCTGCTGACCTCTGACCTGACCGTGCGCATCGGCGGAGACTAC	19	49004785	0.627882	9	FALSE	FALSE	0	Pkinase
GUIDES_sg1147	LMTK3	ENSG00000142235.4	GCGCATCGGAGACTACGGGC	ACCTGACCGTGCGCATCGGAGACTACGGGCTGGTGGCCCACAG	19	49004799	0.572989	9	FALSE	FALSE	0	Pkinase
GUIDES_sg1148	LMTK3	ENSG00000142235.4	AATTGGAGATCAGAGGCTGA	GGTGAGCTGCAATTGGAGATCAGAGGCTGAAGGAGGGCGCTGG	19	49003128	0.552386	12	FALSE	FALSE	0	Pkinase
GUIDES_sg1149	LRRK1	ENSG00000154237.8	GCACACGACTGACGTAACCA	CCTCAGAGCTGCACACGACTGACGTAACCATGGTGGAGGGGGC	15	101606121	0.728126	35	FALSE	FALSE	0
GUIDES_sg1150	LRRK1	ENSG00000154237.8	CGTGAGCATCATGTACAGTG	CCATCGCGGACGTGAGCATCATGTACAGTGAGGAGGAGCTGGG	15	101606106	0.727412	35	FALSE	FALSE	0
GUIDES_sg1151	LRRK1	ENSG00000154237.8	CTACCCAGTGAAGGCCATGG	GGCAGAACCCCTACCCAGTGAAGGCCATGGAGGAGGTGGTCAA	15	101605731	0.715427	35	FALSE	FALSE	0
GUIDES_sg1152	LRRK1	ENSG00000154237.8	CTCACCACCGACAGGGCCAG	CTTCATCTGGCTCACCACCGACAGGGCCAGCGGCGGTCGCTGA	15	101598340	0.666524	31	FALSE	FALSE	0	Pkinase_Tyr
GUIDES_sg1153	LRRK1	ENSG00000154237.8	GCGACCGCTGGCCCTGTCGG	GCGACCGCTGGCCCTGTCGGTGGTGGTGAGCCA	15	101598213	0.599125	31	FALSE	FALSE	0	Pkinase_Tyr
GUIDES_sg1154	LRRK1	ENSG00000154237.8	GTCGGTGGTGAGCCAGATGA	CGCTGGCCCTGTCGGTGGTGAGCCAGATGAAGGAGGACCCGAC	15	101598228	0.536149	31	FALSE	FALSE	0	Pkinase_Tyr
GUIDES_sg1155	LRRK2	ENSG00000188906.9	TGATTCCAACATCATAACAG	CAGCTTTCAGTGATTCCAACATCATAACAGTGGTGGTGGTAGA	12	40757244	0.702659	51	FALSE	FALSE	0
GUIDES_sg1156	LRRK2	ENSG00000188906.9	AAGAAAACTGAAAAACTCTG	AGTGTGGGATAAGAAAACTGAAAAACTCTGTGGTGGACTAATA	12	40757326	0.684081	51	FALSE	FALSE	0
GUIDES_sg1157	LRRK2	ENSG00000188906.9	GCTCTTTGGATAGGAACTGG	GAAGAACACTGCTCTTTGGATAGGAACTGGAGGAGGAGGCCAT	12	40758751	0.683445	52	FALSE	FALSE	0
GUIDES_sg1158	LRRK2	ENSG00000188906.9	GAAAGAAATGTAATGTGGGG	AAATTCAACGGAAAGAAATGTAATGTGGGGAGGAGGATGTGGC	12	40753168	0.664545	50	FALSE	FALSE	0
GUIDES_sg1159	LRRK2	ENSG00000188906.9	ATAGCCCTGTTGTGGAAGTG	GCTAAGCAAAATAGCCCTGTTGTGGAAGTGTGGTGGGATAAGA	12	40757300	0.648919	51	FALSE	FALSE	0
GUIDES_sg1160	LRRK2	ENSG00000188906.9	TACAACCGGAAAAATACTGA	GGTATTGGGCTACAACCGGAAAAATACTGAAGGAGGTACACAA	12	40760859	0.617464	53	FALSE	FALSE	0
GUIDES_sg1161	LTK	ENSG00000062524.11	GGGACATGAAGAGTTTCCTG	ATGTCTGGAGGGGACATGAAGAGTTTCCTGAGGAGGCACAGTC	15	41797707	0.734128	14	FALSE	FALSE	0	Pkinase
GUIDES_sg1162	LTK	ENSG00000062524.11	AGATGCTGGCAAAGCTAGGG	AGACGCTCCAAGATGCTGGCAAAGCTAGGGCGGCGGAGCTCAG	15	41796585	0.684017	19	FALSE	FALSE	0	Pkinase
GUIDES_sg1163	LTK	ENSG00000062524.11	ACATCAGTTCCAGCAGAATG	TCCCCTCCAGACATCAGTTCCAGCAGAATGAGGAGGCGAGGGG	15	41797665	0.677405	14	FALSE	FALSE	0	Pkinase
GUIDES_sg1164	LTK	ENSG00000062524.11	TTCGCCATCAGAACATTGTG	CTCAGCAAGTTTCGCCATCAGAACATTGTGCGGCGGTGTGTGG	15	41797623	0.658249	14	FALSE	FALSE	0	Pkinase
GUIDES_sg1165	LTK	ENSG00000062524.11	TCCTGGGCGCACCAACCAGG	ACATGCCCTATCCTGGGCGCACCAACCAGGAGGAGGTGCTGGA	15	41796774	0.643973	18	FALSE	FALSE	0	Pkinase
GUIDES_sg1166	LTK	ENSG00000062524.11	GCCAACACTGGGTCATGATG	GGCTCGTGCTGCCAACACTGGGTCATGATGCGGCGGTACCTGG	15	41796624	0.64032	19	FALSE	FALSE	0	Pkinase
GUIDES_sg1167	LYN	ENSG00000254087.3	CTATAACAACAGTACCAAGG	CTATAACAACAGTACCAAGGTGGTGGCTGTGAA	8	56879297	0.72184	11	FALSE	FALSE	0	Pkinase
GUIDES_sg1168	LYN	ENSG00000254087.3	AGGGAATGGCATACATCGAG	CAGATTGCAGAGGGAATGGCATACATCGAGCGGCGGAAGAACT	8	56910931	0.706447	13	FALSE	FALSE	0	Pkinase
GUIDES_sg1169	LYN	ENSG00000254087.3	TTCCTGAAGAGCGATGAAGG	TTTGCTGGATTTCCTGAAGAGCGATGAAGGTGGTGGCAAAGTG	8	56882309	0.694103	12	FALSE	FALSE	0	Pkinase
GUIDES_sg1170	LYN	ENSG00000254087.3	CTACGCTGTGGTCACCAGGG	TCGTGAGGCTCTACGCTGTGGTCACCAGGGAGGAGGAGCCCAT	8	56879417	0.673132	11	FALSE	FALSE	0	Pkinase
GUIDES_sg1171	LYN	ENSG00000254087.3	TTACTATAACAACAGTACCA	TTACTATAACAACAGTACCAAGGAGGTGGCTGT	8	56879294	0.642119	11	FALSE	FALSE	0	Pkinase
GUIDES_sg1172	LYN	ENSG00000254087.3	TTCGTATAGGAGGATTCCAA	AGGTGACAATTTCGTATAGGAGGATTCCAAAGGAGGACCACAC	8	56912027	0.616946	14	FALSE	FALSE	0	Pkinase
GUIDES_sg1173	MAK	ENSG00000111837.7	GGGAAAACGGAAGTTCATAG	GAACACACTGGGGAAAACGGAAGTTCATAGAGGAGGATGCCAG	6	10802258	0.688651	9	FALSE	FALSE	0	Pkinase
GUIDES_sg1174	MAK	ENSG00000111837.7	ACTTTTCCCAGGGACAAGTG	TGTTAAGGCCACTTTTCCCAGGGACAAGTGAGGAGGTCGATGA	6	10804074	0.687866	8	FALSE	FALSE	0	Pkinase
GUIDES_sg1175	MAK	ENSG00000111837.7	ATAGTTCTCCCATTGATGTG	TCTTCAGTTTATAGTTCTCCCATTGATGTGTGGTGGGCTGTTG	6	10804010	0.591054	8	FALSE	FALSE	0	Pkinase_Tyr
GUIDES_sg1176	MAK	ENSG00000111837.7	TTAAGTTTATAGGAACACAC	ATAAGAGTTTTTAAGTTTATAGGAACACACTGGTGGGGAAAAC	6	10802236	0.551371	9	FALSE	FALSE	0	Pkinase
GUIDES_sg1177	MAK	ENSG00000111837.7	GTGGGCTGTTGGAAGTATCA	CCATTGATGTGTGGGCTGTTGGAAGTATCATGGTGGCTGAACT	6	10804029	0.519085	8	FALSE	FALSE	0	Pkinase
GUIDES_sg1178	MAK	ENSG00000111837.7	TAGGAACACACTGGGGAAAA	TTTAAGTTTATAGGAACACACTGGGGAAAACGGCGGAAGTTCA	6	10802245	0.47021	9	FALSE	FALSE	0	Pkinase
GUIDES_sg1179	MAP2K1	ENSG00000169032.5	AACATCCTAGTCAACTCCCG	CAAGCCCTCCAACATCCTAGTCAACTCCCGTGGTGGGGAGATC	15	66774126	0.645999	7	FALSE	FALSE	0	Pkinase_Tyr
GUIDES_sg1180	MAP2K1	ENSG00000169032.5	CACAGAGCTTGATCTCCCCA	ACCCCAAAGTCACAGAGCTTGATCTCCCCACGGCGGGAGTTGA	15	66774183	0.63436	7	FALSE	FALSE	0	Pkinase_Tyr
GUIDES_sg1181	MAP2K1	ENSG00000169032.5	TAAAAGGCCTGACATATCTG	TAAAAGGCCTGACATATCTGAGGAGGGAGAAGC	15	66737017	0.626439	5	FALSE	FALSE	0	Pkinase_Tyr
GUIDES_sg1182	MAP2K1	ENSG00000169032.5	TGGCGAGATCAGTATCTGCA	TCTACAGCGATGGCGAGATCAGTATCTGCATGGTGGAGCACAT	15	66729219	0.591697	3	FALSE	FALSE	0	Pkinase_Tyr
GUIDES_sg1183	MAP2K1	ENSG00000169032.5	TATGGTGCGTTCTACAGCGA	CGTGGGCTTCTATGGTGCGTTCTACAGCGATGGTGGCGAGATC	15	66729199	0.58357	3	FALSE	FALSE	0	Pkinase_Tyr
GUIDES_sg1184	MAP2K1	ENSG00000169032.5	ACGGGAGTTGACTAGGATGT	TGATCTCCCCACGGGAGTTGACTAGGATGTTGGTGGAGGGCTT	15	66774202	0.576778	7	FALSE	FALSE	0	Pkinase_Tyr
GUIDES_sg1185	MAP2K2	ENSG00000126934.9	CCACCTCCTAAGCTGCCCAA	CCACCTCCTAAGCTGCCCAACGGCGGTGTGTTC	19	4095405	0.694346	13	FALSE	FALSE	0	Pkinase
GUIDES_sg1186	MAP2K2	ENSG00000126934.9	TCATCAAGAACCCAGCGGAG	TCATCAAGAACCCAGCGGAGCGGCGGGCGGACC	19	4094472	0.616415	14	FALSE	FALSE	0	Pkinase
GUIDES_sg1187	MAP2K2	ENSG00000126934.9	CCTCGTTCACAATATAGTCC	CCTCGTTCACAATATAGTCCAGGAGGAGTTCAA	19	4097295	0.591107	12	FALSE	FALSE	0	Pkinase
GUIDES_sg1188	MAP2K2	ENSG00000126934.9	CAGGAGTTCAAAGATGGCCA	CAATATAGTCCAGGAGTTCAAAGATGGCCATGGTGGCAGGCCG	19	4097314	0.570062	12	FALSE	FALSE	0	Pkinase
GUIDES_sg1189	MAP2K2	ENSG00000126934.9	CAAGAACCCAGCGGAGCGGG	CCAGCCTCATCAAGAACCCAGCGGAGCGGGCGGCGGACCTGAA	19	4094476	0.561725	14	FALSE	FALSE	0	Pkinase
GUIDES_sg1190	MAP2K2	ENSG00000126934.9	GATGGATAGCCGGCCTGCCA	CAGGTCACGGGATGGATAGCCGGCCTGCCATGGTGGCCATCTT	19	4097303	0.559746	12	FALSE	FALSE	0	Pkinase
GUIDES_sg1191	MAP2K3	ENSG00000034152.14	AGTGAAGTCCACAAACTCGG	ACCACTGAGCAGTGAAGTCCACAAACTCGGGGGGGGAGAAACG	17	21215481	0.732388	14	FALSE	FALSE	0	Pkinase
GUIDES_sg1192	MAP2K3	ENSG00000034152.14	GGTTCCCTTACGAGTCCTGG	GCCATCCTGCGGTTCCCTTACGAGTCCTGGGGGGGGACCCCGT	17	21215492	0.721649	14	FALSE	FALSE	0	Pkinase
GUIDES_sg1193	MAP2K3	ENSG00000034152.14	AAACTCGGGGGAGAAACGGT	TGAAGTCCACAAACTCGGGGGAGAAACGGTCGGCGGCTGGGAG	17	21215493	0.695942	14	FALSE	FALSE	0	Pkinase
GUIDES_sg1194	MAP2K3	ENSG00000034152.14	CAATGTCCTTATCAACAAGG	TGAAGCCCTCCAATGTCCTTATCAACAAGGAGGAGGGCCATGT	17	21207770	0.676091	12	FALSE	FALSE	0	Pkinase
GUIDES_sg1195	MAP2K3	ENSG00000034152.14	TGGCTACTTGGTGGACTCTG	TTGGCATCAGTGGCTACTTGGTGGACTCTGTGGTGGCCAAGAC	17	21207824	0.660524	12	FALSE	FALSE	0	Pkinase
GUIDES_sg1196	MAP2K3	ENSG00000034152.14	GGACTCTGTGGCCAAGACGA	GCTACTTGGTGGACTCTGTGGCCAAGACGATGGTGGATGCCGG	17	21207836	0.62567	12	FALSE	FALSE	0	Pkinase
GUIDES_sg1197	MAP2K4	ENSG00000065559.10	TGGATAAGGAAATCGGCCTG	TATTCCACTTTGGATAAGGAAATCGGCCTGTGGTGGCCAACTC	17	12032591	0.69993	12	FALSE	FALSE	0	Pkinase
GUIDES_sg1198	MAP2K4	ENSG00000065559.10	CAACTAACACAAGTCGTGAA	TGTATTTGATCAACTAACACAAGTCGTGAAAGGAGGAGATCCT	17	12032529	0.648408	12	FALSE	FALSE	0	Pkinase
GUIDES_sg1199	MAP2K4	ENSG00000065559.10	TCCTCAGAATTACTCAGCTG	GAATTCCCTTTCCTCAGAATTACTCAGCTGCGGCGGAGGATCT	17	12032517	0.635483	12	FALSE	FALSE	0	Pkinase
GUIDES_sg1200	MAP2K4	ENSG00000065559.10	GACCCAAGCGCATCACGACA	TGAAAGAATAGACCCAAGCGCATCACGACAAGGAGGATATGAT	17	12028642	0.619672	11	FALSE	FALSE	0	Pkinase
GUIDES_sg1201	MAP2K4	ENSG00000065559.10	CTGTCCAGAAGAATATTGGA	ATTTCCACTTCTGTCCAGAAGAATATTGGAAGGAGGTTTGATA	17	12016666	0.601083	10	FALSE	FALSE	0	Pkinase
GUIDES_sg1202	MAP2K4	ENSG00000065559.10	TTACGAAGGATGAATCCAAA	TTACGAAGGATGAATCCAAAAGGAGGCCAAAGT	17	12043177	0.567071	13	FALSE	FALSE	0	Pkinase
GUIDES_sg1203	MAP2K5	ENSG00000137764.15	CCGAGAACTCTCCAACTGGA	ACAAATGGCTCCGAGAACTCTCCAACTGGAAGGAGGACGGGCG	15	68061987	0.656356	29	FALSE	FALSE	0	Pkinase
GUIDES_sg1204	MAP2K5	ENSG00000137764.15	GAACTCTCCAACTGGAAGGA	ATGGCTCCGAGAACTCTCCAACTGGAAGGACGGCGGGCGAATC	15	68061991	0.582916	29	FALSE	FALSE	0	Pkinase
GUIDES_sg1205	MAP2K5	ENSG00000137764.15	GATTCGCCCGTCCTTCCAGT	GATTCGCCCGTCCTTCCAGTTGGTGGAGAGTTC	15	68061959	0.582592	29	FALSE	FALSE	0	Pkinase
GUIDES_sg1206	MAP2K5	ENSG00000137764.15	TGCGAAAACAGCCAAAAGAA	TGCGAAAACAGCCAAAAGAAAGGAGGCCAGCAC	15	68065066	0.573363	30	FALSE	FALSE	0	Pkinase
GUIDES_sg1207	MAP2K5	ENSG00000137764.15	CAACAATGCACTGCAGAAGC	CTCACCTCATCAACAATGCACTGCAGAAGCTGGTGGAGAGGCT	15	68040931	0.480258	28	FALSE	FALSE	0.36201	Pkinase
GUIDES_sg1208	MAP2K5	ENSG00000137764.15	TCAGGTGCTGGCCTTTCTTT	CATCAATTCTTCAGGTGCTGGCCTTTCTTTTGGTGGCTGTTTT	15	68065074	0.240413	30	FALSE	FALSE	0.163636	Pkinase
GUIDES_sg1209	MAP2K6	ENSG00000108984.9	ATGAATCATAGGGAAATCGA	GGAGTTCCCCATGAATCATAGGGAAATCGAAGGAGGATGGCCA	17	67522833	0.639753	13	FALSE	FALSE	0	Pkinase
GUIDES_sg1210	MAP2K6	ENSG00000108984.9	ATCATAGGGAAATCGAAGGA	TTCCCCATGAATCATAGGGAAATCGAAGGATGGTGGCCAACTC	17	67522837	0.607457	13	FALSE	FALSE	0	Pkinase
GUIDES_sg1211	MAP2K6	ENSG00000108984.9	AATGTACTCATCAATGCTCT	CAAGCCTTCTAATGTACTCATCAATGCTCTCGGCGGTCAAGTG	17	67519688	0.6027	11	FALSE	FALSE	0	Pkinase_Tyr
GUIDES_sg1212	MAP2K6	ENSG00000108984.9	TAAAGAAGAATTCCAAAGAA	TAAAGAAGAATTCCAAAGAACGGCGGCCTACAT	17	67532277	0.592328	14	FALSE	FALSE	0	Pkinase
GUIDES_sg1213	MAP2K6	ENSG00000108984.9	TCTGCTGGGAGTTGTGGCGA	AGAGAACTTGTCTGCTGGGAGTTGTGGCGATGGTGGCTCCTCT	17	67522769	0.534089	13	FALSE	FALSE	0	Pkinase
GUIDES_sg1214	MAP2K6	ENSG00000108984.9	GTTGCTAAAACAATTGATGC	GGTGGACTCTGTTGCTAAAACAATTGATGCAGGAGGTTGCAAA	17	67519760	0.512841	11	FALSE	FALSE	0	Pkinase_Tyr
GUIDES_sg1215	MAP2K7	ENSG00000076984.13	CATTCTGGGCAAGATGACAG	TCCCCGAGCGCATTCTGGGCAAGATGACAGTGGTGGCGGTGAG	19	7975683	0.692136	7	FALSE	FALSE	0	Pkinase
GUIDES_sg1216	MAP2K7	ENSG00000076984.13	GCACGATGTAGGGGCAGTCG	CCAAAGCACTGCACGATGTAGGGGCAGTCGTGGTGGCTCTTCA	19	7975383	0.614415	6	FALSE	FALSE	0	Pkinase
GUIDES_sg1217	MAP2K7	ENSG00000076984.13	CCAGGCTCCATACGTCGGCC	AACGAGATGCCCAGGCTCCATACGTCGGCCCGGCGGATGTCAT	19	7976165	0.56673	9	FALSE	FALSE	0	Pkinase
GUIDES_sg1218	MAP2K7	ENSG00000076984.13	AATGCGGCGCTCCGGGAACA	AATGCGGCGCTCCGGGAACAAGGAGGAGGAGAA	19	7975359	0.565247	6	FALSE	FALSE	0	Pkinase
GUIDES_sg1219	MAP2K7	ENSG00000076984.13	CATCCTCATGGACCTGGATG	AGAACAAGCGCATCCTCATGGACCTGGATGTGGTGGTGCTGAA	19	7975395	0.558656	6	FALSE	FALSE	0	Pkinase
GUIDES_sg1220	MAP2K7	ENSG00000076984.13	CCGGATGTCATAGTCCGGCT	ATACGTCGGCCCGGATGTCATAGTCCGGCTTGGTGGTGGGGTC	19	7976184	0.54939	9	FALSE	FALSE	0	Pkinase
GUIDES_sg1221	MAP3K1	ENSG00000095015.5	TGGCTTGTGCAAAACCACCA	ATTATAGAAATGGCTTGTGCAAAACCACCATGGTGGAATGCAG	5	56184139	0.674162	19	FALSE	FALSE	0	Pkinase_Tyr
GUIDES_sg1222	MAP3K1	ENSG00000095015.5	TGTTTTTCTGCATTCCATGG	ATGATTGGAGTGTTTTTCTGCATTCCATGGTGGTGGTTTTGCA	5	56184100	0.629398	19	FALSE	FALSE	0	Pkinase_Tyr
GUIDES_sg1223	MAP3K1	ENSG00000095015.5	GTAATTGCTCTTCTCACACG	TGAAGAGATTGTAATTGCTCTTCTCACACGTGGTGGCTCCCAA	5	56180535	0.61411	16	FALSE	FALSE	0	Pkinase_Tyr
GUIDES_sg1224	MAP3K1	ENSG00000095015.5	TAAGAGGTCAACAGTATGGA	TAAGAGGTCAACAGTATGGAAGGAGGAGCTGTG	5	56184076	0.612116	19	FALSE	FALSE	0	Pkinase_Tyr
GUIDES_sg1225	MAP3K1	ENSG00000095015.5	TGGCTGAAAGGTCAACAGAT	AGACACTGAATGGCTGAAAGGTCAACAGATAGGAGGCCTTGGA	5	56179433	0.60788	15	FALSE	FALSE	0	Pkinase
GUIDES_sg1226	MAP3K1	ENSG00000095015.5	TGATGTTTGGATGATTCAGA	AACATCCTAATGATGTTTGGATGATTCAGATGGTGGCTCATCA	5	56180573	0.559142	16	FALSE	FALSE	0	Pkinase_Tyr
GUIDES_sg1227	MAP3K10	ENSG00000130758.3	TCTTGAGCACCGTGTCTGCG	AAGTCCGTGATCTTGAGCACCGTGTCTGCGAGGAGGTTGTGGT	19	40704428	0.68595	2	FALSE	FALSE	0	Pkinase
GUIDES_sg1228	MAP3K10	ENSG00000130758.3	GACCACCAAGATGAGCGCTG	AGTGGCACAAGACCACCAAGATGAGCGCTGCGGCGGGGACCTA	19	40704389	0.65578	2	FALSE	FALSE	0	Pkinase
GUIDES_sg1229	MAP3K10	ENSG00000130758.3	ATTTCGGTAGCATCTTGAAG	GGGCGGCCAGATTTCGGTAGCATCTTGAAGCGGCGGCTTGAAG	19	40711080	0.644763	4	FALSE	FALSE	0	Pkinase
GUIDES_sg1230	MAP3K10	ENSG00000130758.3	GAACCACAACCTCGCAGACA	AGGCCATCGAGAACCACAACCTCGCAGACACGGCGGTGCTCAA	19	40704323	0.644234	2	FALSE	FALSE	0	Pkinase
GUIDES_sg1231	MAP3K10	ENSG00000130758.3	TACCGAAATCTGGCCGCCCG	TTCAAGATGCTACCGAAATCTGGCCGCCCGTGGTGGGGGTCTG	19	40711181	0.517795	4	FALSE	FALSE	0	Pkinase
GUIDES_sg1232	MAP3K10	ENSG00000130758.3	TTCAAGATGCTACCGAAATC	TTCAAGCCGCTTCAAGATGCTACCGAAATCTGGTGGCCGCCCG	19	40711171	0.415276	4	FALSE	FALSE	0	Pkinase
GUIDES_sg1233	MAP3K11	ENSG00000173327.3	CTACGCCATAGGCCACAGCA	TTGTTAACAGCTACGCCATAGGCCACAGCAAGGAGGCAGTCAA	11	65375478	0.736827	4	FALSE	FALSE	0	Pkinase
GUIDES_sg1234	MAP3K11	ENSG00000173327.3	ACTGCCCTTAGAGAAGGTGG	TCCAGACGTCACTGCCCTTAGAGAAGGTGGAGGAGGCCTTGAT	11	65375769	0.656937	3	FALSE	FALSE	0	Pkinase
GUIDES_sg1235	MAP3K11	ENSG00000173327.3	ACCGGGGAGGTGCCATACCG	GGAACTGCTGACCGGGGAGGTGCCATACCGTGGTGGCATTGAC	11	65375440	0.649521	4	FALSE	FALSE	0	Pkinase
GUIDES_sg1236	MAP3K11	ENSG00000173327.3	GCCCGCGGCACTCATTTGTG	AGGCGTAGGTGCCCGCGGCACTCATTTGTGTGGTGGTTTTGTG	11	65375826	0.619656	3	FALSE	FALSE	0	Pkinase
GUIDES_sg1237	MAP3K11	ENSG00000173327.3	CATCCAGGCGTAGGTGCCCG	CCTCAGGAGCCATCCAGGCGTAGGTGCCCGCGGCGGCACTCAT	11	65375811	0.613353	3	FALSE	FALSE	0	Pkinase
GUIDES_sg1238	MAP3K11	ENSG00000173327.3	AGGCAGTCAATGCCACGGTA	GGCCACAGCAAGGCAGTCAATGCCACGGTATGGTGGCACCTCC	11	65375498	0.584242	4	FALSE	FALSE	0	Pkinase
GUIDES_sg1239	MAP3K12	ENSG00000139625.8	GGTCATGATGAAGCCCACGG	CGGAGCAGGAGGTCATGATGAAGCCCACGGAGGAGGGCGGGAG	12	53876706	0.721172	13	FALSE	FALSE	0
GUIDES_sg1240	MAP3K12	ENSG00000139625.8	CCTTCACCAGGCCCTACTGG	AAGCCCCACACCTTCACCAGGCCCTACTGGAGGAGGAGGTGGT	12	53876486	0.687777	13	FALSE	FALSE	0
GUIDES_sg1241	MAP3K12	ENSG00000139625.8	TCACCAGGACGGAGTCGCCG	GGGCCCCCCCTCACCAGGACGGAGTCGCCGTGGTGGCAAGACC	12	53876459	0.682832	13	FALSE	FALSE	0
GUIDES_sg1242	MAP3K12	ENSG00000139625.8	CACACCCCAGATAATGGCTG	TGTTGCTTCCCACACCCCAGATAATGGCTGAGGAGGAATCTAC	12	53878933	0.620615	8	FALSE	FALSE	0	Pkinase_Tyr
GUIDES_sg1243	MAP3K12	ENSG00000139625.8	GTGCCCTCCAGTTGCCCAGA	CCATCTGCCCGTGCCCTCCAGTTGCCCAGATGGTGGTTTCAAG	12	53878968	0.514815	8	FALSE	FALSE	0	Pkinase_Tyr
GUIDES_sg1244	MAP3K12	ENSG00000139625.8	AACTGGAGGGCACGGGCAGA	CCATCTGGGCAACTGGAGGGCACGGGCAGATGGTGGAGACTGT	12	53878896	0.494432	8	FALSE	FALSE	0	Pkinase_Tyr
GUIDES_sg1245	MAP3K13	ENSG00000073803.9	ACGGAAGAAAATGAATTCAG	TTCTGAGAAAACGGAAGAAAATGAATTCAGCGGCGGCTGTAGG	3	185191464	0.701173	15	FALSE	FALSE	0
GUIDES_sg1246	MAP3K13	ENSG00000073803.9	TGTAGGTCTGAGTCATCCCT	ATTCAGCGGCTGTAGGTCTGAGTCATCCCTCGGCGGCACCTCT	3	185191488	0.695877	15	FALSE	FALSE	0
GUIDES_sg1247	MAP3K13	ENSG00000073803.9	CATCCCAGACTCAATATGCA	CCAGAGTCACCATCCCAGACTCAATATGCACGGCGGACAGGAC	3	185191095	0.689584	15	FALSE	FALSE	0
GUIDES_sg1248	MAP3K13	ENSG00000073803.9	GTCTGCATCCCAGATTTGTG	TCACCGTTTGGTCTGCATCCCAGATTTGTGAGGAGGCACTCCT	3	185184639	0.591933	14	FALSE	FALSE	0
GUIDES_sg1249	MAP3K13	ENSG00000073803.9	TATCATCCATCCCAATGCCA	CTGTTCGTCCTATCATCCATCCCAATGCCATGGTGGAGAAACT	3	185184693	0.590848	14	FALSE	FALSE	0
GUIDES_sg1250	MAP3K13	ENSG00000073803.9	GGGTGTCGTTTGTAGGTCCC	AGGACGAACAGGGTGTCGTTTGTAGGTCCCAGGAGGATACTTC	3	185184720	0.574158	14	FALSE	FALSE	0
GUIDES_sg1251	MAP3K2	ENSG00000169967.12	ACAGAGGTAGACCCTTCCAA	CAACATCATAACAGAGGTAGACCCTTCCAAAGGAGGCTCCTTG	2	128075839	0.729368	14	FALSE	FALSE	0	Pkinase
GUIDES_sg1252	MAP3K2	ENSG00000169967.12	CTGTATCAACATCATAACAG	AATTCTCTTCCTGTATCAACATCATAACAGAGGAGGTAGACCC	2	128075823	0.724275	14	FALSE	FALSE	0	Pkinase
GUIDES_sg1253	MAP3K2	ENSG00000169967.12	ATACACCCGTCAGATTCTGG	TGACTAGGAAATACACCCGTCAGATTCTGGAGGAGGGTGTCCA	2	128072408	0.676695	16	FALSE	FALSE	0	Pkinase
GUIDES_sg1254	MAP3K2	ENSG00000169967.12	CTCTTACTGAGAATGTGACT	GCATATGGCGCTCTTACTGAGAATGTGACTAGGAGGAAATACA	2	128072383	0.631225	16	FALSE	FALSE	0	Pkinase
GUIDES_sg1255	MAP3K2	ENSG00000169967.12	GACAGGAATGAAGTCTGTCA	GTCTCTCAGGGACAGGAATGAAGTCTGTCACGGCGGGCACACC	2	128066268	0.590811	17	FALSE	FALSE	0	Pkinase
GUIDES_sg1256	MAP3K2	ENSG00000169967.12	TCAACAGGCAACGTCAAACT	CCTGCGAGATTCAACAGGCAACGTCAAACTAGGAGGAGATTTT	2	128066200	0.579927	17	FALSE	FALSE	0	Pkinase
GUIDES_sg1257	MAP3K3	ENSG00000198909.3	GCGTGACCCGAAAGTACACG	CTGACAGAGAGCGTGACCCGAAAGTACACGCGGCGGCAGATCC	17	61769158	0.765859	17	FALSE	FALSE	0	Pkinase_Tyr
GUIDES_sg1258	MAP3K3	ENSG00000198909.3	GCACAAATAGACCCTGCCGA	CCACGTCATAGCACAAATAGACCCTGCCGAAGGAGGCACCCTG	17	61767718	0.676737	15	FALSE	FALSE	0	Pkinase_Tyr
GUIDES_sg1259	MAP3K3	ENSG00000198909.3	GGTCTATTTGTGCTATGACG	CCTTCGGCAGGGTCTATTTGTGCTATGACGTGGTGGACACGGG	17	61767704	0.672546	15	FALSE	FALSE	0	Pkinase_Tyr
GUIDES_sg1260	MAP3K3	ENSG00000198909.3	TTTGTGCTATGACGTGGACA	GCAGGGTCTATTTGTGCTATGACGTGGACACGGCGGGACGTGA	17	61767710	0.603674	15	FALSE	FALSE	0	Pkinase_Tyr
GUIDES_sg1261	MAP3K3	ENSG00000198909.3	ACAGCAACATGATTGTTCAC	TCCTACCTGCACAGCAACATGATTGTTCACCGGCGGGACATTA	17	61769209	0.546638	17	FALSE	FALSE	0	Pkinase_Tyr
GUIDES_sg1262	MAP3K3	ENSG00000198909.3	AAAGACCAGTTGAAGGCTTA	GGGCTCGGTGAAAGACCAGTTGAAGGCTTACGGCGGTGCTCTG	17	61769121	0.533313	17	FALSE	FALSE	0	Pkinase_Tyr
GUIDES_sg1263	MAP3K4	ENSG00000085511.15	ATGGTCGAGGAGCTGGCTGG	TGACAAACGAATGGTCGAGGAGCTGGCTGGCGGCGGTCCATCT	6	161536186	0.686578	30	FALSE	FALSE	0	Pkinase
GUIDES_sg1264	MAP3K4	ENSG00000085511.15	CGATGAGGGGACTTTAGAAG	TGGAGTACTGCGATGAGGGGACTTTAGAAGAGGAGGTGTCAAG	6	161530835	0.658533	27	FALSE	FALSE	0	Pkinase
GUIDES_sg1265	MAP3K4	ENSG00000085511.15	GGACTTTAGAAGAGGTGTCA	TGCGATGAGGGGACTTTAGAAGAGGTGTCAAGGAGGCTGGGAC	6	161530843	0.645221	27	FALSE	FALSE	0	Pkinase
GUIDES_sg1266	MAP3K4	ENSG00000085511.15	CAGTTTGATTAATCCAGATG	CAAAATCTCCCAGTTTGATTAATCCAGATGAGGAGGTAAGGAA	6	161532969	0.626183	28	FALSE	FALSE	0	Pkinase
GUIDES_sg1267	MAP3K4	ENSG00000085511.15	CCTTGACAAACGAATGGTCG	CCTTGACAAACGAATGGTCGAGGAGGAGCTGGC	6	161536173	0.624229	30	FALSE	FALSE	0	Pkinase
GUIDES_sg1268	MAP3K4	ENSG00000085511.15	GAAGTCATCACTCGTGCCAA	CATGGCACCTGAAGTCATCACTCGTGCCAAAGGAGGAGAGGGC	6	161533733	0.614195	29	FALSE	FALSE	0	Pkinase
GUIDES_sg1269	MAP3K5	ENSG00000197442.8	GCATCTTCAATGACAGCCTG	GGTAGCCACAGCATCTTCAATGACAGCCTGAGGAGGTCTTCGG	6	136888899	0.716904	27	FALSE	FALSE	0
GUIDES_sg1270	MAP3K5	ENSG00000197442.8	ACTGAGCGTGCTCACGCCTG	ACACAGTAGAACTGAGCGTGCTCACGCCTGAGGAGGTAGCCAC	6	136888868	0.684658	27	FALSE	FALSE	0
GUIDES_sg1271	MAP3K5	ENSG00000197442.8	TCCATTCACTCTCAGCCAGT	CTTCATCAGCTCCATTCACTCTCAGCCAGTCGGCGGTAAGTTC	6	136882714	0.640374	29	FALSE	FALSE	0
GUIDES_sg1272	MAP3K5	ENSG00000197442.8	ATGATTCCCAGAGTGCTCAC	ACTGTGTCTCATGATTCCCAGAGTGCTCACCGGCGGTCACTGA	6	136888965	0.631787	27	FALSE	FALSE	0
GUIDES_sg1273	MAP3K5	ENSG00000197442.8	AAGATTCTGAACTTACCGAC	ACAAATACTGAAGATTCTGAACTTACCGACTGGTGGCTGAGAG	6	136882741	0.619288	29	FALSE	FALSE	0
GUIDES_sg1274	MAP3K5	ENSG00000197442.8	GATTACTGGAAGAATTGGTT	GATTACTGGAAGAATTGGTTCGGCGGAAAGAGA	6	136883659	0.543786	28	FALSE	FALSE	0
GUIDES_sg1275	MAP3K6	ENSG00000142733.10	GTAGATGAGGTCATCTCGAG	TGATGCGGGTGTAGATGAGGTCATCTCGAGTGGTGGCATAGGT	1	27682190	0.707317	28	FALSE	FALSE	0
GUIDES_sg1276	MAP3K6	ENSG00000142733.10	TGGCATAGGTGAGCAGAGTG	TCATCTCGAGTGGCATAGGTGAGCAGAGTGTGGTGGAGGGTGA	1	27682210	0.681802	28	FALSE	FALSE	0
GUIDES_sg1277	MAP3K6	ENSG00000142733.10	TTACTCAGCTCCTCTGACCT	GTCCCCTTCATTACTCAGCTCCTCTGACCTCGGCGGTGAGACC	1	27683214	0.654572	25	FALSE	FALSE	0
GUIDES_sg1278	MAP3K6	ENSG00000142733.10	CATAGGTGAGCAGAGTGTGG	TCTCGAGTGGCATAGGTGAGCAGAGTGTGGAGGAGGGTGAAGC	1	27682213	0.641022	28	FALSE	FALSE	0
GUIDES_sg1279	MAP3K6	ENSG00000142733.10	AGGCTCAGCTGCACCATCAG	TGCCCTCAAGAGGCTCAGCTGCACCATCAGAGGAGGAGCGGGG	1	27683121	0.637538	25	FALSE	FALSE	0
GUIDES_sg1280	MAP3K6	ENSG00000142733.10	CAGCTGCACCATCAGAGGAG	TCAAGAGGCTCAGCTGCACCATCAGAGGAGCGGCGGGGCCCTG	1	27683126	0.622737	25	FALSE	FALSE	0
GUIDES_sg1281	MAP3K7	ENSG00000135341.13	ACTTCGAGTTGGCTTTTCTG	TCCATGGATGACTTCGAGTTGGCTTTTCTGAGGAGGTTGGTCC	6	91233444	0.625652	13	FALSE	FALSE	0
GUIDES_sg1282	MAP3K7	ENSG00000135341.13	ATCAGATAACTCCATCCCAA	ATACCAATGGATCAGATAACTCCATCCCAATGGTGGCTTATCT	6	91229006	0.61822	14	FALSE	FALSE	0
GUIDES_sg1283	MAP3K7	ENSG00000135341.13	TGTAAGATAAGCCATTGGGA	GGTGATCCAGTGTAAGATAAGCCATTGGGATGGTGGAGTTATC	6	91229014	0.604484	14	FALSE	FALSE	0
GUIDES_sg1284	MAP3K7	ENSG00000135341.13	CTTTTCTGAGGTTGGTCCTG	TTCGAGTTGGCTTTTCTGAGGTTGGTCCTGAGGAGGTAGTAAT	6	91233456	0.599317	13	FALSE	FALSE	0
GUIDES_sg1285	MAP3K7	ENSG00000135341.13	GATTCTTTGGAGTTTGGGCA	CACTGCCATAGATTCTTTGGAGTTTGGGCACGGCGGTGCTAGA	6	91228269	0.585975	15	FALSE	FALSE	0
GUIDES_sg1286	MAP3K7	ENSG00000135341.13	AGCCAACTCGAAGTCATCCA	ACCTCAGAAAAGCCAACTCGAAGTCATCCATGGTGGACCCCTG	6	91233480	0.570972	13	FALSE	FALSE	0
GUIDES_sg1287	MAP3K8	ENSG00000107968.5	GTAGGTCTGCGGCTCTTGGG	TCATGTTTTAGTAGGTCTGCGGCTCTTGGGCGGCGGTGATTGG	10	30748329	0.687752	9	FALSE	FALSE	0	Pkinase
GUIDES_sg1288	MAP3K8	ENSG00000107968.5	CGTCTGCATGTGGATGAGCG	GTGGGGTGCCCGTCTGCATGTGGATGAGCGTGGTGGCCCCCAG	10	30747092	0.680085	8	FALSE	FALSE	0	Pkinase
GUIDES_sg1289	MAP3K8	ENSG00000107968.5	CGCAGACCTACTAAAACATG	GCCCAAGAGCCGCAGACCTACTAAAACATGAGGAGGCCCTGAA	10	30748313	0.679954	9	FALSE	FALSE	0	Pkinase
GUIDES_sg1290	MAP3K8	ENSG00000107968.5	CTCATGTTTTAGTAGGTCTG	GGTTCAGGGCCTCATGTTTTAGTAGGTCTGCGGCGGCTCTTGG	10	30748318	0.620635	9	FALSE	FALSE	0	Pkinase
GUIDES_sg1291	MAP3K8	ENSG00000107968.5	GGGTAGCGCTTCACCCAGGG	GGCTGAGCGAGGGTAGCGCTTCACCCAGGGTGGTGGGGTGCCC	10	30747063	0.58709	8	FALSE	FALSE	0	Pkinase
GUIDES_sg1292	MAP3K8	ENSG00000107968.5	GTGGGGTGCCCGTCTGCATG	TTCACCCAGGGTGGGGTGCCCGTCTGCATGTGGTGGATGAGCG	10	30747082	0.564643	8	FALSE	FALSE	0	Pkinase
GUIDES_sg1293	MAP3K9	ENSG00000006432.11	CTTAGCAGTCGCTTATGGAG	GCATTGATGGCTTAGCAGTCGCTTATGGAGTGGTGGCCATGAA	14	71216729	0.64934	6	FALSE	FALSE	0	Pkinase_Tyr
GUIDES_sg1294	MAP3K9	ENSG00000006432.11	TTGGGAGTTGCTGACTGGTG	GGGTGCTACTTTGGGAGTTGCTGACTGGTGAGGAGGTGCCCTT	14	71216684	0.63462	6	FALSE	FALSE	0	Pkinase_Tyr
GUIDES_sg1295	MAP3K9	ENSG00000006432.11	TCGTGAAAGATGGTCGTGAG	TCCAGGATATTCGTGAAAGATGGTCGTGAGTGGTGGGGATCAG	14	71215699	0.5898	7	FALSE	FALSE	0	Pkinase_Tyr
GUIDES_sg1296	MAP3K9	ENSG00000006432.11	TCCAGGATATTCGTGAAAGA	GGTTAGCTGGTCCAGGATATTCGTGAAAGATGGTGGTCGTGAG	14	71215689	0.55676	7	FALSE	FALSE	0	Pkinase_Tyr
GUIDES_sg1297	MAP3K9	ENSG00000006432.11	GGCACGTAGAAGGAATAGGA	AAAGGTTCTGGGCACGTAGAAGGAATAGGAAGGAGGGCGAGTT	14	71216696	0.548144	6	FALSE	FALSE	0	Pkinase_Tyr
GUIDES_sg1298	MAP3K9	ENSG00000006432.11	CTATGGTGGTTAGCTGGTCC	CCAGACTCCTCTATGGTGGTTAGCTGGTCCAGGAGGATATTCG	14	71215672	0.490615	7	FALSE	FALSE	0	Pkinase_Tyr
GUIDES_sg1299	MAP4K1	ENSG00000104814.8	GCTCACGCCGATGCACACAG	GCCGCCCGGGGCTCACGCCGATGCACACAGCGGCGGGCAGCTC	19	39087053	0.735971	25	FALSE	FALSE	0	CNH
GUIDES_sg1300	MAP4K1	ENSG00000104814.8	CCTGAACCGGAATGACCAGG	GCATCTTCATCCTGAACCGGAATGACCAGGAGGAGGCCACGCT	19	39090776	0.69679	21	FALSE	FALSE	0	CNH
GUIDES_sg1301	MAP4K1	ENSG00000104814.8	GCGCGCCAAAGCGCACCGTG	CAGCAAGAGAGCGCGCCAAAGCGCACCGTGTGGTGGAAGAGCA	19	39087001	0.692191	25	FALSE	FALSE	0	CNH
GUIDES_sg1302	MAP4K1	ENSG00000104814.8	GCATCGGCGTGAGCCCCGGG	CCCGCTGTGTGCATCGGCGTGAGCCCCGGGCGGCGGCCGGGGA	19	39087050	0.684887	25	FALSE	FALSE	0	CNH
GUIDES_sg1303	MAP4K1	ENSG00000104814.8	GATCCCCATGACCGAAGCGG	GCACACCTGAGATCCCCATGACCGAAGCGGTGGTGGAGGCCGT	19	39086357	0.621515	27	FALSE	FALSE	0	CNH
GUIDES_sg1304	MAP4K1	ENSG00000104814.8	TCTCAGGTGTGCGAAGTCCC	GTCATGGGGATCTCAGGTGTGCGAAGTCCCCGGCGGACTGGGG	19	39086329	0.55595	27	FALSE	FALSE	0	CNH
GUIDES_sg1305	MAP4K2	ENSG00000168067.7	AGGAGATCACAGATGAAACA	CAGGTGACCCAGGAGATCACAGATGAAACAAGGAGGATCTTCC	11	64557228	0.626854	30	FALSE	FALSE	0	CNH
GUIDES_sg1306	MAP4K2	ENSG00000168067.7	AGGCCAGCACACTGTCCTGC	TGGCTCCAGAAGGCCAGCACACTGTCCTGCAGGAGGCACACTA	11	64557424	0.598342	29	FALSE	FALSE	0	CNH
GUIDES_sg1307	MAP4K2	ENSG00000168067.7	TTGCATCCCATGGCTCCAGA	GGCTTCGGCCTTGCATCCCATGGCTCCAGAAGGAGGCCAGCAC	11	64557404	0.573984	29	FALSE	FALSE	0	CNH
GUIDES_sg1308	MAP4K2	ENSG00000168067.7	CAACATGCAGGGCGAGCCCA	TGAGGATTGTCAACATGCAGGGCGAGCCCACGGCGGCCACACT	11	64557695	0.567604	28	FALSE	FALSE	0	CNH
GUIDES_sg1309	MAP4K2	ENSG00000168067.7	AGTCTCGATGGGGAAATCAA	AGTCTCGATGGGGAAATCAAAGGAGGTCAGCTC	11	64557683	0.553628	28	FALSE	FALSE	0	CNH
GUIDES_sg1310	MAP4K2	ENSG00000168067.7	TGGGATGCAAGGCCGAAGCC	TCTGGAGCCATGGGATGCAAGGCCGAAGCCTGGTGGATACCAA	11	64557417	0.527405	29	FALSE	FALSE	0	CNH
GUIDES_sg1311	MAP4K3	ENSG00000011566.10	TATTCCCTCGAAGGTGTACA	TATTCCCTCGAAGGTGTACATGGTGGTTGTATG	2	39499643	0.631628	28	FALSE	FALSE	0	CNH
GUIDES_sg1312	MAP4K3	ENSG00000011566.10	TACAACCATGTACACCTTCG	GTTCATTACATACAACCATGTACACCTTCGAGGAGGGAATAGC	2	39499674	0.5809	28	FALSE	FALSE	0	CNH
GUIDES_sg1313	MAP4K3	ENSG00000011566.10	GTGCTAGCTTTCTGGAAACA	ACAAGACAGTGTGCTAGCTTTCTGGAAACATGGTGGAATGCAA	2	39481627	0.577678	35	FALSE	FALSE	0	CNH
GUIDES_sg1314	MAP4K3	ENSG00000011566.10	ACATGAGTAACATTTGTCTG	CAGTTGGGTTACATGAGTAACATTTGTCTGTGGTGGGGTATCT	2	39485720	0.550904	33	FALSE	FALSE	0	CNH
GUIDES_sg1315	MAP4K3	ENSG00000011566.10	GGATGGTATCTCTCTCCAGT	AAGCATACAAGGATGGTATCTCTCTCCAGTTGGTGGGTTACAT	2	39485694	0.533214	33	FALSE	FALSE	0	CNH
GUIDES_sg1316	MAP4K3	ENSG00000011566.10	AAGCTAGCACACTGTCTTGT	TGTTTCCAGAAAGCTAGCACACTGTCTTGTAGGAGGCACACTA	2	39481654	0.508576	35	FALSE	FALSE	0	CNH
GUIDES_sg1317	MAP4K4	ENSG00000071054.11	TTGCTAGTGGGTACAGAGAG	AGGAGTGAATTTGCTAGTGGGTACAGAGAGTGGTGGCCTGATG	2	102493492	0.683622	29	FALSE	FALSE	0	CNH
GUIDES_sg1318	MAP4K4	ENSG00000071054.11	ACAACCGTAGGGGATTTGGA	GCAGGGATGGACAACCGTAGGGGATTTGGAAGGAGGATGTGTA	2	102499124	0.667409	30	FALSE	FALSE	0	CNH
GUIDES_sg1319	MAP4K4	ENSG00000071054.11	ACATCCTTCCAAATCCCCTA	TATAATGTACACATCCTTCCAAATCCCCTACGGCGGTTGTCCA	2	102499048	0.66107	30	FALSE	FALSE	0	CNH
GUIDES_sg1320	MAP4K4	ENSG00000071054.11	CACATATGGAAGGATCACCA	TTTATGTAAACACATATGGAAGGATCACCAAGGAGGATGTAGT	2	102504357	0.652859	33	FALSE	FALSE	0	CNH
GUIDES_sg1321	MAP4K4	ENSG00000071054.11	CCAAGGATGTAGTTCTACAG	GGAAGGATCACCAAGGATGTAGTTCTACAGTGGTGGGGAGAGA	2	102504374	0.638644	33	FALSE	FALSE	0	CNH
GUIDES_sg1322	MAP4K4	ENSG00000071054.11	CCATTCCATCTGTATTGGGG	ACCAGAAGCTCCATTCCATCTGTATTGGGGAGGAGGATGATGA	2	102504361	0.638538	33	FALSE	FALSE	0	CNH
GUIDES_sg1323	MAPK1	ENSG00000100030.10	TGGAGCCCTGTACCAACGTG	ACATAATTTCTGGAGCCCTGTACCAACGTGTGGTGGCCACATA	22	22153341	0.693918	4	FALSE	FALSE	0	Pkinase
GUIDES_sg1324	MAPK1	ENSG00000100030.10	AATACTGCTCCAGATATGGG	CTCGGGTCGTAATACTGCTCCAGATATGGGTGGTGGGCCAGAG	22	22127198	0.668625	7	FALSE	FALSE	0	Pkinase
GUIDES_sg1325	MAPK1	ENSG00000100030.10	CATGGCACCTTATTTTTGTG	CAGCCTGTTCCATGGCACCTTATTTTTGTGTGGTGGAAGAGAA	22	22142597	0.611788	6	FALSE	FALSE	0	Pkinase
GUIDES_sg1326	MAPK1	ENSG00000100030.10	TTTGGGAACAGCCTGTTCCA	GGAGTCAGCATTTGGGAACAGCCTGTTCCATGGTGGCACCTTA	22	22142579	0.594869	6	FALSE	FALSE	0	Pkinase
GUIDES_sg1327	MAPK1	ENSG00000100030.10	CACACAAAAATAAGGTGCCA	CTTTCTCTTCCACACAAAAATAAGGTGCCATGGTGGAACAGGC	22	22142643	0.593463	6	FALSE	FALSE	0	Pkinase
GUIDES_sg1328	MAPK1	ENSG00000100030.10	GATTGAAGTAGAACAGGCTC	CACACAAGAGGATTGAAGTAGAACAGGCTCTGGTGGCCCACCC	22	22127227	0.555889	7	FALSE	FALSE	0	Pkinase
GUIDES_sg1329	MAPK10	ENSG00000109339.14	CCCAGATTCCCTCTTCCCAG	CCAAACTCTTCCCAGATTCCCTCTTCCCAGCGGCGGACTCCGA	4	86989081	0.679277	29	FALSE	FALSE	0	Pkinase
GUIDES_sg1330	MAPK10	ENSG00000109339.14	CCCAGCAAAAAGAATATCAG	TAGTGATTGACCCAGCAAAAAGAATATCAGTGGTGGACGACGC	4	86985481	0.651991	30	FALSE	FALSE	0	Pkinase
GUIDES_sg1331	MAPK10	ENSG00000109339.14	ACCCACAGTAAGAAACTATG	AGAAATTGCAACCCACAGTAAGAAACTATGTGGTGGAGAATCG	4	86989015	0.633847	29	FALSE	FALSE	0	Pkinase
GUIDES_sg1332	MAPK10	ENSG00000109339.14	GGAGAATCGGCCCAAGTATG	GAAACTATGTGGAGAATCGGCCCAAGTATGCGGCGGGACTCAC	4	86989036	0.564664	29	FALSE	FALSE	0	Pkinase
GUIDES_sg1333	MAPK10	ENSG00000109339.14	GTTGATGTAGGGATGCTGTA	CATACCAGACGTTGATGTAGGGATGCTGTAAGGAGGCGTCGTC	4	86985468	0.542294	30	FALSE	FALSE	0	Pkinase
GUIDES_sg1334	MAPK10	ENSG00000109339.14	TTGACAACAAGTCCCTGGCT	ACTAGCATCTTTGACAACAAGTCCCTGGCTTGGTGGCTGGCTG	4	86985536	0.542256	30	FALSE	FALSE	0	Pkinase
GUIDES_sg1335	MAPK11	ENSG00000185386.10	CAGGTCGGCGCCCATCAGGG	CGATGTTGTTCAGGTCGGCGCCCATCAGGGTGGTGGTCACCAA	22	50705897	0.688678	5	FALSE	FALSE	0	Pkinase
GUIDES_sg1336	MAPK11	ENSG00000185386.10	GACCTGAGCAGCATCTTCCG	GCCCCAGAAGGACCTGAGCAGCATCTTCCGTGGTGGAGCCAAC	22	50704072	0.682552	8	FALSE	FALSE	0	Pkinase
GUIDES_sg1337	MAPK11	ENSG00000185386.10	CCAGAGGGTCAGTGCAGCTG	TGGACAGTGACCAGAGGGTCAGTGCAGCTGAGGAGGCACTGGC	22	50703809	0.659284	9	FALSE	FALSE	0	Pkinase
GUIDES_sg1338	MAPK11	ENSG00000185386.10	CACGCCGGCCACGTCCATCG	TGGACGTCTTCACGCCGGCCACGTCCATCGAGGAGGACTTCAG	22	50706040	0.643995	4	FALSE	FALSE	0	Pkinase
GUIDES_sg1339	MAPK11	ENSG00000185386.10	GCTTCTGGACGTCTTCACGC	AGGTCATCGGGCTTCTGGACGTCTTCACGCCGGCGGCCACGTC	22	50706025	0.642595	4	FALSE	FALSE	0	Pkinase
GUIDES_sg1340	MAPK11	ENSG00000185386.10	CACTTCGCTGAAGTCCTCGA	CACTTCGCTGAAGTCCTCGATGGTGGACGTGGC	22	50706016	0.628483	4	FALSE	FALSE	0	Pkinase
GUIDES_sg1341	MAPK12	ENSG00000188130.9	CAGTGAGATGACTGGGTACG	GGCAGGCAGACAGTGAGATGACTGGGTACGTGGTGGTGACCCG	22	50694565	0.713574	9	FALSE	FALSE	0	Pkinase_Tyr
GUIDES_sg1342	MAPK12	ENSG00000188130.9	TGACTGGGTACGTGGTGACC	GACAGTGAGATGACTGGGTACGTGGTGACCCGGCGGTGGTACC	22	50694573	0.642883	9	FALSE	FALSE	0	Pkinase_Tyr
GUIDES_sg1343	MAPK12	ENSG00000188130.9	CGCTGCACAAACTCAGCCGG	GCTCTGCAGCCGCTGCACAAACTCAGCCGGAGGAGGCGTCCCC	22	50694079	0.628256	11	FALSE	FALSE	0	Pkinase
GUIDES_sg1344	MAPK12	ENSG00000188130.9	CCTTCTTCTCCAATTCGGGG	GAGGCAAAATCCTTCTTCTCCAATTCGGGGAGGAGGCCCTTCA	22	50693937	0.623996	12	FALSE	FALSE	0	Pkinase
GUIDES_sg1345	MAPK12	ENSG00000188130.9	GCTTGCATTGGTCAGGATAG	TACCCAGAGGGCTTGCATTGGTCAGGATAGAGGAGGCAAAATC	22	50693908	0.60621	12	FALSE	FALSE	0	Pkinase
GUIDES_sg1346	MAPK12	ENSG00000188130.9	CATCCAATTCAAGATGACCT	GCGTGTAGCGCATCCAATTCAAGATGACCTCGGCGGGAGCCCG	22	50694549	0.587019	9	FALSE	FALSE	0	Pkinase_Tyr
GUIDES_sg1347	MAPK13	ENSG00000156711.12	CGCCGAGATGACTGGCTACG	GACATGCAGACGCCGAGATGACTGGCTACGTGGTGGTGACCCG	6	36104484	0.72538	9	FALSE	FALSE	0	Pkinase
GUIDES_sg1348	MAPK13	ENSG00000156711.12	AAACTCCGTGCCAGGCACCC	GCTTCTGCACAAACTCCGTGCCAGGCACCCCGGCGGTCACTTT	6	36106185	0.633953	11	FALSE	FALSE	0	Pkinase
GUIDES_sg1349	MAPK13	ENSG00000156711.12	GGTTGTAGTGCATCCAGCTG	TGACCTGTCTGGTTGTAGTGCATCCAGCTGAGGAGGATCACCT	6	36104458	0.615635	9	FALSE	FALSE	0	Pkinase
GUIDES_sg1350	MAPK13	ENSG00000156711.12	TGAGGAGAAGATCCAGTACC	TGGAGTTCAGTGAGGAGAAGATCCAGTACCTGGTGGTGTATCA	6	36103609	0.615551	6	FALSE	FALSE	0	Pkinase
GUIDES_sg1351	MAPK13	ENSG00000156711.12	AGGCAACCTGGCTGTGAATG	ACCTGAAGCCAGGCAACCTGGCTGTGAATGAGGAGGACTGTGA	6	36104291	0.609616	8	FALSE	FALSE	0	Pkinase
GUIDES_sg1352	MAPK13	ENSG00000156711.12	CTTTGAGCATCTGATACACC	ACCTTAAGGCCTTTGAGCATCTGATACACCAGGAGGTACTGGA	6	36103557	0.605208	6	FALSE	FALSE	0	Pkinase
GUIDES_sg1353	MAPK14	ENSG00000112062.6	CTCAGATAAGAGAATTACAG	TTGTATTGGACTCAGATAAGAGAATTACAGCGGCGGCCCAAGC	6	36075285	0.675539	14	FALSE	FALSE	0	Pkinase
GUIDES_sg1354	MAPK14	ENSG00000112062.6	GAGCAAAGTAGGCATGTGCA	TCGTGGTACTGAGCAAAGTAGGCATGTGCAAGGAGGGCTTGGG	6	36075338	0.617808	14	FALSE	FALSE	0	Pkinase
GUIDES_sg1355	MAPK14	ENSG00000112062.6	ATAATGGCCGAGCTGTTGAC	AGTGGGATGCATAATGGCCGAGCTGTTGACTGGTGGAAGAACA	6	36044356	0.587164	10	FALSE	FALSE	0	Pkinase_Tyr
GUIDES_sg1356	MAPK14	ENSG00000112062.6	ATCGTGGTACTGAGCAAAGT	CATCATCAGGATCGTGGTACTGAGCAAAGTAGGAGGCATGTGC	6	36075327	0.550009	14	FALSE	FALSE	0	Pkinase
GUIDES_sg1357	MAPK14	ENSG00000112062.6	TCATTCACAGCTAGATTACT	CTCACAGTCTTCATTCACAGCTAGATTACTAGGAGGTTTTAGG	6	36041861	0.508949	8	FALSE	FALSE	0	Pkinase_Tyr
GUIDES_sg1358	MAPK14	ENSG00000112062.6	ACATTCGCAAAGTTCATCTT	ACCAATAAATACATTCGCAAAGTTCATCTTCGGCGGCATCTGA	6	36070390	0.45546	13	FALSE	FALSE	0	Pkinase
GUIDES_sg1359	MAPK15	ENSG00000181085.10	CCAGGCCGTGACAGAGTACG	GGCCTGAGGACCAGGCCGTGACAGAGTACGTGGTGGCCACACG	8	144801277	0.700925	6	FALSE	FALSE	0	Pkinase_Tyr
GUIDES_sg1360	MAPK15	ENSG00000181085.10	GAACGTTCTTGGCTGCACGG	TTCTGCCTGGGAACGTTCTTGGCTGCACGGGGGGGGGACTCTG	8	144803836	0.675818	13	FALSE	FALSE	0
GUIDES_sg1361	MAPK15	ENSG00000181085.10	ACGCTGGTACCGAGCACCGG	ACGTGGCCACACGCTGGTACCGAGCACCGGAGGAGGTGCTGCT	8	144801304	0.64982	6	FALSE	FALSE	0	Pkinase_Tyr
GUIDES_sg1362	MAPK15	ENSG00000181085.10	CTCGAGAGAGAAGGGCCCGG	GCAGCGGCACCTCGAGAGAGAAGGGCCCGGAGGAGGGTGTCTC	8	144803452	0.644892	12	FALSE	FALSE	0
GUIDES_sg1363	MAPK15	ENSG00000181085.10	TGTGGCCACGTACTCTGTCA	GGTACCAGCGTGTGGCCACGTACTCTGTCACGGCGGCCTGGTC	8	144801223	0.63881	6	FALSE	FALSE	0	Pkinase_Tyr
GUIDES_sg1364	MAPK15	ENSG00000181085.10	CGCCCCGGTTCCAGTCACCC	CTCACCCCACCGCCCCGGTTCCAGTCACCCCGGCGGATCAGGG	8	144803970	0.620852	14	FALSE	FALSE	0
GUIDES_sg1365	MAPK3	ENSG00000102882.7	ACTTCCTCTACCAGATCCTG	CATATCTGCTACTTCCTCTACCAGATCCTGCGGCGGGGCCTCA	16	30129769	0.68214	4	FALSE	FALSE	0	Pkinase
GUIDES_sg1366	MAPK3	ENSG00000102882.7	TCTTGGAGGGCAGAGACTGT	GCCACCTTGGTCTTGGAGGGCAGAGACTGTAGGAGGTAGTTTC	16	30128539	0.657401	7	FALSE	FALSE	0	Pkinase
GUIDES_sg1367	MAPK3	ENSG00000102882.7	TGGCGGAGTGGATGTACTTG	TGGAGCACGTTGGCGGAGTGGATGTACTTGAGGAGGCCCCGCA	16	30129751	0.617437	4	FALSE	FALSE	0	Pkinase
GUIDES_sg1368	MAPK3	ENSG00000102882.7	GGCCCCGCAGGATCTGGTAG	ATGTACTTGAGGCCCCGCAGGATCTGGTAGAGGAGGAAGTAGC	16	30129772	0.613892	4	FALSE	FALSE	0	Pkinase
GUIDES_sg1369	MAPK3	ENSG00000102882.7	CGGCTTCCTGACGGAGTATG	ATGACCACACCGGCTTCCTGACGGAGTATGTGGTGGCTACGCG	16	30129437	0.607083	5	FALSE	FALSE	0	Pkinase
GUIDES_sg1370	MAPK3	ENSG00000102882.7	GGTGTGGTCATGCTCAGGAT	TCAGGAAGCCGGTGTGGTCATGCTCAGGATCGGCGGCAATCCG	16	30129453	0.58491	5	FALSE	FALSE	0	Pkinase
GUIDES_sg1371	MAPK4	ENSG00000141639.7	CGTCGATCTCATCCTCAATG	AGCACGATGTCGTCGATCTCATCCTCAATGCGGCGGAAGGGGT	18	48252412	0.741815	9	FALSE	FALSE	0	Pkinase
GUIDES_sg1372	MAPK4	ENSG00000141639.7	GAGCCCATACTCGTGCCCTG	ACCCCTACATGAGCCCATACTCGTGCCCTGAGGAGGACGAGCC	18	48252433	0.733132	9	FALSE	FALSE	0	Pkinase
GUIDES_sg1373	MAPK4	ENSG00000141639.7	TGAGCTGTTCAAGTTCAGCG	ACCTGCAGGGTGAGCTGTTCAAGTTCAGCGTGGTGGCGTACAT	18	48190626	0.727172	4	FALSE	FALSE	0	Pkinase
GUIDES_sg1374	MAPK4	ENSG00000141639.7	GACCATCCCTGTAATCCGGG	TCATCCTGGAGACCATCCCTGTAATCCGGGAGGAGGAAGACAA	18	48248364	0.708128	8	FALSE	FALSE	0	Pkinase
GUIDES_sg1375	MAPK4	ENSG00000141639.7	CAGAAGGGTTGGTAACAAAG	GGTTATCTGTCAGAAGGGTTGGTAACAAAGTGGTGGTACCGTT	18	48241478	0.704747	7	FALSE	FALSE	0	Pkinase
GUIDES_sg1376	MAPK4	ENSG00000141639.7	CAACATCGTCAAAGTGTACG	TGGACCACGACAACATCGTCAAAGTGTACGAGGAGGTGCTCGG	18	48190572	0.686428	4	FALSE	FALSE	0	Pkinase
GUIDES_sg1377	MAPK6	ENSG00000069956.7	TTAGGAGAAAGTAAAAGACG	AGTATAATTATTAGGAGAAAGTAAAAGACGTGGTGGAGATCTG	15	52342289	0.732084	10	FALSE	FALSE	0	Pkinase
GUIDES_sg1378	MAPK6	ENSG00000069956.7	TTTGAGATTCTTGGTCCCAG	TGTGAAAGTGTTTGAGATTCTTGGTCCCAGTGGTGGAAGCCAA	15	52338917	0.656074	9	FALSE	FALSE	0	Pkinase
GUIDES_sg1379	MAPK6	ENSG00000069956.7	AGCTGAGTTAAAGGTTTGTG	TCCTGGAAGCAGCTGAGTTAAAGGTTTGTGTGGTGGCTCAGTC	15	52350872	0.653709	11	FALSE	FALSE	0	Pkinase
GUIDES_sg1380	MAPK6	ENSG00000069956.7	CCATTGCCTCCACAACCCAA	AAAAACCAAGCCATTGCCTCCACAACCCAATGGTGGTTTTAAG	15	52339137	0.63535	9	FALSE	FALSE	0	Pkinase
GUIDES_sg1381	MAPK6	ENSG00000069956.7	GGAGTACATGGAGACAGACT	ACATTGTTCAGGAGTACATGGAGACAGACTTGGTGGCTAATGT	15	52339000	0.631611	9	FALSE	FALSE	0	Pkinase
GUIDES_sg1382	MAPK6	ENSG00000069956.7	ATCTATTCCTGTTGTACATG	TGATTTTAGAATCTATTCCTGTTGTACATGAGGAGGAAGATCG	15	52350886	0.562248	11	FALSE	FALSE	0	Pkinase
GUIDES_sg1383	MAPK7	ENSG00000166484.15	ATGTGGTGACCAATGCCAAG	AATGCTTTCGATGTGGTGACCAATGCCAAGCGGCGGACCCTCA	17	19283153	0.715218	4	FALSE	FALSE	0	Pkinase_Tyr
GUIDES_sg1384	MAPK7	ENSG00000166484.15	TGAGGATCTTCAGCTCCCTG	TTAAAGTGCTTGAGGATCTTCAGCTCCCTGAGGAGGGTCCGCT	17	19283193	0.692714	4	FALSE	FALSE	0	Pkinase_Tyr
GUIDES_sg1385	MAPK7	ENSG00000166484.15	GGTACTTGGCCAGGAAAGGG	TCAGGATCATGGTACTTGGCCAGGAAAGGGTGGTGGCGAAGGG	17	19284366	0.680697	7	FALSE	FALSE	0	Pkinase
GUIDES_sg1386	MAPK7	ENSG00000166484.15	GATCCCTAATGCTTTCGATG	CCATCAAGAAGATCCCTAATGCTTTCGATGTGGTGGTGACCAA	17	19283136	0.679802	4	FALSE	FALSE	0	Pkinase_Tyr
GUIDES_sg1387	MAPK7	ENSG00000166484.15	TTCCAGTGTGAGGGGCTGTG	AGCGCACGTGTTCCAGTGTGAGGGGCTGTGAGGAGGAGTGGAT	17	19284946	0.678966	7	FALSE	FALSE	0	Pkinase
GUIDES_sg1388	MAPK7	ENSG00000166484.15	CATGAAGTACTGATGTTCAG	CATACTCAGTCATGAAGTACTGATGTTCAGCGGCGGGCGAGGT	17	19284763	0.677963	7	FALSE	FALSE	0	Pkinase
GUIDES_sg1389	MAPK8	ENSG00000107643.11	TCGCTACTACAGAGCACCCG	ATGTAGTGACTCGCTACTACAGAGCACCCGAGGAGGTCATCCT	10	49628330	0.711808	9	FALSE	FALSE	0	Pkinase
GUIDES_sg1390	MAPK8	ENSG00000107643.11	ATGGGAGAAATGATCAAAGG	TGGGTGCATCATGGGAGAAATGATCAAAGGTGGTGGTGTTTTG	10	49632602	0.685759	11	FALSE	FALSE	0	Pkinase
GUIDES_sg1391	MAPK8	ENSG00000107643.11	ATCATGGGAGAAATGATCAA	AGTTGGGTGCATCATGGGAGAAATGATCAAAGGAGGTGGTGTT	10	49632599	0.564283	11	FALSE	FALSE	0	Pkinase
GUIDES_sg1392	MAPK8	ENSG00000107643.11	AGAAACTGCAACCAACAGTA	GAATTCATGAAGAAACTGCAACCAACAGTAAGGAGGACTTACG	10	49634010	0.563337	14	FALSE	FALSE	0	Pkinase
GUIDES_sg1393	MAPK8	ENSG00000107643.11	TCAACGTAAGTCCTTACTGT	AGGTCTGTTTTCAACGTAAGTCCTTACTGTTGGTGGTTGCAGT	10	49634039	0.546259	14	FALSE	FALSE	0	Pkinase
GUIDES_sg1394	MAPK8	ENSG00000107643.11	GTTCTGAGTCAGCTGGGAAA	AGTTTGTTGTGTTCTGAGTCAGCTGGGAAAAGGAGGACATCAG	10	49633965	0.530714	14	FALSE	FALSE	0	Pkinase
GUIDES_sg1395	MAPK9	ENSG00000050748.13	TAGTGATTGATCCTGACAAG	TCAAAAATGTTAGTGATTGATCCTGACAAGCGGCGGATCTCTG	5	179668083	0.668844	15	FALSE	FALSE	0	Pkinase
GUIDES_sg1396	MAPK9	ENSG00000050748.13	TCGACATAATTCCTCACAGT	TGGTCTGTTTTCGACATAATTCCTCACAGTTGGTGGCTGAAGT	5	179669681	0.549888	14	FALSE	FALSE	0	Pkinase
GUIDES_sg1397	MAPK9	ENSG00000050748.13	TTCTTCATGAACTCTGCTGA	TGGCTGAAGTTTCTTCATGAACTCTGCTGATGGTGGTGTTCCC	5	179669711	0.518535	14	FALSE	FALSE	0	Pkinase
GUIDES_sg1398	MAPK9	ENSG00000050748.13	TCTGATGGGAATATCCAATC	TCGCTCAGATTCTGATGGGAATATCCAATCTGGTGGAAAGAGT	5	179669615	0.491019	14	FALSE	FALSE	0	Pkinase
GUIDES_sg1399	MAPK9	ENSG00000050748.13	TCTACAGAGATCCGCTTGTC	CAGAGCTTCGTCTACAGAGATCCGCTTGTCAGGAGGATCAATC	5	179668108	0.477384	15	FALSE	FALSE	0	Pkinase
GUIDES_sg1400	MAPK9	ENSG00000050748.13	CATTTTTGATAACAGATCTC	CAATCACTAACATTTTTGATAACAGATCTCTGGTGGCTTGACT	5	179668143	0.433489	15	FALSE	FALSE	0	Pkinase
GUIDES_sg1401	MAPKAPK2	ENSG00000162889.6	AATCATGAAGAGCATCGGTG	AAGCATCCGAAATCATGAAGAGCATCGGTGAGGAGGCCATCCA	1	206902770	0.702716	4	FALSE	FALSE	0	Pkinase
GUIDES_sg1402	MAPKAPK2	ENSG00000162889.6	GCCGTGGTTGGAGTAGAAGG	AGATGGCAAGGCCGTGGTTGGAGTAGAAGGGGGGGGGATACCC	1	206904590	0.685462	7	FALSE	FALSE	0	Pkinase
GUIDES_sg1403	MAPKAPK2	ENSG00000162889.6	AAAGTCAGTGAGTTTCAGGA	TGGCAAAGCCAAAGTCAGTGAGTTTCAGGATGGTGGCGTTGGG	1	206903403	0.65839	5	FALSE	FALSE	0	Pkinase
GUIDES_sg1404	MAPKAPK2	ENSG00000162889.6	GTACGGTGTATAACAAGGAG	TACCCACATAGTACGGTGTATAACAAGGAGTGGTGGTCAAAGA	1	206903343	0.656954	5	FALSE	FALSE	0	Pkinase
GUIDES_sg1405	MAPKAPK2	ENSG00000162889.6	AAGGAGTGGTCAAAGAGTTG	GGTGTATAACAAGGAGTGGTCAAAGAGTTGTGGTGGCTGGTGG	1	206903357	0.639375	5	FALSE	FALSE	0	Pkinase
GUIDES_sg1406	MAPKAPK2	ENSG00000162889.6	GATTGAATGCAGATACTGGA	GGGCAATGTTGATTGAATGCAGATACTGGATGGTGGCCTCACC	1	206902784	0.615175	4	FALSE	FALSE	0	Pkinase
GUIDES_sg1407	MAPKAPK3	ENSG00000114738.6	TGTCTGCAGGGCATTTTGGG	TATAGCAGGGTGTCTGCAGGGCATTTTGGGTGGTGGTCTCCTT	3	50681884	0.618038	10	FALSE	FALSE	0	Pkinase
GUIDES_sg1408	MAPKAPK3	ENSG00000114738.6	TTCAGCAGGATTCAGGAGCG	TGGTGAGTTGTTCAGCAGGATTCAGGAGCGTGGTGGCGACCAG	3	50679176	0.56845	8	FALSE	FALSE	0	Pkinase_Tyr
GUIDES_sg1409	MAPKAPK3	ENSG00000114738.6	TCTCCTTAGATGTGTAGAGT	ACTGCGTCTTTCTCCTTAGATGTGTAGAGTAGGAGGTTTTCAG	3	50681952	0.543675	10	FALSE	FALSE	0	Pkinase
GUIDES_sg1410	MAPKAPK3	ENSG00000114738.6	AAGGTGGTGAGTTGTTCAGC	TACAGCATGGAAGGTGGTGAGTTGTTCAGCAGGAGGATTCAGG	3	50679162	0.532356	8	FALSE	FALSE	0	Pkinase_Tyr
GUIDES_sg1411	MAPKAPK3	ENSG00000114738.6	GATTCAGGAGCGTGGCGACC	TGTTCAGCAGGATTCAGGAGCGTGGCGACCAGGAGGCTTTCAC	3	50679184	0.501118	8	FALSE	FALSE	0	Pkinase_Tyr
GUIDES_sg1412	MAPKAPK3	ENSG00000114738.6	AAACCTACTCTACACATCTA	CCCAGCCTGAAAACCTACTCTACACATCTAAGGAGGAGAAAGA	3	50681864	0.498194	10	FALSE	FALSE	0	Pkinase
GUIDES_sg1413	MAPKAPK5	ENSG00000089022.9	GCTCCTGAAGGTCAAACCGG	GCTCCTGAAGGTCAAACCGGAGGAGGAGAGACT	12	112323739	0.724117	12	FALSE	FALSE	0	Pkinase
GUIDES_sg1414	MAPKAPK5	ENSG00000089022.9	CAGTGAACAACCCCATTCTG	CCCCTGCACTCAGTGAACAACCCCATTCTGCGGCGGAAGAGGA	12	112326402	0.703493	13	FALSE	FALSE	0
GUIDES_sg1415	MAPKAPK5	ENSG00000089022.9	GGAGGAGAGACTCACCATCG	AGGTCAAACCGGAGGAGAGACTCACCATCGAGGAGGGAGTGCT	12	112323757	0.691806	12	FALSE	FALSE	0	Pkinase
GUIDES_sg1416	MAPKAPK5	ENSG00000089022.9	ACTGAATGAAGTAATGCAGG	AAGATGAGAAACTGAATGAAGTAATGCAGGAGGAGGCTTGGAA	12	112327882	0.682101	15	FALSE	FALSE	0
GUIDES_sg1417	MAPKAPK5	ENSG00000089022.9	TCGATGGTGAGTCTCTCCTC	CAGCACTCCCTCGATGGTGAGTCTCTCCTCCGGCGGTTTGACC	12	112323821	0.655276	12	FALSE	FALSE	0	Pkinase
GUIDES_sg1418	MAPKAPK5	ENSG00000089022.9	AGGAATCCAGCAGGCTCACG	CAGTGGTTGCAGGAATCCAGCAGGCTCACGCGGCGGAACAGTT	12	112326322	0.649175	13	FALSE	FALSE	0
GUIDES_sg1419	MARK1	ENSG00000116141.11	AAGACCTCAGGCTAACAGTG	CATATACCAAAAGACCTCAGGCTAACAGTGTGGTGGAAAGTGA	1	220809231	0.718152	14	FALSE	FALSE	0
GUIDES_sg1420	MARK1	ENSG00000116141.11	AAGTGGACATGGACTTCTGG	GGATGACCAGAAGTGGACATGGACTTCTGGTGGTGGCGGGGTC	1	220825411	0.681727	16	FALSE	FALSE	0
GUIDES_sg1421	MARK1	ENSG00000116141.11	CTTTCCACACTGTTAGCCTG	TTTCTGTTCACTTTCCACACTGTTAGCCTGAGGAGGTCTTTTG	1	220809324	0.666569	14	FALSE	FALSE	0
GUIDES_sg1422	MARK1	ENSG00000116141.11	AAAGTGAACAGAAAGAGGAG	AACAGTGTGGAAAGTGAACAGAAAGAGGAGTGGTGGGACAAAG	1	220809254	0.66409	14	FALSE	FALSE	0
GUIDES_sg1423	MARK1	ENSG00000116141.11	TTAGTACTGCGACTCCAGAC	GCTCACAGTATTAGTACTGCGACTCCAGACCGGCGGACCCGTT	1	220826506	0.653518	17	FALSE	FALSE	0
GUIDES_sg1424	MARK1	ENSG00000116141.11	CCAAGTGAAGGCGAAGCCAG	CCAAGTGAAGGCGAAGCCAGTGGTGGCAGAACC	1	220831155	0.651134	18	FALSE	FALSE	0
GUIDES_sg1425	MARK2	ENSG00000072518.16	GGTGGGCCAGAGATACAACG	AGGACTCGCTGGTGGGCCAGAGATACAACGAGGAGGTGATGGC	11	63668497	0.810193	17	FALSE	FALSE	0	UBA
GUIDES_sg1426	MARK2	ENSG00000072518.16	ACCTGAAAGCAAAGACCGAG	ACCTGAATGAACCTGAAAGCAAAGACCGAGTGGTGGAGACGCT	11	63675763	0.701279	24	FALSE	FALSE	0
GUIDES_sg1427	MARK2	ENSG00000072518.16	TTCGGCTGGACACACCCCGG	TGGAAGGTGCTTCGGCTGGACACACCCCGGGGGGGGAAGTTAG	11	63672428	0.662397	22	FALSE	FALSE	0
GUIDES_sg1428	MARK2	ENSG00000072518.16	GACCAGCAGAATTTGCCCTA	ACAGGTGCGGGACCAGCAGAATTTGCCCTACGGCGGTGTGACC	11	63672419	0.644783	22	FALSE	FALSE	0
GUIDES_sg1429	MARK2	ENSG00000072518.16	CTCTTCCCGTGTATAACCCA	AGTCCTGGATCTCTTCCCGTGTATAACCCATGGTGGACACCAT	11	63668526	0.608449	17	FALSE	FALSE	0	UBA
GUIDES_sg1430	MARK2	ENSG00000072518.16	TGGTGTCCATGGGTTATACA	GCAGAGCTGATGGTGTCCATGGGTTATACACGGCGGGAAGAGA	11	63668454	0.595249	17	FALSE	FALSE	0	UBA
GUIDES_sg1431	MARK3	ENSG00000075413.13	ACTGCCACTTGATTTCCGGG	CTCCAACAGCACTGCCACTTGATTTCCGGGAGGAGGAAATTCC	14	103941457	0.745728	20	FALSE	FALSE	0
GUIDES_sg1432	MARK3	ENSG00000075413.13	GCCAGTCGTAGCACTTTCCA	AAGAGGCACTGCCAGTCGTAGCACTTTCCACGGCGGCCAGCCC	14	103958224	0.669308	23	FALSE	FALSE	0
GUIDES_sg1433	MARK3	ENSG00000075413.13	AATTAACTTCAAAACTCACA	CTCTTTAGTAAATTAACTTCAAAACTCACAAGGAGGAGGTAAG	14	103958366	0.665156	23	FALSE	FALSE	0
GUIDES_sg1434	MARK3	ENSG00000075413.13	TTGTCCCAGACTCGAAGCCG	AGCCACACCATTGTCCCAGACTCGAAGCCGAGGAGGCTCCACT	14	103958323	0.651457	23	FALSE	FALSE	0
GUIDES_sg1435	MARK3	ENSG00000075413.13	ATTTCCTCCCGGAAATCAAG	AGAAGATGGAATTTCCTCCCGGAAATCAAGTGGTGGCAGTGCT	14	103941432	0.634499	20	FALSE	FALSE	0
GUIDES_sg1436	MARK3	ENSG00000075413.13	CTTCTCTGCACTTTGTGGTG	TGAAAAAACACTTCTCTGCACTTTGTGGTGAGGAGGAGACTGG	14	103934430	0.610579	18	FALSE	FALSE	0
GUIDES_sg1437	MARK4	ENSG00000007047.10	CGTTTGCACAGAACGCCCGG	GAAACACCTACGTTTGCACAGAACGCCCGGGGGGGGCTGAGCG	19	45797667	0.79063	14	FALSE	FALSE	0
GUIDES_sg1438	MARK4	ENSG00000007047.10	TCATGCGGCCATGCGACACG	TCCTTCTCCTTCATGCGGCCATGCGACACGAGGAGGTAGTCAA	19	45768149	0.692049	6	FALSE	FALSE	0	Pkinase
GUIDES_sg1439	MARK4	ENSG00000007047.10	CGGGCGTTCTGTGCAAACGT	GCTCAGCCCCCGGGCGTTCTGTGCAAACGTAGGAGGTGTTTCT	19	45797670	0.680035	14	FALSE	FALSE	0
GUIDES_sg1440	MARK4	ENSG00000007047.10	AACGGAACAAGTTCCAGCAA	CGACACCACCAACGGAACAAGTTCCAGCAAAGGAGGCACCAGC	19	45783918	0.67573	12	FALSE	FALSE	0
GUIDES_sg1441	MARK4	ENSG00000007047.10	CGTGTCGCATGGCCGCATGA	TTGACTACCTCGTGTCGCATGGCCGCATGAAGGAGGAGAAGGA	19	45768136	0.615043	6	FALSE	FALSE	0	Pkinase
GUIDES_sg1442	MARK4	ENSG00000007047.10	TTTGACTACCTCGTGTCGCA	AGGAGAAGTGTTTGACTACCTCGTGTCGCATGGTGGCCGCATG	19	45768125	0.59019	6	FALSE	FALSE	0	Pkinase
GUIDES_sg1443	MAST1	ENSG00000105613.5	ACAAGGCTAAAATGGCTCGG	CGCAGCAGCTACAAGGCTAAAATGGCTCGGAGGAGGAACAAGC	19	12981948	0.715274	26	FALSE	FALSE	0
GUIDES_sg1444	MAST1	ENSG00000105613.5	GCAAGGGGTGAACTTCCATG	CATGGGACTAGCAAGGGGTGAACTTCCATGTGGTGGGTCCACT	19	12980101	0.684329	24	FALSE	FALSE	0
GUIDES_sg1445	MAST1	ENSG00000105613.5	AAGAGGCCTTCTCGAACTGG	GGCAGTAGAGAAGAGGCCTTCTCGAACTGGGGGGGGCAAAGTC	19	12979607	0.659152	23	FALSE	FALSE	0
GUIDES_sg1446	MAST1	ENSG00000105613.5	TGCGCCTTGCGGGACCAATG	TTGTAGCTGCTGCGCCTTGCGGGACCAATGCGGCGGATAGAGG	19	12981933	0.651689	26	FALSE	FALSE	0
GUIDES_sg1447	MAST1	ENSG00000105613.5	CCGTGTCACCCATGTAGACA	CTATAGACATCCGTGTCACCCATGTAGACACGGCGGATGGCAC	19	12979928	0.638642	24	FALSE	FALSE	0
GUIDES_sg1448	MAST1	ENSG00000105613.5	GGTATTTTCGAAGGGCGTTG	TGCGGATAGAGGTATTTTCGAAGGGCGTTGTGGTGGTCACTGC	19	12981961	0.61196	26	FALSE	FALSE	0	PDZ
GUIDES_sg1449	MAST2	ENSG00000086015.16	ATGGTGCACGGTGTAGACAT	CCCACACCATATGGTGCACGGTGTAGACATCGGCGGAGTCACC	1	46497878	0.702253	28	FALSE	FALSE	0
GUIDES_sg1450	MAST2	ENSG00000086015.16	CATACTTCTTGCCAGCTCGG	AGGGTGAAGCCATACTTCTTGCCAGCTCGGTGGTGGATGATGA	1	46497940	0.684696	28	FALSE	FALSE	0
GUIDES_sg1451	MAST2	ENSG00000086015.16	GCTCGGTGGATGATGATGGG	CTTCTTGCCAGCTCGGTGGATGATGATGGGAGGAGGCCTCATG	1	46497954	0.663437	28	FALSE	FALSE	0
GUIDES_sg1452	MAST2	ENSG00000086015.16	AGTGAGGCAGGGCTTCGTCA	AGGTCCGGCCAGTGAGGCAGGGCTTCGTCAAGGAGGTGACCTC	1	46498311	0.607345	29	FALSE	FALSE	0	PDZ
GUIDES_sg1453	MAST2	ENSG00000086015.16	GCACGTGGAGGATGGAGGTC	GCACGTGGAGGATGGAGGTCCGGCGGCCAGTGA	1	46498286	0.545247	29	FALSE	FALSE	0	PDZ
GUIDES_sg1454	MAST2	ENSG00000086015.16	TTGACGAAGCCCTGCCTCAC	TGAGGTCACCTTGACGAAGCCCTGCCTCACTGGTGGCCGGACC	1	46498365	0.497182	29	FALSE	FALSE	0	PDZ
GUIDES_sg1455	MAST3	ENSG00000099308.6	CCGCAGGCTGCCACACACGG	CGATGGGGGGCCGCAGGCTGCCACACACGGGGGGGGACGGGTC	19	18255940	0.698128	25	FALSE	FALSE	0
GUIDES_sg1456	MAST3	ENSG00000099308.6	GCGCCCGACACTCCACACCA	AATAGCATCGGCGCCCGACACTCCACACCAAGGAGGCCTCTGG	19	18255343	0.697733	24	FALSE	FALSE	0
GUIDES_sg1457	MAST3	ENSG00000099308.6	TTACCGCCATCTGGGCTCCG	GTTCGGAACGTTACCGCCATCTGGGCTCCGAGGAGGACGACGA	19	18249857	0.685455	21	FALSE	FALSE	0
GUIDES_sg1458	MAST3	ENSG00000099308.6	CGTACTTCTTGCCAGAGCTG	AGGCTGAAGCCGTACTTCTTGCCAGAGCTGTGGTGGATAACGA	19	18255903	0.682277	25	FALSE	FALSE	0
GUIDES_sg1459	MAST3	ENSG00000099308.6	AGTGCTGGGGCTGGTGCACA	ACGGGGAGTCAGTGCTGGGGCTGGTGCACATGGTGGACGTCGT	19	18256649	0.526872	26	FALSE	FALSE	0	PDZ
GUIDES_sg1460	MAST3	ENSG00000099308.6	CCGCAGGCCCGCCTCCTGGG	GGTCCCCAGCCCGCAGGCCCGCCTCCTGGGCGGCGGGGCTTCC	19	18256653	0.434655	26	FALSE	FALSE	0	PDZ
GUIDES_sg1461	MASTL	ENSG00000120539.10	GGTGTTTCATCATTGAAAGG	TACTTGTTGTGGTGTTTCATCATTGAAAGGGGGGGGAATTCCT	10	27469933	0.666976	9	FALSE	FALSE	0	Pkinase
GUIDES_sg1462	MASTL	ENSG00000120539.10	AGTGCCCACCAGTCTACCGC	GCAAACTCCAAGTGCCCACCAGTCTACCGCAGGAGGACCTGTA	10	27469990	0.61418	9	FALSE	FALSE	0	Pkinase
GUIDES_sg1463	MASTL	ENSG00000120539.10	GCCCTGCCTAGTAACAGCTC	CTTACCATGGGCCCTGCCTAGTAACAGCTCAGGAGGTGCAAGG	10	27462071	0.61324	8	FALSE	FALSE	0	Pkinase
GUIDES_sg1464	MASTL	ENSG00000120539.10	CTAGTAACAGCTCAGGTGCA	TGGGCCCTGCCTAGTAACAGCTCAGGTGCAAGGAGGTAGTCTG	10	27462078	0.589325	8	FALSE	FALSE	0	Pkinase
GUIDES_sg1465	MASTL	ENSG00000120539.10	ATTGATGATACAAAGAGAGC	ACTTTTAACCATTGATGATACAAAGAGAGCTGGTGGAATGAAA	10	27470499	0.522281	10	FALSE	FALSE	0	Pkinase
GUIDES_sg1466	MASTL	ENSG00000120539.10	CTTGCACCTGAGCTGTTACT	CCCAGACTACCTTGCACCTGAGCTGTTACTAGGAGGCAGGGCC	10	27462174	0.516964	8	FALSE	FALSE	0	Pkinase
GUIDES_sg1467	MATK	ENSG00000007264.9	TTGGCCTGGCCAAAGCCGAG	GTCAGCGACTTTGGCCTGGCCAAAGCCGAGCGGCGGAAGGGGC	19	3779119	0.707979	20	FALSE	FALSE	0	Pkinase
GUIDES_sg1468	MATK	ENSG00000007264.9	CCTGGTCTCAGAGGACCTGG	CCCGCAACATCCTGGTCTCAGAGGACCTGGTGGTGGCCAAGGT	19	3779081	0.663215	20	FALSE	FALSE	0	Pkinase
GUIDES_sg1469	MATK	ENSG00000007264.9	TGAGTACCTGGGGCAAAAGG	TCCTGCAGGGTGAGTACCTGGGGCAAAAGGTGGTGGCCGTGAA	19	3779728	0.64092	17	FALSE	FALSE	0	Pkinase
GUIDES_sg1470	MATK	ENSG00000007264.9	CAAGCCGGCTGCCCGTCAAG	GGGCTAGACTCAAGCCGGCTGCCCGTCAAGTGGTGGACGGCGC	19	3779155	0.63711	20	FALSE	FALSE	0	Pkinase
GUIDES_sg1471	MATK	ENSG00000007264.9	ATTGGGAGCACAGATCGGAG	AGCATTTGACATTGGGAGCACAGATCGGAGAGGAGGGAGAGTT	19	3781655	0.636805	16	FALSE	FALSE	0	Pkinase
GUIDES_sg1472	MATK	ENSG00000007264.9	TTGACATTGGGAGCACAGAT	CCTGCAGCATTTGACATTGGGAGCACAGATCGGCGGAGAGGGA	19	3781650	0.575099	16	FALSE	FALSE	0	Pkinase
GUIDES_sg1473	MELK	ENSG00000165304.3	CAGGTGTCATTAGCCCTGAG	AAGTTAATGACAGGTGTCATTAGCCCTGAGAGGAGGCGGTAAG	9	36669398	0.73392	16	FALSE	FALSE	0
GUIDES_sg1474	MELK	ENSG00000165304.3	TGAGATCCAATTCCACTGAG	TGTGCTTGGTTGAGATCCAATTCCACTGAGCGGCGGCACCTGA	9	36671157	0.723444	17	FALSE	FALSE	0
GUIDES_sg1475	MELK	ENSG00000165304.3	CTGGACAGAATCAAATGGGG	TTACCAAGTACTGGACAGAATCAAATGGGGTGGTGGAATCTAA	9	36665377	0.660623	15	FALSE	FALSE	0
GUIDES_sg1476	MELK	ENSG00000165304.3	TGTTTGGGAGCCTTGAAAGG	GGAGCCAAAGTGTTTGGGAGCCTTGAAAGGGGGGGGTTGGATA	9	36671085	0.654994	17	FALSE	FALSE	0
GUIDES_sg1477	MELK	ENSG00000165304.3	TCTCAACCAAGCACATATGG	TGGAATTGGATCTCAACCAAGCACATATGGAGGAGGAGACTCC	9	36671035	0.638262	17	FALSE	FALSE	0
GUIDES_sg1478	MELK	ENSG00000165304.3	GGAACAGACAAGTTAATGAC	AAATTCAACAGGAACAGACAAGTTAATGACAGGAGGTGTCATT	9	36669379	0.610515	16	FALSE	FALSE	0
GUIDES_sg1479	MERTK	ENSG00000153208.12	CCATGTGGGAAATAGCTACG	TTTGGCGTGACCATGTGGGAAATAGCTACGCGGCGGGGAATGA	2	112779870	0.709879	19	FALSE	FALSE	0	Pkinase
GUIDES_sg1480	MERTK	ENSG00000153208.12	GACACTATTGAAGTTCATGG	TTCCTCTGCAGACACTATTGAAGTTCATGGTGGTGGATATTGC	2	112777023	0.688885	16	FALSE	FALSE	0	Pkinase
GUIDES_sg1481	MERTK	ENSG00000153208.12	TAACAGGCATCTTAGCAATG	GCGATCCATTTAACAGGCATCTTAGCAATGCGGCGGCCTTGGC	2	112779074	0.683697	18	FALSE	FALSE	0	Pkinase
GUIDES_sg1482	MERTK	ENSG00000153208.12	AACTTCAATAGTGTCTGCAG	ATCCACCATGAACTTCAATAGTGTCTGCAGAGGAGGAATATGC	2	112777090	0.647913	16	FALSE	FALSE	0	Pkinase
GUIDES_sg1483	MERTK	ENSG00000153208.12	TGACATGACTGTCTGTGTTG	GGTTGCGAGATGACATGACTGTCTGTGTTGCGGCGGACTTCGG	2	112779027	0.641495	18	FALSE	FALSE	0	Pkinase
GUIDES_sg1484	MERTK	ENSG00000153208.12	CTTCGGGCTGCTTCAACCTG	TCCAGGCAGTCTTCGGGCTGCTTCAACCTGTGGTGGCCATGGA	2	112779870	0.621479	19	FALSE	FALSE	0	Pkinase
GUIDES_sg1485	MET	ENSG00000105976.10	ATGTATGGTAGGACCACCAG	TCCATGTTTCATGTATGGTAGGACCACCAGCGGCGGAGACCCT	7	116418892	0.778814	21	FALSE	FALSE	0	Pkinase
GUIDES_sg1486	MET	ENSG00000105976.10	AGTTTCCCAATTTCTGACCG	ACATAGGAGAAGTTTCCCAATTTCTGACCGAGGAGGGAATCAT	7	116418868	0.636976	21	FALSE	FALSE	0	Pkinase
GUIDES_sg1487	MET	ENSG00000105976.10	TTTGGTCTTCAAGTAGCCAA	TCTTATTGGCTTTGGTCTTCAAGTAGCCAAAGGAGGCATGAAA	7	116422088	0.635157	22	FALSE	FALSE	0	Pkinase
GUIDES_sg1488	MET	ENSG00000105976.10	AAGTGAAGGGTCTCCGCTGG	TCTGCCTGCGAAGTGAAGGGTCTCCGCTGGTGGTGGTCCTACC	7	116418952	0.618205	21	FALSE	FALSE	0	Pkinase
GUIDES_sg1489	MET	ENSG00000105976.10	GGATGAAAAATTCACAGTCA	GGATGAAAAATTCACAGTCAAGGAGGTTGCTGA	7	116423380	0.604949	23	FALSE	FALSE	0	Pkinase
GUIDES_sg1490	MET	ENSG00000105976.10	AAAGTTTGTCCACAGAGACT	TTGCAAGCAAAAAGTTTGTCCACAGAGACTTGGTGGCTGCAAG	7	116422132	0.534779	22	FALSE	FALSE	0	Pkinase
GUIDES_sg1491	MINK1	ENSG00000141503.11	AGGTGTATGGACTCATTGGG	GGGCAGGGCAAGGTGTATGGACTCATTGGGCGGCGGCGACGCT	17	4798727	0.73016	28	FALSE	FALSE	0	CNH
GUIDES_sg1492	MINK1	ENSG00000141503.11	GCCCTCCATGTCCCCCACGG	AGTGCCCGCAGCCCTCCATGTCCCCCACGGTGGTGGTCCAGCC	17	4799031	0.689105	29	FALSE	FALSE	0	CNH
GUIDES_sg1493	MINK1	ENSG00000141503.11	TCAGGTCGACCAGCAGAGGG	TCCTCTACTGTCAGGTCGACCAGCAGAGGGCGGCGGTGGGGGA	17	4799614	0.682903	31	FALSE	FALSE	0	CNH
GUIDES_sg1494	MINK1	ENSG00000141503.11	ACTGTCAGGTCGACCAGCAG	CCCCTCCTCTACTGTCAGGTCGACCAGCAGAGGAGGGCGGTGG	17	4799610	0.61887	31	FALSE	FALSE	0	CNH
GUIDES_sg1495	MINK1	ENSG00000141503.11	GAAGCAGGGCTGGACCACCG	AAGTGGAGAAGAAGCAGGGCTGGACCACCGTGGTGGGGGACAT	17	4799091	0.607541	29	FALSE	FALSE	0	CNH
GUIDES_sg1496	MINK1	ENSG00000141503.11	CCGAGTCGACATCCACAGCA	TAGCTGTTCCCCGAGTCGACATCCACAGCATGGTGGAAGCCAG	17	4799539	0.581887	31	FALSE	FALSE	0	CNH
GUIDES_sg1497	MKNK1	ENSG00000079277.15	TCGGAGTAGGGTGTTTCGAG	CAGGGCACAGTCGGAGTAGGGTGTTTCGAGAGGAGGTGGAGAC	1	47042292	0.709443	11	FALSE	FALSE	0	Pkinase_Tyr
GUIDES_sg1498	MKNK1	ENSG00000079277.15	ACAGCGCTTGTCGTAGAATG	TCCACAGGTCACAGCGCTTGTCGTAGAATGTGGTGGCCTGGTC	1	47028457	0.684717	17	FALSE	FALSE	0	Pkinase
GUIDES_sg1499	MKNK1	ENSG00000079277.15	TGCAGAATACATGGCCCCTG	AGTGTGGCTCTGCAGAATACATGGCCCCTGAGGAGGTAGTGGA	1	47028348	0.672476	17	FALSE	FALSE	0	Pkinase
GUIDES_sg1500	MKNK1	ENSG00000079277.15	GAGTAGGGTGTTTCGAGAGG	GGCACAGTCGGAGTAGGGTGTTTCGAGAGGTGGTGGAGACGCT	1	47042295	0.635658	11	FALSE	FALSE	0	Pkinase_Tyr
GUIDES_sg1501	MKNK1	ENSG00000079277.15	TGGGGTGGTCAGCTCTGGTG	TGGGGTGGTCAGCTCTGGTGTGGTGGTTATGGG	1	47030732	0.615101	16	FALSE	FALSE	0	Pkinase
GUIDES_sg1502	MKNK1	ENSG00000079277.15	CAGCTCTGGTGTGGTTATGG	CTGGGGTGGTCAGCTCTGGTGTGGTTATGGGGGGGGTACAGGA	1	47030741	0.601773	16	FALSE	FALSE	0	Pkinase
GUIDES_sg1503	MKNK2	ENSG00000099875.10	TCGGAGCAGGGTTTTCAGGG	CAGGCCACATTCGGAGCAGGGTTTTCAGGGAGGAGGTGGAGAT	19	2043547	0.669922	6	FALSE	FALSE	0	Pkinase_Tyr
GUIDES_sg1504	MKNK2	ENSG00000099875.10	CCTGGTTGGGGTGCTCACAG	CCTGGTTGGGGTGCTCACAGAGGAGGATGTTTT	19	2042624	0.664418	9	FALSE	FALSE	0	Pkinase
GUIDES_sg1505	MKNK2	ENSG00000099875.10	TGAAAACCCTGCTCCGAATG	TCCACCTCCCTGAAAACCCTGCTCCGAATGTGGTGGCCTGGCT	19	2043558	0.643502	6	FALSE	FALSE	0	Pkinase_Tyr
GUIDES_sg1506	MKNK2	ENSG00000099875.10	TGGTCCGTGACGCCAAGCAG	TCCAAGCTGCTGGTCCGTGACGCCAAGCAGAGGAGGCTGAGTG	19	2041158	0.63073	12	FALSE	FALSE	0	Pkinase
GUIDES_sg1507	MKNK2	ENSG00000099875.10	CGCCCACAGGGACCTAAAGC	CGCCCACAGGGACCTAAAGCCGGCGGAAAACAT	19	2042629	0.576797	9	FALSE	FALSE	0	Pkinase_Tyr
GUIDES_sg1508	MKNK2	ENSG00000099875.10	GATTGAGTTCTTCGAGGAGG	TCCTAGAGCTGATTGAGTTCTTCGAGGAGGAGGAGGACCGCTT	19	2043157	0.556575	7	FALSE	FALSE	0	Pkinase_Tyr
GUIDES_sg1509	MLKL	ENSG00000168404.8	GGGCCCATGATCCCTCTGTG	GATGAGTGCCGGGCCCATGATCCCTCTGTGCGGCGGCCCTCTG	16	74708982	0.713006	11	FALSE	FALSE	0	Pkinase
GUIDES_sg1510	MLKL	ENSG00000168404.8	ATCCACAGAGGGCCGCACAG	ATCCACAGAGGGCCGCACAGAGGAGGGATCATG	16	74708878	0.677525	11	FALSE	FALSE	0	Pkinase
GUIDES_sg1511	MLKL	ENSG00000168404.8	TGCAAATCCCAAATATACGC	GTTTCATCAATGCAAATCCCAAATATACGCAGGAGGATGTTGG	16	74719415	0.589269	5	FALSE	FALSE	0	Pkinase
GUIDES_sg1512	MLKL	ENSG00000168404.8	TTCTGAGAAGATCCGCAAGC	CAGGCTGTAATTCTGAGAAGATCCGCAAGCTGGTGGTGGCTGT	16	74708884	0.574328	11	FALSE	FALSE	0	Pkinase
GUIDES_sg1513	MLKL	ENSG00000168404.8	AGTGAGGCAGACTTTCAATA	AGTGAGGCAGACTTTCAATAAGGAGGAGATCAA	16	74719406	0.502572	5	FALSE	FALSE	0	Pkinase
GUIDES_sg1514	MLKL	ENSG00000168404.8	CCCAAATATACGCAGGATGT	CAATGCAAATCCCAAATATACGCAGGATGTTGGTGGGAGATTC	16	74719422	0.457609	5	FALSE	FALSE	0	Pkinase
GUIDES_sg1515	MOS	ENSG00000172680.1	TTATGGCCACAGGAACACCG	TTCACTTGCTTTATGGCCACAGGAACACCGCGGCGGTAAGTCG	8	57026302	0.837146	1	TRUE	FALSE	0	Pkinase
GUIDES_sg1516	MOS	ENSG00000172680.1	AGAACCGACTAGCATCTCGG	AAGTGCACCAAGAACCGACTAGCATCTCGGCGGCGGAGTTTCT	8	57025800	0.792718	1	TRUE	FALSE	0	Pkinase
GUIDES_sg1517	MOS	ENSG00000172680.1	GCGGCAGCACATACTGTACG	ATTCGGGGGAGCGGCAGCACATACTGTACGCGGCGGTGGTGGC	8	57026365	0.752134	1	TRUE	FALSE	0	Pkinase
GUIDES_sg1518	MOS	ENSG00000172680.1	ACACCCTCTTACCCTCTAGG	GTGCTTCCAGACACCCTCTTACCCTCTAGGAGGAGGCACATAC	8	57026219	0.738569	1	TRUE	FALSE	0	Pkinase
GUIDES_sg1519	MOS	ENSG00000172680.1	GTGTACAAGGCGACTTACCG	GTTTGGCTCGGTGTACAAGGCGACTTACCGCGGCGGTGTTCCT	8	57025739	0.732823	1	TRUE	FALSE	0	Pkinase
GUIDES_sg1520	MOS	ENSG00000172680.1	AACTTAACTGTCCTCCAGTG	CACTTTCCCAAACTTAACTGTCCTCCAGTGCGGCGGCAGTGAG	8	57026038	0.723286	1	TRUE	FALSE	0	Pkinase
GUIDES_sg1521	MST1R	ENSG00000164078.8	CGAGTCATTCACAGTCAAGG	TAAGGCTGGACGAGTCATTCACAGTCAAGGTGGTGGCTGACTT	3	49927943	0.72805	17	FALSE	FALSE	0	Pkinase
GUIDES_sg1522	MST1R	ENSG00000164078.8	TAAGGTCAAAAGGGTCAATG	AGGAAGTGGGTAAGGTCAAAAGGGTCAATGTGGTGGCGGTATG	3	49927434	0.722747	18	FALSE	FALSE	0	Pkinase
GUIDES_sg1523	MST1R	ENSG00000164078.8	GGTCAAAAGGGTCAATGTGG	AAGTGGGTAAGGTCAAAAGGGTCAATGTGGCGGCGGTATGGTG	3	49927437	0.698296	18	FALSE	FALSE	0	Pkinase
GUIDES_sg1524	MST1R	ENSG00000164078.8	ACATGGGGCAGGCCCTCAGG	GGGCAGCAGCACATGGGGCAGGCCCTCAGGTGGTGGCAACATG	3	49928909	0.676442	15	FALSE	FALSE	0	Pkinase
GUIDES_sg1525	MST1R	ENSG00000164078.8	TGAGAGCCAGCACATTCGGG	ATGATACCAATGAGAGCCAGCACATTCGGGTGGTGGTTCAGGC	3	49928946	0.663303	15	FALSE	FALSE	0	Pkinase
GUIDES_sg1526	MST1R	ENSG00000164078.8	GGACGAGTCATTCACAGTCA	GGACGAGTCATTCACAGTCAAGGAGGTGGCTGA	3	49927940	0.63729	17	FALSE	FALSE	0	Pkinase
GUIDES_sg1527	MUSK	ENSG00000030304.8	AGCCTCGGCAGATATGCAAG	TCAAAGAAGAAGCCTCGGCAGATATGCAAGCGGCGGACTTTCA	9	113550052	0.722577	15	FALSE	FALSE	0	Pkinase
GUIDES_sg1528	MUSK	ENSG00000030304.8	AAGGCATCCACTGTTTCAAG	TTCTTCAACTAAGGCATCCACTGTTTCAAGAGGAGGAGTGGTG	9	113445060	0.69951	2	FALSE	FALSE	0	I-set
GUIDES_sg1529	MUSK	ENSG00000030304.8	GCAAGCGGACTTTCAGAGGG	CGGCAGATATGCAAGCGGACTTTCAGAGGGAGGAGGCAGCCCT	9	113550067	0.655593	15	FALSE	FALSE	0	Pkinase
GUIDES_sg1530	MUSK	ENSG00000030304.8	GGCTACTTTCATGTGTGCAG	TTGAAGAAGTGGCTACTTTCATGTGTGCAGTGGTGGAATCCTA	9	113445025	0.643738	2	FALSE	FALSE	0	I-set
GUIDES_sg1531	MUSK	ENSG00000030304.8	ATCCACTGTTTCAAGAGGAG	CAACTAAGGCATCCACTGTTTCAAGAGGAGTGGTGGTGATGAC	9	113445065	0.640305	2	FALSE	FALSE	0	I-set
GUIDES_sg1532	MUSK	ENSG00000030304.8	GTCCGCTTGCATATCTGCCG	CCCTCTGAAAGTCCGCTTGCATATCTGCCGAGGAGGCTTCTTC	9	113550050	0.637016	15	FALSE	FALSE	0	Pkinase
GUIDES_sg1533	MYLK	ENSG00000065534.14	CTCGTCGTCGAAGTCCCAGG	CATCGAATGCCTCGTCGTCGAAGTCCCAGGTGGTGGCTGAGGT	3	123348405	0.735142	34	FALSE	FALSE	0	Pkinase
GUIDES_sg1534	MYLK	ENSG00000065534.14	CCAGGTGGCTGAGGTAACGT	CGTCGAAGTCCCAGGTGGCTGAGGTAACGTTGGTGGCCAAGGT	3	123348420	0.711742	34	FALSE	FALSE	0	Pkinase
GUIDES_sg1535	MYLK	ENSG00000065534.14	ATCGTTGTCTCCCATGAAGG	AGGTTTCGTTATCGTTGTCTCCCATGAAGGGGGGGGAAAGGCC	3	123348456	0.6634	34	FALSE	FALSE	0	Pkinase
GUIDES_sg1536	MYLK	ENSG00000065534.14	TCATTAGCCATGGATGCTGA	TTGGTATCTTTCATTAGCCATGGATGCTGAAGGAGGCACTGCG	3	123345761	0.603745	35	FALSE	FALSE	0	Pkinase
GUIDES_sg1537	MYLK	ENSG00000065534.14	TCGCGATTTAGAAGTTGTGG	CTAAGACCATTCGCGATTTAGAAGTTGTGGAGGAGGGAAGTGC	3	123337581	0.587705	37	FALSE	FALSE	0	I-set
GUIDES_sg1538	MYLK	ENSG00000065534.14	CACAACTTCTAAATCGCGAA	CACTTCCCTCCACAACTTCTAAATCGCGAATGGTGGTCTTAGA	3	123337542	0.533882	37	FALSE	FALSE	0	I-set
GUIDES_sg1539	MYLK2	ENSG00000101306.6	TCTCCGATAAGACAGACATG	TATGACCAAATCTCCGATAAGACAGACATGTGGTGGAGTATGG	20	30418915	0.714327	9	FALSE	FALSE	0	Pkinase
GUIDES_sg1540	MYLK2	ENSG00000101306.6	CTTTGAGGCCGTATCAGACG	ATGAAGAGACCTTTGAGGCCGTATCAGACGAGGAGGCCAAAGA	20	30419615	0.670647	10	FALSE	FALSE	0	Pkinase
GUIDES_sg1541	MYLK2	ENSG00000101306.6	TGTCTCCAACCTCATCGTCA	CCAAAGACTTTGTCTCCAACCTCATCGTCAAGGAGGACCAGAG	20	30419648	0.654764	10	FALSE	FALSE	0	Pkinase
GUIDES_sg1542	MYLK2	ENSG00000101306.6	GTCATCATCTCCCAGGAAGG	GGGTCTCTGTGTCATCATCTCCCAGGAAGGGGGGGGAGAGGCC	20	30419641	0.651305	10	FALSE	FALSE	0	Pkinase
GUIDES_sg1543	MYLK2	ENSG00000101306.6	AGAGTTCCTGTCACCTGAGG	TTGGGACCCCAGAGTTCCTGTCACCTGAGGTGGTGGTGAATTA	20	30418877	0.595964	9	FALSE	FALSE	0	Pkinase
GUIDES_sg1544	MYLK2	ENSG00000101306.6	AATTCACCACCTCAGGTGAC	ATTTGGTCATAATTCACCACCTCAGGTGACAGGAGGAACTCTG	20	30418893	0.568381	9	FALSE	FALSE	0	Pkinase
GUIDES_sg1545	MYO3A	ENSG00000095777.10	TTACTATCAGAGGTACACAG	TGATCCAGAGTTACTATCAGAGGTACACAGAGGAGGAGAGGAA	10	26462929	0.797726	30	FALSE	FALSE	0
GUIDES_sg1546	MYO3A	ENSG00000095777.10	TGCACCGATATGCAGCCAGG	TTACCCAGCGTGCACCGATATGCAGCCAGGAGGAGGAAGGCAG	10	26463151	0.735281	30	FALSE	FALSE	0
GUIDES_sg1547	MYO3A	ENSG00000095777.10	GGATGAAGGTCAGCTAGTGG	TGCTCTCATGGGATGAAGGTCAGCTAGTGGAGGAGGATCTCCA	10	26310478	0.650325	8	FALSE	FALSE	0	Pkinase
GUIDES_sg1548	MYO3A	ENSG00000095777.10	ATGGGATGAAGGTCAGCTAG	GAGTGCTCTCATGGGATGAAGGTCAGCTAGTGGTGGAGGATCT	10	26310475	0.62324	8	FALSE	FALSE	0	Pkinase
GUIDES_sg1549	MYO3A	ENSG00000095777.10	CAGGGACCAAGTGTCACATC	CCGTGATACCCAGGGACCAAGTGTCACATCTGGTGGCGTCATA	10	26310534	0.592124	8	FALSE	FALSE	0	Pkinase
GUIDES_sg1550	MYO3A	ENSG00000095777.10	GCTCCACGTGATAATACTTA	AGATTTAACTGCTCCACGTGATAATACTTAAGGAGGAACACCT	10	26457795	0.445518	28	FALSE	FALSE	0	Myosin_head
GUIDES_sg1551	MYO3B	ENSG00000071909.14	GGAGAGGATATGATGCTCGG	GGAGAGGATATGATGCTCGGAGGAGGAAATTTA	2	171358317	0.707257	30	FALSE	FALSE	0	IQ
GUIDES_sg1552	MYO3B	ENSG00000071909.14	AGGTACGAGGGGAAGTGCCG	CCGTCGCAGCAGGTACGAGGGGAAGTGCCGAGGAGGTTCAAGA	2	171371496	0.692688	31	FALSE	FALSE	0
GUIDES_sg1553	MYO3B	ENSG00000071909.14	AAAGCGGATCACTGTGTAGG	GATGTTTTACAAAGCGGATCACTGTGTAGGGGGGGGACAGCTG	2	171056769	0.679114	4	FALSE	FALSE	0	Pkinase
GUIDES_sg1554	MYO3B	ENSG00000071909.14	ACTGTGTAGGGGGACAGCTG	AAAGCGGATCACTGTGTAGGGGGACAGCTGTGGTGGCTGGTCC	2	171056779	0.647346	4	FALSE	FALSE	0	Pkinase
GUIDES_sg1555	MYO3B	ENSG00000071909.14	TTATGGGATGTTTTACAAAG	TTGTAAAGTTTTATGGGATGTTTTACAAAGCGGCGGATCACTG	2	171056753	0.628508	4	FALSE	FALSE	0	Pkinase
GUIDES_sg1556	MYO3B	ENSG00000071909.14	CCTGGAGAGGATATGATGCT	CCTGGAGAGGATATGATGCTCGGCGGAGGAAAT	2	171358314	0.62295	30	FALSE	FALSE	0	IQ
GUIDES_sg1557	NEK1	ENSG00000137601.11	AGATGGAGTCTCGAGTACTG	AAGTTTCTGAAGATGGAGTCTCGAGTACTGTGGTGGACCAACT	4	170347358	0.709848	29	FALSE	FALSE	0
GUIDES_sg1558	NEK1	ENSG00000137601.11	CCTAAGTAACTGTTCCATCG	CAGGTTGTTCCCTAAGTAACTGTTCCATCGAGGAGGCCTGCAG	4	170322967	0.680965	32	FALSE	FALSE	0
GUIDES_sg1559	NEK1	ENSG00000137601.11	AGTCTTGAAGAACAGTGATG	AAGAAGAGTCAGTCTTGAAGAACAGTGATGTGGTGGAGCCAAC	4	170322924	0.67781	32	FALSE	FALSE	0
GUIDES_sg1560	NEK1	ENSG00000137601.11	CAGTTACTTAGGGAACAACC	CTCGATGGAACAGTTACTTAGGGAACAACCTGGTGGTGAAGAA	4	170322874	0.652764	32	FALSE	FALSE	0
GUIDES_sg1561	NEK1	ENSG00000137601.11	ACAGTAGTTTAACTGATACC	ACAGTAGTTTAACTGATACCCGGCGGGAAACTT	4	170398603	0.633639	24	FALSE	FALSE	0
GUIDES_sg1562	NEK1	ENSG00000137601.11	ACTGAGACTTCATCTGGAGC	ATTTAGAGGAACTGAGACTTCATCTGGAGCAGGAGGAAATGGG	4	170321755	0.535911	33	FALSE	FALSE	0
GUIDES_sg1563	NEK10	ENSG00000163491.12	AGCTCTTCGATACTTACACA	AGCTGTGCTTAGCTCTTCGATACTTACACAAGGAGGAGAAGAG	3	27326120	0.632358	24	FALSE	FALSE	0	Pkinase_Tyr
GUIDES_sg1564	NEK10	ENSG00000163491.12	GAAGATCTCAAACAAGTCTG	CTATGTCAATGAAGATCTCAAACAAGTCTGTGGTGGGGAAAAG	3	27333066	0.5833	19	FALSE	FALSE	0
GUIDES_sg1565	NEK10	ENSG00000163491.12	ACCAAACAACATTATGTTGG	GAGATCTGACACCAAACAACATTATGTTGGGGGGGGATAAGGA	3	27326171	0.573165	24	FALSE	FALSE	0	Pkinase_Tyr
GUIDES_sg1566	NEK10	ENSG00000163491.12	GATACTTACACAAGGAGAAG	TTAGCTCTTCGATACTTACACAAGGAGAAGAGGAGGATTGTCC	3	27326128	0.56059	24	FALSE	FALSE	0	Pkinase_Tyr
GUIDES_sg1567	NEK10	ENSG00000163491.12	TTTGAGATCTTCATTGACAT	CACAGACTTGTTTGAGATCTTCATTGACATAGGAGGGCATTAT	3	27333013	0.477697	19	FALSE	FALSE	0
GUIDES_sg1568	NEK10	ENSG00000163491.12	TATCAGTGCTTATGAAGAAT	ATGTACGTGATATCAGTGCTTATGAAGAATTGGTGGTATCCAA	3	27333051	0.403591	19	FALSE	FALSE	0
GUIDES_sg1569	NEK11	ENSG00000114670.9	CAATTGATTCAAGTTCGTGG	GCATCCTCTACAATTGATTCAAGTTCGTGGAGGAGGTCCATGG	3	130889669	0.698816	16	FALSE	FALSE	0
GUIDES_sg1570	NEK11	ENSG00000114670.9	GATCCCAGAAGACCCACTTG	GATCCCAGAAGACCCACTTGTGGTGGCTGAAGA	3	130947392	0.680617	19	FALSE	FALSE	0
GUIDES_sg1571	NEK11	ENSG00000114670.9	GAACAAGAAAGTCTTCCCTC	GTCCTGGGGTGAACAAGAAAGTCTTCCCTCAGGAGGTTGCTCC	3	130887736	0.656406	15	FALSE	FALSE	0
GUIDES_sg1572	NEK11	ENSG00000114670.9	TTGTGAAGAGAGTGATGAGG	TTGATTCCTATTGTGAAGAGAGTGATGAGGAGGAGGAAGAAGA	3	130947449	0.644328	19	FALSE	FALSE	0
GUIDES_sg1573	NEK11	ENSG00000114670.9	GAATAGGCTGAGACTCAGGC	TCCATGGAAGGAATAGGCTGAGACTCAGGCAGGAGGTTCTCTA	3	130889702	0.610437	16	FALSE	FALSE	0
GUIDES_sg1574	NEK11	ENSG00000114670.9	TAGTACTCTTCAGCCACAAG	TGCATCAGCGTAGTACTCTTCAGCCACAAGTGGTGGGTCTTCT	3	130947515	0.609236	19	FALSE	FALSE	0
GUIDES_sg1575	NEK2	ENSG00000117650.8	TGTAATTACAAAGGGAACCA	ATCTGGCTAGTGTAATTACAAAGGGAACCAAGGAGGAAAGGTA	1	211847848	0.655475	2	FALSE	FALSE	0	Pkinase
GUIDES_sg1576	NEK2	ENSG00000117650.8	GACCACCATCACTTCGTCTG	AATACGGTATGACCACCATCACTTCGTCTGTGGTGGCATTCCT	1	211846996	0.637138	3	FALSE	FALSE	0	Pkinase
GUIDES_sg1577	NEK2	ENSG00000117650.8	TGCCACAGACGAAGTGATGG	CCTGAAGGAATGCCACAGACGAAGTGATGGTGGTGGTCATACC	1	211846908	0.626088	3	FALSE	FALSE	0	Pkinase
GUIDES_sg1578	NEK2	ENSG00000117650.8	ACTATGATCGGATTATTGAC	ATCGTTCGTTACTATGATCGGATTATTGACCGGCGGACCAATA	1	211847769	0.579526	2	FALSE	FALSE	0	Pkinase_Tyr
GUIDES_sg1579	NEK2	ENSG00000117650.8	AGTGATGACTCAGTTGACTC	TTGTTCTTCGAGTGATGACTCAGTTGACTCTGGTGGCCCTGAA	1	211846874	0.57672	3	FALSE	FALSE	0	Pkinase
GUIDES_sg1580	NEK2	ENSG00000117650.8	TGTACAGTGTTGTATTGGTC	TCCATTACAATGTACAGTGTTGTATTGGTCCGGCGGTCAATAA	1	211847721	0.56702	2	FALSE	FALSE	0	Pkinase_Tyr
GUIDES_sg1581	NEK4	ENSG00000114904.8	ACCCAGTGACCACTCTACGT	CTGCTCACAGACCCAGTGACCACTCTACGTTGGTGGTTTTCAG	3	52780137	0.662138	11	FALSE	FALSE	0
GUIDES_sg1582	NEK4	ENSG00000114904.8	TGAGAAGGCAAAAATCGAGG	AACAATGGGATGAGAAGGCAAAAATCGAGGAGGAGGCGACTCT	3	52780211	0.661502	11	FALSE	FALSE	0
GUIDES_sg1583	NEK4	ENSG00000114904.8	GACCATTATCAGCCAGAGAG	GACCATTATCAGCCAGAGAGAGGAGGAGGCGAC	3	52778278	0.638993	12	FALSE	FALSE	0
GUIDES_sg1584	NEK4	ENSG00000114904.8	CATTATCAGCCAGAGAGAGG	AAGGATCGACCATTATCAGCCAGAGAGAGGAGGAGGCGACTAA	3	52778281	0.637408	12	FALSE	FALSE	0
GUIDES_sg1585	NEK4	ENSG00000114904.8	GGCTGAAAACCAACGTAGAG	CACAAAAAGAGGCTGAAAACCAACGTAGAGTGGTGGTCACTGG	3	52780173	0.633176	11	FALSE	FALSE	0
GUIDES_sg1586	NEK4	ENSG00000114904.8	CTGAGTCATCAATTGTACCA	GTTTCAGGGTCTGAGTCATCAATTGTACCAAGGAGGCATTAAT	3	52773621	0.626517	15	FALSE	FALSE	0
GUIDES_sg1587	NEK5	ENSG00000197168.7	TCGTCAGGAAGGGAAGACCA	TTAGCGTCAGTCGTCAGGAAGGGAAGACCAAGGAGGACCCGTA	13	52639710	0.71984	22	FALSE	FALSE	0
GUIDES_sg1588	NEK5	ENSG00000197168.7	TGGAGCTCACGAGAAAACCC	TATCAAGGAATGGAGCTCACGAGAAAACCCCGGCGGAGATATT	13	52676359	0.646964	10	FALSE	FALSE	0	Pkinase
GUIDES_sg1589	NEK5	ENSG00000197168.7	TTTATGGATGGTCGGTCTCG	CAAAATGGAATTTATGGATGGTCGGTCTCGAGGAGGAGATACT	13	52676305	0.645576	10	FALSE	FALSE	0	Pkinase
GUIDES_sg1590	NEK5	ENSG00000197168.7	CTTAGCGTCAGTCGTCAGGA	TGAGTCTGTGCTTAGCGTCAGTCGTCAGGAAGGAGGGAAGACC	13	52639699	0.627222	22	FALSE	FALSE	0
GUIDES_sg1591	NEK5	ENSG00000197168.7	ATCATCTGCAGCAGAGTCTG	GGCCACTGCCATCATCTGCAGCAGAGTCTGAGGAGGCGCTCCT	13	52639683	0.606035	22	FALSE	FALSE	0
GUIDES_sg1592	NEK5	ENSG00000197168.7	AAATGGAATTTATGGATGGT	GGCCTTTTCAAAATGGAATTTATGGATGGTCGGCGGTCTCGAG	13	52676297	0.583013	10	FALSE	FALSE	0	Pkinase
GUIDES_sg1593	NEK6	ENSG00000119408.12	CGTGGCTGTGATGAACACGT	TCACGACGCCCGTGGCTGTGATGAACACGTTGGTGGCAGGCTT	9	127089709	0.714228	15	FALSE	FALSE	0	Pkinase_Tyr
GUIDES_sg1594	NEK6	ENSG00000119408.12	AGAAGCGGCTCATCCCGGAG	TTTAAGAAGCAGAAGCGGCTCATCCCGGAGAGGAGGACAGTAT	9	127088641	0.707463	14	FALSE	FALSE	0	Pkinase_Tyr
GUIDES_sg1595	NEK6	ENSG00000119408.12	CCTACTACATGTCACCGGAG	GTGGGGACGCCCTACTACATGTCACCGGAGAGGAGGATCCATG	9	127101878	0.689854	16	FALSE	FALSE	0	Pkinase_Tyr
GUIDES_sg1596	NEK6	ENSG00000119408.12	TGTGCAGCTGTGCAGCGCCG	GGAAGTACTTTGTGCAGCTGTGCAGCGCCGTGGTGGAGCACAT	9	127088681	0.686161	14	FALSE	FALSE	0	Pkinase_Tyr
GUIDES_sg1597	NEK6	ENSG00000119408.12	TGGTCTCAGAGCTGAAGAAG	TGGGCTGCGGTGGTCTCAGAGCTGAAGAAGCGGCGGCCCAGAC	9	127089654	0.643067	15	FALSE	FALSE	0	Pkinase_Tyr
GUIDES_sg1598	NEK6	ENSG00000119408.12	TGGAGCACATGCATTCACGC	TGCAGCGCCGTGGAGCACATGCATTCACGCCGGCGGGTGATGC	9	127088701	0.610536	14	FALSE	FALSE	0	Pkinase_Tyr
GUIDES_sg1599	NEK7	ENSG00000151414.10	TCCAAGTTTTACCACCCCAG	GCCCAAGATCTCCAAGTTTTACCACCCCAGTGGTGGCTGTAAT	1	198248158	0.659038	12	FALSE	FALSE	0	Pkinase
GUIDES_sg1600	NEK7	ENSG00000151414.10	TCTTCTGAATAGTGATCTGA	TCTTCTGAATAGTGATCTGAAGGAGGAAGAGGT	1	198266277	0.52773	14	FALSE	FALSE	0	Pkinase
GUIDES_sg1601	NEK7	ENSG00000151414.10	GCCACTGGGGTGGTAAAACT	GTTCATTACAGCCACTGGGGTGGTAAAACTTGGTGGAGATCTT	1	198248132	0.518547	12	FALSE	FALSE	0	Pkinase
GUIDES_sg1602	NEK7	ENSG00000151414.10	TAATTCCTGAAAGAACTGTT	CAAAAGAGGCTAATTCCTGAAAGAACTGTTTGGTGGAAGTATT	1	198247132	0.494788	11	FALSE	FALSE	0	Pkinase
GUIDES_sg1603	NEK7	ENSG00000151414.10	TGTTCAGCTTTGCAGTGCAT	GGAAGTATTTTGTTCAGCTTTGCAGTGCATTGGTGGAACACAT	1	198247163	0.491399	11	FALSE	FALSE	0	Pkinase
GUIDES_sg1604	NEK7	ENSG00000151414.10	TTGGAGATCTTGGGCTTGGC	GTGGTAAAACTTGGAGATCTTGGGCTTGGCCGGCGGTTTTTCA	1	198248151	0.488993	12	FALSE	FALSE	0	Pkinase
GUIDES_sg1605	NEK8	ENSG00000160602.9	TTGGGCACCAATACTCGCCG	GCACGGACAGTTGGGCACCAATACTCGCCGAGGAGGCAGTCGG	17	27068159	0.751892	12	FALSE	FALSE	0	RCC1
GUIDES_sg1606	NEK8	ENSG00000160602.9	GGGTGTGACCATCAAGCACG	AGGGCCAGTCGGGTGTGACCATCAAGCACGTGGTGGCCTGTGG	17	27065227	0.688036	7	FALSE	FALSE	0
GUIDES_sg1607	NEK8	ENSG00000160602.9	AAGATGGCAATGGTAGCCTG	TGAGGGCATCAAGATGGCAATGGTAGCCTGTGGTGGGGATGCC	17	27068222	0.641274	12	FALSE	FALSE	0	RCC1
GUIDES_sg1608	NEK8	ENSG00000160602.9	ACTTCCGTGTCCTGTTGCCA	TTACACGGTGACTTCCGTGTCCTGTTGCCATGGTGGAAACACC	17	27068563	0.637816	13	FALSE	FALSE	0
GUIDES_sg1609	NEK8	ENSG00000160602.9	TGCCCCAATAGCTACAGTGA	TGCCCCAATAGCTACAGTGAAGGAGGCATCCCC	17	27068116	0.635781	12	FALSE	FALSE	0	RCC1
GUIDES_sg1610	NEK8	ENSG00000160602.9	GGCAGTGAAGAAGTCCCCAC	CAGTCAGGCAGGCAGTGAAGAAGTCCCCACAGGAGGCCACGTG	17	27065142	0.625069	7	FALSE	FALSE	0
GUIDES_sg1611	NEK9	ENSG00000119638.8	GTTACTGCAGGATTCAGCCG	CCCAGCACAGGTTACTGCAGGATTCAGCCGAGGAGGTGACTAG	14	75553927	0.703431	23	FALSE	FALSE	0
GUIDES_sg1612	NEK9	ENSG00000119638.8	GCAGTTGGGTAAAAATCTGG	TTCAACTTCTGCAGTTGGGTAAAAATCTGGAGGAGGTTTTCTT	14	75553775	0.683699	23	FALSE	FALSE	0
GUIDES_sg1613	NEK9	ENSG00000119638.8	TCTGAAAACGCTGCACTGAG	TTTCTCAGATTCTGAAAACGCTGCACTGAGAGGAGGAGATGGG	14	75555296	0.676762	22	FALSE	FALSE	0
GUIDES_sg1614	NEK9	ENSG00000119638.8	ATTATTGTTGCAGTTCAATG	CAAGGCCTTGATTATTGTTGCAGTTCAATGTGGTGGCTGTGAT	14	75570585	0.650319	16	FALSE	FALSE	0	RCC1
GUIDES_sg1615	NEK9	ENSG00000119638.8	TTGAACTGCAACAATAATCA	CACAGCCACATTGAACTGCAACAATAATCAAGGAGGCCTTGGG	14	75570681	0.508864	16	FALSE	FALSE	0	RCC1
GUIDES_sg1616	NEK9	ENSG00000119638.8	GCAGTTCAATGTGGCTGTGA	GATTATTGTTGCAGTTCAATGTGGCTGTGATGGTGGGACATTT	14	75570594	0.437371	16	FALSE	FALSE	0	RCC1
GUIDES_sg1617	NLK	ENSG00000087095.8	GAACACAGTTGCTGTTCACA	GCTACCTTTAGAACACAGTTGCTGTTCACAAGGAGGAGATTCC	17	26490593	0.628478	7	FALSE	FALSE	0	Pkinase
GUIDES_sg1618	NLK	ENSG00000087095.8	TGAATCCCGTCATATGACTC	AAGAATTAGATGAATCCCGTCATATGACTCAGGAGGAAGTTGT	17	26495531	0.601974	8	FALSE	FALSE	0	Pkinase
GUIDES_sg1619	NLK	ENSG00000087095.8	GATGTAAAATGCCAGCTGAA	TTAATGTCTCGATGTAAAATGCCAGCTGAATGGTGGAGATATT	17	26490638	0.583656	7	FALSE	FALSE	0	Pkinase
GUIDES_sg1620	NLK	ENSG00000087095.8	TGATTTTGGATTGGCCAGAG	TCTAGATTTGTGATTTTGGATTGGCCAGAGTGGTGGAAGAATT	17	26495498	0.576368	8	FALSE	FALSE	0	Pkinase
GUIDES_sg1621	NLK	ENSG00000087095.8	TGTATCTTTGCAGAACTACT	GTCTGTGGGATGTATCTTTGCAGAACTACTAGGAGGACGAAGA	17	26495640	0.572855	8	FALSE	FALSE	0	Pkinase
GUIDES_sg1622	NLK	ENSG00000087095.8	GTCCAAAAGAATATCCGCTA	GTCCAAAAGAATATCCGCTAAGGAGGATGCCTT	17	26518065	0.566135	12	FALSE	FALSE	0	Pkinase
GUIDES_sg1623	1	ENSG00000169418.9	CCTTGGTCTCAGAAGACAAG	TCCAGGACAGCCTTGGTCTCAGAAGACAAGTGGTGGATCTTCA	1	153665660	0.664529	22	FALSE	FALSE	0	Guanylate_cyc
GUIDES_sg1624	1	ENSG00000169418.9	GGGTTTCACAGCGCTGTCGG	GTGACATTGTGGGTTTCACAGCGCTGTCGGCGGCGGAGAGCAC	1	153661767	0.659336	18	FALSE	FALSE	0	Guanylate_cyc
GUIDES_sg1625	1	ENSG00000169418.9	TATCCCCAAAGAGACAGTAA	GTGTTGACTGTATCCCCAAAGAGACAGTAACGGCGGGGCATCT	1	153662818	0.64982	21	FALSE	FALSE	0	Guanylate_cyc
GUIDES_sg1626	1	ENSG00000169418.9	TGTGGGTTTCACAGCGCTGT	TCAGTGACATTGTGGGTTTCACAGCGCTGTCGGCGGCGGAGAG	1	153661764	0.615873	18	FALSE	FALSE	0	Guanylate_cyc
GUIDES_sg1627	1	ENSG00000169418.9	CCACTTGTCTTCTGAGACCA	CCCTGAAGATCCACTTGTCTTCTGAGACCAAGGAGGCTGTCCT	1	153665611	0.611972	22	FALSE	FALSE	0	Guanylate_cyc
GUIDES_sg1628	1	ENSG00000169418.9	GCTCCTTCCGAATCCGCCAC	GATGCTGTGCGCTCCTTCCGAATCCGCCACCGGCGGCCCCAGG	1	153662413	0.598663	20	FALSE	FALSE	0	Guanylate_cyc
GUIDES_sg1629	2	ENSG00000159899.10	AGAAGGTACGAAATGGTCAG	GAGATTGTCCAGAAGGTACGAAATGGTCAGCGGCGGCCATATT	9	35806090	0.739254	15	FALSE	FALSE	0	Pkinase
GUIDES_sg1630	2	ENSG00000159899.10	AAAACGGGGAGAGACTGTAC	CAGAGCAGTTAAAACGGGGAGAGACTGTACAGGAGGCTGAGGC	9	35807057	0.656861	17	FALSE	FALSE	0	Guanylate_cyc
GUIDES_sg1631	2	ENSG00000159899.10	ATTTCCGGCCAAGCATTGAC	CAGCGGCCATATTTCCGGCCAAGCATTGACCGGCGGACCCAAC	9	35806117	0.610178	15	FALSE	FALSE	0	Pkinase
GUIDES_sg1632	2	ENSG00000159899.10	GGGTCCGGTCAATGCTTGGC	TCATTCAGTTGGGTCCGGTCAATGCTTGGCCGGCGGAAATATG	9	35806187	0.588022	15	FALSE	FALSE	0	Pkinase
GUIDES_sg1633	2	ENSG00000159899.10	CAGTGGCAGAGCAGTTAAAA	CAGTGGCAGAGCAGTTAAAACGGCGGGGAGAGA	9	35807041	0.394244	17	FALSE	FALSE	0	HNOBA
GUIDES_sg1634	2	ENSG00000159899.10	TGGCATCAAAGCAGGTATAC	TTGTCAATTATGGCATCAAAGCAGGTATACAGGAGGTCATTAA	9	35807372	0.381329	18	FALSE	FALSE	0	Guanylate_cyc
GUIDES_sg1635	NRBP1	ENSG00000115216.9	CACTAATGTGACAACAGCAG	CACTAATGTGACAACAGCAGTGGTGGACATCTA	2	27659937	0.703502	13	FALSE	FALSE	0
GUIDES_sg1636	NRBP1	ENSG00000115216.9	CTCCAGTGCACACATGCCAA	CTCCAGTGCACACATGCCAAAGGAGGAGTAGAT	2	27659933	0.671795	13	FALSE	FALSE	0
GUIDES_sg1637	NRBP1	ENSG00000115216.9	TCCGACACCTGAACCAGCTG	CTGTCAAGACTCCGACACCTGAACCAGCTGAGGAGGTGGAGAC	2	27663790	0.658176	18	FALSE	FALSE	0
GUIDES_sg1638	NRBP1	ENSG00000115216.9	TGTCGGAGTCTTGACAGAGG	CTGGTTCAGGTGTCGGAGTCTTGACAGAGGGGGGGGGCACGAC	2	27663721	0.6292	18	FALSE	FALSE	0
GUIDES_sg1639	NRBP1	ENSG00000115216.9	GACACCTGAACCAGCTGAGG	TCAAGACTCCGACACCTGAACCAGCTGAGGTGGTGGAGACTCG	2	27663793	0.608339	18	FALSE	FALSE	0
GUIDES_sg1640	NRBP1	ENSG00000115216.9	GATCCCAGAGAACGCTCTAG	GATCCCAGAGAACGCTCTAGAGGAGGAGATCAC	2	27663293	0.605157	16	FALSE	FALSE	0
GUIDES_sg1641	NRBP2	ENSG00000185189.11	GCACCTCGAAGAGCACGCGG	TTCAGCGAGTGCACCTCGAAGAGCACGCGGTGGTGGAAGAGGA	8	144919859	0.751335	12	FALSE	FALSE	0	Pkinase
GUIDES_sg1642	NRBP2	ENSG00000185189.11	AGTGCACCTCGAAGAGCACG	AGCTTCAGCGAGTGCACCTCGAAGAGCACGCGGCGGTGGAAGA	8	144919856	0.707721	12	FALSE	FALSE	0	Pkinase
GUIDES_sg1643	NRBP2	ENSG00000185189.11	GAATTTGTCCAGCTCCATGA	CATCCTCCAGGAATTTGTCCAGCTCCATGAAGGAGGAGACTTC	8	144919454	0.599327	14	FALSE	FALSE	0
GUIDES_sg1644	NRBP2	ENSG00000185189.11	ACTGGTGCTGGATGAAGCAG	ACTGGTGCTGGATGAAGCAGTGGTGGGCTGCCA	8	144919814	0.570395	12	FALSE	FALSE	0
GUIDES_sg1645	NRBP2	ENSG00000185189.11	GAAGCGAGGACAAGGCGCGC	AACCTGGAGAGAAGCGAGGACAAGGCGCGCTGGTGGCATGTGA	8	144918344	0.544692	16	FALSE	FALSE	0
GUIDES_sg1646	NRBP2	ENSG00000185189.11	GTACTCGGAAGTCTCCTTCA	GTACTCGGAAGTCTCCTTCATGGTGGAGCTGGA	8	144919440	0.534559	14	FALSE	FALSE	0
GUIDES_sg1647	NRK	ENSG00000123572.12	TTCGGGTGTATCATCTGACC	AAGAACAGACTTCGGGTGTATCATCTGACCTGGTGGTTGAGGA	X	105183900	0.611902	24	FALSE	FALSE	0	CNH
GUIDES_sg1648	NRK	ENSG00000123572.12	GTACACAGCGAACCACAGGA	GCTTTTGAATGTACACAGCGAACCACAGGATGGTGGGGCCAAA	X	105197054	0.602565	30	FALSE	FALSE	0	CNH
GUIDES_sg1649	NRK	ENSG00000123572.12	GAATGTACACAGCGAACCAC	TGTAGCTTTTGAATGTACACAGCGAACCACAGGAGGATGGGGC	X	105197050	0.575265	30	FALSE	FALSE	0	CNH
GUIDES_sg1650	NRK	ENSG00000123572.12	TGTATCATCTGACCTGGTTG	AGACTTCGGGTGTATCATCTGACCTGGTTGAGGAGGAACAAGA	X	105183906	0.573259	24	FALSE	FALSE	0	CNH
GUIDES_sg1651	NRK	ENSG00000123572.12	TTCACTTCTGAGATCTGCTG	TGAAAAGGAGTTCACTTCTGAGATCTGCTGTGGTGGTTCTTTG	X	105179303	0.566117	22	FALSE	FALSE	0	CNH
GUIDES_sg1652	NRK	ENSG00000123572.12	ATGATCCAGAAAGTAAAAGA	ATTTTGAATAATGATCCAGAAAGTAAAAGAAGGAGGCAAGAAG	X	105183945	0.552016	24	FALSE	FALSE	0	CNH
GUIDES_sg1653	NTRK1	ENSG00000198400.7	CTGGTACCAGCTCTCCAACA	GCAAGCAGCCCTGGTACCAGCTCTCCAACACGGCGGAGGTCAG	1	156849944	0.658323	17	FALSE	FALSE	0	Pkinase
GUIDES_sg1654	NTRK1	ENSG00000198400.7	GCCCACTAGACAGTTGCGTG	CCAGTCCCTGGCCCACTAGACAGTTGCGTGTGGTGGCCAGGTC	1	156849002	0.651913	16	FALSE	FALSE	0	Pkinase
GUIDES_sg1655	NTRK1	ENSG00000198400.7	TCGGCAGGACTTCCAGCGTG	CCGAGAGTGCTCGGCAGGACTTCCAGCGTGAGGAGGCTGAGCT	1	156846237	0.628378	15	FALSE	FALSE	0	Pkinase
GUIDES_sg1656	NTRK1	ENSG00000198400.7	TCTAGTGGGCCAGGGACTGG	CACGCAACTGTCTAGTGGGCCAGGGACTGGTGGTGGTCAAGAT	1	156849095	0.62285	16	FALSE	FALSE	0	Pkinase
GUIDES_sg1657	NTRK1	ENSG00000198400.7	CGCAGCGACCTGGCTAGCCA	ACACCATCCCCGCAGCGACCTGGCTAGCCACGGCGGCCAGCAG	1	156849071	0.571737	16	FALSE	FALSE	0	Pkinase
GUIDES_sg1658	NTRK1	ENSG00000198400.7	CTTACGGTACAGGATGCTCT	CGGTGGTGAACTTACGGTACAGGATGCTCTCGGCGGGCGGCAT	1	156849906	0.555312	17	FALSE	FALSE	0	Pkinase
GUIDES_sg1659	NTRK2	ENSG00000148053.11	GGTTTTATCAGTGACGTCTG	GTTCCCGACCGGTTTTATCAGTGACGTCTGTGGTGGAAGGGAT	9	87359925	0.694816	14	FALSE	FALSE	0
GUIDES_sg1660	NTRK2	ENSG00000148053.11	ACGTCACTGATAAAACCGGT	CCTTCCACAGACGTCACTGATAAAACCGGTCGGCGGGAACATC	9	87359973	0.647239	14	FALSE	FALSE	0
GUIDES_sg1661	NTRK2	ENSG00000148053.11	GGAACTGCAGCGAATGACAT	TTAAGATTATGGAACTGCAGCGAATGACATCGGCGGGGACACC	9	87359912	0.59585	14	FALSE	FALSE	0
GUIDES_sg1662	NTRK2	ENSG00000148053.11	TTTGTTTCATAAGATCCCAC	TAGGTTTTGTTTTGTTTCATAAGATCCCACTGGTGGATGGGTA	9	87425483	0.584208	16	FALSE	FALSE	0
GUIDES_sg1663	NTRK2	ENSG00000148053.11	GGTGGTGATTGCGTCTGTGG	TCTATGCTGTGGTGGTGATTGCGTCTGTGGTGGTGGGATTTTG	9	87366931	0.495425	15	FALSE	FALSE	0
GUIDES_sg1664	NTRK2	ENSG00000148053.11	TTTCATAAGATCCCACTGGA	TTTTGTTTTGTTTCATAAGATCCCACTGGATGGTGGGTAGCTG	9	87425487	0.491736	16	FALSE	FALSE	0
GUIDES_sg1665	NTRK3	ENSG00000140538.12	GCTGGTGAATGTGACGAGTG	TCAACTTGACGCTGGTGAATGTGACGAGTGAGGAGGACAATGG	15	88679190	0.720824	12	FALSE	FALSE	0	ig
GUIDES_sg1666	NTRK3	ENSG00000140538.12	AATGTGACGAGTGAGGACAA	GACGCTGGTGAATGTGACGAGTGAGGACAATGGTGGCTTCACC	15	88679197	0.676704	12	FALSE	FALSE	0	ig
GUIDES_sg1667	NTRK3	ENSG00000140538.12	TCATGCCATCAACTTGACGC	GGACCAATGTTCATGCCATCAACTTGACGCTGGTGGTGAATGT	15	88679172	0.633361	12	FALSE	FALSE	0	ig
GUIDES_sg1668	NTRK3	ENSG00000140538.12	CTATCCAGTCCACATCAGGA	AGCCCAGTGACTATCCAGTCCACATCAGGAAGGAGGGGTGATC	15	88679749	0.615979	11	FALSE	FALSE	0	ig
GUIDES_sg1669	NTRK3	ENSG00000140538.12	AACGCTGTTATCACTTGCAA	AGAGGGTGACAACGCTGTTATCACTTGCAATGGTGGCTCTGGA	15	88679770	0.561367	11	FALSE	FALSE	0	ig
GUIDES_sg1670	NTRK3	ENSG00000140538.12	TGGATCACCCCTTCCTGATG	GCAATGGCTCTGGATCACCCCTTCCTGATGTGGTGGACTGGAT	15	88679796	0.538086	11	FALSE	FALSE	0	ig
GUIDES_sg1671	NUAK1	ENSG00000074590.9	TGTACGATTACATCAGTGAG	AAAGGGGAGCTGTACGATTACATCAGTGAGCGGCGGCGACGCC	12	106480588	0.710596	3	FALSE	FALSE	0	Pkinase
GUIDES_sg1672	NUAK1	ENSG00000074590.9	GTCAATGGGAGACCTTACCG	TCCTGAGATTGTCAATGGGAGACCTTACCGAGGAGGGCCAGAG	12	106466611	0.658806	5	FALSE	FALSE	0	Pkinase
GUIDES_sg1673	NUAK1	ENSG00000074590.9	AATTAAGGATGAACAAGACA	GTAAGGACAAAATTAAGGATGAACAAGACATGGTGGTTCACAT	12	106500231	0.635919	2	FALSE	FALSE	0	Pkinase
GUIDES_sg1674	NUAK1	ENSG00000074590.9	GCTTTCCAACCTGTACCAGA	CTGACTTTGGGCTTTCCAACCTGTACCAGAAGGAGGATAAGTT	12	106466535	0.635042	5	FALSE	FALSE	0	Pkinase
GUIDES_sg1675	NUAK1	ENSG00000074590.9	TCATAAATACTGATGATATG	TCATAAATACTGATGATATGAGGAGGATGGTTG	12	106500204	0.606307	2	FALSE	FALSE	0	Pkinase
GUIDES_sg1676	NUAK1	ENSG00000074590.9	TATGGAACAATGCCCTTCGA	CACTCTTGTTTATGGAACAATGCCCTTCGATGGTGGTTTCGAT	12	106464613	0.562208	6	FALSE	FALSE	0	Pkinase
GUIDES_sg1677	NUAK2	ENSG00000163545.7	AAGATCTGATGCACATACGG	AAAGATGAGCAAGATCTGATGCACATACGGAGGAGGGAGATTG	1	205280895	0.696509	2	FALSE	FALSE	0	Pkinase
GUIDES_sg1678	NUAK2	ENSG00000163545.7	TCTCTGGCGAGGCATAGAGG	CCATTGACAATCTCTGGCGAGGCATAGAGGGGGGGGCTCCCAC	1	205275367	0.693791	5	FALSE	FALSE	0	Pkinase
GUIDES_sg1679	NUAK2	ENSG00000163545.7	CTAGTGAAACAGATCAGCAA	CCATAAGATCCTAGTGAAACAGATCAGCAACGGCGGGGCCTAC	1	205274427	0.619571	6	FALSE	FALSE	0	Pkinase
GUIDES_sg1680	NUAK2	ENSG00000163545.7	GGAACTTGCCTTGATGGTAG	AATGTCTGCAGGAACTTGCCTTGATGGTAGAGGAGGTTGGAGA	1	205275409	0.612213	5	FALSE	FALSE	0	Pkinase
GUIDES_sg1681	NUAK2	ENSG00000163545.7	GGGTTTAGGTGGCTCCCGGT	GGGTTTAGGTGGCTCCCGGTAGGAGGCCCCGTT	1	205274350	0.60001	6	FALSE	FALSE	0	Pkinase
GUIDES_sg1682	NUAK2	ENSG00000163545.7	GTCATGCCCATCAAAGGGCA	GGATCTTATGGTCATGCCCATCAAAGGGCATGGTGGTGCCATG	1	205274407	0.595853	6	FALSE	FALSE	0	Pkinase
GUIDES_sg1683	OBSCN	ENSG00000154358.15	GATCATCCCCTACCACCCCA	TGGCCGCCAAGATCATCCCCTACCACCCCAAGGAGGACAAGAC	1	228564835	0.70596	113	FALSE	FALSE	0	Pkinase_Tyr
GUIDES_sg1684	OBSCN	ENSG00000154358.15	CTGGTTGTGCAGGTACTGGG	GCAGGATGTGCTGGTTGTGCAGGTACTGGGTGGTGGCACTCAA	1	228565357	0.701341	114	FALSE	FALSE	0	Pkinase_Tyr
GUIDES_sg1685	OBSCN	ENSG00000154358.15	CCACAGGTAGTCCTTCACCT	TCAACATCTGCCACAGGTAGTCCTTCACCTCGGCGGATTCTGA	1	228565393	0.694053	114	FALSE	FALSE	0	Pkinase_Tyr
GUIDES_sg1686	OBSCN	ENSG00000154358.15	GTAGTCCTTGAACTTGTCTG	TGGTCTCTAGGTAGTCCTTGAACTTGTCTGAGGAGGGCAGCAC	1	228565222	0.668218	114	FALSE	FALSE	0	Pkinase
GUIDES_sg1687	OBSCN	ENSG00000154358.15	CTGCTGTCTTGTCCTTGGGG	TCGCGCAGCACTGCTGTCTTGTCCTTGGGGTGGTGGTAGGGGA	1	228564914	0.655072	113	FALSE	FALSE	0	Pkinase_Tyr
GUIDES_sg1688	OBSCN	ENSG00000154358.15	GGGGCCGCTTCAGCGTGGTG	GGGGCCGCTTCAGCGTGGTGCGGCGGCAATGCT	1	228564771	0.652692	113	FALSE	FALSE	0	Pkinase_Tyr
GUIDES_sg1689	OXSR1	ENSG00000172939.4	CTTTCCAACAACTGATCCTG	CTTTCCAACAACTGATCCTGTGGTGGGTACTTT	3	38287587	0.650426	14	FALSE	FALSE	0
GUIDES_sg1690	OXSR1	ENSG00000172939.4	ACTTGGAGCAAAGTACCCAC	CTGTTCTGGAACTTGGAGCAAAGTACCCACAGGAGGATCAGTT	3	38287691	0.649638	14	FALSE	FALSE	0
GUIDES_sg1691	OXSR1	ENSG00000172939.4	GTGACAGATCGATTTGACTG	CAGTTTGAAAGTGACAGATCGATTTGACTGAGGAGGTTCTTCC	3	38293848	0.649434	18	FALSE	FALSE	0
GUIDES_sg1692	OXSR1	ENSG00000172939.4	GGTGGGAGAGAGACTTGAGT	CTCTGCGGTGGGTGGGAGAGAGACTTGAGTTGGTGGCTGTGTA	3	38287613	0.610254	14	FALSE	FALSE	0
GUIDES_sg1693	OXSR1	ENSG00000172939.4	AGCTAATTTGCAGAAAATTG	AGCTAATTTGCAGAAAATTGTGGTGGAAGAACC	3	38293842	0.601248	18	FALSE	FALSE	0
GUIDES_sg1694	OXSR1	ENSG00000172939.4	CTAAATCCCTTCCGTCGACC	TTACCTATTACTAAATCCCTTCCGTCGACCAGGAGGCCAGCAG	3	38292919	0.477887	17	FALSE	FALSE	0
GUIDES_sg1695	PAK1	ENSG00000149269.5	CCCACAGCTCATCTCCCACG	TCCATAACAACCCACAGCTCATCTCCCACGAGGAGGTAACTGC	11	77051802	0.777239	15	FALSE	FALSE	0	Pkinase
GUIDES_sg1696	PAK1	ENSG00000149269.5	CCACATCCATCTCGAGACAG	CCTCTCTTCTCCACATCCATCTCGAGACAGCGGCGGTTCAGAA	11	77043826	0.692474	18	FALSE	FALSE	0	Pkinase
GUIDES_sg1697	PAK1	ENSG00000149269.5	GGGTCCCATTGGTGGCAATG	TGAAGTTCTGGGGTCCCATTGGTGGCAATGAGGAGGTACAAGG	11	77043901	0.674307	18	FALSE	FALSE	0	Pkinase
GUIDES_sg1698	PAK1	ENSG00000149269.5	ACCAGAGGTTGTGACACGAA	ACTGGATGGCACCAGAGGTTGTGACACGAAAGGAGGCCTATGG	11	77047229	0.641762	17	FALSE	FALSE	0	Pkinase
GUIDES_sg1699	PAK1	ENSG00000149269.5	ATTGGTGGCAATGAGGTACA	CTGGGGTCCCATTGGTGGCAATGAGGTACAAGGAGGCCTGGC	11	77043908	0.640459	18	FALSE	FALSE	0	Pkinase
GUIDES_sg1700	PAK1	ENSG00000149269.5	ACGAAAGGCCTATGGGCCCA	AGGTTGTGACACGAAAGGCCTATGGGCCCAAGGAGGTTGACAT	11	77047244	0.606204	17	FALSE	FALSE	0	Pkinase
GUIDES_sg1701	PAK2	ENSG00000180370.6	TGGGGGGTCACTCACTGATG	AATACCTTGCTGGGGGGTCACTCACTGATGTGGTGGTAACAGA	3	196541386	0.672049	11	FALSE	FALSE	0	Pkinase_Tyr
GUIDES_sg1702	PAK2	ENSG00000180370.6	ATACTGGATGGCACCAGAGG	TCGGAACGCCATACTGGATGGCACCAGAGGTGGTGGTTACACG	3	196547328	0.647955	13	FALSE	FALSE	0	Pkinase_Tyr
GUIDES_sg1703	PAK2	ENSG00000180370.6	TGTGGTAACAGAAACGTGCA	CACTCACTGATGTGGTAACAGAAACGTGCATGGTGGATGAAGC	3	196541404	0.640502	11	FALSE	FALSE	0	Pkinase_Tyr
GUIDES_sg1704	PAK2	ENSG00000180370.6	CAGTGAGTGACCCCCCAGCA	GTTACCACATCAGTGAGTGACCCCCCAGCAAGGAGGTATTCCA	3	196541397	0.617481	11	FALSE	FALSE	0	Pkinase_Tyr
GUIDES_sg1705	PAK2	ENSG00000180370.6	TCGATGTTTGGAAATGGATG	ATTTCTTAAATCGATGTTTGGAAATGGATGTGGTGGAAAAAAG	3	196554169	0.596936	14	FALSE	FALSE	0	Pkinase
GUIDES_sg1706	PAK2	ENSG00000180370.6	TGGCACCAGAGGTGGTTACA	CCATACTGGATGGCACCAGAGGTGGTTACACGGCGGAAAGCTT	3	196547336	0.583825	13	FALSE	FALSE	0	Pkinase_Tyr
GUIDES_sg1707	PAK3	ENSG00000077264.10	CTTCGCTCTATCTTCCCAGG	GAAAGCCAGGCTTCGCTCTATCTTCCCAGGAGGAGGAGGGGAT	X	110366492	0.722581	9	FALSE	FALSE	0
GUIDES_sg1708	PAK3	ENSG00000077264.10	TTACTATTCATCCTCAGTGG	ATCCCGGTTGTTACTATTCATCCTCAGTGGAGGAGGAGCCGGG	X	110366464	0.633418	9	FALSE	FALSE	0
GUIDES_sg1709	PAK3	ENSG00000077264.10	CAGCTCCAAACCACTTCCCA	CACTCAACCACAGCTCCAAACCACTTCCCATGGTGGCCCCTGA	X	110366440	0.627627	9	FALSE	FALSE	0
GUIDES_sg1710	PAK3	ENSG00000077264.10	AAGTAAACGAAGCACTATGG	CTCCTGAGCAAAGTAAACGAAGCACTATGGTGGTGGGAACCCC	X	110439728	0.605403	22	FALSE	FALSE	0	Pkinase_Tyr
GUIDES_sg1711	PAK3	ENSG00000077264.10	GCAAAGTAAACGAAGCACTA	TCACTCCTGAGCAAAGTAAACGAAGCACTATGGTGGTGGGAAC	X	110439725	0.583646	22	FALSE	FALSE	0	Pkinase_Tyr
GUIDES_sg1712	PAK3	ENSG00000077264.10	ATGGTCCGAAAGTTGATATC	CGAAAAGCTTATGGTCCGAAAGTTGATATCTGGTGGTCTCTTG	X	110439796	0.44721	22	FALSE	FALSE	0	Pkinase_Tyr
GUIDES_sg1713	PAK4	ENSG00000130669.13	GATGTACAACAGCTACCTGG	ATGTGGTGGAGATGTACAACAGCTACCTGGTGGTGGGGGACGA	19	39665631	0.710022	10	FALSE	FALSE	0	Pkinase
GUIDES_sg1714	PAK4	ENSG00000130669.13	AGTCGCTCTTGATGTCCCGG	AGCAGGATCGAGTCGCTCTTGATGTCCCGGTGGTGGATGACGC	19	39665997	0.705558	11	FALSE	FALSE	0	Pkinase
GUIDES_sg1715	PAK4	ENSG00000130669.13	CTACCAGCACGAGAATGTGG	TCATGAGGGACTACCAGCACGAGAATGTGGTGGTGGAGATGTA	19	39665607	0.70434	10	FALSE	FALSE	0	Pkinase
GUIDES_sg1716	PAK4	ENSG00000130669.13	GATAATGGTGATTGAGATGG	GGTCGCTGGGGATAATGGTGATTGAGATGGTGGTGGACGGAGA	19	39668354	0.64309	13	FALSE	FALSE	0	Pkinase
GUIDES_sg1717	PAK4	ENSG00000130669.13	TGAGCAAGGAAGTGCCCCGA	TGCGCCCAGGTGAGCAAGGAAGTGCCCCGAAGGAGGAAGTCGC	19	39667283	0.629835	12	FALSE	FALSE	0	Pkinase
GUIDES_sg1718	PAK4	ENSG00000130669.13	TGCAGGTTCTTCAGTCGGGG	TGCAGGTTCTTCAGTCGGGGTGGTGGCAGGTTG	19	39668338	0.620166	13	FALSE	FALSE	0	Pkinase
GUIDES_sg1719	PAK7	ENSG00000101349.12	CAGTTTACCTCCAAGAGTGA	GGATCCGGGACAGTTTACCTCCAAGAGTGAAGGAGGACCTACA	20	9523353	0.64535	11	FALSE	FALSE	0	Pkinase
GUIDES_sg1720	PAK7	ENSG00000101349.12	TTTCTATCACCATGATCCCG	CCATCAATCATTTCTATCACCATGATCCCGAGGAGGGACCAGA	20	9523350	0.642892	11	FALSE	FALSE	0	Pkinase
GUIDES_sg1721	PAK7	ENSG00000101349.12	CTCTCCTACCTTCATAACCA	TCTGAGAGCTCTCTCCTACCTTCATAACCAAGGAGGAGTGATT	20	9538323	0.633086	9	FALSE	FALSE	0	Pkinase
GUIDES_sg1722	PAK7	ENSG00000101349.12	AGAGAGCTCTCAGAACTGAC	TGAAGGTAGGAGAGAGCTCTCAGAACTGACAGGAGGCAGACAG	20	9538348	0.623574	9	FALSE	FALSE	0	Pkinase
GUIDES_sg1723	PAK7	ENSG00000101349.12	CTGTGCTCAAGTTTCCAAAG	ATTTTGGTTTCTGTGCTCAAGTTTCCAAAGAGGAGGTGCCGAA	20	9525058	0.596221	10	FALSE	FALSE	0	Pkinase
GUIDES_sg1724	PAK7	ENSG00000101349.12	TGTAGGTCCTTCACTCTTGG	TGTAGGTCCTTCACTCTTGGAGGAGGTAAACTG	20	9523256	0.584209	11	FALSE	FALSE	0	Pkinase
GUIDES_sg1725	PASK	ENSG00000115687.9	GATCGCAATTCTATCCAGGG	TTACTTTAGAGATCGCAATTCTATCCAGGGTGGTGGAGCACGC	2	242054805	0.707082	16	FALSE	FALSE	0	Pkinase
GUIDES_sg1726	PASK	ENSG00000115687.9	AGAAGCTGGTGACAGACCCG	ACCACCTTGGAGAAGCTGGTGACAGACCCGTGGTGGGTAACAC	2	242046847	0.676993	21	FALSE	FALSE	0	Pkinase
GUIDES_sg1727	PASK	ENSG00000115687.9	GGGAGTCACTCTGTACACGC	TGTGGTCTCTGGGAGTCACTCTGTACACGCTGGTGGTCTTTGA	2	242047634	0.671436	20	FALSE	FALSE	0	Pkinase
GUIDES_sg1728	PASK	ENSG00000115687.9	TTTTCCCCTTTCCAAGTAGG	TATAAAATAATTTTCCCCTTTCCAAGTAGGCGGCGGCCGAGCC	2	242051736	0.654199	18	FALSE	FALSE	0	Pkinase
GUIDES_sg1729	PASK	ENSG00000115687.9	TTCCGGTGCACAGTACTCGA	CCATGAGAACTTCCGGTGCACAGTACTCGATGGTGGTCCCACA	2	242051691	0.638988	18	FALSE	FALSE	0	Pkinase
GUIDES_sg1730	PASK	ENSG00000115687.9	GACCATCGAGTACTGTGCAC	CTTTTTGTGGGACCATCGAGTACTGTGCACCGGCGGAAGTTCT	2	242051832	0.63476	18	FALSE	FALSE	0	Pkinase
GUIDES_sg1731	PBK	ENSG00000168078.5	TGTTTCAGTGACTGACCCTG	CCATCTTGCTTGTTTCAGTGACTGACCCTGAGGAGGCTTGTTA	8	27668519	0.697084	7	FALSE	FALSE	0	Pkinase
GUIDES_sg1732	PBK	ENSG00000168078.5	TTCCCACAAAGTAAGGCCAA	AAGTCATCATTTCCCACAAAGTAAGGCCAAAGGAGGCAAATAT	8	27668549	0.691906	7	FALSE	FALSE	0	Pkinase
GUIDES_sg1733	PBK	ENSG00000168078.5	TGTCTTGCTATGGAATATGG	TGGCAGTCTGTGTCTTGCTATGGAATATGGAGGAGGTGAAAAG	8	27679893	0.674608	5	FALSE	FALSE	0	Pkinase
GUIDES_sg1734	PBK	ENSG00000168078.5	TCATTTGAAAGATTAATGTG	ATCATCATCATCATTTGAAAGATTAATGTGTGGTGGAATCGAT	8	27668508	0.660316	7	FALSE	FALSE	0	Pkinase
GUIDES_sg1735	PBK	ENSG00000168078.5	TGTAGGAGTCTCTCTACCAC	AAATCTGTGATGTAGGAGTCTCTCTACCACTGGTGGATGAAAA	8	27678193	0.610257	6	FALSE	FALSE	0	Pkinase
GUIDES_sg1736	PBK	ENSG00000168078.5	ACAATTAAAATCTGTGATGT	CGATTTTGAAACAATTAAAATCTGTGATGTAGGAGGAGTCTCT	8	27678176	0.586607	6	FALSE	FALSE	0	Pkinase
GUIDES_sg1737	PDGFRA	ENSG00000134853.7	CTCCCGAGACAGGAGTACCG	CGGAGATCCACTCCCGAGACAGGAGTACCGTGGTGGAGGGCCG	4	55139789	0.752766	13	FALSE	FALSE	0
GUIDES_sg1738	PDGFRA	ENSG00000134853.7	CCGAGACAGGAGTACCGTGG	AGATCCACTCCCGAGACAGGAGTACCGTGGAGGAGGGCCGTGT	4	55139792	0.703747	13	FALSE	FALSE	0
GUIDES_sg1739	PDGFRA	ENSG00000134853.7	TTCAGCCAGGATATCCTGGG	CAGATTGTTTTTCAGCCAGGATATCCTGGGAGGAGGTGGGTAG	4	55133807	0.624847	10	FALSE	FALSE	0	I-set
GUIDES_sg1740	PDGFRA	ENSG00000134853.7	ATTAAAGCTGATCCGTGCTA	ATCGAAGCAAATTAAAGCTGATCCGTGCTAAGGAGGAAGAAGA	4	55136831	0.5914	11	FALSE	FALSE	0	I-set
GUIDES_sg1741	PDGFRA	ENSG00000134853.7	CACTGAGATCACCACTGATG	TTGAAAATCTCACTGAGATCACCACTGATGTGGTGGAAAAGAT	4	55133886	0.577209	10	FALSE	FALSE	0	I-set
GUIDES_sg1742	PDGFRA	ENSG00000134853.7	AACATTTTGTTGTAGAGGTG	CATGAAGTCAAACATTTTGTTGTAGAGGTGCGGCGGGCCTACC	4	55133804	0.573708	10	FALSE	FALSE	0	I-set
GUIDES_sg1743	PDGFRB	ENSG00000113721.9	AGGAACGTGCTCATCTGTGA	CCTGGCGGCTAGGAACGTGCTCATCTGTGAAGGAGGCAAGCTG	5	149500494	0.634896	21	FALSE	FALSE	0	Pkinase_Tyr
GUIDES_sg1744	PDGFRB	ENSG00000113721.9	GACTCGAATTACATCTCCAA	CATCATGCGGGACTCGAATTACATCTCCAAAGGAGGCAGCGTG	5	149500566	0.624413	21	FALSE	FALSE	0	Pkinase_Tyr
GUIDES_sg1745	PDGFRB	ENSG00000113721.9	GCTAAGCTACATGGACCTCG	AGTCTCCAGTGCTAAGCTACATGGACCTCGTGGTGGGCTTCAG	5	149500832	0.620985	20	FALSE	FALSE	0	Pkinase_Tyr
GUIDES_sg1746	PDGFRB	ENSG00000113721.9	ACTCGTTGATCAAAGTTGCT	AGCACTGGAGACTCGTTGATCAAAGTTGCTCGGCGGCAGGTCC	5	149500866	0.61239	20	FALSE	FALSE	0	Pkinase_Tyr
GUIDES_sg1747	PDGFRB	ENSG00000113721.9	TGAGCACGTTCCTAGCCGCC	CCTTCACAGATGAGCACGTTCCTAGCCGCCAGGAGGTCTCTGT	5	149500556	0.602599	21	FALSE	FALSE	0	Pkinase_Tyr
GUIDES_sg1748	PDGFRB	ENSG00000113721.9	AGGTCCATGTAGCTTAGCAC	GAAGCCCACGAGGTCCATGTAGCTTAGCACTGGTGGAGACTCG	5	149500841	0.577213	20	FALSE	FALSE	0	Pkinase_Tyr
GUIDES_sg1749	PDIK1L	ENSG00000175087.5	CTTGGAACCTACCCTCAAAG	ATACCAGTGACTTGGAACCTACCCTCAAAGTGGTGGCTGATTT	1	26448604	0.720197	5	TRUE	FALSE	0	Pkinase_Tyr
GUIDES_sg1750	PDIK1L	ENSG00000175087.5	AAAGTACGATCTAATACGGG	GTAGCCAGCCAAAGTACGATCTAATACGGGAGGAGGTAGGCCG	1	26440836	0.707748	4	FALSE	FALSE	0	Pkinase_Tyr
GUIDES_sg1751	PDIK1L	ENSG00000175087.5	TTAGTGCCCAGAACTCACGA	TTGATACTGCTTAGTGCCCAGAACTCACGAAGGAGGGCTAGTT	1	26440932	0.705453	4	FALSE	FALSE	0	Pkinase
GUIDES_sg1752	PDIK1L	ENSG00000175087.5	TCATCAGAAAGACCTCTGCA	TATGAAGCAGTCATCAGAAAGACCTCTGCACGGCGGGTGGCAG	1	26440895	0.691976	4	FALSE	FALSE	0	Pkinase_Tyr
GUIDES_sg1753	PDIK1L	ENSG00000175087.5	TTGGGGAGTTATGTAAAACA	GAAGGAACTCTTGGGGAGTTATGTAAAACAAGGAGGAACTGAG	1	26448857	0.658325	5	TRUE	FALSE	0	Pkinase
GUIDES_sg1754	PDIK1L	ENSG00000175087.5	AAAATCTGTTCCACATGCTG	GAGCCATGTAAAAATCTGTTCCACATGCTGTGGTGGAAAGGAA	1	26448704	0.623634	5	TRUE	FALSE	0	Pkinase_Tyr
GUIDES_sg1755	PDK1	ENSG00000152256.9	ATGGAACACCATGCCAACAG	GAGAGCCACTATGGAACACCATGCCAACAGAGGAGGTGTTTAC	2	173435491	0.754194	12	FALSE	FALSE	0	HATPase_c
GUIDES_sg1756	PDK1	ENSG00000152256.9	CCTGAAGCTGTATTCCCTAG	TCCAAGGAGACCTGAAGCTGTATTCCCTAGAGGAGGGTTACGG	2	173457741	0.693278	14	FALSE	FALSE	0	HATPase_c
GUIDES_sg1757	PDK1	ENSG00000152256.9	GCGCGGGAGGTCTCAACACG	CAGAGGCACTGCGCGGGAGGTCTCAACACGAGGAGGTCTTGGT	2	173451035	0.674024	13	FALSE	FALSE	0	HATPase_c
GUIDES_sg1758	PDK1	ENSG00000152256.9	GTTGGCATGGTGTTCCATAG	AAACACCTCTGTTGGCATGGTGTTCCATAGTGGTGGCTCTCAT	2	173435536	0.646714	12	FALSE	FALSE	0	HATPase_c
GUIDES_sg1759	PDK1	ENSG00000152256.9	GTGACATGAACTTGAATAGG	ATTACCCAGCGTGACATGAACTTGAATAGGGGGGGGGTAAACA	2	173435501	0.635155	12	FALSE	FALSE	0	HATPase_c
GUIDES_sg1760	PDK1	ENSG00000152256.9	CTTTACGCACAATACTTCCA	CATATCACGTCTTTACGCACAATACTTCCAAGGAGGAGACCTG	2	173457715	0.608785	14	FALSE	FALSE	0	HATPase_c
GUIDES_sg1761	PDK2	ENSG00000005882.7	CCAGCCCATCCCAAACACAT	CAGCACCAACCCAGCCCATCCCAAACACATCGGCGGCAGCATC	17	48184203	0.69263	8	FALSE	FALSE	0
GUIDES_sg1762	PDK2	ENSG00000005882.7	CAACGACGTGGTGCCCACCA	GGAACCGGCACAACGACGTGGTGCCCACCATGGTGGCACAAGG	17	48183304	0.685182	7	FALSE	FALSE	0
GUIDES_sg1763	PDK2	ENSG00000005882.7	CAACTGCAACGTCTCTGAGG	GCATCGACCCCAACTGCAACGTCTCTGAGGTGGTGGTCAAAGG	17	48184238	0.667237	8	FALSE	FALSE	0
GUIDES_sg1764	PDK2	ENSG00000005882.7	GAATGCCATGAGGGCGACTG	GAATGCCATGAGGGCGACTGTGGTGGAAAGCCA	17	48185701	0.650995	11	FALSE	FALSE	0	HATPase_c
GUIDES_sg1765	PDK2	ENSG00000005882.7	CCCACCCATCAAGGTCATGG	GCCTCATTCTCCCACCCATCAAGGTCATGGTGGTGGCCTTGGG	17	48185749	0.648756	11	FALSE	FALSE	0	HATPase_c
GUIDES_sg1766	PDK2	ENSG00000005882.7	GGACAGATCTTCCTCACCCA	ATACCTTGATGGACAGATCTTCCTCACCCAAGGAGGCCACCAT	17	48185708	0.641941	11	FALSE	FALSE	0	HATPase_c
GUIDES_sg1767	PDK3	ENSG00000067992.8	CTTCTTTACCCAAAGTAACG	ATGGATAAGTCTTCTTTACCCAAAGTAACGAGGAGGGTTTTAA	X	24545724	0.654362	8	FALSE	FALSE	0	HATPase_c
GUIDES_sg1768	PDK3	ENSG00000067992.8	AGATCTGAAACTGTATTCCA	ATTTTCAAGGAGATCTGAAACTGTATTCCATGGTGGAAGGAGT	X	24549849	0.594638	10	FALSE	FALSE	0	HATPase_c
GUIDES_sg1769	PDK3	ENSG00000067992.8	ATCAGTACCCACTCCTTCCA	AAATGACAGCATCAGTACCCACTCCTTCCATGGTGGAATACAG	X	24549811	0.583817	10	FALSE	FALSE	0	HATPase_c
GUIDES_sg1770	PDK3	ENSG00000067992.8	CTGAAACTGTATTCCATGGA	TCAAGGAGATCTGAAACTGTATTCCATGGAAGGAGGAGTGGGT	X	24549853	0.560142	10	FALSE	FALSE	0	HATPase_c
GUIDES_sg1771	PDK3	ENSG00000067992.8	GTAACGAGGGTTTTAACAGC	TTTACCCAAAGTAACGAGGGTTTTAACAGCAGGAGGGTAGCCC	X	24545738	0.520649	8	FALSE	FALSE	0	HATPase_c
GUIDES_sg1772	PDK3	ENSG00000067992.8	AGACGATCTATTTTTCGAAG	GTAGTTAAAAAGACGATCTATTTTTCGAAGTGGTGGGACACCA	X	24546276	0.495613	9	FALSE	FALSE	0	HATPase_c
GUIDES_sg1773	PDK4	ENSG00000004799.7	AGTATGTATAACTAAAGAGG	GGTGCAGTGGAGTATGTATAACTAAAGAGGCGGCGGTCAATAA	7	95216796	0.697276	9	FALSE	FALSE	0	HATPase_c
GUIDES_sg1774	PDK4	ENSG00000004799.7	GTTCAAAGAGCATATGATGG	ACCTTAAATAGTTCAAAGAGCATATGATGGAGGAGGTGAGAAG	7	95218979	0.673434	7	FALSE	FALSE	0	HATPase_c
GUIDES_sg1775	PDK4	ENSG00000004799.7	CATCACAGGCGTTGGTGCAG	GGGAATTATCCATCACAGGCGTTGGTGCAGTGGTGGAGTATGT	7	95216773	0.591779	9	FALSE	FALSE	0	HATPase_c
GUIDES_sg1776	PDK4	ENSG00000004799.7	ACCTCTATTGGTGTAAGGGA	GACAACAATAACCTCTATTGGTGTAAGGGAAGGAGGCTGATTT	7	95217095	0.589153	8	FALSE	FALSE	0	HATPase_c
GUIDES_sg1777	PDK4	ENSG00000004799.7	GCGGGCAACAGTTGAACACC	AGAATGCAATGCGGGCAACAGTTGAACACCAGGAGGAAAATCA	7	95217066	0.588018	8	FALSE	FALSE	0	HATPase_c
GUIDES_sg1778	PDK4	ENSG00000004799.7	GAATTATCCATCACAGGCGT	AGCATTCCGGGAATTATCCATCACAGGCGTTGGTGGTGCAGTG	7	95216765	0.585261	9	FALSE	FALSE	0	HATPase_c
GUIDES_sg1779	PDPK1	ENSG00000140992.14	AATACTAAAGATGGGCCCAG	AAAATAATTTAATACTAAAGATGGGCCCAGTGGTGGATAAGCG	16	2645837	0.735666	20	FALSE	FALSE	0
GUIDES_sg1780	PDPK1	ENSG00000140992.14	GTCACAAGAACTTCGACCAG	AAATTCCTTGGTCACAAGAACTTCGACCAGAGGAGGCCAAGAA	16	2647241	0.704954	21	FALSE	FALSE	0
GUIDES_sg1781	PDPK1	ENSG00000140992.14	TTAGGCTGTGAGGAAATGGA	CACAAAGCGGTTAGGCTGTGAGGAAATGGAAGGAGGATACGGA	16	2633453	0.661973	17	FALSE	FALSE	0	Pkinase
GUIDES_sg1782	PDPK1	ENSG00000140992.14	GGCTGACAGGGAGTGTGAGG	CCGTGTCGGAGGCTGACAGGGAGTGTGAGGAGGAGGAGGACGA	16	2636842	0.640919	19	FALSE	FALSE	0
GUIDES_sg1783	PDPK1	ENSG00000140992.14	CACAAAGCGGTTAGGCTGTG	TTTTAGATGCCACAAAGCGGTTAGGCTGTGAGGAGGAAATGGA	16	2633443	0.623257	17	FALSE	FALSE	0	Pkinase
GUIDES_sg1784	PDPK1	ENSG00000140992.14	AAGAACGGGTGTGCTTTAAG	GACGGACTCGAAGAACGGGTGTGCTTTAAGAGGAGGTCCGTAT	16	2633532	0.550037	17	FALSE	FALSE	0	Pkinase
GUIDES_sg1785	PHKG1	ENSG00000164776.5	ACCCCAGAACCGCTACACAG	TGGTGGTGCAACCCCAGAACCGCTACACAGCGGCGGAAGAGGC	7	56149365	0.79606	10	FALSE	FALSE	0	Pkinase
GUIDES_sg1786	PHKG1	ENSG00000164776.5	TATCGAGTGCTCCATGAATG	CCCCTGAGATTATCGAGTGCTCCATGAATGAGGAGGACCACCC	7	56149912	0.687107	8	FALSE	FALSE	0	Pkinase
GUIDES_sg1787	PHKG1	ENSG00000164776.5	CCTCTTTCCCGTAGCCCGGG	CACATGTCCACCTCTTTCCCGTAGCCCGGGTGGTGGTCCTCAT	7	56149882	0.655628	8	FALSE	FALSE	0	Pkinase
GUIDES_sg1788	PHKG1	ENSG00000164776.5	CCCGGGCTACGGGAAAGAGG	ATGAGGACCACCCGGGCTACGGGAAAGAGGTGGTGGACATGTG	7	56149939	0.651085	8	FALSE	FALSE	0	Pkinase
GUIDES_sg1789	PHKG1	ENSG00000164776.5	TGATTACTCGGACACCGTGA	CCGAGTGGGATGATTACTCGGACACCGTGAAGGAGGACCTGGT	7	56149731	0.616299	9	FALSE	FALSE	0	Pkinase
GUIDES_sg1790	PHKG1	ENSG00000164776.5	AGGCCTCTTCCGCTGTGTAG	GGGTGTGCCAAGGCCTCTTCCGCTGTGTAGCGGCGGTTCTGGG	7	56149413	0.611616	10	FALSE	FALSE	0	Pkinase
GUIDES_sg1791	PHKG2	ENSG00000156873.11	CCACCCAGGCTATGGCAAGG	TGGATGAAACCCACCCAGGCTATGGCAAGGAGGAGGTCGACCT	16	30767583	0.734315	5	FALSE	FALSE	0	Pkinase
GUIDES_sg1792	PHKG2	ENSG00000156873.11	GGAACGGTCATCCCACTCGG	TGACAGTGCTGGAACGGTCATCCCACTCGGGGGGGGAACTGAA	16	30767725	0.733855	6	FALSE	FALSE	0	Pkinase
GUIDES_sg1793	PHKG2	ENSG00000156873.11	GATGTTACGCATGATCATGG	GGCAGATCCTGATGTTACGCATGATCATGGAGGAGGGCCAGTA	16	30767779	0.683589	6	FALSE	FALSE	0	Pkinase
GUIDES_sg1794	PHKG2	ENSG00000156873.11	TGTGAACAAGATCACCCCAC	CAGCCAGGAGTGTGAACAAGATCACCCCACAGGAGGCCCAGCT	16	30767833	0.681952	6	FALSE	FALSE	0	Pkinase
GUIDES_sg1795	PHKG2	ENSG00000156873.11	TGACTATCTCACAGAGAAGG	GAGAGCTGTTTGACTATCTCACAGAGAAGGTGGTGGCCCTCTC	16	30764593	0.679969	2	FALSE	FALSE	0	Pkinase
GUIDES_sg1796	PHKG2	ENSG00000156873.11	TTCCAGCAGAGACCGCATGA	AGCTCACTGCTTCCAGCAGAGACCGCATGATGGTGGACCTGGG	16	30764873	0.628639	3	FALSE	FALSE	0	Pkinase
GUIDES_sg1797	PIK3R4	ENSG00000196455.3	GCAACAACGAAGTGTCCATG	GCTGTTCAGGGCAACAACGAAGTGTCCATGTGGTGGGACATGG	3	130400363	0.686574	19	FALSE	FALSE	0
GUIDES_sg1798	PIK3R4	ENSG00000196455.3	GATACAGAGGGTGCATTGAG	ACCCAGGACTGATACAGAGGGTGCATTGAGAGGAGGCGTCTGA	3	130403131	0.668289	18	FALSE	FALSE	0
GUIDES_sg1799	PIK3R4	ENSG00000196455.3	ATCACCCAGGACTGATACAG	CTTACCTGCAATCACCCAGGACTGATACAGAGGAGGGTGCATT	3	130403118	0.653702	18	FALSE	FALSE	0
GUIDES_sg1800	PIK3R4	ENSG00000196455.3	TAGATACCATGGACGCTATG	AGGACTACAGTAGATACCATGGACGCTATGAGGAGGAGAAGGC	3	130399900	0.631731	20	FALSE	FALSE	0
GUIDES_sg1801	PIK3R4	ENSG00000196455.3	AGTACTTCCTGCAACAACAT	ATGGGGAACTAGTACTTCCTGCAACAACATAGGAGGACCTTTC	3	130399533	0.630597	21	FALSE	FALSE	0
GUIDES_sg1802	PIK3R4	ENSG00000196455.3	CAGGACTACAGTAGATACCA	TTTCCATCTGCAGGACTACAGTAGATACCATGGTGGACGCTAT	3	130399889	0.621755	20	FALSE	FALSE	0
GUIDES_sg1803	PIM1	ENSG00000137193.9	ATCCTTATCGACCTCAATCG	GGACGAAAACATCCTTATCGACCTCAATCGCGGCGGCGAGCTC	6	37139196	0.699066	4	FALSE	FALSE	0	Pkinase
GUIDES_sg1804	PIM1	ENSG00000137193.9	CCTGGAGTCGCAGTACCAGG	AGAAGGAGCCCCTGGAGTCGCAGTACCAGGTGGTGGGCCCGCT	6	37138584	0.658409	2	FALSE	FALSE	0	Pkinase
GUIDES_sg1805	PIM1	ENSG00000137193.9	TCGCTACCATGGCAGGTCGG	TCCGCTACCATCGCTACCATGGCAGGTCGGCGGCGGCAGTCTG	6	37140831	0.658118	6	FALSE	FALSE	0	Pkinase
GUIDES_sg1806	PIM1	ENSG00000137193.9	CCATCGCTACCATGGCAGGT	GGATCCGCTACCATCGCTACCATGGCAGGTCGGCGGCGGCAGT	6	37140828	0.651738	6	FALSE	FALSE	0	Pkinase
GUIDES_sg1807	PIM1	ENSG00000137193.9	GGAAAGGGGAGCCCTGCAAG	ACTTCATCACGGAAAGGGGAGCCCTGCAAGAGGAGGAGCTGGC	6	37139081	0.646021	4	FALSE	FALSE	0	Pkinase
GUIDES_sg1808	PIM1	ENSG00000137193.9	CCGGCAAGTTGTCGGAGACG	CCGGCAAGTTGTCGGAGACGCGGCGGATGCCTG	6	37138567	0.638116	2	FALSE	FALSE	0	Pkinase
GUIDES_sg1809	PIM2	ENSG00000102096.9	ATCCTGATAGACCTACGCCG	GGATGAGAACATCCTGATAGACCTACGCCGTGGTGGCTGTGCC	X	48772598	0.756242	4	FALSE	FALSE	0	Pkinase
GUIDES_sg1810	PIM2	ENSG00000102096.9	ATAGTCAAAGAGATCCTGGG	TCTCTGTGATATAGTCAAAGAGATCCTGGGCGGCGGGCAAAGG	X	48772527	0.745382	4	FALSE	FALSE	0	Pkinase
GUIDES_sg1811	PIM2	ENSG00000102096.9	GATGCCCAGTGACCAGACAG	CATAGAGGAGGATGCCCAGTGACCAGACAGTGGTGGCCGGGAG	X	48771785	0.726475	5	FALSE	FALSE	0	Pkinase
GUIDES_sg1812	PIM2	ENSG00000102096.9	CAAAGCCCCCCTTACCCAGG	AAGACGGTGCCAAAGCCCCCCTTACCCAGGAGGAGGGGGCCGA	X	48775873	0.677754	2	FALSE	FALSE	0	Pkinase
GUIDES_sg1813	PIM2	ENSG00000102096.9	GTTTGGCACAGCCACGGCGT	AAATCAATGAGTTTGGCACAGCCACGGCGTAGGAGGTCTATCA	X	48772373	0.671465	4	FALSE	FALSE	0	Pkinase
GUIDES_sg1814	PIM2	ENSG00000102096.9	TTCGAGGCCGAGTATCGACT	TCGGGAAGCGTTCGAGGCCGAGTATCGACTCGGCGGCCCCCTC	X	48775852	0.649482	2	FALSE	FALSE	0	Pkinase
GUIDES_sg1815	PIM3	ENSG00000198355.4	CAGGACGAGGAGATCCTCCG	CCCCTTCGAGCAGGACGAGGAGATCCTCCGAGGAGGCCGCCTG	22	50356478	0.748303	5	FALSE	FALSE	0	Pkinase
GUIDES_sg1816	PIM3	ENSG00000198355.4	CTTCGAGAAGGCGTACCAGG	ACAAGGAGAGCTTCGAGAAGGCGTACCAGGTGGTGGGCGCCGT	22	50354811	0.660424	2	FALSE	FALSE	0	Pkinase_Tyr
GUIDES_sg1817	PIM3	ENSG00000198355.4	GCTCCGTGATAAAGTCGAAG	AGGGCGCCGCGCTCCGTGATAAAGTCGAAGAGGAGGTCCTGCG	22	50355310	0.648161	4	FALSE	FALSE	0	Pkinase
GUIDES_sg1818	PIM3	ENSG00000198355.4	GAGGCCGCCTGCTCTTCCGG	GAGATCCTCCGAGGCCGCCTGCTCTTCCGGAGGAGGAGGGTCT	22	50356497	0.643137	5	FALSE	FALSE	0	Pkinase
GUIDES_sg1819	PIM3	ENSG00000198355.4	GGGTGCGCTGCTCAAGGACA	ACTTCGGTTCGGGTGCGCTGCTCAAGGACACGGCGGTCTACAC	22	50355438	0.621331	4	FALSE	FALSE	0	Pkinase
GUIDES_sg1820	PIM3	ENSG00000198355.4	CACCCGAGTGTACAGCCCCC	CACCCGAGTGTACAGCCCCCCGGCGGAGTGGAT	22	50356357	0.614259	5	FALSE	FALSE	0	Pkinase
GUIDES_sg1821	PINK1	ENSG00000158828.5	AGCTGGTACGTGGATCGGGG	GCCCTTCAGCAGCTGGTACGTGGATCGGGGCGGCGGAAACGGC	1	20975097	0.663735	5	FALSE	FALSE	0	Pkinase
GUIDES_sg1822	PINK1	ENSG00000158828.5	GAAATCCGACAACATCCTTG	ACAGAGACCTGAAATCCGACAACATCCTTGTGGTGGAGCTGGA	1	20972201	0.611111	4	FALSE	FALSE	0	Pkinase
GUIDES_sg1823	PINK1	ENSG00000158828.5	GTGTGTTCACACAAAGGTAC	CGGGGGCTGGGTGTGTTCACACAAAGGTACTGGTGGCGCAGGG	1	20972195	0.581384	4	FALSE	FALSE	0	Pkinase
GUIDES_sg1824	PINK1	ENSG00000158828.5	TGCCTGGCTGATGAGAGCAT	TTTTGGCTGCTGCCTGGCTGATGAGAGCATCGGCGGCCTGCAG	1	20975055	0.571245	5	FALSE	FALSE	0	Pkinase
GUIDES_sg1825	PINK1	ENSG00000158828.5	CGATGCCCTGTTGAACCAGA	TCTCTGTGCGCGATGCCCTGTTGAACCAGATGGTGGTCCACGC	1	20972120	0.564597	4	FALSE	FALSE	0	Pkinase
GUIDES_sg1826	PINK1	ENSG00000158828.5	TCATAACGAGGAACAGCGTC	TCATAACGAGGAACAGCGTCCGGCGGCCATGGC	1	20971006	0.553348	3	FALSE	FALSE	0	Pkinase
GUIDES_sg1827	PKMYT1	ENSG00000127564.12	GGGCTCCTATGGGACAGCAG	AGCTGCTGCAGGGCTCCTATGGGACAGCAGCGGCGGATGTGTT	16	3025800	0.679503	6	FALSE	FALSE	0	Pkinase
GUIDES_sg1828	PKMYT1	ENSG00000127564.12	CGAAGTCACCCAGCTTGCAG	ACCAGCAGTCCGAAGTCACCCAGCTTGCAGCGGCGGCCCCGGG	16	3025454	0.667187	6	FALSE	FALSE	0	Pkinase
GUIDES_sg1829	PKMYT1	ENSG00000127564.12	TACCTGCAGACGGAGCTGTG	CGGCATCCTGTACCTGCAGACGGAGCTGTGCGGCGGGCCCAGC	16	3025510	0.644333	6	FALSE	FALSE	0	Pkinase
GUIDES_sg1830	PKMYT1	ENSG00000127564.12	GACAAGGACAGAACGCAGCT	CCAGCATCATGACAAGGACAGAACGCAGCTCGGCGGAAGACAG	16	3024406	0.641586	8	FALSE	FALSE	0	Pkinase
GUIDES_sg1831	PKMYT1	ENSG00000127564.12	TGGAGCCAGACCCCAAGCTG	GTCATGATGCTGGAGCCAGACCCCAAGCTGCGGCGGGCCACGG	16	3024304	0.604965	8	FALSE	FALSE	0	Pkinase
GUIDES_sg1832	PKMYT1	ENSG00000127564.12	GTTGCATGCCACTTCCAGGA	GCAGCTCCATGTTGCATGCCACTTCCAGGATGGTGGTGAGGCC	16	3024643	0.595712	7	FALSE	FALSE	0	Pkinase
GUIDES_sg1833	PKN1	ENSG00000123143.8	TGCTTCGGAGGAACCCAGAG	TGCTTCGGAGGAACCCAGAGCGGCGGAGGCTGG	19	14581603	0.711679	25	FALSE	FALSE	0	Pkinase
GUIDES_sg1834	PKN1	ENSG00000123143.8	CAATTTGCTCCTGGACACCG	TGAAGTTGGACAATTTGCTCCTGGACACCGAGGAGGGCTACGT	19	14580758	0.678627	22	FALSE	FALSE	0	Pkinase
GUIDES_sg1835	PKN1	ENSG00000123143.8	CACTGGGCCGGAATTCGGAG	AACAGCTCCCCACTGGGCCGGAATTCGGAGAGGAGGAGCACCT	19	14578771	0.673258	19	FALSE	FALSE	0	Pkinase
GUIDES_sg1836	PKN1	ENSG00000123143.8	TTCGGAGGAACCCAGAGCGG	TTCGGAGGAACCCAGAGCGGAGGAGGCTGGGAT	19	14581606	0.632261	25	FALSE	FALSE	0	Pkinase
GUIDES_sg1837	PKN1	ENSG00000123143.8	CTCTCCGAATTCCGGCCCAG	CCAGGTGCTCCTCTCCGAATTCCGGCCCAGTGGTGGGGAGCTG	19	14578713	0.622933	19	FALSE	FALSE	0	Pkinase
GUIDES_sg1838	PKN1	ENSG00000123143.8	CACGTCGTACACGCGAGCTG	TGCTGACGGACACGTCGTACACGCGAGCTGTGGTGGACTGGTG	19	14581067	0.61942	23	FALSE	FALSE	0	Pkinase
GUIDES_sg1839	PKN2	ENSG00000065243.14	ATGATGAAGTAAGGTATCCA	AGTATTGTAAATGATGAAGTAAGGTATCCAAGGAGGTTCTTAT	1	89298495	0.605572	21	FALSE	FALSE	0	Pkinase_Tyr
GUIDES_sg1840	PKN2	ENSG00000065243.14	GCTTCTGTAGATAAGAACCT	TATAGAAATGGCTTCTGTAGATAAGAACCTTGGTGGATACCTT	1	89298465	0.599626	21	FALSE	FALSE	0	Pkinase_Tyr
GUIDES_sg1841	PKN2	ENSG00000065243.14	TAACTTATTGCTAGATACAG	TGAAATTGGATAACTTATTGCTAGATACAGAGGAGGGCTTTGT	1	89290027	0.593649	18	FALSE	FALSE	0	Pkinase_Tyr
GUIDES_sg1842	PKN2	ENSG00000065243.14	GCTATAAAAGCCTTAAAGAA	TGAGATGTTTGCTATAAAAGCCTTAAAGAAAGGAGGAGATATT	1	89273425	0.532072	15	FALSE	FALSE	0	Pkinase_Tyr
GUIDES_sg1843	PKN2	ENSG00000065243.14	GTATTGTAAATGATGAAGTA	GTTTTTGACAGTATTGTAAATGATGAAGTAAGGAGGTATCCAA	1	89298486	0.53085	21	FALSE	FALSE	0	Pkinase_Tyr
GUIDES_sg1844	PKN2	ENSG00000065243.14	CTTAAAGAAAGGAGATATTG	CTATAAAAGCCTTAAAGAAAGGAGATATTGTGGTGGCTCGAGA	1	89273436	0.472751	15	FALSE	FALSE	0	Pkinase_Tyr
GUIDES_sg1845	PKN3	ENSG00000160447.6	AACATGGACGCCCCCTACCC	CTGCATCGTCAACATGGACGCCCCCTACCCCGGCGGCTTTCTG	9	131482256	0.643322	20	FALSE	FALSE	0	Pkinase
GUIDES_sg1846	PKN3	ENSG00000160447.6	ACTCAGTCACAAAGCAGGCA	CCAGGCACAAACTCAGTCACAAAGCAGGCATGGTGGCTGGAGG	9	131479109	0.62584	16	FALSE	FALSE	0	Pkinase
GUIDES_sg1847	PKN3	ENSG00000160447.6	GTTTGACTGCATCGTCAACA	AGGAAGAGGTGTTTGACTGCATCGTCAACATGGTGGACGCCCC	9	131482240	0.607835	20	FALSE	FALSE	0	Pkinase
GUIDES_sg1848	PKN3	ENSG00000160447.6	CGACAGAAAGCCGGGGTAGG	GCCCTTGCACCGACAGAAAGCCGGGGTAGGGGGGGGCGTCCAT	9	131482235	0.602367	20	FALSE	FALSE	0	Pkinase
GUIDES_sg1849	PKN3	ENSG00000160447.6	GAAGTTGGATAACCTTCTGC	TCAGGGACCTGAAGTTGGATAACCTTCTGCTGGTGGATGCCCA	9	131480853	0.52115	18	FALSE	FALSE	0	Pkinase
GUIDES_sg1850	PKN3	ENSG00000160447.6	AGTCACAAAGCAGGCATGGC	GCACAAACTCAGTCACAAAGCAGGCATGGCTGGTGGAGGTCTG	9	131479113	0.496559	16	FALSE	FALSE	0	Pkinase
GUIDES_sg1851	PLK1	ENSG00000166851.10	TGGGATGGGAACTCACGGTG	ATCAAGGAGTTGGGATGGGAACTCACGGTGAGGAGGTAGGACT	16	23700595	0.723064	10	FALSE	FALSE	0	POLO_box
GUIDES_sg1852	PLK1	ENSG00000166851.10	GCTCTGTGATAACAGCGTGG	TAGGGTATCAGCTCTGTGATAACAGCGTGGGGGGGGTGCTCTT	16	23700585	0.718941	10	FALSE	FALSE	0	POLO_box
GUIDES_sg1853	PLK1	ENSG00000166851.10	CTGCAGTACATAGAGCGTGA	TGGTGACAGCCTGCAGTACATAGAGCGTGACGGCGGCACTGAG	16	23700658	0.698531	10	FALSE	FALSE	0	POLO_box
GUIDES_sg1854	PLK1	ENSG00000166851.10	GCAGCTCGTTAATGGTTGGG	TCGTCATTAAGCAGCTCGTTAATGGTTGGGCGGCGGGCAGTGG	16	23695348	0.656571	7	FALSE	FALSE	0	Pkinase
GUIDES_sg1855	PLK1	ENSG00000166851.10	CATCTTCTGGATGAGGGAGG	CTGTCTGAAGCATCTTCTGGATGAGGGAGGCGGCGGCCACGGG	16	23695391	0.625871	7	FALSE	FALSE	0	Pkinase
GUIDES_sg1856	PLK1	ENSG00000166851.10	GTGGACTATTCGGACAAGTA	CAGCAAGTGGGTGGACTATTCGGACAAGTACGGCGGCCTTGGT	16	23700058	0.575609	9	FALSE	FALSE	0	POLO_box
GUIDES_sg1857	PLK2	ENSG00000145632.10	CAGCTCTCAGACCACACCGT	CTTTGGGTACCAGCTCTCAGACCACACCGTCGGCGGTGTCCTT	5	57751555	0.739264	11	FALSE	FALSE	0	POLO_box
GUIDES_sg1858	PLK2	ENSG00000145632.10	TGAAAAGGACACCGACGGTG	GCACCATTGTTGAAAAGGACACCGACGGTGTGGTGGTCTGAGA	5	57751422	0.659431	11	FALSE	FALSE	0	POLO_box
GUIDES_sg1859	PLK2	ENSG00000145632.10	GCAATTTATTAGTCAAGTGA	ATGCTCCTGAGCAATTTATTAGTCAAGTGACGGCGGTGCTGAA	5	57751194	0.629665	12	FALSE	FALSE	0	POLO_box
GUIDES_sg1860	PLK2	ENSG00000145632.10	CGACGGTGTGGTCTGAGAGC	AAAAGGACACCGACGGTGTGGTCTGAGAGCTGGTGGTACCCAA	5	57751434	0.568161	11	FALSE	FALSE	0	POLO_box
GUIDES_sg1861	PLK2	ENSG00000145632.10	GTTCACTATTACGCAGAGCT	GTTCACTATTACGCAGAGCTTGGTGGCCAATGC	5	57751135	0.543808	12	FALSE	FALSE	0	POLO_box
GUIDES_sg1862	PLK2	ENSG00000145632.10	ACTTGACTAATAAATTGCTC	CAGCACCGTCACTTGACTAATAAATTGCTCAGGAGGAGCATCT	5	57751180	0.536411	12	FALSE	FALSE	0	POLO_box
GUIDES_sg1863	PLK3	ENSG00000173846.8	CTCAAGTACTTGCACCAGCG	CCTTTCTGGCCTCAAGTACTTGCACCAGCGCGGCGGCATCTTG	1	45267394	0.712983	4	FALSE	FALSE	0	Pkinase
GUIDES_sg1864	PLK3	ENSG00000173846.8	GGATCTGGTCAATAGAGGGG	TCATGGCGCAGGATCTGGTCAATAGAGGGGCGGCGGTCTCGGG	1	45268669	0.705698	7	FALSE	FALSE	0	Pkinase
GUIDES_sg1865	PLK3	ENSG00000173846.8	AGTGAACCTGCTTGATGCAG	GGCAGCGTGTAGTGAACCTGCTTGATGCAGCGGCGGTACGTCT	1	45268765	0.680199	7	FALSE	FALSE	0	Pkinase
GUIDES_sg1866	PLK3	ENSG00000173846.8	GGTGCGAAAAACGCACGATG	TCCTCAAAGTGGTGCGAAAAACGCACGATGTGGTGGCGGTGCT	1	45266780	0.67969	3	FALSE	FALSE	0	Pkinase
GUIDES_sg1867	PLK3	ENSG00000173846.8	TGTTGTCAGCGTCCTCAAAG	AAAATGTAGATGTTGTCAGCGTCCTCAAAGTGGTGGTGCGAAA	1	45266759	0.655058	3	FALSE	FALSE	0	Pkinase
GUIDES_sg1868	PLK3	ENSG00000173846.8	GCGAAAAACGCACGATGTGG	TCAAAGTGGTGCGAAAAACGCACGATGTGGCGGCGGTGCTGCA	1	45266783	0.651036	3	FALSE	FALSE	0	Pkinase
GUIDES_sg1869	PLK4	ENSG00000142731.6	TAGTGCTGCTTCTCCAACAC	TGGTCATGCATAGTGCTGCTTCTCCAACACAGGAGGCACCAAT	4	128815013	0.692711	14	FALSE	FALSE	0
GUIDES_sg1870	PLK4	ENSG00000142731.6	TTAGGTGAACTAGTACTACC	TGATAAGGCCTTAGGTGAACTAGTACTACCAGGAGGTTTTCTG	4	128815029	0.655399	14	FALSE	FALSE	0
GUIDES_sg1871	PLK4	ENSG00000142731.6	ATGGTTACAAATGAAGGACT	ATGGTTACAAATGAAGGACTTGGTGGTCTTACA	4	128816127	0.630187	15	FALSE	FALSE	0
GUIDES_sg1872	PLK4	ENSG00000142731.6	TTTGAATCCACAGAAGGAGG	CGTTGGGTAATTTGAATCCACAGAAGGAGGAGGAGGTGATAAG	4	128814996	0.628645	14	FALSE	FALSE	0
GUIDES_sg1873	PLK4	ENSG00000142731.6	AGTTGTTTGACCATTTGGTG	AGTTGTTTGACCATTTGGTGAGGAGGTATAACT	4	128817977	0.625925	16	FALSE	FALSE	0
GUIDES_sg1874	PLK4	ENSG00000142731.6	GGAATCCATAATTTCAGAAG	GTTTAGCACTGGAATCCATAATTTCAGAAGAGGAGGAAAGGAA	4	128814710	0.562858	13	FALSE	FALSE	0
GUIDES_sg1875	PNCK	ENSG00000130822.11	CAAAGGGCGTGGCATACAGG	TTCGAGTCCTCAAAGGGCGTGGCATACAGGAGGAGGTTTTCGG	X	152937116	0.686994	15	FALSE	FALSE	0	Pkinase
GUIDES_sg1876	PNCK	ENSG00000130822.11	TCACCTGCCAACAGGCCTTG	CAGAAGAGGTTCACCTGCCAACAGGCCTTGCGGCGGCACCTTT	X	152936440	0.63675	18	FALSE	FALSE	0	Pkinase
GUIDES_sg1877	PNCK	ENSG00000130822.11	TGGAGCGAGACCCCCAGAAG	CGGCACCTTCTGGAGCGAGACCCCCAGAAGAGGAGGTTCACCT	X	152936416	0.625696	18	FALSE	FALSE	0	Pkinase
GUIDES_sg1878	PNCK	ENSG00000130822.11	CTTGAGGGCCACGAGGTGTG	TGGGGATGCACTTGAGGGCCACGAGGTGTGCGGCGGAGCCCCG	X	152938108	0.624384	13	FALSE	FALSE	0	Pkinase_Tyr
GUIDES_sg1879	PNCK	ENSG00000130822.11	GCGGGGCTCCGCACACCTCG	TGGCCCAGGAGCGGGGCTCCGCACACCTCGTGGTGGCCCTCAA	X	152938073	0.608454	13	FALSE	FALSE	0	Pkinase_Tyr
GUIDES_sg1880	PNCK	ENSG00000130822.11	AACATGCTAGGCACCGCCTG	CCAGGCTGGGAACATGCTAGGCACCGCCTGTGGTGGGACCCCT	X	152937107	0.596198	15	FALSE	FALSE	0	Pkinase
GUIDES_sg1881	PRKAA1	ENSG00000132356.7	TTTGAAACATATGCTGCAGG	TGATTAGCCTTTTGAAACATATGCTGCAGGTGGTGGATCCCAT	5	40767755	0.623086	8	FALSE	FALSE	0	Pkinase
GUIDES_sg1882	PRKAA1	ENSG00000132356.7	GAGGTAGATATATGGAGCAG	TGCAGGCCCAGAGGTAGATATATGGAGCAGTGGTGGGGTTATT	5	40767603	0.612849	8	FALSE	FALSE	0	Pkinase
GUIDES_sg1883	PRKAA1	ENSG00000132356.7	TCTTAAAAAGAGTTGGCACA	TCACATATCTTCTTAAAAAGAGTTGGCACATGGTGGTCATCAT	5	40767702	0.601601	8	FALSE	FALSE	0	Pkinase
GUIDES_sg1884	PRKAA1	ENSG00000132356.7	CTTTCAAACATGATGTCAGA	CTTTCAAACATGATGTCAGATGGTGGTGAATTT	5	40769539	0.550972	6	FALSE	FALSE	0	Pkinase
GUIDES_sg1885	PRKAA1	ENSG00000132356.7	GGAACATGAATGGTTTAAAC	GGAACATGAATGGTTTAAACAGGAGGACCTTCC	5	40764873	0.396776	9	FALSE	FALSE	0	Pkinase
GUIDES_sg1886	PRKAA1	ENSG00000132356.7	TACTTCTGGTGCAGCATAGT	TTCCTGAAATTACTTCTGGTGCAGCATAGTTGGTGGGTGAGCC	5	40769548	0.396682	6	FALSE	FALSE	0	Pkinase
GUIDES_sg1887	PRKAA2	ENSG00000162409.6	GGATATAAAAGACACCCCCT	AGATATTCTGGGATATAAAAGACACCCCCTCGGCGGATCTTCT	1	57161715	0.721061	6	FALSE	FALSE	0	Pkinase
GUIDES_sg1888	PRKAA2	ENSG00000162409.6	TTATTTAAGAAGATCCGAGG	TGTACCTACGTTATTTAAGAAGATCCGAGGGGGGGGTGTCTTT	1	57161727	0.69477	6	FALSE	FALSE	0	Pkinase
GUIDES_sg1889	PRKAA2	ENSG00000162409.6	TCCATAAAAGAACCAGATGG	GGCACTATCATCCATAAAAGAACCAGATGGAGGAGGACTAGAG	1	57169898	0.68398	7	FALSE	FALSE	0
GUIDES_sg1890	PRKAA2	ENSG00000162409.6	CAGCATATGCATCAGGAGAG	GGTCAACCTGCAGCATATGCATCAGGAGAGTGGTGGCGACAGA	1	57161668	0.663154	6	FALSE	FALSE	0	Pkinase
GUIDES_sg1891	PRKAA2	ENSG00000162409.6	GCAGCACCTGAAGTCATCTC	TCCAAATTATGCAGCACCTGAAGTCATCTCAGGAGGCAGGTAA	1	57159519	0.570355	5	FALSE	FALSE	0	Pkinase_Tyr
GUIDES_sg1892	PRKAA2	ENSG00000162409.6	TTATCTAATATGATGTCAGA	TTATCTAATATGATGTCAGATGGTGGTGAATTT	1	57159459	0.569534	5	FALSE	FALSE	0	Pkinase_Tyr
GUIDES_sg1893	PRKACA	ENSG00000072062.9	AGATGTTCTCACACCTACGG	CCCGGCGGGGAGATGTTCTCACACCTACGGCGGCGGATCGGAA	19	14211703	0.752205	8	FALSE	FALSE	0	Pkinase
GUIDES_sg1894	PRKACA	ENSG00000072062.9	GCCCCATGCCCGTTTCTACG	GCCCCATGCCCGTTTCTACGCGGCGGCCCAGAT	19	14208598	0.692478	9	FALSE	FALSE	0	Pkinase
GUIDES_sg1895	PRKACA	ENSG00000072062.9	CTGACTTGAAGGACCTGCTG	CACTTCAGCTCTGACTTGAAGGACCTGCTGCGGCGGAACCTCC	19	14204484	0.662105	11	FALSE	FALSE	0	Pkinase
GUIDES_sg1896	PRKACA	ENSG00000072062.9	CAGCGAGTGCAGATACTCAA	AGATGAGATCCAGCGAGTGCAGATACTCAAAGGAGGTCAGGAC	19	14208658	0.652554	9	FALSE	FALSE	0	Pkinase
GUIDES_sg1897	PRKACA	ENSG00000072062.9	TGAACCTTCCGATCCGCCGT	TGAACCTTCCGATCCGCCGTAGGAGGTGTGAGA	19	14211658	0.647204	8	FALSE	FALSE	0	Pkinase
GUIDES_sg1898	PRKACA	ENSG00000072062.9	GGGAGATGTTCTCACACCTA	GTGCCCGGCGGGGAGATGTTCTCACACCTACGGCGGCGGATCG	19	14211700	0.62297	8	FALSE	FALSE	0	Pkinase
GUIDES_sg1899	PRKACB	ENSG00000142875.15	CATGGCATAATACTGTTCAG	CTAAGATCTTCATGGCATAATACTGTTCAGTGGTGGCTTTGTG	1	84647923	0.644656	10	FALSE	FALSE	0	Pkinase_Tyr
GUIDES_sg1900	PRKACB	ENSG00000142875.15	TACTCCAGTCGAACAAGGAA	CTTAAAAGCATACTCCAGTCGAACAAGGAAAGGAGGAAAATTC	1	84649749	0.599868	11	FALSE	FALSE	0	Pkinase_Tyr
GUIDES_sg1901	PRKACB	ENSG00000142875.15	TTTCATAAATCTGAATTGGT	GAAACAATCTTTTCATAAATCTGAATTGGTTGGTGGTCTGCAA	1	84668402	0.534867	15	FALSE	FALSE	0	Pkinase
GUIDES_sg1902	PRKACB	ENSG00000142875.15	TTTGAAAGGAAAAAAACCCT	ACTTGAAGATTTTGAAAGGAAAAAAACCCTTGGTGGAACAGGT	1	84647923	0.527909	10	FALSE	FALSE	0	Pkinase_Tyr
GUIDES_sg1903	PRKACB	ENSG00000142875.15	TTCATTTGGAAGAGTCATGT	TTGGAACAGGTTCATTTGGAAGAGTCATGTTGGTGGTAAAACA	1	84647952	0.518679	10	FALSE	FALSE	0	Pkinase_Tyr
GUIDES_sg1904	PRKACB	ENSG00000142875.15	GGCAGAACTTGGACATTATG	AAGAGTTAAAGGCAGAACTTGGACATTATGTGGTGGAACTCCA	1	84663464	0.515331	14	FALSE	FALSE	0	Pkinase
GUIDES_sg1905	PRKACG	ENSG00000165059.5	CCTGAGCAAAGGCTACAACA	CCGAGATCATCCTGAGCAAAGGCTACAACAAGGAGGCCGTGGA	9	71628604	0.718402	1	TRUE	FALSE	0	Pkinase_Tyr
GUIDES_sg1906	PRKACG	ENSG00000165059.5	GACGGCCAGGACGACCTGGG	GTAGGTACTGGACGGCCAGGACGACCTGGGCGGCGGCATAGAA	9	71628563	0.693223	1	TRUE	FALSE	0	Pkinase_Tyr
GUIDES_sg1907	PRKACG	ENSG00000165059.5	TCCCGCACAAGGTCCAAGTG	TACTCTGGGGTCCCGCACAAGGTCCAAGTGCGGCGGCCCTTCA	9	71628424	0.686073	1	TRUE	FALSE	0	Pkinase_Tyr
GUIDES_sg1908	PRKACG	ENSG00000165059.5	ACGAGAAGATCGTCTCTGGG	ATCCAGATCTACGAGAAGATCGTCTCTGGGAGGAGGGTGCGGT	9	71628714	0.679257	1	TRUE	FALSE	0	Pkinase_Tyr
GUIDES_sg1909	PRKACG	ENSG00000165059.5	GAGCGAGTGTAGGTACTGGA	GGATGAGGTCGAGCGAGTGTAGGTACTGGACGGCGGCCAGGAC	9	71628545	0.678623	1	TRUE	FALSE	0	Pkinase_Tyr
GUIDES_sg1910	PRKACG	ENSG00000165059.5	GTAGATCTGGATGGGCTGGT	CGATCTTCTCGTAGATCTGGATGGGCTGGTCGGCGGCGTAGAA	9	71628284	0.655452	1	TRUE	FALSE	0	Pkinase_Tyr
GUIDES_sg1911	PRKCA	ENSG00000154229.7	TGCAGCTGCGTCAAGAACGG	GAAGCAGGAGTGCAGCTGCGTCAAGAACGGGGGGGGTTTGTCA	17	64731645	0.704722	14	FALSE	FALSE	0	Pkinase
GUIDES_sg1912	PRKCA	ENSG00000154229.7	TCCCCTTTCCCAACACCATG	TTTCCAAAACTCCCCTTTCCCAACACCATGAGGAGGAAATTGA	17	64728836	0.68706	13	FALSE	FALSE	0	Pkinase
GUIDES_sg1913	PRKCA	ENSG00000154229.7	GGGACTGGGATCGAACAACA	GTAGAAATCTGGGACTGGGATCGAACAACAAGGAGGAATGACT	17	64684486	0.678143	9	FALSE	FALSE	0	C2
GUIDES_sg1914	PRKCA	ENSG00000154229.7	AGATTTCTACAGACAGTCGT	TCCCAGTCCCAGATTTCTACAGACAGTCGTCGGCGGTCTTTGT	17	64684527	0.661927	9	FALSE	FALSE	0	C2
GUIDES_sg1915	PRKCA	ENSG00000154229.7	GGATCGGCTGTACTTCGTCA	GGATCGGCTGTACTTCGTCATGGTGGAATATGT	17	64734900	0.585671	15	FALSE	FALSE	0	Pkinase
GUIDES_sg1916	PRKCA	ENSG00000154229.7	CACGGACTTCAATTTCCTCA	GAGTGAAACTCACGGACTTCAATTTCCTCATGGTGGTGTTGGG	17	64728914	0.574967	13	FALSE	FALSE	0	Pkinase
GUIDES_sg1917	PRKCD	ENSG00000163932.9	TTATCCCCGCTGGATCACCA	ACACGCCACATTATCCCCGCTGGATCACCAAGGAGGAGTCCAA	3	53223236	0.698531	21	FALSE	FALSE	0	Pkinase
GUIDES_sg1918	PRKCD	ENSG00000163932.9	TTGAAAGGGAACCAACCAAG	TTGAAAGGGAACCAACCAAGAGGAGGCTGGGAG	3	53223912	0.677637	22	FALSE	FALSE	0	Pkinase
GUIDES_sg1919	PRKCD	ENSG00000163932.9	ACACATTCTCTGTGGACTGG	GGCCTGAAGTACACATTCTCTGTGGACTGGTGGTGGTCTTTCG	3	53223112	0.673916	21	FALSE	FALSE	0	Pkinase
GUIDES_sg1920	PRKCD	ENSG00000163932.9	CTCATCATCACCATGGAAGG	AGAGTTCATCCTCATCATCACCATGGAAGGGGGGGGACTGGCC	3	53223177	0.661602	21	FALSE	FALSE	0	Pkinase
GUIDES_sg1921	PRKCD	ENSG00000163932.9	TTATGGTCTTGAAGAAGGGG	AGAGTCCAGTTTATGGTCTTGAAGAAGGGGTGGTGGATTTTGA	3	53223961	0.617561	22	FALSE	FALSE	0	Pkinase
GUIDES_sg1922	PRKCD	ENSG00000163932.9	ACAAGCAAGGCTACAAATGC	AGGGGCCTCAACAAGCAAGGCTACAAATGCAGGAGGCGTAAG	3	53215744	0.591036	11	FALSE	FALSE	0	C1_1
GUIDES_sg1923	PRKCE	ENSG00000171132.9	ATTCCATGACGAAAAAGAGG	CCATTTACATATTCCATGACGAAAAAGAGGCGGCGGTCCTGAA	2	46313496	0.710164	30	FALSE	FALSE	0	Pkinase
GUIDES_sg1924	PRKCE	ENSG00000171132.9	TTCACGGTTCTATGCTGCAG	ACGAGCCTCGTTCACGGTTCTATGCTGCAGAGGAGGTCACATC	2	46313452	0.680426	30	FALSE	FALSE	0	Pkinase
GUIDES_sg1925	PRKCE	ENSG00000171132.9	GGATGAGTTCAACTTCATCA	GCCTGGGCCTGGATGAGTTCAACTTCATCAAGGAGGTGTTGGG	2	46234771	0.654968	26	FALSE	FALSE	0	Pkinase
GUIDES_sg1926	PRKCE	ENSG00000171132.9	CTATGCTGCAGAGGTCACAT	GTTCACGGTTCTATGCTGCAGAGGTCACATCGGCGGCCCTCAT	2	46313461	0.646831	30	FALSE	FALSE	0	Pkinase
GUIDES_sg1927	PRKCE	ENSG00000171132.9	AGTCCACGTCATCATCCTGA	GTCATTGTGCAGTCCACGTCATCATCCTGAAGGAGGATGACGT	2	46237585	0.634526	27	FALSE	FALSE	0	Pkinase
GUIDES_sg1928	PRKCE	ENSG00000171132.9	AGAGGATTTTGGCTCTGGCA	ATGACAGAGAAGAGGATTTTGGCTCTGGCACGGCGGAAACACC	2	46237608	0.605123	27	FALSE	FALSE	0	Pkinase
GUIDES_sg1929	PRKCG	ENSG00000126583.6	CGTAGCGTGCCCTCCCTGTG	GCGCTGTGTGCGTAGCGTGCCCTCCCTGTGCGGCGGTGTGGAC	19	54393191	0.742241	8	FALSE	FALSE	0	C1_1
GUIDES_sg1930	PRKCG	ENSG00000126583.6	AAGCCACGCTAAACCCTGTG	CGAACGGTGAAAGCCACGCTAAACCCTGTGTGGTGGAATGAGA	19	54395064	0.717284	9	FALSE	FALSE	0	C2
GUIDES_sg1931	PRKCG	ENSG00000126583.6	ATTCCACACAGGGTTTAGCG	CAAAGGTCTCATTCCACACAGGGTTTAGCGTGGTGGCTTTCAC	19	54394961	0.684954	9	FALSE	FALSE	0	C2
GUIDES_sg1932	PRKCG	ENSG00000126583.6	TGAAGCTCATCCCAGACCCT	TATGTGAAACTGAAGCTCATCCCAGACCCTCGGCGGAACCTGA	19	54395010	0.641351	9	FALSE	FALSE	0	C2
GUIDES_sg1933	PRKCG	ENSG00000126583.6	CGTGCCCTCCCTGTGCGGTG	GTGTGCGTAGCGTGCCCTCCCTGTGCGGTGTGGTGGACCACAC	19	54393196	0.639225	8	FALSE	FALSE	0	C1_1
GUIDES_sg1934	PRKCG	ENSG00000126583.6	AGCGGAAAAAGCCATGTGCA	CAGTCAATCCAGCGGAAAAAGCCATGTGCACGGCGGATGGTAG	19	54409649	0.617531	20	FALSE	FALSE	0	Pkinase
GUIDES_sg1935	PRKCH	ENSG00000027075.9	AGGAGACCTCTATGCTGTGA	TAAAAGAAACAGGAGACCTCTATGCTGTGAAGGAGGTGCTGAA	14	61924269	0.675395	22	FALSE	FALSE	0	Pkinase_Tyr
GUIDES_sg1936	PRKCH	ENSG00000027075.9	TATTCGATGTCAAGCGAACG	TGAATGTGCATATTCGATGTCAAGCGAACGTGGTGGCCCCTAA	14	61919982	0.669234	19	FALSE	FALSE	0	C1_1
GUIDES_sg1937	PRKCH	ENSG00000027075.9	AACGACGAGACTTCTGAATG	GCTTCATCAAAACGACGAGACTTCTGAATGTGGTGGAACATCA	14	61952321	0.650176	26	FALSE	FALSE	0	Pkinase_Tyr
GUIDES_sg1938	PRKCH	ENSG00000027075.9	AGATGATTCCTTTATCATGG	AGATGATTCCTTTATCATGGAGGAGGAACATGA	14	61952243	0.642648	26	FALSE	FALSE	0	Pkinase_Tyr
GUIDES_sg1939	PRKCH	ENSG00000027075.9	GCGAACGTGGCCCCTAACTG	TCGATGTCAAGCGAACGTGGCCCCTAACTGTGGTGGGGTAAAT	14	61919995	0.634013	19	FALSE	FALSE	0	C1_1
GUIDES_sg1940	PRKCH	ENSG00000027075.9	CCCTAACTGTGGGGTAAATG	CGAACGTGGCCCCTAACTGTGGGGTAAATGCGGCGGTGGAACT	14	61920006	0.614182	19	FALSE	FALSE	0	C1_1
GUIDES_sg1941	PRKCI	ENSG00000163558.8	TAACCCTGACCAGAACACAG	GGAGCTCCGATAACCCTGACCAGAACACAGAGGAGGATTATCT	3	170011278	0.790931	14	FALSE	FALSE	0	Pkinase
GUIDES_sg1942	PRKCI	ENSG00000163558.8	GCTTTTACAGACAGAGAACG	AACACTTGCAGCTTTTACAGACAGAGAACGTGGTGGTATGCGA	3	170013749	0.699517	15	FALSE	FALSE	0	Pkinase
GUIDES_sg1943	PRKCI	ENSG00000163558.8	ATATCAGCAAATCCTGTTTG	GTGTCCCTGAATATCAGCAAATCCTGTTTGAGGAGGATGACAA	3	170015151	0.476369	16	FALSE	FALSE	0	Pkinase
GUIDES_sg1944	PRKCI	ENSG00000163558.8	TTGGGTTGTCATCCTCAAAC	TAAGGAACGATTGGGTTGTCATCCTCAAACAGGAGGATTTGCT	3	170015126	0.472424	16	FALSE	FALSE	0	Pkinase
GUIDES_sg1945	PRKCI	ENSG00000163558.8	TATTTCTGGGGAATTTGGTT	TTAAACCAAATATTTCTGGGGAATTTGGTTTGGTGGACAACTT	3	170016840	0.431888	17	FALSE	FALSE	0	Pkinase_C
GUIDES_sg1946	PRKCI	ENSG00000163558.8	TGTGTTCTGGTCAGGGTTAT	GATAATCCTCTGTGTTCTGGTCAGGGTTATCGGCGGAGCTCCC	3	170011209	0.378471	14	FALSE	FALSE	0	Pkinase
GUIDES_sg1947	PRKCQ	ENSG00000065675.10	TCAGAAATACAACCACTCTG	TCTTGCTGGGTCAGAAATACAACCACTCTGTGGTGGACTGGTG	10	6483885	0.724696	16	FALSE	FALSE	0	Pkinase
GUIDES_sg1948	PRKCQ	ENSG00000065675.10	AGATGGACATATCAAGATCG	TGTTAGACAAAGATGGACATATCAAGATCGCGGCGGATTTTGG	10	6498688	0.709298	15	FALSE	FALSE	0	Pkinase
GUIDES_sg1949	PRKCQ	ENSG00000065675.10	TTCATAAAGGAGAACCCCGA	CAATCAGCATTTCATAAAGGAGAACCCCGAAGGAGGACCACCA	10	6483997	0.692923	16	FALSE	FALSE	0	Pkinase
GUIDES_sg1950	PRKCQ	ENSG00000065675.10	ACAATCCCTTTTACCCACGG	ATCCGCATGGACAATCCCTTTTACCCACGGTGGTGGCTGGAGA	10	6484007	0.688987	16	FALSE	FALSE	0	Pkinase
GUIDES_sg1951	PRKCQ	ENSG00000065675.10	CTGCAGTTCCTTCATTCCAA	CATTCTTGGTCTGCAGTTCCTTCATTCCAAAGGAGGAATAGTC	10	6504312	0.601238	14	FALSE	FALSE	0	Pkinase
GUIDES_sg1952	PRKCQ	ENSG00000065675.10	GCCAAGACGAATACCTTCTG	GTTAGGAGATGCCAAGACGAATACCTTCTGTGGTGGGACACCT	10	6498746	0.583806	15	FALSE	FALSE	0	Pkinase
GUIDES_sg1953	PRKCZ	ENSG00000067606.11	CTTTGACGGACAGGAACCGG	ACATGGGAGGCTTTGACGGACAGGAACCGGGGGGGGATCCGGA	1	2106244	0.676471	34	FALSE	FALSE	0	Pkinase
GUIDES_sg1954	PRKCZ	ENSG00000067606.11	AAATCCTTTTAAAACATGGG	CCTTATTTAAAAATCCTTTTAAAACATGGGAGGAGGCTTTGAC	1	2106221	0.627971	34	FALSE	FALSE	0	Pkinase
GUIDES_sg1955	PRKCZ	ENSG00000067606.11	CCAAATTTACGCCATGAAAG	AGAAGAATGACCAAATTTACGCCATGAAAGTGGTGGTGAAGAA	1	2082385	0.602122	26	FALSE	FALSE	0	Pkinase_Tyr
GUIDES_sg1956	PRKCZ	ENSG00000067606.11	AGCAGGAGTGTAATCCGACC	GTCGTCTGGAAGCAGGAGTGTAATCCGACCAGGAGGAAGGGGT	1	2087469	0.601519	27	FALSE	FALSE	0	Pkinase_Tyr
GUIDES_sg1957	PRKCZ	ENSG00000067606.11	CTAATCAGAGTCATCGGGCG	GGACTTTGACCTAATCAGAGTCATCGGGCGCGGCGGGAGCTAC	1	2082320	0.582181	26	FALSE	FALSE	0	Pkinase_Tyr
GUIDES_sg1958	PRKCZ	ENSG00000067606.11	TCCAGCAACCCCTTCCTGGT	TGAGCAGGCATCCAGCAACCCCTTCCTGGTCGGCGGATTACAC	1	2087498	0.567522	27	FALSE	FALSE	0	Pkinase_Tyr
GUIDES_sg1959	PRKD1	ENSG00000184304.10	TTGGAGAGAAGTCTTTCCGG	GCCCGGATCATTGGAGAGAAGTCTTTCCGGAGGAGGTCAGTGG	14	30066750	0.727775	22	FALSE	FALSE	0	Pkinase
GUIDES_sg1960	PRKD1	ENSG00000184304.10	CTGAGGAAAAGGATCAGCTG	CTGAGGAAAAGGATCAGCTGAGGAGGCTAGCAA	14	30068252	0.694046	21	FALSE	FALSE	0	Pkinase
GUIDES_sg1961	PRKD1	ENSG00000184304.10	AATGAGAAAGCGCTACAGTG	TGCAAGTAAAAATGAGAAAGCGCTACAGTGTGGTGGATAAGAC	14	30047534	0.670416	26	FALSE	FALSE	0	Pkinase
GUIDES_sg1962	PRKD1	ENSG00000184304.10	GAAGTCTTTCCGGAGGTCAG	TCATTGGAGAGAAGTCTTTCCGGAGGTCAGTGGTGGTGGGTAC	14	30066757	0.660905	22	FALSE	FALSE	0	Pkinase
GUIDES_sg1963	PRKD1	ENSG00000184304.10	GTATCCACCAAATCCCTGGA	CAGCTTTCATGTATCCACCAAATCCCTGGAAGGAGGAAATATC	14	30066946	0.643795	22	FALSE	FALSE	0	Pkinase
GUIDES_sg1964	PRKD1	ENSG00000184304.10	ATAAGACCTTGAGCCACCCT	TACAGTGTGGATAAGACCTTGAGCCACCCTTGGTGGCTACAGG	14	30047557	0.630823	26	FALSE	FALSE	0	Pkinase
GUIDES_sg1965	PRKD2	ENSG00000105287.8	GATGCGCAAACGCTACAGCG	TGCAGGTGAAGATGCGCAAACGCTACAGCGTGGTGGACAAATC	19	47178343	0.751221	20	FALSE	FALSE	0	Pkinase
GUIDES_sg1966	PRKD2	ENSG00000105287.8	GCAGTCATTAGGGACGCGGG	CCTCCCCCAGGCAGTCATTAGGGACGCGGGTGGTGGCGCAGCG	19	47204336	0.722016	8	FALSE	FALSE	0	C1_1
GUIDES_sg1967	PRKD2	ENSG00000105287.8	CGGCACCTTCCCTTTCAACG	TCAGCCTCAGCGGCACCTTCCCTTTCAACGAGGAGGATGAGGA	19	47181839	0.713092	19	FALSE	FALSE	0	Pkinase
GUIDES_sg1968	PRKD2	ENSG00000105287.8	CTGACCACATGTCCAGCGAG	ATCACGCCCACTGACCACATGTCCAGCGAGCGGCGGTTGTAGC	19	47181801	0.709997	19	FALSE	FALSE	0	Pkinase
GUIDES_sg1969	PRKD2	ENSG00000105287.8	GAAGTCGTTCCGCCGCTCAG	TCATCGGCGAGAAGTCGTTCCGCCGCTCAGTGGTGGTGGGCAC	19	47181713	0.675223	19	FALSE	FALSE	0	Pkinase
GUIDES_sg1970	PRKD2	ENSG00000105287.8	GACGCCTGAGAAAGTGTTTG	GCATGTTCGAGACGCCTGAGAAAGTGTTTGTGGTGGTGATGGA	19	47192857	0.569973	16	FALSE	FALSE	0	Pkinase
GUIDES_sg1971	PRKD3	ENSG00000115825.5	AAAGTCATTCAGGAGATCTG	TCATTGGTGAAAAGTCATTCAGGAGATCTGTGGTGGTAGGAAC	2	37483865	0.722322	20	FALSE	FALSE	0	Pkinase
GUIDES_sg1972	PRKD3	ENSG00000115825.5	TAAAAGGAAATGTGCCACTG	TCATCCTCATTAAAAGGAAATGTGCCACTGAGGAGGCTCACAT	2	37483908	0.693662	20	FALSE	FALSE	0	Pkinase
GUIDES_sg1973	PRKD3	ENSG00000115825.5	TCATTCAGGAGATCTGTGGT	TGGTGAAAAGTCATTCAGGAGATCTGTGGTAGGAGGAACTCCA	2	37483869	0.659043	20	FALSE	FALSE	0	Pkinase
GUIDES_sg1974	PRKD3	ENSG00000115825.5	GAAAACATAGAAAGACTGGG	GAAAACATAGAAAGACTGGGAGGAGGGATGTGG	2	37494592	0.647862	17	FALSE	FALSE	0	Pkinase
GUIDES_sg1975	PRKD3	ENSG00000115825.5	AAGTCAACTCCGTAATGAAG	CAAAACAAGAAAGTCAACTCCGTAATGAAGTGGTGGCTATTTT	2	37494665	0.606876	17	FALSE	FALSE	0	Pkinase
GUIDES_sg1976	PRKD3	ENSG00000115825.5	CCAGGTTTACAATCCCAGGA	AACATACATTCCAGGTTTACAATCCCAGGATGGTGGTGCAAAT	2	37487516	0.597545	18	FALSE	FALSE	0	Pkinase
GUIDES_sg1977	PRKG1	ENSG00000185532.10	TGTGGATTGTATGTACCCGG	TCCAGGAGATTGTGGATTGTATGTACCCGGTGGTGGAGTATGG	10	52913021	0.7742	3	FALSE	FALSE	0	cNMP_binding
GUIDES_sg1978	PRKG1	ENSG00000185532.10	AATCTCATCCTAGATCACCG	CAAGCCAGAAAATCTCATCCTAGATCACCGAGGAGGTTATGCC	10	54040674	0.758776	17	FALSE	FALSE	0	Pkinase
GUIDES_sg1979	PRKG1	ENSG00000185532.10	GTACCCGGTGGAGTATGGCA	TGGATTGTATGTACCCGGTGGAGTATGGCAAGGAGGACAGTTG	10	52913033	0.692526	3	FALSE	FALSE	0	cNMP_binding
GUIDES_sg1980	PRKG1	ENSG00000185532.10	GATTCCCAGTGACCAGTAGT	CATACATTAGGATTCCCAGTGACCAGTAGTCGGCGGCTGAAAT	10	54041958	0.623897	18	FALSE	FALSE	0	Pkinase_Tyr
GUIDES_sg1981	PRKG1	ENSG00000185532.10	CATCATCAAAGAAGGAGACG	AGGACAGTTGCATCATCAAAGAAGGAGACGTGGTGGGGTCACT	10	52913063	0.622941	3	FALSE	FALSE	0	cNMP_binding
GUIDES_sg1982	PRKG1	ENSG00000185532.10	AGTAGTCGGCTGAAATGTCA	CCCAGTGACCAGTAGTCGGCTGAAATGTCATGGTGGCCTTTGT	10	54041972	0.61918	18	FALSE	FALSE	0	Pkinase_Tyr
GUIDES_sg1983	PRKG2	ENSG00000138669.5	CAAGGGACATGACTTCAGTG	TCATTCTCAACAAGGGACATGACTTCAGTGTGGTGGATTTCTG	4	82031716	0.71943	17	FALSE	FALSE	0	Pkinase
GUIDES_sg1984	PRKG2	ENSG00000138669.5	ACAAGCAACGCAGAATTTGG	CTTCTGTCACACAAGCAACGCAGAATTTGGAGGAGGTGGGTTC	4	82056427	0.66325	16	FALSE	FALSE	0	Pkinase
GUIDES_sg1985	PRKG2	ENSG00000138669.5	TTTGATTACCTGCATCGACT	GACAGAAGCATTTGATTACCTGCATCGACTAGGAGGTATTATC	4	82056383	0.577998	16	FALSE	FALSE	0	Pkinase
GUIDES_sg1986	PRKG2	ENSG00000138669.5	TCTAGTGTATGAGCTCCTAA	CACTGGGAATTCTAGTGTATGAGCTCCTAACGGCGGGCAAGTA	4	82031758	0.539121	17	FALSE	FALSE	0	Pkinase
GUIDES_sg1987	PRKG2	ENSG00000138669.5	AGATAATACCTAGTCGATGC	AAGTCTCTGTAGATAATACCTAGTCGATGCAGGAGGTAATCAA	4	82056384	0.537178	16	FALSE	FALSE	0	Pkinase
GUIDES_sg1988	PRKG2	ENSG00000138669.5	CAGTGTGGATTTCTGGTCAC	GACATGACTTCAGTGTGGATTTCTGGTCACTGGTGGGAATTCT	4	82031731	0.356182	17	FALSE	FALSE	0	Pkinase
GUIDES_sg1989	PRKX	ENSG00000183943.5	GGGTTGTCATCAAAAAACGG	AATGCCAAACGGGTTGTCATCAAAAAACGGAGGAGGAAACCTG	X	3544548	0.75791	6	FALSE	FALSE	0	Pkinase_Tyr
GUIDES_sg1990	PRKX	ENSG00000183943.5	ATGATGTGAAGCATCATCGG	AACGGGGCGAATGATGTGAAGCATCATCGGTGGTGGTTCCGCT	X	3533885	0.687424	8	FALSE	FALSE	0	Pkinase
GUIDES_sg1991	PRKX	ENSG00000183943.5	GTCATTCAGAGCAAGGGCCA	AGCCCCCGAAGTCATTCAGAGCAAGGGCCACGGCGGAAGGGCC	X	3559955	0.606564	5	FALSE	FALSE	0	Pkinase_Tyr
GUIDES_sg1992	PRKX	ENSG00000183943.5	TCTCGAATATCAGGATGCCG	CCCGAAAGCATCTCGAATATCAGGATGCCGAGGAGGGCCCACC	X	3559922	0.603268	5	FALSE	FALSE	0	Pkinase_Tyr
GUIDES_sg1993	PRKX	ENSG00000183943.5	ACCAGTCCACGGCCCTTCCG	CCGAGGGCCCACCAGTCCACGGCCCTTCCGTGGTGGCCCTTGC	X	3559949	0.567024	5	FALSE	FALSE	0	Pkinase_Tyr
GUIDES_sg1994	PRKX	ENSG00000183943.5	CGAATGATGTGAAGCATCAT	AAGAACGGGGCGAATGATGTGAAGCATCATCGGCGGTGGTTCC	X	3533882	0.503852	8	FALSE	FALSE	0	Pkinase
GUIDES_sg1995	PRPF4B	ENSG00000112739.12	TAAGAAAGTACACCAGCTAA	AAGACCAACGTAAGAAAGTACACCAGCTAAAGGAGGACTTGTT	6	4060755	0.627155	15	FALSE	FALSE	0	Pkinase
GUIDES_sg1996	PRPF4B	ENSG00000112739.12	GTGTATGGCTACACTGGGCA	ACGTTACAATGTGTATGGCTACACTGGGCAAGGAGGTGTATTC	6	4050023	0.600246	10	FALSE	FALSE	0	Pkinase
GUIDES_sg1997	PRPF4B	ENSG00000112739.12	TGCAAGAGCCAACCAAGAAG	CCAGAGATAATGCAAGAGCCAACCAAGAAGTGGTGGCTGTAAA	6	4050079	0.530057	10	FALSE	FALSE	0	Pkinase
GUIDES_sg1998	PRPF4B	ENSG00000112739.12	GATAAACGTTACAATGTGTA	TGAAGTCCTAGATAAACGTTACAATGTGTATGGTGGCTACACT	6	4050008	0.507576	10	FALSE	FALSE	0	Pkinase
[truncated: 865 more rows]
