# Supplementary material for: RBM39 degrader invigorates innate immunity to eradicate neuroblastoma despite cancer cell plasticity
Source: Nat Commun. 2025 Sep 17;16:8287. doi: 10.1038/s41467-025-63979-x (PMC12443969; doi:10.1038/s41467-025-63979-x)
Supplement: Supplementary file 6 — Supplementary Data 4 [file 41467_2025_63979_MOESM6_ESM.xlsx]

## Sheet: Naïve gene summary
id	num	neg|score	neg|p-value	neg|fdr	neg|rank	neg|goodsgrna	neg|lfc	pos|score	pos|p-value	pos|fdr	pos|rank	pos|goodsgrna	pos|lfc
POLR2L	4	1.0119e-07	1.6115e-06	0.002475	1	4	-4.2102	1	1	0.999998	3072	0	-4.2102
KAT5	4	1.2708e-06	1.6115e-06	0.002475	2	4	-2.4915	1	1	0.999998	3071	0	-2.4915
TOE1	4	2.0748e-06	4.8345e-06	0.003713	3	4	-2.1364	1	1	0.999998	3070	0	-2.1364
THAP1	4	3.1546e-06	4.8345e-06	0.003713	4	4	-4.1739	1	1	0.999998	3069	0	-4.1739
EIF3CL	4	3.7822e-06	8.0574e-06	0.00495	5	4	-2.6295	1	1	0.999998	3068	0	-2.6295
ZC3H18	4	5.0307e-06	1.128e-05	0.005776	6	4	-2.7103	0.99999	0.99999	0.999998	3067	0	-2.7103
NOC4L	4	6.6139e-06	1.7726e-05	0.007779	7	4	-1.7651	0.99999	0.99999	0.999998	3066	0	-1.7651
TOP1	4	9.4694e-06	2.4172e-05	0.008251	8	4	-3.7669	0.99762	0.99773	0.999998	3013	0	-3.7669
ENO1	4	9.6867e-06	2.4172e-05	0.008251	9	4	-2.7272	0.99999	0.99999	0.999998	3065	0	-2.7272
CDK9	4	1.1011e-05	3.7064e-05	0.011386	10	4	-2.4557	0.99999	0.99999	0.999998	3064	0	-2.4557
BANF1	4	1.4148e-05	6.9294e-05	0.019352	11	4	-3.2079	0.99999	0.99999	0.999998	3063	0	-3.2079
SUPT16H	4	2.0034e-05	7.8963e-05	0.020215	12	4	-2.4026	0.99614	0.99619	0.999998	2999	0	-2.4026
TAF7	4	2.7642e-05	0.00011119	0.026276	13	4	-2.4781	0.99759	0.99768	0.999998	3012	0	-2.4781
SLC30A9	4	3.3771e-05	0.00012408	0.026678	14	4	-2.4836	0.99997	0.99996	0.999998	3062	0	-2.4836
CUL3	4	4.021e-05	0.0001402	0.026678	15	4	-2.2477	0.99996	0.99995	0.999998	3061	0	-2.2477
C1D	4	4.4308e-05	0.00015309	0.026678	16	4	-2.5796	0.99996	0.99994	0.999998	3060	0	-2.5796
PREB	4	4.6144e-05	0.00015309	0.026678	17	3	-2.7062	0.89772	0.89737	0.999998	2685	0	-2.7062
ADAR	4	4.9697e-05	0.00015631	0.026678	18	4	-2.976	0.99995	0.99994	0.999998	3059	0	-2.976
TONSL	4	5.7707e-05	0.0001821	0.029442	19	4	-2.1681	0.99991	0.9999	0.999998	3056	0	-2.1681
EED	4	6.9261e-05	0.000224	0.033978	20	4	-1.9122	0.99993	0.99992	0.999998	3058	0	-1.9122
TGS1	4	7.1406e-05	0.00023367	0.033978	21	4	-2.0537	0.99993	0.99992	0.999998	3057	0	-2.0537
ANAPC2	4	7.48e-05	0.00024333	0.033978	22	4	-2.0016	0.99626	0.9963	0.999998	3001	0	-2.0016
MYC	4	8.286e-05	0.00029168	0.038958	23	4	-2.5523	0.99554	0.99557	0.999998	2994	0	-2.5523
KIN	4	9.2333e-05	0.00031746	0.040635	24	4	-1.9396	0.99991	0.9999	0.999998	3055	0	-1.9396
EIF3C	4	0.00010142	0.00036259	0.044554	25	4	-1.705	0.9999	0.9999	0.999998	3054	0	-1.705
TAF1C	4	0.00010941	0.00039804	0.04703	26	3	-2.6163	0.96701	0.96739	0.999998	2877	0	-2.6163
NFYA	4	0.00011551	0.00042382	0.048221	27	4	-2.1419	0.99876	0.99883	0.999998	3024	0	-2.1419
SNW1	4	0.00011971	0.00043994	0.048267	28	4	-2.4763	0.99985	0.99985	0.999998	3052	0	-2.4763
KDM2A	4	0.00012978	0.00048184	0.051041	29	4	-1.2967	0.99987	0.99988	0.999998	3053	0	-1.2967
TAF5	4	0.00014396	0.00054952	0.054738	30	4	-2.5279	0.99357	0.99345	0.999998	2981	0	-2.5279
PHB	4	0.00015785	0.00062042	0.054738	31	4	-2.2333	0.99984	0.99984	0.999998	3051	0	-2.2333
RRN3	4	0.00016129	0.00062365	0.054738	32	4	-1.9361	0.99984	0.99984	0.999998	3050	0	-1.9361
TBP	4	0.00016203	0.00062365	0.054738	33	4	-2.0132	0.99964	0.99966	0.999998	3042	0	-2.0132
PCBP1	4	0.00016208	0.00062365	0.054738	34	4	-3.2589	0.99789	0.998	0.999998	3015	0	-3.2589
TRAF2	4	0.00016208	0.00062365	0.054738	35	3	-2.7328	0.94007	0.9402	0.999998	2794	0	-2.7328
POLR2A	4	0.00017618	0.00069777	0.059543	36	4	-3.0868	0.99982	0.99983	0.999998	3049	0	-3.0868
SART1	4	0.00018626	0.00073	0.060041	37	2	-1.2858	0.7518	0.75894	0.999998	2299	1	-1.2858
GTF2A2	4	0.00018995	0.00074612	0.060041	38	4	-1.8049	0.99981	0.99982	0.999998	3048	0	-1.8049
FARSA	4	0.00019543	0.00076223	0.060041	39	4	-1.9665	0.9998	0.99981	0.999998	3047	0	-1.9665
FOXD4L1	4	0.00020356	0.0007848	0.060272	40	4	-1.6037	0.9998	0.9998	0.999998	3046	0	-1.6037
MED17	4	0.00022534	0.00086859	0.063767	41	4	-2.0945	0.99977	0.99979	0.999998	3045	0	-2.0945
TIPARP	4	0.00022637	0.00087182	0.063767	42	4	-2.1289	0.99977	0.99978	0.999998	3044	0	-2.1289
GABPB1	4	0.00022912	0.00089438	0.063896	43	4	-1.7209	0.98798	0.98816	0.999998	2963	0	-1.7209
GTF2H4	4	0.00024324	0.00094272	0.065819	44	4	-2.4907	0.99944	0.99946	0.999998	3035	0	-2.4907
BRF2	4	0.00025628	0.00098784	0.067437	45	4	-1.5552	0.99974	0.99976	0.999998	3043	0	-1.5552
TRIT1	4	0.00026772	0.0010394	0.069412	46	3	-2.0259	0.93562	0.93576	0.999998	2783	0	-2.0259
DNAJA3	4	0.00027484	0.001062	0.069412	47	4	-1.6252	0.99287	0.99282	0.999998	2977	0	-1.6252
CDK7	4	0.00028241	0.0011039	0.070648	48	3	-1.7891	0.96875	0.96905	0.999998	2881	0	-1.7891
PSMD12	4	0.00030346	0.0011716	0.073449	49	4	-1.4744	0.99957	0.99959	0.999998	3039	0	-1.4744
RFC1	4	0.00032552	0.0012682	0.077399	50	4	-1.8835	0.98803	0.98819	0.999998	2964	0	-1.8835
PHF5A	4	0.00033391	0.0012908	0.077399	51	4	-3.7514	0.99903	0.99911	0.999998	3029	0	-3.7514
SMC3	4	0.00034221	0.0013101	0.077399	52	3	-2.0419	0.825	0.82445	0.999998	2482	0	-2.0419
ZBTB17	4	0.00037086	0.0014101	0.08173	53	4	-1.3583	0.99963	0.99966	0.999998	3041	0	-1.3583
RNF4	4	0.00038409	0.0014487	0.082417	54	3	-1.3412	0.9764	0.97686	0.999998	2916	0	-1.3412
ZFR	4	0.00039274	0.0014842	0.082898	55	4	-2.363	0.99961	0.99963	0.999998	3040	0	-2.363
ZNF554	4	0.00045832	0.001713	0.093274	56	4	-0.9532	0.99954	0.99954	0.999998	3038	0	-0.9532
ZC3H13	4	0.0004711	0.0017807	0.093274	57	3	-2.5634	0.97085	0.9712	0.999998	2890	0	-2.5634
THAP7	4	0.00047488	0.0018	0.093274	58	4	-1.1484	0.99953	0.99953	0.999998	3037	0	-1.1484
ZNF254	4	0.00048832	0.0018387	0.093274	59	3	-1.1957	0.39395	0.53841	0.9804	1600	1	-1.1957
ZNF407	4	0.00049235	0.0018613	0.093274	60	4	-2.5325	0.98735	0.98749	0.999998	2960	0	-2.5325
KAT8	4	0.0004962	0.0018774	0.093274	61	4	-1.5929	0.9995	0.99952	0.999998	3036	0	-1.5929
PHB2	4	0.00050457	0.0019064	0.093274	62	4	-2.1638	0.99412	0.99402	0.999998	2987	0	-2.1638
ERCC3	4	0.00050892	0.0019128	0.093274	63	3	-2.2502	0.68879	0.71308	0.999998	2154	1	-2.2502
ZBTB11	4	0.0005587	0.0020514	0.098468	64	3	-0.93555	0.92438	0.92437	0.999998	2760	0	-0.93555
TAF8	4	0.00057273	0.0021191	0.099535	65	4	-2.0915	0.99943	0.99944	0.999998	3034	0	-2.0915
GABPA	4	0.00058062	0.0021384	0.099535	66	3	-1.8516	0.81481	0.8144	0.999998	2452	1	-1.8516
COPS3	4	0.0006411	0.002406	0.110315	67	4	-1.1478	0.99936	0.99938	0.999998	3033	0	-1.1478
SNAPC2	4	0.00065777	0.0024575	0.110933	68	4	-1.1806	0.99934	0.99936	0.999998	3032	0	-1.1806
HDAC3	4	0.00069209	0.0025478	0.110933	69	4	-1.5486	0.99931	0.99932	0.999998	3031	0	-1.5486
POLR1B	4	0.00069377	0.0025574	0.110933	70	3	-1.7922	0.86569	0.865	0.999998	2602	0	-1.7922
CHD4	4	0.00069687	0.0025639	0.110933	71	4	-1.4223	0.9993	0.99931	0.999998	3030	0	-1.4223
NPM1	4	0.00073224	0.0026606	0.113518	72	2	-1.288	0.67354	0.70318	0.999998	2113	1	-1.288
ATR	4	0.00077793	0.0028217	0.118744	73	4	-1.6775	0.99688	0.9969	0.999998	3007	0	-1.6775
RPL7	4	0.00080701	0.0029345	0.121782	74	3	-2.0329	0.84995	0.84973	0.999998	2560	0	-2.0329
RPL7A	4	0.00081487	0.0029732	0.121782	75	3	-2.3173	0.77394	0.77725	0.999998	2354	1	-2.3173
FOXR2	4	0.00090418	0.0033181	0.134119	76	3	-1.3454	0.94975	0.94995	0.999998	2817	0	-1.3454
YY1	4	0.00093103	0.0034276	0.135377	77	3	-1.0738	0.9578	0.95812	0.999998	2836	0	-1.0738
PSMA6	4	0.00093463	0.0034373	0.135377	78	3	-1.9847	0.81142	0.81098	0.999998	2446	1	-1.9847
POLR2E	4	0.00095322	0.0034921	0.135794	79	4	-2.1037	0.99859	0.99864	0.999998	3021	0	-2.1037
POLR2B	4	0.0010344	0.0038015	0.145153	80	3	-1.4536	0.98474	0.98504	0.999998	2948	0	-1.4536
MRPL28	4	0.0010429	0.0038273	0.145153	81	4	-1.5399	0.99896	0.99905	0.999998	3028	0	-1.5399
MAD2L2	4	0.0010802	0.0039465	0.147851	82	4	-1.1241	0.99892	0.999	0.999998	3027	0	-1.1241
TARDBP	4	0.001097	0.00404	0.149529	83	3	-1.988	0.9259	0.92591	0.999998	2763	0	-1.988
HCFC1	4	0.0011222	0.0041045	0.149971	84	3	-1.6672	0.9641	0.96437	0.999998	2860	0	-1.6672
NUFIP1	4	0.0011333	0.0041496	0.149971	85	4	-1.1303	0.99887	0.99895	0.999998	3026	0	-1.1303
AATF	4	0.001181	0.0043333	0.152353	86	3	-1.5705	0.96735	0.96768	0.999998	2878	0	-1.5705
MYBL2	4	0.0011812	0.0043333	0.152353	87	4	-1.0742	0.99882	0.99889	0.999998	3025	0	-1.0742
TAF6	4	0.0012003	0.0043978	0.152353	88	4	-1.7146	0.99039	0.99046	0.999998	2970	0	-1.7146
THRAP3	4	0.0012051	0.0044139	0.152353	89	4	-1.4062	0.99747	0.99755	0.999998	3011	0	-1.4062
SUPT4H1	4	0.0012295	0.004517	0.15418	90	3	-1.5454	0.67079	0.70132	0.999998	2108	1	-1.5454
ZNF335	4	0.0012944	0.0047523	0.158256	91	3	-1.5036	0.71682	0.73251	0.999998	2213	1	-1.5036
TAF9	4	0.001298	0.004762	0.158256	92	3	-1.4559	0.94672	0.94677	0.999998	2811	0	-1.4559
ZNF131	4	0.0013033	0.004791	0.158256	93	2	-0.92165	0.46049	0.59091	0.988851	1771	1	-0.92165
SSRP1	4	0.0013603	0.0050005	0.163419	94	4	-0.9491	0.99864	0.99871	0.999998	3023	0	-0.9491
TAF12	4	0.0013935	0.0051068	0.165138	95	4	-1.1826	0.99861	0.99866	0.999998	3022	0	-1.1826
GTF3C1	4	0.0015082	0.0054807	0.175382	96	4	-1.3792	0.98798	0.98816	0.999998	2962	0	-1.3792
BRPF1	4	0.0015592	0.0056612	0.178672	97	4	-1.4666	0.99652	0.99655	0.999998	3003	0	-1.4666
POLR2J	4	0.0015663	0.0056998	0.178672	98	4	-1.2931	0.99843	0.99847	0.999998	3020	0	-1.2931
UFL1	4	0.0016333	0.0059577	0.184868	99	4	-0.97382	0.99837	0.99843	0.999998	3019	0	-0.97382
MED12	4	0.0016579	0.0060511	0.185891	100	4	-1.7349	0.99178	0.9918	0.999998	2974	0	-1.7349
DNMT1	4	0.0018161	0.00657	0.199833	101	4	-1.141	0.99818	0.99826	0.999998	3018	0	-1.141
IRF2BP1	4	0.0018658	0.0067151	0.202242	102	4	-0.73966	0.99813	0.99821	0.999998	3017	0	-0.73966
BANP	4	0.0018992	0.006844	0.204124	103	3	-1.8735	0.58187	0.64918	0.996237	1962	1	-1.8735
CDC6	4	0.001956	0.0070535	0.208349	104	4	-1.0039	0.99804	0.99813	0.999998	3016	0	-1.0039
RAD51	4	0.0021217	0.0076659	0.224281	105	3	-1.6053	0.89007	0.88941	0.999998	2665	0	-1.6053
ZBTB34	4	0.0021555	0.0077948	0.225901	106	4	-0.84979	0.99784	0.99796	0.999998	3014	0	-0.84979
CXXC1	4	0.0022253	0.0080752	0.23184	107	3	-1.4124	0.98378	0.98421	0.999998	2940	0	-1.4124
POLR3A	4	0.0022878	0.0082782	0.235469	108	3	-1.8695	0.94969	0.94989	0.999998	2816	0	-1.8695
CBLL1	4	0.0024507	0.0088519	0.249478	109	3	-1.4594	0.90271	0.90225	0.999998	2698	0	-1.4594
GTF2H1	4	0.0025039	0.0090582	0.25297	110	3	-1.3252	0.96989	0.97021	0.999998	2887	0	-1.3252
FARSB	4	0.0025956	0.0094095	0.259222	111	4	-1.6232	0.98731	0.98745	0.999998	2959	0	-1.6232
NDC80	4	0.0026214	0.0095094	0.259222	112	4	-1.3254	0.99738	0.99746	0.999998	3010	0	-1.3254
USP39	4	0.0026257	0.0095352	0.259222	113	4	-0.96999	0.99737	0.99746	0.999998	3009	0	-0.96999
TOP2A	4	0.0026471	0.0096319	0.259554	114	3	-1.2581	0.96515	0.96541	0.999998	2864	0	-1.2581
ZNF574	4	0.0026752	0.0097672	0.260572	115	3	-1.6644	0.89735	0.89699	0.999998	2683	0	-1.6644
SNAPC5	4	0.0027213	0.0099671	0.260572	116	3	-1.7734	0.98559	0.98581	0.999998	2951	0	-1.7734
TAF10	4	0.0027221	0.0099703	0.260572	117	4	-1.7543	0.99728	0.99734	0.999998	3008	0	-1.7543
SIN3A	4	0.0027371	0.010009	0.260572	118	4	-1.6287	0.99382	0.99371	0.999998	2983	0	-1.6287
SNRPC	4	0.0028262	0.01038	0.267951	119	3	-1.312	0.49982	0.60863	0.98995	1834	1	-1.312
SRF	4	0.002863	0.010534	0.269678	120	3	-1.2874	0.75648	0.76265	0.999998	2307	1	-1.2874
GTF2H3	4	0.0029577	0.010934	0.275321	121	3	-1.2955	0.48197	0.60014	0.988851	1801	1	-1.2955
MED15	4	0.0029577	0.010934	0.275321	122	3	-1.4664	0.97385	0.97427	0.999998	2903	0	-1.4664
DDB1	4	0.0029927	0.01104	0.275739	123	3	-1.4077	0.73003	0.7422	0.999998	2247	1	-1.4077
DHX36	4	0.0031442	0.01155	0.28503	124	4	-0.86362	0.99686	0.99688	0.999998	3006	0	-0.86362
DDX5	4	0.0031629	0.011598	0.28503	125	2	-1.1574	0.72989	0.74208	0.999998	2246	1	-1.1574
TAF13	4	0.0032125	0.011759	0.286388	126	3	-1.628	0.97924	0.97957	0.999998	2923	0	-1.628
RPA2	4	0.0032367	0.01184	0.286388	127	4	-0.93991	0.99676	0.99679	0.999998	3005	0	-0.93991
MYBBP1A	4	0.0032654	0.011936	0.286471	128	3	-1.6893	0.96065	0.96098	0.999998	2848	0	-1.6893
TDP2	4	0.0034147	0.012436	0.296147	129	4	-0.87974	0.99659	0.99663	0.999998	3004	0	-0.87974
POU5F1B	4	0.0036231	0.013213	0.309218	130	3	-1.1998	0.98665	0.98678	0.999998	2956	0	-1.1998
POLRMT	4	0.0036467	0.013284	0.309218	131	4	-1.2354	0.99635	0.99637	0.999998	3002	0	-1.2354
PDCD7	4	0.0036479	0.013287	0.309218	132	3	-1.385	0.91801	0.91807	0.999998	2743	0	-1.385
MED16	4	0.0037698	0.013693	0.314652	133	4	-0.79965	0.99623	0.99627	0.999998	3000	0	-0.79965
POLA1	4	0.003779	0.013725	0.314652	134	3	-1.3933	0.98658	0.98672	0.999998	2955	0	-1.3933
SUZ12	4	0.0038097	0.013867	0.315548	135	4	-1.0488	0.99507	0.99507	0.999998	2992	0	-1.0488
ZNF514	4	0.0038642	0.014067	0.315639	136	4	-0.91941	0.99614	0.99619	0.999998	2998	0	-0.91941
U2AF1	4	0.0038663	0.014076	0.315639	137	3	-1.4254	0.98409	0.98451	0.999998	2945	0	-1.4254
ASH1L	4	0.0041034	0.01484	0.330356	138	4	-1.2971	0.9959	0.99597	0.999998	2997	0	-1.2971
ZNF467	4	0.0041764	0.015098	0.333678	139	4	-0.99089	0.99582	0.99588	0.999998	2996	0	-0.99089
ZKSCAN4	4	0.0042814	0.015475	0.336111	140	4	-1.0284	0.99572	0.99578	0.999998	2995	0	-1.0284
MED14	4	0.0042947	0.015536	0.336111	141	3	-1.2248	0.4476	0.58528	0.988851	1745	1	-1.2248
HNRNPK	4	0.0042947	0.015536	0.336111	142	3	-1.2872	0.9764	0.97686	0.999998	2915	0	-1.2872
TTF1	4	0.0043559	0.015752	0.338399	143	4	-1.2577	0.99411	0.99401	0.999998	2986	0	-1.2577
ZNF410	4	0.0044967	0.016204	0.345675	144	3	-1.9273	0.79661	0.79699	0.999998	2404	1	-1.9273
PAXBP1	4	0.0048195	0.017164	0.363639	145	4	-0.90984	0.99518	0.99519	0.999998	2993	0	-0.90984
GTF2B	4	0.0051285	0.018153	0.381968	146	3	-1.2949	0.97966	0.97999	0.999998	2926	0	-1.2949
BUD31	4	0.0053899	0.019062	0.395672	147	3	-1.8585	0.18698	0.32255	0.947832	954	1	-1.8585
LARP4B	4	0.0054927	0.019346	0.396733	148	4	-0.75214	0.99451	0.99439	0.999998	2991	0	-0.75214
SMARCE1	4	0.005504	0.019372	0.396733	149	4	-0.51632	0.9945	0.99438	0.999998	2990	0	-0.51632
NANOG	4	0.0056211	0.019858	0.404006	150	3	-1.5733	0.70966	0.72746	0.999998	2195	1	-1.5733
ZNF174	4	0.0056946	0.020087	0.405717	151	4	-0.56512	0.99431	0.99416	0.999998	2989	0	-0.56512
KANSL2	4	0.0057619	0.020332	0.405717	152	3	-0.55272	0.91677	0.91688	0.999998	2739	0	-0.55272
NUP98	4	0.0058074	0.020442	0.405717	153	4	-1.0107	0.99419	0.99409	0.999998	2988	0	-1.0107
SF3A3	4	0.0058154	0.020471	0.405717	154	3	-1.3141	0.93461	0.9347	0.999998	2781	0	-1.3141
PGS1	4	0.005906	0.020745	0.408511	155	4	-1.3282	0.99409	0.99399	0.999998	2985	0	-1.3282
ZFP64	4	0.0061477	0.02146	0.418066	156	4	-1.1957	0.99385	0.99376	0.999998	2984	0	-1.1957
BRCA1	4	0.0061571	0.021502	0.418066	157	3	-1.1986	0.83945	0.83914	0.999998	2523	0	-1.1986
POLG	4	0.0063254	0.022111	0.427206	158	2	-1.0369	0.93847	0.93863	0.999998	2791	0	-1.0369
TERF2	4	0.0063968	0.022337	0.428868	159	4	-1.1736	0.9936	0.99347	0.999998	2982	0	-1.1736
LHX9	4	0.0065756	0.022894	0.436843	160	4	-0.71881	0.99342	0.99336	0.999998	2980	0	-0.71881
RC3H1	4	0.0068286	0.023723	0.444734	161	4	-0.7121	0.99317	0.99312	0.999998	2979	0	-0.7121
NRF1	4	0.0068552	0.023813	0.444734	162	4	-1.2431	0.99314	0.9931	0.999998	2978	0	-1.2431
NOP2	4	0.0068743	0.023855	0.444734	163	2	0.068422	0.049685	0.11989	0.883405	358	2	0.068422
FEN1	4	0.0068888	0.023887	0.444734	164	3	-1.091	0.98568	0.98588	0.999998	2952	0	-1.091
ZNF622	4	0.007002	0.024245	0.445989	165	3	-1.5413	0.92223	0.92231	0.999998	2752	0	-1.5413
ZNF774	4	0.007002	0.024245	0.445989	166	3	-1.1183	0.52504	0.62061	0.991517	1877	1	-1.1183
KEAP1	4	0.0072475	0.025025	0.457597	167	3	-1.2214	0.97202	0.97234	0.999998	2894	0	-1.2214
HNRNPU	4	0.0073488	0.02535	0.460806	168	3	-1.139	0.68285	0.70923	0.999998	2138	1	-1.139
ZNF511	4	0.0074082	0.025547	0.461648	169	4	-0.6221	0.99259	0.99255	0.999998	2976	0	-0.6221
MIS18BP1	4	0.0074884	0.025808	0.463638	170	4	-1.1223	0.99251	0.99247	0.999998	2975	0	-1.1223
CUL1	4	0.0079002	0.027126	0.482258	171	2	-1.3007	0.66664	0.69868	0.999998	2102	1	-1.3007
ZC3H8	4	0.0079097	0.027158	0.482258	172	3	-0.96313	0.86794	0.86728	0.999998	2611	0	-0.96313
PHOX2A	4	0.0081081	0.027764	0.490184	173	4	-1.0509	0.98889	0.98903	0.999998	2966	0	-1.0509
PCNA	4	0.008259	0.028303	0.496364	174	3	-1.0771	0.20626	0.34256	0.947832	1023	1	-1.0771
KAT6A	4	0.0083296	0.028528	0.496364	175	3	-0.86622	0.72779	0.74046	0.999998	2242	1	-0.86622
E4F1	4	0.0083559	0.028599	0.496364	176	1	-0.16257	0.73871	0.74854	0.999998	2272	1	-0.16257
UBR4	4	0.0084287	0.028847	0.496515	177	2	-0.83132	0.30385	0.44465	0.964415	1333	1	-0.83132
PPP1R10	4	0.0084516	0.028931	0.496515	178	4	-0.92378	0.99155	0.99155	0.999998	2973	0	-0.92378
ZNF653	4	0.0087573	0.029879	0.509928	179	3	-0.88498	0.77522	0.7783	0.999998	2356	1	-0.88498
TFAP4	4	0.0090965	0.030868	0.523726	180	2	-0.70976	0.87824	0.87778	0.999998	2630	0	-0.70976
TADA3	4	0.009193	0.031177	0.523726	181	3	-0.98455	0.071924	0.16268	0.908654	472	1	-0.98455
ZNF830	4	0.0092205	0.031284	0.523726	182	2	-1.2716	0.63763	0.68067	0.999998	2056	1	-1.2716
IRX3	4	0.0092633	0.031381	0.523726	183	4	-0.57208	0.99074	0.99083	0.999998	2972	0	-0.57208
CREBBP	4	0.0093582	0.031648	0.523726	184	4	-0.42744	0.99064	0.99072	0.999998	2971	0	-0.42744
MRRF	4	0.0093871	0.031754	0.523726	185	2	-0.75407	0.89856	0.89819	0.999998	2688	0	-0.75407
ISL2	4	0.0094289	0.03189	0.523726	186	2	-0.76774	0.3863	0.53028	0.979534	1576	2	-0.76774
DMAP1	4	0.0094848	0.032051	0.523726	187	3	-1.1944	0.42408	0.5699	0.988851	1692	1	-1.1944
SP6	4	0.0096329	0.032579	0.527332	188	3	-0.8696	0.79852	0.79882	0.999998	2410	1	-0.8696
KMT2A	4	0.0096474	0.032615	0.527332	189	4	-1.045	0.99035	0.99043	0.999998	2969	0	-1.045
SMARCB1	4	0.009767	0.033031	0.531258	190	2	-1.0445	0.72561	0.73885	0.999998	2235	1	-1.0445
SUFU	4	0.0098359	0.033266	0.532256	191	3	-1.034	0.64317	0.68393	0.999998	2065	1	-1.034
ZC3H11A	4	0.010246	0.034562	0.547285	192	4	-0.96503	0.98975	0.98988	0.999998	2968	0	-0.96503
COPS4	4	0.010416	0.035113	0.552814	193	3	-1.2307	0.71179	0.72889	0.999998	2203	1	-1.2307
PLA2G10	4	0.01046	0.035271	0.552814	194	2	-0.89341	0.90068	0.90023	0.999998	2693	0	-0.89341
PSMD11	4	0.010641	0.035796	0.5582	195	4	-0.72588	0.98936	0.98944	0.999998	2967	0	-0.72588
PIAS2	4	0.011246	0.03752	0.581895	196	4	-0.56827	0.98875	0.98892	0.999998	2965	0	-0.56827
HNRNPA1	4	0.011314	0.037694	0.581895	197	3	-0.90346	0.92454	0.92458	0.999998	2762	0	-0.90346
TP53BP1	4	0.011704	0.038871	0.594084	198	3	-0.90814	0.4533	0.58762	0.988851	1755	1	-0.90814
CCDC71	4	0.012387	0.040933	0.622512	199	4	-0.47188	0.98761	0.98778	0.999998	2961	0	-0.47188
RAD21	4	0.012503	0.041314	0.625201	200	2	-1.1173	0.19682	0.33281	0.947832	988	1	-1.1173
GTF3C2	4	0.012721	0.041913	0.628085	201	3	-1.3613	0.92887	0.92888	0.999998	2769	0	-1.3613
PNKP	4	0.012721	0.041913	0.628085	202	3	-1.1406	0.96142	0.96177	0.999998	2851	0	-1.1406
ZNF721	4	0.012791	0.042132	0.628304	203	1	0.10994	0.08	0.17791	0.908654	523	1	0.10994
FOSL2	4	0.012967	0.042619	0.632492	204	3	-0.74193	0.56685	0.64129	0.996237	1934	1	-0.74193
DR1	4	0.013156	0.042977	0.634734	205	3	-1.1414	0.98656	0.98669	0.999998	2954	0	-1.1414
ZNF765	4	0.0137	0.044169	0.649225	206	2	-0.91966	0.97545	0.97595	0.999998	2913	0	-0.91966
KCMF1	4	0.014074	0.044959	0.657685	207	3	-0.95846	0.73926	0.74895	0.999998	2274	1	-0.95846
NFRKB	4	0.014686	0.046271	0.671664	208	3	-0.98665	0.50005	0.60871	0.98995	1835	1	-0.98665
POLR2K	4	0.014819	0.046564	0.671664	209	1	0.057581	0.76148	0.76667	0.999998	2327	1	0.057581
ISL1	4	0.01482	0.04657	0.671664	210	3	-0.82255	0.984	0.98445	0.999998	2943	0	-0.82255
ZNF672	4	0.015026	0.046986	0.674493	211	2	-0.50323	0.22934	0.36653	0.947832	1103	1	-0.50323
MDM4	4	0.01514	0.047238	0.674948	212	3	-0.76667	0.87206	0.87153	0.999998	2618	0	-0.76667
MZF1	4	0.015452	0.047876	0.680899	213	3	-1.0692	0.81014	0.80971	0.999998	2440	1	-1.0692
SFPQ	4	0.01571	0.048459	0.68602	214	3	-1.1064	0.97268	0.97306	0.999998	2900	0	-1.1064
ZNF655	4	0.016036	0.049233	0.690605	215	3	-0.70798	0.96667	0.96703	0.999998	2873	0	-0.70798
EGR2	4	0.016036	0.049233	0.690605	216	3	-0.8873	0.97856	0.97888	0.999998	2922	0	-0.8873
ZNF3	4	0.016438	0.050132	0.700023	217	3	-0.75673	0.44064	0.58233	0.988851	1736	1	-0.75673
PSMC5	4	0.017018	0.051289	0.712938	218	3	-1.4698	0.85492	0.8545	0.999998	2576	0	-1.4698
HNRNPAB	4	0.017148	0.051592	0.713919	219	3	-0.99304	0.92174	0.92186	0.999998	2751	0	-0.99304
SCMH1	4	0.018051	0.053506	0.7338	220	3	-0.8556	0.97684	0.97728	0.999998	2919	0	-0.8556
CENPT	4	0.018314	0.054051	0.73697	221	1	-0.21444	0.89772	0.89737	0.999998	2686	0	-0.21444
SON	4	0.018471	0.05436	0.73697	222	3	-0.9071	0.98062	0.98094	0.999998	2929	0	-0.9071
ZNF689	4	0.018512	0.054457	0.73697	223	3	-1.1523	0.81742	0.81704	0.999998	2464	1	-1.1523
TAF5L	4	0.0187	0.054812	0.738514	224	2	-0.26325	0.18895	0.32456	0.947832	959	2	-0.26325
TAF11	4	0.018931	0.055295	0.741774	225	2	-0.92958	0.97032	0.97063	0.999998	2889	0	-0.92958
NonTargeting_Human_0254	1	0.018953	0.018985	0.395672	226	1	-2.0888	0.98105	0.98089	0.999998	2930	0	-2.0888
PFDN1	4	0.019232	0.056036	0.74845	227	2	-0.1093	0.26066	0.39945	0.958016	1203	2	-0.1093
CUX1	4	0.019615	0.056881	0.756008	228	3	-0.76523	0.32059	0.46163	0.965962	1376	1	-0.76523
NFYB	4	0.019783	0.057193	0.756008	229	2	-0.26213	0.66138	0.69535	0.999998	2096	1	-0.26213
REXO4	4	0.019937	0.057496	0.756008	230	3	-0.82723	0.98465	0.98496	0.999998	2947	0	-0.82723
CTNNB1	4	0.019982	0.057587	0.756008	231	3	-0.66291	0.29415	0.43422	0.958016	1307	1	-0.66291
PTTG1	4	0.020135	0.05789	0.756752	232	3	-0.95353	0.95876	0.95899	0.999998	2840	0	-0.95353
SLC39A10	4	0.020285	0.058209	0.757698	233	3	-0.99738	0.57876	0.64746	0.996237	1954	1	-0.99738
ETV4	4	0.020427	0.058534	0.758721	234	3	-0.75774	0.96624	0.96648	0.999998	2869	0	-0.75774
DRAP1	4	0.020668	0.05903	0.758917	235	3	-0.90366	0.95598	0.95624	0.999998	2833	0	-0.90366
EGR1	4	0.020675	0.059043	0.758917	236	2	-1.0323	0.97137	0.9717	0.999998	2893	0	-1.0323
ARHGEF5	4	0.02091	0.059507	0.761696	237	3	-0.80878	0.6845	0.71038	0.999998	2142	1	-0.80878
ZNF696	4	0.021068	0.059917	0.763753	238	2	-0.75414	0.91106	0.91073	0.999998	2721	0	-0.75414
ZMAT5	4	0.021616	0.061116	0.775816	239	3	-1.1954	0.80489	0.80475	0.999998	2425	1	-1.1954
XCL1	4	0.022526	0.063153	0.798374	240	3	-0.86191	0.41889	0.56455	0.988851	1673	1	-0.86191
KRAS	4	0.02363	0.065464	0.817353	241	2	-0.2995	0.88482	0.88408	0.999998	2650	0	-0.2995
MESP2	4	0.023723	0.065679	0.817353	242	2	-0.85144	0.31544	0.45636	0.965347	1364	2	-0.85144
NR2F1	4	0.023755	0.065718	0.817353	243	3	-0.75475	0.67682	0.70525	0.999998	2118	1	-0.75475
FUS	4	0.023953	0.066176	0.819726	244	3	-0.77725	0.84301	0.84274	0.999998	2536	0	-0.77725
NKRF	4	0.024418	0.067259	0.826475	245	3	-0.83325	0.84697	0.84679	0.999998	2548	0	-0.83325
ZNF705G	4	0.024636	0.067742	0.828963	246	3	-0.86183	0.46645	0.59334	0.988851	1781	1	-0.86183
PIM1	4	0.024792	0.06809	0.828963	247	3	-0.83621	0.90304	0.90255	0.999998	2700	0	-0.83621
FOS	4	0.024889	0.068271	0.828963	248	3	-0.65674	0.98033	0.98066	0.999998	2928	0	-0.65674
FOXL2	4	0.025813	0.070182	0.848815	249	3	-0.71229	0.92789	0.92793	0.999998	2766	0	-0.71229
PYCARD	4	0.026144	0.070865	0.853718	250	3	-0.70554	0.76615	0.77039	0.999998	2336	1	-0.70554
ALX1	4	0.026317	0.071326	0.855914	251	2	-0.9428	0.46691	0.59356	0.988851	1782	1	-0.9428
ZNF587B	4	0.026582	0.071919	0.859672	252	3	-0.71796	0.15592	0.29008	0.947832	849	1	-0.71796
NOC3L	4	0.027197	0.073224	0.871882	253	2	-1.0212	0.20281	0.33876	0.947832	1009	1	-1.0212
RBM22	4	0.027471	0.073795	0.875282	254	3	-0.84348	0.9282	0.9282	0.999998	2768	0	-0.84348
ZNF507	4	0.027707	0.074317	0.878085	255	3	-0.87929	0.96386	0.96413	0.999998	2857	0	-0.87929
YEATS4	4	0.028052	0.07501	0.882832	256	3	-0.85045	0.21686	0.35341	0.947832	1066	1	-0.85045
FOXD4L5	4	0.028196	0.075294	0.882832	257	3	-0.71515	0.94264	0.94274	0.999998	2801	0	-0.71515
GSX2	4	0.028565	0.076093	0.883877	258	3	-0.66183	0.88885	0.88814	0.999998	2663	0	-0.66183
HSF5	4	0.028806	0.076576	0.883877	259	3	-0.55771	0.90111	0.90069	0.999998	2694	0	-0.55771
SHOX2	4	0.028891	0.07675	0.883877	260	2	-0.74043	0.79638	0.79678	0.999998	2402	1	-0.74043
ZNF727	4	0.028926	0.076821	0.883877	261	1	0.040194	0.38843	0.53257	0.979534	1581	2	0.040194
RUNX1T1	4	0.029309	0.077656	0.890147	262	3	-0.78864	0.6584	0.69333	0.999998	2089	1	-0.78864
HAND2	4	0.029496	0.078007	0.89085	263	3	-0.87549	0.0024193	0.0087423	0.766588	27	1	-0.87549
CPSF4	4	0.029779	0.078552	0.893748	264	3	-0.93187	0.86019	0.85955	0.999998	2588	0	-0.93187
CCDC3	4	0.03035	0.079793	0.895718	265	3	-0.79961	0.96401	0.96427	0.999998	2859	0	-0.79961
SUPT5H	4	0.030382	0.079854	0.895718	266	3	-0.6239	0.96488	0.96515	0.999998	2862	0	-0.6239
VPS72	4	0.030486	0.080073	0.895718	267	3	-0.88218	0.18074	0.31588	0.947832	931	1	-0.88218
ZNF282	4	0.03058	0.080286	0.895718	268	3	-0.69312	0.58774	0.65248	0.996237	1971	1	-0.69312
HNRNPL	4	0.030702	0.080515	0.895718	269	3	-0.96627	0.90471	0.90416	0.999998	2703	0	-0.96627
IKBKG	4	0.03081	0.080766	0.895718	270	2	-0.70956	0.13105	0.26373	0.947832	765	1	-0.70956
ZNF674	4	0.03081	0.080766	0.895718	271	3	-1.0143	0.82047	0.82002	0.999998	2471	0	-1.0143
TFAM	4	0.031335	0.081856	0.900442	272	3	-0.79074	0.96676	0.96714	0.999998	2875	0	-0.79074
FOXK1	4	0.031453	0.082072	0.900442	273	3	-0.60632	0.47339	0.59649	0.988851	1791	1	-0.60632
ZNF30	4	0.031862	0.082848	0.905729	274	2	-0.22862	0.23159	0.36886	0.947832	1112	2	-0.22862
DDX3X	4	0.032376	0.083773	0.910839	275	2	-0.7583	0.91945	0.91958	0.999998	2747	0	-0.7583
KDM5A	4	0.03246	0.083918	0.910839	276	3	-0.76633	0.97443	0.97496	0.999998	2910	0	-0.76633
BDP1	4	0.033602	0.086226	0.926175	277	3	-0.80977	0.54082	0.62822	0.993382	1901	1	-0.80977
NonTargeting_Human_0158	1	0.033762	0.033804	0.538065	278	1	-1.5944	0.96624	0.96631	0.999998	2870	0	-1.5944
ATF6	4	0.03441	0.087873	0.93689	279	3	-0.82426	0.93306	0.93308	0.999998	2776	0	-0.82426
CSDC2	4	0.034575	0.088234	0.93689	280	3	-0.88879	0.77777	0.78034	0.999998	2360	1	-0.88879
NFKBIL1	4	0.034695	0.088443	0.93689	281	2	-0.31484	0.089201	0.19449	0.908654	574	2	-0.31484
CREB1	4	0.034923	0.088965	0.939182	282	2	-0.38204	0.13306	0.26599	0.947832	771	2	-0.38204
ZFP92	4	0.035106	0.089326	0.939763	283	1	0.87079	0.0022694	0.0082299	0.766588	25	3	0.87079
CNOT3	4	0.03542	0.08999	0.943517	284	3	-1.0284	0.45744	0.58946	0.988851	1766	1	-1.0284
SRCAP	4	0.036918	0.093094	0.969441	285	2	-0.54895	0.97432	0.97483	0.999998	2908	0	-0.54895
SOX3	4	0.037515	0.094306	0.978743	286	3	-0.94252	0.67136	0.70166	0.999998	2110	1	-0.94252
SNAPC4	4	0.038265	0.095924	0.988853	287	3	-0.75267	0.98382	0.98424	0.999998	2941	0	-0.75267
TBX20	4	0.038728	0.09682	0.991997	288	1	0.46517	0.026452	0.07276	0.85511	218	2	0.46517
GTF3A	4	0.038765	0.096875	0.991997	289	3	-0.85301	0.98027	0.9806	0.999998	2927	0	-0.85301
NonTargeting_Human_0441	1	0.038791	0.038861	0.594084	290	1	-2.094	0.96121	0.96141	0.999998	2849	0	-2.094
POT1	4	0.039144	0.09779	0.997517	291	3	-0.76131	0.70282	0.72281	0.999998	2180	1	-0.76131
MED1	4	0.039728	0.098857	0.997517	292	3	-1.0703	0.89417	0.89365	0.999998	2678	0	-1.0703
MED6	4	0.039728	0.098857	0.997517	293	3	-0.64933	0.75796	0.76391	0.999998	2314	1	-0.64933
HHEX	4	0.039812	0.099037	0.997517	294	3	-0.77178	0.69157	0.71491	0.999998	2156	1	-0.77178
RBBP7	4	0.040674	0.10086	0.999998	295	2	-0.39798	0.70297	0.72288	0.999998	2181	1	-0.39798
TUT1	4	0.041051	0.10166	0.999998	296	3	-0.84887	0.94137	0.94148	0.999998	2797	0	-0.84887
TGIF1	4	0.041583	0.10266	0.999998	297	3	-0.59872	0.97105	0.97138	0.999998	2892	0	-0.59872
AGER	4	0.042165	0.10379	0.999998	298	3	-0.50309	0.64531	0.68523	0.999998	2068	1	-0.50309
HMGA2	4	0.042564	0.10457	0.999998	299	3	-0.75292	0.85727	0.85675	0.999998	2580	0	-0.75292
FOXP3	4	0.042824	0.10511	0.999998	300	3	-0.75996	0.95607	0.95639	0.999998	2834	0	-0.75996
CHD7	4	0.043632	0.10671	0.999998	301	3	-0.59966	0.96913	0.96948	0.999998	2884	0	-0.59966
RBM10	4	0.043858	0.10723	0.999998	302	3	-0.93914	0.95954	0.95978	0.999998	2844	0	-0.93914
MBNL1	4	0.043858	0.10723	0.999998	303	3	-0.79998	0.80158	0.80164	0.999998	2419	1	-0.79998
ZNF230	4	0.044141	0.10787	0.999998	304	2	-0.6322	0.91605	0.91604	0.999998	2734	0	-0.6322
STAT2	4	0.044256	0.10814	0.999998	305	3	-0.68067	0.064505	0.14896	0.907917	436	1	-0.68067
AHCTF1	4	0.044425	0.10846	0.999998	306	3	-0.72041	0.46225	0.59156	0.988851	1774	1	-0.72041
CTCF	4	0.044861	0.1094	0.999998	307	2	-0.3529	0.89056	0.88987	0.999998	2667	0	-0.3529
IL10	4	0.045007	0.10967	0.999998	308	3	-0.91173	0.16409	0.29855	0.947832	869	1	-0.91173
BLM	4	0.045007	0.10967	0.999998	309	3	-0.67769	0.96366	0.96391	0.999998	2856	0	-0.67769
QRICH1	4	0.045126	0.10989	0.999998	310	2	-0.5665	0.93604	0.93618	0.999998	2784	0	-0.5665
GAS6	4	0.045373	0.11042	0.999998	311	3	-0.53288	0.88367	0.883	0.999998	2644	0	-0.53288
MAP3K7	4	0.045509	0.11076	0.999998	312	2	-0.74996	0.74732	0.7554	0.999998	2289	1	-0.74996
ZNF486	4	0.04628	0.11224	0.999998	313	3	-0.90551	0.064859	0.14957	0.907917	438	1	-0.90551
ZBTB2	4	0.0463	0.11231	0.999998	314	2	-0.31525	0.82969	0.82932	0.999998	2497	0	-0.31525
ZNF143	4	0.046358	0.11243	0.999998	315	3	-0.60833	0.86494	0.86429	0.999998	2599	0	-0.60833
VGLL1	4	0.046482	0.11269	0.999998	316	3	-0.6282	0.49671	0.60699	0.989094	1830	1	-0.6282
PIKFYVE	4	0.04684	0.11336	0.999998	317	3	-0.77033	0.92902	0.92904	0.999998	2770	0	-0.77033
PHF19	4	0.047057	0.11381	0.999998	318	2	-0.44647	0.27209	0.41131	0.958016	1237	1	-0.44647
JUP	4	0.049173	0.11797	0.999998	319	1	-0.02233	0.49348	0.60548	0.988851	1824	1	-0.02233
PAX5	4	0.049532	0.11881	0.999998	320	2	-0.41271	0.85757	0.85704	0.999998	2581	0	-0.41271
ZBTB45	4	0.049818	0.11933	0.999998	321	3	-0.89406	0.77981	0.78213	0.999998	2366	1	-0.89406
DUSP12	4	0.050168	0.11999	0.999998	322	3	-0.60306	0.94985	0.95006	0.999998	2819	0	-0.60306
E2F6	4	0.05022	0.12011	0.999998	323	3	-0.86816	0.95937	0.95963	0.999998	2843	0	-0.86816
GABPB2	4	0.050574	0.12082	0.999998	324	2	-0.44647	0.71135	0.72854	0.999998	2199	1	-0.44647
FEV	4	0.050611	0.12089	0.999998	325	3	-0.76059	0.94383	0.94385	0.999998	2802	0	-0.76059
PKHD1	4	0.050663	0.12098	0.999998	326	2	-0.24068	0.34804	0.49043	0.973743	1462	2	-0.24068
FZD4	4	0.050742	0.12111	0.999998	327	3	-0.66057	0.96581	0.96608	0.999998	2865	0	-0.66057
ETV2	4	0.050753	0.12115	0.999998	328	2	-0.65845	0.80603	0.80585	0.999998	2428	1	-0.65845
ZZZ3	4	0.050847	0.12136	0.999998	329	3	-0.6837	0.91541	0.91536	0.999998	2730	0	-0.6837
FOXK2	4	0.050978	0.12155	0.999998	330	3	-0.56705	0.62956	0.67592	0.999998	2046	1	-0.56705
TBX2	4	0.051324	0.12224	0.999998	331	1	-0.044984	0.50038	0.60885	0.98995	1836	1	-0.044984
ATF7	4	0.05161	0.12281	0.999998	332	3	-0.68917	0.94101	0.94116	0.999998	2796	0	-0.68917
HOXC5	4	0.05183	0.12329	0.999998	333	3	-0.83968	0.88256	0.88194	0.999998	2640	0	-0.83968
NonTargeting_Human_0388	1	0.05211	0.052497	0.723194	334	1	-1.4673	0.94789	0.94801	0.999998	2814	0	-1.4673
FOXD2	4	0.052328	0.12426	0.999998	335	3	-0.60531	0.68135	0.70836	0.999998	2132	1	-0.60531
BRF1	4	0.052702	0.125	0.999998	336	3	-0.69414	0.83298	0.83264	0.999998	2508	0	-0.69414
ZNF436	4	0.052702	0.125	0.999998	337	3	-0.74985	0.5132	0.61489	0.990823	1859	1	-0.74985
SUMO1	4	0.052756	0.12512	0.999998	338	2	-0.29433	0.32518	0.46666	0.965962	1396	1	-0.29433
ARGFX	4	0.053113	0.12581	0.999998	339	2	0.013346	0.25312	0.39166	0.95797	1185	2	0.013346
MNT	4	0.053861	0.12737	0.999998	340	3	-0.66167	0.95444	0.95468	0.999998	2830	0	-0.66167
PKNOX2	4	0.054324	0.12821	0.999998	341	3	-0.674	0.76212	0.76719	0.999998	2330	1	-0.674
ZNF513	4	0.054406	0.12839	0.999998	342	3	-0.52273	0.97105	0.97138	0.999998	2891	0	-0.52273
ZKSCAN7	4	0.054842	0.12928	0.999998	343	2	-0.46458	0.28897	0.42881	0.958016	1292	1	-0.46458
ARHGEF2	4	0.055036	0.1297	0.999998	344	3	-0.69918	0.97926	0.97959	0.999998	2924	0	-0.69918
ZNF493	4	0.055304	0.1302	0.999998	345	2	-0.087844	0.13318	0.2661	0.947832	772	2	-0.087844
CBFB	4	0.055781	0.13117	0.999998	346	3	-0.60404	0.98121	0.98158	0.999998	2931	0	-0.60404
KIAA1683	4	0.055864	0.13134	0.999998	347	3	-0.89684	0.97432	0.97483	0.999998	2907	0	-0.89684
RNF31	4	0.055971	0.1315	0.999998	348	2	-0.44559	0.37858	0.52249	0.979534	1553	1	-0.44559
ZNF790	4	0.056048	0.13166	0.999998	349	2	-0.83983	0.59042	0.65391	0.996357	1978	1	-0.83983
SETBP1	4	0.056048	0.13166	0.999998	350	2	-0.5126	0.707	0.7257	0.999998	2190	1	-0.5126
ZNF561	4	0.056309	0.13219	0.999998	351	3	-0.62611	0.95101	0.95127	0.999998	2821	0	-0.62611
ZNF257	4	0.056328	0.13224	0.999998	352	2	-0.30793	0.57318	0.64454	0.996237	1939	1	-0.30793
ZNF468	4	0.057041	0.1336	0.999998	353	1	-0.22906	0.60137	0.65998	0.99728	2002	1	-0.22906
CBX2	4	0.057543	0.13462	0.999998	354	3	-0.6262	0.61301	0.66647	0.999998	2018	1	-0.6262
PPP1R13L	4	0.057911	0.13536	0.999998	355	3	-0.61765	0.97224	0.97259	0.999998	2897	0	-0.61765
ZNF213	4	0.058255	0.13602	0.999998	356	2	-0.56637	0.88244	0.88184	0.999998	2639	0	-0.56637
TLE4	4	0.058255	0.13602	0.999998	357	2	-0.52591	0.90736	0.90691	0.999998	2709	0	-0.52591
SETD6	4	0.058466	0.13643	0.999998	358	1	0.71575	0.013352	0.043799	0.792001	133	3	0.71575
TMEM235	4	0.058479	0.13645	0.999998	359	3	-0.72008	0.80581	0.80563	0.999998	2427	1	-0.72008
INS	4	0.058708	0.13687	0.999998	360	3	-0.53398	0.95237	0.95265	0.999998	2824	0	-0.53398
TSHZ1	4	0.058729	0.1369	0.999998	361	3	-0.69504	0.68832	0.71278	0.999998	2151	1	-0.69504
ZNF683	4	0.059253	0.13795	0.999998	362	2	-0.41165	0.12836	0.26086	0.947832	758	1	-0.41165
PAX9	4	0.059348	0.13814	0.999998	363	2	-0.58838	0.51103	0.61386	0.990823	1855	1	-0.58838
POU4F2	4	0.059443	0.13838	0.999998	364	2	-0.39288	0.2117	0.3481	0.947832	1046	2	-0.39288
PIAS1	4	0.059655	0.13878	0.999998	365	3	-0.6749	0.70685	0.7256	0.999998	2189	1	-0.6749
STRN	4	0.059712	0.13889	0.999998	366	2	-0.32378	0.50797	0.61239	0.990823	1850	1	-0.32378
HELZ	4	0.060113	0.13973	0.999998	367	2	-0.59708	0.86277	0.86214	0.999998	2591	0	-0.59708
DPF2	4	0.060205	0.13991	0.999998	368	3	-0.67405	0.96226	0.96262	0.999998	2852	0	-0.67405
HAND1	4	0.060292	0.14004	0.999998	369	3	-0.54983	0.95126	0.95156	0.999998	2822	0	-0.54983
PPP2R3B	4	0.06035	0.14015	0.999998	370	3	-0.63163	0.54558	0.63054	0.993382	1907	1	-0.63163
KLF16	4	0.060408	0.14028	0.999998	371	3	-0.54476	0.81815	0.81779	0.999998	2465	1	-0.54476
CDC5L	4	0.060601	0.14067	0.999998	372	2	-0.35532	0.92627	0.92628	0.999998	2764	0	-0.35532
TRIB1	4	0.060757	0.14096	0.999998	373	3	-0.60997	0.84171	0.84132	0.999998	2530	0	-0.60997
ZNF263	4	0.061313	0.14196	0.999998	374	3	-0.69118	0.92443	0.92445	0.999998	2761	0	-0.69118
SOX15	4	0.061414	0.14219	0.999998	375	2	-0.61202	0.051682	0.12376	0.883405	372	1	-0.61202
HINFP	4	0.061844	0.14298	0.999998	376	2	-0.5587	0.97237	0.97271	0.999998	2898	0	-0.5587
ZNF16	4	0.061989	0.14325	0.999998	377	3	-0.54881	0.94023	0.94035	0.999998	2795	0	-0.54881
SETDB1	4	0.062336	0.14389	0.999998	378	2	-0.53454	0.55601	0.63581	0.996237	1918	1	-0.53454
HSF1	4	0.062463	0.14415	0.999998	379	3	-0.6583	0.56486	0.6403	0.996237	1929	1	-0.6583
GLYR1	4	0.062641	0.14451	0.999998	380	3	-0.53912	0.69403	0.71655	0.999998	2160	1	-0.53912
PCBP2	4	0.062872	0.14499	0.999998	381	3	-0.79334	0.69951	0.72038	0.999998	2171	1	-0.79334
ZSCAN4	4	0.063086	0.14542	0.999998	382	2	-0.37204	0.88445	0.88374	0.999998	2649	0	-0.37204
GMEB1	4	0.063508	0.14626	0.999998	383	2	-0.56463	0.40007	0.54495	0.983604	1615	1	-0.56463
NonTargeting_Human_0489	1	0.063519	0.063684	0.801798	384	1	-1.8419	0.93648	0.93641	0.999998	2787	0	-1.8419
LIN28A	4	0.063595	0.14645	0.999998	385	3	-0.64858	0.98422	0.98459	0.999998	2946	0	-0.64858
ZKSCAN3	4	0.063745	0.14677	0.999998	386	3	-0.56375	0.8244	0.82389	0.999998	2480	0	-0.56375
VAV1	4	0.064438	0.14815	0.999998	387	3	-0.49779	0.89755	0.89722	0.999998	2684	0	-0.49779
BRD8	4	0.064505	0.14832	0.999998	388	3	-0.43986	0.41079	0.55611	0.988851	1647	1	-0.43986
GMEB2	4	0.064528	0.14835	0.999998	389	3	-0.66741	0.92395	0.92394	0.999998	2759	0	-0.66741
DMRTC1	4	0.064739	0.14868	0.999998	390	2	-0.58039	0.84968	0.84954	0.999998	2558	0	-0.58039
CC2D1B	4	0.06474	0.14868	0.999998	391	3	-0.62779	0.58041	0.64842	0.996237	1959	1	-0.62779
PLA2G1B	4	0.064888	0.149	0.999998	392	2	-0.64349	0.51429	0.61544	0.990823	1861	1	-0.64349
ZNF680	4	0.064922	0.14904	0.999998	393	3	-0.46068	0.88946	0.88878	0.999998	2664	0	-0.46068
SATB1	4	0.065134	0.1494	0.999998	394	3	-0.6148	0.98395	0.98439	0.999998	2942	0	-0.6148
DEK	4	0.065469	0.15009	0.999998	395	3	-0.62317	0.98703	0.98716	0.999998	2958	0	-0.62317
SOX12	4	0.065958	0.15102	0.999998	396	3	-0.5681	0.48775	0.60291	0.988851	1812	1	-0.5681
NonTargeting_Human_0203	1	0.066173	0.066563	0.821206	397	1	-1.5473	0.93383	0.93383	0.999998	2779	0	-1.5473
EGLN1	4	0.066203	0.15154	0.999998	398	3	-0.56897	0.33099	0.47263	0.96795	1415	1	-0.56897
ZNF485	4	0.066379	0.15186	0.999998	399	2	-0.52357	0.14355	0.27694	0.947832	805	1	-0.52357
ZSCAN10	4	0.066629	0.15233	0.999998	400	3	-0.3914	0.88445	0.88374	0.999998	2648	0	-0.3914
POU2F3	4	0.067581	0.15411	0.999998	401	2	-0.53437	0.905	0.90447	0.999998	2705	0	-0.53437
TAF3	4	0.06769	0.15431	0.999998	402	2	-0.43319	0.89184	0.89124	0.999998	2670	0	-0.43319
SCML1	4	0.068372	0.15554	0.999998	403	3	-0.57063	0.21033	0.34664	0.947832	1041	1	-0.57063
CDK5RAP3	4	0.068497	0.15578	0.999998	404	3	-0.48825	0.70477	0.72415	0.999998	2184	1	-0.48825
GBX2	4	0.068641	0.15608	0.999998	405	2	-0.59042	0.52546	0.6208	0.991517	1878	1	-0.59042
ZNF572	4	0.06875	0.15631	0.999998	406	2	-0.22886	0.26753	0.40642	0.958016	1222	1	-0.22886
PRDM6	4	0.069148	0.1571	0.999998	407	2	-0.58774	0.89198	0.89138	0.999998	2671	0	-0.58774
DVL1	4	0.06944	0.15771	0.999998	408	3	-0.51527	0.97011	0.97044	0.999998	2888	0	-0.51527
NR0B1	4	0.069535	0.15785	0.999998	409	3	-0.5388	0.5158	0.61617	0.991029	1865	1	-0.5388
ZNF462	4	0.069707	0.15816	0.999998	410	2	-0.75915	0.81633	0.81593	0.999998	2459	1	-0.75915
CREB5	4	0.07001	0.15867	0.999998	411	3	-0.53721	0.95801	0.95832	0.999998	2837	0	-0.53721
AFF1	4	0.070073	0.15876	0.999998	412	3	-0.60708	0.90554	0.90505	0.999998	2706	0	-0.60708
TRIM15	4	0.070421	0.15932	0.999998	413	2	-0.51393	0.97417	0.97463	0.999998	2906	0	-0.51393
ZNF532	4	0.070626	0.15973	0.999998	414	2	-0.46425	0.67842	0.70643	0.999998	2124	1	-0.46425
SAFB2	4	0.070691	0.15985	0.999998	415	3	-0.45834	0.82801	0.8277	0.999998	2489	0	-0.45834
ZBTB20	4	0.071029	0.16045	0.999998	416	3	-0.60828	0.91555	0.91552	0.999998	2731	0	-0.60828
PPARD	4	0.071344	0.16112	0.999998	417	3	-0.77341	0.374	0.51784	0.979534	1539	1	-0.77341
IKZF2	4	0.071859	0.16206	0.999998	418	2	-0.42792	0.2438	0.3817	0.949771	1158	1	-0.42792
YEATS2	4	0.071928	0.16215	0.999998	419	3	-0.66477	0.85156	0.85118	0.999998	2565	0	-0.66477
RAX	4	0.072089	0.1624	0.999998	420	3	-0.5375	0.58698	0.65206	0.996237	1970	1	-0.5375
OSR1	4	0.072089	0.1624	0.999998	421	3	-0.60337	0.36887	0.51248	0.979534	1519	1	-0.60337
LARP1	4	0.072375	0.16302	0.999998	422	3	-0.69125	0.82621	0.82577	0.999998	2486	0	-0.69125
CYLD	4	0.073256	0.16468	0.999998	423	3	-0.56377	0.5887	0.65302	0.996237	1973	1	-0.56377
BMP7	4	0.073713	0.16552	0.999998	424	3	-0.61919	0.8865	0.88571	0.999998	2657	0	-0.61919
STAG1	4	0.073724	0.16555	0.999998	425	2	-0.17243	0.058208	0.13661	0.891391	406	2	-0.17243
CITED4	4	0.073829	0.16574	0.999998	426	3	-0.65404	0.96581	0.96608	0.999998	2866	0	-0.65404
FBXL19	4	0.073877	0.16582	0.999998	427	3	-0.62212	0.80906	0.80871	0.999998	2437	1	-0.62212
ZNF33A	4	0.074246	0.16649	0.999998	428	2	-0.52728	0.47684	0.59796	0.988851	1794	1	-0.52728
DNAJC2	4	0.074403	0.1668	0.999998	429	2	-0.58585	0.82541	0.82491	0.999998	2483	0	-0.58585
CTNNBIP1	4	0.074559	0.16708	0.999998	430	2	-0.216	0.31633	0.45723	0.965537	1367	2	-0.216
ZNF426	4	0.074797	0.16753	0.999998	431	3	-0.57177	0.97475	0.97529	0.999998	2911	0	-0.57177
DVL3	4	0.074862	0.16766	0.999998	432	3	-0.55747	0.48719	0.60266	0.988851	1809	1	-0.55747
SUB1	4	0.075091	0.16806	0.999998	433	2	-0.4837	0.44317	0.58337	0.988851	1740	1	-0.4837
NonTargeting_Human_0269	1	0.076139	0.076441	0.883877	434	1	-0.91268	0.92386	0.9244	0.999998	2758	0	-0.91268
CUL2	4	0.076188	0.17015	0.999998	435	2	-0.57148	0.84761	0.84746	0.999998	2552	0	-0.57148
ZNF560	4	0.076452	0.17071	0.999998	436	2	-0.2644	0.42531	0.57112	0.988851	1697	1	-0.2644
TRRAP	4	0.076495	0.1708	0.999998	437	3	-0.51668	0.94653	0.94658	0.999998	2808	0	-0.51668
ZMAT2	4	0.076875	0.17148	0.999998	438	2	-0.55828	0.6584	0.69333	0.999998	2090	1	-0.55828
TFEB	4	0.077193	0.17207	0.999998	439	3	-0.7283	0.84986	0.84967	0.999998	2559	0	-0.7283
ZNF512	4	0.077428	0.17253	0.999998	440	3	-0.41326	0.73823	0.74822	0.999998	2270	1	-0.41326
STAT5B	4	0.077548	0.1728	0.999998	441	2	-0.42461	0.13807	0.27113	0.947832	788	1	-0.42461
HIST1H1C	4	0.077563	0.17282	0.999998	442	3	-0.50875	0.98348	0.98392	0.999998	2939	0	-0.50875
ZNF688	4	0.077884	0.17338	0.999998	443	2	-0.66229	0.75042	0.75783	0.999998	2297	1	-0.66229
SUPT6H	4	0.077898	0.17341	0.999998	444	2	-0.27898	0.56185	0.63878	0.996237	1926	1	-0.27898
ZNF460	4	0.078424	0.17445	0.999998	445	1	0.13242	0.085064	0.1872	0.908654	547	2	0.13242
CACTIN	4	0.078475	0.17455	0.999998	446	3	-0.75015	0.98195	0.98236	0.999998	2933	0	-0.75015
HESX1	4	0.07878	0.17511	0.999998	447	3	-0.61105	0.45484	0.58835	0.988851	1760	1	-0.61105
ZNF608	4	0.07895	0.17538	0.999998	448	2	-0.41478	0.81716	0.81677	0.999998	2463	1	-0.41478
TBX5	4	0.079019	0.17551	0.999998	449	3	-0.4271	0.62663	0.67419	0.999998	2038	1	-0.4271
EDA	4	0.079257	0.17599	0.999998	450	3	-0.51363	0.9731	0.97349	0.999998	2901	0	-0.51363
EME1	4	0.079257	0.17599	0.999998	451	3	-0.54922	0.98541	0.98564	0.999998	2950	0	-0.54922
TFAP2D	4	0.079475	0.1764	0.999998	452	3	-0.46303	0.605	0.66196	0.998234	2009	1	-0.46303
ANHX	4	0.07954	0.17655	0.999998	453	3	-0.77426	0.83564	0.83529	0.999998	2516	0	-0.77426
GTF2F1	4	0.07977	0.17697	0.999998	454	3	-0.59577	0.97738	0.97777	0.999998	2920	0	-0.59577
BRD9	4	0.079975	0.1774	0.999998	455	3	-0.64864	0.79762	0.79805	0.999998	2409	1	-0.64864
ZNF562	4	0.08	0.17745	0.999998	456	2	-0.53282	0.96934	0.96969	0.999998	2885	0	-0.53282
DEPDC1	4	0.080401	0.17822	0.999998	457	2	-0.68259	0.28695	0.42661	0.958016	1283	1	-0.68259
NonTargeting_Human_0329	1	0.080749	0.081198	0.897268	458	1	-1.2316	0.91925	0.91975	0.999998	2745	0	-1.2316
FUBP1	4	0.081157	0.17956	0.999998	459	2	-0.50999	0.74652	0.75473	0.999998	2286	1	-0.50999
ARID3B	4	0.081492	0.18021	0.999998	460	3	-0.57434	0.97438	0.97489	0.999998	2909	0	-0.57434
ZNF568	4	0.081874	0.18087	0.999998	461	3	-0.60692	0.8247	0.82415	0.999998	2481	0	-0.60692
TRERF1	4	0.082396	0.18187	0.999998	462	3	-0.4928	0.90375	0.90328	0.999998	2701	0	-0.4928
MATR3	4	0.082513	0.18204	0.999998	463	2	-0.58018	0.8723	0.87174	0.999998	2620	0	-0.58018
ZNF214	4	0.082971	0.18285	0.999998	464	1	0.070423	0.24017	0.37795	0.947977	1150	1	0.070423
NPAS2	4	0.083277	0.18334	0.999998	465	2	-0.6739	0.23804	0.37562	0.947977	1139	1	-0.6739
EXOC2	4	0.083376	0.18352	0.999998	466	3	-0.59935	0.76945	0.77333	0.999998	2344	1	-0.59935
NonTargeting_Human_0157	1	0.083729	0.084205	0.910839	467	1	-1.5092	0.91627	0.9167	0.999998	2735	0	-1.5092
PBRM1	4	0.084187	0.18506	0.999998	468	3	-0.48147	0.72582	0.73901	0.999998	2237	1	-0.48147
NonTargeting_Human_0152	1	0.084195	0.084682	0.912784	469	1	-1.3539	0.91581	0.91617	0.999998	2732	0	-1.3539
NCOA5	4	0.084207	0.18512	0.999998	470	3	-0.63127	0.84068	0.84034	0.999998	2526	0	-0.63127
PBX4	4	0.085761	0.18799	0.999998	471	1	0.21726	0.23519	0.37242	0.947832	1129	2	0.21726
YBX2	4	0.08586	0.18814	0.999998	472	2	-0.4907	0.3192	0.46018	0.965962	1373	1	-0.4907
ZFX	4	0.086142	0.18866	0.999998	473	3	-0.69817	0.89555	0.89508	0.999998	2681	0	-0.69817
SMAD2	4	0.086142	0.18866	0.999998	474	3	-0.43824	0.97394	0.97438	0.999998	2904	0	-0.43824
LHX2	4	0.08669	0.18959	0.999998	475	2	-0.38888	0.36146	0.50458	0.979534	1496	1	-0.38888
ACTR3C	4	0.087023	0.19018	0.999998	476	2	-0.53236	0.7261	0.73923	0.999998	2238	1	-0.53236
AGT	4	0.087076	0.19026	0.999998	477	3	-0.53153	0.95231	0.9526	0.999998	2823	0	-0.53153
NonTargeting_Human_0047	1	0.087129	0.087315	0.934609	478	1	-1.2974	0.91287	0.91324	0.999998	2726	0	-1.2974
DNMT3B	4	0.087153	0.19039	0.999998	479	1	-0.16251	0.54393	0.62978	0.993382	1906	1	-0.16251
RNF14	4	0.087153	0.19039	0.999998	480	1	-0.26792	0.78332	0.78536	0.999998	2374	1	-0.26792
TADA2A	4	0.087545	0.19106	0.999998	481	3	-0.47888	0.71725	0.73282	0.999998	2215	1	-0.47888
MAX	4	0.087803	0.19153	0.999998	482	2	-0.45452	0.80761	0.80734	0.999998	2434	1	-0.45452
TAF2	4	0.087803	0.19153	0.999998	483	2	-0.43645	0.7346	0.74557	0.999998	2262	1	-0.43645
ZNF24	4	0.088305	0.19253	0.999998	484	2	-0.66531	0.96875	0.96905	0.999998	2882	0	-0.66531
MYNN	4	0.088417	0.19272	0.999998	485	2	-0.50427	0.10648	0.22563	0.928579	657	1	-0.50427
PGBD1	4	0.088529	0.19292	0.999998	486	2	-0.54404	0.84665	0.84644	0.999998	2547	0	-0.54404
PSMD10	4	0.088597	0.19303	0.999998	487	3	-0.56527	0.63379	0.67836	0.999998	2052	1	-0.56527
ZSCAN25	4	0.088851	0.19351	0.999998	488	3	-0.54892	0.088718	0.19363	0.908654	570	1	-0.54892
TCF7L2	4	0.088851	0.19351	0.999998	489	3	-0.56674	0.49515	0.60633	0.988851	1827	1	-0.56674
PER1	4	0.089143	0.19404	0.999998	490	3	-0.61809	0.45129	0.58682	0.988851	1749	1	-0.61809
SCAND1	4	0.089729	0.195	0.999998	491	3	-0.49495	0.71529	0.73145	0.999998	2210	1	-0.49495
TBX19	4	0.089729	0.195	0.999998	492	3	-0.56513	0.68855	0.7129	0.999998	2153	1	-0.56513
PAX6	4	0.090107	0.19577	0.999998	493	1	0.25917	0.047738	0.11596	0.883405	340	2	0.25917
NonTargeting_Human_0363	1	0.090109	0.090332	0.943878	494	1	-0.7823	0.90989	0.91013	0.999998	2716	0	-0.7823
ZNF839	4	0.090454	0.19642	0.999998	495	2	-0.25391	0.62351	0.67248	0.999998	2031	1	-0.25391
ZMYM6	4	0.090946	0.19732	0.999998	496	2	-0.57833	0.91251	0.91219	0.999998	2725	0	-0.57833
OPRD1	4	0.091148	0.19778	0.999998	497	1	0.26411	0.16034	0.29468	0.947832	861	2	0.26411
ZSCAN21	4	0.091512	0.19845	0.999998	498	3	-0.62751	0.38339	0.52732	0.979534	1567	1	-0.62751
HMGB3	4	0.091535	0.1985	0.999998	499	3	-0.71531	0.095647	0.20618	0.913689	607	1	-0.71531
PHOX2B	4	0.091757	0.1989	0.999998	500	3	-0.53711	0.98677	0.9869	0.999998	2957	0	-0.53711
SIGIRR	4	0.091906	0.19909	0.999998	501	3	-0.5644	0.23378	0.37109	0.947832	1125	1	-0.5644
HIST1H1E	4	0.092129	0.19945	0.999998	502	3	-0.34351	0.98409	0.98451	0.999998	2944	0	-0.34351
ZNF850	4	0.092187	0.19953	0.999998	503	2	-0.4559	0.23774	0.37529	0.947977	1138	1	-0.4559
AKAP8L	4	0.09242	0.19994	0.999998	504	3	-0.7269	0.97931	0.97965	0.999998	2925	0	-0.7269
JAK2	4	0.092534	0.20013	0.999998	505	2	-0.34041	0.95263	0.95289	0.999998	2825	0	-0.34041
ZKSCAN5	4	0.092763	0.20056	0.999998	506	3	-0.72764	0.58351	0.65013	0.996237	1966	1	-0.72764
ATF6B	4	0.09288	0.20076	0.999998	507	1	0.26634	0.29329	0.43332	0.958016	1300	2	0.26634
CSDE1	4	0.092912	0.20082	0.999998	508	3	-0.55989	0.41541	0.56089	0.988851	1664	1	-0.55989
ZNF146	4	0.093287	0.20148	0.999998	509	3	-0.39973	0.95439	0.95461	0.999998	2829	0	-0.39973
MYOCD	4	0.093549	0.20191	0.999998	510	3	-0.50549	0.92669	0.92677	0.999998	2765	0	-0.50549
HNRNPD	4	0.093549	0.20191	0.999998	511	3	-0.39335	0.96039	0.96073	0.999998	2847	0	-0.39335
ZC3H3	4	0.093573	0.20194	0.999998	512	1	-0.35131	0.96951	0.96984	0.999998	2886	0	-0.35131
TCF7L1	4	0.093775	0.20236	0.999998	513	3	-0.70461	0.90012	0.89969	0.999998	2692	0	-0.70461
ZBTB7A	4	0.09385	0.20254	0.999998	514	3	-0.46913	0.97651	0.97697	0.999998	2918	0	-0.46913
MSRB2	4	0.094189	0.20319	0.999998	515	3	-0.46494	0.82999	0.82957	0.999998	2498	0	-0.46494
POGZ	4	0.094361	0.20352	0.999998	516	2	-0.60938	0.95832	0.95857	0.999998	2839	0	-0.60938
ZNF860	4	0.094877	0.2044	0.999998	517	2	-0.38608	0.3959	0.54043	0.981794	1602	2	-0.38608
SMARCD2	4	0.094906	0.20448	0.999998	518	3	-0.47691	0.74257	0.75159	0.999998	2279	1	-0.47691
PLAG1	4	0.094982	0.20463	0.999998	519	3	-0.49407	0.65873	0.69355	0.999998	2091	1	-0.49407
NonTargeting_Human_0442	1	0.095278	0.09566	0.988853	520	1	-1.1172	0.90472	0.90492	0.999998	2704	0	-1.1172
TRIM28	4	0.095969	0.20645	0.999998	521	3	-0.45393	0.97246	0.97283	0.999998	2899	0	-0.45393
FOXD4L3	4	0.096338	0.20711	0.999998	522	2	-0.26132	0.97394	0.97438	0.999998	2905	0	-0.26132
RFX1	4	0.09658	0.20753	0.999998	523	3	-0.37614	0.33717	0.47897	0.971222	1434	1	-0.37614
ZMAT1	4	0.096733	0.20782	0.999998	524	3	-0.47717	0.98533	0.98558	0.999998	2949	0	-0.47717
GTF2F2	4	0.096733	0.20782	0.999998	525	3	-0.55297	0.88574	0.88503	0.999998	2654	0	-0.55297
ZNF461	4	0.097193	0.20875	0.999998	526	3	-0.48604	0.24862	0.38688	0.953667	1172	1	-0.48604
EP400	4	0.097615	0.20953	0.999998	527	3	-0.41198	0.96653	0.96684	0.999998	2872	0	-0.41198
CENPA	4	0.097615	0.20953	0.999998	528	3	-0.43464	0.3698	0.51344	0.979534	1521	1	-0.43464
NABP2	4	0.097998	0.21023	0.999998	529	2	-0.31674	0.59677	0.65744	0.996357	1994	1	-0.31674
NonTargeting_Human_0470	1	0.098584	0.09896	0.997517	530	1	-1.0631	0.90142	0.90166	0.999998	2696	0	-1.0631
TRIM33	4	0.098696	0.2114	0.999998	531	3	-0.7349	0.9628	0.96317	0.999998	2854	0	-0.7349
PA2G4	4	0.099442	0.21269	0.999998	532	2	-0.37968	0.71962	0.73447	0.999998	2219	1	-0.37968
APOBEC3G	4	0.099806	0.21338	0.999998	533	2	-0.45735	0.49113	0.60448	0.988851	1817	1	-0.45735
LEF1	4	0.10013	0.21394	0.999998	534	2	-0.15831	0.30944	0.45035	0.964415	1346	2	-0.15831
NonTargeting_Human_0101	1	0.10017	0.10057	0.999998	535	1	-1.2564	0.89983	0.90004	0.999998	2691	0	-1.2564
LIN54	4	0.10099	0.21548	0.999998	536	2	-0.60625	0.966	0.96627	0.999998	2868	0	-0.60625
HCK	4	0.10174	0.21677	0.999998	537	2	-0.65983	0.97531	0.97583	0.999998	2912	0	-0.65983
GTF2A1	4	0.10202	0.21727	0.999998	538	2	-0.41171	0.96696	0.96737	0.999998	2876	0	-0.41171
DVL2	4	0.10254	0.21814	0.999998	539	1	0.082413	0.54826	0.63191	0.993466	1912	1	0.082413
LHX5	4	0.10328	0.2195	0.999998	540	2	-0.55277	0.40891	0.55402	0.988229	1640	1	-0.55277
NonTargeting_Human_0414	1	0.10333	0.10373	0.999998	541	1	-1.0269	0.89667	0.89685	0.999998	2682	0	-1.0269
ZNF707	4	0.10376	0.22039	0.999998	542	3	-0.33499	0.74257	0.75159	0.999998	2278	1	-0.33499
PATZ1	4	0.10392	0.22063	0.999998	543	3	-0.50495	0.024179	0.067907	0.854955	208	1	-0.50495
LARP4	4	0.10424	0.22127	0.999998	544	3	-0.42201	0.93439	0.93442	0.999998	2780	0	-0.42201
ZNF302	4	0.10442	0.22157	0.999998	545	1	0.18692	0.32479	0.4662	0.965962	1393	2	0.18692
ZNF490	4	0.10452	0.22174	0.999998	546	3	-0.43413	0.96781	0.96818	0.999998	2879	0	-0.43413
RFX5	4	0.10477	0.22217	0.999998	547	2	-0.2626	0.13707	0.27	0.947832	783	2	-0.2626
SP3	4	0.10488	0.2224	0.999998	548	3	-0.56632	0.8536	0.8532	0.999998	2569	0	-0.56632
RNF138	4	0.1054	0.22331	0.999998	549	3	-0.32649	0.72362	0.73742	0.999998	2230	1	-0.32649
ZNF444	4	0.10562	0.22374	0.999998	550	2	-0.081482	0.72227	0.73641	0.999998	2225	1	-0.081482
PEX14	4	0.10568	0.22384	0.999998	551	3	-0.42772	0.23286	0.37012	0.947832	1118	1	-0.42772
FOXD4L6	1	0.10576	0.10617	0.999998	552	1	-1.3595	0.89424	0.89441	0.999998	2679	0	-1.3595
WWTR1	4	0.10592	0.22433	0.999998	553	3	-0.59352	0.98164	0.98204	0.999998	2932	0	-0.59352
CD36	4	0.10597	0.22445	0.999998	554	1	-0.053221	0.85453	0.85408	0.999998	2574	0	-0.053221
GRM6	4	0.10637	0.22526	0.999998	555	3	-0.37507	0.97216	0.97248	0.999998	2896	0	-0.37507
NRIP1	4	0.10673	0.22597	0.999998	556	3	-0.527	0.23164	0.3689	0.947832	1113	1	-0.527
ZNF841	4	0.10734	0.22711	0.999998	557	1	0.51903	0.054106	0.12861	0.887431	382	3	0.51903
WNT8B	4	0.10754	0.22743	0.999998	558	3	-0.38802	0.80625	0.80606	0.999998	2429	1	-0.38802
COPS2	4	0.10762	0.22759	0.999998	559	3	-0.39096	0.51742	0.61687	0.991079	1867	1	-0.39096
HOXD9	4	0.10791	0.22809	0.999998	560	3	-0.38266	0.87384	0.87333	0.999998	2623	0	-0.38266
GSC	4	0.1083	0.22882	0.999998	561	2	-0.41236	0.16929	0.30397	0.947832	889	2	-0.41236
NonTargeting_Human_0423	1	0.10878	0.10925	0.999998	562	1	-1.0191	0.89122	0.89136	0.999998	2668	0	-1.0191
HMGA1	4	0.10903	0.23022	0.999998	563	2	-0.48715	0.7038	0.72342	0.999998	2182	1	-0.48715
BARHL2	4	0.10913	0.23043	0.999998	564	3	-0.4988	0.98255	0.98295	0.999998	2934	0	-0.4988
NOTCH1	4	0.10939	0.23091	0.999998	565	1	0.058133	0.6948	0.71698	0.999998	2163	1	0.058133
UTF1	4	0.10942	0.23096	0.999998	566	3	-0.43585	0.86506	0.8644	0.999998	2600	0	-0.43585
ZNF517	4	0.1095	0.23113	0.999998	567	3	-0.40933	0.7597	0.76519	0.999998	2323	1	-0.40933
MAML1	4	0.10991	0.23183	0.999998	568	3	-0.43368	0.28289	0.42244	0.958016	1273	1	-0.43368
NCOA3	4	0.11006	0.23212	0.999998	569	2	-0.050083	0.019783	0.058444	0.831202	180	2	-0.050083
CHD2	4	0.11057	0.23305	0.999998	570	3	-0.38552	0.60769	0.66349	0.998644	2014	1	-0.38552
MEN1	4	0.11075	0.23338	0.999998	571	2	-0.57929	0.9106	0.91023	0.999998	2720	0	-0.57929
TSC22D3	4	0.11107	0.23387	0.999998	572	3	-0.34749	0.9137	0.91346	0.999998	2729	0	-0.34749
TOX2	4	0.11157	0.23479	0.999998	573	3	-0.4428	0.97207	0.97239	0.999998	2895	0	-0.4428
STK36	4	0.11182	0.2353	0.999998	574	3	-0.51727	0.87062	0.86999	0.999998	2616	0	-0.51727
EDA2R	4	0.11188	0.23539	0.999998	575	2	-0.55504	0.086283	0.1893	0.908654	556	1	-0.55504
PLXNB2	4	0.11236	0.23617	0.999998	576	3	-0.38559	0.57876	0.64746	0.996237	1955	1	-0.38559
AKNA	4	0.11237	0.2362	0.999998	577	2	-0.48096	0.013897	0.045339	0.792001	139	1	-0.48096
AES	4	0.11246	0.23636	0.999998	578	1	0.015757	0.441	0.58245	0.988851	1737	1	0.015757
ZBTB14	4	0.11268	0.23671	0.999998	579	2	-0.54437	0.27969	0.41909	0.958016	1259	1	-0.54437
CUX2	4	0.11273	0.23684	0.999998	580	3	-0.40314	0.90969	0.90927	0.999998	2714	0	-0.40314
SPI1	4	0.11307	0.2374	0.999998	581	3	-0.37107	0.23057	0.36782	0.947832	1108	1	-0.37107
CEBPZ	4	0.11314	0.23752	0.999998	582	2	-0.26584	0.57944	0.64785	0.996237	1956	1	-0.26584
NFE2L1	4	0.11319	0.23761	0.999998	583	3	-0.39869	0.20783	0.34417	0.947832	1029	1	-0.39869
SLC2A4RG	4	0.1139	0.2388	0.999998	584	2	-0.20455	0.77303	0.77643	0.999998	2351	1	-0.20455
NonTargeting_Human_0485	1	0.11432	0.11465	0.999998	585	1	-1.5066	0.88568	0.88575	0.999998	2653	0	-1.5066
SIRT1	4	0.11446	0.23958	0.999998	586	2	-0.24342	0.34804	0.49043	0.973743	1461	2	-0.24342
SF3A2	4	0.116	0.24123	0.999998	587	2	-0.57839	0.96581	0.96608	0.999998	2867	0	-0.57839
ZNF304	4	0.11612	0.24137	0.999998	588	2	-0.20075	0.24011	0.37788	0.947977	1149	2	-0.20075
SKI	4	0.11631	0.24158	0.999998	589	2	-0.5965	0.94766	0.94772	0.999998	2813	0	-0.5965
TAF1B	4	0.11654	0.24185	0.999998	590	2	-0.56405	0.702	0.72223	0.999998	2178	1	-0.56405
PRDM10	4	0.11722	0.2425	0.999998	591	2	-0.29376	0.84615	0.84585	0.999998	2546	0	-0.29376
ZNF208	4	0.11749	0.24282	0.999998	592	2	-0.25844	0.35379	0.4964	0.976491	1477	2	-0.25844
ZNF584	4	0.11774	0.24305	0.999998	593	2	-0.50014	0.83351	0.83319	0.999998	2511	0	-0.50014
PLAGL1	4	0.11807	0.24342	0.999998	594	1	0.34024	0.203	0.33901	0.947832	1010	2	0.34024
TMF1	4	0.11817	0.24354	0.999998	595	2	-0.28126	0.41718	0.56282	0.988851	1667	2	-0.28126
NonTargeting_Human_0435	1	0.11842	0.11872	0.999998	596	1	-1.0717	0.88158	0.88165	0.999998	2635	0	-1.0717
ZNF85	4	0.11857	0.24396	0.999998	597	1	0.15888	0.28283	0.42236	0.958016	1272	2	0.15888
DMRT1	4	0.11891	0.24434	0.999998	598	1	0.12805	0.73577	0.74643	0.999998	2264	1	0.12805
BEND4	4	0.11917	0.24464	0.999998	599	2	-0.41205	0.45955	0.59046	0.988851	1768	1	-0.41205
RARB	4	0.11948	0.24495	0.999998	600	2	-0.41514	0.1764	0.31135	0.947832	911	1	-0.41514
ASCL5	4	0.12027	0.24579	0.999998	601	1	-0.14648	0.63815	0.68093	0.999998	2058	1	-0.14648
PPARA	4	0.12061	0.24616	0.999998	602	1	0.33834	0.089819	0.19556	0.908654	579	2	0.33834
KIAA1841	4	0.12094	0.24652	0.999998	603	1	0.44736	0.098813	0.21186	0.914166	621	3	0.44736
ZNF57	4	0.12098	0.24654	0.999998	604	2	-0.39396	0.14289	0.27618	0.947832	802	1	-0.39396
NACC2	4	0.12162	0.24729	0.999998	605	1	-0.0389	0.38598	0.53003	0.979534	1574	1	-0.0389
HLTF	4	0.12205	0.2478	0.999998	606	2	-0.28651	0.293	0.43302	0.958016	1299	2	-0.28651
FOXB1	4	0.12262	0.24837	0.999998	607	2	-0.53224	0.21763	0.35422	0.947832	1069	1	-0.53224
ZNF750	4	0.12263	0.24837	0.999998	608	1	0.1674	0.2576	0.39625	0.958016	1195	1	0.1674
CERS2	4	0.12297	0.24873	0.999998	609	2	-0.24911	0.56705	0.6414	0.996237	1935	1	-0.24911
CIITA	4	0.12331	0.24908	0.999998	610	1	0.107	0.38763	0.53172	0.979534	1578	2	0.107
FIGLA	4	0.12338	0.24919	0.999998	611	2	-0.23264	0.024545	0.068699	0.85511	209	1	-0.23264
MN1	4	0.12382	0.24966	0.999998	612	2	-0.64737	0.26339	0.40223	0.958016	1208	1	-0.64737
ZFPL1	4	0.12382	0.24966	0.999998	613	2	-0.3488	0.35692	0.49969	0.978976	1485	2	-0.3488
ZNF35	4	0.12466	0.25058	0.999998	614	1	0.40843	0.036194	0.092662	0.873851	280	3	0.40843
SP100	4	0.12499	0.25096	0.999998	615	1	0.4452	0.076289	0.17086	0.908654	499	3	0.4452
MBNL3	4	0.12509	0.25104	0.999998	616	2	-0.33087	0.6436	0.68415	0.999998	2066	1	-0.33087
HMGB2	4	0.12528	0.25124	0.999998	617	2	-0.38019	0.82915	0.82877	0.999998	2493	0	-0.38019
RC3H2	4	0.12567	0.25172	0.999998	618	1	0.052661	0.70559	0.72477	0.999998	2186	1	0.052661
NonTargeting_Human_0123	1	0.12569	0.12597	0.999998	619	1	-0.88574	0.87431	0.87435	0.999998	2624	0	-0.88574
ZFHX4	4	0.12636	0.25245	0.999998	620	2	-0.26405	0.10648	0.22563	0.928579	656	2	-0.26405
MED21	4	0.12702	0.25324	0.999998	621	2	-0.18404	0.03728	0.094822	0.873851	290	1	-0.18404
ZNF200	4	0.12834	0.25474	0.999998	622	2	-0.29027	0.89261	0.89198	0.999998	2674	0	-0.29027
TLE2	4	0.12886	0.25538	0.999998	623	1	0.40878	0.093925	0.20301	0.911737	600	3	0.40878
TBPL1	4	0.12937	0.25587	0.999998	624	1	0.62538	0.0031629	0.011598	0.766588	36	3	0.62538
CTBP2	4	0.13004	0.25661	0.999998	625	1	-0.04767	0.79355	0.79432	0.999998	2394	1	-0.04767
FOXJ3	4	0.13027	0.25687	0.999998	626	2	-0.54642	0.84366	0.8434	0.999998	2537	0	-0.54642
RIPK2	4	0.13038	0.257	0.999998	627	2	-0.43019	0.95915	0.95938	0.999998	2841	0	-0.43019
PYDC1	4	0.13071	0.25737	0.999998	628	2	-0.19776	0.51146	0.61406	0.990823	1856	1	-0.19776
NonTargeting_Human_0473	1	0.13137	0.13162	0.999998	629	1	-1.1495	0.86863	0.86864	0.999998	2614	0	-1.1495
MAFG	3	0.13165	0.22107	0.999998	630	1	0.70907	0.048425	0.11074	0.883405	348	2	0.70907
VGLL2	4	0.13239	0.25923	0.999998	631	2	-0.22866	0.90128	0.90084	0.999998	2695	0	-0.22866
NonTargeting_Human_0218	1	0.1329	0.13322	0.999998	632	1	-0.9207	0.8671	0.86714	0.999998	2609	0	-0.9207
ERCC4	4	0.13343	0.26039	0.999998	633	2	0.076588	0.024989	0.069624	0.85511	210	2	0.076588
NonTargeting_Human_0253	1	0.13407	0.13434	0.999998	634	1	-1.0277	0.86593	0.86596	0.999998	2606	0	-1.0277
NonTargeting_Human_0194	1	0.13426	0.1345	0.999998	635	1	-1.1471	0.86574	0.86578	0.999998	2604	0	-1.1471
NonTargeting_Human_0381	1	0.13491	0.1351	0.999998	636	1	-0.99004	0.86509	0.86508	0.999998	2601	0	-0.99004
PPRC1	4	0.13519	0.26219	0.999998	637	2	-0.67589	0.98294	0.98334	0.999998	2936	0	-0.67589
NonTargeting_Human_0502	1	0.13551	0.13577	0.999998	638	1	-0.88371	0.86449	0.86454	0.999998	2597	0	-0.88371
ZNF829	4	0.13573	0.2628	0.999998	639	1	0.1492	0.10082	0.21545	0.914166	635	2	0.1492
NonTargeting_Human_0120	1	0.13644	0.13664	0.999998	640	1	-1.0693	0.86356	0.86359	0.999998	2594	0	-1.0693
LMO2	4	0.13676	0.26385	0.999998	641	2	-0.53857	0.96812	0.96849	0.999998	2880	0	-0.53857
ZNF620	4	0.13676	0.26385	0.999998	642	2	-0.22279	0.26782	0.40674	0.958016	1225	2	-0.22279
ZNF497	4	0.13728	0.26439	0.999998	643	2	-0.539	0.042339	0.10501	0.883405	314	1	-0.539
NonTargeting_Human_0434	1	0.13733	0.13755	0.999998	644	1	-0.9384	0.86267	0.86265	0.999998	2590	0	-0.9384
MDFI	4	0.13827	0.26551	0.999998	645	2	-0.53946	0.8168	0.81632	0.999998	2461	1	-0.53946
HSPA1B	4	0.13873	0.26601	0.999998	646	1	0.30059	0.09461	0.20432	0.912775	602	2	0.30059
NKX2-2	4	0.13893	0.26622	0.999998	647	2	-0.48641	0.46552	0.59297	0.988851	1779	1	-0.48641
MSH2	4	0.13991	0.26729	0.999998	648	2	-0.53809	0.93052	0.9305	0.999998	2773	0	-0.53809
ZNF732	4	0.14137	0.26887	0.999998	649	2	-0.00053861	0.16843	0.3031	0.947832	886	2	-0.00053861
IKBKB	4	0.14156	0.26903	0.999998	650	2	-0.13069	0.11178	0.23529	0.939662	675	2	-0.13069
SOHLH1	4	0.14156	0.26903	0.999998	651	1	-0.10587	0.93037	0.93034	0.999998	2772	0	-0.10587
NonTargeting_Human_0365	1	0.14161	0.14192	0.999998	652	1	-1.0642	0.85839	0.85849	0.999998	2583	0	-1.0642
TBX21	4	0.14206	0.26957	0.999998	653	1	0.75825	0.037205	0.09466	0.873851	289	3	0.75825
ZC3H10	4	0.14339	0.27102	0.999998	654	1	0.20989	0.37649	0.52043	0.979534	1544	1	0.20989
DDN	4	0.14402	0.27174	0.999998	655	2	-0.49011	0.91852	0.91866	0.999998	2744	0	-0.49011
RBM27	4	0.14489	0.27268	0.999998	656	2	-0.45248	0.82298	0.82252	0.999998	2477	0	-0.45248
ZNF446	4	0.14563	0.2735	0.999998	657	2	-0.49402	0.85174	0.85136	0.999998	2566	0	-0.49402
RGS9	4	0.14563	0.2735	0.999998	658	2	-0.49769	0.48368	0.60093	0.988851	1802	1	-0.49769
RNF125	4	0.14587	0.27382	0.999998	659	2	0.057968	0.14256	0.27587	0.947832	800	2	0.057968
RLF	4	0.1467	0.27474	0.999998	660	2	-0.49053	0.73789	0.74797	0.999998	2268	1	-0.49053
HIVEP1	4	0.14686	0.27491	0.999998	661	2	-0.14969	0.40343	0.54851	0.985965	1623	2	-0.14969
L3MBTL3	4	0.14723	0.27535	0.999998	662	2	-0.32931	0.418	0.5637	0.988851	1669	2	-0.32931
ZNF225	4	0.14736	0.27546	0.999998	663	2	-0.13048	0.34229	0.48431	0.972126	1445	2	-0.13048
POLL	4	0.1475	0.27563	0.999998	664	2	-0.53875	0.93212	0.93211	0.999998	2774	0	-0.53875
ZNF771	4	0.14769	0.27582	0.999998	665	2	-0.32851	0.43629	0.58032	0.988851	1731	1	-0.32851
ELF2	4	0.1477	0.27583	0.999998	666	2	-0.23705	0.39077	0.53505	0.979534	1591	2	-0.23705
HOXB13	4	0.1477	0.27583	0.999998	667	2	-0.35723	0.14073	0.27396	0.947832	796	1	-0.35723
ELMSAN1	4	0.14791	0.27606	0.999998	668	2	-0.16975	0.35256	0.49515	0.976318	1475	2	-0.16975
ZNF235	4	0.14804	0.27622	0.999998	669	2	-0.35246	0.38854	0.53268	0.979534	1582	2	-0.35246
ZBTB42	4	0.14819	0.27638	0.999998	670	1	0.4478	0.069062	0.15755	0.908654	459	3	0.4478
TAL1	4	0.14819	0.27638	0.999998	671	2	-0.21185	0.73377	0.74494	0.999998	2260	1	-0.21185
NonTargeting_Human_0183	1	0.14981	0.14995	0.999998	672	1	-1.0676	0.85019	0.85009	0.999998	2561	0	-1.0676
ZNF557	4	0.15026	0.27845	0.999998	673	2	-0.48421	0.30015	0.44073	0.961595	1323	1	-0.48421
NonTargeting_Human_0321	1	0.1527	0.1528	0.999998	674	1	-0.86312	0.8473	0.84726	0.999998	2549	0	-0.86312
NFIC	4	0.15331	0.28176	0.999998	675	2	-0.48035	0.77358	0.77691	0.999998	2353	1	-0.48035
ZMAT4	4	0.15372	0.28213	0.999998	676	2	-0.28806	0.90736	0.90691	0.999998	2710	0	-0.28806
FOXI1	4	0.15454	0.28308	0.999998	677	2	-0.59231	0.94216	0.94221	0.999998	2800	0	-0.59231
ZNF276	4	0.15454	0.28308	0.999998	678	2	-0.49665	0.21469	0.35119	0.947832	1059	1	-0.49665
ZNF431	4	0.15461	0.28314	0.999998	679	2	-0.1363	0.57553	0.6458	0.996237	1948	1	-0.1363
NonTargeting_Human_0467	1	0.1547	0.15472	0.999998	680	1	-0.92949	0.8453	0.84522	0.999998	2544	0	-0.92949
NKX2-1	4	0.15481	0.28334	0.999998	681	2	-0.15086	0.14871	0.2825	0.947832	824	2	-0.15086
ZKSCAN1	4	0.15563	0.2843	0.999998	682	2	-0.40644	0.6773	0.70563	0.999998	2120	1	-0.40644
ETV3	4	0.15597	0.28465	0.999998	683	2	-0.47978	0.44437	0.58386	0.988851	1743	1	-0.47978
NonTargeting_Human_0091	1	0.15624	0.15603	0.999998	684	1	-1.1098	0.84376	0.84381	0.999998	2538	0	-1.1098
HLA-DQB2	4	0.15679	0.28556	0.999998	685	2	-0.46972	0.41466	0.56015	0.988851	1661	1	-0.46972
PRKD1	4	0.15723	0.28602	0.999998	686	2	-0.024089	0.16731	0.302	0.947832	880	2	-0.024089
NonTargeting_Human_0378	1	0.15745	0.15723	0.999998	687	1	-1.0718	0.84255	0.84262	0.999998	2532	0	-1.0718
HOXA10	4	0.15761	0.28644	0.999998	688	2	-0.086368	0.23496	0.3722	0.947832	1128	2	-0.086368
EPAS1	4	0.15803	0.28689	0.999998	689	2	-0.22923	0.12162	0.25212	0.944044	730	2	-0.22923
ZBED4	4	0.1583	0.28716	0.999998	690	2	-0.51829	0.84505	0.84473	0.999998	2542	0	-0.51829
SIX1	4	0.15887	0.28775	0.999998	691	1	0.17439	0.32251	0.46374	0.965962	1384	2	0.17439
RNASEH1	4	0.15947	0.28836	0.999998	692	2	-0.27924	0.33016	0.47176	0.96795	1410	1	-0.27924
ZNF160	4	0.16037	0.28933	0.999998	693	2	-0.085389	0.17479	0.30967	0.947832	908	2	-0.085389
ZNF469	4	0.16181	0.29095	0.999998	694	2	-0.2492	0.73639	0.74693	0.999998	2265	1	-0.2492
SALL3	4	0.16182	0.29096	0.999998	695	2	-0.46593	0.42186	0.56762	0.988851	1686	1	-0.46593
ZNF70	4	0.16214	0.29129	0.999998	696	2	0.066266	0.19924	0.33517	0.947832	999	2	0.066266
EIF3K	4	0.16246	0.29165	0.999998	697	1	0.20598	0.41229	0.55774	0.988851	1653	2	0.20598
TGIF2	4	0.16251	0.29168	0.999998	698	2	-0.48589	0.93371	0.9338	0.999998	2778	0	-0.48589
AIRE	4	0.16279	0.29192	0.999998	699	2	-0.20926	0.71653	0.73231	0.999998	2212	1	-0.20926
HOXD8	4	0.16312	0.29228	0.999998	700	2	-0.36876	0.89465	0.89413	0.999998	2680	0	-0.36876
SOX11	4	0.16362	0.29278	0.999998	701	2	-0.27763	0.47867	0.59866	0.988851	1796	1	-0.27763
CYP1B1	4	0.16377	0.29295	0.999998	702	1	0.058869	0.22227	0.3592	0.947832	1082	2	0.058869
ETV5	4	0.16396	0.29313	0.999998	703	2	-0.25791	0.83741	0.83708	0.999998	2520	0	-0.25791
PAX4	4	0.16396	0.29313	0.999998	704	2	-0.43415	0.88158	0.88104	0.999998	2636	0	-0.43415
PIAS4	4	0.16424	0.29341	0.999998	705	2	-0.30823	0.70966	0.72746	0.999998	2194	1	-0.30823
MEIS2	4	0.16445	0.29362	0.999998	706	2	-0.25697	0.56844	0.64214	0.996237	1936	1	-0.25697
NonTargeting_Human_0419	1	0.16518	0.16484	0.999998	707	1	-0.92782	0.83482	0.83472	0.999998	2514	0	-0.92782
NonTargeting_Human_0472	1	0.16546	0.16514	0.999998	708	1	-0.93668	0.83454	0.83449	0.999998	2512	0	-0.93668
PRR12	4	0.16605	0.29538	0.999998	709	2	-0.25894	0.86851	0.86791	0.999998	2613	0	-0.25894
HDAC8	4	0.16605	0.29539	0.999998	710	2	-0.23115	0.74371	0.75253	0.999998	2281	1	-0.23115
ZNF138	4	0.16605	0.29539	0.999998	711	2	-0.27561	0.17962	0.31459	0.947832	924	1	-0.27561
CUL4A	4	0.16653	0.29589	0.999998	712	1	-0.17177	0.097373	0.20937	0.913689	616	1	-0.17177
NonTargeting_Human_0028	1	0.1669	0.16657	0.999998	713	1	-0.71281	0.8331	0.83298	0.999998	2509	0	-0.71281
AMH	4	0.16717	0.29665	0.999998	714	2	-0.41064	0.48197	0.60014	0.988851	1800	1	-0.41064
CSRNP3	4	0.16718	0.29667	0.999998	715	1	0.025652	0.16442	0.29887	0.947832	871	1	0.025652
PMS1	4	0.16897	0.2984	0.999998	716	1	0.78216	0.0094572	0.031967	0.792001	93	3	0.78216
GTF2IRD1	4	0.16994	0.29945	0.999998	717	1	0.024658	0.76199	0.76707	0.999998	2329	1	0.024658
MSL3	4	0.16994	0.29945	0.999998	718	2	-0.14981	0.25372	0.39227	0.95797	1188	1	-0.14981
NonTargeting_Human_0050	1	0.17058	0.17031	0.999998	719	1	-0.99384	0.82942	0.8294	0.999998	2496	0	-0.99384
HOXA3	4	0.17124	0.30087	0.999998	720	2	-0.46403	0.91227	0.91191	0.999998	2723	0	-0.46403
EBF1	4	0.17188	0.30154	0.999998	721	2	-0.21021	0.42123	0.567	0.988851	1683	2	-0.21021
ZBED2	4	0.17221	0.30189	0.999998	722	1	-0.13219	0.7697	0.77355	0.999998	2346	1	-0.13219
ZNF821	4	0.17271	0.30243	0.999998	723	2	-0.041676	0.17448	0.30934	0.947832	905	2	-0.041676
BACH2	4	0.17293	0.30266	0.999998	724	2	-0.23203	0.76865	0.77257	0.999998	2341	1	-0.23203
ZBED3	4	0.17328	0.30302	0.999998	725	2	-0.16377	0.073333	0.16535	0.908654	478	2	-0.16377
GATA2	4	0.1735	0.30327	0.999998	726	2	-0.11004	0.80625	0.80606	0.999998	2431	1	-0.11004
ZNF396	4	0.17414	0.30389	0.999998	727	1	0.3922	0.1237	0.25554	0.944241	741	3	0.3922
NonTargeting_Human_0128	1	0.17421	0.17395	0.999998	728	1	-0.7712	0.82579	0.82582	0.999998	2484	0	-0.7712
ZNF93	4	0.17447	0.30422	0.999998	729	1	0.35573	0.055614	0.13163	0.890883	393	2	0.35573
HOXD11	4	0.17491	0.3047	0.999998	730	2	-0.069133	0.14496	0.27845	0.947832	812	2	-0.069133
DBX2	4	0.17583	0.30559	0.999998	731	2	-0.43353	0.84851	0.8484	0.999998	2555	0	-0.43353
KIAA1958	4	0.17608	0.30591	0.999998	732	1	0.053379	0.89806	0.89764	0.999998	2687	0	0.053379
ZNF318	4	0.17618	0.30604	0.999998	733	2	-0.28538	0.62796	0.67496	0.999998	2043	1	-0.28538
PRKCI	4	0.17718	0.30714	0.999998	734	2	-0.30571	0.41864	0.56429	0.988851	1672	1	-0.30571
RNASE2	4	0.17753	0.30751	0.999998	735	1	-0.016303	0.83087	0.83059	0.999998	2501	0	-0.016303
DHX34	4	0.17865	0.30864	0.999998	736	2	0.080363	0.039812	0.099982	0.883405	301	2	0.080363
PRKCB	4	0.1793	0.30921	0.999998	737	1	-0.06758	0.89869	0.8983	0.999998	2689	0	-0.06758
ZNF496	4	0.18024	0.31036	0.999998	738	2	-0.49809	0.92376	0.92377	0.999998	2756	0	-0.49809
ZNF518B	4	0.18046	0.31061	0.999998	739	2	-0.35208	0.78035	0.78265	0.999998	2368	1	-0.35208
ZNF691	4	0.18046	0.31061	0.999998	740	2	-0.14004	0.12061	0.25033	0.944044	725	2	-0.14004
ARX	4	0.18058	0.31072	0.999998	741	1	-0.008903	0.81465	0.81424	0.999998	2451	1	-0.008903
NonTargeting_Human_0161	1	0.18092	0.18042	0.999998	742	1	-0.74104	0.81908	0.81895	0.999998	2468	0	-0.74104
ZFPM1	4	0.18122	0.31145	0.999998	743	1	0.074522	0.43629	0.58032	0.988851	1730	1	0.074522
BOD1L1	4	0.18139	0.31163	0.999998	744	2	-0.3725	0.91587	0.91584	0.999998	2733	0	-0.3725
TAX1BP1	4	0.18218	0.31256	0.999998	745	1	0.18898	0.096838	0.20827	0.913689	613	2	0.18898
NR4A3	4	0.18361	0.31409	0.999998	746	2	-0.29162	0.88375	0.88306	0.999998	2645	0	-0.29162
SEMA4A	4	0.18383	0.3143	0.999998	747	2	-0.067569	0.089538	0.19503	0.908654	577	2	-0.067569
MEOX1	4	0.18426	0.31477	0.999998	748	1	0.15399	0.34976	0.49226	0.973743	1467	2	0.15399
NonTargeting_Human_0122	1	0.18487	0.18419	0.999998	749	1	-0.75297	0.81513	0.81506	0.999998	2455	0	-0.75297
GTF2H2	4	0.18519	0.31578	0.999998	750	2	-0.46485	0.93792	0.9381	0.999998	2790	0	-0.46485
SOX10	4	0.18519	0.31578	0.999998	751	2	-0.3771	0.54713	0.63129	0.993466	1910	1	-0.3771
NonTargeting_Human_0017	1	0.18571	0.18508	0.999998	752	1	-0.75565	0.81429	0.81429	0.999998	2450	0	-0.75565
ZNF76	4	0.18602	0.31669	0.999998	753	1	0.17665	0.27106	0.41016	0.958016	1236	1	0.17665
CEBPA	4	0.1862	0.31688	0.999998	754	2	-0.3865	0.69296	0.71579	0.999998	2157	1	-0.3865
ZGLP1	4	0.1873	0.318	0.999998	755	2	0.061479	0.24467	0.38275	0.949771	1163	2	0.061479
IRX1	4	0.18762	0.31828	0.999998	756	1	-0.12711	0.94411	0.94411	0.999998	2803	0	-0.12711
ZNF714	4	0.18765	0.31834	0.999998	757	2	-0.2939	0.57042	0.64307	0.996237	1938	1	-0.2939
ZNF416	4	0.18857	0.31936	0.999998	758	2	-0.28334	0.0427	0.10575	0.883405	317	1	-0.28334
PLXNA3	4	0.1888	0.31958	0.999998	759	2	-0.45766	0.21763	0.35422	0.947832	1068	1	-0.45766
CBFA2T2	4	0.18905	0.31985	0.999998	760	1	-0.011303	0.8002	0.80035	0.999998	2415	1	-0.011303
ZNF804A	4	0.19239	0.32342	0.999998	761	2	-0.22537	0.3224	0.46364	0.965962	1383	1	-0.22537
SMAD9	4	0.19302	0.32415	0.999998	762	1	0.33023	0.19127	0.32695	0.947832	965	2	0.33023
ZNF670	4	0.1935	0.32465	0.999998	763	1	-0.11917	0.94633	0.94636	0.999998	2807	0	-0.11917
SMARCA5	4	0.19492	0.32617	0.999998	764	2	-0.11762	0.2135	0.34998	0.947832	1054	2	-0.11762
ZNF720	4	0.19514	0.32639	0.999998	765	2	-0.31631	0.81301	0.81253	0.999998	2448	1	-0.31631
ZNFX1	4	0.19524	0.32652	0.999998	766	1	0.17148	0.75369	0.76048	0.999998	2302	1	0.17148
WRN	4	0.19528	0.32658	0.999998	767	2	-0.42397	0.94141	0.94151	0.999998	2798	0	-0.42397
TAL2	4	0.19556	0.32685	0.999998	768	1	0.38022	0.19998	0.33584	0.947832	1002	2	0.38022
POU6F1	4	0.19619	0.32744	0.999998	769	1	0.97372	0.0045257	0.016294	0.766588	51	3	0.97372
S100A9	4	0.19631	0.32754	0.999998	770	2	-0.39684	0.88537	0.88462	0.999998	2652	0	-0.39684
SIRT6	4	0.1973	0.32863	0.999998	771	2	-0.2647	0.79062	0.79175	0.999998	2387	1	-0.2647
MYRF	4	0.1973	0.32863	0.999998	772	1	0.50705	0.031474	0.08318	0.865435	251	3	0.50705
HSFY1	4	0.19748	0.32881	0.999998	773	2	-0.18471	0.4918	0.60481	0.988851	1818	1	-0.18471
TNFSF18	4	0.1977	0.32906	0.999998	774	2	-0.48292	0.20939	0.34577	0.947832	1037	1	-0.48292
ZNF800	4	0.19777	0.32915	0.999998	775	2	-0.32938	0.90799	0.90755	0.999998	2711	0	-0.32938
CIZ1	4	0.19903	0.33035	0.999998	776	1	0.080867	0.68809	0.71264	0.999998	2150	1	0.080867
NonTargeting_Human_0003	1	0.19945	0.19881	0.999998	777	1	-0.69281	0.80055	0.80059	0.999998	2417	0	-0.69281
E2F5	4	0.19966	0.33095	0.999998	778	1	0.39971	0.015026	0.048314	0.792001	153	2	0.39971
SIX5	4	0.19998	0.33127	0.999998	779	1	0.071721	0.35101	0.49352	0.974354	1471	1	0.071721
THAP2	4	0.2002	0.3315	0.999998	780	2	-0.51033	0.97774	0.97809	0.999998	2921	0	-0.51033
EP300	4	0.2002	0.3315	0.999998	781	2	-0.26989	0.22119	0.35805	0.947832	1080	1	-0.26989
NFE2L3	4	0.20045	0.33174	0.999998	782	1	0.20345	0.6819	0.70874	0.999998	2135	1	0.20345
ZBTB18	4	0.20045	0.33174	0.999998	783	2	-0.2652	0.87847	0.87799	0.999998	2631	0	-0.2652
HNF1B	4	0.20092	0.33223	0.999998	784	1	0.56615	0.047382	0.11528	0.883405	338	3	0.56615
PSPC1	4	0.20155	0.33282	0.999998	785	2	-0.057227	0.2183	0.3549	0.947832	1072	2	-0.057227
PRRX1	4	0.20204	0.33338	0.999998	786	2	-0.10238	0.23988	0.37762	0.947977	1148	2	-0.10238
TFDP1	4	0.20263	0.33407	0.999998	787	2	-0.52213	0.94653	0.94658	0.999998	2809	0	-0.52213
ATM	4	0.20281	0.33425	0.999998	788	1	-0.13789	0.37897	0.52287	0.979534	1556	1	-0.13789
AKT1	4	0.20315	0.3347	0.999998	789	2	-0.50921	0.98281	0.98318	0.999998	2935	0	-0.50921
PRAM1	4	0.20344	0.33499	0.999998	790	1	-0.07079	0.94475	0.94477	0.999998	2805	0	-0.07079
NonTargeting_Human_0462	1	0.2035	0.20299	0.999998	791	1	-0.67716	0.7965	0.79667	0.999998	2403	0	-0.67716
ZNF786	4	0.20367	0.33529	0.999998	792	2	-0.36823	0.95314	0.95335	0.999998	2826	0	-0.36823
PKNOX1	4	0.20389	0.33556	0.999998	793	2	-0.25964	0.88109	0.8806	0.999998	2634	0	-0.25964
NR1D1	4	0.20515	0.33694	0.999998	794	2	-0.39247	0.88244	0.88184	0.999998	2638	0	-0.39247
NFXL1	4	0.20516	0.33695	0.999998	795	1	0.30364	0.088529	0.19329	0.908654	568	2	0.30364
ZNF665	4	0.20545	0.33726	0.999998	796	2	-0.30642	0.94522	0.94521	0.999998	2806	0	-0.30642
BRD4	4	0.20582	0.33766	0.999998	797	2	-0.09302	0.20537	0.34163	0.947832	1018	2	-0.09302
NonTargeting_Human_0021	1	0.20583	0.20528	0.999998	798	1	-0.80559	0.79417	0.79439	0.999998	2397	0	-0.80559
ID3	4	0.20689	0.33883	0.999998	799	1	-0.1782	0.82216	0.82174	0.999998	2475	0	-0.1782
ZNF772	4	0.20708	0.33901	0.999998	800	2	-0.19316	0.83136	0.83106	0.999998	2504	0	-0.19316
ZNF280D	4	0.2072	0.33915	0.999998	801	1	0.0068823	0.42161	0.56738	0.988851	1684	1	0.0068823
DDX58	4	0.20723	0.33917	0.999998	802	2	-0.36832	0.58889	0.65312	0.996237	1974	1	-0.36832
KRBOX1	2	0.20756	0.2581	0.999998	803	1	-0.44376	0.44325	0.45135	0.964415	1741	1	-0.44376
KLF1	4	0.20812	0.34012	0.999998	804	2	-0.39886	0.53108	0.62368	0.992674	1888	1	-0.39886
NonTargeting_Human_0191	1	0.20848	0.20786	0.999998	805	1	-0.68165	0.79152	0.79171	0.999998	2389	0	-0.68165
ZC3H6	4	0.20872	0.34077	0.999998	806	2	0.098888	0.072272	0.16336	0.908654	473	2	0.098888
ZNF692	4	0.20872	0.34077	0.999998	807	2	-0.45504	0.87238	0.8718	0.999998	2621	0	-0.45504
TAF1A	4	0.20939	0.34141	0.999998	808	1	0.31509	0.10889	0.23006	0.934864	667	3	0.31509
ZNF567	4	0.21028	0.34223	0.999998	809	2	-0.43918	0.95927	0.95953	0.999998	2842	0	-0.43918
ZNF782	4	0.21033	0.34229	0.999998	810	1	0.41852	0.16794	0.30265	0.947832	884	2	0.41852
CELF3	4	0.21064	0.34267	0.999998	811	2	-0.18311	0.40916	0.55427	0.988229	1643	1	-0.18311
ZNF808	4	0.2108	0.34289	0.999998	812	2	0.10016	0.049243	0.11897	0.883405	356	2	0.10016
HOXD13	4	0.21095	0.34303	0.999998	813	1	0.038991	0.42247	0.56824	0.988851	1688	1	0.038991
MEIS1	4	0.21177	0.34383	0.999998	814	2	-0.44537	0.58659	0.65183	0.996237	1969	1	-0.44537
GON4L	4	0.212	0.34408	0.999998	815	2	-0.57068	0.98636	0.98648	0.999998	2953	0	-0.57068
NFIA	4	0.2136	0.34578	0.999998	816	1	0.22425	0.76914	0.77306	0.999998	2343	1	0.22425
NonTargeting_Human_0479	1	0.21407	0.21335	0.999998	817	1	-0.60168	0.78593	0.78603	0.999998	2383	0	-0.60168
FHL2	4	0.21417	0.34638	0.999998	818	2	-0.19117	0.3285	0.46998	0.966496	1406	2	-0.19117
NonTargeting_Human_0305	1	0.21431	0.21356	0.999998	819	1	-0.68837	0.78569	0.78584	0.999998	2381	0	-0.68837
EMX2	4	0.21454	0.34679	0.999998	820	2	-0.45913	0.13071	0.26341	0.947832	763	1	-0.45913
HES1	4	0.21454	0.34679	0.999998	821	2	-0.39412	0.60676	0.66298	0.998372	2012	1	-0.39412
ARID5B	4	0.21567	0.34794	0.999998	822	2	-0.038212	0.12249	0.25353	0.944044	736	2	-0.038212
RCAN1	4	0.21593	0.34823	0.999998	823	2	-0.11678	0.74824	0.75612	0.999998	2291	1	-0.11678
CAMTA2	4	0.2162	0.34854	0.999998	824	2	-0.16846	0.081399	0.18047	0.908654	530	2	-0.16846
NonTargeting_Human_0061	1	0.21621	0.21544	0.999998	825	1	-0.8148	0.78379	0.7839	0.999998	2376	0	-0.8148
RUNX2	4	0.21624	0.34858	0.999998	826	1	0.089083	0.73748	0.74771	0.999998	2266	1	0.089083
CERS6	4	0.21695	0.34929	0.999998	827	2	-0.18905	0.25402	0.39261	0.95797	1189	1	-0.18905
MKRN3	4	0.21748	0.34992	0.999998	828	1	-0.046008	0.51882	0.61758	0.991079	1869	1	-0.046008
CTH	4	0.21763	0.35004	0.999998	829	2	-0.35906	0.023813	0.06703	0.854423	205	1	-0.35906
FOXG1	4	0.21763	0.35004	0.999998	830	2	-0.30879	0.37727	0.52119	0.979534	1549	1	-0.30879
ADAMTS19	4	0.21872	0.35124	0.999998	831	2	-0.16247	0.854	0.85356	0.999998	2571	0	-0.16247
TIGD3	4	0.21959	0.35224	0.999998	832	2	-0.29753	0.91002	0.90956	0.999998	2717	0	-0.29753
AFF4	4	0.22049	0.35319	0.999998	833	2	-0.3461	0.79423	0.79492	0.999998	2398	1	-0.3461
HOXA5	4	0.22088	0.35365	0.999998	834	1	0.034059	0.58966	0.65348	0.996278	1975	1	0.034059
HIC1	1	0.22166	0.22092	0.999998	835	1	-0.69872	0.77834	0.77851	0.999998	2363	0	-0.69872
TSC2	4	0.22178	0.35459	0.999998	836	2	-0.36263	0.19302	0.32886	0.947832	970	1	-0.36263
ZNF596	4	0.22268	0.3556	0.999998	837	2	-0.29881	0.9506	0.95082	0.999998	2820	0	-0.29881
SFRP5	4	0.22314	0.35613	0.999998	838	2	-0.065292	0.19426	0.33017	0.947832	975	2	-0.065292
ZNF22	4	0.2239	0.35681	0.999998	839	2	-0.29874	0.8872	0.88648	0.999998	2659	0	-0.29874
GTF2H2C	4	0.22435	0.35732	0.999998	840	2	-0.38456	0.88625	0.88548	0.999998	2655	0	-0.38456
CDX2	4	0.2245	0.35751	0.999998	841	2	-0.38025	0.92286	0.92289	0.999998	2753	0	-0.38025
BOLA1	4	0.22488	0.35786	0.999998	842	2	-0.28015	0.80825	0.80791	0.999998	2436	1	-0.28015
NonTargeting_Human_0390	1	0.22655	0.22581	0.999998	843	1	-0.5055	0.77345	0.77354	0.999998	2352	0	-0.5055
ZNF443	4	0.22674	0.35988	0.999998	844	1	-0.086655	0.87701	0.87659	0.999998	2629	0	-0.086655
TAF4	4	0.22732	0.36046	0.999998	845	2	-0.1618	0.39292	0.5373	0.980371	1596	2	-0.1618
ZFP3	4	0.22735	0.36049	0.999998	846	1	0.22475	0.35906	0.50197	0.979534	1488	2	0.22475
ZSCAN5A	4	0.22781	0.361	0.999998	847	1	-0.057298	0.71529	0.73145	0.999998	2209	1	-0.057298
HDAC1	4	0.22785	0.36103	0.999998	848	2	-0.42829	0.41079	0.55611	0.988851	1648	1	-0.42829
LBX1	4	0.22831	0.36153	0.999998	849	2	-0.35411	0.78391	0.7859	0.999998	2377	1	-0.35411
TEAD3	4	0.22861	0.36181	0.999998	850	2	-0.19597	0.86298	0.86235	0.999998	2592	0	-0.19597
NonTargeting_Human_0339	1	0.22888	0.22822	0.999998	851	1	-0.68225	0.77112	0.77108	0.999998	2349	0	-0.68225
ZNF266	4	0.22889	0.3621	0.999998	852	2	-0.2114	0.56555	0.64064	0.996237	1930	1	-0.2114
MAP3K13	4	0.22907	0.36228	0.999998	853	2	-0.33273	0.92057	0.92076	0.999998	2749	0	-0.33273
COMMD1	4	0.2295	0.36277	0.999998	854	1	0.082531	0.76351	0.76831	0.999998	2332	1	0.082531
JADE1	4	0.22953	0.36279	0.999998	855	2	-0.37123	0.66827	0.69969	0.999998	2104	1	-0.37123
NonTargeting_Human_0317	1	0.23046	0.22985	0.999998	856	1	-0.53637	0.76954	0.76953	0.999998	2345	0	-0.53637
SALL2	4	0.23075	0.36408	0.999998	857	2	-0.06995	0.24692	0.38507	0.951678	1168	2	-0.06995
GATA5	4	0.23088	0.36423	0.999998	858	2	-0.16187	0.57641	0.64626	0.996237	1951	1	-0.16187
KRT13	4	0.23149	0.36486	0.999998	859	1	0.46421	0.077832	0.17379	0.908654	509	3	0.46421
FOXM1	4	0.23151	0.36488	0.999998	860	2	-0.34716	0.65422	0.69061	0.999998	2081	1	-0.34716
RNF25	4	0.23151	0.36488	0.999998	861	2	-0.074396	0.323	0.46422	0.965962	1387	2	-0.074396
H1FX	4	0.23189	0.36526	0.999998	862	2	-0.46276	0.72638	0.73944	0.999998	2239	1	-0.46276
S100A12	4	0.23189	0.36526	0.999998	863	2	-0.3468	0.4552	0.58849	0.988851	1762	1	-0.3468
MAPK1	4	0.23225	0.36561	0.999998	864	1	0.13898	0.56595	0.64085	0.996237	1932	1	0.13898
HES6	4	0.23304	0.36647	0.999998	865	2	-0.075708	0.15428	0.28826	0.947832	844	2	-0.075708
NR2F6	4	0.23335	0.36678	0.999998	866	2	0.042554	0.19309	0.32896	0.947832	971	2	0.042554
AHR	4	0.23378	0.36723	0.999998	867	1	0.81758	0.017748	0.054125	0.805907	171	3	0.81758
H1F0	4	0.23408	0.36754	0.999998	868	2	-0.34458	0.90245	0.90201	0.999998	2697	0	-0.34458
ST18	4	0.23411	0.36757	0.999998	869	2	0.07639	0.036074	0.092359	0.873851	279	2	0.07639
ZNF397	4	0.23442	0.36784	0.999998	870	2	-0.36097	0.59137	0.65454	0.996357	1980	1	-0.36097
RECQL	4	0.23442	0.36784	0.999998	871	2	-0.2205	0.60435	0.66164	0.998234	2006	1	-0.2205
IRAK2	4	0.23591	0.36939	0.999998	872	2	-0.2114	0.8293	0.82893	0.999998	2495	0	-0.2114
ZNF324B	4	0.23743	0.37114	0.999998	873	1	0.58561	0.016571	0.05173	0.803448	166	2	0.58561
NonTargeting_Human_0415	1	0.23764	0.23718	0.999998	874	1	-0.42119	0.76236	0.76226	0.999998	2331	0	-0.42119
ZNF582	4	0.2378	0.3716	0.999998	875	2	-0.3697	0.96875	0.96905	0.999998	2883	0	-0.3697
DAXX	4	0.23795	0.37177	0.999998	876	2	-0.40932	0.60547	0.66224	0.998234	2010	1	-0.40932
NonTargeting_Human_0090	1	0.23871	0.23833	0.999998	877	1	-0.55221	0.76129	0.76111	0.999998	2326	0	-0.55221
NonTargeting_Human_0006	1	0.23936	0.23902	0.999998	878	1	-0.59457	0.76064	0.76047	0.999998	2324	0	-0.59457
BOLA2B	4	0.23986	0.37389	0.999998	879	1	-0.093752	0.88312	0.88246	0.999998	2642	0	-0.093752
TET1	4	0.24017	0.37426	0.999998	880	1	0.17122	0.61502	0.66768	0.999998	2022	1	0.17122
ZNF226	4	0.24026	0.37436	0.999998	881	2	-0.1601	0.8033	0.80326	0.999998	2423	1	-0.1601
HES7	4	0.24042	0.37453	0.999998	882	2	-0.16568	0.66451	0.69728	0.999998	2101	1	-0.16568
NonTargeting_Human_0109	1	0.24043	0.24012	0.999998	883	1	-0.42232	0.75957	0.75943	0.999998	2321	0	-0.42232
NonTargeting_Human_0268	1	0.24062	0.24032	0.999998	884	1	-0.55105	0.75938	0.75923	0.999998	2320	0	-0.55105
NonTargeting_Human_0024	1	0.2408	0.24051	0.999998	885	1	-0.66856	0.7592	0.75906	0.999998	2319	0	-0.66856
HNRNPA3	4	0.24092	0.37509	0.999998	886	2	-0.15016	0.75395	0.76067	0.999998	2304	1	-0.15016
NonTargeting_Human_0437	1	0.24118	0.24086	0.999998	887	1	-0.59402	0.75882	0.75875	0.999998	2317	0	-0.59402
UBE2N	1	0.24118	0.24086	0.999998	888	1	-0.59402	0.75882	0.75875	0.999998	2318	0	-0.59402
FOXP4	4	0.24135	0.37551	0.999998	889	2	-0.44809	0.71157	0.72873	0.999998	2201	1	-0.44809
FOXN3	4	0.24173	0.37592	0.999998	890	2	0.13411	0.058019	0.13629	0.891391	404	2	0.13411
RARA	4	0.24173	0.37592	0.999998	891	2	-0.21778	0.82073	0.82029	0.999998	2472	0	-0.21778
HOXB3	4	0.24198	0.37622	0.999998	892	1	0.40398	0.026737	0.073382	0.85511	220	3	0.40398
NonTargeting_Human_0320	1	0.24313	0.24268	0.999998	893	1	-0.44415	0.75687	0.75674	0.999998	2309	0	-0.44415
ZNF440	4	0.2435	0.37781	0.999998	894	1	0.49174	0.033291	0.086613	0.873851	263	3	0.49174
SKOR2	4	0.2444	0.37885	0.999998	895	1	0.13279	0.59526	0.6566	0.996357	1990	1	0.13279
BMP4	4	0.24467	0.37917	0.999998	896	2	-0.053004	0.19055	0.32612	0.947832	962	2	-0.053004
NRBF2	4	0.2449	0.37943	0.999998	897	2	-0.17288	0.31138	0.45226	0.964415	1354	2	-0.17288
GZF1	4	0.245	0.37955	0.999998	898	1	0.0031546	0.52695	0.62158	0.991938	1881	1	0.0031546
UNK	4	0.24529	0.37983	0.999998	899	2	-0.39721	0.85985	0.85922	0.999998	2586	0	-0.39721
POLE4	4	0.24552	0.38004	0.999998	900	2	-0.33911	0.59099	0.65429	0.996357	1979	1	-0.33911
LRP8	4	0.24599	0.38057	0.999998	901	2	0.077407	0.080078	0.17806	0.908654	524	2	0.077407
CDX1	4	0.24653	0.38112	0.999998	902	2	-0.22882	0.044502	0.1095	0.883405	324	1	-0.22882
ZNF577	4	0.24832	0.38309	0.999998	903	1	0.30444	0.10174	0.21698	0.91559	639	3	0.30444
GTF2E2	4	0.24862	0.38337	0.999998	904	2	-0.29171	0.94985	0.95006	0.999998	2818	0	-0.29171
NonTargeting_Human_0079	1	0.24872	0.24844	0.999998	905	1	-0.5666	0.75128	0.75104	0.999998	2298	0	-0.5666
MYPOP	4	0.24892	0.38367	0.999998	906	1	-0.06812	0.8601	0.85946	0.999998	2587	0	-0.06812
ZNF2	4	0.24894	0.38369	0.999998	907	2	-0.098852	0.27003	0.40909	0.958016	1233	2	-0.098852
ZNF823	4	0.24922	0.38401	0.999998	908	1	0.029924	0.86066	0.86004	0.999998	2589	0	0.029924
NonTargeting_Human_0380	1	0.2497	0.24936	0.999998	909	1	-0.64732	0.7503	0.75002	0.999998	2296	0	-0.64732
GATA6	4	0.24995	0.38484	0.999998	910	2	-0.31521	0.8925	0.89191	0.999998	2673	0	-0.31521
UBTF	4	0.25042	0.38532	0.999998	911	2	-0.28894	0.78219	0.78439	0.999998	2373	1	-0.28894
ZNF267	4	0.25042	0.38532	0.999998	912	2	-0.43411	0.23133	0.36861	0.947832	1111	1	-0.43411
SSBP4	4	0.25065	0.38554	0.999998	913	2	0.19744	0.035997	0.092198	0.873851	278	2	0.19744
AP5Z1	4	0.25096	0.3859	0.999998	914	2	-0.26503	0.94196	0.94203	0.999998	2799	0	-0.26503
PRMT3	4	0.25102	0.38596	0.999998	915	1	0.066321	0.50545	0.61124	0.990823	1844	1	0.066321
NonTargeting_Human_0463	1	0.25114	0.25086	0.999998	916	1	-0.39515	0.74886	0.74865	0.999998	2294	0	-0.39515
NonTargeting_Human_0013	1	0.25123	0.25094	0.999998	917	1	-0.62537	0.74877	0.74856	0.999998	2293	0	-0.62537
ZIC1	4	0.25132	0.38626	0.999998	918	2	0.12866	0.076981	0.17221	0.908654	505	2	0.12866
MLLT1	4	0.25174	0.38673	0.999998	919	2	-0.36886	0.94697	0.94699	0.999998	2812	0	-0.36886
TRIM32	4	0.25192	0.38694	0.999998	920	1	0.13087	0.29041	0.43033	0.958016	1295	2	0.13087
ANKRD30A	4	0.25221	0.38729	0.999998	921	2	-0.34394	0.12499	0.25716	0.944274	747	1	-0.34394
TFCP2L1	4	0.25236	0.38745	0.999998	922	2	-0.20011	0.83097	0.83068	0.999998	2502	0	-0.20011
ZNF169	4	0.25312	0.38824	0.999998	923	1	0.53788	0.053374	0.12718	0.887431	377	3	0.53788
NR1H2	4	0.25342	0.38855	0.999998	924	2	0.056512	0.12319	0.25474	0.944241	739	2	0.056512
NFATC1	4	0.25372	0.38887	0.999998	925	1	-0.16772	0.69548	0.71746	0.999998	2164	1	-0.16772
NonTargeting_Human_0440	1	0.25421	0.25386	0.999998	926	1	-0.53267	0.74579	0.74562	0.999998	2285	0	-0.53267
SFTPB	4	0.25461	0.38982	0.999998	927	2	0.18203	0.053693	0.12782	0.887431	380	2	0.18203
ASCL3	4	0.25494	0.39014	0.999998	928	2	-0.15699	0.37159	0.51544	0.979534	1528	2	-0.15699
RAB11FIP4	4	0.25564	0.39093	0.999998	929	2	-0.37104	0.21313	0.34954	0.947832	1051	1	-0.37104
VDR	4	0.25566	0.39095	0.999998	930	1	-0.0097566	0.75232	0.75932	0.999998	2300	1	-0.0097566
CREB3L4	4	0.25619	0.39147	0.999998	931	2	-0.27949	0.55661	0.6361	0.996237	1920	1	-0.27949
ZNF182	4	0.25619	0.39147	0.999998	932	2	-0.25848	0.91657	0.91667	0.999998	2736	0	-0.25848
TBX6	4	0.25674	0.39212	0.999998	933	2	-0.12841	0.3804	0.52424	0.979534	1560	2	-0.12841
GATAD1	4	0.257	0.39232	0.999998	934	2	-0.29696	0.67969	0.70735	0.999998	2128	1	-0.29696
STRN3	4	0.2573	0.39261	0.999998	935	1	0.10281	0.28637	0.42604	0.958016	1281	1	0.10281
ZIC3	4	0.25862	0.39398	0.999998	936	2	-0.18321	0.14471	0.2782	0.947832	810	1	-0.18321
REV1	4	0.25864	0.394	0.999998	937	2	0.18602	0.066983	0.15362	0.908654	449	2	0.18602
HOXC9	4	0.25864	0.394	0.999998	938	2	-0.29291	0.24153	0.37938	0.949771	1153	1	-0.29291
DMTF1	4	0.25893	0.39429	0.999998	939	2	0.1001	0.065185	0.15014	0.907917	439	2	0.1001
NLRC5	4	0.25893	0.39429	0.999998	940	2	-0.26146	0.75674	0.76288	0.999998	2308	1	-0.26146
CRTC2	4	0.25909	0.39448	0.999998	941	1	0.64259	0.033386	0.086813	0.873851	264	3	0.64259
KAT6B	4	0.25925	0.39462	0.999998	942	2	-0.13306	0.75311	0.75992	0.999998	2301	1	-0.13306
LZTR1	4	0.25972	0.39516	0.999998	943	2	-0.41513	0.12668	0.25899	0.945421	754	1	-0.41513
NonTargeting_Human_0429	1	0.2599	0.25951	0.999998	944	1	-0.53698	0.7401	0.73997	0.999998	2275	0	-0.53698
ZNF470	4	0.26072	0.39629	0.999998	945	1	0.69176	0.017584	0.053783	0.805907	170	3	0.69176
NonTargeting_Human_0052	1	0.26092	0.2605	0.999998	946	1	-0.6044	0.73908	0.73898	0.999998	2273	0	-0.6044
MACF1	4	0.26132	0.39687	0.999998	947	2	-0.30165	0.68348	0.70971	0.999998	2140	1	-0.30165
NonTargeting_Human_0283	1	0.26157	0.26116	0.999998	948	1	-0.53526	0.73843	0.73828	0.999998	2271	0	-0.53526
CHAMP1	4	0.2616	0.39717	0.999998	949	2	-0.2815	0.43204	0.57829	0.988851	1719	1	-0.2815
CRX	4	0.26191	0.39753	0.999998	950	1	-0.07211	0.72213	0.73627	0.999998	2224	1	-0.07211
ZNF250	4	0.26235	0.39794	0.999998	951	1	0.1701	0.15527	0.2894	0.947832	846	2	0.1701
TRIM37	4	0.26278	0.39838	0.999998	952	2	-0.30331	0.090107	0.19613	0.908654	580	1	-0.30331
MSGN1	4	0.2628	0.39841	0.999998	953	2	-0.29952	0.61629	0.66837	0.999998	2023	1	-0.29952
TBX1	4	0.26396	0.39963	0.999998	954	2	-0.31425	0.40235	0.54741	0.985476	1619	1	-0.31425
MTF1	4	0.26398	0.39965	0.999998	955	2	-0.26395	0.46318	0.59198	0.988851	1776	1	-0.26395
GTF2I	4	0.2642	0.39987	0.999998	956	2	-0.37911	0.80274	0.80276	0.999998	2421	1	-0.37911
ZNF239	4	0.26443	0.4001	0.999998	957	1	0.459	0.11374	0.23858	0.939662	689	3	0.459
USF2	4	0.26459	0.40026	0.999998	958	2	-0.056014	0.36235	0.5055	0.979534	1499	2	-0.056014
ZFP82	4	0.26483	0.40052	0.999998	959	2	0.035587	0.19397	0.32986	0.947832	972	2	0.035587
ZNF684	4	0.26532	0.40105	0.999998	960	1	-0.1813	0.35786	0.50066	0.979534	1487	1	-0.1813
NODAL	4	0.26554	0.40126	0.999998	961	2	-0.30489	0.045581	0.11173	0.883405	327	1	-0.30489
ZNF292	4	0.26561	0.40136	0.999998	962	1	0.18533	0.18442	0.31987	0.947832	943	2	0.18533
ZNF91	4	0.26591	0.40164	0.999998	963	1	0.32727	0.048815	0.11808	0.883405	353	2	0.32727
ATF7IP	4	0.26601	0.40175	0.999998	964	2	0.05943	0.20042	0.33627	0.947832	1004	2	0.05943
ING4	4	0.2665	0.40226	0.999998	965	1	0.79932	0.0087261	0.029785	0.792001	84	3	0.79932
NonTargeting_Human_0351	1	0.26651	0.26624	0.999998	966	1	-0.37138	0.73349	0.7332	0.999998	2258	0	-0.37138
RIOK2	4	0.26694	0.40273	0.999998	967	2	-0.3694	0.93271	0.93271	0.999998	2775	0	-0.3694
ATF2	4	0.26694	0.40273	0.999998	968	1	0.19409	0.33607	0.47778	0.971222	1428	2	0.19409
EOMES	4	0.26738	0.40311	0.999998	969	2	-0.37782	0.35357	0.49619	0.976491	1476	1	-0.37782
NonTargeting_Human_0271	1	0.26739	0.2671	0.999998	970	1	-0.52963	0.73261	0.73234	0.999998	2255	0	-0.52963
SETDB2	4	0.26743	0.40318	0.999998	971	2	-0.067053	0.26782	0.40674	0.958016	1226	2	-0.067053
NonTargeting_Human_0245	1	0.26767	0.26737	0.999998	972	1	-0.46264	0.73233	0.73207	0.999998	2253	0	-0.46264
ZHX3	4	0.26798	0.40381	0.999998	973	2	-0.4345	0.42099	0.56673	0.988851	1682	1	-0.4345
NFKBIA	4	0.26822	0.40407	0.999998	974	2	-0.34468	0.95996	0.96026	0.999998	2845	0	-0.34468
ZNF701	4	0.26827	0.40412	0.999998	975	1	0.39358	0.086932	0.19037	0.908654	561	3	0.39358
POU2F1	4	0.26856	0.40445	0.999998	976	1	0.45594	0.10637	0.22542	0.928579	655	3	0.45594
NonTargeting_Human_0374	1	0.26893	0.26864	0.999998	977	1	-0.48541	0.73107	0.73087	0.999998	2250	0	-0.48541
NLRP3	4	0.27003	0.40604	0.999998	978	2	-0.10561	0.68778	0.71246	0.999998	2148	1	-0.10561
TRMT1L	4	0.27019	0.40624	0.999998	979	2	-0.13897	0.67682	0.70525	0.999998	2119	1	-0.13897
ZSCAN16	4	0.27051	0.40661	0.999998	980	2	-0.26886	0.62832	0.67518	0.999998	2044	1	-0.26886
AEBP1	4	0.27051	0.40661	0.999998	981	2	-0.29281	0.52097	0.61865	0.991382	1872	1	-0.29281
NonTargeting_Human_0337	1	0.27089	0.2705	0.999998	982	1	-0.50675	0.72911	0.72884	0.999998	2245	0	-0.50675
KRTAP5-9	4	0.27122	0.40728	0.999998	983	2	-0.21574	0.06415	0.14818	0.907351	434	1	-0.21574
CARD14	4	0.27122	0.40728	0.999998	984	2	-0.28042	0.82389	0.82344	0.999998	2479	0	-0.28042
ZNF609	4	0.27194	0.40812	0.999998	985	2	-0.33713	0.771	0.7747	0.999998	2348	1	-0.33713
TGFB1	4	0.2736	0.40984	0.999998	986	2	0.012324	0.23591	0.37317	0.947832	1132	2	0.012324
ZNF652	4	0.27407	0.41037	0.999998	987	2	-0.29799	0.63396	0.67846	0.999998	2053	1	-0.29799
HIVEP2	4	0.27471	0.41106	0.999998	988	2	-0.10539	0.33656	0.47825	0.971222	1431	2	-0.10539
ZBTB47	4	0.27487	0.41122	0.999998	989	2	-0.050278	0.17285	0.30772	0.947832	895	2	-0.050278
TAB1	4	0.27511	0.41146	0.999998	990	2	-0.313	0.95462	0.95484	0.999998	2831	0	-0.313
PURA	4	0.27511	0.41146	0.999998	991	2	-0.09931	0.15296	0.28693	0.947832	840	2	-0.09931
PQBP1	4	0.27532	0.41169	0.999998	992	1	-0.074296	0.91784	0.9179	0.999998	2742	0	-0.074296
ZNF780A	4	0.27558	0.41193	0.999998	993	2	-0.38959	0.45591	0.5888	0.988851	1763	1	-0.38959
TAF9B	4	0.27614	0.41249	0.999998	994	2	0.25284	0.023308	0.065995	0.851839	202	2	0.25284
CNOT8	4	0.27619	0.41256	0.999998	995	2	0.13249	0.05129	0.12299	0.883405	366	2	0.13249
NonTargeting_Human_0290	1	0.27675	0.27633	0.999998	996	1	-0.54557	0.72325	0.72319	0.999998	2228	0	-0.54557
HOXA1	4	0.27678	0.41319	0.999998	997	1	0.37206	0.025641	0.070988	0.85511	213	2	0.37206
PAX8	4	0.27685	0.41325	0.999998	998	2	-0.33144	0.40285	0.54791	0.985476	1621	1	-0.33144
KLF8	4	0.27707	0.41345	0.999998	999	1	-0.095631	0.28521	0.42486	0.958016	1279	1	-0.095631
ID1	4	0.27757	0.41393	0.999998	1000	2	-0.26832	0.85382	0.85342	0.999998	2570	0	-0.26832
EID2	4	0.27773	0.41407	0.999998	1001	2	-0.34569	0.66681	0.69879	0.999998	2103	1	-0.34569
ZNF439	4	0.27795	0.41429	0.999998	1002	1	0.12413	0.3098	0.45076	0.964415	1348	2	0.12413
FZD2	4	0.27828	0.41466	0.999998	1003	2	0.019731	0.19484	0.33079	0.947832	979	2	0.019731
ZNF264	4	0.27828	0.41466	0.999998	1004	2	-0.23871	0.89923	0.89881	0.999998	2690	0	-0.23871
NonTargeting_Human_0239	1	0.27852	0.27805	0.999998	1005	1	-0.45692	0.72148	0.72128	0.999998	2222	0	-0.45692
ZNF777	4	0.27853	0.41495	0.999998	1006	1	0.34321	0.11627	0.24291	0.944044	702	3	0.34321
ZNF117	4	0.27916	0.41566	0.999998	1007	2	-0.21393	0.79446	0.7951	0.999998	2399	1	-0.21393
NonTargeting_Human_0324	1	0.27927	0.27873	0.999998	1008	1	-0.55912	0.72073	0.7205	0.999998	2221	0	-0.55912
POU3F1	4	0.28042	0.417	0.999998	1009	2	0.14949	0.048188	0.11686	0.883405	344	2	0.14949
OTX1	4	0.28043	0.41702	0.999998	1010	2	-0.27642	0.74838	0.75625	0.999998	2292	1	-0.27642
ZNF716	4	0.28086	0.41752	0.999998	1011	1	0.076381	0.27502	0.41432	0.958016	1246	2	0.076381
ZNF599	4	0.28099	0.4177	0.999998	1012	2	-0.20349	0.61738	0.66902	0.999998	2024	1	-0.20349
OLIG3	4	0.28115	0.41788	0.999998	1013	1	0.58002	0.050084	0.12064	0.883405	359	2	0.58002
PREX2	4	0.28144	0.41818	0.999998	1014	1	0.71691	0.01482	0.047905	0.792001	149	3	0.71691
ZNF296	4	0.28171	0.41848	0.999998	1015	2	-0.036707	0.14637	0.28	0.947832	815	2	-0.036707
DDR2	4	0.28188	0.41863	0.999998	1016	1	0.1493	0.15358	0.2875	0.947832	842	2	0.1493
HMGXB3	4	0.28304	0.41982	0.999998	1017	2	-0.14754	0.69981	0.7206	0.999998	2172	1	-0.14754
BHLHA9	4	0.28304	0.41982	0.999998	1018	1	-0.10512	0.15	0.28372	0.947832	829	1	-0.10512
SSBP2	4	0.28314	0.41994	0.999998	1019	2	-0.18563	0.54196	0.62878	0.993382	1902	1	-0.18563
ZNF521	4	0.28346	0.42029	0.999998	1020	2	-0.1546	0.40683	0.55195	0.988227	1634	2	-0.1546
TRIM21	4	0.2837	0.42053	0.999998	1021	2	-0.29865	0.68008	0.70763	0.999998	2130	1	-0.29865
NonTargeting_Human_0412	1	0.28383	0.28314	0.999998	1022	1	-0.36459	0.71617	0.71588	0.999998	2211	0	-0.36459
LHX6	4	0.28434	0.42121	0.999998	1023	1	0.13534	0.048456	0.11741	0.883405	349	2	0.13534
NOTCH3	4	0.28498	0.42189	0.999998	1024	2	-0.29428	0.73281	0.74428	0.999998	2256	1	-0.29428
GRHL1	4	0.28498	0.42189	0.999998	1025	2	-0.22283	0.84491	0.8446	0.999998	2541	0	-0.22283
PLAGL2	4	0.2857	0.42263	0.999998	1026	2	-0.28106	0.74358	0.7524	0.999998	2280	1	-0.28106
ZNF285	4	0.28594	0.42289	0.999998	1027	1	0.031808	0.43314	0.57896	0.988851	1723	1	0.031808
NCOA7	4	0.28602	0.42298	0.999998	1028	2	-0.36927	0.98341	0.98384	0.999998	2937	0	-0.36927
KAT2A	4	0.28652	0.42346	0.999998	1029	2	-0.39216	0.57573	0.64593	0.996237	1949	1	-0.39216
FAM200B	4	0.28652	0.42346	0.999998	1030	2	-0.22227	0.85705	0.85654	0.999998	2579	0	-0.22227
ARID5A	4	0.28695	0.4239	0.999998	1031	1	0.30733	0.077548	0.17328	0.908654	508	2	0.30733
TCF7	4	0.2873	0.42426	0.999998	1032	2	-0.045942	0.2129	0.34932	0.947832	1050	2	-0.045942
FOXC1	4	0.28738	0.42435	0.999998	1033	2	-0.1232	0.38157	0.52551	0.979534	1562	1	-0.1232
TBX18	4	0.28782	0.4248	0.999998	1034	1	-0.21806	0.30782	0.44879	0.964415	1342	1	-0.21806
CREB3L2	4	0.2881	0.4251	0.999998	1035	2	-0.10565	0.050249	0.12101	0.883405	361	2	-0.10565
NonTargeting_Human_0335	1	0.28826	0.28765	0.999998	1036	1	-0.47984	0.71174	0.71133	0.999998	2202	0	-0.47984
TRIM26	4	0.28842	0.42552	0.999998	1037	2	-0.34911	0.894	0.89347	0.999998	2677	0	-0.34911
NonTargeting_Human_0043	1	0.28858	0.28797	0.999998	1038	1	-0.42827	0.71142	0.71099	0.999998	2200	0	-0.42827
ALK	4	0.28897	0.42615	0.999998	1039	1	0.39789	0.014153	0.046093	0.792001	142	2	0.39789
IRF5	4	0.28984	0.42706	0.999998	1040	1	0.59294	0.036387	0.09302	0.873851	281	3	0.59294
DMRT3	4	0.2901	0.42736	0.999998	1041	2	-0.017171	0.30758	0.44853	0.964415	1341	2	-0.017171
NonTargeting_Human_0451	1	0.2904	0.28968	0.999998	1042	1	-0.51928	0.7096	0.70919	0.999998	2193	0	-0.51928
BCLAF1	4	0.2905	0.42779	0.999998	1043	2	-0.20711	0.60081	0.65963	0.99724	2001	1	-0.20711
TCF23	4	0.29066	0.42791	0.999998	1044	2	-0.362	0.17865	0.31365	0.947832	918	1	-0.362
ATF4	4	0.2907	0.42795	0.999998	1045	1	-0.15108	0.39803	0.54268	0.982441	1607	1	-0.15108
NonTargeting_Human_0457	1	0.29105	0.29031	0.999998	1046	1	-0.46018	0.70895	0.70845	0.999998	2192	0	-0.46018
FER	4	0.29211	0.42945	0.999998	1047	2	-0.019964	0.26349	0.40234	0.958016	1209	2	-0.019964
NonTargeting_Human_0011	1	0.29212	0.29139	0.999998	1048	1	-0.4135	0.70788	0.7074	0.999998	2191	0	-0.4135
RELB	4	0.29214	0.42947	0.999998	1049	1	0.55275	0.08586	0.18854	0.908654	553	2	0.55275
SKOR1	4	0.29271	0.43014	0.999998	1050	1	0.52973	0.033916	0.087818	0.873851	266	3	0.52973
CERS4	4	0.29271	0.43014	0.999998	1051	1	0.17414	0.42222	0.56801	0.988851	1687	2	0.17414
ZNF79	4	0.29329	0.43074	0.999998	1052	1	0.45147	0.074995	0.16842	0.908654	490	3	0.45147
RPS27A	4	0.29339	0.43084	0.999998	1053	2	-0.088922	0.53947	0.62754	0.993382	1898	1	-0.088922
ARID2	4	0.29386	0.43137	0.999998	1054	2	-0.16782	0.37124	0.5151	0.979534	1527	1	-0.16782
ZKSCAN2	4	0.29429	0.43183	0.999998	1055	2	0.047956	0.12224	0.25312	0.944044	732	2	0.047956
CBL	4	0.29429	0.43183	0.999998	1056	1	0.31703	0.11662	0.24355	0.944044	705	2	0.31703
SOX17	4	0.29459	0.43217	0.999998	1057	2	-0.13737	0.42923	0.57528	0.988851	1709	1	-0.13737
BNC2	4	0.29558	0.43325	0.999998	1058	1	0.1948	0.014266	0.046454	0.792001	144	1	0.1948
ZFP57	4	0.29564	0.4333	0.999998	1059	2	-0.14299	0.68008	0.70763	0.999998	2129	1	-0.14299
MKL1	4	0.2958	0.43348	0.999998	1060	2	-0.26248	0.82915	0.82877	0.999998	2494	0	-0.26248
MAPK8	4	0.2962	0.43395	0.999998	1061	2	-0.24915	0.8002	0.80035	0.999998	2414	1	-0.24915
APC2	4	0.29652	0.43434	0.999998	1062	2	-0.13214	0.25819	0.39677	0.958016	1197	1	-0.13214
PARP1	4	0.29652	0.43434	0.999998	1063	2	-0.28193	0.72511	0.73849	0.999998	2234	1	-0.28193
HSF2	4	0.29716	0.43494	0.999998	1064	1	0.080511	0.53623	0.62607	0.993382	1894	1	0.080511
ZMYM4	4	0.29716	0.43494	0.999998	1065	1	-0.17994	0.028196	0.076428	0.85511	230	1	-0.17994
POU6F2	4	0.29816	0.43615	0.999998	1066	2	-0.38538	0.88397	0.88324	0.999998	2646	0	-0.38538
ZNF281	4	0.29846	0.43645	0.999998	1067	2	0.063572	0.16767	0.30238	0.947832	882	2	0.063572
WT1	4	0.29846	0.43645	0.999998	1068	2	-0.15657	0.11925	0.24795	0.944044	717	1	-0.15657
DDB2	4	0.29846	0.43645	0.999998	1069	2	-0.23338	0.79508	0.7956	0.999998	2400	1	-0.23338
ZBTB1	4	0.29858	0.43656	0.999998	1070	1	0.18541	0.36953	0.51314	0.979534	1520	1	0.18541
ZSCAN32	4	0.29894	0.43702	0.999998	1071	2	-0.32413	0.9642	0.96446	0.999998	2861	0	-0.32413
ZNF565	4	0.29901	0.43714	0.999998	1072	1	0.074949	0.34872	0.49111	0.973743	1463	2	0.074949
ZNF43	4	0.29942	0.43755	0.999998	1073	2	-0.25876	0.78415	0.78608	0.999998	2378	1	-0.25876
PURB	4	0.29958	0.4377	0.999998	1074	1	0.77236	0.0078933	0.027117	0.792001	76	3	0.77236
NonTargeting_Human_0078	1	0.29971	0.29915	0.999998	1075	1	-0.50941	0.70029	0.70013	0.999998	2175	0	-0.50941
PAX1	4	0.29974	0.4379	0.999998	1076	2	-0.17608	0.75816	0.76407	0.999998	2315	1	-0.17608
NonTargeting_Human_0394	1	0.29994	0.29941	0.999998	1077	1	-0.38179	0.70006	0.69992	0.999998	2174	0	-0.38179
CAT	4	0.3003	0.43848	0.999998	1078	1	0.15447	0.16285	0.29729	0.947832	866	2	0.15447
SOX6	4	0.3003	0.43848	0.999998	1079	1	-0.00085044	0.82661	0.82618	0.999998	2488	0	-0.00085044
NonTargeting_Human_0107	1	0.30078	0.30024	0.999998	1080	1	-0.3778	0.69922	0.6991	0.999998	2170	0	-0.3778
SIX2	4	0.30128	0.43954	0.999998	1081	2	-0.37742	0.57807	0.6471	0.996237	1953	1	-0.37742
HEY1	4	0.30144	0.43968	0.999998	1082	2	-0.3488	0.55964	0.63768	0.996237	1921	1	-0.3488
PRDM11	4	0.30176	0.44006	0.999998	1083	2	-0.084182	0.84273	0.84246	0.999998	2534	0	-0.084182
NKX2-3	4	0.30241	0.44081	0.999998	1084	2	-0.22731	0.10939	0.23101	0.936212	668	1	-0.22731
NonTargeting_Human_0497	1	0.30251	0.30195	0.999998	1085	1	-0.41158	0.69749	0.69734	0.999998	2167	0	-0.41158
PRKCQ	4	0.303	0.4414	0.999998	1086	1	0.047057	0.68285	0.70923	0.999998	2137	1	0.047057
PARK7	4	0.30328	0.44168	0.999998	1087	1	0.086265	0.33181	0.47348	0.968621	1416	2	0.086265
ASCL2	4	0.30385	0.44232	0.999998	1088	1	0.43488	0.07355	0.16572	0.908654	479	3	0.43488
NCOR2	4	0.30418	0.44269	0.999998	1089	2	-0.21596	0.57983	0.64809	0.996237	1957	1	-0.21596
ZNF428	4	0.30428	0.44279	0.999998	1090	1	0.014322	0.71898	0.73403	0.999998	2218	1	0.014322
ZNF713	4	0.30428	0.44279	0.999998	1091	2	-0.14347	0.70477	0.72415	0.999998	2185	1	-0.14347
NonTargeting_Human_0097	1	0.30521	0.30461	0.999998	1092	1	-0.36036	0.69479	0.69465	0.999998	2162	0	-0.36036
BARX2	4	0.30531	0.44382	0.999998	1093	2	-0.28081	0.89032	0.88964	0.999998	2666	0	-0.28081
NonTargeting_Human_0307	1	0.30581	0.30514	0.999998	1094	1	-0.47876	0.69419	0.69405	0.999998	2161	0	-0.47876
TFCP2	4	0.30596	0.44449	0.999998	1095	2	0.015067	0.22693	0.36408	0.947832	1096	2	0.015067
NonTargeting_Human_0447	1	0.306	0.30535	0.999998	1096	1	-0.32233	0.694	0.69384	0.999998	2159	0	-0.32233
ONECUT1	4	0.30701	0.44568	0.999998	1097	2	0.028673	0.26286	0.40167	0.958016	1206	2	0.028673
HES5	4	0.30725	0.44592	0.999998	1098	2	-0.12468	0.70004	0.72079	0.999998	2173	1	-0.12468
EVX1	4	0.30754	0.44623	0.999998	1099	2	-0.075481	0.83019	0.82982	0.999998	2499	0	-0.075481
ZNF320	4	0.30758	0.44628	0.999998	1100	2	-0.0047897	0.23603	0.37333	0.947832	1134	2	-0.0047897
SSB	4	0.3081	0.44684	0.999998	1101	1	-0.037798	0.58803	0.65266	0.996237	1972	1	-0.037798
CEBPB	4	0.30903	0.44773	0.999998	1102	2	-0.056734	0.83117	0.83086	0.999998	2503	0	-0.056734
ESR1	4	0.30919	0.44794	0.999998	1103	2	-0.07356	0.84761	0.84746	0.999998	2551	0	-0.07356
ZBTB26	4	0.30923	0.44798	0.999998	1104	1	0.23921	0.12381	0.25573	0.944241	743	2	0.23921
ZBED1	4	0.30952	0.44825	0.999998	1105	2	-0.20466	0.46958	0.5948	0.988851	1788	1	-0.20466
ONECUT2	4	0.30952	0.44825	0.999998	1106	2	-0.039535	0.34492	0.48714	0.973004	1454	2	-0.039535
MNX1	4	0.30952	0.44825	0.999998	1107	2	-0.18812	0.56155	0.63862	0.996237	1925	1	-0.18812
UBE2V1	4	0.31009	0.44892	0.999998	1108	2	-0.17273	0.50688	0.61191	0.990823	1847	1	-0.17273
PBX1	4	0.31009	0.44892	0.999998	1109	2	-0.35341	0.9445	0.94452	0.999998	2804	0	-0.35341
LHX3	4	0.31064	0.44943	0.999998	1110	1	0.10467	0.85089	0.85053	0.999998	2563	0	0.10467
ZNF251	4	0.31092	0.44967	0.999998	1111	2	-0.39654	0.96032	0.96063	0.999998	2846	0	-0.39654
TLE6	4	0.3112	0.44995	0.999998	1112	1	0.13433	0.81035	0.80994	0.999998	2441	1	0.13433
PRDM7	4	0.31138	0.45011	0.999998	1113	2	-0.24807	0.43956	0.58178	0.988851	1735	1	-0.24807
NonTargeting_Human_0482	1	0.31163	0.31088	0.999998	1114	1	-0.38215	0.68837	0.68821	0.999998	2152	0	-0.38215
TLR2	4	0.31177	0.4505	0.999998	1115	1	0.22228	0.40749	0.55256	0.988229	1635	2	0.22228
ZNF615	4	0.31177	0.4505	0.999998	1116	1	0.11586	0.27824	0.41748	0.958016	1254	2	0.11586
MET	4	0.31179	0.45051	0.999998	1117	2	-0.10821	0.4864	0.60225	0.988851	1806	1	-0.10821
SALL4	4	0.31252	0.45123	0.999998	1118	2	-0.14357	0.59969	0.65901	0.996878	2000	1	-0.14357
TGIF2LX	4	0.313	0.45175	0.999998	1119	2	-0.25609	0.77303	0.77643	0.999998	2350	1	-0.25609
NonTargeting_Human_0241	1	0.3134	0.31273	0.999998	1120	1	-0.40233	0.6866	0.68646	0.999998	2146	0	-0.40233
NAB2	4	0.31346	0.45223	0.999998	1121	2	-0.10605	0.73024	0.74234	0.999998	2248	1	-0.10605
ZNF705D	4	0.31388	0.45265	0.999998	1122	1	-0.17251	0.27751	0.41675	0.958016	1252	1	-0.17251
TGIF2LY	4	0.31438	0.45318	0.999998	1123	2	-0.28469	0.20391	0.34006	0.947832	1014	1	-0.28469
ZFAND5	4	0.31463	0.45347	0.999998	1124	2	-0.18416	0.84403	0.84375	0.999998	2540	0	-0.18416
ZNF879	4	0.31463	0.45347	0.999998	1125	2	-0.26063	0.85805	0.8575	0.999998	2582	0	-0.26063
ZNF7	4	0.31519	0.45402	0.999998	1126	2	0.12413	0.17384	0.30871	0.947832	899	2	0.12413
TICAM1	4	0.31552	0.45434	0.999998	1127	2	-0.050451	0.29544	0.43564	0.958016	1310	2	-0.050451
ZNF44	4	0.31552	0.45434	0.999998	1128	2	-0.30392	0.77951	0.78186	0.999998	2365	1	-0.30392
PPARGC1A	4	0.31584	0.45465	0.999998	1129	2	-0.23414	0.62405	0.67277	0.999998	2034	1	-0.23414
LYL1	4	0.31598	0.45476	0.999998	1130	2	-0.028328	0.18586	0.32141	0.947832	952	2	-0.028328
IKZF5	4	0.31598	0.45476	0.999998	1131	1	-0.059728	0.61775	0.66919	0.999998	2025	1	-0.059728
PRDM12	4	0.31601	0.45478	0.999998	1132	2	-0.013527	0.050966	0.12236	0.883405	364	2	-0.013527
IL1RAP	4	0.31641	0.45525	0.999998	1133	2	-0.39513	0.0016754	0.006093	0.714521	21	1	-0.39513
IKZF4	4	0.31641	0.45525	0.999998	1134	2	-0.29592	0.16214	0.29662	0.947832	865	1	-0.29592
SCML4	4	0.31666	0.45557	0.999998	1135	2	0.034936	0.01316	0.043193	0.792001	132	2	0.034936
FOXB2	4	0.31682	0.45573	0.999998	1136	2	-0.38004	0.63291	0.67782	0.999998	2050	1	-0.38004
NonTargeting_Human_0038	1	0.31689	0.3163	0.999998	1137	1	-0.37922	0.68311	0.68291	0.999998	2139	0	-0.37922
ZNF556	4	0.31706	0.45597	0.999998	1138	2	0.12474	0.093161	0.20159	0.911737	595	2	0.12474
PLEK	4	0.31706	0.45597	0.999998	1139	2	-0.20468	0.66204	0.69574	0.999998	2098	1	-0.20468
NonTargeting_Human_0443	1	0.31848	0.3179	0.999998	1140	1	-0.34665	0.68152	0.68129	0.999998	2134	0	-0.34665
TRAFD1	4	0.31864	0.45764	0.999998	1141	1	-0.058708	0.71326	0.72998	0.999998	2206	1	-0.058708
ZFP36	4	0.31864	0.45764	0.999998	1142	1	0.27499	0.28562	0.42527	0.958016	1280	2	0.27499
ZNF75A	4	0.31934	0.45832	0.999998	1143	2	-0.13481	0.5808	0.64867	0.996237	1960	1	-0.13481
ZNF768	4	0.32048	0.45952	0.999998	1144	2	-0.26138	0.43835	0.58124	0.988851	1734	1	-0.26138
NonTargeting_Human_0063	1	0.32053	0.32005	0.999998	1145	1	-0.32257	0.67947	0.67912	0.999998	2127	0	-0.32257
ZNF501	4	0.32059	0.45964	0.999998	1146	1	0.28315	0.1084	0.22912	0.933283	664	3	0.28315
CPEB1	4	0.32059	0.45964	0.999998	1147	1	0.053964	0.7988	0.7991	0.999998	2411	1	0.053964
NonTargeting_Human_0096	1	0.32071	0.32028	0.999998	1148	1	-0.46003	0.67929	0.67892	0.999998	2126	0	-0.46003
ZNF619	4	0.32121	0.4603	0.999998	1149	2	-0.23949	0.89302	0.89245	0.999998	2675	0	-0.23949
NR1D2	4	0.32154	0.4607	0.999998	1150	2	0.041969	0.21981	0.35661	0.947832	1075	2	0.041969
NonTargeting_Human_0259	1	0.32206	0.32165	0.999998	1151	1	-0.41419	0.67794	0.67763	0.999998	2123	0	-0.41419
ZNF784	4	0.32212	0.46135	0.999998	1152	1	0.021796	0.51936	0.61781	0.991079	1870	1	0.021796
NonTargeting_Human_0411	1	0.32258	0.32221	0.999998	1153	1	-0.3759	0.67742	0.67715	0.999998	2121	0	-0.3759
KLF3	4	0.32296	0.46224	0.999998	1154	1	0.28229	0.16549	0.30004	0.947832	876	2	0.28229
ALX4	4	0.32308	0.46236	0.999998	1155	2	0.1514	0.096664	0.20798	0.913689	612	2	0.1514
GEN1	4	0.32333	0.46266	0.999998	1156	2	-0.34729	0.32421	0.46557	0.965962	1391	1	-0.34729
ZIC5	4	0.32365	0.46296	0.999998	1157	2	-0.33539	0.46784	0.59405	0.988851	1784	1	-0.33539
NonTargeting_Human_0134	1	0.32374	0.32344	0.999998	1158	1	-0.36586	0.67626	0.67599	0.999998	2115	0	-0.36586
MALT1	4	0.32379	0.46315	0.999998	1159	1	-0.22334	0.94	0.94014	0.999998	2793	0	-0.22334
CMKLR1	4	0.32463	0.46413	0.999998	1160	2	0.19642	0.073776	0.16618	0.908654	482	2	0.19642
THAP5	4	0.3249	0.46444	0.999998	1161	1	-0.097802	0.81115	0.81071	0.999998	2445	1	-0.097802
PURG	4	0.32496	0.46452	0.999998	1162	2	-0.33611	0.15887	0.29316	0.947832	855	1	-0.33611
HDAC5	4	0.32528	0.46484	0.999998	1163	2	-0.36524	0.54908	0.63236	0.993539	1913	1	-0.36524
TBX3	4	0.32528	0.46484	0.999998	1164	2	-0.28889	0.86465	0.86401	0.999998	2598	0	-0.28889
ADNP	4	0.32546	0.46501	0.999998	1165	1	-0.089784	0.85316	0.85278	0.999998	2568	0	-0.089784
DRGX	4	0.32574	0.46529	0.999998	1166	1	0.17925	0.12237	0.2533	0.944044	734	2	0.17925
NTRK1	4	0.32643	0.46601	0.999998	1167	1	0.045343	0.74021	0.74974	0.999998	2276	1	0.045343
GPBP1L1	4	0.32643	0.46601	0.999998	1168	1	0.063953	0.34631	0.48858	0.973743	1455	2	0.063953
NonTargeting_Human_0082	1	0.32649	0.32627	0.999998	1169	1	-0.33529	0.67351	0.67322	0.999998	2112	0	-0.33529
SOX14	4	0.3274	0.46703	0.999998	1170	2	-0.18409	0.4539	0.58788	0.988851	1757	1	-0.18409
USF1	4	0.32765	0.4673	0.999998	1171	2	-0.29197	0.90916	0.90872	0.999998	2713	0	-0.29197
ZMAT3	4	0.32765	0.4673	0.999998	1172	2	-0.17178	0.63676	0.68016	0.999998	2054	1	-0.17178
ONECUT3	4	0.32765	0.4673	0.999998	1173	2	-0.38517	0.90284	0.90235	0.999998	2699	0	-0.38517
RORA	4	0.32823	0.46783	0.999998	1174	2	0.1104	0.15686	0.29108	0.947832	851	2	0.1104
ZNF639	4	0.32838	0.46801	0.999998	1175	2	-0.25216	0.83583	0.83546	0.999998	2517	0	-0.25216
INF2	4	0.32879	0.46848	0.999998	1176	2	-0.070517	0.37704	0.52098	0.979534	1548	2	-0.070517
CYTL1	4	0.32879	0.46848	0.999998	1177	2	-0.3126	0.92038	0.92052	0.999998	2748	0	-0.3126
NonTargeting_Human_0403	1	0.32905	0.32873	0.999998	1178	1	-0.4036	0.67095	0.67074	0.999998	2109	0	-0.4036
HOXD3	4	0.32906	0.46872	0.999998	1179	1	-0.020668	0.14438	0.27788	0.947832	809	1	-0.020668
HAVCR2	4	0.32933	0.46905	0.999998	1180	1	0.10443	0.67498	0.70413	0.999998	2114	1	0.10443
KIAA1549	4	0.32961	0.46933	0.999998	1181	1	0.29771	0.13715	0.27009	0.947832	784	2	0.29771
RARG	4	0.33034	0.47019	0.999998	1182	2	-0.24784	0.022349	0.063958	0.847495	197	1	-0.24784
SPDEF	4	0.33071	0.47057	0.999998	1183	2	-0.3173	0.93313	0.93314	0.999998	2777	0	-0.3173
AHRR	4	0.33075	0.47063	0.999998	1184	2	-0.0086743	0.028561	0.077211	0.85511	234	2	-0.0086743
TUB	4	0.33108	0.47093	0.999998	1185	2	-0.14827	0.21126	0.34772	0.947832	1044	1	-0.14827
HOXC11	4	0.33181	0.47172	0.999998	1186	2	-0.29073	0.54248	0.62906	0.993382	1904	1	-0.29073
COMMD7	4	0.33214	0.47206	0.999998	1187	2	-0.28791	0.90879	0.90837	0.999998	2712	0	-0.28791
RBPJ	4	0.33291	0.4729	0.999998	1188	1	0.26336	0.24467	0.38275	0.949771	1162	2	0.26336
HOOK2	4	0.33296	0.47294	0.999998	1189	2	-0.13501	0.86361	0.86303	0.999998	2595	0	-0.13501
RORB	4	0.33312	0.47308	0.999998	1190	2	-0.22934	0.68778	0.71246	0.999998	2149	1	-0.22934
EBF4	4	0.33337	0.47328	0.999998	1191	2	-0.052032	0.53843	0.6271	0.993382	1897	1	-0.052032
SMARCC2	4	0.33346	0.4734	0.999998	1192	1	-0.19469	0.96262	0.96299	0.999998	2853	0	-0.19469
COMMD6	4	0.33369	0.47365	0.999998	1193	2	-0.15467	0.1128	0.23701	0.939662	681	1	-0.15467
ZNF681	4	0.33374	0.47371	0.999998	1194	1	-0.086626	0.74385	0.75265	0.999998	2282	1	-0.086626
SMARCA4	4	0.33402	0.47395	0.999998	1195	2	-0.20288	0.37177	0.51564	0.979534	1529	1	-0.20288
KCNIP3	4	0.33402	0.47395	0.999998	1196	2	-0.096703	0.2353	0.37254	0.947832	1130	2	-0.096703
PAX3	4	0.33429	0.4742	0.999998	1197	1	0.41985	0.16431	0.29874	0.947832	870	2	0.41985
IZUMO2	4	0.33443	0.47435	0.999998	1198	2	-0.087996	0.79383	0.79452	0.999998	2395	1	-0.087996
ZNF98	4	0.33443	0.47435	0.999998	1199	2	-0.31759	0.78714	0.78871	0.999998	2384	1	-0.31759
ZNF454	4	0.33484	0.47481	0.999998	1200	2	-0.032066	0.3332	0.47487	0.969938	1420	2	-0.032066
TRAF4	4	0.33508	0.47506	0.999998	1201	2	-0.10725	0.3901	0.53432	0.979534	1587	1	-0.10725
USP7	4	0.33541	0.47545	0.999998	1202	2	-0.31191	0.95728	0.95756	0.999998	2835	0	-0.31191
HIC2	4	0.33566	0.47569	0.999998	1203	1	0.10074	0.42454	0.57032	0.988851	1693	2	0.10074
IRF4	4	0.33574	0.47578	0.999998	1204	2	-0.1401	0.66353	0.69669	0.999998	2100	1	-0.1401
INSM2	4	0.33634	0.47638	0.999998	1205	1	0.11057	0.15952	0.29381	0.947832	858	1	0.11057
SIM2	4	0.33634	0.47638	0.999998	1206	1	0.01507	0.67305	0.7028	0.999998	2111	1	0.01507
RNF41	4	0.33639	0.47643	0.999998	1207	2	-0.13024	0.64591	0.68562	0.999998	2069	1	-0.13024
FOXA1	4	0.33721	0.47737	0.999998	1208	2	-0.29523	0.30895	0.44983	0.964415	1344	1	-0.29523
ZC3H7B	4	0.33812	0.47835	0.999998	1209	1	0.33786	0.19508	0.33101	0.947832	980	2	0.33786
BIN1	4	0.33836	0.47864	0.999998	1210	2	0.13903	0.19807	0.33406	0.947832	993	2	0.13903
PRMT2	4	0.33901	0.47927	0.999998	1211	2	-0.1383	0.55499	0.63529	0.996237	1917	1	-0.1383
ZNF783	4	0.34017	0.48053	0.999998	1212	1	0.48683	0.066757	0.15315	0.908654	448	3	0.48683
ZCCHC11	4	0.34057	0.48096	0.999998	1213	2	-0.34291	0.93717	0.93734	0.999998	2789	0	-0.34291
NonTargeting_Human_0119	1	0.34083	0.3409	0.999998	1214	0	-0.32868	0.65917	0.65907	0.996878	2092	0	-0.32868
LRP6	4	0.34098	0.48141	0.999998	1215	2	-0.28617	0.48141	0.59988	0.988851	1798	1	-0.28617
GPATCH8	4	0.34098	0.48141	0.999998	1216	2	-0.3414	0.32767	0.46918	0.966496	1404	1	-0.3414
SMAD1	4	0.3414	0.48184	0.999998	1217	1	0.21821	0.12604	0.25827	0.944549	752	2	0.21821
NonTargeting_Human_0332	1	0.34209	0.34221	0.999998	1218	0	-0.40154	0.65791	0.65792	0.996357	2088	0	-0.40154
PRNP	4	0.34278	0.48332	0.999998	1219	2	-0.25283	0.93621	0.93636	0.999998	2786	0	-0.25283
DMRTB1	4	0.34278	0.48332	0.999998	1220	2	-0.31856	0.95528	0.95553	0.999998	2832	0	-0.31856
NonTargeting_Human_0285	1	0.34279	0.34297	0.999998	1221	0	-0.37062	0.65721	0.65726	0.996357	2085	0	-0.37062
C20ORF194	4	0.34303	0.48352	0.999998	1222	1	0.17629	0.23496	0.3722	0.947832	1127	2	0.17629
NonTargeting_Human_0048	1	0.34316	0.34338	0.999998	1223	0	-0.33561	0.65684	0.6569	0.996357	2084	0	-0.33561
TBL1Y	4	0.3433	0.48379	0.999998	1224	1	0.18445	0.17448	0.30934	0.947832	906	2	0.18445
PRDM15	4	0.34336	0.48387	0.999998	1225	2	-0.13558	0.42494	0.57073	0.988851	1694	1	-0.13558
LGALS9	4	0.34439	0.48498	0.999998	1226	1	-0.029153	0.598	0.65808	0.996357	1998	1	-0.029153
FOXN4	4	0.34459	0.48521	0.999998	1227	2	-0.037517	0.71384	0.73047	0.999998	2207	1	-0.037517
NEUROD4	4	0.34574	0.4865	0.999998	1228	2	-0.31407	0.13406	0.26694	0.947832	776	1	-0.31407
ZBTB37	4	0.34623	0.48704	0.999998	1229	2	-0.2474	0.71508	0.73128	0.999998	2208	1	-0.2474
RELN	4	0.34629	0.48709	0.999998	1230	1	0.24368	0.38556	0.52964	0.979534	1572	2	0.24368
ZNF764	4	0.34656	0.48737	0.999998	1231	2	-0.28729	0.39561	0.54013	0.981794	1601	1	-0.28729
NonTargeting_Human_0456	1	0.34684	0.34679	0.999998	1232	0	-0.32976	0.65316	0.65313	0.996237	2078	0	-0.32976
NonTargeting_Human_0115	1	0.34684	0.34679	0.999998	1233	0	-0.32976	0.65316	0.65313	0.996237	2079	0	-0.32976
ZSCAN9	4	0.34705	0.48793	0.999998	1234	2	0.078548	0.19998	0.33584	0.947832	1003	2	0.078548
ZSCAN23	4	0.3475	0.48842	0.999998	1235	1	0.28364	0.19239	0.32815	0.947832	968	2	0.28364
MED24	4	0.34779	0.48874	0.999998	1236	2	-0.22109	0.68583	0.71126	0.999998	2144	1	-0.22109
MYCN	4	0.34791	0.48887	0.999998	1237	1	0.39215	0.08197	0.18152	0.908654	533	2	0.39215
AR	4	0.34832	0.48925	0.999998	1238	1	0.42814	0.074928	0.16832	0.908654	489	3	0.42814
NonTargeting_Human_0483	1	0.34837	0.3483	0.999998	1239	0	-0.35633	0.65163	0.65161	0.996237	2075	0	-0.35633
CTCFL	4	0.34872	0.48968	0.999998	1240	1	-0.24823	0.88181	0.88128	0.999998	2637	0	-0.24823
HMBOX1	4	0.34886	0.48986	0.999998	1241	2	-0.14419	0.59289	0.65534	0.996357	1986	1	-0.14419
PAX2	4	0.34919	0.49022	0.999998	1242	2	-0.043301	0.7916	0.79261	0.999998	2390	1	-0.043301
NonTargeting_Human_0449	1	0.34954	0.34943	0.999998	1243	0	-0.25104	0.65046	0.6505	0.996237	2074	0	-0.25104
PEG3	4	0.34967	0.49074	0.999998	1244	1	-0.20589	0.063796	0.14753	0.907351	431	1	-0.20589
CIR1	4	0.34967	0.49074	0.999998	1245	1	-0.057542	0.90598	0.90553	0.999998	2707	0	-0.057542
PROP1	4	0.34984	0.49093	0.999998	1246	2	-0.065554	0.71179	0.72889	0.999998	2204	1	-0.065554
ZSCAN1	4	0.35047	0.49162	0.999998	1247	1	-0.10289	0.92138	0.92149	0.999998	2750	0	-0.10289
ZNF662	4	0.35083	0.49195	0.999998	1248	2	-0.30352	0.95378	0.95396	0.999998	2828	0	-0.30352
WWOX	4	0.35115	0.4923	0.999998	1249	1	0.0064189	0.50082	0.60905	0.98995	1837	1	0.0064189
NKX3-2	4	0.35132	0.49252	0.999998	1250	2	-0.12376	0.58563	0.65129	0.996237	1967	1	-0.12376
SIK1	4	0.35196	0.49315	0.999998	1251	1	0.12147	0.41362	0.5591	0.988851	1655	2	0.12147
ZNF32	4	0.35222	0.49347	0.999998	1252	1	-0.0046103	0.33497	0.47664	0.971036	1422	1	-0.0046103
SLC4A10	4	0.35239	0.49364	0.999998	1253	2	-0.17591	0.80042	0.80056	0.999998	2416	1	-0.17591
TBX22	4	0.35276	0.49401	0.999998	1254	1	0.22464	0.25968	0.39837	0.958016	1201	2	0.22464
HIST1H1T	4	0.35297	0.4942	0.999998	1255	2	-0.16762	0.77431	0.77752	0.999998	2355	1	-0.16762
ZMYM2	4	0.35313	0.49442	0.999998	1256	2	-0.062478	0.31374	0.45463	0.964516	1360	1	-0.062478
NonTargeting_Human_0338	1	0.3535	0.35337	0.999998	1257	0	-0.33666	0.6465	0.64652	0.996237	2071	0	-0.33666
NonTargeting_Human_0433	1	0.3535	0.35337	0.999998	1258	0	-0.33666	0.6465	0.64652	0.996237	2070	0	-0.33666
STAT1	4	0.35384	0.49518	0.999998	1259	1	0.46119	0.0094661	0.031986	0.792001	94	3	0.46119
MAP2K5	4	0.35396	0.49527	0.999998	1260	2	-0.32072	0.22057	0.35739	0.947832	1077	1	-0.32072
TLE1	4	0.35411	0.49545	0.999998	1261	1	-0.27889	0.91296	0.91268	0.999998	2727	0	-0.27889
ELK1	4	0.35494	0.49633	0.999998	1262	2	-0.16326	0.41913	0.56484	0.988851	1674	1	-0.16326
NonTargeting_Human_0162	1	0.35517	0.35496	0.999998	1263	0	-0.29995	0.64483	0.64482	0.996237	2067	0	-0.29995
LSR	4	0.35544	0.49691	0.999998	1264	2	-0.20881	0.81206	0.81159	0.999998	2447	1	-0.20881
INSM1	4	0.35558	0.49705	0.999998	1265	1	0.25296	0.19601	0.33191	0.947832	985	2	0.25296
RHOXF2	4	0.35585	0.49731	0.999998	1266	2	-0.12092	0.045221	0.11097	0.883405	326	1	-0.12092
EDN1	4	0.35634	0.49784	0.999998	1267	2	-0.27744	0.42899	0.57501	0.988851	1707	1	-0.27744
EVX2	4	0.35749	0.49896	0.999998	1268	2	-0.16094	0.69739	0.7189	0.999998	2165	1	-0.16094
MECOM	4	0.35782	0.49939	0.999998	1269	2	-0.25525	0.65194	0.68928	0.999998	2076	1	-0.25525
NonTargeting_Human_0313	1	0.35792	0.35763	0.999998	1270	0	-0.29135	0.64208	0.64186	0.996237	2063	0	-0.29135
ZNF347	4	0.35839	0.50004	0.999998	1271	1	-0.090429	0.16034	0.29468	0.947832	860	1	-0.090429
JARID2	4	0.3584	0.50005	0.999998	1272	2	-0.21254	0.39164	0.53597	0.980065	1593	1	-0.21254
NR0B2	4	0.35906	0.50078	0.999998	1273	1	0.018459	0.41411	0.55962	0.988851	1658	2	0.018459
PLEKHA4	4	0.36013	0.50191	0.999998	1274	2	-0.15456	0.59734	0.65776	0.996357	1996	1	-0.15456
NonTargeting_Human_0262	1	0.3603	0.36001	0.999998	1275	0	-0.28068	0.6397	0.63954	0.996237	2061	0	-0.28068
TCF21	4	0.36079	0.50268	0.999998	1276	2	-0.407	0.71739	0.73294	0.999998	2216	1	-0.407
NonTargeting_Human_0129	1	0.36095	0.36061	0.999998	1277	0	-0.28537	0.63905	0.63886	0.996237	2060	0	-0.28537
C3ORF33	4	0.36112	0.50302	0.999998	1278	2	-0.10582	0.85298	0.85257	0.999998	2567	0	-0.10582
NonTargeting_Human_0014	1	0.36127	0.36093	0.999998	1279	0	-0.28794	0.63873	0.63854	0.996237	2059	0	-0.28794
ZNF551	4	0.36159	0.50357	0.999998	1280	1	0.046893	0.38895	0.53308	0.979534	1583	2	0.046893
HOXC10	4	0.36211	0.50408	0.999998	1281	2	0.20412	0.093674	0.20248	0.911737	597	2	0.20412
NonTargeting_Human_0408	1	0.36276	0.3624	0.999998	1282	0	-0.23422	0.63724	0.63699	0.996237	2055	0	-0.23422
ZNF345	4	0.36466	0.50676	0.999998	1283	2	-0.25508	0.47477	0.59716	0.988851	1792	1	-0.25508
MSH6	4	0.36499	0.50709	0.999998	1284	2	0.3447	0.0041783	0.015104	0.766588	45	2	0.3447
ZDHHC11	4	0.36517	0.50732	0.999998	1285	1	0.17837	0.054186	0.12874	0.887431	384	1	0.17837
PITX3	4	0.36524	0.50737	0.999998	1286	2	-0.15105	0.80406	0.80393	0.999998	2424	1	-0.15105
ASCL4	4	0.36524	0.50737	0.999998	1287	2	0.1431	0.1572	0.29144	0.947832	852	2	0.1431
DTX1	4	0.36636	0.5086	0.999998	1288	1	0.15848	0.62064	0.67087	0.999998	2027	1	0.15848
LCOR	4	0.36639	0.50863	0.999998	1289	2	0.27438	0.04867	0.1178	0.883405	351	2	0.27438
TERF2IP	4	0.36689	0.50916	0.999998	1290	2	-0.31743	0.56346	0.63962	0.996237	1928	1	-0.31743
SP2	4	0.36697	0.50923	0.999998	1291	2	-0.2776	0.8688	0.86819	0.999998	2615	0	-0.2776
NR2C2	4	0.36846	0.51092	0.999998	1292	2	-0.14646	0.72561	0.73885	0.999998	2236	1	-0.14646
PPP1R21	4	0.36848	0.51094	0.999998	1293	1	-0.02092	0.44269	0.58322	0.988851	1738	1	-0.02092
MBD3	4	0.36874	0.51126	0.999998	1294	1	0.10198	0.19143	0.32712	0.947832	966	1	0.10198
EWSR1	4	0.36914	0.5117	0.999998	1295	1	0.083841	0.81867	0.81826	0.999998	2467	0	0.083841
NonTargeting_Human_0270	1	0.36924	0.36898	0.999998	1296	0	-0.25473	0.63076	0.63056	0.993382	2048	0	-0.25473
NonTargeting_Human_0206	1	0.36924	0.36898	0.999998	1297	0	-0.25473	0.63076	0.63056	0.993382	2049	0	-0.25473
MKX	4	0.36953	0.51209	0.999998	1298	1	0.24094	0.012791	0.042132	0.792001	131	2	0.24094
DMRTC2	4	0.36978	0.51238	0.999998	1299	2	-0.28501	0.86432	0.86364	0.999998	2596	0	-0.28501
NonTargeting_Human_0377	1	0.37003	0.36972	0.999998	1300	0	-0.29626	0.62997	0.62975	0.993382	2047	0	-0.29626
ZNF630	4	0.37027	0.51298	0.999998	1301	2	-0.2871	0.84959	0.84947	0.999998	2557	0	-0.2871
CHP1	4	0.3706	0.51342	0.999998	1302	2	-0.091243	0.66155	0.69544	0.999998	2097	1	-0.091243
SOX7	4	0.37138	0.51422	0.999998	1303	1	0.31719	0.12319	0.25474	0.944241	740	2	0.31719
RBPJL	4	0.37151	0.51436	0.999998	1304	2	-0.3169	0.98343	0.98386	0.999998	2938	0	-0.3169
PRDX3	4	0.37201	0.51487	0.999998	1305	2	-0.3493	0.76527	0.7697	0.999998	2335	1	-0.3493
NonTargeting_Human_0461	1	0.3724	0.37202	0.999998	1306	0	-0.20431	0.6276	0.6271	0.993382	2041	0	-0.20431
ZFP30	4	0.37258	0.51543	0.999998	1307	2	-0.25789	0.86843	0.86781	0.999998	2612	0	-0.25789
MLLT10	4	0.37275	0.51558	0.999998	1308	2	-0.15593	0.11348	0.23818	0.939662	687	1	-0.15593
FLNA	4	0.37295	0.5158	0.999998	1309	1	0.20047	0.21934	0.35603	0.947832	1074	2	0.20047
NonTargeting_Human_0384	1	0.3731	0.3728	0.999998	1310	0	-0.26814	0.6269	0.62643	0.993382	2039	0	-0.26814
WDHD1	4	0.37341	0.51625	0.999998	1311	2	-0.31202	0.17704	0.31203	0.947832	914	1	-0.31202
ZNF365	4	0.37348	0.51631	0.999998	1312	1	-0.0097853	0.81502	0.81459	0.999998	2454	1	-0.0097853
NonTargeting_Human_0474	1	0.37389	0.3736	0.999998	1313	0	-0.19785	0.62611	0.6256	0.993382	2037	0	-0.19785
NonTargeting_Human_0217	1	0.37408	0.37382	0.999998	1314	0	-0.27803	0.62592	0.62537	0.993382	2036	0	-0.27803
HOXC8	4	0.37415	0.51703	0.999998	1315	2	-0.19653	0.91018	0.90976	0.999998	2718	0	-0.19653
SMAD6	4	0.37415	0.51703	0.999998	1316	2	-0.058365	0.14587	0.2795	0.947832	814	1	-0.058365
THAP9	4	0.37453	0.51746	0.999998	1317	1	0.23699	0.33705	0.47883	0.971222	1433	2	0.23699
ZNF408	4	0.37473	0.51766	0.999998	1318	2	-0.30233	0.46482	0.59266	0.988851	1778	1	-0.30233
CDKN1A	4	0.3749	0.51784	0.999998	1319	2	-0.18903	0.64693	0.68626	0.999998	2072	1	-0.18903
FOXA3	4	0.37514	0.51806	0.999998	1320	2	-0.24738	0.76123	0.76647	0.999998	2325	1	-0.24738
KLF10	4	0.37556	0.51852	0.999998	1321	2	-0.11177	0.62135	0.67122	0.999998	2029	1	-0.11177
MAPK3	4	0.37556	0.51852	0.999998	1322	2	0.033966	0.26909	0.40815	0.958016	1231	2	0.033966
ATF5	4	0.37556	0.51852	0.999998	1323	2	-0.24988	0.42062	0.5664	0.988851	1680	1	-0.24988
ZNF605	4	0.37557	0.51855	0.999998	1324	1	0.12396	0.1849	0.32041	0.947832	946	2	0.12396
ZNF385A	4	0.37605	0.51905	0.999998	1325	2	-0.29621	0.96502	0.96529	0.999998	2863	0	-0.29621
TCEAL7	4	0.3761	0.51909	0.999998	1326	1	-0.034377	0.81846	0.81805	0.999998	2466	1	-0.034377
NonTargeting_Human_0220	1	0.37627	0.37597	0.999998	1327	0	-0.261	0.62373	0.62301	0.992457	2032	0	-0.261
CENPBD1	4	0.37649	0.51952	0.999998	1328	1	-0.27549	0.93614	0.93629	0.999998	2785	0	-0.27549
ZC3HAV1	4	0.37688	0.51992	0.999998	1329	2	-0.18453	0.52076	0.61856	0.991382	1871	1	-0.18453
ZNF134	4	0.37688	0.51993	0.999998	1330	1	0.0054805	0.80291	0.80292	0.999998	2422	1	0.0054805
NonTargeting_Human_0499	1	0.37692	0.37661	0.999998	1331	0	-0.24514	0.62308	0.62231	0.99209	2030	0	-0.24514
SMARCAL1	4	0.37754	0.52055	0.999998	1332	2	0.024008	0.21635	0.35292	0.947832	1065	2	0.024008
HSF4	4	0.3778	0.52079	0.999998	1333	1	0.42997	0.048266	0.11704	0.883405	345	3	0.42997
LRRFIP1	4	0.37795	0.52096	0.999998	1334	2	-0.11578	0.0027912	0.010218	0.766588	29	1	-0.11578
CEBPD	4	0.37795	0.52096	0.999998	1335	2	-0.055611	0.13907	0.2722	0.947832	790	1	-0.055611
NEUROD1	4	0.37919	0.52225	0.999998	1336	2	-0.046583	0.43149	0.57776	0.988851	1717	2	-0.046583
NonTargeting_Human_0341	1	0.37925	0.37884	0.999998	1337	0	-0.23513	0.62075	0.61992	0.991517	2028	0	-0.23513
BHLHE40	4	0.37975	0.52277	0.999998	1338	1	0.54812	0.027952	0.075967	0.85511	229	2	0.54812
BARX1	4	0.37994	0.52295	0.999998	1339	2	0.043073	0.26384	0.40268	0.958016	1211	2	0.043073
ZNF253	4	0.38018	0.52318	0.999998	1340	2	-0.08753	0.20845	0.34482	0.947832	1034	1	-0.08753
ZNF597	4	0.38068	0.52373	0.999998	1341	2	0.020485	0.085586	0.18804	0.908654	551	2	0.020485
SP5	4	0.38079	0.52385	0.999998	1342	1	0.42685	0.11606	0.24255	0.944044	701	3	0.42685
ZIC4	4	0.38085	0.52394	0.999998	1343	2	-0.27102	0.75764	0.76365	0.999998	2313	1	-0.27102
TLX3	4	0.38126	0.52436	0.999998	1344	2	0.32259	0.028229	0.076505	0.85511	231	2	0.32259
BNC1	4	0.38126	0.52436	0.999998	1345	2	-0.2414	0.82257	0.82211	0.999998	2476	0	-0.2414
FOXP2	4	0.38176	0.52486	0.999998	1346	2	-0.32527	0.84815	0.84802	0.999998	2553	0	-0.32527
ZNF221	4	0.38209	0.52522	0.999998	1347	1	0.11506	0.38308	0.52704	0.979534	1565	2	0.11506
ZNF527	4	0.38233	0.52546	0.999998	1348	2	0.083822	0.21732	0.35392	0.947832	1067	2	0.083822
JUNB	4	0.38235	0.52548	0.999998	1349	1	0.54742	0.071606	0.16215	0.908654	470	3	0.54742
ZBTB7C	4	0.38287	0.52605	0.999998	1350	1	0.36335	0.25049	0.38887	0.956452	1177	2	0.36335
ANXA3	4	0.38316	0.52631	0.999998	1351	2	-0.11933	0.83765	0.83734	0.999998	2522	0	-0.11933
ZSCAN29	4	0.38378	0.52697	0.999998	1352	1	0.2741	0.21439	0.3509	0.947832	1058	2	0.2741
HOXB9	4	0.38378	0.52697	0.999998	1353	1	0.22169	0.14289	0.27618	0.947832	803	1	0.22169
ZNF787	4	0.38415	0.5274	0.999998	1354	2	-0.26564	0.85483	0.85438	0.999998	2575	0	-0.26564
SNAI1	4	0.3844	0.52763	0.999998	1355	2	-0.055462	0.36054	0.50353	0.979534	1492	2	-0.055462
APBB3	4	0.38494	0.52823	0.999998	1356	1	0.33244	0.13205	0.26483	0.947832	769	2	0.33244
ZNF592	4	0.38539	0.52874	0.999998	1357	2	-0.34763	0.74758	0.7556	0.999998	2290	1	-0.34763
NonTargeting_Human_0228	1	0.38591	0.38558	0.999998	1358	0	-0.22282	0.61409	0.61326	0.990823	2020	0	-0.22282
RFX2	4	0.38623	0.52951	0.999998	1359	1	0.50546	0.055146	0.13065	0.889937	391	3	0.50546
ZNF99	4	0.38675	0.53005	0.999998	1360	1	-0.050934	0.16994	0.30464	0.947832	890	1	-0.050934
MKL2	4	0.3868	0.53007	0.999998	1361	2	0.056976	0.14934	0.28307	0.947832	826	2	0.056976
RIPK1	4	0.38738	0.53073	0.999998	1362	2	-0.081644	0.086979	0.19047	0.908654	562	1	-0.081644
SLC22A4	4	0.38753	0.53091	0.999998	1363	1	0.51386	0.039622	0.099605	0.883405	299	2	0.51386
SAFB	4	0.38787	0.53125	0.999998	1364	2	-0.25206	0.38391	0.52784	0.979534	1568	1	-0.25206
ZSCAN18	4	0.38829	0.53172	0.999998	1365	2	-0.23829	0.39331	0.53774	0.980371	1598	1	-0.23829
DNMT3L	4	0.3883	0.53172	0.999998	1366	2	-0.061654	0.4882	0.60311	0.988851	1814	1	-0.061654
ZNF273	4	0.38894	0.53239	0.999998	1367	1	0.1225	0.23036	0.36764	0.947832	1107	2	0.1225
MST1R	4	0.38903	0.53247	0.999998	1368	2	-0.23751	0.62387	0.67268	0.999998	2033	1	-0.23751
ZNF202	4	0.38903	0.53247	0.999998	1369	2	-0.094041	0.26827	0.40722	0.958016	1227	1	-0.094041
KLF4	4	0.38936	0.53288	0.999998	1370	2	-0.066626	0.40853	0.55364	0.988229	1638	1	-0.066626
ZNF391	4	0.38971	0.53325	0.999998	1371	1	-0.028164	0.22704	0.36417	0.947832	1097	1	-0.028164
CNOT4	4	0.38978	0.5333	0.999998	1372	2	-0.26888	0.88427	0.88351	0.999998	2647	0	-0.26888
DDRGK1	4	0.38978	0.5333	0.999998	1373	2	-0.23368	0.72027	0.73496	0.999998	2220	1	-0.23368
HOXA4	4	0.39036	0.53388	0.999998	1374	2	-0.19767	0.45991	0.59064	0.988851	1769	1	-0.19767
ZNF280C	4	0.39036	0.53388	0.999998	1375	2	-0.21883	0.75428	0.76092	0.999998	2305	1	-0.21883
DACH1	4	0.39061	0.53417	0.999998	1376	1	0.31284	0.18426	0.31969	0.947832	942	2	0.31284
KAT7	4	0.39077	0.53437	0.999998	1377	2	0.05789	0.28698	0.42664	0.958016	1284	2	0.05789
ZSCAN31	4	0.39113	0.53472	0.999998	1378	1	0.18739	0.43215	0.57839	0.988851	1720	2	0.18739
STAT4	4	0.39127	0.5349	0.999998	1379	2	-0.25844	0.96398	0.96423	0.999998	2858	0	-0.25844
LIN28B	4	0.39138	0.53503	0.999998	1380	1	-0.23732	0.51483	0.61572	0.990823	1863	1	-0.23732
NHLH1	4	0.39201	0.53573	0.999998	1381	2	0.12311	0.088641	0.19351	0.908654	569	2	0.12311
ZNF593	4	0.39201	0.53573	0.999998	1382	2	-0.006325	0.27996	0.41934	0.958016	1260	2	-0.006325
RBM5	4	0.39241	0.53618	0.999998	1383	1	0.26603	0.26759	0.40648	0.958016	1223	2	0.26603
FAM200A	4	0.39259	0.53635	0.999998	1384	2	0.026093	0.33091	0.47255	0.96795	1414	2	0.026093
GCM1	4	0.39267	0.53644	0.999998	1385	1	0.27788	0.22861	0.36577	0.947832	1101	2	0.27788
NonTargeting_Human_0113	1	0.39299	0.3927	0.999998	1386	0	-0.20979	0.60701	0.60624	0.988851	2013	0	-0.20979
WNT10B	4	0.39342	0.53727	0.999998	1387	2	-0.21013	0.49348	0.60548	0.988851	1823	1	-0.21013
PPARGC1B	4	0.3942	0.53813	0.999998	1388	1	-0.16743	0.49292	0.60527	0.988851	1821	1	-0.16743
CERS3	4	0.39425	0.53818	0.999998	1389	2	-0.19662	0.29587	0.43605	0.958016	1311	1	-0.19662
TERF1	4	0.39446	0.5384	0.999998	1390	1	0.36411	0.13143	0.26418	0.947832	768	2	0.36411
SSBP3	4	0.39472	0.53866	0.999998	1391	1	-0.038797	0.74458	0.75322	0.999998	2283	1	-0.038797
MNAT1	4	0.39507	0.53899	0.999998	1392	2	-0.1152	0.83755	0.83722	0.999998	2521	0	-0.1152
NonTargeting_Human_0315	1	0.39508	0.39486	0.999998	1393	0	-0.21939	0.60492	0.60434	0.988851	2008	0	-0.21939
KRTAP9-9	4	0.39523	0.53918	0.999998	1394	1	0.0051367	0.55641	0.63602	0.996237	1919	1	0.0051367
ZNF585A	4	0.39607	0.54004	0.999998	1395	2	-0.023392	0.28115	0.4207	0.958016	1265	1	-0.023392
POLN	4	0.39623	0.54025	0.999998	1396	2	-0.014425	0.3243	0.46565	0.965962	1392	2	-0.014425
ETS2	4	0.39625	0.54027	0.999998	1397	1	-0.10743	0.8865	0.88571	0.999998	2656	0	-0.10743
SUV39H1	4	0.39706	0.54107	0.999998	1398	2	0.1275	0.12591	0.25815	0.944549	751	2	0.1275
TRIM25	4	0.39723	0.54126	0.999998	1399	2	-0.097517	0.56903	0.64243	0.996237	1937	1	-0.097517
FOXN1	4	0.39727	0.54132	0.999998	1400	1	0.43854	0.06718	0.15399	0.908654	450	2	0.43854
ZNF157	4	0.3978	0.54187	0.999998	1401	2	0.2285	0.075083	0.16855	0.908654	491	2	0.2285
NonTargeting_Human_0396	1	0.39792	0.39761	0.999998	1402	0	-0.21047	0.60208	0.60145	0.988851	2004	0	-0.21047
NonTargeting_Human_0056	1	0.3982	0.39792	0.999998	1403	0	-0.17015	0.6018	0.60117	0.988851	2003	0	-0.17015
ZNF492	4	0.39822	0.54237	0.999998	1404	2	-0.18678	0.17318	0.30809	0.947832	896	1	-0.18678
ZFHX2	4	0.39888	0.54319	0.999998	1405	2	0.065877	0.28868	0.42847	0.958016	1291	2	0.065877
ARID3C	4	0.39905	0.5434	0.999998	1406	1	0.12192	0.39061	0.53485	0.979534	1590	1	0.12192
ZNF473	4	0.39913	0.54347	0.999998	1407	2	0.12775	0.15761	0.29188	0.947832	853	2	0.12775
ZNF433	4	0.3993	0.54362	0.999998	1408	1	0.33448	0.028856	0.077791	0.85511	237	2	0.33448
CITED2	4	0.39956	0.54391	0.999998	1409	1	-0.33387	0.7684	0.77233	0.999998	2340	1	-0.33387
ZNF319	4	0.40004	0.54445	0.999998	1410	2	0.076646	0.30136	0.442	0.962308	1326	2	0.076646
HMGB1	4	0.40007	0.54447	0.999998	1411	1	-0.19968	0.95807	0.95838	0.999998	2838	0	-0.19968
UNKL	4	0.40054	0.54504	0.999998	1412	2	-0.049729	0.089412	0.1948	0.908654	575	1	-0.049729
ZFPM2	4	0.4007	0.54521	0.999998	1413	1	-0.0024742	0.41974	0.56552	0.988851	1677	2	-0.0024742
ZNF552	4	0.40108	0.54561	0.999998	1414	1	-0.03814	0.80761	0.80734	0.999998	2435	1	-0.03814
NonTargeting_Human_0385	1	0.40137	0.4009	0.999998	1415	0	-0.25221	0.59863	0.59791	0.988851	1999	0	-0.25221
TPRX1	4	0.40153	0.54611	0.999998	1416	2	0.2622	0.040174	0.10072	0.883405	304	2	0.2622
BTRC	4	0.40186	0.54651	0.999998	1417	2	0.062914	0.29074	0.43059	0.958016	1296	2	0.062914
POU2F2	4	0.40203	0.54668	0.999998	1418	2	-0.2116	0.88875	0.88807	0.999998	2662	0	-0.2116
NFKBIB	4	0.4021	0.54676	0.999998	1419	1	-0.014572	0.7974	0.7978	0.999998	2408	1	-0.014572
EZH2	4	0.40227	0.54696	0.999998	1420	2	-0.24272	0.75369	0.76048	0.999998	2303	1	-0.24272
DNAJC21	4	0.40235	0.547	0.999998	1421	1	-0.17234	0.49727	0.60724	0.989094	1831	1	-0.17234
ZNF512B	4	0.40269	0.54731	0.999998	1422	2	-0.16394	0.88806	0.88732	0.999998	2661	0	-0.16394
NonTargeting_Human_0224	1	0.40314	0.40255	0.999998	1423	0	-0.22489	0.59686	0.59618	0.988851	1995	0	-0.22489
NonTargeting_Human_0007	1	0.40332	0.40276	0.999998	1424	0	-0.17584	0.59668	0.59599	0.988851	1993	0	-0.17584
TRMT1	4	0.40343	0.54812	0.999998	1425	2	-0.19411	0.23713	0.37454	0.947977	1137	1	-0.19411
TIGD2	4	0.40387	0.5486	0.999998	1426	1	0.58478	0.063508	0.1469	0.907351	429	3	0.58478
NonTargeting_Human_0476	1	0.40393	0.4033	0.999998	1427	0	-0.19465	0.59607	0.59535	0.988851	1992	0	-0.19465
AEBP2	4	0.40412	0.54889	0.999998	1428	1	0.54405	0.077193	0.17256	0.908654	506	3	0.54405
NonTargeting_Human_0398	1	0.40435	0.40372	0.999998	1429	0	-0.22704	0.59565	0.59494	0.988851	1991	0	-0.22704
RNF114	4	0.40437	0.54913	0.999998	1430	1	-0.044045	0.29615	0.43638	0.958016	1314	1	-0.044045
EHF	4	0.40462	0.5494	0.999998	1431	1	0.60567	0.0056499	0.019942	0.774752	62	2	0.60567
E2F2	4	0.40525	0.55005	0.999998	1432	2	0.21745	0.095683	0.20625	0.913689	608	2	0.21745
NonTargeting_Human_0027	1	0.40556	0.40506	0.999998	1433	0	-0.1744	0.59444	0.59373	0.988851	1989	0	-0.1744
ZNF133	4	0.40563	0.55044	0.999998	1434	1	0.32055	0.29403	0.43409	0.958016	1305	2	0.32055
PRDM13	4	0.40567	0.55048	0.999998	1435	2	-0.028345	0.78166	0.7839	0.999998	2371	1	-0.028345
HIF1A	4	0.40608	0.55088	0.999998	1436	2	-0.12175	0.29844	0.43887	0.960936	1317	1	-0.12175
TRIM3	4	0.40608	0.55088	0.999998	1437	2	-0.17072	0.43167	0.57796	0.988851	1718	1	-0.17072
ZXDC	4	0.40699	0.55177	0.999998	1438	2	-0.15439	0.29386	0.43393	0.958016	1303	1	-0.15439
NonTargeting_Human_0133	1	0.40705	0.40664	0.999998	1439	0	-0.14105	0.59295	0.59233	0.988851	1987	0	-0.14105
NonTargeting_Human_0098	1	0.40714	0.40672	0.999998	1440	0	-0.15384	0.59286	0.59224	0.988851	1985	0	-0.15384
NonTargeting_Human_0309	1	0.4077	0.40732	0.999998	1441	0	-0.20134	0.5923	0.59169	0.988851	1983	0	-0.20134
NonTargeting_Human_0089	1	0.40794	0.40755	0.999998	1442	0	-0.17634	0.59206	0.59145	0.988851	1982	0	-0.17634
NonTargeting_Human_0400	1	0.40826	0.40787	0.999998	1443	0	-0.14252	0.59174	0.59112	0.988851	1981	0	-0.14252
WFS1	4	0.40832	0.55308	0.999998	1444	2	-0.2837	0.70095	0.72143	0.999998	2176	1	-0.2837
PRIMPOL	4	0.40881	0.55365	0.999998	1445	2	-0.30616	0.65997	0.69442	0.999998	2094	1	-0.30616
ZNF48	4	0.40941	0.55429	0.999998	1446	1	-0.14511	0.81115	0.81071	0.999998	2444	1	-0.14511
ARID1A	4	0.40948	0.55436	0.999998	1447	2	-0.070306	0.81057	0.81015	0.999998	2442	1	-0.070306
NonTargeting_Human_0331	1	0.40984	0.4095	0.999998	1448	0	-0.18514	0.59016	0.58947	0.988851	1977	0	-0.18514
SMARCA2	4	0.40989	0.55486	0.999998	1449	2	-0.025236	0.37762	0.52149	0.979534	1550	2	-0.025236
EEA1	4	0.40989	0.55486	0.999998	1450	2	-0.17309	0.87992	0.87942	0.999998	2633	0	-0.17309
SGSM2	4	0.40989	0.55486	0.999998	1451	2	-0.1152	0.69739	0.7189	0.999998	2166	1	-0.1152
NonTargeting_Human_0160	1	0.41008	0.40969	0.999998	1452	0	-0.17461	0.58992	0.58925	0.988851	1976	0	-0.17461
CRTC1	4	0.41047	0.55548	0.999998	1453	2	0.072462	0.20976	0.34614	0.947832	1039	2	0.072462
ZIM2	4	0.41091	0.55606	0.999998	1454	1	0.29986	0.37374	0.51758	0.979534	1537	2	0.29986
OLIG2	4	0.41196	0.55718	0.999998	1455	2	-0.20199	0.85431	0.85384	0.999998	2572	0	-0.20199
CPSF4L	4	0.41213	0.55737	0.999998	1456	2	-0.32178	0.92313	0.92315	0.999998	2755	0	-0.32178
TEAD2	4	0.41246	0.55773	0.999998	1457	2	0.17834	0.20567	0.34196	0.947832	1019	2	0.17834
ZNF350	4	0.41254	0.55783	0.999998	1458	1	-0.0017076	0.73474	0.74566	0.999998	2263	1	-0.0017076
TAF7L	4	0.41287	0.55817	0.999998	1459	2	-0.13409	0.25924	0.39788	0.958016	1199	1	-0.13409
ZXDB	4	0.41345	0.55876	0.999998	1460	2	0.021719	0.052756	0.12592	0.887195	375	2	0.021719
SMYD3	4	0.41404	0.55903	0.999998	1461	1	0.13945	0.27795	0.41718	0.958016	1253	1	0.13945
UNG	4	0.41404	0.55903	0.999998	1462	1	0.24207	0.31033	0.45131	0.964415	1350	2	0.24207
ZNF197	4	0.41603	0.55994	0.999998	1463	1	0.44698	0.065333	0.15044	0.907917	440	2	0.44698
ZNF579	4	0.41603	0.55994	0.999998	1464	1	0.070812	0.36788	0.51132	0.979534	1513	2	0.070812
NonTargeting_Human_0469	1	0.41748	0.41699	0.999998	1465	0	-0.13951	0.58252	0.58184	0.988851	1963	0	-0.13951
MBD2	4	0.41839	0.56095	0.999998	1466	1	-0.11387	0.39113	0.53538	0.979558	1592	1	-0.11387
NonTargeting_Human_0201	1	0.41897	0.41865	0.999998	1467	0	-0.17244	0.58103	0.58032	0.988851	1961	0	-0.17244
GLIS3	4	0.42013	0.56171	0.999998	1468	1	0.14323	0.71245	0.72934	0.999998	2205	1	0.14323
HOXB2	4	0.42037	0.56182	0.999998	1469	1	0.15408	0.14349	0.27689	0.947832	804	2	0.15408
NLRP12	4	0.42136	0.56224	0.999998	1470	1	0.14042	0.82145	0.82104	0.999998	2473	0	0.14042
NonTargeting_Human_0328	1	0.4227	0.42225	0.999998	1471	0	-0.15844	0.5773	0.57641	0.988851	1952	0	-0.15844
ESRRG	4	0.42334	0.56311	0.999998	1472	1	0.081223	0.16878	0.30342	0.947832	888	2	0.081223
NonTargeting_Human_0035	1	0.42395	0.42341	0.999998	1473	0	-0.15666	0.57605	0.57508	0.988851	1950	0	-0.15666
ZIC2	4	0.42482	0.56372	0.999998	1474	1	0.19001	0.64127	0.68275	0.999998	2062	1	0.19001
NonTargeting_Human_0318	1	0.42521	0.42472	0.999998	1475	0	-0.14147	0.57479	0.57388	0.988851	1945	0	-0.14147
TIA1	4	0.42531	0.56398	0.999998	1476	1	-0.069091	0.50874	0.61277	0.990823	1852	1	-0.069091
NonTargeting_Human_0081	1	0.42535	0.42483	0.999998	1477	0	-0.15978	0.57465	0.57376	0.988851	1944	0	-0.15978
NonTargeting_Human_0012	1	0.42563	0.4251	0.999998	1478	0	-0.12811	0.57437	0.57349	0.988851	1941	0	-0.12811
ZBTB21	4	0.42837	0.56546	0.999998	1479	1	0.18604	0.75499	0.76148	0.999998	2306	1	0.18604
HNF4A	4	0.42874	0.56559	0.999998	1480	1	0.28667	0.067513	0.15458	0.908654	452	2	0.28667
TSHZ2	4	0.42923	0.56583	0.999998	1481	1	0.50622	0.05954	0.13922	0.895988	412	3	0.50622
APEX1	4	0.43045	0.56638	0.999998	1482	1	0.43817	0.15577	0.28996	0.947832	848	2	0.43817
ZNF610	4	0.43119	0.56671	0.999998	1483	1	0.43307	0.023447	0.066305	0.852252	203	2	0.43307
NonTargeting_Human_0291	1	0.43369	0.43308	0.999998	1484	0	-0.10546	0.56631	0.56546	0.988851	1933	0	-0.10546
NonTargeting_Human_0247	1	0.43443	0.43377	0.999998	1485	0	-0.093334	0.56557	0.56475	0.988851	1931	0	-0.093334
ZNF606	4	0.43472	0.56829	0.999998	1486	1	0.12749	0.41491	0.56035	0.988851	1662	1	0.12749
TCF25	4	0.43678	0.56923	0.999998	1487	1	0.22056	0.22231	0.35925	0.947832	1083	2	0.22056
ZNF792	4	0.43702	0.56932	0.999998	1488	1	-0.081692	0.063441	0.14676	0.907351	427	1	-0.081692
CNBP	4	0.43726	0.56945	0.999998	1489	1	0.16441	0.18368	0.3191	0.947832	941	2	0.16441
SREBF1	4	0.4375	0.56954	0.999998	1490	1	0.58985	0.03252	0.085079	0.865435	261	3	0.58985
DPRX	4	0.43847	0.57001	0.999998	1491	1	0.32441	0.11978	0.24888	0.944044	720	3	0.32441
NonTargeting_Human_0288	1	0.43853	0.43774	0.999998	1492	0	-0.09533	0.56147	0.56053	0.988851	1924	0	-0.09533
HIST1H1B	4	0.43871	0.57013	0.999998	1493	1	-0.22849	0.41141	0.55684	0.988851	1650	1	-0.22849
NonTargeting_Human_0084	1	0.43937	0.43861	0.999998	1494	0	-0.10163	0.56063	0.55956	0.988851	1923	0	-0.10163
NonTargeting_Human_0258	1	0.43993	0.4391	0.999998	1495	0	-0.11657	0.56007	0.559	0.988851	1922	0	-0.11657
ZNF682	4	0.4404	0.57097	0.999998	1496	1	0.03547	0.23225	0.3695	0.947832	1116	1	0.03547
VGLL3	4	0.44076	0.57113	0.999998	1497	1	0.28327	0.12317	0.2547	0.944241	738	3	0.28327
MSH3	4	0.44233	0.57186	0.999998	1498	1	0.34816	0.039541	0.099476	0.883405	298	2	0.34816
ZFP69B	4	0.44281	0.57207	0.999998	1499	1	0.36812	0.17059	0.30531	0.947832	891	2	0.36812
NR1I2	4	0.44533	0.57315	0.999998	1500	1	0.17297	0.37308	0.51693	0.979534	1535	2	0.17297
JRKL	4	0.44569	0.57331	0.999998	1501	1	-0.20453	0.70417	0.72377	0.999998	2183	1	-0.20453
NonTargeting_Human_0073	1	0.44579	0.44508	0.999998	1502	0	-0.093295	0.55421	0.5531	0.988229	1916	0	-0.093295
NonTargeting_Human_0511	1	0.44691	0.44624	0.999998	1503	0	-0.11826	0.55309	0.55202	0.988227	1915	0	-0.11826
NR1H3	4	0.44939	0.57497	0.999998	1504	1	0.013882	0.35988	0.50282	0.979534	1491	2	0.013882
HOXD10	4	0.44939	0.57497	0.999998	1505	1	0.75003	0.01025	0.034578	0.792001	105	3	0.75003
T	4	0.45058	0.57549	0.999998	1506	1	0.65365	0.048929	0.11835	0.883405	354	3	0.65365
SOX2	4	0.45141	0.57586	0.999998	1507	1	-0.040193	0.85976	0.85911	0.999998	2585	0	-0.040193
E2F3	4	0.45164	0.57594	0.999998	1508	1	-0.26193	0.97349	0.97392	0.999998	2902	0	-0.26193
ARID4B	4	0.452	0.57608	0.999998	1509	1	-0.044128	0.7924	0.79341	0.999998	2392	1	-0.044128
SOX13	4	0.45259	0.57636	0.999998	1510	1	0.016369	0.4501	0.5863	0.988851	1748	1	0.016369
ZNF710	4	0.45307	0.57657	0.999998	1511	1	0.36389	0.19429	0.33021	0.947832	976	2	0.36389
NonTargeting_Human_0211	1	0.45362	0.45298	0.999998	1512	0	-0.092484	0.54638	0.54535	0.983736	1908	0	-0.092484
IQGAP1	4	0.45425	0.57717	0.999998	1513	1	0.074626	0.3064	0.44723	0.964415	1339	1	0.074626
GCM2	4	0.45496	0.57748	0.999998	1514	1	0.33456	0.26869	0.40771	0.958016	1228	2	0.33456
HMGN3	4	0.45567	0.57779	0.999998	1515	1	0.076762	0.27043	0.40955	0.958016	1234	2	0.076762
ZNF740	4	0.45614	0.57802	0.999998	1516	1	-0.013068	0.79672	0.79714	0.999998	2405	1	-0.013068
BOLA3	4	0.45708	0.57843	0.999998	1517	1	-0.034892	0.24651	0.38463	0.951344	1167	1	-0.034892
ZNF311	4	0.45779	0.57878	0.999998	1518	1	0.085119	0.15099	0.28484	0.947832	834	1	0.085119
NonTargeting_Human_0077	1	0.45944	0.45889	0.999998	1519	0	-0.081045	0.54056	0.53927	0.980846	1900	0	-0.081045
POLB	4	0.45967	0.5797	0.999998	1520	1	-0.066403	0.26013	0.39888	0.958016	1202	1	-0.066403
ZNF92	4	0.45967	0.5797	0.999998	1521	1	0.48506	0.051294	0.12299	0.883405	367	3	0.48506
NonTargeting_Human_0221	1	0.45995	0.45943	0.999998	1522	0	-0.060112	0.54005	0.53871	0.9804	1899	0	-0.060112
ZMYM5	4	0.46049	0.58012	0.999998	1523	1	0.51434	0.054816	0.12999	0.889358	388	3	0.51434
MAP3K10	4	0.46096	0.58029	0.999998	1524	1	0.36262	0.19872	0.33468	0.947832	996	2	0.36262
TAF6L	4	0.46155	0.58051	0.999998	1525	1	0.13412	0.22314	0.36019	0.947832	1087	2	0.13412
NonTargeting_Human_0459	1	0.46191	0.46142	0.999998	1526	0	-0.081293	0.53809	0.53669	0.980201	1896	0	-0.081293
MED13L	4	0.46424	0.58171	0.999998	1527	1	0.43122	0.099044	0.21229	0.914166	622	3	0.43122
BAZ2A	4	0.4647	0.58191	0.999998	1528	1	0.35274	0.0975	0.20957	0.913689	617	3	0.35274
NonTargeting_Human_0246	1	0.46563	0.4651	0.999998	1529	0	-0.072902	0.53437	0.53298	0.979534	1893	0	-0.072902
RPS6KA5	4	0.46575	0.58238	0.999998	1530	1	0.14195	0.26532	0.40419	0.958016	1216	2	0.14195
ZNF175	4	0.46622	0.5826	0.999998	1531	1	-0.099165	0.12196	0.25268	0.944044	731	1	-0.099165
VAX2	4	0.46645	0.58267	0.999998	1532	1	-0.25953	0.81344	0.81293	0.999998	2449	1	-0.25953
POLE3	4	0.46691	0.5829	0.999998	1533	1	-0.2003	0.96333	0.96365	0.999998	2855	0	-0.2003
NonTargeting_Human_0232	1	0.46717	0.4666	0.999998	1534	0	-0.065473	0.53283	0.53155	0.979534	1892	0	-0.065473
ZNF207	4	0.46726	0.58307	0.999998	1535	1	0.24907	0.11366	0.23844	0.939662	688	2	0.24907
MYD88	4	0.46796	0.58344	0.999998	1536	1	0.10941	0.84208	0.84172	0.999998	2531	0	0.10941
NonTargeting_Human_0067	1	0.46857	0.46789	0.999998	1537	0	-0.066714	0.53143	0.53023	0.979534	1889	0	-0.066714
NonTargeting_Human_0130	1	0.46908	0.46844	0.999998	1538	0	-0.049966	0.53092	0.52974	0.979534	1887	0	-0.049966
NonTargeting_Human_0181	1	0.4695	0.46888	0.999998	1539	0	-0.063134	0.5305	0.52937	0.979534	1886	0	-0.063134
NonTargeting_Human_0432	1	0.46987	0.46931	0.999998	1540	0	-0.0603	0.53013	0.52903	0.979534	1884	0	-0.0603
GAS7	4	0.47004	0.5844	0.999998	1541	1	0.6579	0.036772	0.093864	0.873851	285	3	0.6579
DHX57	4	0.47051	0.58461	0.999998	1542	1	-0.073281	0.74519	0.75364	0.999998	2284	1	-0.073281
PTGIS	4	0.47085	0.58479	0.999998	1543	1	0.37676	0.24444	0.38248	0.949771	1161	2	0.37676
TOX4	4	0.47143	0.58504	0.999998	1544	1	0.075291	0.17737	0.31239	0.947832	916	2	0.075291
NonTargeting_Human_0057	1	0.47145	0.47089	0.999998	1545	0	-0.054499	0.52855	0.52731	0.979534	1883	0	-0.054499
PITX2	4	0.47212	0.58538	0.999998	1546	1	0.4081	0.12904	0.26162	0.947832	760	2	0.4081
ZKSCAN8	4	0.4727	0.58563	0.999998	1547	1	0.3835	0.099744	0.21353	0.914166	624	3	0.3835
FZD6	4	0.47316	0.58582	0.999998	1548	1	0.37957	0.13807	0.27113	0.947832	789	2	0.37957
BCL6B	4	0.47408	0.58626	0.999998	1549	1	-0.24523	0.794	0.7947	0.999998	2396	1	-0.24523
NonTargeting_Human_0450	1	0.47415	0.47353	0.999998	1550	0	-0.051388	0.52585	0.52483	0.979534	1879	0	-0.051388
HIST1H1A	4	0.47454	0.58647	0.999998	1551	1	-0.14853	0.76902	0.77296	0.999998	2342	1	-0.14853
ZNF704	4	0.47615	0.5872	0.999998	1552	1	0.20637	0.26265	0.40142	0.958016	1205	2	0.20637
CHCHD3	4	0.47661	0.58738	0.999998	1553	1	0.20066	0.10842	0.22917	0.933283	665	2	0.20066
TNFRSF4	4	0.47752	0.58772	0.999998	1554	1	0.17359	0.39938	0.54422	0.983199	1611	2	0.17359
NonTargeting_Human_0015	1	0.47774	0.47713	0.999998	1555	0	-0.046873	0.52226	0.52133	0.979534	1874	0	-0.046873
KDM3A	4	0.47798	0.58791	0.999998	1556	1	0.0024767	0.36829	0.51179	0.979534	1516	2	0.0024767
FOXF1	4	0.47901	0.58833	0.999998	1557	1	0.36905	0.11207	0.23573	0.939662	677	3	0.36905
PRDM16	4	0.47958	0.58861	0.999998	1558	1	0.16143	0.60843	0.66392	0.998805	2015	1	0.16143
C14ORF39	4	0.48038	0.58897	0.999998	1559	1	0.51695	0.057854	0.13594	0.891391	402	3	0.51695
CEBPE	4	0.48038	0.58897	0.999998	1560	1	0.13653	0.32333	0.46461	0.965962	1388	2	0.13653
ZNF510	4	0.48095	0.58924	0.999998	1561	1	0.3693	0.11827	0.24632	0.944044	712	3	0.3693
TFAP2C	4	0.48141	0.5895	0.999998	1562	1	-0.12768	0.87893	0.87841	0.999998	2632	0	-0.12768
SIN3B	4	0.48197	0.58978	0.999998	1563	1	0.24593	0.19461	0.33055	0.947832	978	2	0.24593
PLXNB3	4	0.48197	0.58978	0.999998	1564	1	0.11366	0.23057	0.36782	0.947832	1109	1	0.11366
CFLAR	4	0.48413	0.59086	0.999998	1565	1	-0.29626	0.076495	0.17129	0.908654	502	1	-0.29626
NonTargeting_Human_0226	1	0.48468	0.48403	0.999998	1566	0	-0.027741	0.51532	0.51437	0.979534	1864	0	-0.027741
MXD3	4	0.48572	0.59161	0.999998	1567	1	0.27159	0.33223	0.47391	0.968621	1418	2	0.27159
TCF12	4	0.4864	0.59199	0.999998	1568	1	-0.11703	0.611	0.66537	0.999998	2016	1	-0.11703
FANK1	4	0.48662	0.5921	0.999998	1569	1	-0.03868	0.83501	0.83464	0.999998	2515	0	-0.03868
IRX4	4	0.48753	0.5926	0.999998	1570	1	0.23985	0.26672	0.40554	0.958016	1221	2	0.23985
NonTargeting_Human_0342	1	0.48906	0.48829	0.999998	1571	0	-0.020973	0.51094	0.51002	0.979534	1854	0	-0.020973
KMT2B	4	0.48944	0.59349	0.999998	1572	1	0.52706	0.040896	0.10224	0.883405	307	3	0.52706
NonTargeting_Human_0510	1	0.49218	0.4913	0.999998	1573	0	-0.013064	0.50782	0.50688	0.979534	1849	0	-0.013064
NonTargeting_Human_0030	1	0.49283	0.49194	0.999998	1574	0	-0.01299	0.50717	0.5062	0.979534	1848	0	-0.01299
FOXD4	4	0.49314	0.59527	0.999998	1575	1	0.0050631	0.92376	0.92377	0.999998	2757	0	0.0050631
ZBTB6	4	0.49393	0.59562	0.999998	1576	1	-0.14783	0.91677	0.91688	0.999998	2738	0	-0.14783
NonTargeting_Human_0104	1	0.49404	0.49318	0.999998	1577	0	-0.0096845	0.50596	0.50511	0.979534	1846	0	-0.0096845
NRIP3	4	0.49448	0.59592	0.999998	1578	1	0.51315	0.076289	0.17086	0.908654	500	3	0.51315
NonTargeting_Human_0251	1	0.49469	0.49384	0.999998	1579	0	-0.0087202	0.50531	0.50447	0.979534	1843	0	-0.0087202
ZNF445	4	0.49571	0.59652	0.999998	1580	1	0.057368	0.68237	0.70897	0.999998	2136	1	0.057368
NonTargeting_Human_0204	1	0.49669	0.49583	0.999998	1581	0	-0.0058459	0.50331	0.50253	0.979534	1841	0	-0.0058459
CIC	4	0.49705	0.59714	0.999998	1582	1	-0.18056	0.757	0.76311	0.999998	2310	1	-0.18056
NonTargeting_Human_0492	1	0.49749	0.49668	0.999998	1583	0	-0.0041755	0.50251	0.50181	0.979534	1840	0	-0.0041755
GATA1	4	0.49749	0.59737	0.999998	1584	1	0.6575	0.018809	0.056278	0.815501	176	3	0.6575
NonTargeting_Human_0488	1	0.49776	0.4969	0.999998	1585	0	-0.002722	0.50224	0.50153	0.979534	1838	0	-0.002722
MLLT3	4	0.49894	0.59818	0.999998	1586	1	0.2256	0.21545	0.35194	0.947832	1062	2	0.2256
SLC26A10	4	0.50027	0.59888	0.999998	1587	1	-0.10446	0.46691	0.59356	0.988851	1783	1	-0.10446
ZNF142	4	0.50082	0.59914	0.999998	1588	1	0.58216	0.027677	0.075361	0.85511	227	2	0.58216
ZNF780B	4	0.50148	0.59943	0.999998	1589	1	0.26592	0.37415	0.518	0.979534	1540	2	0.26592
NonTargeting_Human_0173	1	0.502	0.50127	0.999998	1590	0	0.0052066	0.498	0.49715	0.976491	1833	0	0.0052066
NonTargeting_Human_0340	1	0.50233	0.50164	0.999998	1591	0	0.0059511	0.49767	0.49681	0.976491	1832	0	0.0059511
NonTargeting_Human_0436	1	0.50335	0.50259	0.999998	1592	0	0.0089992	0.49665	0.49577	0.976491	1829	0	0.0089992
TRADD	4	0.50391	0.60064	0.999998	1593	1	-0.11831	0.29987	0.44046	0.961595	1322	1	-0.11831
ZNF502	4	0.50534	0.60143	0.999998	1594	1	0.039259	0.59232	0.65501	0.996357	1984	1	0.039259
SP140L	4	0.50556	0.60152	0.999998	1595	1	0.60931	0.062167	0.14425	0.907351	423	3	0.60931
NonTargeting_Human_0087	1	0.5061	0.50524	0.999998	1596	0	0.013562	0.4939	0.49304	0.97428	1825	0	0.013562
NonTargeting_Human_0323	1	0.5074	0.50647	0.999998	1597	0	0.01621	0.4926	0.4917	0.973743	1819	0	0.01621
FOXR1	4	0.50928	0.60338	0.999998	1598	1	0.2721	0.15006	0.2838	0.947832	830	2	0.2721
NonTargeting_Human_0111	1	0.50945	0.5086	0.999998	1599	0	0.022457	0.49055	0.48971	0.973743	1816	0	0.022457
SKIDA1	4	0.51048	0.60398	0.999998	1600	1	0.25987	0.31333	0.45424	0.964516	1359	2	0.25987
POU2AF1	4	0.51048	0.60398	0.999998	1601	1	0.40987	0.064196	0.14827	0.907351	435	3	0.40987
BHLHA15	4	0.51103	0.60421	0.999998	1602	1	-0.28151	0.90387	0.90338	0.999998	2702	0	-0.28151
KNTC1	4	0.51136	0.60436	0.999998	1603	1	-0.011121	0.67881	0.70671	0.999998	2125	1	-0.011121
NonTargeting_Human_0446	1	0.5116	0.51072	0.999998	1604	0	0.026178	0.4884	0.48764	0.973382	1815	0	0.026178
POU5F1	4	0.5119	0.60463	0.999998	1605	1	0.69397	0.025252	0.070137	0.85511	212	3	0.69397
NonTargeting_Human_0153	1	0.5122	0.51129	0.999998	1606	0	0.020234	0.4878	0.48703	0.973004	1813	0	0.020234
LARP7	4	0.51223	0.6048	0.999998	1607	1	0.44584	0.020883	0.060674	0.834137	186	2	0.44584
NonTargeting_Human_0233	1	0.51253	0.51159	0.999998	1608	0	0.024328	0.48747	0.48677	0.973004	1810	0	0.024328
MTPN	4	0.51266	0.60498	0.999998	1609	1	0.35412	0.18541	0.32092	0.947832	948	2	0.35412
ZNF791	4	0.51266	0.60498	0.999998	1610	1	0.4629	0.081215	0.18012	0.908654	529	3	0.4629
ELF3	4	0.51299	0.60514	0.999998	1611	1	0.057495	0.26554	0.40439	0.958016	1217	2	0.057495
TXK	4	0.51331	0.60532	0.999998	1612	1	-0.025314	0.54805	0.63182	0.993466	1911	1	-0.025314
HOXC13	4	0.5145	0.60597	0.999998	1613	1	0.83688	0.00019535	0.00076223	0.331064	6	2	0.83688
NonTargeting_Human_0346	1	0.51453	0.51359	0.999998	1614	0	0.027745	0.48547	0.48482	0.972126	1805	0	0.027745
NonTargeting_Human_0105	1	0.51532	0.51437	0.999998	1615	0	0.028211	0.48468	0.48403	0.972126	1804	0	0.028211
NonTargeting_Human_0187	1	0.51574	0.5148	0.999998	1616	0	0.03525	0.48426	0.48352	0.972126	1803	0	0.03525
HKR1	4	0.51591	0.60667	0.999998	1617	1	-0.068129	0.085935	0.18872	0.908654	554	1	-0.068129
ZNF474	4	0.51688	0.60709	0.999998	1618	1	0.25373	0.069809	0.15888	0.908654	463	2	0.25373
NFAT5	4	0.51775	0.60749	0.999998	1619	1	-0.018476	0.43459	0.57961	0.988851	1725	1	-0.018476
E2F8	4	0.51861	0.60799	0.999998	1620	1	0.14905	0.24917	0.38746	0.953736	1174	2	0.14905
NonTargeting_Human_0049	1	0.51881	0.51781	0.999998	1621	0	0.03465	0.48119	0.48044	0.972126	1797	0	0.03465
ZNF703	4	0.51925	0.60829	0.999998	1622	1	0.48266	0.049134	0.11875	0.883405	355	3	0.48266
RAI1	4	0.51947	0.60841	0.999998	1623	1	0.027592	0.70596	0.72504	0.999998	2187	1	0.027592
MAVS	4	0.52054	0.60904	0.999998	1624	1	-0.01782	0.73135	0.74321	0.999998	2251	1	-0.01782
CREB3L3	4	0.52151	0.60954	0.999998	1625	1	-0.004211	0.42495	0.57076	0.988851	1695	2	-0.004211
MKRN2	4	0.52226	0.60989	0.999998	1626	1	0.19125	0.34369	0.48575	0.972126	1453	2	0.19125
ITGB2	4	0.52258	0.61004	0.999998	1627	1	0.25473	0.19587	0.33178	0.947832	983	2	0.25473
EGR3	4	0.52258	0.61004	0.999998	1628	1	0.12819	0.11552	0.24167	0.944044	697	2	0.12819
DLX4	4	0.52365	0.61059	0.999998	1629	1	-0.20184	0.76439	0.76899	0.999998	2334	1	-0.20184
SHPRH	4	0.5244	0.61095	0.999998	1630	1	0.18666	0.28314	0.42274	0.958016	1274	2	0.18666
TOPORS	4	0.52525	0.61136	0.999998	1631	1	-0.20023	0.71797	0.73336	0.999998	2217	1	-0.20023
PHF1	4	0.52695	0.61228	0.999998	1632	1	0.096288	0.12023	0.24967	0.944044	722	2	0.096288
MPG	4	0.52727	0.61244	0.999998	1633	1	-0.11703	0.86569	0.865	0.999998	2603	0	-0.11703
E2F4	4	0.5278	0.61271	0.999998	1634	1	0.057743	0.83033	0.82997	0.999998	2500	0	0.057743
ZNF766	4	0.52854	0.61311	0.999998	1635	1	0.30023	0.14044	0.27365	0.947832	795	2	0.30023
NUPL2	4	0.52854	0.61311	0.999998	1636	1	0.026826	0.49549	0.60644	0.988851	1828	1	0.026826
DNTT	4	0.5296	0.61366	0.999998	1637	1	0.38622	0.10116	0.21599	0.914798	636	2	0.38622
IKZF3	4	0.53002	0.6139	0.999998	1638	1	0.97224	0.0039261	0.014279	0.766588	43	3	0.97224
GRHL3	4	0.53002	0.6139	0.999998	1639	1	0.13863	0.30483	0.44558	0.964415	1336	2	0.13863
SOX9	4	0.53034	0.61408	0.999998	1640	1	0.30194	0.22276	0.35973	0.947832	1085	2	0.30194
NonTargeting_Human_0169	1	0.53111	0.52992	0.999998	1641	0	0.061318	0.46889	0.46825	0.966058	1787	0	0.061318
NonTargeting_Human_0468	1	0.53213	0.53095	0.999998	1642	0	0.053345	0.46787	0.46722	0.965962	1785	0	0.053345
GATA3	4	0.53245	0.6151	0.999998	1643	1	-0.11975	0.87662	0.87619	0.999998	2628	0	-0.11975
TGFB1I1	4	0.53287	0.61532	0.999998	1644	1	0.3139	0.23396	0.37127	0.947832	1126	2	0.3139
GBX1	4	0.53371	0.61574	0.999998	1645	1	0.079954	0.39805	0.54271	0.982441	1608	2	0.079954
CSRNP1	4	0.53392	0.61582	0.999998	1646	1	0.2775	0.093226	0.20171	0.911737	596	2	0.2775
TRIM29	4	0.53476	0.61624	0.999998	1647	1	0.31698	0.10819	0.22874	0.933283	663	3	0.31698
ZNF195	4	0.5355	0.61663	0.999998	1648	1	0.61717	0.021983	0.06314	0.843328	196	3	0.61717
NonTargeting_Human_0261	1	0.53562	0.53425	0.999998	1649	0	0.059661	0.46438	0.46391	0.965962	1777	0	0.059661
ZNF136	4	0.53592	0.61679	0.999998	1650	1	0.27896	0.093047	0.20139	0.911737	594	2	0.27896
ZNF449	4	0.53623	0.61695	0.999998	1651	1	0.22771	0.14476	0.27825	0.947832	811	2	0.22771
ZFP36L1	4	0.5379	0.61778	0.999998	1652	1	-0.0036091	0.39855	0.54334	0.983011	1609	2	-0.0036091
LHX4	4	0.53811	0.6179	0.999998	1653	1	0.39997	0.11662	0.24355	0.944044	704	2	0.39997
ZNF862	4	0.53832	0.618	0.999998	1654	1	0.22928	0.20391	0.34006	0.947832	1013	2	0.22928
NonTargeting_Human_0178	1	0.53837	0.53694	0.999998	1655	0	0.05497	0.46163	0.46105	0.965962	1773	0	0.05497
NonTargeting_Human_0504	1	0.54005	0.53871	0.999998	1656	0	0.061088	0.45995	0.45943	0.965962	1770	0	0.061088
NonTargeting_Human_0299	1	0.54079	0.53954	0.999998	1657	0	0.078171	0.45921	0.45867	0.965962	1767	0	0.078171
BATF	4	0.54113	0.61939	0.999998	1658	1	-0.061493	0.73357	0.74482	0.999998	2259	1	-0.061493
CERS5	4	0.54207	0.61989	0.999998	1659	1	0.095612	0.38912	0.53329	0.979534	1584	2	0.095612
ZNF629	4	0.54248	0.62008	0.999998	1660	1	0.11756	0.22858	0.36575	0.947832	1100	1	0.11756
NonTargeting_Human_0326	1	0.5434	0.54215	0.999998	1661	0	0.06173	0.4566	0.45606	0.965347	1764	0	0.06173
ZBTB24	4	0.54455	0.62113	0.999998	1662	1	-0.084812	0.27429	0.41359	0.958016	1240	1	-0.084812
NonTargeting_Human_0407	1	0.54489	0.54372	0.999998	1663	0	0.087998	0.45511	0.45461	0.964516	1761	0	0.087998
YBX1	4	0.54507	0.62135	0.999998	1664	1	0.17846	0.29156	0.43146	0.958016	1298	1	0.17846
TLR3	4	0.54507	0.62135	0.999998	1665	1	0.29179	0.17543	0.31028	0.947832	910	2	0.29179
ISX	4	0.54548	0.62156	0.999998	1666	1	0.15799	0.37572	0.5196	0.979534	1542	2	0.15799
NonTargeting_Human_0397	1	0.54582	0.54476	0.999998	1667	0	0.098397	0.45418	0.45364	0.964415	1758	0	0.098397
NonTargeting_Human_0422	1	0.54661	0.54554	0.999998	1668	0	0.079537	0.45339	0.45275	0.964415	1756	0	0.079537
OGG1	4	0.54692	0.62231	0.999998	1669	1	0.29111	0.30944	0.45035	0.964415	1345	2	0.29111
NonTargeting_Human_0460	1	0.54727	0.54617	0.999998	1670	0	0.092052	0.45273	0.45211	0.964415	1754	0	0.092052
NonTargeting_Human_0074	1	0.54792	0.54684	0.999998	1671	0	0.086885	0.45208	0.45149	0.964415	1752	0	0.086885
APOBEC3A	4	0.54846	0.62317	0.999998	1672	1	0.36665	0.058851	0.13783	0.891391	410	3	0.36665
NonTargeting_Human_0025	1	0.54848	0.54741	0.999998	1673	0	0.093752	0.45152	0.45092	0.964415	1750	0	0.093752
NEIL1	4	0.54877	0.62336	0.999998	1674	1	-0.042087	0.43265	0.57876	0.988851	1722	1	-0.042087
CUL5	4	0.54908	0.62355	0.999998	1675	1	-0.081757	0.7679	0.77187	0.999998	2339	1	-0.081757
NonTargeting_Human_0145	1	0.55006	0.54903	0.999998	1676	0	0.095227	0.44994	0.44925	0.964415	1747	0	0.095227
IL1B	4	0.5501	0.62413	0.999998	1677	1	0.42283	0.094992	0.20494	0.912775	604	2	0.42283
ZNF100	4	0.55071	0.62446	0.999998	1678	1	0.15487	0.23849	0.37613	0.947977	1142	2	0.15487
NonTargeting_Human_0427	1	0.55113	0.55001	0.999998	1679	0	0.088572	0.44887	0.44818	0.964415	1746	0	0.088572
SIX3	4	0.55123	0.6247	0.999998	1680	1	-0.026496	0.24742	0.38565	0.952346	1169	1	-0.026496
ALKBH2	4	0.55194	0.62508	0.999998	1681	1	-0.092773	0.84292	0.84267	0.999998	2535	0	-0.092773
NFE2	4	0.55255	0.62542	0.999998	1682	1	0.37555	0.089472	0.19493	0.908654	576	3	0.37555
FZD1	4	0.55286	0.62558	0.999998	1683	1	0.50945	0.14269	0.276	0.947832	801	2	0.50945
NonTargeting_Human_0347	1	0.55337	0.55229	0.999998	1684	0	0.094137	0.44663	0.44596	0.964415	1744	0	0.094137
FANCD2	4	0.55398	0.62613	0.999998	1685	1	0.032929	0.73072	0.74269	0.999998	2249	1	0.032929
TEAD1	4	0.55418	0.62622	0.999998	1686	1	0.17623	0.42355	0.56941	0.988851	1691	2	0.17623
SPZ1	4	0.55459	0.62644	0.999998	1687	1	-0.072903	0.84815	0.84802	0.999998	2554	0	-0.072903
DEAF1	4	0.55459	0.62644	0.999998	1688	1	-0.17341	0.36146	0.50458	0.979534	1495	1	-0.17341
PRDM2	4	0.5558	0.62704	0.999998	1689	1	-0.091496	0.79981	0.79998	0.999998	2413	1	-0.091496
ZBED6CL	4	0.55601	0.62716	0.999998	1690	1	-0.2618	0.72765	0.74036	0.999998	2241	1	-0.2618
ZNF491	4	0.55641	0.6274	0.999998	1691	1	0.14569	0.33071	0.47235	0.96795	1412	2	0.14569
FOXJ2	4	0.55742	0.62788	0.999998	1692	1	0.28352	0.23949	0.37719	0.947977	1146	2	0.28352
ZNF419	4	0.55763	0.62798	0.999998	1693	1	0.33467	0.1678	0.3025	0.947832	883	2	0.33467
VENTX	4	0.55793	0.62812	0.999998	1694	1	-0.25463	0.80998	0.80954	0.999998	2439	1	-0.25463
FOSL1	4	0.56005	0.62935	0.999998	1695	1	0.53695	0.028298	0.076628	0.85511	232	2	0.53695
PML	4	0.56035	0.62952	0.999998	1696	1	0.1124	0.18026	0.31536	0.947832	927	2	0.1124
KDM1A	4	0.56095	0.62982	0.999998	1697	1	0.17916	0.19587	0.33179	0.947832	984	1	0.17916
YOD1	4	0.56155	0.63012	0.999998	1698	1	0.19304	0.24413	0.38217	0.949771	1160	2	0.19304
NonTargeting_Human_0083	1	0.56175	0.56081	0.999998	1699	0	0.12117	0.43825	0.43748	0.959276	1733	0	0.12117
ZFP36L2	4	0.56266	0.63074	0.999998	1700	1	0.37341	0.11347	0.23818	0.939662	686	2	0.37341
NonTargeting_Human_0046	1	0.56268	0.56182	0.999998	1701	0	0.091231	0.43732	0.4366	0.958016	1732	0	0.091231
MYSM1	4	0.56306	0.63096	0.999998	1702	1	0.050773	0.67047	0.70112	0.999998	2107	1	0.050773
CD40	4	0.56336	0.63112	0.999998	1703	1	0.30821	0.12069	0.25048	0.944044	726	3	0.30821
NonTargeting_Human_0292	1	0.56394	0.56312	0.999998	1704	0	0.11736	0.43606	0.43542	0.958016	1729	0	0.11736
ZNF543	4	0.56456	0.63174	0.999998	1705	1	0.25497	0.082098	0.1818	0.908654	534	2	0.25497
MID2	4	0.56456	0.63174	0.999998	1706	1	0.027735	0.27429	0.41359	0.958016	1241	1	0.027735
NonTargeting_Human_0512	1	0.56464	0.56378	0.999998	1707	0	0.12459	0.43536	0.43472	0.958016	1728	0	0.12459
NonTargeting_Human_0395	1	0.56492	0.56413	0.999998	1708	0	0.12052	0.43508	0.43444	0.958016	1726	0	0.12052
GLA	4	0.56525	0.63209	0.999998	1709	1	0.1822	0.043781	0.10797	0.883405	320	2	0.1822
NonTargeting_Human_0235	1	0.56631	0.56546	0.999998	1710	0	0.13523	0.43369	0.43308	0.958016	1724	0	0.13523
TBX10	4	0.56645	0.63264	0.999998	1711	1	0.23077	0.13207	0.26487	0.947832	770	2	0.23077
TFAP2B	4	0.56804	0.63355	0.999998	1712	1	0.39433	0.092315	0.20007	0.911737	589	3	0.39433
FOXA2	4	0.56824	0.63367	0.999998	1713	1	0.15515	0.32115	0.46223	0.965962	1377	1	0.15515
NonTargeting_Human_0430	1	0.56873	0.56785	0.999998	1714	0	0.13917	0.43127	0.43061	0.958016	1716	0	0.13917
NonTargeting_Human_0068	1	0.56887	0.56798	0.999998	1715	0	0.12644	0.43113	0.43046	0.958016	1714	0	0.12644
WNT1	4	0.56923	0.63418	0.999998	1716	1	-0.02213	0.8196	0.8192	0.999998	2469	0	-0.02213
NonTargeting_Human_0197	1	0.56953	0.56861	0.999998	1717	0	0.14554	0.43047	0.42986	0.958016	1713	0	0.14554
NonTargeting_Human_0126	1	0.5699	0.56899	0.999998	1718	0	0.1357	0.4301	0.42945	0.958016	1712	0	0.1357
NonTargeting_Human_0349	1	0.57013	0.56922	0.999998	1719	0	0.10594	0.42987	0.42919	0.958016	1711	0	0.10594
NonTargeting_Human_0316	1	0.57088	0.57001	0.999998	1720	0	0.11149	0.42912	0.42846	0.958016	1708	0	0.11149
NonTargeting_Human_0343	1	0.5713	0.57045	0.999998	1721	0	0.14083	0.4287	0.42804	0.958016	1706	0	0.14083
MIER3	4	0.5714	0.63524	0.999998	1722	1	-0.014355	0.30951	0.45043	0.964415	1347	1	-0.014355
GATAD2A	4	0.5717	0.63541	0.999998	1723	1	0.24353	0.40459	0.54974	0.986447	1628	2	0.24353
NonTargeting_Human_0454	1	0.57209	0.5712	0.999998	1724	0	0.11501	0.42791	0.42731	0.958016	1702	0	0.11501
NonTargeting_Human_0155	1	0.57237	0.57146	0.999998	1725	0	0.12784	0.42763	0.42705	0.958016	1701	0	0.12784
ZFP14	4	0.57239	0.63584	0.999998	1726	1	0.20193	0.42793	0.57398	0.988851	1703	2	0.20193
DMRT2	4	0.57278	0.63609	0.999998	1727	1	0.40901	0.16209	0.29657	0.947832	864	2	0.40901
NonTargeting_Human_0195	1	0.57316	0.57233	0.999998	1728	0	0.13604	0.42684	0.4263	0.958016	1700	0	0.13604
PCGF2	4	0.57318	0.6363	0.999998	1729	1	-0.12074	0.83229	0.83198	0.999998	2506	0	-0.12074
RNF113B	4	0.57337	0.6364	0.999998	1730	1	-0.14616	0.95355	0.95371	0.999998	2827	0	-0.14616
JMY	4	0.57387	0.63669	0.999998	1731	1	0.37971	0.088088	0.19249	0.908654	567	3	0.37971
NonTargeting_Human_0099	1	0.57395	0.57307	0.999998	1732	0	0.15024	0.42605	0.42551	0.958016	1699	0	0.15024
NKX6-3	4	0.57416	0.63683	0.999998	1733	1	0.11119	0.40269	0.54771	0.985476	1620	2	0.11119
TIRAP	4	0.57553	0.63763	0.999998	1734	1	-0.050531	0.18122	0.31641	0.947832	932	1	-0.050531
SSH3	4	0.57651	0.63816	0.999998	1735	1	0.54077	0.0072448	0.025022	0.792001	72	2	0.54077
S100A8	4	0.5769	0.63836	0.999998	1736	1	0.18269	0.14817	0.282	0.947832	823	2	0.18269
TCF4	4	0.5771	0.6385	0.999998	1737	1	0.79313	0.015314	0.048868	0.792001	156	3	0.79313
ZBTB25	4	0.57729	0.63862	0.999998	1738	1	0.20954	0.34738	0.48975	0.973743	1460	2	0.20954
MAFF	4	0.57788	0.63888	0.999998	1739	1	0.052926	0.37647	0.5204	0.979534	1543	2	0.052926
CSRNP2	4	0.57846	0.63921	0.999998	1740	1	0.10847	0.26561	0.40449	0.958016	1218	2	0.10847
ZNF546	4	0.57885	0.63941	0.999998	1741	1	-0.067756	0.079125	0.17622	0.908654	518	1	-0.067756
NonTargeting_Human_0086	1	0.57921	0.57847	0.999998	1742	0	0.16034	0.42079	0.42041	0.958016	1681	0	0.16034
HNF4G	4	0.57973	0.63996	0.999998	1743	1	0.060836	0.57446	0.64523	0.996237	1943	1	0.060836
NonTargeting_Human_0458	1	0.58	0.57934	0.999998	1744	0	0.1542	0.42	0.41968	0.958016	1678	0	0.1542
NEUROG3	4	0.58002	0.64013	0.999998	1745	1	0.29693	0.12112	0.2512	0.944044	729	3	0.29693
NonTargeting_Human_0238	1	0.58042	0.57975	0.999998	1746	0	0.15173	0.41958	0.41923	0.958016	1676	0	0.15173
HMG20A	4	0.5806	0.6405	0.999998	1747	1	0.31877	0.034128	0.088247	0.873851	268	2	0.31877
ZNF205	4	0.5808	0.64062	0.999998	1748	1	-0.092761	0.91669	0.91679	0.999998	2737	0	-0.092761
POGK	4	0.58119	0.64081	0.999998	1749	1	0.60993	0.045766	0.1121	0.883405	328	3	0.60993
ZNF148	4	0.58177	0.64111	0.999998	1750	1	0.092095	0.27717	0.41645	0.958016	1250	2	0.092095
BMP2	4	0.58206	0.64123	0.999998	1751	1	-0.16417	0.38468	0.52871	0.979534	1571	1	-0.16417
NANOGNB	4	0.58245	0.6415	0.999998	1752	1	0.4958	0.042095	0.10454	0.883405	313	3	0.4958
HES4	4	0.5839	0.64238	0.999998	1753	1	0.15731	0.18851	0.32414	0.947832	956	2	0.15731
NonTargeting_Human_0018	1	0.58415	0.58338	0.999998	1754	0	0.17087	0.41585	0.41535	0.958016	1665	0	0.17087
NonTargeting_Human_0154	1	0.58471	0.58392	0.999998	1755	0	0.15455	0.41529	0.41484	0.958016	1663	0	0.15455
RGCC	4	0.58524	0.64313	0.999998	1756	1	0.22382	0.34114	0.48315	0.972126	1441	2	0.22382
TRIM8	4	0.58553	0.64332	0.999998	1757	1	0.43124	0.20812	0.3445	0.947832	1030	2	0.43124
LPP	4	0.58621	0.64372	0.999998	1758	1	0.25383	0.082796	0.18297	0.908654	536	2	0.25383
NonTargeting_Human_0146	1	0.58634	0.58561	0.999998	1759	0	0.15697	0.41366	0.4132	0.958016	1656	0	0.15697
SOX30	4	0.58659	0.64394	0.999998	1760	1	-0.01642	0.86721	0.86659	0.999998	2610	0	-0.01642
ZNF699	4	0.58678	0.64409	0.999998	1761	1	0.31247	0.07362	0.16583	0.908654	480	2	0.31247
MESP1	4	0.58736	0.64442	0.999998	1762	1	0.43002	0.02929	0.078726	0.858876	239	2	0.43002
BEX1	4	0.58774	0.64463	0.999998	1763	1	0.046065	0.61118	0.66552	0.999998	2017	1	0.046065
HOXB4	4	0.58822	0.64494	0.999998	1764	1	-0.12032	0.59394	0.65588	0.996357	1988	1	-0.12032
NonTargeting_Human_0289	1	0.58825	0.58748	0.999998	1765	0	0.19342	0.41175	0.4113	0.958016	1652	0	0.19342
AFF3	4	0.5887	0.64519	0.999998	1766	1	0.5421	0.044111	0.1087	0.883405	322	3	0.5421
RNF2	4	0.58889	0.64529	0.999998	1767	1	0.10532	0.25283	0.39136	0.95797	1184	2	0.10532
NonTargeting_Human_0058	1	0.5889	0.58813	0.999998	1768	0	0.1529	0.4111	0.41068	0.958016	1649	0	0.1529
NonTargeting_Human_0008	1	0.59043	0.58973	0.999998	1769	0	0.17532	0.40957	0.40922	0.958016	1644	0	0.17532
ZBTB40	4	0.5908	0.64642	0.999998	1770	1	0.3099	0.09295	0.20121	0.911737	593	3	0.3099
ZNF18	4	0.59099	0.64651	0.999998	1771	1	-0.017236	0.37085	0.51468	0.979534	1525	1	-0.017236
NonTargeting_Human_0227	1	0.59099	0.59035	0.999998	1772	0	0.18576	0.40901	0.40869	0.958016	1641	0	0.18576
MEIS3	4	0.59147	0.64683	0.999998	1773	1	0.17193	0.39003	0.53426	0.979534	1586	2	0.17193
NonTargeting_Human_0184	1	0.59165	0.59101	0.999998	1774	0	0.1738	0.40835	0.40795	0.958016	1637	0	0.1738
ZNF594	4	0.59194	0.64707	0.999998	1775	1	0.29927	0.048363	0.11724	0.883405	347	2	0.29927
MEF2D	4	0.59213	0.64717	0.999998	1776	1	0.28655	0.30192	0.44262	0.962866	1327	2	0.28655
NonTargeting_Human_0002	1	0.5922	0.59159	0.999998	1777	0	0.17807	0.4078	0.40742	0.958016	1636	0	0.17807
ZNF124	4	0.59251	0.64738	0.999998	1778	1	0.35597	0.15975	0.29408	0.947832	859	2	0.35597
PRDM4	4	0.59251	0.64738	0.999998	1779	1	0.26783	0.27532	0.41464	0.958016	1248	1	0.26783
SMARCD3	4	0.59308	0.64773	0.999998	1780	1	0.82012	0.0061641	0.021525	0.774752	66	3	0.82012
ABL1	4	0.59308	0.64773	0.999998	1781	1	0.4457	0.036616	0.093536	0.873851	283	2	0.4457
NonTargeting_Human_0356	1	0.59355	0.59285	0.999998	1782	0	0.17635	0.40645	0.40597	0.958016	1633	0	0.17635
NonTargeting_Human_0420	1	0.59407	0.59331	0.999998	1783	0	0.18584	0.40593	0.40544	0.958016	1632	0	0.18584
NonTargeting_Human_0375	1	0.59514	0.59441	0.999998	1784	0	0.17884	0.40486	0.40429	0.958016	1629	0	0.17884
NKX3-1	4	0.59554	0.64912	0.999998	1785	1	0.17834	0.15216	0.28608	0.947832	837	2	0.17834
NonTargeting_Human_0242	1	0.5956	0.59488	0.999998	1786	0	0.16759	0.4044	0.40376	0.958016	1626	0	0.16759
MAFB	4	0.59573	0.64924	0.999998	1787	1	-0.12552	0.79177	0.79282	0.999998	2391	1	-0.12552
FOXO3	4	0.59621	0.64951	0.999998	1788	1	0.13566	0.68614	0.71151	0.999998	2145	1	0.13566
NonTargeting_Human_0131	1	0.59644	0.59573	0.999998	1789	0	0.2074	0.40356	0.403	0.958016	1624	0	0.2074
HOXA13	4	0.59677	0.64982	0.999998	1790	1	0.22109	0.37994	0.52377	0.979534	1558	2	0.22109
MECP2	4	0.59705	0.65001	0.999998	1791	1	-0.28391	0.97585	0.97634	0.999998	2914	0	-0.28391
NonTargeting_Human_0070	1	0.59709	0.59638	0.999998	1792	0	0.1758	0.40291	0.40236	0.958016	1622	0	0.1758
NKX2-4	4	0.598	0.6505	0.999998	1793	1	0.33901	0.28099	0.42053	0.958016	1264	2	0.33901
SIX4	4	0.59837	0.65068	0.999998	1794	1	-0.04055	0.5378	0.62681	0.993382	1895	1	-0.04055
NonTargeting_Human_0166	1	0.59877	0.59808	0.999998	1795	0	0.19383	0.40123	0.40074	0.958016	1617	0	0.19383
CPXCR1	4	0.59893	0.65104	0.999998	1796	1	0.048401	0.91296	0.91268	0.999998	2728	0	0.048401
ZNF846	4	0.5994	0.65134	0.999998	1797	1	0.39812	0.028926	0.07794	0.85511	238	3	0.39812
BTBD8	4	0.5994	0.65134	0.999998	1798	1	0.13139	0.24622	0.38434	0.951344	1166	2	0.13139
ETV6	4	0.59987	0.65161	0.999998	1799	1	0.41986	0.090242	0.1964	0.908654	582	3	0.41986
NonTargeting_Human_0023	1	0.60012	0.59953	0.999998	1800	0	0.18002	0.39988	0.39943	0.958016	1614	0	0.18002
ZNF343	4	0.60025	0.65181	0.999998	1801	1	0.19779	0.14402	0.27749	0.947832	807	2	0.19779
FOXE1	4	0.60025	0.65181	0.999998	1802	1	0.14978	0.39706	0.54163	0.982441	1603	2	0.14978
RCOR3	4	0.60025	0.65181	0.999998	1803	1	0.25665	0.16864	0.30329	0.947832	887	2	0.25665
NonTargeting_Human_0031	1	0.60059	0.59998	0.999998	1804	0	0.21362	0.39941	0.39897	0.958016	1612	0	0.21362
LIG1	4	0.6009	0.65218	0.999998	1805	1	0.72152	0.014121	0.04601	0.792001	141	3	0.72152
MGMT	4	0.60128	0.65242	0.999998	1806	1	-0.29754	0.97645	0.97693	0.999998	2917	0	-0.29754
PGR	4	0.60156	0.65261	0.999998	1807	1	0.35242	0.29588	0.43607	0.958016	1313	2	0.35242
ZNF580	4	0.60305	0.65344	0.999998	1808	1	0.21396	0.32634	0.4678	0.965962	1399	2	0.21396
TAF1	4	0.60407	0.65405	0.999998	1809	1	0.1232	0.26498	0.4038	0.958016	1214	2	0.1232
THRB	4	0.60454	0.65435	0.999998	1810	1	-0.13352	0.52589	0.62099	0.991517	1880	1	-0.13352
HMG20B	4	0.605	0.65457	0.999998	1811	1	0.1985	0.33754	0.47938	0.971411	1436	2	0.1985
ZNF843	4	0.60547	0.65487	0.999998	1812	1	0.33972	0.11437	0.23963	0.941347	692	3	0.33972
REL	4	0.60547	0.65487	0.999998	1813	1	0.076729	0.54227	0.62897	0.993382	1903	1	0.076729
SCML2	4	0.60593	0.65513	0.999998	1814	1	0.04992	0.71703	0.73266	0.999998	2214	1	0.04992
RBM6	4	0.60704	0.65576	0.999998	1815	1	0.55319	0.046507	0.11358	0.883405	330	3	0.55319
NonTargeting_Human_0136	1	0.60725	0.60649	0.999998	1816	0	0.19985	0.39275	0.39249	0.95797	1595	0	0.19985
APOA4	4	0.6075	0.65605	0.999998	1817	1	-0.27647	0.21189	0.34828	0.947832	1047	1	-0.27647
RIPK4	4	0.60806	0.65639	0.999998	1818	1	0.56195	0.052191	0.1248	0.883526	374	3	0.56195
GULP1	4	0.60935	0.65716	0.999998	1819	1	0.088955	0.054543	0.12942	0.887431	387	2	0.088955
ZNF544	4	0.60962	0.65735	0.999998	1820	1	0.06929	0.41842	0.56402	0.988851	1671	2	0.06929
ZBTB32	4	0.60962	0.65735	0.999998	1821	1	0.28329	0.3978	0.54242	0.982441	1606	2	0.28329
MBTPS2	4	0.61027	0.65774	0.999998	1822	1	-0.081335	0.91154	0.91118	0.999998	2722	0	-0.081335
ZNF781	4	0.61164	0.65857	0.999998	1823	1	0.34002	0.20057	0.33642	0.947832	1005	2	0.34002
DLX5	4	0.61265	0.65906	0.999998	1824	1	0.061946	0.76173	0.76686	0.999998	2328	1	0.061946
ZNF585B	4	0.61356	0.65961	0.999998	1825	1	0.33871	0.031643	0.083519	0.865435	252	2	0.33871
ZNF705B	4	0.6142	0.66005	0.999998	1826	1	0.10462	0.32643	0.46789	0.965962	1400	1	0.10462
TRIB3	4	0.6142	0.66005	0.999998	1827	1	-0.27534	0.65948	0.69409	0.999998	2093	1	-0.27534
NonTargeting_Human_0284	1	0.6154	0.61461	0.999998	1828	0	0.16283	0.3846	0.38427	0.951344	1570	0	0.16283
HR	4	0.61611	0.66122	0.999998	1829	1	0.10338	0.29588	0.43607	0.958016	1312	2	0.10338
TRIM27	4	0.61648	0.66142	0.999998	1830	1	0.16644	0.092307	0.20006	0.911737	588	2	0.16644
STK16	4	0.61666	0.66153	0.999998	1831	1	-0.26574	0.45425	0.58811	0.988851	1759	1	-0.26574
ZNF333	4	0.61756	0.66206	0.999998	1832	1	0.47842	0.074388	0.16731	0.908654	487	3	0.47842
NonTargeting_Human_0072	1	0.61814	0.61731	0.999998	1833	0	0.21339	0.38186	0.38153	0.949771	1563	0	0.21339
ELK3	4	0.61892	0.6629	0.999998	1834	1	0.30438	0.084317	0.18577	0.908654	543	2	0.30438
NonTargeting_Human_0210	1	0.61912	0.61826	0.999998	1835	0	0.2292	0.38088	0.38052	0.949771	1561	0	0.2292
ZNF185	4	0.61982	0.66342	0.999998	1836	1	-0.080231	0.94817	0.94823	0.999998	2815	0	-0.080231
FOXE3	4	0.62018	0.66363	0.999998	1837	1	-0.0827	0.36504	0.50827	0.979534	1506	1	-0.0827
CRTC3	4	0.62064	0.66392	0.999998	1838	1	0.24495	0.69026	0.71405	0.999998	2155	1	0.24495
MEOX2	4	0.62082	0.66405	0.999998	1839	1	0.349	0.16083	0.29526	0.947832	862	2	0.349
NonTargeting_Human_0172	1	0.62154	0.62078	0.999998	1840	0	0.21828	0.37846	0.37802	0.947977	1552	0	0.21828
ZNF28	4	0.62216	0.66474	0.999998	1841	1	0.27334	0.3427	0.48476	0.972126	1447	2	0.27334
BAZ2B	4	0.62216	0.66474	0.999998	1842	1	0.30525	0.34164	0.48368	0.972126	1444	2	0.30525
KLF14	4	0.62216	0.66474	0.999998	1843	1	0.42466	0.0091791	0.031129	0.792001	90	2	0.42466
ASCC1	4	0.62288	0.66515	0.999998	1844	1	0.18977	0.35642	0.49921	0.978666	1484	2	0.18977
PLSCR1	4	0.62342	0.66554	0.999998	1845	1	0.13542	0.19777	0.33378	0.947832	992	2	0.13542
PTF1A	4	0.62431	0.66607	0.999998	1846	1	0.19726	0.78083	0.78312	0.999998	2369	1	0.19726
MYOG	4	0.62458	0.66618	0.999998	1847	1	0.14465	0.37044	0.51423	0.979534	1523	2	0.14465
IL4	4	0.62654	0.66734	0.999998	1848	1	0.31916	0.085749	0.18837	0.908654	552	2	0.31916
NR5A1	4	0.6269	0.66754	0.999998	1849	1	0.46092	0.05642	0.13318	0.891391	398	3	0.46092
ZNF566	4	0.62708	0.66765	0.999998	1850	1	0.28749	0.1581	0.29238	0.947832	854	2	0.28749
HIVEP3	4	0.62725	0.66776	0.999998	1851	1	0.2283	0.093919	0.203	0.911737	599	2	0.2283
HLA-DRB1	4	0.62752	0.66787	0.999998	1852	1	0.2667	0.030018	0.080222	0.864704	243	2	0.2667
NonTargeting_Human_0182	1	0.62774	0.62728	0.999998	1853	0	0.27178	0.37226	0.37191	0.947832	1532	0	0.27178
NonTargeting_Human_0333	1	0.62792	0.62747	0.999998	1854	0	0.25433	0.37208	0.37176	0.947832	1531	0	0.25433
TOP2B	4	0.62885	0.66878	0.999998	1855	1	0.30145	0.36557	0.50883	0.979534	1508	2	0.30145
NonTargeting_Human_0071	1	0.62895	0.62861	0.999998	1856	0	0.27359	0.37105	0.37072	0.947832	1526	0	0.27359
FOXL1	4	0.62903	0.66888	0.999998	1857	1	0.31905	0.35445	0.49711	0.976491	1478	2	0.31905
MSX2	4	0.62929	0.66908	0.999998	1858	1	-0.10232	0.72821	0.74075	0.999998	2243	1	-0.10232
ZNF785	4	0.62982	0.6694	0.999998	1859	1	0.49217	0.048164	0.1168	0.883405	343	3	0.49217
ZNF26	4	0.63027	0.66968	0.999998	1860	1	0.3729	0.1467	0.28039	0.947832	816	2	0.3729
CCDC17	4	0.63027	0.66968	0.999998	1861	1	0.55685	0.076294	0.17087	0.908654	501	3	0.55685
CCDC124	4	0.63027	0.66968	0.999998	1862	1	0.07468	0.81544	0.815	0.999998	2456	1	0.07468
EXOG	4	0.63062	0.66987	0.999998	1863	1	0.35933	0.074036	0.16664	0.908654	483	3	0.35933
TP63	4	0.63115	0.67018	0.999998	1864	1	0.23047	0.032928	0.085875	0.87065	262	1	0.23047
ZNF711	4	0.63141	0.67031	0.999998	1865	1	0.073601	0.056684	0.13368	0.891391	399	2	0.073601
NonTargeting_Human_0009	1	0.63202	0.63184	0.999998	1866	0	0.26878	0.36798	0.36773	0.947832	1515	0	0.26878
NonTargeting_Human_0360	1	0.63253	0.63239	0.999998	1867	0	0.234	0.36747	0.36719	0.947832	1512	0	0.234
RELA	4	0.63256	0.67098	0.999998	1868	1	0.36872	0.22595	0.36303	0.947832	1093	2	0.36872
NonTargeting_Human_0312	1	0.63263	0.63248	0.999998	1869	0	0.27868	0.36737	0.3671	0.947832	1511	0	0.27868
NCOR1	4	0.63326	0.67144	0.999998	1870	1	0.83902	0.0084031	0.028786	0.792001	81	3	0.83902
ZRSR2	4	0.63352	0.6716	0.999998	1871	1	0.71079	0.035601	0.091321	0.873851	271	3	0.71079
JUN	4	0.63352	0.6716	0.999998	1872	1	0.19514	0.2097	0.34607	0.947832	1038	2	0.19514
NFE2L2	4	0.63387	0.67183	0.999998	1873	1	-0.027211	0.74115	0.75049	0.999998	2277	1	-0.027211
RCOR2	4	0.63449	0.6722	0.999998	1874	1	0.052117	0.70095	0.72143	0.999998	2177	1	0.052117
PCGF6	4	0.63571	0.67306	0.999998	1875	1	0.43403	0.047379	0.11527	0.883405	337	2	0.43403
ZNF90	4	0.63571	0.67306	0.999998	1876	1	0.14686	0.20886	0.34527	0.947832	1035	2	0.14686
ZNF529	4	0.63667	0.67362	0.999998	1877	1	0.2318	0.37069	0.51454	0.979534	1524	2	0.2318
BCL6	4	0.63667	0.67362	0.999998	1878	1	0.23976	0.19105	0.32671	0.947832	964	2	0.23976
NonTargeting_Human_0121	1	0.6371	0.63684	0.999998	1879	0	0.21155	0.3629	0.36254	0.947832	1501	0	0.21155
CD40LG	4	0.63728	0.67399	0.999998	1880	1	0.26331	0.32855	0.47003	0.966496	1407	2	0.26331
ZFP62	4	0.63746	0.67408	0.999998	1881	1	-0.04573	0.47028	0.59514	0.988851	1790	1	-0.04573
CLU	4	0.63772	0.67425	0.999998	1882	1	0.24552	0.23603	0.37333	0.947832	1133	2	0.24552
ZNF155	4	0.63772	0.67425	0.999998	1883	1	-0.30192	0.96124	0.96161	0.999998	2850	0	-0.30192
RBCK1	4	0.63806	0.67442	0.999998	1884	1	0.58728	0.022942	0.065273	0.850002	199	3	0.58728
PLXNC1	4	0.63902	0.675	0.999998	1885	1	0.1308	0.41643	0.56204	0.988851	1666	2	0.1308
NonTargeting_Human_0185	1	0.63928	0.63907	0.999998	1886	0	0.24017	0.36072	0.36039	0.947832	1493	0	0.24017
ATXN7	4	0.64041	0.67587	0.999998	1887	1	0.32067	0.1714	0.3062	0.947832	893	2	0.32067
NonTargeting_Human_0490	1	0.64082	0.64066	0.999998	1888	0	0.27616	0.35918	0.35884	0.947832	1489	0	0.27616
APTX	4	0.64092	0.67616	0.999998	1889	1	0.12069	0.31092	0.45183	0.964415	1352	1	0.12069
ZSCAN5B	4	0.64092	0.67616	0.999998	1890	1	0.051148	0.81078	0.81035	0.999998	2443	1	0.051148
TNFSF4	4	0.64136	0.67648	0.999998	1891	1	0.6824	0.026925	0.073737	0.85511	221	3	0.6824
NKX6-2	4	0.64136	0.67648	0.999998	1892	1	0.23952	0.25268	0.39118	0.95797	1182	2	0.23952
PARP12	4	0.6423	0.6771	0.999998	1893	1	-0.10255	0.82831	0.82795	0.999998	2490	0	-0.10255
NonTargeting_Human_0144	1	0.64264	0.64247	0.999998	1894	0	0.25793	0.35736	0.35713	0.947832	1486	0	0.25793
ZNF534	4	0.64334	0.67777	0.999998	1895	1	0.49429	0.0273	0.074527	0.85511	223	2	0.49429
NonTargeting_Human_0310	1	0.64399	0.64387	0.999998	1896	0	0.27191	0.35601	0.35583	0.947832	1483	0	0.27191
E2F1	4	0.64488	0.67873	0.999998	1897	1	0.096031	0.38018	0.524	0.979534	1559	2	0.096031
NonTargeting_Human_0406	1	0.64501	0.64501	0.999998	1898	0	0.22116	0.35499	0.35475	0.947832	1480	0	0.22116
NonTargeting_Human_0491	1	0.6452	0.64517	0.999998	1899	0	0.26033	0.3548	0.35458	0.947832	1479	0	0.26033
ATOH7	4	0.64523	0.67895	0.999998	1900	1	-0.10292	0.27312	0.41237	0.958016	1238	1	-0.10292
HOXB8	4	0.64557	0.67922	0.999998	1901	1	-0.050284	0.27751	0.41675	0.958016	1251	1	-0.050284
PHTF2	4	0.646	0.67947	0.999998	1902	1	-0.039861	0.23834	0.37595	0.947977	1141	1	-0.039861
ZNF479	4	0.64719	0.68028	0.999998	1903	1	-0.063815	0.78427	0.7862	0.999998	2379	1	-0.063815
NonTargeting_Human_0029	1	0.64771	0.64772	0.999998	1904	0	0.24902	0.35229	0.35214	0.947832	1474	0	0.24902
ZNF644	4	0.6483	0.68095	0.999998	1905	1	0.22562	0.11883	0.24719	0.944044	716	3	0.22562
NonTargeting_Human_0401	1	0.64864	0.64868	0.999998	1906	0	0.27671	0.35136	0.3512	0.947832	1472	0	0.27671
OVOL1	4	0.64898	0.68134	0.999998	1907	1	0.21551	0.27511	0.41442	0.958016	1247	2	0.21551
NonTargeting_Human_0302	1	0.65018	0.65018	0.999998	1908	0	0.27194	0.34982	0.3497	0.947832	1469	0	0.27194
EAF2	4	0.65034	0.68221	0.999998	1909	1	0.14373	0.41842	0.56402	0.988851	1670	2	0.14373
NonTargeting_Human_0036	1	0.65055	0.6506	0.999998	1910	0	0.27896	0.34945	0.34932	0.947832	1465	0	0.27896
IFI16	4	0.65076	0.68249	0.999998	1911	1	0.22226	0.6983	0.71958	0.999998	2168	1	0.22226
GREM1	4	0.65186	0.68322	0.999998	1912	1	-0.045235	0.70966	0.72746	0.999998	2196	1	-0.045235
HDAC9	4	0.65253	0.68356	0.999998	1913	1	0.0047186	0.28086	0.42035	0.958016	1263	1	0.0047186
POU4F1	4	0.6527	0.68372	0.999998	1914	1	-0.012854	0.73803	0.74807	0.999998	2269	1	-0.012854
SCAPER	4	0.65287	0.68381	0.999998	1915	1	-0.043706	0.81581	0.81535	0.999998	2457	1	-0.043706
ZNF25	4	0.65304	0.68395	0.999998	1916	1	-0.029809	0.28839	0.42814	0.958016	1289	1	-0.029809
NonTargeting_Human_0118	1	0.65349	0.65346	0.999998	1917	0	0.26373	0.34651	0.34649	0.947832	1456	1	0.26373
SOHLH2	4	0.65371	0.68435	0.999998	1918	1	0.24811	0.61466	0.66741	0.999998	2021	1	0.24811
ITGB3BP	4	0.65413	0.6846	0.999998	1919	1	0.0090679	0.38843	0.53257	0.979534	1580	1	0.0090679
ARNTL	4	0.65438	0.68477	0.999998	1920	1	0.27946	0.097028	0.20872	0.913689	614	2	0.27946
ZNF540	4	0.65581	0.68574	0.999998	1921	1	0.49029	0.017211	0.052991	0.805907	168	2	0.49029
ZNF649	4	0.65581	0.68574	0.999998	1922	1	-0.217	0.4927	0.6052	0.988851	1820	1	-0.217
LIG3	4	0.65606	0.68597	0.999998	1923	1	-0.033557	0.75751	0.76354	0.999998	2312	1	-0.033557
ZSCAN20	4	0.65639	0.68618	0.999998	1924	1	0.35804	0.058822	0.13776	0.891391	409	3	0.35804
TNF	4	0.65639	0.68618	0.999998	1925	1	-0.10745	0.7835	0.78555	0.999998	2375	1	-0.10745
NRK	4	0.65639	0.68618	0.999998	1926	1	-0.14169	0.13373	0.26664	0.947832	774	1	-0.14169
NonTargeting_Human_0445	1	0.65665	0.65672	0.999998	1927	0	0.27197	0.34335	0.34364	0.947832	1451	1	0.27197
NonTargeting_Human_0209	1	0.65693	0.657	0.999998	1928	0	0.27809	0.34307	0.34328	0.947832	1449	1	0.27809
E2F7	4	0.65715	0.68662	0.999998	1929	1	0.022475	0.47775	0.59832	0.988851	1795	1	0.022475
ICAM1	4	0.6579	0.68719	0.999998	1930	1	-0.035845	0.83181	0.83151	0.999998	2505	0	-0.035845
UBC	4	0.65806	0.68733	0.999998	1931	1	0.1973	0.77831	0.78082	0.999998	2362	1	0.1973
ZNF616	4	0.6584	0.68755	0.999998	1932	1	0.20384	0.25627	0.3949	0.958016	1192	2	0.20384
SCRT2	4	0.6584	0.68755	0.999998	1933	1	-0.13457	0.63344	0.67811	0.999998	2051	1	-0.13457
UHRF2	4	0.65906	0.68804	0.999998	1934	1	0.18216	0.17414	0.30901	0.947832	901	2	0.18216
REST	4	0.65981	0.68857	0.999998	1935	1	-0.1122	0.86692	0.8663	0.999998	2608	0	-0.1122
CLOCK	4	0.65981	0.68857	0.999998	1936	1	0.0036626	0.8853	0.88456	0.999998	2651	0	0.0036626
EBF2	4	0.66089	0.68931	0.999998	1937	1	0.30816	0.24808	0.38635	0.953314	1170	2	0.30816
TSN	4	0.66113	0.68948	0.999998	1938	1	0.17705	0.31203	0.4529	0.964415	1356	2	0.17705
ZNF180	4	0.66113	0.68948	0.999998	1939	1	0.66928	0.010681	0.035899	0.792001	111	3	0.66928
THAP4	4	0.6618	0.68992	0.999998	1940	1	0.56691	0.021312	0.061673	0.834137	192	2	0.56691
SERTAD1	4	0.66237	0.69031	0.999998	1941	1	0.13711	0.18314	0.31852	0.947832	940	1	0.13711
NonTargeting_Human_0199	1	0.6628	0.66259	0.999998	1942	0	0.26371	0.3372	0.33718	0.947832	1435	1	0.26371
HBP1	4	0.66328	0.69092	0.999998	1943	1	0.39499	0.10762	0.22771	0.931873	661	3	0.39499
ZNF648	4	0.66377	0.69119	0.999998	1944	1	0.38092	0.11307	0.23746	0.939662	682	3	0.38092
NonTargeting_Human_0367	1	0.66438	0.66418	0.999998	1945	0	0.28526	0.33562	0.3355	0.947832	1427	1	0.28526
RAX2	4	0.66468	0.6918	0.999998	1946	1	0.027625	0.26339	0.40223	0.958016	1207	2	0.027625
NonTargeting_Human_0428	1	0.6649	0.66473	0.999998	1947	0	0.29228	0.3351	0.33497	0.947832	1426	1	0.29228
NonTargeting_Human_0060	1	0.6649	0.66473	0.999998	1948	0	0.29228	0.3351	0.33497	0.947832	1425	1	0.29228
ZFP90	4	0.66583	0.69263	0.999998	1949	1	0.26075	0.016475	0.051495	0.803448	165	2	0.26075
RBL2	4	0.66607	0.69278	0.999998	1950	1	0.21847	0.038004	0.096346	0.883405	293	2	0.21847
ZNF749	4	0.66672	0.69326	0.999998	1951	1	0.16613	0.26443	0.40324	0.958016	1212	2	0.16613
NonTargeting_Human_0417	1	0.66718	0.66711	0.999998	1952	0	0.27353	0.33282	0.33251	0.947832	1419	1	0.27353
NonTargeting_Human_0371	1	0.66918	0.66907	0.999998	1953	0	0.30348	0.33082	0.3305	0.947832	1413	1	0.30348
ZBTB16	4	0.66925	0.69495	0.999998	1954	1	0.25937	0.11867	0.24694	0.944044	715	2	0.25937
NonTargeting_Human_0041	1	0.66997	0.66978	0.999998	1955	0	0.31207	0.33003	0.32976	0.947832	1409	1	0.31207
ZNF77	4	0.67014	0.69557	0.999998	1956	1	0.26128	0.23703	0.37444	0.947977	1136	2	0.26128
BTG2	4	0.67014	0.69557	0.999998	1957	1	-0.22871	0.91928	0.91941	0.999998	2746	0	-0.22871
MIXL1	4	0.67087	0.69606	0.999998	1958	1	0.050023	0.71025	0.72782	0.999998	2197	1	0.050023
RNF166	4	0.67112	0.69623	0.999998	1959	1	0.023117	0.17447	0.30933	0.947832	903	2	0.023117
WNT5A	4	0.67112	0.69623	0.999998	1960	1	0.12213	0.23988	0.37762	0.947977	1147	2	0.12213
KLF9	4	0.67249	0.69719	0.999998	1961	1	-0.16836	0.88701	0.88627	0.999998	2658	0	-0.16836
FOXO1	4	0.67289	0.69746	0.999998	1962	1	-0.055832	0.80674	0.80654	0.999998	2432	1	-0.055832
NonTargeting_Human_0237	1	0.67295	0.67271	0.999998	1963	0	0.3704	0.32705	0.32681	0.947832	1402	1	0.3704
ZNF233	4	0.67313	0.69769	0.999998	1964	1	0.28644	0.083714	0.18461	0.908654	540	2	0.28644
NonTargeting_Human_0176	1	0.67342	0.67315	0.999998	1965	0	0.29429	0.32658	0.32637	0.947832	1401	1	0.29429
NFYC	4	0.6745	0.69865	0.999998	1966	1	-0.20821	0.94662	0.94667	0.999998	2810	0	-0.20821
ZNF638	4	0.6745	0.69865	0.999998	1967	1	-0.010864	0.46108	0.59109	0.988851	1772	1	-0.010864
NonTargeting_Human_0170	1	0.67514	0.67489	0.999998	1968	0	0.32612	0.32486	0.32456	0.947832	1394	1	0.32612
MYOD1	4	0.6753	0.69925	0.999998	1969	1	0.18249	0.31233	0.45318	0.964415	1357	2	0.18249
FUBP3	4	0.6753	0.69925	0.999998	1970	1	-0.045531	0.68489	0.71064	0.999998	2143	1	-0.045531
CHD9	4	0.6757	0.69952	0.999998	1971	1	0.25837	0.66237	0.69595	0.999998	2099	1	0.25837
HEY2	4	0.67594	0.69968	0.999998	1972	1	-0.2348	0.49314	0.60536	0.988851	1822	1	-0.2348
BLZF1	4	0.67594	0.69968	0.999998	1973	1	-0.13278	0.44269	0.58322	0.988851	1739	1	-0.13278
TP73	4	0.6765	0.7	0.999998	1974	1	0.36959	0.075398	0.16914	0.908654	494	2	0.36959
ZNF414	4	0.67674	0.70013	0.999998	1975	1	0.70486	0.01487	0.048011	0.792001	150	3	0.70486
ZBP1	4	0.67746	0.7007	0.999998	1976	1	0.052723	0.73177	0.7435	0.999998	2252	1	0.052723
IRF8	4	0.67826	0.70129	0.999998	1977	1	-0.18866	0.84738	0.84722	0.999998	2550	0	-0.18866
NonTargeting_Human_0438	1	0.67831	0.67796	0.999998	1978	0	0.37125	0.32169	0.32124	0.947832	1378	1	0.37125
NonTargeting_Human_0150	1	0.67831	0.67796	0.999998	1979	0	0.37125	0.32169	0.32124	0.947832	1379	1	0.37125
ZNF570	4	0.67857	0.70155	0.999998	1980	1	0.44874	0.10025	0.21441	0.914166	631	3	0.44874
ZNF280A	4	0.67857	0.70155	0.999998	1981	1	0.031484	0.68095	0.70814	0.999998	2131	1	0.031484
VEGFA	4	0.67921	0.70201	0.999998	1982	1	0.15395	0.30442	0.44523	0.964415	1335	2	0.15395
DMRTA2	4	0.67937	0.70213	0.999998	1983	1	0.3936	0.094076	0.2033	0.911737	601	3	0.3936
RING1	4	0.67953	0.70226	0.999998	1984	1	-0.16883	0.22088	0.35775	0.947832	1079	1	-0.16883
TSSK4	4	0.67984	0.7025	0.999998	1985	1	0.063788	0.34344	0.48549	0.972126	1452	2	0.063788
PRDM8	4	0.68024	0.70279	0.999998	1986	1	0.20033	0.49426	0.60587	0.988851	1826	1	0.20033
OVOL2	4	0.68024	0.70279	0.999998	1987	1	0.25504	0.39756	0.54219	0.982441	1605	2	0.25504
IRF2	4	0.68214	0.70395	0.999998	1988	1	-0.15552	0.87222	0.87166	0.999998	2619	0	-0.15552
SPIC	4	0.68214	0.70395	0.999998	1989	1	-0.055203	0.93706	0.93718	0.999998	2788	0	-0.055203
NonTargeting_Human_0300	1	0.68343	0.68324	0.999998	1990	0	0.35468	0.31657	0.31596	0.947832	1369	1	0.35468
NFATC3	4	0.68418	0.70537	0.999998	1991	1	-0.28066	0.90969	0.90927	0.999998	2715	0	-0.28066
NonTargeting_Human_0276	1	0.68432	0.68423	0.999998	1992	0	0.26804	0.31568	0.31509	0.947832	1366	1	0.26804
MED23	4	0.68442	0.70551	0.999998	1993	1	0.2232	0.26885	0.40788	0.958016	1229	2	0.2232
BBX	4	0.68465	0.70565	0.999998	1994	1	0.52577	0.067682	0.1549	0.908654	454	3	0.52577
NonTargeting_Human_0272	1	0.68469	0.6846	0.999998	1995	0	0.35499	0.31531	0.31466	0.947832	1362	1	0.35499
ZC3H15	4	0.68489	0.70581	0.999998	1996	1	-0.058273	0.22796	0.36512	0.947832	1099	1	-0.058273
ARID3A	4	0.6863	0.7068	0.999998	1997	1	0.055761	0.47546	0.59746	0.988851	1793	1	0.055761
CARD11	4	0.68723	0.70735	0.999998	1998	1	0.47927	0.035982	0.092172	0.873851	277	3	0.47927
GPER1	4	0.68754	0.70756	0.999998	1999	1	0.36223	0.23327	0.37056	0.947832	1121	2	0.36223
[truncated: 1,073 more rows]

## Sheet: Naïve sgRNA summary
sgrna	Gene	control_count	treatment_count	control_mean	treat_mean	LFC	control_var	adj_var	score	p.low	p.high	p.twosided	FDR	high_in_treatment
GUIDES_sg09174	ZNF506	41.594	404.8	41.594	404.8	3.2521	65961	241.9	23.353	1	6.4293e-121	1.2859e-120	1.3806e-116	TRUE
GUIDES_sg06269	SMAD7	29.116	213.67	29.116	213.67	2.8335	17031	149.75	15.082	1	1.0801e-51	2.1603e-51	1.1597e-47	TRUE
GUIDES_sg09668	ZNF687	64.47	365.14	64.47	365.14	2.4835	45200	437.95	14.367	1	4.1645e-47	8.329e-47	2.9809e-43	TRUE
GUIDES_sg05167	POLQ	86.654	400.3	86.654	400.3	2.1948	49186	655.31	12.252	1	8.1788e-35	1.6358e-34	4.3908e-31	TRUE
GUIDES_sg03037	IL1RAP	58.231	256.95	58.231	256.95	2.1226	19744	381.4	10.175	1	1.2811e-24	2.5621e-24	5.5019e-21	TRUE
NonTargeting_Human_0274	NonTargeting_Human_0274	74.176	305.63	74.176	305.63	2.0282	26786	530.05	10.053	1	4.444e-24	8.888e-24	1.4591e-20	TRUE
GUIDES_sg02452	HAND2	40.207	192.94	40.207	192.94	2.2346	11663	231.08	10.047	1	4.7564e-24	9.5128e-24	1.4591e-20	TRUE
GUIDES_sg03586	LRRFIP1	79.722	319.16	79.722	319.16	1.9877	28664	584.81	9.901	1	2.0615e-23	4.123e-23	5.5336e-20	TRUE
GUIDES_sg06839	TBPL1	48.526	217.28	48.526	217.28	2.1399	14239	297.9	9.7771	1	7.0766e-23	1.4153e-22	1.6189e-19	TRUE
GUIDES_sg08017	ZC3H7A	42.98	198.35	42.98	198.35	2.1803	12069	252.84	9.7708	1	7.5389e-23	1.5078e-22	1.6189e-19	TRUE
GUIDES_sg01644	ELF5	54.072	234.41	54.072	234.41	2.0958	16261	344.92	9.71	1	1.3686e-22	2.7371e-22	2.6717e-19	TRUE
GUIDES_sg09216	ZNF519	64.47	256.95	64.47	256.95	1.9782	18524	437.95	9.1974	1	1.8353e-20	3.6706e-20	3.2843e-17	TRUE
GUIDES_sg02090	FOXO4	57.538	232.61	57.538	232.61	1.9966	15324	375.25	9.0374	1	8.0336e-20	1.6067e-19	1.327e-16	TRUE
GUIDES_sg00265	ARNT	93.586	333.58	93.586	333.58	1.8227	28799	727.99	8.8949	1	2.925e-19	5.8499e-19	4.4865e-16	TRUE
GUIDES_sg06433	SOX21	47.14	196.54	47.14	196.54	2.0369	11161	286.45	8.8274	1	5.3708e-19	1.0742e-18	7.6889e-16	TRUE
GUIDES_sg02875	HOXC13	61.698	237.11	61.698	237.11	1.9252	15385	412.55	8.6363	1	2.9061e-18	5.8122e-18	3.9003e-15	TRUE
GUIDES_sg06208	SKIL	50.606	203.75	50.606	203.75	1.9883	11727	315.31	8.6247	1	3.2213e-18	6.4427e-18	4.0691e-15	TRUE
GUIDES_sg06302	SMARCC1	45.753	185.72	45.753	185.72	1.9978	9795.8	275.12	8.4387	1	1.6094e-17	3.2189e-17	1.9201e-14	TRUE
GUIDES_sg07410	TRIM24	61.004	230.8	61.004	230.8	1.9025	14416	406.27	8.4241	1	1.8192e-17	3.6384e-17	2.0561e-14	TRUE
GUIDES_sg06587	SSH3	72.789	260.55	72.789	260.55	1.8256	17628	516.6	8.2611	1	7.2242e-17	1.4448e-16	7.7566e-14	TRUE
NonTargeting_Human_0093	NonTargeting_Human_0093	55.458	210.07	55.458	210.07	1.9024	11952	356.97	8.183	1	1.3862e-16	2.7725e-16	1.4175e-13	TRUE
GUIDES_sg08063	ZFAT	106.06	344.4	106.06	344.4	1.6898	28402	864.01	8.1083	1	2.5678e-16	5.1356e-16	2.5064e-13	TRUE
GUIDES_sg04204	NAIF1	56.845	211.87	56.845	211.87	1.8797	12016	369.13	8.0688	1	3.5545e-16	7.1089e-16	3.3186e-13	TRUE
GUIDES_sg03058	ING4	71.403	249.73	71.403	249.73	1.792	15901	503.24	7.9495	1	9.3702e-16	1.874e-15	8.384e-13	TRUE
NonTargeting_Human_0298	NonTargeting_Human_0298	67.937	238.92	67.937	238.92	1.7992	14617	470.28	7.8843	1	1.5828e-15	3.1656e-15	1.3596e-12	TRUE
GUIDES_sg06607	STAT1	47.14	179.41	47.14	179.41	1.906	8748	286.45	7.8153	1	2.749e-15	5.4981e-15	2.1864e-12	TRUE
GUIDES_sg01824	FAM170A	138.65	414.72	138.65	414.72	1.5738	38109	1247.9	7.8152	1	2.7448e-15	5.4896e-15	2.1864e-12	TRUE
GUIDES_sg03557	LMO4	51.299	190.23	51.299	190.23	1.8705	9651.1	321.18	7.7523	1	4.5221e-15	9.0442e-15	3.3828e-12	TRUE
GUIDES_sg09250	ZNF536	39.514	155.97	39.514	155.97	1.954	6781.2	225.73	7.7513	1	4.5684e-15	9.1368e-15	3.3828e-12	TRUE
GUIDES_sg00790	CDK8	64.47	225.39	64.47	225.39	1.7899	12948	437.95	7.6896	1	7.389e-15	1.4778e-14	5.2891e-12	TRUE
NonTargeting_Human_0505	NonTargeting_Human_0505	68.63	236.21	68.63	236.21	1.7684	14042	476.83	7.6744	1	8.3154e-15	1.6631e-14	5.7602e-12	TRUE
GUIDES_sg01913	FLI1	56.845	201.05	56.845	201.05	1.8044	10398	369.13	7.5057	1	3.0595e-14	6.1189e-14	2.0531e-11	TRUE
GUIDES_sg08757	ZNF322	49.913	181.22	49.913	181.22	1.8396	8620.2	309.48	7.4637	1	4.2143e-14	8.4286e-14	2.7424e-11	TRUE
GUIDES_sg01045	CREB3L1	63.084	216.38	63.084	216.38	1.7622	11749	425.2	7.4341	1	5.2719e-14	1.0544e-13	3.3297e-11	TRUE
GUIDES_sg03949	MKX	49.219	177.61	49.219	177.61	1.8305	8242	303.68	7.3676	1	8.7092e-14	1.7418e-13	5.3435e-11	TRUE
GUIDES_sg06041	SCML4	41.594	155.07	41.594	155.07	1.8735	6438.4	241.9	7.2961	1	1.4867e-13	2.9735e-13	8.8685e-11	TRUE
GUIDES_sg00013	ACTR3B	25.65	107.29	25.65	107.29	2.0227	3332.3	126.39	7.2615	1	1.9352e-13	3.8704e-13	1.1049e-10	TRUE
GUIDES_sg00116	AKNA	64.47	216.38	64.47	216.38	1.7313	11538	437.95	7.2588	1	1.9553e-13	3.9105e-13	1.1049e-10	TRUE
GUIDES_sg00542	BNC2	79.028	253.34	79.028	253.34	1.6682	15192	577.88	7.2512	1	2.0666e-13	4.1332e-13	1.1379e-10	TRUE
GUIDES_sg07967	ZBTB7B	33.275	129.83	33.275	129.83	1.9324	4661	179.13	7.214	1	2.7344e-13	5.4688e-13	1.468e-10	TRUE
GUIDES_sg06577	SSH1	56.152	192.94	56.152	192.94	1.7627	9355	363.03	7.179	1	3.5177e-13	7.0354e-13	1.8424e-10	TRUE
GUIDES_sg00621	BTK	41.594	152.37	41.594	152.37	1.8483	6135.2	241.9	7.1222	1	5.3311e-13	1.0662e-12	2.7257e-10	TRUE
GUIDES_sg00317	ATF1	48.526	171.3	48.526	171.3	1.7986	7536.5	297.9	7.1131	1	5.686e-13	1.1372e-12	2.8395e-10	TRUE
GUIDES_sg06948	TCF4	49.913	174.9	49.913	174.9	1.7887	7811.5	309.48	7.105	1	6.0294e-13	1.2059e-12	2.9426e-10	TRUE
GUIDES_sg08145	ZFP90	70.71	228.1	70.71	228.1	1.6757	12385	496.6	7.0626	1	8.1759e-13	1.6352e-12	3.8709e-10	TRUE
GUIDES_sg00166	ANXA4	48.526	170.4	48.526	170.4	1.7911	7426.2	297.9	7.0609	1	8.292e-13	1.6584e-12	3.8709e-10	TRUE
GUIDES_sg09253	ZNF540	42.98	155.07	42.98	155.07	1.8273	6282	252.84	7.0492	1	9.0257e-13	1.8051e-12	4.1238e-10	TRUE
GUIDES_sg02872	HOXC12	61.698	203.75	61.698	203.75	1.7074	10090	412.55	6.994	1	1.3375e-12	2.6751e-12	5.9838e-10	TRUE
GUIDES_sg04518	NOTCH2	41.594	149.66	41.594	149.66	1.8226	5839.2	241.9	6.9483	1	1.8556e-12	3.7113e-12	8.1322e-10	TRUE
GUIDES_sg00937	CIB1	69.323	221.79	69.323	221.79	1.6636	11622	483.39	6.9345	1	2.0402e-12	4.0805e-12	8.7624e-10	TRUE
GUIDES_sg03921	MITF	58.925	194.74	58.925	194.74	1.7077	9222.8	387.57	6.8987	1	2.6274e-12	5.2547e-12	1.1063e-09	TRUE
GUIDES_sg08632	ZNF260	56.152	186.62	56.152	186.62	1.715	8511.6	363.03	6.8477	1	3.7573e-12	7.5146e-12	1.5516e-09	TRUE
GUIDES_sg06140	SIM1	40.901	146.05	40.901	146.05	1.8113	5528.6	236.47	6.8381	1	4.0291e-12	8.0582e-12	1.6325e-09	TRUE
GUIDES_sg04227	NCOA3	81.801	248.83	81.801	248.83	1.5932	13950	605.72	6.7868	1	5.7362e-12	1.1472e-11	2.2811e-09	TRUE
GUIDES_sg02651	HLX	48.526	164.99	48.526	164.99	1.7448	6781.6	297.9	6.7475	1	7.5399e-12	1.508e-11	2.9102e-09	TRUE
GUIDES_sg07783	YBX3	51.992	174	51.992	174	1.7235	7443.3	327.07	6.7465	1	7.5893e-12	1.5179e-11	2.9102e-09	TRUE
GUIDES_sg03468	LARP7	63.084	201.95	63.084	201.95	1.6631	9642.1	425.2	6.7345	1	8.2342e-12	1.6468e-11	3.1021e-09	TRUE
GUIDES_sg02790	HOXA11	62.391	200.15	62.391	200.15	1.6659	9488.6	418.86	6.731	1	8.4338e-12	1.6868e-11	3.1226e-09	TRUE
GUIDES_sg05016	PKHD1L1	155.28	411.12	155.28	411.12	1.3989	32725	1458.5	6.699	1	1.0495e-11	2.0991e-11	3.8199e-09	TRUE
GUIDES_sg08472	ZNF195	38.821	137.94	38.821	137.94	1.8029	4912.3	220.41	6.6764	1	1.2298e-11	2.4596e-11	4.4015e-09	TRUE
GUIDES_sg05589	RARG	64.47	203.75	64.47	203.75	1.645	9700.1	437.95	6.6556	1	1.4119e-11	2.8239e-11	4.9705e-09	TRUE
GUIDES_sg02874	HOXC13	38.128	135.24	38.128	135.24	1.7998	4715	215.12	6.6208	1	1.7948e-11	3.5895e-11	6.2162e-09	TRUE
GUIDES_sg06916	TCF15	70.71	216.38	70.71	216.38	1.6	10609	496.6	6.5367	1	3.1474e-11	6.2949e-11	1.0728e-08	TRUE
GUIDES_sg09478	ZNF610	58.231	185.72	58.231	185.72	1.6565	8127.1	381.4	6.5282	1	3.333e-11	6.666e-11	1.1183e-08	TRUE
GUIDES_sg01141	CTH	72.789	219.98	72.789	219.98	1.5825	10833	516.6	6.4761	1	4.7102e-11	9.4203e-11	1.5561e-08	TRUE
GUIDES_sg04777	PATZ1	34.662	123.52	34.662	123.52	1.8039	3947.5	189.23	6.4592	1	5.2927e-11	1.0585e-10	1.7221e-08	TRUE
GUIDES_sg01907	FIGLA	60.311	189.33	60.311	189.33	1.6343	8322.9	400.01	6.4509	1	5.5681e-11	1.1136e-10	1.7846e-08	TRUE
NonTargeting_Human_0354	NonTargeting_Human_0354	49.913	163.18	49.913	163.18	1.6892	6415.2	309.48	6.4388	1	6.0357e-11	1.2071e-10	1.906e-08	TRUE
NonTargeting_Human_0382	NonTargeting_Human_0382	38.821	134.33	38.821	134.33	1.7649	4561.4	220.41	6.4335	1	6.2628e-11	1.2526e-10	1.9491e-08	TRUE
GUIDES_sg02781	HOXA1	66.55	203.75	66.55	203.75	1.5999	9412.6	457.27	6.4162	1	6.991e-11	1.3982e-10	2.1446e-08	TRUE
GUIDES_sg03342	KLF13	74.176	221.79	74.176	221.79	1.5673	10894	530.05	6.4115	1	7.2109e-11	1.4422e-10	2.181e-08	TRUE
GUIDES_sg04181	MYT1	53.379	171.3	53.379	171.3	1.6638	6952.5	338.94	6.405	1	7.5307e-11	1.5061e-10	2.246e-08	TRUE
GUIDES_sg02836	HOXB3	28.422	105.48	28.422	105.48	1.8556	2969.2	144.99	6.3997	1	7.8545e-11	1.5709e-10	2.3105e-08	TRUE
GUIDES_sg02516	HELZ2	67.937	206.46	67.937	206.46	1.5895	9594.3	470.28	6.3877	1	8.43e-11	1.686e-10	2.4463e-08	TRUE
GUIDES_sg07726	WNT2	49.219	159.58	49.219	159.58	1.677	6089.5	303.68	6.3328	1	1.2063e-10	2.4125e-10	3.4537e-08	TRUE
GUIDES_sg07118	THAP10	65.857	199.25	65.857	199.25	1.5826	8896.4	450.81	6.2824	1	1.6683e-10	3.3365e-10	4.7137e-08	TRUE
GUIDES_sg08295	ZMYM4	53.379	168.59	53.379	168.59	1.641	6637.2	338.94	6.2581	1	1.9518e-10	3.9036e-10	5.4433e-08	TRUE
GUIDES_sg00096	AHRR	76.255	222.69	76.255	222.69	1.5338	10721	550.41	6.2416	1	2.1673e-10	4.3346e-10	5.9668e-08	TRUE
GUIDES_sg10063	ZNF846	72.096	212.77	72.096	212.77	1.5482	9894.6	509.91	6.2297	1	2.3381e-10	4.6761e-10	6.3001e-08	TRUE
GUIDES_sg03879	MESP1	49.219	157.77	49.219	157.77	1.6607	5892.1	303.68	6.2294	1	2.3471e-10	4.6941e-10	6.3001e-08	TRUE
GUIDES_sg04185	MYT1L	74.869	219.08	74.869	219.08	1.5365	10399	536.82	6.2243	1	2.4201e-10	4.8401e-10	6.4158e-08	TRUE
GUIDES_sg02637	HLA-DRB1	47.14	152.37	47.14	152.37	1.6717	5536.2	286.45	6.2172	1	2.5369e-10	5.0738e-10	6.6435e-08	TRUE
GUIDES_sg05610	RBCK1	45.753	148.76	45.753	148.76	1.6795	5305.1	275.12	6.2101	1	2.6548e-10	5.3096e-10	6.8686e-08	TRUE
GUIDES_sg07357	TRAF5	45.06	146.96	45.06	146.96	1.6836	5191.4	269.5	6.2069	1	2.71e-10	5.42e-10	6.9279e-08	TRUE
GUIDES_sg06637	STK3	70.016	206.46	70.016	206.46	1.5466	9308.4	489.99	6.164	1	3.5502e-10	7.1004e-10	8.969e-08	TRUE
GUIDES_sg04175	MYRF	27.036	98.271	27.036	98.271	1.8241	2537.2	135.61	6.1172	1	4.8103e-10	9.6206e-10	1.2011e-07	TRUE
GUIDES_sg02408	GTF2IRD2	55.458	170.4	55.458	170.4	1.6021	6605.4	356.97	6.0834	1	5.8916e-10	1.1783e-09	1.4542e-07	TRUE
GUIDES_sg02267	GLIS1	51.299	159.58	51.299	159.58	1.6184	5862.1	321.18	6.0419	1	7.6336e-10	1.5267e-09	1.8628e-07	TRUE
GUIDES_sg06526	SPHK1	55.458	169.5	55.458	169.5	1.5945	6502.2	356.97	6.0357	1	7.9262e-10	1.5852e-09	1.9124e-07	TRUE
GUIDES_sg07324	TP63	61.004	182.12	61.004	182.12	1.5623	7334.2	406.27	6.0088	1	9.3593e-10	1.8719e-09	2.2331e-07	TRUE
GUIDES_sg09023	ZNF440	36.741	122.61	36.741	122.61	1.7116	3687	204.66	6.0026	1	9.7595e-10	1.9519e-09	2.303e-07	TRUE
GUIDES_sg04119	MYBL1	50.606	156.87	50.606	156.87	1.6132	5646.4	315.31	5.9845	1	1.0877e-09	2.1754e-09	2.5388e-07	TRUE
GUIDES_sg04036	MSH6	73.482	210.07	73.482	210.07	1.5027	9327.5	523.32	5.9706	1	1.1829e-09	2.3658e-09	2.7313e-07	TRUE
GUIDES_sg05164	POLQ	66.55	193.84	66.55	193.84	1.5282	8101	457.27	5.9525	1	1.3219e-09	2.6439e-09	3.0199e-07	TRUE
GUIDES_sg04319	NFATC4	42.98	137.04	42.98	137.04	1.6501	4423.5	252.84	5.9153	1	1.6625e-09	3.3249e-09	3.7579e-07	TRUE
GUIDES_sg07764	XBP1	65.164	189.33	65.164	189.33	1.5244	7708.6	444.37	5.8902	1	1.9303e-09	3.8607e-09	4.3179e-07	TRUE
NonTargeting_Human_0263	NonTargeting_Human_0263	54.072	163.18	54.072	163.18	1.5759	5952.7	344.92	5.875	1	2.1174e-09	4.2348e-09	4.6421e-07	TRUE
NonTargeting_Human_0222	NonTargeting_Human_0222	49.913	153.27	49.913	153.27	1.5993	5341	309.48	5.875	1	2.1185e-09	4.237e-09	4.6421e-07	TRUE
GUIDES_sg08834	ZNF35	49.219	151.46	49.219	151.46	1.6021	5227	303.68	5.8672	1	2.221e-09	4.4421e-09	4.8176e-07	TRUE
GUIDES_sg08568	ZNF232	56.845	169.5	56.845	169.5	1.5595	6345	369.13	5.8633	1	2.2721e-09	4.5442e-09	4.8791e-07	TRUE
GUIDES_sg04664	NRL	56.152	167.69	56.152	167.69	1.5615	6220.6	363.03	5.8541	1	2.4024e-09	4.8047e-09	5.1078e-07	TRUE
GUIDES_sg03827	MED21	58.925	174	58.925	174	1.5462	6621.5	387.57	5.8454	1	2.5299e-09	5.0598e-09	5.3157e-07	TRUE
NonTargeting_Human_0465	NonTargeting_Human_0465	47.14	146.05	47.14	146.05	1.611	4892	286.45	5.8443	1	2.5497e-09	5.0994e-09	5.3157e-07	TRUE
GUIDES_sg05619	RBL2	70.016	199.25	70.016	199.25	1.4956	8350.3	489.99	5.8381	1	2.6417e-09	5.2833e-09	5.4545e-07	TRUE
NonTargeting_Human_0141	NonTargeting_Human_0141	88.04	238.92	88.04	238.92	1.43	11382	669.67	5.8303	1	2.7678e-09	5.5357e-09	5.6606e-07	TRUE
GUIDES_sg01293	DEPDC7	57.538	170.4	57.538	170.4	1.5499	6368.5	375.25	5.8261	1	2.8419e-09	5.6839e-09	5.7573e-07	TRUE
NonTargeting_Human_0102	NonTargeting_Human_0102	45.06	140.64	45.06	140.64	1.6207	4568.2	269.5	5.8225	1	2.9078e-09	5.8156e-09	5.7817e-07	TRUE
GUIDES_sg04506	NONO	147.66	362.43	147.66	362.43	1.2897	23064	1360.8	5.8221	1	2.9054e-09	5.8108e-09	5.7817e-07	TRUE
GUIDES_sg01304	DHX34	36.048	118.11	36.048	118.11	1.6848	3366.7	199.48	5.8099	1	3.1417e-09	6.2834e-09	6.1894e-07	TRUE
GUIDES_sg07334	TPRX1	38.128	122.61	38.128	122.61	1.6596	3568.9	215.12	5.7602	1	4.2197e-09	8.4394e-09	8.1639e-07	TRUE
GUIDES_sg06426	SOX18	44.367	137.94	44.367	137.94	1.6148	4378	263.92	5.76	1	4.22e-09	8.4399e-09	8.1639e-07	TRUE
GUIDES_sg03400	KMT2B	91.507	243.42	91.507	243.42	1.4018	11539	705.96	5.7177	1	5.4019e-09	1.0804e-08	1.0357e-06	TRUE
GUIDES_sg09814	ZNF737	52.686	156.87	52.686	156.87	1.5562	5427.5	332.99	5.7095	1	5.6762e-09	1.1352e-08	1.0787e-06	TRUE
GUIDES_sg02709	HMOX1	43.674	135.24	43.674	135.24	1.6086	4191.8	258.36	5.6964	1	6.1383e-09	1.2277e-08	1.1563e-06	TRUE
NonTargeting_Human_0142	NonTargeting_Human_0142	50.606	151.46	50.606	151.46	1.5629	5086.2	315.31	5.6799	1	6.755e-09	1.351e-08	1.2614e-06	TRUE
GUIDES_sg09154	ZNF497	67.243	189.33	67.243	189.33	1.4797	7452.5	463.77	5.6691	1	7.1824e-09	1.4365e-08	1.3296e-06	TRUE
GUIDES_sg08947	ZNF416	111.61	283.99	111.61	283.99	1.3396	14858	926.52	5.6633	1	7.4245e-09	1.4849e-08	1.3602e-06	TRUE
GUIDES_sg00850	CENPB	61.698	176.71	61.698	176.71	1.503	6613.7	412.55	5.6624	1	7.4742e-09	1.4948e-08	1.3602e-06	TRUE
GUIDES_sg05256	POU5F1	93.586	245.23	93.586	245.23	1.3803	11497	727.99	5.6202	1	9.5374e-09	1.9075e-08	1.7211e-06	TRUE
GUIDES_sg02247	GLA	40.901	127.12	40.901	127.12	1.6125	3717	236.47	5.6069	1	1.0341e-08	2.0682e-08	1.8506e-06	TRUE
GUIDES_sg05407	PRH2	60.311	172.2	60.311	172.2	1.4982	6259.5	400.01	5.5944	1	1.1085e-08	2.217e-08	1.9472e-06	TRUE
GUIDES_sg00806	CDX1	70.016	193.84	70.016	193.84	1.456	7665.8	489.99	5.5937	1	1.112e-08	2.2239e-08	1.9472e-06	TRUE
GUIDES_sg09503	ZNF618	57.538	165.89	57.538	165.89	1.5114	5869.9	375.25	5.5933	1	1.1153e-08	2.2307e-08	1.9472e-06	TRUE
GUIDES_sg05794	RHOXF2	50.606	149.66	50.606	149.66	1.5457	4905.9	315.31	5.5783	1	1.217e-08	2.4339e-08	2.1075e-06	TRUE
GUIDES_sg04501	NODAL	110.92	279.49	110.92	279.49	1.3255	14208	918.64	5.5617	1	1.336e-08	2.672e-08	2.2951e-06	TRUE
GUIDES_sg01599	EHF	82.494	219.08	82.494	219.08	1.3983	9328	612.74	5.5179	1	1.7164e-08	3.4328e-08	2.9252e-06	TRUE
GUIDES_sg02345	GSX1	89.427	232.61	89.427	232.61	1.3692	10250	684.12	5.4741	1	2.1998e-08	4.3996e-08	3.7195e-06	TRUE
GUIDES_sg02189	GATA4	74.176	200.15	74.176	200.15	1.4199	7934.6	530.05	5.4716	1	2.231e-08	4.4619e-08	3.7428e-06	TRUE
GUIDES_sg08845	ZNF354B	52.686	152.37	52.686	152.37	1.5144	4968	332.99	5.4625	1	2.3523e-08	4.7045e-08	3.9157e-06	TRUE
GUIDES_sg04871	PCGF6	46.446	137.94	46.446	137.94	1.5501	4185.5	280.77	5.4603	1	2.3833e-08	4.7667e-08	3.9369e-06	TRUE
GUIDES_sg04805	PAX6	57.538	163.18	57.538	163.18	1.4879	5580.5	375.25	5.4537	1	2.47e-08	4.94e-08	4.0489e-06	TRUE
GUIDES_sg03732	MB21D1	70.71	192.03	70.71	192.03	1.4286	7359.9	496.6	5.4443	1	2.6019e-08	5.2039e-08	4.2329e-06	TRUE
GUIDES_sg03521	LHX6	63.084	174.9	63.084	174.9	1.4568	6251.9	425.2	5.4228	1	2.9365e-08	5.873e-08	4.7412e-06	TRUE
GUIDES_sg10110	ZNF91	75.562	201.95	75.562	201.95	1.4064	7987.1	543.6	5.4209	1	2.9669e-08	5.9338e-08	4.7546e-06	TRUE
NonTargeting_Human_0486	NonTargeting_Human_0486	55.458	157.77	55.458	157.77	1.4917	5234.3	356.97	5.4154	1	3.063e-08	6.1261e-08	4.8723e-06	TRUE
GUIDES_sg05950	RUNX3	52.686	151.46	52.686	151.46	1.5059	4878.6	332.99	5.4131	1	3.1037e-08	6.2074e-08	4.9007e-06	TRUE
NonTargeting_Human_0255	NonTargeting_Human_0255	146.27	343.5	146.27	343.5	1.226	19449	1343.3	5.3813	1	3.6981e-08	7.3963e-08	5.7761e-06	TRUE
GUIDES_sg01049	CREB3L2	56.152	158.68	56.152	158.68	1.4823	5255.6	363.03	5.3809	1	3.712e-08	7.4239e-08	5.7761e-06	TRUE
GUIDES_sg07557	TWIST1	63.084	174	63.084	174	1.4493	6151.5	425.2	5.3791	1	3.7471e-08	7.4942e-08	5.7889e-06	TRUE
GUIDES_sg05340	PRDM12	116.46	283.09	116.46	283.09	1.2742	13883	982.2	5.3168	1	5.2796e-08	1.0559e-07	8.0981e-06	TRUE
GUIDES_sg08441	ZNF180	57.538	160.48	57.538	160.48	1.4639	5298.5	375.25	5.3141	1	5.3674e-08	1.0735e-07	8.1744e-06	TRUE
GUIDES_sg06417	SOX15	36.741	112.7	36.741	112.7	1.591	2884.6	204.66	5.3094	1	5.5288e-08	1.1058e-07	8.3609e-06	TRUE
GUIDES_sg10137	ZRSR2	31.195	99.173	31.195	99.173	1.6376	2310.5	164.26	5.3039	1	5.7099e-08	1.142e-07	8.5745e-06	TRUE
GUIDES_sg09012	ZNF438	69.323	185.72	69.323	185.72	1.4088	6774.5	483.39	5.2942	1	5.9806e-08	1.1961e-07	8.9185e-06	TRUE
GUIDES_sg10223	ZXDB	51.299	146.05	51.299	146.05	1.4915	4489.3	321.18	5.2873	1	6.2214e-08	1.2443e-07	9.2136e-06	TRUE
GUIDES_sg06808	TAF9B	58.231	161.38	58.231	161.38	1.4549	5319.9	381.4	5.2818	1	6.4069e-08	1.2814e-07	9.4234e-06	TRUE
GUIDES_sg05508	PTEN	55.458	155.07	55.458	155.07	1.4669	4961.2	356.97	5.2722	1	6.7502e-08	1.35e-07	9.8236e-06	TRUE
GUIDES_sg08775	ZNF329	72.096	191.13	72.096	191.13	1.3942	7084.9	509.91	5.2715	1	6.7705e-08	1.3541e-07	9.8236e-06	TRUE
GUIDES_sg08043	ZDHHC11	85.961	219.98	85.961	219.98	1.3455	8981	648.16	5.2643	1	7.0403e-08	1.4081e-07	1.0146e-05	TRUE
GUIDES_sg02426	GULP1	74.869	196.54	74.869	196.54	1.3806	7402.2	536.82	5.2515	1	7.5483e-08	1.5097e-07	1.0806e-05	TRUE
GUIDES_sg09665	ZNF687	66.55	178.51	66.55	178.51	1.41	6267.6	457.27	5.2357	1	8.2246e-08	1.6449e-07	1.1696e-05	TRUE
GUIDES_sg02192	GATA4	81.108	209.16	81.108	209.16	1.3559	8199.2	598.73	5.2334	1	8.3239e-08	1.6648e-07	1.176e-05	TRUE
GUIDES_sg10120	ZNF93	98.439	244.33	98.439	244.33	1.3028	10641	780.11	5.2232	1	8.7942e-08	1.7588e-07	1.2343e-05	TRUE
GUIDES_sg01736	ESRRA	41.594	122.61	41.594	122.61	1.5371	3282.1	241.9	5.2093	1	9.5152e-08	1.903e-07	1.3268e-05	TRUE
GUIDES_sg05633	RBM26	51.992	146.05	51.992	146.05	1.4725	4423.8	327.07	5.2011	1	9.9269e-08	1.9854e-07	1.3753e-05	TRUE
GUIDES_sg09763	ZNF711	40.901	120.81	40.901	120.81	1.5396	3192.8	236.47	5.1965	1	1.0195e-07	2.039e-07	1.4034e-05	TRUE
GUIDES_sg01745	ESX1	49.219	139.74	49.219	139.74	1.4867	4097.3	303.68	5.1947	1	1.0279e-07	2.0559e-07	1.406e-05	TRUE
GUIDES_sg08149	ZFP92	58.231	159.58	58.231	159.58	1.4388	5135.6	381.4	5.1894	1	1.0562e-07	2.1125e-07	1.4356e-05	TRUE
GUIDES_sg03019	IKZF3	53.379	148.76	53.379	148.76	1.4615	4548.7	338.94	5.1808	1	1.1069e-07	2.2138e-07	1.495e-05	TRUE
GUIDES_sg08963	ZNF420	162.22	365.14	162.22	365.14	1.1656	20588	1548.9	5.156	1	1.2611e-07	2.5223e-07	1.6926e-05	TRUE
NonTargeting_Human_0357	NonTargeting_Human_0357	69.323	182.12	69.323	182.12	1.3807	6361.2	483.39	5.1302	1	1.4483e-07	2.8965e-07	1.9317e-05	TRUE
GUIDES_sg10162	ZSCAN20	67.243	177.61	67.243	177.61	1.388	6090.3	463.77	5.1249	1	1.4899e-07	2.9797e-07	1.9749e-05	TRUE
GUIDES_sg04505	NONO	162.91	365.14	162.91	365.14	1.1595	20448	1558	5.1234	1	1.5007e-07	3.0015e-07	1.9771e-05	TRUE
GUIDES_sg01346	DMC1	70.71	184.82	70.71	184.82	1.3737	6510.8	496.6	5.1207	1	1.5233e-07	3.0467e-07	1.9947e-05	TRUE
GUIDES_sg02898	HOXD10	41.594	120.81	41.594	120.81	1.5159	3137.6	241.9	5.0933	1	1.7658e-07	3.5316e-07	2.2981e-05	TRUE
GUIDES_sg09418	ZNF585B	61.698	164.99	61.698	164.99	1.4046	5334.4	412.55	5.0853	1	1.8372e-07	3.6744e-07	2.3766e-05	TRUE
GUIDES_sg07155	THRA	64.47	170.4	64.47	170.4	1.3884	5610.2	437.95	5.0616	1	2.0806e-07	4.1612e-07	2.6754e-05	TRUE
NonTargeting_Human_0207	NonTargeting_Human_0207	67.937	177.61	67.937	177.61	1.3735	6014	470.28	5.0573	1	2.1281e-07	4.2562e-07	2.7202e-05	TRUE
GUIDES_sg02301	GPBP1	76.255	194.74	76.255	194.74	1.3412	7019.2	550.41	5.0503	1	2.2071e-07	4.4143e-07	2.8045e-05	TRUE
GUIDES_sg02242	GFI1B	74.176	190.23	74.176	190.23	1.347	6734.4	530.05	5.0409	1	2.3185e-07	4.637e-07	2.9287e-05	TRUE
GUIDES_sg04104	MXI1	113.69	268.67	113.69	268.67	1.2334	12009	950.27	5.0274	1	2.4857e-07	4.9713e-07	3.1107e-05	TRUE
GUIDES_sg04468	NLRC4	66.55	174	66.55	174	1.3733	5773.1	457.27	5.0249	1	2.5206e-07	5.0411e-07	3.1107e-05	TRUE
GUIDES_sg08999	ZNF432	66.55	174	66.55	174	1.3733	5773.1	457.27	5.0249	1	2.5206e-07	5.0411e-07	3.1107e-05	TRUE
NonTargeting_Human_0022	NonTargeting_Human_0022	66.55	174	66.55	174	1.3733	5773.1	457.27	5.0249	1	2.5206e-07	5.0411e-07	3.1107e-05	TRUE
GUIDES_sg09952	ZNF792	45.753	128.92	45.753	128.92	1.4745	3458.7	275.12	5.0143	1	2.6688e-07	5.3376e-07	3.2749e-05	TRUE
GUIDES_sg04888	PEG3	42.98	122.61	42.98	122.61	1.4909	3170.7	252.84	5.0081	1	2.7583e-07	5.5167e-07	3.353e-05	TRUE
GUIDES_sg03428	KRTAP5-9	69.323	179.41	69.323	179.41	1.3592	6059.8	483.39	5.0072	1	2.7637e-07	5.5274e-07	3.353e-05	TRUE
GUIDES_sg06608	STAT2	51.299	140.64	51.299	140.64	1.4374	3991.3	321.18	4.9854	1	3.098e-07	6.1959e-07	3.7374e-05	TRUE
GUIDES_sg09130	ZNF486	67.937	175.81	67.937	175.81	1.3588	5817.9	470.28	4.9741	1	3.2797e-07	6.5594e-07	3.9345e-05	TRUE
GUIDES_sg06309	SMARCD1	56.845	152.37	56.845	152.37	1.4067	4562.1	369.13	4.9717	1	3.3231e-07	6.6462e-07	3.9644e-05	TRUE
GUIDES_sg06174	SIVA1	47.833	132.53	47.833	132.53	1.4512	3586.9	292.16	4.9552	1	3.6223e-07	7.2446e-07	4.2975e-05	TRUE
GUIDES_sg07273	TNFSF4	54.072	146.05	54.072	146.05	1.417	4230.4	344.92	4.9527	1	3.666e-07	7.332e-07	4.3255e-05	TRUE
GUIDES_sg03446	L3MBTL4	55.458	148.76	55.458	148.76	1.4074	4352.5	356.97	4.9382	1	3.949e-07	7.8979e-07	4.6339e-05	TRUE
GUIDES_sg03271	KDM2B	67.937	174.9	67.937	174.9	1.3514	5721.1	470.28	4.9326	1	4.0613e-07	8.1225e-07	4.7398e-05	TRUE
GUIDES_sg05717	REV1	115.77	268.67	115.77	268.67	1.2075	11689	974.19	4.8987	1	4.824e-07	9.6481e-07	5.5995e-05	TRUE
GUIDES_sg02731	HNF4A	31.889	95.566	31.889	95.566	1.5539	2027.4	169.18	4.8957	1	4.9325e-07	9.865e-07	5.6642e-05	TRUE
GUIDES_sg03011	IKZF1	31.889	95.566	31.889	95.566	1.5539	2027.4	169.18	4.8957	1	4.9325e-07	9.865e-07	5.6642e-05	TRUE
GUIDES_sg00445	BCL10	34.662	101.88	34.662	101.88	1.5285	2259	189.23	4.8863	1	5.1684e-07	1.0337e-06	5.9035e-05	TRUE
GUIDES_sg02030	FOXI2	52.686	141.55	52.686	141.55	1.4088	3948.1	332.99	4.8696	1	5.6021e-07	1.1204e-06	6.3315e-05	TRUE
GUIDES_sg09121	ZNF484	52.686	141.55	52.686	141.55	1.4088	3948.1	332.99	4.8696	1	5.6021e-07	1.1204e-06	6.3315e-05	TRUE
GUIDES_sg05230	POU3F1	65.857	168.59	65.857	168.59	1.3429	5277.4	450.81	4.8387	1	6.5406e-07	1.3081e-06	7.3092e-05	TRUE
GUIDES_sg00504	BHLHE40	153.2	336.29	153.2	336.29	1.1291	16759	1431.6	4.8387	1	6.5351e-07	1.307e-06	7.3092e-05	TRUE
GUIDES_sg09104	ZNF474	58.925	154.17	58.925	154.17	1.3726	4535.7	387.57	4.8379	1	6.5692e-07	1.3138e-06	7.3092e-05	TRUE
GUIDES_sg03658	MAFK	135.18	302.03	135.18	302.03	1.1539	13919	1205.2	4.806	1	7.7003e-07	1.5401e-06	8.5235e-05	TRUE
GUIDES_sg02316	GPR155	79.722	195.64	79.722	195.64	1.2845	6718.6	584.81	4.7935	1	8.2008e-07	1.6402e-06	9.031e-05	TRUE
GUIDES_sg03285	KDM5C	72.096	180.31	72.096	180.31	1.3106	5855.6	509.91	4.7924	1	8.2461e-07	1.6492e-06	9.0345e-05	TRUE
GUIDES_sg04130	MYCL	45.06	123.52	45.06	123.52	1.4347	3077.6	269.5	4.779	1	8.8338e-07	1.7668e-06	9.6293e-05	TRUE
GUIDES_sg09980	ZNF808	54.765	144.25	54.765	144.25	1.3811	4003.9	350.93	4.7769	1	8.9179e-07	1.7836e-06	9.6719e-05	TRUE
GUIDES_sg06721	TADA3	61.698	158.68	61.698	158.68	1.3487	4702.4	412.55	4.7746	1	9.0136e-07	1.8027e-06	9.7265e-05	TRUE
GUIDES_sg00428	BATF2	50.606	135.24	50.606	135.24	1.4005	3581.1	315.31	4.766	1	9.4185e-07	1.8837e-06	0.00010067	TRUE
GUIDES_sg02824	HOXB1	56.152	146.96	56.152	146.96	1.3723	4122.7	363.03	4.7658	1	9.4226e-07	1.8845e-06	0.00010067	TRUE
GUIDES_sg01219	DACH2	183.01	386.77	183.01	386.77	1.0754	20759	1829.1	4.7644	1	9.473e-07	1.8946e-06	0.0001007	TRUE
GUIDES_sg07812	ZBED3	48.526	130.73	48.526	130.73	1.4113	3378.5	297.9	4.7626	1	9.5811e-07	1.9162e-06	0.00010135	TRUE
NonTargeting_Human_0507	NonTargeting_Human_0507	81.108	197.44	81.108	197.44	1.2731	6767	598.73	4.7544	1	9.9549e-07	1.991e-06	0.00010479	TRUE
GUIDES_sg01812	EXOG	72.789	180.31	72.789	180.31	1.297	5780.8	516.6	4.7308	1	1.1192e-06	2.2384e-06	0.00011704	TRUE
GUIDES_sg08787	ZNF333	61.698	157.77	61.698	157.77	1.3405	4615.4	412.55	4.7302	1	1.1227e-06	2.2454e-06	0.00011704	TRUE
GUIDES_sg03270	KDM2B	67.937	170.4	67.937	170.4	1.314	5249	470.28	4.7247	1	1.1533e-06	2.3065e-06	0.00011964	TRUE
GUIDES_sg01127	CTBP1	32.582	94.665	32.582	94.665	1.5103	1927.1	174.13	4.7047	1	1.2799e-06	2.5598e-06	0.00013214	TRUE
GUIDES_sg09540	ZNF628	154.59	333.58	154.59	333.58	1.1046	16019	1449.5	4.7013	1	1.2925e-06	2.5849e-06	0.0001328	TRUE
GUIDES_sg07476	TRIP11	53.379	139.74	53.379	139.74	1.372	3729.4	338.94	4.6911	1	1.3615e-06	2.7229e-06	0.00013922	TRUE
GUIDES_sg03656	MAFG	67.937	169.5	67.937	169.5	1.3064	5157.1	470.28	4.6831	1	1.4139e-06	2.8278e-06	0.00014389	TRUE
GUIDES_sg00884	CFLAR	59.618	152.37	59.618	152.37	1.3392	4301	393.78	4.6739	1	1.4799e-06	2.9598e-06	0.0001499	TRUE
GUIDES_sg09171	ZNF503	48.526	128.92	48.526	128.92	1.3914	3231.9	297.9	4.6581	1	1.5997e-06	3.1994e-06	0.00016128	TRUE
GUIDES_sg04731	OSR2	72.789	178.51	72.789	178.51	1.2826	5588.5	516.6	4.6514	1	1.6494e-06	3.2987e-06	0.00016551	TRUE
GUIDES_sg00259	ARID5A	44.367	119.91	44.367	119.91	1.4142	2853.3	263.92	4.65	1	1.6647e-06	3.3294e-06	0.00016627	TRUE
GUIDES_sg02490	HDAC6	72.096	176.71	72.096	176.71	1.2816	5471.8	509.91	4.6327	1	1.806e-06	3.612e-06	0.00017955	TRUE
GUIDES_sg07531	TSHZ3	73.482	179.41	73.482	179.41	1.2763	5610.6	523.32	4.6306	1	1.8243e-06	3.6485e-06	0.00018053	TRUE
NonTargeting_Human_0425	NonTargeting_Human_0425	49.219	129.83	49.219	129.83	1.3813	3248.7	303.68	4.6256	1	1.8724e-06	3.7448e-06	0.00018444	TRUE
GUIDES_sg09271	ZNF546	45.06	120.81	45.06	120.81	1.403	2869.1	269.5	4.6143	1	1.9783e-06	3.9567e-06	0.0001931	TRUE
NonTargeting_Human_0304	NonTargeting_Human_0304	45.06	120.81	45.06	120.81	1.403	2869.1	269.5	4.6143	1	1.9783e-06	3.9567e-06	0.0001931	TRUE
GUIDES_sg09001	ZNF433	76.949	185.72	76.949	185.72	1.2603	5916	557.24	4.6079	1	2.0347e-06	4.0693e-06	0.0001977	TRUE
GUIDES_sg09782	ZNF721	145.58	313.75	145.58	313.75	1.1025	14140	1334.5	4.6034	1	2.078e-06	4.1559e-06	0.000201	TRUE
NonTargeting_Human_0001	NonTargeting_Human_0001	51.992	135.24	51.992	135.24	1.3622	3464.7	327.07	4.6029	1	2.0879e-06	4.1757e-06	0.00020105	TRUE
GUIDES_sg09971	ZNF804B	172.61	361.53	172.61	361.53	1.0622	17844	1687.3	4.599	1	2.1223e-06	4.2445e-06	0.00020345	TRUE
GUIDES_sg02494	HDAC7	70.71	173.1	70.71	173.1	1.2797	5242	496.6	4.5947	1	2.1681e-06	4.3363e-06	0.00020693	TRUE
GUIDES_sg00667	CAMTA2	24.263	73.929	24.263	73.929	1.5685	1233.3	117.35	4.5847	1	2.3023e-06	4.6046e-06	0.00021876	TRUE
NonTargeting_Human_0110	NonTargeting_Human_0110	70.016	171.3	70.016	171.3	1.2787	5129	489.99	4.5755	1	2.3771e-06	4.7542e-06	0.00022487	TRUE
GUIDES_sg09263	ZNF543	45.06	119.91	45.06	119.91	1.3923	2801.2	269.5	4.5594	1	2.5733e-06	5.1466e-06	0.00024237	TRUE
GUIDES_sg07928	ZBTB43	48.526	127.12	48.526	127.12	1.3712	3088.6	297.9	4.5536	1	2.643e-06	5.286e-06	0.00024784	TRUE
GUIDES_sg03567	LPP	40.901	110.89	40.901	110.89	1.4171	2449.5	236.47	4.5516	1	2.6729e-06	5.3459e-06	0.00024956	TRUE
NonTargeting_Human_0075	NonTargeting_Human_0075	92.2	213.67	92.2	213.67	1.2037	7377.8	713.28	4.5483	1	2.7051e-06	5.4101e-06	0.00025147	TRUE
GUIDES_sg04507	NONO	88.04	205.56	88.04	205.56	1.214	6905.2	669.67	4.5412	1	2.7975e-06	5.5949e-06	0.00025893	TRUE
NonTargeting_Human_0223	NonTargeting_Human_0223	54.765	139.74	54.765	139.74	1.3356	3610.6	350.93	4.5362	1	2.8684e-06	5.7368e-06	0.00026436	TRUE
GUIDES_sg01390	DNAJC1	51.299	132.53	51.299	132.53	1.3523	3299.3	321.18	4.5327	1	2.9185e-06	5.837e-06	0.00026739	TRUE
GUIDES_sg06573	SSBP4	40.207	109.09	40.207	109.09	1.4177	2372.4	231.08	4.5313	1	2.943e-06	5.8859e-06	0.00026739	TRUE
GUIDES_sg09068	ZNF460	38.128	104.58	38.128	104.58	1.4321	2208.1	215.12	4.5309	1	2.9511e-06	5.9022e-06	0.00026739	TRUE
GUIDES_sg10016	ZNF83	38.128	104.58	38.128	104.58	1.4321	2208.1	215.12	4.5309	1	2.9511e-06	5.9022e-06	0.00026739	TRUE
GUIDES_sg09449	ZNF597	62.391	155.07	62.391	155.07	1.2998	4294.7	418.86	4.5284	1	2.9747e-06	5.9494e-06	0.0002684	TRUE
GUIDES_sg02625	HKR1	33.275	93.763	33.275	93.763	1.4672	1829.4	179.13	4.5195	1	3.1196e-06	6.2391e-06	0.00028029	TRUE
GUIDES_sg01559	EDA2R	24.956	74.83	24.956	74.83	1.5467	1243.7	121.85	4.5182	1	3.1565e-06	6.313e-06	0.00028243	TRUE
GUIDES_sg08937	ZNF414	101.9	230.8	101.9	230.8	1.1716	8307.2	817.95	4.5069	1	3.2895e-06	6.579e-06	0.00029311	TRUE
GUIDES_sg05811	RIPK1	45.06	119.01	45.06	119.01	1.3815	2734.1	269.5	4.5044	1	3.3375e-06	6.6751e-06	0.00029616	TRUE
GUIDES_sg03269	KDM2B	61.004	151.46	61.004	151.46	1.298	4091.5	406.27	4.488	1	3.6e-06	7.2e-06	0.00031813	TRUE
GUIDES_sg05869	RNF219	151.12	319.16	151.12	319.16	1.0735	14117	1405	4.4829	1	3.6819e-06	7.3639e-06	0.00032404	TRUE
GUIDES_sg08932	ZNF41	83.188	194.74	83.188	194.74	1.2172	6221.9	619.78	4.4808	1	3.7195e-06	7.439e-06	0.00032574	TRUE
GUIDES_sg07177	TIGD2	145.58	309.24	145.58	309.24	1.0817	13392	1334.5	4.48	1	3.7316e-06	7.4632e-06	0.00032574	TRUE
GUIDES_sg10180	ZSCAN25	65.164	159.58	65.164	159.58	1.2792	4457	444.37	4.4788	1	3.7561e-06	7.5123e-06	0.00032656	TRUE
GUIDES_sg04014	MSANTD3	72.096	173.1	72.096	173.1	1.2521	5101	509.91	4.473	1	3.8595e-06	7.719e-06	0.00033419	TRUE
GUIDES_sg07632	UNKL	33.968	94.665	33.968	94.665	1.4519	1842	184.16	4.4727	1	3.8864e-06	7.7727e-06	0.00033516	TRUE
GUIDES_sg03753	MBD6	65.857	160.48	65.857	160.48	1.2722	4476.7	450.81	4.4565	1	4.1685e-06	8.3371e-06	0.00035806	TRUE
GUIDES_sg07451	TRIM37	67.243	163.18	67.243	163.18	1.2666	4602.3	463.77	4.4551	1	4.1973e-06	8.3947e-06	0.0003591	TRUE
GUIDES_sg01679	EN2	51.992	132.53	51.992	132.53	1.3333	3243.2	327.07	4.4533	1	4.2365e-06	8.473e-06	0.00036101	TRUE
GUIDES_sg09996	ZNF816	142.11	302.03	142.11	302.03	1.0823	12786	1291	4.4506	1	4.281e-06	8.5621e-06	0.00036336	TRUE
GUIDES_sg05533	PURB	54.765	137.94	54.765	137.94	1.317	3459	350.93	4.44	1	4.5062e-06	9.0125e-06	0.00038097	TRUE
GUIDES_sg06056	SEMA4A	77.642	183.02	77.642	183.02	1.2265	5552.1	564.1	4.4368	1	4.5684e-06	9.1368e-06	0.00038471	TRUE
NonTargeting_Human_0127	NonTargeting_Human_0127	52.686	133.43	52.686	133.43	1.3243	3260	332.99	4.4249	1	4.8327e-06	9.6655e-06	0.00040538	TRUE
GUIDES_sg07239	TLX3	81.108	189.33	81.108	189.33	1.2129	5856	598.73	4.4228	1	4.8733e-06	9.7465e-06	0.00040684	TRUE
NonTargeting_Human_0297	NonTargeting_Human_0297	60.311	148.76	60.311	148.76	1.2884	3911.5	400.01	4.4223	1	4.888e-06	9.776e-06	0.00040684	TRUE
GUIDES_sg03284	KDM5B	49.219	126.22	49.219	126.22	1.341	2964.5	303.68	4.4186	1	4.9786e-06	9.9571e-06	0.00041278	TRUE
GUIDES_sg01115	CSRNP1	63.084	154.17	63.084	154.17	1.2758	4148.2	425.2	4.4172	0.99999	5.0047e-06	1.0009e-05	0.00041335	TRUE
GUIDES_sg09753	ZNF71	64.47	156.87	64.47	156.87	1.2698	4269.1	437.95	4.4154	0.99999	5.0461e-06	1.0092e-05	0.00041517	TRUE
GUIDES_sg02620	HIVEP3	50.606	128.92	50.606	128.92	1.3321	3066.9	315.31	4.4106	0.99999	5.1667e-06	1.0333e-05	0.00042347	TRUE
GUIDES_sg04392	NFXL1	81.801	190.23	81.801	190.23	1.2076	5878.5	605.72	4.4057	0.99999	5.275e-06	1.055e-05	0.00043071	TRUE
GUIDES_sg02972	HSPA1B	45.06	117.2	45.06	117.2	1.3597	2602.4	269.5	4.3946	0.99999	5.5656e-06	1.1131e-05	0.00045271	TRUE
GUIDES_sg08571	ZNF233	96.359	217.28	96.359	217.28	1.1648	7310.7	757.65	4.393	0.99999	5.5911e-06	1.1182e-05	0.00045307	TRUE
GUIDES_sg09804	ZNF730	69.323	165.89	69.323	165.89	1.2468	4662.5	483.39	4.3921	0.99999	5.6176e-06	1.1235e-05	0.0004535	TRUE
GUIDES_sg02682	HMGB3	42.98	112.7	42.98	112.7	1.3703	2430.2	252.84	4.3844	0.99999	5.8357e-06	1.1671e-05	0.00046935	TRUE
GUIDES_sg09755	ZNF71	124.78	268.67	124.78	268.67	1.1003	10352	1079.7	4.3789	0.99999	5.9656e-06	1.1931e-05	0.000478	TRUE
GUIDES_sg07468	TRIM62	47.833	122.61	47.833	122.61	1.3399	2796.1	292.16	4.375	0.99999	6.0877e-06	1.2175e-05	0.00048597	TRUE
NonTargeting_Human_0418	NonTargeting_Human_0418	65.857	158.68	65.857	158.68	1.256	4307.7	450.81	4.3716	0.99999	6.1723e-06	1.2345e-05	0.0004909	TRUE
GUIDES_sg00276	ARNTL	55.458	137.94	55.458	137.94	1.2992	3401.6	356.97	4.3656	0.99999	6.3499e-06	1.27e-05	0.00050316	TRUE
GUIDES_sg01166	CUL4A	124.09	266.86	124.09	266.86	1.0986	10193	1071.5	4.3617	0.99999	6.4525e-06	1.2905e-05	0.00050837	TRUE
GUIDES_sg10186	ZSCAN30	56.845	140.64	56.845	140.64	1.292	3511.2	369.13	4.3617	0.99999	6.463e-06	1.2926e-05	0.00050837	TRUE
GUIDES_sg06827	TAX1BP1	51.992	130.73	51.992	130.73	1.3137	3099.6	327.07	4.3536	0.99999	6.7095e-06	1.3419e-05	0.00052584	TRUE
GUIDES_sg09617	ZNF671	62.391	151.46	62.391	151.46	1.2661	3967	418.86	4.3522	0.99999	6.7462e-06	1.3492e-05	0.00052679	TRUE
GUIDES_sg00992	CNOT7	87.347	199.25	87.347	199.25	1.1805	6260.8	662.48	4.3475	0.99999	6.8859e-06	1.3772e-05	0.00053576	TRUE
GUIDES_sg05267	POU6F1	48.526	123.52	48.526	123.52	1.3301	2811.7	297.9	4.3447	0.99999	6.9911e-06	1.3982e-05	0.00054197	TRUE
GUIDES_sg09229	ZNF528	103.98	229.9	103.98	229.9	1.1371	7927.4	840.89	4.3422	0.99999	7.0546e-06	1.4109e-05	0.00054493	TRUE
GUIDES_sg03637	MAEL	116.46	252.44	116.46	252.44	1.1094	9244.8	982.2	4.3388	0.99999	7.1653e-06	1.4331e-05	0.0005515	TRUE
GUIDES_sg03020	IKZF3	46.446	119.01	46.446	119.01	1.3387	2632.5	280.77	4.3304	0.99999	7.4632e-06	1.4926e-05	0.00057034	TRUE
NonTargeting_Human_0171	NonTargeting_Human_0171	68.63	163.18	68.63	163.18	1.2375	4470.3	476.83	4.3301	0.99999	7.4574e-06	1.4915e-05	0.00057034	TRUE
GUIDES_sg10011	ZNF829	70.71	166.79	70.71	166.79	1.2264	4615.8	496.6	4.3115	0.99999	8.1123e-06	1.6225e-05	0.00061775	TRUE
GUIDES_sg01417	DNTT	65.164	155.97	65.164	155.97	1.2464	4123	444.37	4.3078	0.99999	8.2537e-06	1.6507e-05	0.00062629	TRUE
GUIDES_sg09090	ZNF470	47.14	119.91	47.14	119.91	1.3286	2647.7	286.45	4.2995	0.99999	8.5805e-06	1.7161e-05	0.0006488	TRUE
GUIDES_sg10217	ZXDA	25.65	73.929	25.65	73.929	1.4914	1165.4	126.39	4.2944	0.99999	8.8588e-06	1.7718e-05	0.00066515	TRUE
GUIDES_sg01516	E2F5	48.526	122.61	48.526	122.61	1.3196	2744.5	297.9	4.2924	0.99999	8.8575e-06	1.7715e-05	0.00066515	TRUE
GUIDES_sg08317	ZNF106	122.01	260.55	122.01	260.55	1.0883	9597.4	1046.9	4.2818	0.99999	9.2681e-06	1.8536e-05	0.00069346	TRUE
GUIDES_sg09273	ZNF547	52.686	130.73	52.686	130.73	1.295	3045.3	332.99	4.2767	0.99999	9.5016e-06	1.9003e-05	0.00070846	TRUE
GUIDES_sg04038	MSH6	72.096	168.59	72.096	168.59	1.2142	4655.9	509.91	4.2734	0.99999	9.6344e-06	1.9269e-05	0.00071588	TRUE
GUIDES_sg00284	ARRB1	24.263	70.322	24.263	70.322	1.4973	1060.7	117.35	4.2518	0.99999	1.0739e-05	2.1477e-05	0.00079517	TRUE
GUIDES_sg06514	SP8	47.14	119.01	47.14	119.01	1.3178	2582.5	286.45	4.2463	0.99999	1.0897e-05	2.1794e-05	0.00080413	TRUE
GUIDES_sg00758	CCNT2	64.47	153.27	64.47	153.27	1.2365	3942.4	437.95	4.2431	0.99999	1.1035e-05	2.2069e-05	0.0008115	TRUE
GUIDES_sg00087	AHDC1	36.741	97.37	36.741	97.37	1.3821	1837.9	204.66	4.238	0.99999	1.1334e-05	2.2667e-05	0.00083065	TRUE
GUIDES_sg08013	ZC3H6	119.93	255.14	119.93	255.14	1.0828	9141.6	1022.5	4.2285	0.99999	1.1762e-05	2.3524e-05	0.00085912	TRUE
GUIDES_sg00536	BMPR1A	46.446	117.2	46.446	117.2	1.3169	2503.3	280.77	4.2228	0.99999	1.2099e-05	2.4199e-05	0.00088028	TRUE
GUIDES_sg05572	RAPGEF4	63.777	151.46	63.777	151.46	1.2349	3844.5	431.56	4.221	0.99999	1.2176e-05	2.4353e-05	0.00088028	TRUE
GUIDES_sg00448	BCL10	56.845	137.94	56.845	137.94	1.2642	3288.2	369.13	4.2209	0.99999	1.2184e-05	2.4369e-05	0.00088028	TRUE
GUIDES_sg04153	MYNN	59.618	143.35	59.618	143.35	1.2518	3505.5	393.78	4.2195	0.99999	1.2257e-05	2.4514e-05	0.00088028	TRUE
GUIDES_sg08074	ZFHX4	59.618	143.35	59.618	143.35	1.2518	3505.5	393.78	4.2195	0.99999	1.2257e-05	2.4514e-05	0.00088028	TRUE
GUIDES_sg00623	BTK	50.606	125.32	50.606	125.32	1.2915	2791	315.31	4.2075	0.99999	1.2941e-05	2.5882e-05	0.00092632	TRUE
GUIDES_sg01490	DZIP1	31.889	86.551	31.889	86.551	1.4125	1494	169.18	4.2026	0.99999	1.329e-05	2.658e-05	0.00094813	TRUE
GUIDES_sg09055	ZNF45	135.87	282.19	135.87	282.19	1.0489	10704	1213.7	4.1999	0.99999	1.3353e-05	2.6706e-05	0.00094948	TRUE
GUIDES_sg04213	NANOGNB	61.698	146.96	61.698	146.96	1.2387	3634.5	412.55	4.1976	0.99999	1.3506e-05	2.7012e-05	0.00095717	TRUE
GUIDES_sg00688	CARF	65.164	153.27	65.164	153.27	1.2213	3881.1	444.37	4.1795	0.99999	1.4625e-05	2.9249e-05	0.0010297	TRUE
GUIDES_sg06993	TEAD4	65.164	153.27	65.164	153.27	1.2213	3881.1	444.37	4.1795	0.99999	1.4625e-05	2.9249e-05	0.0010297	TRUE
GUIDES_sg10218	ZXDA	52.686	128.92	52.686	128.92	1.2751	2906.2	332.99	4.1779	0.99999	1.4738e-05	2.9477e-05	0.0010343	TRUE
GUIDES_sg04433	NKX2-3	62.391	147.86	62.391	147.86	1.2316	3652.3	418.86	4.176	0.99999	1.485e-05	2.9701e-05	0.0010388	TRUE
GUIDES_sg03143	IRX5	58.231	139.74	58.231	139.74	1.2486	3322.1	381.4	4.1738	0.99999	1.5e-05	2.9999e-05	0.0010458	TRUE
GUIDES_sg03382	KLF7	85.961	192.03	85.961	192.03	1.1504	5625.8	648.16	4.1665	0.99998	1.5473e-05	3.0947e-05	0.0010753	TRUE
NonTargeting_Human_0379	NonTargeting_Human_0379	79.722	180.31	79.722	180.31	1.1675	5059.4	584.81	4.1597	0.99998	1.5943e-05	3.1887e-05	0.0011044	TRUE
GUIDES_sg08774	ZNF329	44.367	111.79	44.367	111.79	1.314	2273.3	263.92	4.1506	0.99998	1.6636e-05	3.3271e-05	0.0011487	TRUE
GUIDES_sg05600	RB1	133.79	276.78	133.79	276.78	1.0432	10223	1188.3	4.148	0.99998	1.6767e-05	3.3534e-05	0.001154	TRUE
GUIDES_sg09457	ZNF600	85.267	190.23	85.267	190.23	1.1484	5508.7	641.03	4.1457	0.99998	1.6943e-05	3.3886e-05	0.0011624	TRUE
GUIDES_sg03004	IKBKB	79.028	178.51	79.028	178.51	1.1655	4948.4	577.88	4.1383	0.99998	1.75e-05	3.4999e-05	0.0011968	TRUE
NonTargeting_Human_0252	NonTargeting_Human_0252	51.299	125.32	51.299	125.32	1.2722	2739.4	321.18	4.1302	0.99998	1.8161e-05	3.6321e-05	0.001238	TRUE
GUIDES_sg06920	TCF19	179.55	353.42	179.55	353.42	0.97307	15115	1781.5	4.1194	0.99998	1.8995e-05	3.7989e-05	0.0012908	TRUE
GUIDES_sg01004	COMMD6	61.698	145.15	61.698	145.15	1.221	3482.4	412.55	4.1088	0.99998	1.991e-05	3.982e-05	0.0013487	TRUE
GUIDES_sg02560	HEYL	29.116	79.338	29.116	79.338	1.4156	1261.1	149.75	4.1041	0.99998	2.0475e-05	4.0949e-05	0.0013783	TRUE
GUIDES_sg03956	MLLT10	146.27	296.62	146.27	296.62	1.015	11302	1343.3	4.1021	0.99998	2.047e-05	4.094e-05	0.0013783	TRUE
GUIDES_sg09754	ZNF71	34.662	91.059	34.662	91.059	1.3682	1590.3	189.23	4.0998	0.99998	2.0798e-05	4.1595e-05	0.0013957	TRUE
GUIDES_sg07319	TP53	82.494	183.92	82.494	183.92	1.1472	5143.6	612.74	4.0974	0.99998	2.0898e-05	4.1796e-05	0.001398	TRUE
NonTargeting_Human_0225	NonTargeting_Human_0225	124.09	257.85	124.09	257.85	1.0492	8945.9	1071.5	4.0863	0.99998	2.1917e-05	4.3833e-05	0.0014605	TRUE
GUIDES_sg06006	SART1	146.27	4.5078	146.27	4.5078	-4.7408	10049	1343.3	4.0857	2.1969e-05	0.99998	4.3938e-05	0.0014605	FALSE
NonTargeting_Human_0484	NonTargeting_Human_0484	73.482	166.79	73.482	166.79	1.1717	4353.2	523.32	4.0788	0.99998	2.2645e-05	4.529e-05	0.0014966	TRUE
GUIDES_sg04100	MXD4	133.1	273.18	133.1	273.18	1.0318	9810.5	1179.8	4.0781	0.99998	2.2707e-05	4.5414e-05	0.0014966	TRUE
GUIDES_sg01591	EGR3	95.666	207.36	95.666	207.36	1.108	6237.9	750.2	4.078	0.99998	2.2719e-05	4.5439e-05	0.0014966	TRUE
GUIDES_sg03112	IRF5	75.562	170.4	75.562	170.4	1.1626	4496.8	543.6	4.0675	0.99998	2.3776e-05	4.7551e-05	0.0015613	TRUE
GUIDES_sg09756	ZNF71	38.821	99.173	38.821	99.173	1.3309	1821.2	220.41	4.0651	0.99998	2.411e-05	4.822e-05	0.0015737	TRUE
GUIDES_sg06303	SMARCC1	61.698	144.25	61.698	144.25	1.2121	3407.5	412.55	4.0644	0.99998	2.4106e-05	4.8212e-05	0.0015737	TRUE
GUIDES_sg01324	DLX3	50.606	122.61	50.606	122.61	1.2602	2592.5	315.31	4.0551	0.99997	2.5107e-05	5.0213e-05	0.0016338	TRUE
GUIDES_sg05096	PLXND1	112.3	236.21	112.3	236.21	1.066	7676.6	934.42	4.0535	0.99997	2.5233e-05	5.0466e-05	0.001637	TRUE
GUIDES_sg03377	KLF6	41.594	104.58	41.594	104.58	1.3096	1983.8	241.9	4.0499	0.99997	2.5715e-05	5.143e-05	0.0016633	TRUE
GUIDES_sg09567	ZNF645	129.63	265.96	129.63	265.96	1.0311	9292.8	1137.8	4.0416	0.99997	2.6546e-05	5.3092e-05	0.0017119	TRUE
GUIDES_sg08462	ZNF189	44.367	109.99	44.367	109.99	1.2907	2153.3	263.92	4.0396	0.99997	2.686e-05	5.372e-05	0.0017269	TRUE
GUIDES_sg07716	WIZ	59.618	139.74	59.618	139.74	1.2153	3210	393.78	4.0378	0.99997	2.7014e-05	5.4027e-05	0.0017316	TRUE
NonTargeting_Human_0314	NonTargeting_Human_0314	17.331	52.291	17.331	52.291	1.5396	611.11	75.029	4.0361	0.99997	2.7805e-05	5.5611e-05	0.0017613	TRUE
GUIDES_sg07746	WT1	56.845	134.33	56.845	134.33	1.2263	3002.3	369.13	4.0332	0.99997	2.7552e-05	5.5105e-05	0.0017597	TRUE
GUIDES_sg01597	EHF	65.857	151.46	65.857	151.46	1.1893	3664.3	450.81	4.0319	0.99997	2.7688e-05	5.5376e-05	0.0017597	TRUE
GUIDES_sg09345	ZNF569	83.881	184.82	83.881	184.82	1.1304	5094.5	626.84	4.0317	0.99997	2.7698e-05	5.5396e-05	0.0017597	TRUE
GUIDES_sg00014	ACTR3B	52.686	126.22	52.686	126.22	1.2447	2703.6	332.99	4.0297	0.99997	2.7979e-05	5.5958e-05	0.0017671	TRUE
GUIDES_sg09682	ZNF691	72.789	164.09	72.789	164.09	1.1617	4167.5	516.6	4.0168	0.99997	2.9521e-05	5.9043e-05	0.0018557	TRUE
GUIDES_sg06878	TBX21	60.311	140.64	60.311	140.64	1.2081	3226.8	400.01	4.0166	0.99997	2.9554e-05	5.9108e-05	0.0018557	TRUE
NonTargeting_Human_0421	NonTargeting_Human_0421	58.925	137.94	58.925	137.94	1.2132	3121.7	387.57	4.0136	0.99997	2.994e-05	5.9881e-05	0.0018745	TRUE
GUIDES_sg01698	EPAS1	37.434	95.566	37.434	95.566	1.3291	1689.7	209.87	4.0127	0.99997	3.0161e-05	6.0323e-05	0.0018828	TRUE
GUIDES_sg08436	ZNF175	45.06	110.89	45.06	110.89	1.2805	2167	269.5	4.0102	0.99997	3.0429e-05	6.0859e-05	0.0018924	TRUE
GUIDES_sg03466	LARP6	56.152	132.53	56.152	132.53	1.2243	2916.9	363.03	4.0087	0.99997	3.058e-05	6.116e-05	0.0018924	TRUE
GUIDES_sg07586	UBE2K	56.152	132.53	56.152	132.53	1.2243	2916.9	363.03	4.0087	0.99997	3.058e-05	6.116e-05	0.0018924	TRUE
GUIDES_sg08631	ZNF260	53.379	127.12	53.379	127.12	1.2364	2719	338.94	4.0055	0.99997	3.1004e-05	6.2008e-05	0.0019132	TRUE
NonTargeting_Human_0413	NonTargeting_Human_0413	68.63	155.97	68.63	155.97	1.1727	3814.3	476.83	3.9998	0.99997	3.1721e-05	6.3442e-05	0.0019518	TRUE
GUIDES_sg07880	ZBTB26	87.347	190.23	87.347	190.23	1.1141	5292.6	662.48	3.9973	0.99997	3.205e-05	6.4101e-05	0.0019608	TRUE
GUIDES_sg08316	ZNF101	87.347	190.23	87.347	190.23	1.1141	5292.6	662.48	3.9973	0.99997	3.205e-05	6.4101e-05	0.0019608	TRUE
GUIDES_sg04146	MYF5	110.92	231.7	110.92	231.7	1.0561	7294.7	918.64	3.9852	0.99997	3.3721e-05	6.7442e-05	0.0020572	TRUE
GUIDES_sg04584	NR2C1	55.458	130.73	55.458	130.73	1.2223	2832.7	356.97	3.9838	0.99997	3.3963e-05	6.7925e-05	0.002066	TRUE
GUIDES_sg00153	ANKRD30A	33.275	86.551	33.275	86.551	1.353	1419.1	179.13	3.9806	0.99997	3.4595e-05	6.9191e-05	0.0020986	TRUE
GUIDES_sg03347	KLF14	49.913	119.91	49.913	119.91	1.2478	2449.7	309.48	3.9788	0.99997	3.4705e-05	6.9409e-05	0.0020993	TRUE
GUIDES_sg08382	ZNF141	155.98	308.34	155.98	308.34	0.97863	11607	1467.4	3.9773	0.99997	3.4847e-05	6.9695e-05	0.002102	TRUE
GUIDES_sg00361	ATOH1	61.698	142.45	61.698	142.45	1.194	3260.3	412.55	3.9756	0.99996	3.5138e-05	7.0276e-05	0.0021136	TRUE
GUIDES_sg00906	CHD3	58.925	137.04	58.925	137.04	1.2039	3050.9	387.57	3.9678	0.99996	3.6318e-05	7.2636e-05	0.0021785	TRUE
GUIDES_sg03618	LZTR1	76.949	170.4	76.949	170.4	1.1367	4366.3	557.24	3.9587	0.99996	3.7708e-05	7.5415e-05	0.0022555	TRUE
GUIDES_sg07835	ZBTB11	91.507	0.90157	91.507	0.90157	-5.6043	4104.6	705.96	3.9557	3.8157e-05	0.99996	7.6315e-05	0.0022684	FALSE
NonTargeting_Human_0106	NonTargeting_Human_0106	110.92	230.8	110.92	230.8	1.0505	7186.2	918.64	3.9554	0.99996	3.8205e-05	7.641e-05	0.0022684	TRUE
GUIDES_sg08505	ZNF212	45.06	109.99	45.06	109.99	1.2689	2108	269.5	3.9553	0.99996	3.8343e-05	7.6685e-05	0.0022684	TRUE
GUIDES_sg08386	ZNF142	146.27	291.21	146.27	291.21	0.98851	10503	1343.3	3.9545	0.99996	3.8345e-05	7.6689e-05	0.0022684	TRUE
GUIDES_sg00768	CD40	72.096	161.38	72.096	161.38	1.1515	3985.9	509.91	3.954	0.99996	3.8463e-05	7.6925e-05	0.0022691	TRUE
GUIDES_sg09660	ZNF683	67.243	152.37	67.243	152.37	1.1682	3622.9	463.77	3.9527	0.99996	3.8676e-05	7.7351e-05	0.0022754	TRUE
GUIDES_sg00091	AHR	75.562	167.69	75.562	167.69	1.1397	4243.9	543.6	3.9515	0.99996	3.8858e-05	7.7715e-05	0.0022799	TRUE
NonTargeting_Human_0477	NonTargeting_Human_0477	70.71	158.68	70.71	158.68	1.1549	3869.1	496.6	3.9474	0.99996	3.9528e-05	7.9057e-05	0.0023129	TRUE
GUIDES_sg05575	RAPGEF4	117.85	242.52	117.85	242.52	1.0349	7771.7	998.27	3.9459	0.99996	3.9751e-05	7.9503e-05	0.0023196	TRUE
GUIDES_sg08772	ZNF326	71.403	159.58	71.403	159.58	1.1492	3887.4	503.24	3.9306	0.99996	4.2402e-05	8.4805e-05	0.0024676	TRUE
GUIDES_sg05417	PRKCH	48.526	116.3	48.526	116.3	1.244	2296.8	297.9	3.9268	0.99996	4.3147e-05	8.6295e-05	0.0025042	TRUE
GUIDES_sg03117	IRF7	57.538	133.43	57.538	133.43	1.1994	2880	375.25	3.9179	0.99996	4.4737e-05	8.9474e-05	0.0025894	TRUE
GUIDES_sg01670	EMX2	109.53	227.2	109.53	227.2	1.0458	6922.5	902.94	3.9158	0.99995	4.506e-05	9.0121e-05	0.0026012	TRUE
GUIDES_sg07799	YY1	88.04	0	88.04	0	-6.4764	3875.6	669.67	3.9147	4.5254e-05	0.99995	9.0508e-05	0.0026053	FALSE
GUIDES_sg03006	IKBKG	90.12	192.94	90.12	192.94	1.0897	5285.6	691.38	3.9102	0.99995	4.6119e-05	9.2237e-05	0.002648	TRUE
GUIDES_sg00215	ARHGAP35	125.47	254.24	125.47	254.24	1.013	8290.6	1088	3.9039	0.99995	4.7333e-05	9.4666e-05	0.0027105	TRUE
GUIDES_sg08411	ZNF157	43.674	106.39	43.674	106.39	1.2653	1966.4	258.36	3.9015	0.99995	4.7952e-05	9.5905e-05	0.0027386	TRUE
GUIDES_sg00173	APBB3	63.084	143.35	63.084	143.35	1.1715	3221.3	425.2	3.8925	0.99995	4.9655e-05	9.931e-05	0.0028283	TRUE
GUIDES_sg06841	TBPL2	23.57	64.913	23.57	64.913	1.4237	854.63	112.9	3.8909	0.99995	5.06e-05	0.0001012	0.002867	TRUE
GUIDES_sg06874	TBX20	55.458	128.92	55.458	128.92	1.2024	2698.6	356.97	3.8884	0.99995	5.0538e-05	0.00010108	0.002867	TRUE
GUIDES_sg01039	CREB1	82.494	178.51	82.494	178.51	1.1043	4609.6	612.74	3.8789	0.99995	5.249e-05	0.00010498	0.0029662	TRUE
GUIDES_sg00266	ARNT	114.38	234.41	114.38	234.41	1.0287	7203	958.22	3.8774	0.99995	5.2799e-05	0.0001056	0.0029759	TRUE
GUIDES_sg04661	NRK	48.526	115.4	48.526	115.4	1.2328	2236.1	297.9	3.8746	0.99995	5.3539e-05	0.00010708	0.0030092	TRUE
GUIDES_sg04277	NEUROD4	47.14	112.7	47.14	112.7	1.2399	2148.8	286.45	3.8734	0.99995	5.381e-05	0.00010762	0.0030092	TRUE
GUIDES_sg06015	SATB2	130.33	261.46	130.33	261.46	0.9989	8597.3	1146.2	3.8732	0.99995	5.3713e-05	0.00010743	0.0030092	TRUE
GUIDES_sg05083	PLXNB1	22.877	63.11	22.877	63.11	1.4249	809.36	108.5	3.8626	0.99994	5.6895e-05	0.00011379	0.0031734	TRUE
GUIDES_sg06067	SERTAD2	64.47	145.15	64.47	145.15	1.1586	3254.8	437.95	3.8554	0.99994	5.784e-05	0.00011568	0.0032094	TRUE
NonTargeting_Human_0481	NonTargeting_Human_0481	64.47	145.15	64.47	145.15	1.1586	3254.8	437.95	3.8554	0.99994	5.784e-05	0.00011568	0.0032094	TRUE
GUIDES_sg00139	ALX4	49.219	116.3	49.219	116.3	1.2239	2250.1	303.68	3.8495	0.99994	5.9315e-05	0.00011863	0.003276	TRUE
GUIDES_sg05385	PRDM9	154.59	301.12	154.59	301.12	0.95739	10736	1449.5	3.8488	0.99994	5.9345e-05	0.00011869	0.003276	TRUE
GUIDES_sg01638	ELF4	68.63	152.37	68.63	152.37	1.1392	3505.8	476.83	3.8347	0.99994	6.2917e-05	0.00012583	0.0034621	TRUE
GUIDES_sg05763	RFXAP	72.096	158.68	72.096	158.68	1.1273	3748.1	509.91	3.8342	0.99994	6.3038e-05	0.00012608	0.0034621	TRUE
GUIDES_sg05745	RFX5	81.108	174.9	81.108	174.9	1.0992	4398.9	598.73	3.8333	0.99994	6.3249e-05	0.0001265	0.0034648	TRUE
GUIDES_sg00098	AIM2	58.925	134.33	58.925	134.33	1.1753	2843.3	387.57	3.8304	0.99994	6.4049e-05	0.0001281	0.0034997	TRUE
GUIDES_sg07951	ZBTB49	67.243	149.66	67.243	149.66	1.1425	3396.3	463.77	3.8271	0.99994	6.4894e-05	0.00012979	0.0035369	TRUE
GUIDES_sg06625	STAT5B	38.821	95.566	38.821	95.566	1.278	1610	220.41	3.8222	0.99993	6.6423e-05	0.00013285	0.003611	TRUE
GUIDES_sg10091	ZNF878	76.255	165.89	76.255	165.89	1.1112	4017.1	550.41	3.8206	0.99993	6.6614e-05	0.00013323	0.0036123	TRUE
GUIDES_sg05762	RFXAP	45.753	109.09	45.753	109.09	1.2355	2005.8	275.12	3.8185	0.99993	6.7325e-05	0.00013465	0.0036416	TRUE
GUIDES_sg00825	CEBPD	54.765	126.22	54.765	126.22	1.1899	2552.9	350.93	3.8143	0.99993	6.8396e-05	0.00013679	0.0036903	TRUE
GUIDES_sg04621	NR4A2	64.47	144.25	64.47	144.25	1.1496	3182.5	437.95	3.8123	0.99993	6.8917e-05	0.00013783	0.0037091	TRUE
NonTargeting_Human_0179	NonTargeting_Human_0179	59.618	135.24	59.618	135.24	1.1683	2859	393.78	3.8106	0.99993	6.9398e-05	0.0001388	0.0037256	TRUE
GUIDES_sg06329	SMO	33.968	85.649	33.968	85.649	1.3091	1335.5	184.16	3.8083	0.99993	7.0393e-05	0.00014079	0.0037696	TRUE
GUIDES_sg07130	THAP4	106.76	219.08	106.76	219.08	1.0302	6308.3	871.76	3.8043	0.99993	7.1116e-05	0.00014223	0.0037989	TRUE
GUIDES_sg02825	HOXB13	75.562	164.09	75.562	164.09	1.1085	3918.2	543.6	3.7968	0.99993	7.333e-05	0.00014666	0.0039074	TRUE
GUIDES_sg06199	SIX6	39.514	96.468	39.514	96.468	1.2665	1621.9	225.73	3.7908	0.99992	7.541e-05	0.00015082	0.0040083	TRUE
GUIDES_sg01361	DMRTA1	89.427	188.43	89.427	188.43	1.0668	4900.6	684.12	3.7851	0.99992	7.6856e-05	0.00015371	0.0040751	TRUE
GUIDES_sg08346	ZNF131	77.642	0.90157	77.642	0.90157	-5.37	2944.5	564.1	3.7842	7.7097e-05	0.99992	0.00015419	0.0040778	FALSE
GUIDES_sg06511	SP7	124.09	247.93	124.09	247.93	0.9928	7668.6	1071.5	3.7833	0.99992	7.7376e-05	0.00015475	0.0040825	TRUE
GUIDES_sg04509	NOP2	52.686	121.71	52.686	121.71	1.1927	2382.3	332.99	3.7827	0.99992	7.7731e-05	0.00015546	0.0040894	TRUE
GUIDES_sg05749	RFX6	95.666	199.25	95.666	199.25	1.0507	5364.5	750.2	3.7817	0.99992	7.7888e-05	0.00015578	0.0040894	TRUE
GUIDES_sg02859	HOXB9	33.275	83.846	33.275	83.846	1.3077	1278.7	179.13	3.7785	0.99992	7.94e-05	0.0001588	0.0041485	TRUE
GUIDES_sg09351	ZNF57	33.275	83.846	33.275	83.846	1.3077	1278.7	179.13	3.7785	0.99992	7.94e-05	0.0001588	0.0041485	TRUE
GUIDES_sg04853	PCBP1	76.255	0	76.255	0	-6.2716	2907.4	550.41	3.7659	8.2991e-05	0.99992	0.00016598	0.0043208	FALSE
GUIDES_sg06684	SUV39H2	59.618	134.33	59.618	134.33	1.1587	2791.2	393.78	3.7652	0.99992	8.3319e-05	0.00016664	0.0043208	TRUE
GUIDES_sg09125	ZNF485	59.618	134.33	59.618	134.33	1.1587	2791.2	393.78	3.7652	0.99992	8.3319e-05	0.00016664	0.0043208	TRUE
GUIDES_sg09460	ZNF600	86.654	183.02	86.654	183.02	1.07	4643.1	655.31	3.7644	0.99992	8.3503e-05	0.00016701	0.0043208	TRUE
GUIDES_sg02915	HOXD3	90.813	190.23	90.813	190.23	1.0585	4942	698.66	3.7613	0.99992	8.4558e-05	0.00016912	0.0043649	TRUE
GUIDES_sg08212	ZIC3	83.188	176.71	83.188	176.71	1.0778	4373	619.78	3.7565	0.99991	8.618e-05	0.00017236	0.004438	TRUE
GUIDES_sg08629	ZNF260	85.267	180.31	85.267	180.31	1.0716	4516.9	641.03	3.754	0.99991	8.704e-05	0.00017408	0.0044711	TRUE
GUIDES_sg08328	ZNF114	77.642	166.79	77.642	166.79	1.0933	3973.7	564.1	3.7535	0.99991	8.7239e-05	0.00017448	0.0044711	TRUE
GUIDES_sg01192	CXXC4	50.606	117.2	50.606	117.2	1.1957	2217.7	315.31	3.7505	0.99991	8.8431e-05	0.00017686	0.0045106	TRUE
GUIDES_sg06267	SMAD6	50.606	117.2	50.606	117.2	1.1957	2217.7	315.31	3.7505	0.99991	8.8431e-05	0.00017686	0.0045106	TRUE
GUIDES_sg08921	ZNF407	74.869	0.90157	74.869	0.90157	-5.3182	2735.6	536.82	3.7472	8.9396e-05	0.99991	0.00017879	0.004549	FALSE
GUIDES_sg08711	ZNF296	60.311	135.24	60.311	135.24	1.1519	2806.8	400.01	3.7462	0.99991	8.989e-05	0.00017978	0.0045599	TRUE
GUIDES_sg06888	TBX4	49.219	114.5	49.219	114.5	1.2016	2130.7	303.68	3.746	0.99991	9.0035e-05	0.00018007	0.0045599	TRUE
GUIDES_sg04018	MSANTD4	47.833	111.79	47.833	111.79	1.2078	2045.6	292.16	3.742	0.99991	9.1502e-05	0.000183	0.0046233	TRUE
NonTargeting_Human_0143	NonTargeting_Human_0143	72.789	157.77	72.789	157.77	1.1055	3611.3	516.6	3.7391	0.99991	9.2403e-05	0.00018481	0.0046579	TRUE
GUIDES_sg05740	RFX4	46.446	109.09	46.446	109.09	1.2143	1962.1	280.77	3.7385	0.99991	9.2809e-05	0.00018562	0.0046605	TRUE
GUIDES_sg04126	MYC	144.89	11.72	144.89	11.72	-3.5196	8866.4	1325.8	3.7376	9.2888e-05	0.99991	0.00018578	0.0046605	FALSE
GUIDES_sg00895	CHCHD3	52.686	120.81	52.686	120.81	1.182	2320.5	332.99	3.7333	0.99991	9.4694e-05	0.00018939	0.00474	TRUE
NonTargeting_Human_0032	NonTargeting_Human_0032	141.42	274.98	141.42	274.98	0.95441	8919.1	1282.3	3.7297	0.9999	9.5863e-05	0.00019173	0.0047874	TRUE
GUIDES_sg06925	TCF20	51.299	118.11	51.299	118.11	1.1874	2231.6	321.18	3.7277	0.9999	9.6804e-05	0.00019361	0.004812	TRUE
GUIDES_sg03802	MED13	61.004	136.14	61.004	136.14	1.1452	2822.5	406.27	3.7276	0.9999	9.6795e-05	0.00019359	0.004812	TRUE
GUIDES_sg03932	MKL2	149.74	288.5	149.74	288.5	0.94153	9627.8	1387.2	3.7256	0.9999	9.7413e-05	0.00019483	0.0048311	TRUE
GUIDES_sg08697	ZNF286B	73.482	158.68	73.482	158.68	1.1002	3629	523.32	3.7241	0.9999	9.8054e-05	0.00019611	0.0048517	TRUE
GUIDES_sg00494	BHLHA9	54.765	124.42	54.765	124.42	1.1693	2425.7	350.93	3.7181	0.9999	0.00010055	0.0002011	0.0049486	TRUE
GUIDES_sg08765	ZNF324B	48.526	112.7	48.526	112.7	1.1989	2058.9	297.9	3.7179	0.9999	0.00010071	0.00020141	0.0049486	TRUE
GUIDES_sg10029	ZNF836	63.084	139.74	63.084	139.74	1.135	2938.3	425.2	3.7177	0.9999	0.00010065	0.00020131	0.0049486	TRUE
GUIDES_sg08736	ZNF311	31.889	80.24	31.889	80.24	1.3046	1168.9	169.18	3.7174	0.9999	0.00010138	0.00020276	0.004962	TRUE
GUIDES_sg03346	KLF14	77.642	165.89	77.642	165.89	1.0855	3893.8	564.1	3.7155	0.9999	0.00010144	0.00020288	0.004962	TRUE
GUIDES_sg08426	ZNF169	159.44	303.83	159.44	303.83	0.92594	10424	1512.5	3.7126	0.9999	0.00010259	0.00020518	0.0050068	TRUE
GUIDES_sg06580	SSH2	58.231	130.73	58.231	130.73	1.1531	2627.9	381.4	3.7122	0.9999	0.0001029	0.0002058	0.0050106	TRUE
GUIDES_sg06319	SMARCD3	65.164	143.35	65.164	143.35	1.1255	3056.5	444.37	3.709	0.9999	0.00010414	0.00020828	0.0050596	TRUE
GUIDES_sg04459	NKX6-1	76.255	163.18	76.255	163.18	1.0876	3778.3	550.41	3.7053	0.99989	0.00010564	0.00021129	0.005121	TRUE
GUIDES_sg05531	PURA	70.71	153.27	70.71	153.27	1.1052	3407.9	496.6	3.7047	0.99989	0.00010591	0.00021182	0.0051223	TRUE
GUIDES_sg02722	HNF1A	42.98	101.88	42.98	101.88	1.226	1734.4	252.84	3.704	0.99989	0.00010648	0.00021296	0.0051384	TRUE
GUIDES_sg02066	FOXN1	24.956	65.815	24.956	65.815	1.3641	834.7	121.85	3.7014	0.99989	0.00010849	0.00021698	0.0051887	TRUE
GUIDES_sg07019	TET2	63.777	140.64	63.777	140.64	1.1287	2954.3	431.56	3.7002	0.99989	0.00010784	0.00021569	0.0051883	TRUE
GUIDES_sg02539	HES6	50.606	116.3	50.606	116.3	1.1846	2158	315.31	3.6997	0.99989	0.00010815	0.00021629	0.0051883	TRUE
GUIDES_sg01076	CREBRF	103.29	210.07	103.29	210.07	1.0171	5700.4	833.23	3.699	0.99989	0.00010824	0.00021648	0.0051883	TRUE
GUIDES_sg07137	THAP6	55.458	125.32	55.458	125.32	1.1618	2440.2	356.97	3.6975	0.99989	0.00010904	0.00021807	0.0052033	TRUE
GUIDES_sg01618	EIF3CL	85.267	1.8031	85.267	1.8031	-4.9437	3483.1	641.03	3.6936	0.00011054	0.99989	0.00022108	0.0052633	FALSE
GUIDES_sg08602	ZNF250	151.12	289.4	151.12	289.4	0.93281	9560.6	1405	3.6891	0.99989	0.00011251	0.00022501	0.005345	TRUE
GUIDES_sg04451	NKX3-1	79.028	167.69	79.028	167.69	1.0758	3930.6	577.88	3.6883	0.99989	0.00011294	0.00022587	0.0053537	TRUE
GUIDES_sg09426	ZNF587B	67.937	147.86	67.937	147.86	1.1106	3193.7	470.28	3.6854	0.99989	0.00011429	0.00022858	0.0054059	TRUE
GUIDES_sg06248	SMAD1	64.47	141.55	64.47	141.55	1.1225	2970.4	437.95	3.683	0.99988	0.00011536	0.00023071	0.005438	TRUE
GUIDES_sg09640	ZNF677	61.004	135.24	61.004	135.24	1.1357	2755.1	406.27	3.6828	0.99988	0.00011548	0.00023095	0.005438	TRUE
GUIDES_sg08333	ZNF12	70.016	151.46	70.016	151.46	1.1022	3316.8	489.99	3.6795	0.99988	0.00011695	0.0002339	0.0054954	TRUE
GUIDES_sg05115	POGK	59.618	132.53	59.618	132.53	1.1394	2658.1	393.78	3.6743	0.99988	0.00011939	0.00023879	0.005598	TRUE
GUIDES_sg04242	NCOR1	107.45	216.38	107.45	216.38	1.0032	5932.4	879.52	3.6729	0.99988	0.00011993	0.00023986	0.0056109	TRUE
GUIDES_sg08630	ZNF260	40.901	97.37	40.901	97.37	1.2312	1594.4	236.47	3.6721	0.99988	0.00012074	0.00024148	0.0056364	TRUE
GUIDES_sg07201	TLE2	39.514	94.665	39.514	94.665	1.2396	1520.8	225.73	3.6708	0.99988	0.00012143	0.00024286	0.0056422	TRUE
GUIDES_sg02173	GAS7	68.63	148.76	68.63	148.76	1.1049	3210.3	476.83	3.6695	0.99988	0.0001216	0.0002432	0.0056422	TRUE
GUIDES_sg05536	PURG	167.76	315.55	167.76	315.55	0.90744	10921	1622.3	3.6692	0.99988	0.00012165	0.0002433	0.0056422	TRUE
GUIDES_sg02661	HMG20A	76.255	162.28	76.255	162.28	1.0797	3700.3	550.41	3.6668	0.99988	0.00012285	0.00024571	0.0056857	TRUE
GUIDES_sg03072	INSM2	65.164	142.45	65.164	142.45	1.1164	2986.4	444.37	3.6662	0.99988	0.0001232	0.00024639	0.0056893	TRUE
NonTargeting_Human_0085	NonTargeting_Human_0085	135.18	262.36	135.18	262.36	0.9515	8087	1205.2	3.6633	0.99988	0.00012449	0.00024899	0.0057368	TRUE
GUIDES_sg01261	DDX5	68.63	0	68.63	0	-6.1216	2355	476.83	3.6602	0.00012603	0.99987	0.00025207	0.0057934	FALSE
GUIDES_sg00793	CDK9	162.91	19.835	162.91	19.835	-2.9758	10235	1558	3.6597	0.00012626	0.99987	0.00025252	0.0057934	FALSE
GUIDES_sg04722	OPRD1	51.992	118.11	51.992	118.11	1.1684	2185.5	327.07	3.6557	0.99987	0.00012851	0.00025702	0.0058716	TRUE
GUIDES_sg08832	ZNF347	51.992	118.11	51.992	118.11	1.1684	2185.5	327.07	3.6557	0.99987	0.00012851	0.00025702	0.0058716	TRUE
GUIDES_sg01402	DNMT1	197.57	33.358	197.57	33.358	-2.5309	13483	2032.9	3.6535	0.00012932	0.99987	0.00025865	0.0058921	FALSE
GUIDES_sg03873	MEOX2	152.51	290.31	152.51	290.31	0.92419	9493.7	1422.7	3.6532	0.99987	0.00012951	0.00025902	0.0058921	TRUE
GUIDES_sg07287	TOP1	67.937	0	67.937	0	-6.1072	2307.7	470.28	3.6501	0.00013106	0.99987	0.00026212	0.0059501	FALSE
GUIDES_sg03514	LHX4	91.507	188.43	91.507	188.43	1.034	4696.9	705.96	3.6478	0.99987	0.00013229	0.00026457	0.0059859	TRUE
GUIDES_sg08465	ZNF19	62.391	137.04	62.391	137.04	1.1227	2786.1	418.86	3.6474	0.99987	0.00013261	0.00026523	0.0059859	TRUE
GUIDES_sg05823	RIPK4	42.98	100.98	42.98	100.98	1.2133	1681.7	252.84	3.6473	0.99987	0.00013296	0.00026593	0.0059859	TRUE
GUIDES_sg03023	IKZF4	147.66	282.19	147.66	282.19	0.92978	9049.6	1360.8	3.647	0.99987	0.00013268	0.00026537	0.0059859	TRUE
GUIDES_sg07070	TFDP3	100.52	203.75	100.52	203.75	1.0122	5328.9	802.75	3.6437	0.99987	0.00013441	0.00026881	0.0060382	TRUE
GUIDES_sg08442	ZNF180	107.45	215.48	107.45	215.48	0.99716	5834.6	879.52	3.6425	0.99986	0.00013503	0.00027006	0.0060535	TRUE
NonTargeting_Human_0249	NonTargeting_Human_0249	54.072	121.71	54.072	121.71	1.1559	2287.6	344.92	3.642	0.99986	0.0001355	0.000271	0.006062	TRUE
GUIDES_sg04359	NFKB1	34.662	84.748	34.662	84.748	1.2657	1254.3	189.23	3.641	0.99986	0.00013658	0.00027317	0.0060729	TRUE
GUIDES_sg04544	NPM1	132.41	10.819	132.41	10.819	-3.4967	7391.9	1171.4	3.6405	0.00013604	0.99986	0.00027207	0.0060729	FALSE
GUIDES_sg01432	DPF1	38.821	92.862	38.821	92.862	1.237	1460.2	220.41	3.64	0.99986	0.00013691	0.00027381	0.0060743	TRUE
GUIDES_sg03032	IL10	77.642	164.09	77.642	164.09	1.0698	3736.3	564.1	3.6396	0.99986	0.00013659	0.00027319	0.0060729	TRUE
GUIDES_sg01121	CSRNP3	94.279	192.94	94.279	192.94	1.0253	4866.6	735.37	3.6381	0.99986	0.00013737	0.00027474	0.0060823	TRUE
GUIDES_sg08334	ZNF12	47.833	109.99	47.833	109.99	1.1845	1931.8	292.16	3.6365	0.99986	0.00013852	0.00027703	0.0061203	TRUE
GUIDES_sg00696	CASZ1	66.55	144.25	66.55	144.25	1.1045	3018.7	457.27	3.6336	0.99986	0.00013987	0.00027975	0.006155	TRUE
GUIDES_sg09030	ZNF442	66.55	144.25	66.55	144.25	1.1045	3018.7	457.27	3.6336	0.99986	0.00013987	0.00027975	0.006155	TRUE
GUIDES_sg07285	TOP1	66.55	0	66.55	0	-6.0779	2214.5	457.27	3.6298	0.00014181	0.99986	0.00028363	0.0062201	FALSE
NonTargeting_Human_0045	NonTargeting_Human_0045	138.65	266.86	138.65	266.86	0.93973	8220	1247.9	3.6296	0.99986	0.00014193	0.00028386	0.0062201	TRUE
GUIDES_sg06515	SP8	51.299	116.3	51.299	116.3	1.1654	2112.7	321.18	3.6271	0.99986	0.0001436	0.00028719	0.0062802	TRUE
GUIDES_sg02089	FOXO4	45.06	104.58	45.06	104.58	1.1968	1771.4	269.5	3.6257	0.99986	0.0001445	0.00028901	0.006307	TRUE
GUIDES_sg06073	SETD6	54.765	122.61	54.765	122.61	1.1484	2301.7	350.93	3.6218	0.99985	0.00014652	0.00029305	0.0063822	TRUE
GUIDES_sg06196	SIX6	43.674	101.88	43.674	101.88	1.2034	1693.8	258.36	3.6211	0.99985	0.00014718	0.00029435	0.0063887	TRUE
GUIDES_sg07422	TRIM27	72.789	155.07	72.789	155.07	1.0807	3385.1	516.6	3.6201	0.99985	0.00014734	0.00029469	0.0063887	TRUE
GUIDES_sg05122	POLA1	65.857	0	65.857	0	-6.063	2168.6	450.81	3.6195	0.00014756	0.99985	0.00029513	0.0063887	FALSE
GUIDES_sg08684	ZNF281	69.323	148.76	69.323	148.76	1.0906	3155	483.39	3.613	0.99985	0.00015147	0.00030294	0.0065445	TRUE
GUIDES_sg03222	KANSL2	65.164	0.90157	65.164	0.90157	-5.1208	2064.8	444.37	3.6092	0.00015358	0.99985	0.00030716	0.0066224	FALSE
GUIDES_sg05097	PLXND1	94.279	192.03	94.279	192.03	1.0186	4778	735.37	3.6048	0.99984	0.00015621	0.00031243	0.0067225	TRUE
GUIDES_sg01666	EMX1	83.881	174	83.881	174	1.0439	4061	626.84	3.5996	0.99984	0.00015942	0.00031885	0.006847	TRUE
GUIDES_sg05677	RCOR3	178.16	329.07	178.16	329.07	0.88153	11387	1762.5	3.5947	0.99984	0.00016241	0.00032481	0.0069611	TRUE
GUIDES_sg05400	PREX2	137.26	263.26	137.26	263.26	0.93457	7937.8	1230.8	3.5915	0.99984	0.0001644	0.0003288	0.0070325	TRUE
GUIDES_sg02337	GSC	49.219	111.79	49.219	111.79	1.1674	1957.8	303.68	3.5908	0.99983	0.0001652	0.0003304	0.0070386	TRUE
GUIDES_sg07829	ZBTB10	90.813	185.72	90.813	185.72	1.0241	4504	698.66	3.5907	0.99984	0.00016494	0.00032988	0.0070386	TRUE
GUIDES_sg00631	BUD31	131.02	11.72	131.02	11.72	-3.3755	7116.3	1154.6	3.5896	0.00016557	0.99983	0.00033114	0.0070404	FALSE
GUIDES_sg01683	ENO1	63.777	0	63.777	0	-6.0174	2033.8	431.56	3.5882	0.00016646	0.99983	0.00033293	0.0070645	FALSE
GUIDES_sg04511	NOP2	103.98	5.4094	103.98	5.4094	-4.0338	4858.5	840.89	3.5831	0.00016979	0.99983	0.00033958	0.0071915	FALSE
GUIDES_sg10128	ZNF99	56.152	124.42	56.152	124.42	1.1339	2330	363.03	3.5828	0.99983	0.00017023	0.00034047	0.0071961	TRUE
GUIDES_sg04209	NANOG	116.46	8.1141	116.46	8.1141	-3.688	5869.7	982.2	3.58	0.00017177	0.99983	0.00034354	0.0072467	FALSE
GUIDES_sg09857	ZNF766	89.427	183.02	89.427	183.02	1.025	4379.7	684.12	3.5783	0.99983	0.000173	0.000346	0.0072844	TRUE
GUIDES_sg05192	POLR2L	63.084	0.90157	63.084	0.90157	-5.0747	1933.3	425.2	3.5776	0.00017336	0.99983	0.00034673	0.0072854	FALSE
GUIDES_sg08139	ZFP69B	46.446	106.39	46.446	106.39	1.1784	1796.3	280.77	3.5771	0.99983	0.00017419	0.00034838	0.0073058	TRUE
GUIDES_sg10048	ZNF841	67.243	144.25	67.243	144.25	1.0898	2965.1	463.77	3.5759	0.99983	0.00017467	0.00034935	0.0073118	TRUE
GUIDES_sg07847	ZBTB17	154.59	19.835	154.59	19.835	-2.9007	9079.6	1449.5	3.5737	0.00017598	0.99982	0.00035196	0.0073521	FALSE
GUIDES_sg00384	ATXN7	49.913	112.7	49.913	112.7	1.1591	1970.9	309.48	3.5689	0.99982	0.00017968	0.00035936	0.0074777	TRUE
GUIDES_sg02016	FOXF2	49.913	112.7	49.913	112.7	1.1591	1970.9	309.48	3.5689	0.99982	0.00017968	0.00035936	0.0074777	TRUE
GUIDES_sg01529	E4F1	62.391	0	62.391	0	-5.9862	1946.3	418.86	3.5669	0.00018059	0.99982	0.00036118	0.007501	FALSE
GUIDES_sg06434	SOX21	73.482	155.07	73.482	155.07	1.0672	3328.3	523.32	3.5665	0.99982	0.00018101	0.00036202	0.0075039	TRUE
GUIDES_sg06325	SMC3	151.12	18.933	151.12	18.933	-2.932	8737.3	1405	3.5639	0.0001827	0.99982	0.0003654	0.0075594	FALSE
GUIDES_sg06393	SOX1	58.925	128.92	58.925	128.92	1.1165	2450	387.57	3.5557	0.99981	0.00018878	0.00037756	0.0077959	TRUE
GUIDES_sg07524	TSHZ2	40.901	95.566	40.901	95.566	1.2045	1494.2	236.47	3.5549	0.99981	0.00018982	0.00037964	0.0078238	TRUE
GUIDES_sg07943	ZBTB47	23.57	61.307	23.57	61.307	1.3425	712.04	112.9	3.5515	0.99981	0.00019407	0.00038813	0.0079835	TRUE
GUIDES_sg07109	TGS1	159.44	22.539	159.44	22.539	-2.7689	9371.3	1512.5	3.5468	0.00019495	0.99981	0.0003899	0.0080045	FALSE
GUIDES_sg09143	ZNF492	54.072	119.91	54.072	119.91	1.1345	2167.2	344.92	3.5449	0.9998	0.00019672	0.00039343	0.0080617	TRUE
NonTargeting_Human_0393	NonTargeting_Human_0393	36.741	87.452	36.741	87.452	1.2288	1285.8	204.66	3.5448	0.9998	0.00019748	0.00039497	0.0080777	TRUE
GUIDES_sg00122	ALK	44.367	101.88	44.367	101.88	1.1812	1653.7	263.92	3.5401	0.9998	0.00020062	0.00040125	0.0081905	TRUE
GUIDES_sg07615	UHRF2	178.16	326.37	178.16	326.37	0.86966	10983	1762.5	3.5302	0.99979	0.00020759	0.00041519	0.008459	TRUE
GUIDES_sg05860	RNF166	51.299	114.5	51.299	114.5	1.143	1997.1	321.18	3.5265	0.99979	0.00021097	0.00042195	0.008574	TRUE
GUIDES_sg08420	ZNF160	99.825	199.25	99.825	199.25	0.98992	4942.3	795.19	3.5257	0.99979	0.00021122	0.00042243	0.008574	TRUE
GUIDES_sg02767	HNRNPU	133.79	14.425	133.79	14.425	-3.1274	7124.4	1188.3	3.5206	0.00021532	0.99978	0.00043063	0.0087239	FALSE
NonTargeting_Human_0478	NonTargeting_Human_0478	157.36	293.01	157.36	293.01	0.89263	9200	1485.4	3.5195	0.99978	0.00021616	0.00043233	0.0087418	TRUE
GUIDES_sg07223	TLR3	62.391	134.33	62.391	134.33	1.0942	2587.9	418.86	3.5152	0.99978	0.00021994	0.00043988	0.0088766	TRUE
NonTargeting_Human_0189	NonTargeting_Human_0189	164.3	303.83	164.3	303.83	0.88295	9734.8	1576.3	3.5145	0.99978	0.00022032	0.00044065	0.0088766	TRUE
GUIDES_sg06658	SUFU	72.096	1.8031	72.096	1.8031	-4.7047	2470.5	509.91	3.5126	0.00022183	0.99978	0.00044367	0.0089207	FALSE
GUIDES_sg03419	KRT13	43.674	100.07	43.674	100.07	1.1779	1590.5	258.36	3.5089	0.99977	0.00022573	0.00045146	0.0090604	TRUE
GUIDES_sg05586	RARB	55.458	121.71	55.458	121.71	1.12	2194.8	356.97	3.5067	0.99977	0.00022727	0.00045454	0.0091052	TRUE
GUIDES_sg07346	TRAF2	71.403	1.8031	71.403	1.8031	-4.6909	2422.1	503.24	3.5024	0.00023051	0.99977	0.00046102	0.0092179	FALSE
GUIDES_sg00134	ALX3	122.01	235.31	122.01	235.31	0.94192	6418.6	1046.9	3.5017	0.99977	0.0002312	0.0004624	0.0092283	TRUE
GUIDES_sg07705	WDHD1	63.084	135.24	63.084	135.24	1.0881	2602.9	425.2	3.499	0.99977	0.00023373	0.00046745	0.0093118	TRUE
GUIDES_sg07313	TOX4	20.797	54.996	20.797	54.996	1.3612	584.78	95.567	3.4983	0.99976	0.00023809	0.00047618	0.0093984	TRUE
GUIDES_sg00803	CDKN2A	50.606	112.7	50.606	112.7	1.1396	1927.6	315.31	3.4966	0.99976	0.00023609	0.00047217	0.0093769	TRUE
GUIDES_sg07265	TNFSF11	54.072	119.01	54.072	119.01	1.1237	2108.3	344.92	3.4964	0.99976	0.00023623	0.00047247	0.0093769	TRUE
GUIDES_sg02797	HOXA2	136.57	258.75	136.57	258.75	0.917	7464.5	1222.2	3.4949	0.99976	0.00023713	0.00047425	0.009395	TRUE
GUIDES_sg00145	ANAPC2	122.7	11.72	122.7	11.72	-3.2817	6158.4	1055.1	3.4942	0.00023778	0.99976	0.00047555	0.0093984	FALSE
GUIDES_sg06932	TCF23	45.753	103.68	45.753	103.68	1.1629	1677.8	275.12	3.4924	0.99976	0.00024006	0.00048012	0.0094415	TRUE
GUIDES_sg04399	NFYA	70.71	1.8031	70.71	1.8031	-4.6771	2374	496.6	3.4921	0.00023958	0.99976	0.00047915	0.0094398	FALSE
GUIDES_sg08916	ZNF398	63.777	136.14	63.777	136.14	1.0821	2618	431.56	3.4832	0.99975	0.00024802	0.00049603	0.0097011	TRUE
NonTargeting_Human_0267	NonTargeting_Human_0267	63.777	136.14	63.777	136.14	1.0821	2618	431.56	3.4832	0.99975	0.00024802	0.00049603	0.0097011	TRUE
GUIDES_sg02740	HNRNPA1	124.78	12.622	124.78	12.622	-3.2069	6289.9	1079.7	3.4831	0.00024779	0.99975	0.00049559	0.0097011	FALSE
GUIDES_sg08372	ZNF138	58.231	126.22	58.231	126.22	1.1029	2311.2	381.4	3.4813	0.99975	0.00024982	0.00049965	0.009754	TRUE
GUIDES_sg06909	TCEAL8	47.833	107.29	47.833	107.29	1.1489	1767.4	292.16	3.4783	0.99975	0.00025294	0.00050589	0.0098401	TRUE
GUIDES_sg06820	TARDBP	56.845	0.90157	56.845	0.90157	-4.9269	1564.8	369.13	3.478	0.00025259	0.99975	0.00050518	0.0098401	FALSE
GUIDES_sg05103	PML	54.765	119.91	54.765	119.91	1.1165	2121.8	350.93	3.4774	0.99975	0.00025355	0.00050711	0.0098459	TRUE
GUIDES_sg06459	SOX7	60.311	129.83	60.311	129.83	1.0934	2416.2	400.01	3.4757	0.99974	0.00025508	0.00051016	0.0098695	TRUE
GUIDES_sg07696	VPS72	60.311	129.83	60.311	129.83	1.0934	2416.2	400.01	3.4757	0.99974	0.00025508	0.00051016	0.0098695	TRUE
GUIDES_sg06366	SNAPC5	117.85	10.819	117.85	10.819	-3.33	5727.8	998.27	3.4735	0.00025689	0.99974	0.00051378	0.0099218	FALSE
GUIDES_sg01388	DNAJA3	147.66	20.736	147.66	20.736	-2.7738	8054.6	1360.8	3.4714	0.00025888	0.99974	0.00051775	0.0099718	FALSE
GUIDES_sg07192	TIRAP	62.391	133.43	62.391	133.43	1.0845	2523.4	418.86	3.4712	0.99974	0.00025939	0.00051877	0.0099718	TRUE
GUIDES_sg06597	ST18	46.446	104.58	46.446	104.58	1.154	1689.9	280.77	3.4695	0.99974	0.00026144	0.00052288	0.0099718	TRUE
GUIDES_sg07356	TRAF5	46.446	104.58	46.446	104.58	1.154	1689.9	280.77	3.4695	0.99974	0.00026144	0.00052288	0.0099718	TRUE
GUIDES_sg03232	KAT2B	85.267	173.1	85.267	173.1	1.013	3857.4	641.03	3.4692	0.99974	0.00026115	0.00052229	0.0099718	TRUE
GUIDES_sg05579	RAPGEF5	85.267	173.1	85.267	173.1	1.013	3857.4	641.03	3.4692	0.99974	0.00026115	0.00052229	0.0099718	TRUE
GUIDES_sg06717	TADA2B	136.57	257.85	136.57	257.85	0.91198	7354.7	1222.2	3.4691	0.99974	0.0002611	0.0005222	0.0099718	TRUE
GUIDES_sg09783	ZNF721	56.152	0	56.152	0	-5.8367	1576.5	363.03	3.4664	0.00026372	0.99974	0.00052744	0.010041	FALSE
GUIDES_sg06061	SERTAD1	68.63	144.25	68.63	144.25	1.0608	2859.3	476.83	3.4631	0.99973	0.00026723	0.00053446	0.010139	TRUE
GUIDES_sg05973	S100A8	137.26	258.75	137.26	258.75	0.90975	7380	1230.8	3.463	0.99973	0.0002671	0.00053421	0.010139	TRUE
GUIDES_sg08179	ZFY	162.22	298.42	162.22	298.42	0.87539	9275.7	1548.9	3.4608	0.99973	0.00026926	0.00053852	0.010163	TRUE
GUIDES_sg01709	ERCC3	68.63	1.8031	68.63	1.8031	-4.6346	2232.9	476.83	3.4608	0.00026928	0.99973	0.00053856	0.010163	FALSE
GUIDES_sg05903	RPA2	68.63	1.8031	68.63	1.8031	-4.6346	2232.9	476.83	3.4608	0.00026928	0.99973	0.00053856	0.010163	FALSE
GUIDES_sg04993	PIN1	61.004	130.73	61.004	130.73	1.0871	2430.7	406.27	3.4592	0.99973	0.00027125	0.00054251	0.010215	TRUE
GUIDES_sg08706	ZNF292	55.458	120.81	55.458	120.81	1.1094	2135.4	356.97	3.4589	0.99973	0.00027161	0.00054322	0.010215	TRUE
GUIDES_sg03162	ITCH	135.18	255.14	135.18	255.14	0.91144	7195.7	1205.2	3.4556	0.99973	0.00027459	0.00054919	0.010286	TRUE
GUIDES_sg04408	NHLH1	63.084	134.33	63.084	134.33	1.0785	2538.3	425.2	3.4553	0.99972	0.00027513	0.00055025	0.010286	TRUE
GUIDES_sg00146	ANAPC2	55.458	0	55.458	0	-5.8191	1537.8	356.97	3.4547	0.00027541	0.99972	0.00055082	0.010286	FALSE
GUIDES_sg05911	RPL7	55.458	0.90157	55.458	0.90157	-4.8919	1488.2	356.97	3.4547	0.00027541	0.99972	0.00055082	0.010286	FALSE
GUIDES_sg00662	CAMTA1	43.674	99.173	43.674	99.173	1.165	1540.1	258.36	3.4528	0.99972	0.00027831	0.00055663	0.01034	TRUE
GUIDES_sg02342	GSC2	65.164	137.94	65.164	137.94	1.0704	2648.2	444.37	3.4524	0.99972	0.0002781	0.0005562	0.01034	TRUE
GUIDES_sg03607	LYL1	65.164	137.94	65.164	137.94	1.0704	2648.2	444.37	3.4524	0.99972	0.0002781	0.0005562	0.01034	TRUE
GUIDES_sg00124	ALK	86.654	174.9	86.654	174.9	1.0049	3894.1	655.31	3.4474	0.99972	0.00028307	0.00056614	0.010499	TRUE
GUIDES_sg00691	CARHSP1	67.937	142.45	67.937	142.45	1.0572	2776	470.28	3.4359	0.9997	0.00029553	0.00059107	0.010941	TRUE
GUIDES_sg00632	BUD31	49.219	109.09	49.219	109.09	1.1324	1792.2	303.68	3.4356	0.9997	0.00029629	0.00059258	0.010941	TRUE
GUIDES_sg01926	FMNL2	58.231	125.32	58.231	125.32	1.0926	2250.3	381.4	3.4352	0.9997	0.00029652	0.00059304	0.010941	TRUE
GUIDES_sg08222	ZIK1	92.2	183.92	92.2	183.92	0.98851	4206.3	713.28	3.4343	0.9997	0.00029714	0.00059428	0.010945	TRUE
GUIDES_sg04124	MYC	54.072	0.90157	54.072	0.90157	-4.8561	1413.5	344.92	3.431	0.00030063	0.9997	0.00060126	0.011035	FALSE
GUIDES_sg05188	POLR2K	54.072	0	54.072	0	-5.7832	1461.9	344.92	3.431	0.00030063	0.9997	0.00060126	0.011035	FALSE
GUIDES_sg00033	ADAR	66.55	1.8031	66.55	1.8031	-4.5908	2096.1	457.27	3.4287	0.00030322	0.9997	0.00060644	0.011112	FALSE
GUIDES_sg05264	POU6F1	47.833	106.39	47.833	106.39	1.1369	1714.2	292.16	3.4256	0.99969	0.00030755	0.00061511	0.011251	TRUE
GUIDES_sg06979	TDP2	128.25	15.327	128.25	15.327	-2.9848	6375.6	1121.1	3.424	0.0003085	0.99969	0.000617	0.011267	FALSE
GUIDES_sg01503	E2F2	66.55	139.74	66.55	139.74	1.059	2678.6	457.27	3.4228	0.99969	0.00031018	0.00062037	0.011309	TRUE
GUIDES_sg06737	TAF12	53.379	0	53.379	0	-5.765	1424.6	338.94	3.419	0.00031423	0.99969	0.00062846	0.011437	FALSE
GUIDES_sg03012	IKZF1	46.446	103.68	46.446	103.68	1.1416	1637.9	280.77	3.4157	0.99968	0.00031898	0.00063797	0.01159	TRUE
GUIDES_sg09328	ZNF563	79.722	162.28	79.722	162.28	1.0163	3408.2	584.81	3.414	0.99968	0.0003202	0.00064039	0.011615	TRUE
GUIDES_sg09248	ZNF534	35.355	82.944	35.355	82.944	1.2073	1132.4	194.34	3.4138	0.99968	0.00032214	0.00064427	0.011665	TRUE
GUIDES_sg04992	PIN1	41.594	94.665	41.594	94.665	1.1673	1408.3	241.9	3.4123	0.99968	0.00032334	0.00064667	0.011689	TRUE
GUIDES_sg03357	KLF17	55.458	119.91	55.458	119.91	1.0987	2076.9	356.97	3.4112	0.99968	0.00032391	0.00064782	0.01169	TRUE
GUIDES_sg07138	THAP6	103.98	202.85	103.98	202.85	0.95735	4887.5	840.89	3.4095	0.99967	0.0003255	0.00065099	0.011728	TRUE
GUIDES_sg05253	POU4F3	153.9	283.09	153.9	283.09	0.87505	8345.8	1440.6	3.4039	0.99967	0.00033212	0.00066424	0.011946	TRUE
GUIDES_sg03319	KIN	101.9	8.1141	101.9	8.1141	-3.4971	4398.4	817.95	3.4	0.00033694	0.99966	0.00067388	0.012099	FALSE
GUIDES_sg08939	ZNF414	58.231	124.42	58.231	124.42	1.0823	2190.2	381.4	3.389	0.99965	0.00035124	0.00070249	0.012592	TRUE
NonTargeting_Human_0452	NonTargeting_Human_0452	79.028	160.48	79.028	160.48	1.0128	3317.1	577.88	3.3883	0.99965	0.00035186	0.00070372	0.012593	TRUE
GUIDES_sg03747	MBD3	45.753	101.88	45.753	101.88	1.1378	1575	275.12	3.3837	0.99964	0.00035865	0.00071731	0.012803	TRUE
GUIDES_sg01513	E2F5	167.07	302.93	167.07	302.93	0.85468	9228.8	1613.1	3.3827	0.99964	0.00035891	0.00071782	0.012803	TRUE
GUIDES_sg04704	OLIG3	54.765	118.11	54.765	118.11	1.0948	2006	350.93	3.3812	0.99964	0.00036149	0.00072299	0.012874	TRUE
GUIDES_sg10176	ZSCAN23	40.901	92.862	40.901	92.862	1.1636	1350	236.47	3.379	0.99963	0.00036519	0.00073038	0.012984	TRUE
GUIDES_sg06119	SHH	106.76	206.46	106.76	206.46	0.94504	4970.2	871.76	3.3768	0.99963	0.00036673	0.00073346	0.013017	TRUE
GUIDES_sg07502	TSC2	51.299	111.79	51.299	111.79	1.1088	1829.9	321.18	3.3756	0.99963	0.00036905	0.00073811	0.013078	TRUE
GUIDES_sg04491	NOC4L	83.188	4.5078	83.188	4.5078	-3.934	3095.3	619.78	3.3734	0.00037121	0.99963	0.00074242	0.013132	FALSE
GUIDES_sg03445	L3MBTL4	58.925	125.32	58.925	125.32	1.0758	2204.1	387.57	3.3725	0.99963	0.000373	0.000746	0.013174	TRUE
GUIDES_sg08493	ZNF207	82.494	165.89	82.494	165.89	0.99913	3477.3	612.74	3.369	0.99962	0.00037739	0.00075478	0.013307	TRUE
GUIDES_sg03408	KMT2D	71.403	146.96	71.403	146.96	1.031	2854.1	503.24	3.3679	0.99962	0.00037896	0.00075791	0.01334	TRUE
GUIDES_sg09757	ZNF710	65.164	136.14	65.164	136.14	1.0515	2518.6	444.37	3.3669	0.99962	0.00038054	0.00076107	0.013374	TRUE
GUIDES_sg06152	SIN3B	105.37	203.75	105.37	203.75	0.94479	4839.7	856.29	3.3621	0.99961	0.0003868	0.00077359	0.013572	TRUE
GUIDES_sg05816	RIPK3	57.538	122.61	57.538	122.61	1.0784	2117.4	375.25	3.3594	0.99961	0.0003912	0.0007824	0.013682	TRUE
GUIDES_sg08024	ZC3H7B	57.538	122.61	57.538	122.61	1.0784	2117.4	375.25	3.3594	0.99961	0.0003912	0.0007824	0.013682	TRUE
GUIDES_sg05184	POLR2J	49.913	0	49.913	0	-5.67	1245.6	309.48	3.3571	0.00039386	0.99961	0.00078772	0.013752	FALSE
GUIDES_sg07277	TOE1	164.3	31.555	164.3	31.555	-2.3441	8810.1	1576.3	3.3554	0.00039632	0.9996	0.00079264	0.013816	FALSE
GUIDES_sg07114	THAP1	81.801	4.5078	81.801	4.5078	-3.9101	2987.1	605.72	3.3534	0.00039919	0.9996	0.00079838	0.013893	FALSE
GUIDES_sg03264	KDM1A	48.526	106.39	48.526	106.39	1.1165	1673.8	297.9	3.3522	0.9996	0.00040182	0.00080364	0.013895	TRUE
GUIDES_sg03384	KLF7	48.526	106.39	48.526	106.39	1.1165	1673.8	297.9	3.3522	0.9996	0.00040182	0.00080364	0.013895	TRUE
NonTargeting_Human_0149	NonTargeting_Human_0149	48.526	106.39	48.526	106.39	1.1165	1673.8	297.9	3.3522	0.9996	0.00040182	0.00080364	0.013895	TRUE
GUIDES_sg00930	CHRAC1	154.59	282.19	154.59	282.19	0.86402	8141	1449.5	3.3515	0.9996	0.00040183	0.00080367	0.013895	TRUE
GUIDES_sg05558	RAD21	45.06	100.07	45.06	100.07	1.1338	1513.3	269.5	3.3512	0.9996	0.0004036	0.00080721	0.013934	TRUE
GUIDES_sg00857	CENPT	157.36	28.85	157.36	28.85	-2.4074	8257.8	1485.4	3.3493	0.00040514	0.99959	0.00081027	0.013965	FALSE
GUIDES_sg01163	CUL3	174	36.063	174	36.063	-2.2393	9513.5	1706	3.348	0.00040693	0.99959	0.00081386	0.014004	FALSE
NonTargeting_Human_0044	NonTargeting_Human_0044	112.3	214.57	112.3	214.57	0.92799	5229.6	934.42	3.3456	0.99959	0.00041051	0.00082103	0.014105	TRUE
GUIDES_sg04912	PFDN1	49.219	0	49.219	0	-5.6502	1211.3	303.68	3.3443	0.00041246	0.99959	0.00082493	0.014126	FALSE
GUIDES_sg05725	RFC1	49.219	0	49.219	0	-5.6502	1211.3	303.68	3.3443	0.00041246	0.99959	0.00082493	0.014126	FALSE
GUIDES_sg04401	NFYB	61.004	1.8031	61.004	1.8031	-4.4673	1752.4	406.27	3.3391	0.00042018	0.99958	0.00084036	0.014368	FALSE
GUIDES_sg00106	AKAP8	170.53	306.53	170.53	306.53	0.84224	9247.8	1659.4	3.3386	0.99958	0.00042102	0.00084204	0.014374	TRUE
GUIDES_sg07771	XPA	89.427	176.71	89.427	176.71	0.97468	3809	684.12	3.337	0.99958	0.00042362	0.00084723	0.014439	TRUE
GUIDES_sg07728	WNT2	38.821	88.354	38.821	88.354	1.166	1226.8	220.41	3.3364	0.99957	0.00042625	0.00085249	0.014506	TRUE
GUIDES_sg05559	RAD21	106.76	10.819	106.76	10.819	-3.1886	4602.1	871.76	3.3336	0.00042869	0.99957	0.00085739	0.014566	FALSE
GUIDES_sg04852	PCBP1	48.526	0.90157	48.526	0.90157	-4.7029	1134.1	297.9	3.3314	0.00043209	0.99957	0.00086419	0.014635	FALSE
GUIDES_sg07345	TRAF2	48.526	0	48.526	0	-5.6301	1177.4	297.9	3.3314	0.00043209	0.99957	0.00086419	0.014635	FALSE
GUIDES_sg09231	ZNF528	56.845	120.81	56.845	120.81	1.0744	2045.8	369.13	3.3293	0.99956	0.00043595	0.00087191	0.014743	TRUE
GUIDES_sg05137	POLG	125.47	17.13	125.47	17.13	-2.8024	5869.3	1088	3.3268	0.00043927	0.99956	0.00087854	0.014832	FALSE
GUIDES_sg03679	MAP3K10	61.004	128.02	61.004	128.02	1.0572	2245.7	406.27	3.325	0.99956	0.00044266	0.00088533	0.014909	TRUE
GUIDES_sg08920	ZNF404	67.243	138.84	67.243	138.84	1.035	2563.2	463.77	3.3247	0.99956	0.00044296	0.00088592	0.014909	TRUE
GUIDES_sg08365	ZNF136	63.084	131.63	63.084	131.63	1.0494	2349.2	425.2	3.3242	0.99956	0.00044393	0.00088787	0.014918	TRUE
NonTargeting_Human_0138	NonTargeting_Human_0138	176.77	315.55	176.77	315.55	0.83239	9629.3	1743.6	3.3234	0.99956	0.00044461	0.00088923	0.014918	TRUE
GUIDES_sg08277	ZMAT5	127.55	18.031	127.55	18.031	-2.7559	5997.7	1112.8	3.3216	0.00044752	0.99955	0.00089505	0.014992	FALSE
GUIDES_sg09524	ZNF623	142.81	262.36	142.81	262.36	0.8729	7146.2	1299.7	3.3162	0.99954	0.00045631	0.00091262	0.015263	TRUE
GUIDES_sg07882	ZBTB3	70.016	143.35	70.016	143.35	1.0233	2688.9	489.99	3.3129	0.99954	0.00046202	0.00092404	0.01543	TRUE
GUIDES_sg02999	IFNB1	49.913	108.19	49.913	108.19	1.1007	1698	309.48	3.3126	0.99954	0.0004632	0.0009264	0.015445	TRUE
GUIDES_sg08768	ZNF324B	83.881	166.79	83.881	166.79	0.98315	3437	626.84	3.3115	0.99954	0.00046416	0.00092831	0.015453	TRUE
GUIDES_sg05406	PRH2	61.698	128.92	61.698	128.92	1.0512	2259.7	412.55	3.3098	0.99953	0.00046734	0.00093467	0.015535	TRUE
GUIDES_sg00397	BANF1	91.507	7.2126	91.507	7.2126	-3.4937	3552.7	705.96	3.3084	0.00046911	0.99953	0.00093821	0.01557	FALSE
GUIDES_sg02460	HBP1	122.01	229	122.01	229	0.90287	5723.4	1046.9	3.3066	0.99953	0.00047219	0.00094438	0.015648	TRUE
GUIDES_sg03360	KLF17	79.722	159.58	79.722	159.58	0.99225	3188.5	584.81	3.3022	0.99952	0.00047989	0.00095979	0.015879	TRUE
NonTargeting_Human_0386	NonTargeting_Human_0386	38.128	86.551	38.128	86.551	1.1619	1172.4	215.12	3.3015	0.99952	0.00048315	0.0009663	0.015962	TRUE
GUIDES_sg08180	ZFY	169.84	303.83	169.84	303.83	0.83534	8976.3	1650.1	3.2985	0.99951	0.00048608	0.00097216	0.015988	TRUE
GUIDES_sg04487	NOC3L	68.63	140.64	68.63	140.64	1.0245	2593.1	476.83	3.2979	0.99951	0.00048739	0.00097478	0.015988	TRUE
GUIDES_sg06728	TAF10	72.789	3.6063	72.789	3.6063	-4.0017	2393.1	516.6	3.2979	0.00048704	0.99951	0.00097408	0.015988	FALSE
GUIDES_sg08152	ZFP92	177.47	315.55	177.47	315.55	0.82677	9533.4	1753.1	3.2979	0.99951	0.00048705	0.0009741	0.015988	TRUE
GUIDES_sg05644	RBM6	58.231	122.61	58.231	122.61	1.0614	2072.5	381.4	3.2967	0.99951	0.00048989	0.00097978	0.015988	TRUE
GUIDES_sg06997	TEF	58.231	122.61	58.231	122.61	1.0614	2072.5	381.4	3.2967	0.99951	0.00048989	0.00097978	0.015988	TRUE
GUIDES_sg07106	TGIF2LY	58.231	122.61	58.231	122.61	1.0614	2072.5	381.4	3.2967	0.99951	0.00048989	0.00097978	0.015988	TRUE
GUIDES_sg10081	ZNF862	58.231	122.61	58.231	122.61	1.0614	2072.5	381.4	3.2967	0.99951	0.00048989	0.00097978	0.015988	TRUE
GUIDES_sg01844	FANCA	62.391	129.83	62.391	129.83	1.0453	2273.8	418.86	3.295	0.99951	0.00049272	0.00098545	0.016056	TRUE
GUIDES_sg08816	ZNF341	75.562	152.37	75.562	152.37	1.0023	2949.4	543.6	3.2941	0.99951	0.00049396	0.00098791	0.016072	TRUE
GUIDES_sg02820	HOXA7	121.32	227.2	121.32	227.2	0.89966	5605.3	1038.8	3.2851	0.99949	0.00050971	0.0010194	0.016559	TRUE
GUIDES_sg04002	MRPL28	133.79	21.638	133.79	21.638	-2.574	6289.5	1188.3	3.2807	0.00051783	0.99948	0.0010357	0.016772	FALSE
GUIDES_sg06776	TAF5	133.79	21.638	133.79	21.638	-2.574	6289.5	1188.3	3.2807	0.00051783	0.99948	0.0010357	0.016772	FALSE
GUIDES_sg00279	ARNTL2	63.084	130.73	63.084	130.73	1.0395	2287.8	425.2	3.2804	0.99948	0.00051882	0.0010376	0.016779	TRUE
GUIDES_sg06097	SFRP4	74.176	149.66	74.176	149.66	1.003	2849	530.05	3.2787	0.99948	0.00052179	0.0010436	0.016849	TRUE
GUIDES_sg04875	PCNA	70.016	142.45	70.016	142.45	1.0143	2623.2	489.99	3.2722	0.99947	0.00053403	0.0010681	0.017219	TRUE
GUIDES_sg06704	TAB2	81.801	162.28	81.801	162.28	0.97965	3238.6	605.72	3.2701	0.99946	0.00053783	0.0010757	0.017315	TRUE
GUIDES_sg03625	MACC1	55.458	117.2	55.458	117.2	1.066	1906.3	356.97	3.2681	0.99946	0.00054234	0.0010847	0.017382	TRUE
GUIDES_sg06223	SLC22A4	55.458	117.2	55.458	117.2	1.066	1906.3	356.97	3.2681	0.99946	0.00054234	0.0010847	0.017382	TRUE
GUIDES_sg07914	ZBTB40	55.458	117.2	55.458	117.2	1.066	1906.3	356.97	3.2681	0.99946	0.00054234	0.0010847	0.017382	TRUE
GUIDES_sg04326	NFE2L1	47.833	103.68	47.833	103.68	1.1001	1559.5	292.16	3.2673	0.99946	0.00054424	0.0010885	0.017383	TRUE
GUIDES_sg03103	IRF3	74.869	150.56	74.869	150.56	0.99833	2864.7	536.82	3.267	0.99946	0.00054387	0.0010877	0.017383	TRUE
GUIDES_sg08612	ZNF253	57.538	120.81	57.538	120.81	1.0572	2001.7	375.25	3.2663	0.99945	0.00054567	0.0010913	0.017383	TRUE
GUIDES_sg02997	IFNB1	61.698	128.02	61.698	128.02	1.0411	2199.5	412.55	3.2654	0.99945	0.00054714	0.0010943	0.017383	TRUE
GUIDES_sg03414	KRAS	70.71	3.6063	70.71	3.6063	-3.9605	2251.4	496.6	3.2651	0.00054722	0.99945	0.0010944	0.017383	FALSE
GUIDES_sg08165	ZFR	70.71	3.6063	70.71	3.6063	-3.9605	2251.4	496.6	3.2651	0.00054722	0.99945	0.0010944	0.017383	FALSE
GUIDES_sg06949	TCF4	97.746	188.43	97.746	188.43	0.93986	4111.7	772.6	3.2625	0.99945	0.00055236	0.0011047	0.017521	TRUE
GUIDES_sg07268	TNFSF18	49.913	107.29	49.913	107.29	1.0888	1645.9	309.48	3.2614	0.99944	0.00055565	0.0011113	0.017575	TRUE
GUIDES_sg03208	JUN	130.33	240.72	130.33	240.72	0.88016	6093.2	1146.2	3.2607	0.99944	0.00055573	0.0011115	0.017575	TRUE
GUIDES_sg00399	BANF1	101.21	10.819	101.21	10.819	-3.1124	4085.4	810.34	3.2587	0.00055957	0.99944	0.0011191	0.017671	FALSE
GUIDES_sg09282	ZNF550	51.992	110.89	51.992	110.89	1.0783	1734.6	327.07	3.2569	0.99944	0.00056439	0.0011288	0.017771	TRUE
GUIDES_sg06033	SCML1	68.63	139.74	68.63	139.74	1.0153	2528.6	476.83	3.2567	0.99944	0.00056414	0.0011283	0.017771	TRUE
GUIDES_sg10026	ZNF835	36.048	82.043	36.048	82.043	1.1645	1057.8	199.48	3.2566	0.99943	0.00056686	0.0011337	0.017822	TRUE
GUIDES_sg06444	SOX4	46.446	100.98	46.446	100.98	1.1039	1486.7	280.77	3.2543	0.99943	0.00056998	0.00114	0.017895	TRUE
GUIDES_sg07545	TUB	64.47	132.53	64.47	132.53	1.0283	2316.1	437.95	3.2522	0.99943	0.00057312	0.0011462	0.017967	TRUE
GUIDES_sg04952	PHF5A	44.367	0	44.367	0	-5.5036	984.21	263.92	3.2507	0.00057551	0.99942	0.001151	0.018015	FALSE
NonTargeting_Human_0069	NonTargeting_Human_0069	58.231	121.71	58.231	121.71	1.0508	2014.9	381.4	3.2505	0.99942	0.00057682	0.0011536	0.01803	TRUE
GUIDES_sg00188	APOA4	34.662	79.338	34.662	79.338	1.1717	998	189.23	3.2478	0.99942	0.00058498	0.00117	0.018259	TRUE
GUIDES_sg03495	LGR4	76.255	152.37	76.255	152.37	0.98926	2896.4	550.41	3.2441	0.99941	0.0005894	0.0011788	0.01837	TRUE
GUIDES_sg00852	CENPB	88.734	173.1	88.734	173.1	0.95621	3559	676.89	3.2428	0.99941	0.00059201	0.001184	0.018424	TRUE
GUIDES_sg09810	ZNF736	50.606	108.19	50.606	108.19	1.0812	1657.9	315.31	3.2428	0.99941	0.00059313	0.0011863	0.018433	TRUE
GUIDES_sg05554	RAB11FIP4	67.243	137.04	67.243	137.04	1.0163	2435.7	463.77	3.241	0.9994	0.00059614	0.0011923	0.01848	TRUE
GUIDES_sg05560	RAD51	63.084	2.7047	63.084	2.7047	-4.1125	1822.8	425.2	3.2406	0.00059639	0.9994	0.0011928	0.01848	FALSE
GUIDES_sg06546	SREBF1	38.128	85.649	38.128	85.649	1.147	1129.1	215.12	3.24	0.9994	0.00060044	0.0012009	0.018528	TRUE
GUIDES_sg06952	TCF7	52.686	111.79	52.686	111.79	1.0711	1746.9	332.99	3.2392	0.9994	0.00060051	0.001201	0.018528	TRUE
GUIDES_sg03823	MED17	93.586	9.0157	93.586	9.0157	-3.2394	3576.1	727.99	3.2391	0.00059951	0.9994	0.001199	0.018528	FALSE
GUIDES_sg03798	MED12	74.176	4.5078	74.176	4.5078	-3.7707	2426.8	530.05	3.2377	0.00060245	0.9994	0.0012049	0.018539	FALSE
GUIDES_sg02990	ID4	153.9	276.78	153.9	276.78	0.84264	7550.3	1440.6	3.2377	0.9994	0.00060258	0.0012052	0.018539	TRUE
GUIDES_sg07884	ZBTB3	63.084	129.83	63.084	129.83	1.0296	2227.2	425.2	3.2367	0.99939	0.00060526	0.0012105	0.018594	TRUE
GUIDES_sg08655	ZNF276	61.004	126.22	61.004	126.22	1.0369	2126.5	406.27	3.2355	0.99939	0.00060785	0.0012157	0.018629	TRUE
GUIDES_sg07510	TSC22D2	56.845	119.01	56.845	119.01	1.0529	1932.1	369.13	3.2355	0.99939	0.00060814	0.0012163	0.018629	TRUE
GUIDES_sg00561	BPNT1	47.14	101.88	47.14	101.88	1.0956	1498.1	286.45	3.2342	0.99939	0.00061164	0.0012233	0.01871	TRUE
GUIDES_sg01858	FARSB	78.335	5.4094	78.335	5.4094	-3.6297	2659.1	570.98	3.2318	0.0006151	0.99938	0.0012302	0.018789	FALSE
GUIDES_sg05393	PREB	101.9	11.72	101.9	11.72	-3.0161	4066.6	817.95	3.2277	0.000624	0.99938	0.001248	0.019034	FALSE
GUIDES_sg03067	INSM1	87.347	170.4	87.347	170.4	0.95608	3448.6	662.48	3.2267	0.99937	0.00062646	0.0012529	0.019082	TRUE
GUIDES_sg08038	ZCCHC6	51.299	109.09	51.299	109.09	1.0738	1669.9	321.18	3.2247	0.99937	0.0006319	0.0012638	0.019193	TRUE
GUIDES_sg08843	ZNF354A	90.12	174.9	90.12	174.9	0.94895	3594.2	691.38	3.2245	0.99937	0.00063122	0.0012624	0.019193	TRUE
GUIDES_sg09049	ZNF449	82.494	162.28	82.494	162.28	0.96762	3183.1	612.74	3.2233	0.99937	0.00063389	0.0012678	0.019215	TRUE
GUIDES_sg07792	YEATS4	63.777	130.73	63.777	130.73	1.024	2241.2	431.56	3.2228	0.99936	0.00063544	0.0012709	0.019215	TRUE
GUIDES_sg00638	C1D	81.801	6.311	81.801	6.311	-3.5015	2849.4	605.72	3.2221	0.0006362	0.99936	0.0012724	0.019215	FALSE
GUIDES_sg01385	DNAJA3	81.801	6.311	81.801	6.311	-3.5015	2849.4	605.72	3.2221	0.0006362	0.99936	0.0012724	0.019215	FALSE
GUIDES_sg02095	FOXP1	55.458	116.3	55.458	116.3	1.055	1851	356.97	3.2203	0.99936	0.00064125	0.0012825	0.019324	TRUE
GUIDES_sg01959	FOXB1	57.538	119.91	57.538	119.91	1.0465	1945	375.25	3.2197	0.99936	0.00064251	0.001285	0.019324	TRUE
GUIDES_sg05073	PLXNA3	57.538	119.91	57.538	119.91	1.0465	1945	375.25	3.2197	0.99936	0.00064251	0.001285	0.019324	TRUE
GUIDES_sg09442	ZNF594	110.22	207.36	110.22	207.36	0.90562	4717.8	910.78	3.2187	0.99936	0.00064396	0.0012879	0.01934	TRUE
GUIDES_sg09145	ZNF493	133.1	243.42	133.1	243.42	0.86607	6085.6	1179.8	3.2119	0.99934	0.00065936	0.0013187	0.019771	TRUE
GUIDES_sg00001	AATF	81.108	6.311	81.108	6.311	-3.4894	2797.3	598.73	3.2115	0.00066015	0.99934	0.0013203	0.019771	FALSE
GUIDES_sg04350	NFIL3	126.86	233.51	126.86	233.51	0.87505	5686.6	1104.5	3.2089	0.99933	0.00066628	0.0013326	0.019927	TRUE
GUIDES_sg05912	RPL7A	42.287	0	42.287	0	-5.4359	894.1	247.35	3.2082	0.00066777	0.99933	0.0013355	0.019944	FALSE
GUIDES_sg01993	FOXD4L5	53.379	1.8031	53.379	1.8031	-4.2779	1330	338.94	3.2049	0.00067552	0.99932	0.001351	0.020147	FALSE
GUIDES_sg04112	MYBBP1A	72.096	4.5078	72.096	4.5078	-3.7302	2284.1	509.91	3.2045	0.00067656	0.99932	0.0013531	0.02015	FALSE
GUIDES_sg09790	ZNF727	94.279	9.9173	94.279	9.9173	-3.1256	3558.5	735.37	3.2035	0.00067873	0.99932	0.0013575	0.020187	FALSE
GUIDES_sg06239	SLC30A9	76.255	5.4094	76.255	5.4094	-3.5914	2509.6	550.41	3.1992	0.00068893	0.99931	0.0013779	0.020462	FALSE
GUIDES_sg04825	PAXIP1	67.243	136.14	67.243	136.14	1.0069	2373.2	463.77	3.1991	0.99931	0.00068988	0.0013798	0.020462	TRUE
GUIDES_sg01918	FLNA	65.164	132.53	65.164	132.53	1.0131	2269.2	444.37	3.1958	0.9993	0.00069797	0.0013959	0.020673	TRUE
GUIDES_sg04955	PHF5A	41.594	0	41.594	0	-5.4126	865.02	241.9	3.1937	0.0007023	0.9993	0.0014046	0.020773	FALSE
GUIDES_sg06326	SMC3	60.311	2.7047	60.311	2.7047	-4.0487	1659.2	400.01	3.1927	0.00070478	0.9993	0.0014096	0.020818	FALSE
GUIDES_sg08573	ZNF234	119.24	220.88	119.24	220.88	0.88394	5166.2	1014.4	3.1915	0.99929	0.00070777	0.0014155	0.020877	TRUE
GUIDES_sg02116	FOXR1	58.925	121.71	58.925	121.71	1.0341	1971.1	387.57	3.1893	0.99929	0.0007141	0.0014282	0.021011	TRUE
GUIDES_sg06674	SUPT5H	160.14	36.063	160.14	36.063	-2.1202	7697.1	1521.6	3.1888	0.00071427	0.99929	0.0014285	0.021011	FALSE
GUIDES_sg02902	HOXD11	56.845	118.11	56.845	118.11	1.042	1876.4	369.13	3.1886	0.99928	0.00071605	0.0014321	0.021035	TRUE
GUIDES_sg01155	CUL1	83.188	7.2126	83.188	7.2126	-3.3577	2886.1	619.78	3.1861	0.00072109	0.99928	0.0014422	0.021154	FALSE
GUIDES_sg03674	MAP2K5	65.857	133.43	65.857	133.43	1.0077	2283.2	450.81	3.1827	0.99927	0.0007303	0.0014606	0.021395	TRUE
GUIDES_sg05801	RING1	41.594	91.059	41.594	91.059	1.1119	1223.4	241.9	3.1804	0.99926	0.00073813	0.0014763	0.021589	TRUE
GUIDES_sg05195	POLR2L	40.901	0	40.901	0	-5.3889	836.43	236.47	3.179	0.00073895	0.99926	0.0014779	0.021589	FALSE
GUIDES_sg01690	EP300	70.71	141.55	70.71	141.55	0.99119	2508.9	496.6	3.1787	0.99926	0.00074015	0.0014803	0.021595	TRUE
GUIDES_sg06699	T	49.219	104.58	49.219	104.58	1.072	1532.5	303.68	3.177	0.99925	0.00074593	0.0014919	0.021646	TRUE
GUIDES_sg09491	ZNF614	49.219	104.58	49.219	104.58	1.072	1532.5	303.68	3.177	0.99925	0.00074593	0.0014919	0.021646	TRUE
GUIDES_sg01203	CYP1B1	61.698	126.22	61.698	126.22	1.0208	2081.6	412.55	3.1767	0.99925	0.0007458	0.0014916	0.021646	TRUE
NonTargeting_Human_0240	NonTargeting_Human_0240	61.698	126.22	61.698	126.22	1.0208	2081.6	412.55	3.1767	0.99925	0.0007458	0.0014916	0.021646	TRUE
GUIDES_sg05193	POLR2L	82.494	7.2126	82.494	7.2126	-3.3458	2833.7	612.74	3.1754	0.00074814	0.99925	0.0014963	0.021668	FALSE
GUIDES_sg01185	CXXC1	140.73	27.949	140.73	27.949	-2.2915	6359.4	1273.7	3.1752	0.00074869	0.99925	0.0014974	0.021668	FALSE
GUIDES_sg05371	PRDM5	88.734	171.3	88.734	171.3	0.94119	3408.5	676.89	3.1735	0.99925	0.00075334	0.0015067	0.021773	TRUE
GUIDES_sg04310	NFATC2	124.78	229	124.78	229	0.87071	5430.6	1079.7	3.1716	0.99924	0.00075802	0.001516	0.021879	TRUE
GUIDES_sg01027	CPSF4	181.63	46.882	181.63	46.882	-1.9314	9078.1	1810	3.1709	0.00075979	0.99924	0.0015196	0.0219	FALSE
GUIDES_sg09214	ZNF519	66.55	134.33	66.55	134.33	1.0025	2297.3	457.27	3.1698	0.99924	0.00076334	0.0015267	0.021973	TRUE
GUIDES_sg04932	PHB2	78.335	6.311	78.335	6.311	-3.4398	2593.7	570.98	3.1683	0.00076661	0.99923	0.0015332	0.022008	FALSE
GUIDES_sg09372	ZNF574	78.335	6.311	78.335	6.311	-3.4398	2593.7	570.98	3.1683	0.00076661	0.99923	0.0015332	0.022008	FALSE
NonTargeting_Human_0301	NonTargeting_Human_0301	40.207	88.354	40.207	88.354	1.1166	1159	231.08	3.1672	0.99923	0.00077266	0.0015453	0.022101	TRUE
GUIDES_sg05107	PMS1	64.47	130.73	64.47	130.73	1.0086	2195	437.95	3.1661	0.99923	0.00077339	0.0015468	0.022101	TRUE
NonTargeting_Human_0439	NonTargeting_Human_0439	64.47	130.73	64.47	130.73	1.0086	2195	437.95	3.1661	0.99923	0.00077339	0.0015468	0.022101	TRUE
GUIDES_sg08203	ZIC1	115.77	214.57	115.77	214.57	0.88452	4881.1	974.19	3.1656	0.99923	0.00077395	0.0015479	0.022101	TRUE
GUIDES_sg07112	THAP1	40.207	0.90157	40.207	0.90157	-4.4376	772.47	231.08	3.1641	0.00077788	0.99922	0.0015558	0.022184	FALSE
NonTargeting_Human_0135	NonTargeting_Human_0135	69.323	138.84	69.323	138.84	0.99172	2416.4	483.39	3.1619	0.99922	0.0007843	0.0015686	0.022334	TRUE
GUIDES_sg00787	CDK7	119.93	19.835	119.93	19.835	-2.5371	5009.4	1022.5	3.1613	0.00078523	0.99921	0.0015705	0.022334	FALSE
GUIDES_sg09948	ZNF791	60.311	123.52	60.311	123.52	1.0221	1997.4	400.01	3.1602	0.99921	0.00078942	0.0015788	0.022423	TRUE
GUIDES_sg04745	OTX2	49.913	105.48	49.913	105.48	1.0645	1544.1	309.48	3.1589	0.99921	0.00079373	0.0015875	0.022516	TRUE
GUIDES_sg00679	CARD11	42.287	91.96	42.287	91.96	1.1027	1233.7	247.35	3.1584	0.9992	0.00079612	0.0015922	0.022524	TRUE
GUIDES_sg06013	SATB2	58.231	119.91	58.231	119.91	1.0295	1902	381.4	3.1582	0.99921	0.00079493	0.0015899	0.02252	TRUE
GUIDES_sg07128	THAP4	51.992	109.09	51.992	109.09	1.0548	1630.1	327.07	3.1572	0.9992	0.00079817	0.0015963	0.022553	TRUE
GUIDES_sg06970	TDG	54.072	112.7	54.072	112.7	1.0458	1718.4	344.92	3.1566	0.9992	0.00079962	0.0015992	0.022564	TRUE
GUIDES_sg04485	NOC3L	170.53	42.374	170.53	42.374	-1.9836	8212.6	1659.4	3.1512	0.00081291	0.99919	0.0016258	0.022909	FALSE
GUIDES_sg08003	ZC3H18	63.777	3.6063	63.777	3.6063	-3.8138	1810.3	431.56	3.1495	0.00081781	0.99918	0.0016356	0.023017	FALSE
GUIDES_sg05482	PSMA6	39.514	0	39.514	0	-5.3404	780.68	225.73	3.149	0.00081925	0.99918	0.0016385	0.023027	FALSE
GUIDES_sg08899	ZNF391	29.116	67.618	29.116	67.618	1.1881	741.2	149.75	3.1463	0.99917	0.00083397	0.0016679	0.023349	TRUE
GUIDES_sg06695	SYK	121.32	222.69	121.32	222.69	0.87088	5138.2	1038.8	3.1453	0.99917	0.00082974	0.0016595	0.023291	TRUE
GUIDES_sg00447	BCL10	67.937	136.14	67.937	136.14	0.99228	2325.6	470.28	3.1449	0.99917	0.00083144	0.0016629	0.023309	TRUE
GUIDES_sg07997	ZC3H15	80.415	156.87	80.415	156.87	0.9554	2922.9	591.76	3.1431	0.99916	0.00083634	0.0016727	0.023354	TRUE
GUIDES_sg08151	ZFP92	80.415	7.2126	80.415	7.2126	-3.3094	2679.3	591.76	3.1429	0.00083634	0.99916	0.0016727	0.023354	FALSE
GUIDES_sg05734	RFX2	56.845	117.2	56.845	117.2	1.031	1821.6	369.13	3.1416	0.99916	0.00084137	0.0016827	0.023391	TRUE
GUIDES_sg09544	ZNF629	50.606	106.39	50.606	106.39	1.0572	1555.7	315.31	3.1412	0.99916	0.00084301	0.001686	0.023391	TRUE
GUIDES_sg05272	PPARA	83.188	161.38	83.188	161.38	0.9477	3057.1	619.78	3.1409	0.99916	0.00084255	0.0016851	0.023391	TRUE
GUIDES_sg07924	ZBTB42	52.686	109.99	52.686	109.99	1.0478	1642	332.99	3.1404	0.99915	0.00084528	0.0016906	0.023391	TRUE
GUIDES_sg09621	ZNF672	52.686	109.99	52.686	109.99	1.0478	1642	332.99	3.1404	0.99915	0.00084528	0.0016906	0.023391	TRUE
GUIDES_sg01856	FARSA	133.79	26.146	133.79	26.146	-2.312	5794.1	1188.3	3.1404	0.00084369	0.99916	0.0016874	0.023391	FALSE
GUIDES_sg09788	ZNF726	65.857	132.53	65.857	132.53	0.99802	2222.7	450.81	3.1402	0.99916	0.00084493	0.0016899	0.023391	TRUE
GUIDES_sg00034	ADAR	49.913	1.8031	49.913	1.8031	-4.1829	1157.3	309.48	3.1388	0.00084816	0.99915	0.0016963	0.023441	FALSE
GUIDES_sg00370	ATOH8	63.777	128.92	63.777	128.92	1.0041	2122.1	431.56	3.136	0.99914	0.0008573	0.0017146	0.023647	TRUE
GUIDES_sg06371	SNRPC	67.937	4.5078	67.937	4.5078	-3.6457	2011.6	470.28	3.1355	0.00085783	0.99914	0.0017157	0.023647	FALSE
GUIDES_sg01710	ERCC3	76.255	6.311	76.255	6.311	-3.4015	2446.1	550.41	3.135	0.00085914	0.99914	0.0017183	0.023653	FALSE
GUIDES_sg06542	SRCAP	149.74	33.358	149.74	33.358	-2.1333	6772.1	1387.2	3.1344	0.00086106	0.99914	0.0017221	0.023675	FALSE
GUIDES_sg05091	PLXNB3	68.63	137.04	68.63	137.04	0.98729	2339.9	476.83	3.1328	0.99913	0.00086649	0.001733	0.023754	TRUE
GUIDES_sg06529	SPI1	68.63	137.04	68.63	137.04	0.98729	2339.9	476.83	3.1328	0.99913	0.00086649	0.001733	0.023754	TRUE
GUIDES_sg04614	NR3C2	61.698	125.32	61.698	125.32	1.0106	2023.8	412.55	3.1323	0.99913	0.00086833	0.0017367	0.023754	TRUE
GUIDES_sg00403	BANP	79.722	7.2126	79.722	7.2126	-3.2971	2628.8	584.81	3.1319	0.00086829	0.99913	0.0017366	0.023754	FALSE
GUIDES_sg10017	ZNF830	56.845	2.7047	56.845	2.7047	-3.9648	1465.6	369.13	3.1302	0.00087338	0.99913	0.0017468	0.023861	FALSE
GUIDES_sg08648	ZNF267	59.618	121.71	59.618	121.71	1.0175	1927.8	393.78	3.1291	0.99912	0.00087778	0.0017556	0.023951	TRUE
GUIDES_sg04652	NRIP1	134.49	242.52	134.49	242.52	0.8459	5835.8	1196.7	3.123	0.9991	0.00089524	0.0017905	0.024397	TRUE
NonTargeting_Human_0366	NonTargeting_Human_0366	153.9	272.27	153.9	272.27	0.81904	7006.5	1440.6	3.1189	0.99909	0.00090768	0.0018154	0.024704	TRUE
GUIDES_sg09654	ZNF682	62.391	126.22	62.391	126.22	1.005	2037.1	418.86	3.1188	0.99909	0.0009091	0.0018182	0.024707	TRUE
GUIDES_sg07113	THAP1	38.128	0	38.128	0	-5.2901	726.86	215.12	3.1181	0.00091007	0.99909	0.0018201	0.024707	FALSE
GUIDES_sg02357	GTF2A2	123.4	22.539	123.4	22.539	-2.4018	5086	1063.3	3.1169	0.00091383	0.99909	0.0018277	0.024777	FALSE
GUIDES_sg01939	FOSL1	43.674	93.763	43.674	93.763	1.0849	1254.5	258.36	3.1163	0.99908	0.00091882	0.0018376	0.024881	TRUE
GUIDES_sg04911	PEX14	102.6	192.03	102.6	192.03	0.89786	3999.4	825.58	3.1127	0.99907	0.00092716	0.0018543	0.025075	TRUE
GUIDES_sg03476	LBX2	58.231	119.01	58.231	119.01	1.0187	1846.8	381.4	3.112	0.99907	0.00093042	0.0018608	0.025132	TRUE
GUIDES_sg04441	NKX2-5	47.833	100.98	47.833	100.98	1.0623	1412.1	292.16	3.1091	0.99906	0.00094074	0.0018815	0.025379	TRUE
GUIDES_sg06132	SIGIRR	54.072	111.79	54.072	111.79	1.0343	1666	344.92	3.108	0.99906	0.00094341	0.0018868	0.025419	TRUE
GUIDES_sg06600	STAG1	103.29	192.94	103.29	192.94	0.89496	4018.1	833.23	3.1056	0.99905	0.00094971	0.0018994	0.025526	TRUE
GUIDES_sg05692	RELB	63.084	127.12	63.084	127.12	0.99947	2050.4	425.2	3.1055	0.99905	0.00095072	0.0019014	0.025526	TRUE
GUIDES_sg06831	TBL1Y	205.2	348.91	205.2	348.91	0.76295	10326	2142	3.1051	0.99905	0.00095095	0.0019019	0.025526	TRUE
GUIDES_sg04033	MSH3	67.937	135.24	67.937	135.24	0.98276	2264.6	470.28	3.1033	0.99904	0.00095763	0.0019153	0.025673	TRUE
GUIDES_sg06872	TBX20	74.176	6.311	74.176	6.311	-3.3621	2302.8	530.05	3.101	0.00096443	0.99904	0.0019289	0.025823	FALSE
GUIDES_sg01616	EIF3C	186.48	52.291	186.48	52.291	-1.8148	9003.2	1877	3.0998	0.00096822	0.99903	0.0019364	0.025892	FALSE
GUIDES_sg02480	HDAC3	164.3	41.472	164.3	41.472	-1.9605	7542.8	1576.3	3.0989	0.00097126	0.99903	0.0019425	0.025941	FALSE
GUIDES_sg02563	HHEX	77.642	7.2126	77.642	7.2126	-3.2594	2480.1	564.1	3.0985	0.00097264	0.99903	0.0019453	0.025946	FALSE
GUIDES_sg03258	KCNIP3	78.335	152.37	78.335	152.37	0.95094	2740.2	570.98	3.0981	0.99903	0.00097426	0.0019485	0.025957	TRUE
GUIDES_sg02717	HMX2	65.857	131.63	65.857	131.63	0.98825	2163	450.81	3.0978	0.99902	0.00097591	0.0019518	0.025969	TRUE
GUIDES_sg07086	TGFB1	44.367	94.665	44.367	94.665	1.0764	1264.9	263.92	3.0961	0.99902	0.00098345	0.0019669	0.026081	TRUE
GUIDES_sg02157	GABPB1	103.29	15.327	103.29	15.327	-2.6753	3868.9	833.23	3.0958	0.0009815	0.99902	0.001963	0.026081	FALSE
GUIDES_sg03821	MED17	152.51	36.063	152.51	36.063	-2.0503	6780.1	1422.7	3.0951	0.00098378	0.99902	0.0019676	0.026081	FALSE
GUIDES_sg06811	TAF9B	48.526	101.88	48.526	101.88	1.0547	1423.2	297.9	3.091	0.999	0.00099973	0.0019995	0.026439	TRUE
GUIDES_sg03086	IRAK3	52.686	109.09	52.686	109.09	1.0361	1590.7	332.99	3.091	0.999	0.00099944	0.0019989	0.026439	TRUE
GUIDES_sg04878	PDCD7	144.19	32.457	144.19	32.457	-2.1176	6242.4	1317.1	3.0892	0.0010036	0.999	0.0020071	0.026508	FALSE
GUIDES_sg08586	ZNF239	61.698	124.42	61.698	124.42	1.0002	1966.8	412.55	3.0879	0.99899	0.0010091	0.0020183	0.026622	TRUE
GUIDES_sg01615	EIF3C	69.323	5.4094	69.323	5.4094	-3.4557	2042.5	483.39	3.0851	0.0010175	0.99898	0.002035	0.02681	FALSE
GUIDES_sg07486	TRMT1	96.359	181.22	96.359	181.22	0.90426	3600.3	757.65	3.0828	0.99897	0.0010254	0.0020508	0.026985	TRUE
GUIDES_sg01715	ERCC4	30.502	69.421	30.502	69.421	1.1606	757.33	159.38	3.0827	0.99897	0.0010336	0.0020673	0.027132	TRUE
GUIDES_sg10070	ZNF850	93.586	176.71	93.586	176.71	0.9098	3454.6	727.99	3.0807	0.99897	0.0010328	0.0020656	0.027132	TRUE
GUIDES_sg04534	NPAS2	76.949	149.66	76.949	149.66	0.95071	2643.5	557.24	3.0802	0.99897	0.0010348	0.0020696	0.027132	TRUE
GUIDES_sg04971	PHTF2	57.538	117.2	57.538	117.2	1.0138	1780	375.25	3.0801	0.99896	0.0010362	0.0020723	0.027135	TRUE
GUIDES_sg04873	PCNA	85.961	9.9173	85.961	9.9173	-2.9938	2891.3	648.16	3.0779	0.0010423	0.99896	0.0020846	0.027263	FALSE
GUIDES_sg03534	LIG1	55.458	113.6	55.458	113.6	1.0213	1690.1	356.97	3.0772	0.99895	0.0010466	0.0020931	0.027303	TRUE
GUIDES_sg08092	ZFP28	45.06	95.566	45.06	95.566	1.068	1275.4	269.5	3.0766	0.99895	0.0010502	0.0021004	0.027303	TRUE
GUIDES_sg06807	TAF9	133.1	27.949	133.1	27.949	-2.2117	5528.4	1179.8	3.0761	0.0010485	0.99895	0.0020971	0.027303	FALSE
GUIDES_sg00533	BMPR1A	133.79	239.82	133.79	239.82	0.83719	5620.5	1188.3	3.0757	0.99895	0.00105	0.0021001	0.027303	TRUE
GUIDES_sg01838	FAN1	133.79	239.82	133.79	239.82	0.83719	5620.5	1188.3	3.0757	0.99895	0.00105	0.0021001	0.027303	TRUE
GUIDES_sg01286	DEPDC4	53.379	109.99	53.379	109.99	1.0293	1602.5	338.94	3.075	0.99895	0.0010544	0.0021087	0.027378	TRUE
GUIDES_sg08513	ZNF214	51.299	106.39	51.299	106.39	1.0379	1517.2	321.18	3.0738	0.99894	0.0010591	0.0021183	0.027435	TRUE
GUIDES_sg04391	NFX1	49.219	102.78	49.219	102.78	1.0472	1434.3	303.68	3.0735	0.99894	0.0010604	0.0021208	0.027435	TRUE
NonTargeting_Human_0350	NonTargeting_Human_0350	49.219	102.78	49.219	102.78	1.0472	1434.3	303.68	3.0735	0.99894	0.0010604	0.0021208	0.027435	TRUE
GUIDES_sg04849	PCBD1	110.22	202.85	110.22	202.85	0.87407	4290.1	910.78	3.0693	0.99893	0.0010728	0.0021457	0.027724	TRUE
GUIDES_sg02890	HOXC9	70.016	137.94	70.016	137.94	0.96824	2306.8	489.99	3.0685	0.99892	0.0010764	0.0021528	0.027749	TRUE
GUIDES_sg08919	ZNF404	70.016	137.94	70.016	137.94	0.96824	2306.8	489.99	3.0685	0.99892	0.0010764	0.0021528	0.027749	TRUE
GUIDES_sg00407	BARHL1	65.164	129.83	65.164	129.83	0.98354	2090.6	444.37	3.0675	0.99892	0.0010805	0.0021609	0.027787	TRUE
GUIDES_sg04524	NOTO	65.164	129.83	65.164	129.83	0.98354	2090.6	444.37	3.0675	0.99892	0.0010805	0.0021609	0.027787	TRUE
GUIDES_sg03523	LHX8	58.231	118.11	58.231	118.11	1.0078	1792.5	381.4	3.0658	0.99891	0.0010868	0.0021737	0.027917	TRUE
GUIDES_sg04283	NEUROD6	41.594	89.255	41.594	89.255	1.0834	1135.8	241.9	3.0645	0.99891	0.0010944	0.0021888	0.028078	TRUE
GUIDES_sg03467	LARP7	89.427	169.5	89.427	169.5	0.91491	3205.5	684.12	3.0612	0.9989	0.0011025	0.0022051	0.028253	TRUE
NonTargeting_Human_0094	NonTargeting_Human_0094	43.674	92.862	43.674	92.862	1.0711	1209.7	258.36	3.0602	0.99889	0.0011097	0.0022194	0.028402	TRUE
GUIDES_sg03014	IKZF2	51.992	107.29	51.992	107.29	1.031	1528.7	327.07	3.0575	0.99888	0.0011184	0.0022367	0.028556	TRUE
GUIDES_sg01714	ERCC4	70.71	138.84	70.71	138.84	0.96356	2321	496.6	3.0574	0.99888	0.0011173	0.0022346	0.028556	TRUE
GUIDES_sg05314	PPP3CA	49.913	103.68	49.913	103.68	1.0399	1445.5	309.48	3.0564	0.99888	0.0011227	0.0022455	0.028631	TRUE
GUIDES_sg01665	EMX1	65.857	130.73	65.857	130.73	0.97841	2104.1	450.81	3.0553	0.99887	0.0011253	0.0022506	0.028631	TRUE
GUIDES_sg03305	KIAA1841	65.857	130.73	65.857	130.73	0.97841	2104.1	450.81	3.0553	0.99887	0.0011253	0.0022506	0.028631	TRUE
GUIDES_sg06784	TAF6	90.12	11.72	90.12	11.72	-2.8406	3073.3	691.38	3.054	0.0011292	0.99887	0.0022583	0.028661	FALSE
GUIDES_sg08923	ZNF407	90.12	11.72	90.12	11.72	-2.8406	3073.3	691.38	3.054	0.0011292	0.99887	0.0022583	0.028661	FALSE
GUIDES_sg05259	POU5F1	87.347	165.89	87.347	165.89	0.91763	3084.4	662.48	3.0515	0.99886	0.0011389	0.0022777	0.028843	TRUE
GUIDES_sg02414	GTF3A	52.686	2.7047	52.686	2.7047	-3.8571	1249	332.99	3.051	0.0011403	0.99886	0.0022807	0.028843	FALSE
GUIDES_sg06834	TBP	52.686	2.7047	52.686	2.7047	-3.8571	1249	332.99	3.051	0.0011403	0.99886	0.0022807	0.028843	FALSE
GUIDES_sg00363	ATOH1	115.77	210.97	115.77	210.97	0.86018	4531.3	974.19	3.05	0.99886	0.0011442	0.0022884	0.028906	TRUE
GUIDES_sg08523	ZNF217	56.845	115.4	56.845	115.4	1.0088	1714.4	369.13	3.0478	0.99885	0.0011545	0.002309	0.029098	TRUE
GUIDES_sg04545	NPM1	124.78	25.244	124.78	25.244	-2.2609	4953.9	1079.7	3.0477	0.001153	0.99885	0.0023059	0.029094	FALSE
GUIDES_sg02967	HSFY2	71.403	139.74	71.403	139.74	0.95895	2335.2	503.24	3.0464	0.99884	0.0011588	0.0023176	0.029172	TRUE
GUIDES_sg00560	BOLA3	61.698	123.52	61.698	123.52	0.98984	1910.7	412.55	3.0435	0.99883	0.0011706	0.0023413	0.029339	TRUE
GUIDES_sg04592	NR2E1	66.55	131.63	66.55	131.63	0.97337	2117.6	457.27	3.0434	0.99883	0.0011709	0.0023418	0.029339	TRUE
GUIDES_sg08564	ZNF230	77.642	8.1141	77.642	8.1141	-3.1091	2417.1	564.1	3.0433	0.0011702	0.99883	0.0023403	0.029339	FALSE
GUIDES_sg04684	NUP98	86.654	10.819	86.654	10.819	-2.8907	2875.5	655.31	3.0431	0.0011707	0.99883	0.0023414	0.029339	FALSE
GUIDES_sg09355	ZNF570	52.686	108.19	52.686	108.19	1.0242	1540.3	332.99	3.0416	0.99882	0.001179	0.0023581	0.029509	TRUE
GUIDES_sg01136	CTCF	101.9	16.228	101.9	16.228	-2.5785	3670.2	817.95	3.0392	0.001186	0.99881	0.0023721	0.02965	FALSE
GUIDES_sg06187	SIX3	33.275	73.929	33.275	73.929	1.1284	826.36	179.13	3.0375	0.9988	0.0012004	0.0024009	0.029847	TRUE
GUIDES_sg04129	MYCL	64.47	128.02	64.47	128.02	0.97871	2019.5	437.95	3.0368	0.9988	0.0011967	0.0023934	0.029811	TRUE
GUIDES_sg00575	BRD4	143.5	253.34	143.5	253.34	0.81571	6032.7	1308.4	3.0367	0.9988	0.0011958	0.0023917	0.029811	TRUE
GUIDES_sg06753	TAF1C	66.55	5.4094	66.55	5.4094	-3.3977	1869.1	457.27	3.0366	0.0011961	0.9988	0.0023922	0.029811	FALSE
NonTargeting_Human_0389	NonTargeting_Human_0389	72.096	140.64	72.096	140.64	0.95441	2349.5	509.91	3.0357	0.9988	0.0012009	0.0024018	0.029847	TRUE
GUIDES_sg06667	SUPT16H	140.03	32.457	140.03	32.457	-2.0757	5786.3	1265.1	3.0347	0.001204	0.9988	0.002408	0.02989	FALSE
GUIDES_sg09071	ZNF461	74.869	145.15	74.869	145.15	0.9459	2469.9	536.82	3.0335	0.99879	0.0012095	0.0024189	0.029964	TRUE
GUIDES_sg05909	RPL7	113	20.736	113	20.736	-2.3908	4256	942.33	3.0332	0.0012098	0.99879	0.0024196	0.029964	FALSE
GUIDES_sg07507	TSC22D1	77.642	149.66	77.642	149.66	0.93793	2593.3	564.1	3.0323	0.99879	0.0012143	0.0024286	0.030041	TRUE
GUIDES_sg07853	ZBTB2	76.949	8.1141	76.949	8.1141	-3.0963	2369.1	557.24	3.0317	0.0012159	0.99878	0.0024319	0.030047	FALSE
GUIDES_sg08690	ZNF283	62.391	124.42	62.391	124.42	0.98438	1923.6	418.86	3.0307	0.99878	0.0012215	0.002443	0.03015	TRUE
GUIDES_sg05281	PPARG	40.901	87.452	40.901	87.452	1.0779	1083.5	236.47	3.0272	0.99876	0.0012389	0.0024778	0.030545	TRUE
GUIDES_sg02190	GATA4	72.789	141.55	72.789	141.55	0.94995	2363.8	516.6	3.0251	0.99876	0.0012436	0.0024872	0.030624	TRUE
GUIDES_sg04948	PHF21A	176.08	302.03	176.08	302.03	0.77503	7931.1	1734.2	3.0243	0.99875	0.0012459	0.0024918	0.030647	TRUE
GUIDES_sg00639	C1D	56.845	3.6063	56.845	3.6063	-3.6505	1417.2	369.13	3.023	0.0012514	0.99875	0.0025028	0.030712	FALSE
GUIDES_sg04986	PIKFYVE	56.845	3.6063	56.845	3.6063	-3.6505	1417.2	369.13	3.023	0.0012514	0.99875	0.0025028	0.030712	FALSE
NonTargeting_Human_0186	NonTargeting_Human_0186	49.219	101.88	49.219	101.88	1.0346	1386.4	303.68	3.0217	0.99874	0.0012596	0.0025192	0.030877	TRUE
GUIDES_sg06875	TBX20	58.231	117.2	58.231	117.2	0.99685	1738.9	381.4	3.0197	0.99873	0.001267	0.002534	0.031024	TRUE
GUIDES_sg09230	ZNF528	37.434	81.141	37.434	81.141	1.0957	955.14	209.87	3.017	0.99872	0.0012828	0.0025657	0.031376	TRUE
GUIDES_sg03750	MBD4	84.574	160.48	84.574	160.48	0.9161	2880.8	633.92	3.0148	0.99871	0.0012864	0.0025728	0.031427	TRUE
GUIDES_sg03361	KLF2	65.857	129.83	65.857	129.83	0.9685	2046	450.81	3.0128	0.9987	0.0012954	0.0025907	0.031574	TRUE
GUIDES_sg03364	KLF2	139.34	246.13	139.34	246.13	0.81634	5702	1256.5	3.0126	0.99871	0.001295	0.00259	0.031574	TRUE
GUIDES_sg06482	SP140	117.16	211.87	117.16	211.87	0.84927	4485.3	990.23	3.0098	0.99869	0.0013071	0.0026142	0.031824	TRUE
GUIDES_sg01363	DMRTA1	68.63	134.33	68.63	134.33	0.95874	2158.5	476.83	3.0089	0.99869	0.001312	0.0026239	0.031906	TRUE
GUIDES_sg01855	FARSA	75.562	8.1141	75.562	8.1141	-3.0705	2274.6	543.6	3.0083	0.0013137	0.99869	0.0026274	0.031912	FALSE
GUIDES_sg07272	TNFSF4	58.925	118.11	58.925	118.11	0.99102	1751.2	387.57	3.0061	0.99868	0.0013249	0.0026498	0.032148	TRUE
GUIDES_sg00209	ARGFX	49.913	102.78	49.913	102.78	1.0274	1397.4	309.48	3.0051	0.99867	0.0013304	0.0026608	0.032229	TRUE
GUIDES_sg02785	HOXA10	117.85	212.77	117.85	212.77	0.84693	4505	998.27	3.0043	0.99867	0.0013312	0.0026625	0.032229	TRUE
GUIDES_sg04042	MSL3	47.833	99.173	47.833	99.173	1.0366	1317.9	292.16	3.0036	0.99866	0.0013375	0.002675	0.032343	TRUE
GUIDES_sg06800	TAF8	113	21.638	113	21.638	-2.3322	4173.2	942.33	3.0014	0.0013436	0.99866	0.0026873	0.032456	FALSE
GUIDES_sg00879	CERS6	137.26	242.52	137.26	242.52	0.81667	5540.1	1230.8	3.0004	0.99865	0.0013481	0.0026961	0.032526	TRUE
GUIDES_sg01875	FEN1	60.311	4.5078	60.311	4.5078	-3.4766	1557	400.01	2.9992	0.0013534	0.99865	0.0027068	0.032559	FALSE
GUIDES_sg01239	DDB1	64.47	5.4094	64.47	5.4094	-3.3526	1744.1	437.95	2.9992	0.0013535	0.99865	0.0027071	0.032559	FALSE
GUIDES_sg08318	ZNF106	61.698	122.61	61.698	122.61	0.97935	1855.4	412.55	2.9991	0.99864	0.0013555	0.0027109	0.032559	TRUE
GUIDES_sg09247	ZNF534	61.698	122.61	61.698	122.61	0.97935	1855.4	412.55	2.9991	0.99864	0.0013555	0.0027109	0.032559	TRUE
GUIDES_sg02461	HCFC1	74.869	8.1141	74.869	8.1141	-3.0573	2228.1	536.82	2.9964	0.0013658	0.99863	0.0027317	0.032771	FALSE
GUIDES_sg09094	ZNF471	83.188	157.77	83.188	157.77	0.9153	2781.6	619.78	2.996	0.99863	0.0013682	0.0027364	0.032791	TRUE
GUIDES_sg03218	JUP	49.913	2.7047	49.913	2.7047	-3.7806	1114.3	309.48	2.9953	0.0013708	0.99863	0.0027416	0.032816	FALSE
GUIDES_sg04800	PAX5	67.937	6.311	67.937	6.311	-3.2371	1898.9	470.28	2.9935	0.0013788	0.99862	0.0027576	0.032972	FALSE
GUIDES_sg06357	SNAPC2	71.403	7.2126	71.403	7.2126	-3.1401	2060.2	503.24	2.9931	0.0013809	0.99862	0.0027617	0.032984	FALSE
GUIDES_sg05602	RB1	59.618	119.01	59.618	119.01	0.98531	1763.5	393.78	2.9928	0.99862	0.0013838	0.0027677	0.033018	TRUE
GUIDES_sg02514	HELZ2	67.243	131.63	67.243	131.63	0.95864	2072.8	463.77	2.9898	0.9986	0.0013971	0.0027942	0.033261	TRUE
GUIDES_sg04348	NFIL3	123.4	220.88	123.4	220.88	0.83488	4752.1	1063.3	2.9897	0.9986	0.0013963	0.0027926	0.033261	TRUE
GUIDES_sg08385	ZNF142	50.606	103.68	50.606	103.68	1.0204	1408.5	315.31	2.9889	0.9986	0.0014029	0.0028057	0.033361	TRUE
GUIDES_sg00602	BRPF1	199.65	64.011	199.65	64.011	-1.6259	9199	2062.5	2.9879	0.0014045	0.9986	0.002809	0.033363	FALSE
GUIDES_sg00092	AHR	62.391	123.52	62.391	123.52	0.97398	1868.1	418.86	2.9866	0.99859	0.0014121	0.0028241	0.033469	TRUE
NonTargeting_Human_0033	NonTargeting_Human_0033	62.391	123.52	62.391	123.52	0.97398	1868.1	418.86	2.9866	0.99859	0.0014121	0.0028241	0.033469	TRUE
GUIDES_sg01626	ELF1	48.526	100.07	48.526	100.07	1.0292	1328.6	297.9	2.9866	0.99859	0.0014141	0.0028282	0.03348	TRUE
GUIDES_sg07982	ZC3H11A	74.176	8.1141	74.176	8.1141	-3.0441	2182.1	530.05	2.9845	0.0014204	0.99858	0.0028407	0.033591	FALSE
GUIDES_sg00315	ASH1L	76.949	9.0157	76.949	9.0157	-2.9603	2307.4	557.24	2.9791	0.0014456	0.99855	0.0028912	0.034102	FALSE
GUIDES_sg00503	BHLHE40	84.574	159.58	84.574	159.58	0.90803	2812.8	633.92	2.979	0.99855	0.0014467	0.0028934	0.034102	TRUE
GUIDES_sg06871	TBX2	102.6	18.031	102.6	18.031	-2.4445	3575.8	825.58	2.9789	0.0014464	0.99855	0.0028929	0.034102	FALSE
GUIDES_sg09834	ZNF750	53.379	108.19	53.379	108.19	1.0057	1502	338.94	2.9771	0.99854	0.0014577	0.0029154	0.034323	TRUE
NonTargeting_Human_0325	NonTargeting_Human_0325	79.028	150.56	79.028	150.56	0.92133	2558.5	577.88	2.9757	0.99854	0.0014623	0.0029245	0.034393	TRUE
GUIDES_sg00179	APC2	63.084	124.42	63.084	124.42	0.96869	1880.8	425.2	2.9744	0.99853	0.0014696	0.0029391	0.034527	TRUE
GUIDES_sg01019	COPS4	66.55	6.311	66.55	6.311	-3.2078	1814.4	457.27	2.9685	0.0014963	0.9985	0.0029926	0.035116	FALSE
GUIDES_sg07238	TLX3	47.14	97.37	47.14	97.37	1.031	1261.5	286.45	2.9678	0.9985	0.0015036	0.0030073	0.035173	TRUE
GUIDES_sg01938	FOSL1	68.63	133.43	68.63	133.43	0.9491	2099.7	476.83	2.9676	0.9985	0.0015017	0.0030035	0.035173	TRUE
GUIDES_sg07992	ZC3H13	76.255	9.0157	76.255	9.0157	-2.9474	2260.6	550.41	2.9672	0.0015027	0.9985	0.0030054	0.035173	FALSE
GUIDES_sg01126	CTBP1	45.06	93.763	45.06	93.763	1.0408	1186	269.5	2.9667	0.99849	0.0015095	0.0030191	0.035196	TRUE
GUIDES_sg06796	TAF7L	45.06	93.763	45.06	93.763	1.0408	1186	269.5	2.9667	0.99849	0.0015095	0.0030191	0.035196	TRUE
GUIDES_sg06882	TBX22	71.403	137.94	71.403	137.94	0.94035	2213.6	503.24	2.966	0.99849	0.0015094	0.0030189	0.035196	TRUE
GUIDES_sg04926	PGS1	131.02	30.653	131.02	30.653	-2.0603	5036.8	1154.6	2.9653	0.0015118	0.99849	0.0030236	0.035211	FALSE
GUIDES_sg05126	POLB	54.072	109.09	54.072	109.09	0.99929	1513.5	344.92	2.9624	0.99847	0.001529	0.0030581	0.035535	TRUE
NonTargeting_Human_0319	NonTargeting_Human_0319	54.072	109.09	54.072	109.09	0.99929	1513.5	344.92	2.9624	0.99847	0.001529	0.0030581	0.035535	TRUE
GUIDES_sg02705	HMGXB4	35.355	76.633	35.355	76.633	1.0945	851.96	194.34	2.9611	0.99846	0.0015415	0.0030829	0.035701	TRUE
GUIDES_sg06660	SUMO1	62.391	5.4094	62.391	5.4094	-3.306	1623.4	418.86	2.9607	0.0015349	0.99847	0.0030699	0.035634	FALSE
GUIDES_sg00211	ARGFX	58.231	4.5078	58.231	4.5078	-3.4268	1443.1	381.4	2.9595	0.0015406	0.99846	0.0030813	0.035701	FALSE
GUIDES_sg05169	POLR1B	142.11	36.063	142.11	36.063	-1.9491	5623.3	1291	2.9591	0.0015429	0.99846	0.0030858	0.035701	FALSE
GUIDES_sg04132	MYCN	66.55	129.83	66.55	129.83	0.95362	2001.9	457.27	2.959	0.99846	0.0015445	0.003089	0.035701	TRUE
GUIDES_sg09004	ZNF433	74.869	143.35	74.869	143.35	0.92799	2344.8	536.82	2.9557	0.99844	0.0015609	0.0031219	0.036042	TRUE
GUIDES_sg07282	TONSL	128.25	29.752	128.25	29.752	-2.0714	4850.7	1121.1	2.954	0.0015685	0.99843	0.0031369	0.036177	FALSE
GUIDES_sg03481	LCOR	56.845	113.6	56.845	113.6	0.98632	1610.4	369.13	2.9539	0.99843	0.0015712	0.0031425	0.036203	TRUE
GUIDES_sg00699	CAT	64.47	126.22	64.47	126.22	0.95841	1906.5	437.95	2.9507	0.99841	0.0015871	0.0031743	0.03649	TRUE
GUIDES_sg05775	RGS6	64.47	126.22	64.47	126.22	0.95841	1906.5	437.95	2.9507	0.99841	0.0015871	0.0031743	0.03649	TRUE
NonTargeting_Human_0487	NonTargeting_Human_0487	54.765	109.99	54.765	109.99	0.99301	1525	350.93	2.948	0.9984	0.0016017	0.0032035	0.036747	TRUE
GUIDES_sg09722	ZNF704	67.243	130.73	67.243	130.73	0.9488	2015.1	463.77	2.9479	0.9984	0.001601	0.0032021	0.036747	TRUE
GUIDES_sg05149	POLK	87.347	163.18	87.347	163.18	0.89406	2875.6	662.48	2.9464	0.99839	0.0016079	0.0032158	0.03682	TRUE
GUIDES_sg03978	MN1	75.562	144.25	75.562	144.25	0.92385	2359.1	543.6	2.9461	0.99839	0.00161	0.00322	0.03682	TRUE
GUIDES_sg05598	RAX2	75.562	144.25	75.562	144.25	0.92385	2359.1	543.6	2.9461	0.99839	0.00161	0.00322	0.03682	TRUE
GUIDES_sg00413	BARX1	16.638	41.472	16.638	41.472	1.2679	308.38	71.082	2.9456	0.99835	0.0016515	0.003303	0.037449	TRUE
GUIDES_sg02780	HOPX	142.11	247.93	142.11	247.93	0.7986	5598.9	1291	2.9451	0.99839	0.0016143	0.0032285	0.036877	TRUE
GUIDES_sg05176	POLR2B	85.961	12.622	85.961	12.622	-2.6744	2689.3	648.16	2.9445	0.0016176	0.99838	0.0032352	0.036915	FALSE
GUIDES_sg00300	ASCL2	100.52	183.92	100.52	183.92	0.86516	3477.9	802.75	2.9436	0.99838	0.0016222	0.0032445	0.036941	TRUE
GUIDES_sg06755	TAF1C	68.63	7.2126	68.63	7.2126	-3.0838	1886	476.83	2.9436	0.001622	0.99838	0.003244	0.036941	FALSE
GUIDES_sg04573	NR1H4	84.574	158.68	84.574	158.68	0.8999	2745.6	633.92	2.9431	0.99837	0.0016251	0.0032502	0.036967	TRUE
GUIDES_sg00050	AEBP2	52.686	106.39	52.686	106.39	1.0002	1441.8	332.99	2.9428	0.99837	0.0016297	0.0032594	0.037033	TRUE
GUIDES_sg06792	TAF7	80.415	10.819	80.415	10.819	-2.7842	2421.8	591.76	2.9404	0.0016389	0.99836	0.0032777	0.037202	FALSE
GUIDES_sg05927	RPS6KA5	67.937	131.63	67.937	131.63	0.94406	2028.4	470.28	2.937	0.99834	0.0016583	0.0033166	0.037564	TRUE
GUIDES_sg01118	CSRNP2	55.458	110.89	55.458	110.89	0.98686	1536.5	356.97	2.934	0.99832	0.0016757	0.0033514	0.037918	TRUE
GUIDES_sg06793	TAF7	56.845	4.5078	56.845	4.5078	-3.3926	1369.6	369.13	2.9324	0.001682	0.99832	0.0033639	0.038019	FALSE
NonTargeting_Human_0051	NonTargeting_Human_0051	119.93	213.67	119.93	213.67	0.82797	4393.9	1022.5	2.9316	0.99831	0.0016863	0.0033726	0.038078	TRUE
GUIDES_sg07519	TSC22D4	88.734	164.99	88.734	164.99	0.88735	2907.3	676.89	2.9309	0.99831	0.0016904	0.0033807	0.038129	TRUE
GUIDES_sg01651	ELK3	205.2	340.79	205.2	340.79	0.72911	9193.3	2142	2.9298	0.9983	0.0016958	0.0033916	0.038212	TRUE
GUIDES_sg00007	ABL1	44.367	91.96	44.367	91.96	1.035	1132.6	263.92	2.9296	0.9983	0.0017022	0.0034044	0.038315	TRUE
GUIDES_sg00196	APOBEC3B	65.857	128.02	65.857	128.02	0.94848	1932.3	450.81	2.9279	0.99829	0.0017079	0.0034158	0.038404	TRUE
GUIDES_sg00570	BRCA1	51.992	3.6063	51.992	3.6063	-3.5241	1170.6	327.07	2.9265	0.0017138	0.99829	0.0034276	0.038475	FALSE
GUIDES_sg04116	MYBL1	74.176	141.55	74.176	141.55	0.92309	2269.4	530.05	2.9263	0.99828	0.0017165	0.0034329	0.038475	TRUE
GUIDES_sg09363	ZNF572	74.176	141.55	74.176	141.55	0.92309	2269.4	530.05	2.9263	0.99828	0.0017165	0.0034329	0.038475	TRUE
GUIDES_sg02871	HOXC12	83.188	155.97	83.188	155.97	0.89882	2648.7	619.78	2.9236	0.99827	0.0017308	0.0034616	0.038744	TRUE
GUIDES_sg08485	ZNF202	89.427	165.89	89.427	165.89	0.88407	2923.2	684.12	2.9233	0.99827	0.001732	0.0034641	0.038744	TRUE
NonTargeting_Human_0234	NonTargeting_Human_0234	51.299	103.68	51.299	103.68	1.0011	1371.9	321.18	2.9228	0.99826	0.0017379	0.0034759	0.038835	TRUE
GUIDES_sg03891	MGA	77.642	146.96	77.642	146.96	0.9118	2402.2	564.1	2.9184	0.99824	0.0017602	0.0035204	0.03925	TRUE
GUIDES_sg05876	RNF31	81.801	11.72	81.801	11.72	-2.7025	2455.7	605.72	2.9183	0.0017599	0.99824	0.0035198	0.03925	FALSE
GUIDES_sg08336	ZNF12	69.323	133.43	69.323	133.43	0.93481	2055	483.39	2.9159	0.99823	0.0017749	0.0035497	0.039537	TRUE
GUIDES_sg01731	ESR2	54.072	108.19	54.072	108.19	0.98743	1464.3	344.92	2.9138	0.99821	0.0017882	0.0035765	0.039789	TRUE
GUIDES_sg08622	ZNF257	133.1	33.358	133.1	33.358	-1.9646	4974.3	1179.8	2.913	0.0017899	0.99821	0.0035798	0.039789	FALSE
GUIDES_sg08812	ZNF34	31.195	68.519	31.195	68.519	1.1106	696.54	164.26	2.9122	0.99819	0.001808	0.003616	0.039927	TRUE
GUIDES_sg08480	ZNF2	81.108	152.37	81.108	152.37	0.90138	2538.8	598.73	2.9122	0.9982	0.0017956	0.0035911	0.039832	TRUE
GUIDES_sg06317	SMARCD3	143.5	248.83	143.5	248.83	0.78991	5547.7	1308.4	2.9121	0.9982	0.0017951	0.0035901	0.039832	TRUE
GUIDES_sg06110	SGK1	38.821	82.043	38.821	82.043	1.0603	934.07	220.41	2.9113	0.99819	0.0018076	0.0036152	0.039927	TRUE
GUIDES_sg06066	SERTAD2	42.98	89.255	42.98	89.255	1.0372	1070.7	252.84	2.9102	0.99819	0.0018122	0.0036243	0.039927	TRUE
GUIDES_sg09848	ZNF76	42.98	89.255	42.98	89.255	1.0372	1070.7	252.84	2.9102	0.99819	0.0018122	0.0036243	0.039927	TRUE
GUIDES_sg04004	MRRF	165.68	49.586	165.68	49.586	-1.7203	6739.1	1594.6	2.9101	0.0018064	0.99819	0.0036127	0.039927	FALSE
NonTargeting_Human_0286	NonTargeting_Human_0286	40.901	85.649	40.901	85.649	1.0482	1001.2	236.47	2.91	0.99819	0.0018144	0.0036289	0.039927	TRUE
GUIDES_sg04243	NCOR1	78.335	147.86	78.335	147.86	0.9079	2416.7	570.98	2.9095	0.99819	0.0018111	0.0036223	0.039927	TRUE
GUIDES_sg09081	ZNF468	117.16	26.146	117.16	26.146	-2.1219	4141.5	990.23	2.9087	0.0018147	0.99819	0.0036294	0.039927	FALSE
GUIDES_sg06387	SON	45.753	2.7047	45.753	2.7047	-3.6576	926.59	275.12	2.9068	0.0018259	0.99817	0.0036517	0.040132	FALSE
GUIDES_sg06740	TAF13	81.108	11.72	81.108	11.72	-2.6904	2407.3	598.73	2.9064	0.0018281	0.99817	0.0036563	0.04014	FALSE
GUIDES_sg04941	PHF19	70.016	134.33	70.016	134.33	0.9303	2068.4	489.99	2.9056	0.99817	0.0018341	0.0036682	0.040231	TRUE
GUIDES_sg06806	TAF9	55.458	4.5078	55.458	4.5078	-3.3576	1298	356.97	2.9046	0.0018384	0.99816	0.0036767	0.040283	FALSE
GUIDES_sg09384	ZNF577	98.439	179.41	98.439	179.41	0.85942	3278.4	780.11	2.8991	0.99813	0.0018715	0.003743	0.040967	TRUE
GUIDES_sg09417	ZNF585B	137.26	238.92	137.26	238.92	0.79515	5167	1230.8	2.8976	0.99812	0.00188	0.0037601	0.041112	TRUE
GUIDES_sg00367	ATOH7	29.809	65.815	29.809	65.815	1.1168	648.2	154.55	2.8963	0.9981	0.0019037	0.0038075	0.041504	TRUE
GUIDES_sg04340	NFIB	29.809	65.815	29.809	65.815	1.1168	648.2	154.55	2.8963	0.9981	0.0019037	0.0038075	0.041504	TRUE
GUIDES_sg06074	SETD6	94.973	17.13	94.973	17.13	-2.4043	3029.8	742.78	2.8947	0.0018978	0.9981	0.0037957	0.041459	FALSE
GUIDES_sg03233	KAT5	45.06	2.7047	45.06	2.7047	-3.6361	896.99	269.5	2.8914	0.0019178	0.99808	0.0038356	0.041768	FALSE
GUIDES_sg01444	DPRX	39.514	82.944	39.514	82.944	1.051	943.09	225.73	2.8907	0.99807	0.0019304	0.0038607	0.041956	TRUE
GUIDES_sg06664	SUPT16H	54.765	4.5078	54.765	4.5078	-3.3398	1262.9	350.93	2.8906	0.0019228	0.99808	0.0038456	0.041834	FALSE
GUIDES_sg00909	CHD4	113.69	25.244	113.69	25.244	-2.1277	3911.3	950.27	2.8869	0.0019451	0.99805	0.0038901	0.04219	FALSE
GUIDES_sg06647	STRN	113.69	25.244	113.69	25.244	-2.1277	3911.3	950.27	2.8869	0.0019451	0.99805	0.0038901	0.04219	FALSE
GUIDES_sg07264	TNFSF11	55.458	109.99	55.458	109.99	0.97519	1486.9	356.97	2.8863	0.99805	0.0019521	0.0039043	0.042264	TRUE
GUIDES_sg03899	MID2	65.857	127.12	65.857	127.12	0.93836	1876.7	450.81	2.8854	0.99804	0.0019562	0.0039124	0.042264	TRUE
GUIDES_sg07871	ZBTB24	65.857	127.12	65.857	127.12	0.93836	1876.7	450.81	2.8854	0.99804	0.0019562	0.0039124	0.042264	TRUE
GUIDES_sg10023	ZNF831	68.63	131.63	68.63	131.63	0.92962	1984.5	476.83	2.8851	0.99804	0.0019583	0.0039166	0.042264	TRUE
GUIDES_sg08936	ZNF410	68.63	8.1141	68.63	8.1141	-2.9335	1831.1	476.83	2.8851	0.0019567	0.99804	0.0039133	0.042264	FALSE
GUIDES_sg09774	ZNF716	86.654	160.48	86.654	160.48	0.88146	2725.1	655.31	2.8839	0.99804	0.0019644	0.0039289	0.042354	TRUE
GUIDES_sg05364	PRDM4	80.415	150.56	80.415	150.56	0.89655	2460.3	591.76	2.8836	0.99803	0.0019665	0.003933	0.042356	TRUE
GUIDES_sg00775	CDC5L	49.913	3.6063	49.913	3.6063	-3.4664	1072.1	309.48	2.8829	0.0019704	0.99803	0.0039409	0.042398	FALSE
GUIDES_sg02343	GSC2	48.526	98.271	48.526	98.271	1.0032	1237.3	297.9	2.8821	0.99802	0.00198	0.00396	0.042556	TRUE
GUIDES_sg06924	TCF20	58.231	114.5	58.231	114.5	0.96345	1583	381.4	2.8812	0.99802	0.0019837	0.0039675	0.042556	TRUE
GUIDES_sg07730	WNT3A	58.231	114.5	58.231	114.5	0.96345	1583	381.4	2.8812	0.99802	0.0019837	0.0039675	0.042556	TRUE
GUIDES_sg00022	ADAM8	28.422	63.11	28.422	63.11	1.1236	601.61	144.99	2.8807	0.998	0.0020023	0.0040045	0.042698	TRUE
GUIDES_sg01617	EIF3CL	76.949	10.819	76.949	10.819	-2.7214	2186.6	557.24	2.8801	0.0019876	0.99801	0.0039751	0.042559	FALSE
GUIDES_sg04110	MYB	119.24	210.97	119.24	210.97	0.81798	4207.3	1014.4	2.8801	0.99801	0.0019878	0.0039757	0.042559	TRUE
GUIDES_sg02040	FOXJ2	144.89	249.73	144.89	249.73	0.78133	5496.7	1325.8	2.8796	0.99801	0.001991	0.003982	0.042584	TRUE
GUIDES_sg02855	HOXB8	53.379	106.39	53.379	106.39	0.98168	1404.8	338.94	2.8792	0.998	0.0019975	0.0039949	0.042638	TRUE
GUIDES_sg09735	ZNF705D	53.379	106.39	53.379	106.39	0.98168	1404.8	338.94	2.8792	0.998	0.0019975	0.0039949	0.042638	TRUE
GUIDES_sg08167	ZFR	44.367	2.7047	44.367	2.7047	-3.6142	867.86	263.92	2.8758	0.0020152	0.99798	0.0040304	0.042931	FALSE
GUIDES_sg06341	SMYD3	69.323	132.53	69.323	132.53	0.9251	1997.6	483.39	2.8749	0.99798	0.0020226	0.0040451	0.043045	TRUE
GUIDES_sg09495	ZNF615	94.279	172.2	94.279	172.2	0.8622	3035.8	735.37	2.8734	0.99797	0.0020308	0.0040617	0.043178	TRUE
GUIDES_sg02395	GTF2H4	67.937	8.1141	67.937	8.1141	-2.9191	1789.4	470.28	2.8721	0.0020386	0.99796	0.0040771	0.043257	FALSE
GUIDES_sg02578	HINFP	67.937	8.1141	67.937	8.1141	-2.9191	1789.4	470.28	2.8721	0.0020386	0.99796	0.0040771	0.043257	FALSE
NonTargeting_Human_0208	NonTargeting_Human_0208	38.128	80.24	38.128	80.24	1.054	886.71	215.12	2.8712	0.99795	0.0020542	0.0041085	0.043546	TRUE
GUIDES_sg04396	NFYA	116.46	27.047	116.46	27.047	-2.0663	3997.6	982.2	2.8682	0.0020639	0.99794	0.0041278	0.043708	FALSE
GUIDES_sg06823	TARDBP	83.881	13.524	83.881	13.524	-2.547	2475.1	626.84	2.8668	0.002073	0.99793	0.0041461	0.043859	FALSE
GUIDES_sg10200	ZSCAN4	158.75	47.783	158.75	47.783	-1.7114	6156.8	1503.5	2.865	0.0020848	0.99792	0.0041697	0.044065	FALSE
GUIDES_sg05329	PRDM1	64.47	124.42	64.47	124.42	0.93781	1796.8	437.95	2.8645	0.99791	0.0020905	0.0041811	0.044142	TRUE
GUIDES_sg02423	GTF3C2	90.813	16.228	90.813	16.228	-2.4139	2781.5	698.66	2.8638	0.0020932	0.99791	0.0041864	0.044155	FALSE
GUIDES_sg00400	BANF1	53.379	4.5078	53.379	4.5078	-3.3035	1194.2	338.94	2.8619	0.0021054	0.99789	0.0042108	0.044369	FALSE
GUIDES_sg01668	EMX1	130.33	227.2	130.33	227.2	0.7971	4691.7	1146.2	2.8612	0.99789	0.00211	0.0042201	0.044422	TRUE
GUIDES_sg03916	MIS18BP1	170.53	54.094	170.53	54.094	-1.6385	6779.2	1659.4	2.8606	0.0021143	0.99789	0.0042286	0.044469	FALSE
GUIDES_sg00581	BRD8	160.14	48.685	160.14	48.685	-1.6974	6210.7	1521.6	2.8602	0.002117	0.99788	0.0042339	0.044481	FALSE
GUIDES_sg03762	MBNL2	76.255	143.35	76.255	143.35	0.90186	2250.8	550.41	2.8598	0.99788	0.0021205	0.004241	0.044512	TRUE
GUIDES_sg07839	ZBTB14	59.618	116.3	59.618	116.3	0.95242	1606.6	393.78	2.8565	0.99786	0.0021443	0.0042886	0.044928	TRUE
GUIDES_sg03297	KIAA1549	122.7	215.48	122.7	215.48	0.80733	4303.4	1055.1	2.8561	0.99786	0.0021445	0.004289	0.044928	TRUE
GUIDES_sg08115	ZFP37	62.391	120.81	62.391	120.81	0.94229	1706.4	418.86	2.8545	0.99784	0.002158	0.0043161	0.045167	TRUE
GUIDES_sg05931	RREB1	65.164	125.32	65.164	125.32	0.93295	1809.3	444.37	2.8536	0.99784	0.0021633	0.0043267	0.045198	TRUE
GUIDES_sg09427	ZNF587B	27.729	0	27.729	0	-4.8444	384.46	140.28	2.8533	0.0021637	0.99784	0.0043274	0.045198	FALSE
GUIDES_sg07989	ZC3H13	60.311	6.311	60.311	6.311	-3.068	1458	400.01	2.8498	0.0021873	0.99781	0.0043747	0.045647	FALSE
GUIDES_sg02502	HDAC9	60.311	117.2	60.311	117.2	0.94706	1618.4	400.01	2.8446	0.99777	0.0022261	0.0044522	0.046411	TRUE
GUIDES_sg09416	ZNF585A	52.686	104.58	52.686	104.58	0.97576	1346.6	332.99	2.8439	0.99777	0.0022323	0.0044646	0.04645	TRUE
GUIDES_sg04904	PER3	68.63	130.73	68.63	130.73	0.91978	1928.1	476.83	2.8438	0.99777	0.002231	0.004462	0.04645	TRUE
GUIDES_sg09255	ZNF540	90.813	165.89	90.813	165.89	0.86211	2818.2	698.66	2.8403	0.99775	0.0022541	0.0045083	0.046859	TRUE
GUIDES_sg03796	MED12	91.507	17.13	91.507	17.13	-2.3512	2765.9	705.96	2.8373	0.0022749	0.99773	0.0045497	0.047244	FALSE
GUIDES_sg05392	PREB	59.618	6.311	59.618	6.311	-3.0516	1420.8	393.78	2.8359	0.0022845	0.99772	0.004569	0.047358	FALSE
GUIDES_sg09958	ZNF80	43.674	89.255	43.674	89.255	1.0146	1038.9	258.36	2.8358	0.99771	0.002293	0.004586	0.047421	TRUE
GUIDES_sg02658	HMG20A	84.574	155.97	84.574	155.97	0.87526	2548.8	633.92	2.8357	0.99771	0.002287	0.004574	0.047358	TRUE
NonTargeting_Human_0278	NonTargeting_Human_0278	84.574	155.97	84.574	155.97	0.87526	2548.8	633.92	2.8357	0.99771	0.002287	0.004574	0.047358	TRUE
GUIDES_sg03664	MAML1	33.275	71.224	33.275	71.224	1.0753	720.06	179.13	2.8354	0.9977	0.0023031	0.0046062	0.047535	TRUE
GUIDES_sg10170	ZSCAN22	58.231	113.6	58.231	113.6	0.95214	1532.7	381.4	2.835	0.99771	0.0022944	0.0045888	0.047421	TRUE
GUIDES_sg05280	PPARG	61.004	118.11	61.004	118.11	0.9418	1630.3	406.27	2.833	0.99769	0.0023088	0.0046176	0.047535	TRUE
GUIDES_sg05173	POLR2A	27.036	0	27.036	0	-4.8092	365.47	135.61	2.8329	0.0023062	0.99769	0.0046123	0.047535	FALSE
GUIDES_sg10148	ZSCAN10	65.857	8.1141	65.857	8.1141	-2.8749	1667.1	450.81	2.8326	0.0023085	0.99769	0.004617	0.047535	FALSE
GUIDES_sg01046	CREB3L1	53.379	105.48	53.379	105.48	0.96952	1357.5	338.94	2.8302	0.99767	0.0023304	0.0046609	0.047934	TRUE
GUIDES_sg06665	SUPT16H	71.403	9.9173	71.403	9.9173	-2.7294	1890.2	503.24	2.8287	0.0023369	0.99766	0.0046737	0.048021	FALSE
GUIDES_sg01653	ELK4	64.47	123.52	64.47	123.52	0.9274	1743.1	437.95	2.8214	0.99761	0.0023931	0.0047862	0.049129	TRUE
GUIDES_sg06802	TAF8	105.37	23.441	105.37	23.441	-2.1217	3356.3	856.29	2.8204	0.0023981	0.9976	0.0047963	0.049186	FALSE
GUIDES_sg06764	TAF3	51.299	4.5078	51.299	4.5078	-3.2472	1094.7	321.18	2.8177	0.0024182	0.99758	0.0048365	0.049551	FALSE
GUIDES_sg03668	MAML3	54.072	106.39	54.072	106.39	0.9634	1368.3	344.92	2.8168	0.99757	0.0024299	0.0048598	0.049742	TRUE
NonTargeting_Human_0361	NonTargeting_Human_0361	86.654	158.68	86.654	158.68	0.86526	2593.6	655.31	2.8135	0.99755	0.0024512	0.0049024	0.050093	TRUE
GUIDES_sg08079	ZFP1	93.586	169.5	93.586	169.5	0.85003	2881.1	727.99	2.8134	0.99755	0.0024517	0.0049034	0.050093	TRUE
GUIDES_sg03388	KLF8	56.845	110.89	56.845	110.89	0.95186	1460.6	369.13	2.8131	0.99754	0.0024568	0.0049135	0.050149	TRUE
GUIDES_sg06105	SFTPB	164.3	275.88	164.3	275.88	0.74421	6225.6	1576.3	2.8105	0.99753	0.0024732	0.0049463	0.050436	TRUE
GUIDES_sg01915	FLI1	38.128	79.338	38.128	79.338	1.0379	849.15	215.12	2.8097	0.99751	0.0024908	0.0049817	0.050652	TRUE
GUIDES_sg02009	FOXF1	38.128	79.338	38.128	79.338	1.0379	849.15	215.12	2.8097	0.99751	0.0024908	0.0049817	0.050652	TRUE
GUIDES_sg00374	ATR	98.439	20.736	98.439	20.736	-2.1937	3018.9	780.11	2.8084	0.0024895	0.99751	0.004979	0.050652	FALSE
GUIDES_sg06650	STRN3	47.14	94.665	47.14	94.665	0.99076	1129.3	286.45	2.808	0.9975	0.0024991	0.0049982	0.050724	TRUE
GUIDES_sg00814	CDX4	83.881	154.17	83.881	154.17	0.87032	2470.2	626.84	2.8074	0.9975	0.0024984	0.0049968	0.050724	TRUE
GUIDES_sg01277	DEPDC1	144.89	247.03	144.89	247.03	0.76568	5216.8	1325.8	2.8053	0.99749	0.0025135	0.0050269	0.050967	TRUE
GUIDES_sg03702	MAPK14	77.642	144.25	77.642	144.25	0.88518	2218.4	564.1	2.8045	0.99748	0.002521	0.0050421	0.051072	TRUE
GUIDES_sg02756	HNRNPDL	54.765	107.29	54.765	107.29	0.95742	1379.3	350.93	2.8037	0.99747	0.0025307	0.0050613	0.051219	TRUE
GUIDES_sg04379	NFKBIL1	45.06	91.059	45.06	91.059	0.99904	1057.9	269.5	2.802	0.99745	0.0025473	0.0050946	0.051508	TRUE
GUIDES_sg04567	NR1H2	49.913	99.173	49.913	99.173	0.97639	1213.3	309.48	2.8001	0.99744	0.00256	0.0051199	0.05166	TRUE
GUIDES_sg06669	SUPT4H1	77.642	12.622	77.642	12.622	-2.5294	2113.8	564.1	2.7998	0.0025563	0.99744	0.0051127	0.051642	FALSE
GUIDES_sg08597	ZNF25	60.311	116.3	60.311	116.3	0.93601	1567.5	400.01	2.7995	0.99744	0.0025621	0.0051241	0.05166	TRUE
GUIDES_sg09364	ZNF572	84.574	15.327	84.574	15.327	-2.3899	2397.6	633.92	2.796	0.0025867	0.99741	0.0051734	0.052107	FALSE
GUIDES_sg07110	TGS1	57.538	6.311	57.538	6.311	-3.0012	1312.1	375.25	2.7935	0.002607	0.99739	0.005214	0.052468	FALSE
GUIDES_sg05194	POLR2L	63.777	8.1141	63.777	8.1141	-2.8293	1549.2	431.56	2.7919	0.0026198	0.99738	0.0052396	0.052676	FALSE
GUIDES_sg08067	ZFHX2	32.582	69.421	32.582	69.421	1.0683	678.56	174.13	2.7917	0.99736	0.0026396	0.0052791	0.052974	TRUE
GUIDES_sg06779	TAF5	72.096	10.819	72.096	10.819	-2.6287	1877.4	509.91	2.7913	0.0026247	0.99738	0.0052493	0.052724	FALSE
GUIDES_sg08253	ZKSCAN7	38.821	80.24	38.821	80.24	1.0287	857.76	220.41	2.7899	0.99735	0.0026484	0.0052967	0.053101	TRUE
GUIDES_sg04996	PINK1	79.028	146.05	79.028	146.05	0.87777	2246.2	577.88	2.7882	0.99735	0.0026515	0.0053029	0.053113	TRUE
GUIDES_sg06572	SSBP4	70.016	131.63	70.016	131.63	0.90118	1898.1	489.99	2.7834	0.99731	0.0026915	0.0053831	0.053816	TRUE
GUIDES_sg06598	ST18	154.59	260.55	154.59	260.55	0.74935	5614.1	1449.5	2.7832	0.99731	0.0026913	0.0053826	0.053816	TRUE
GUIDES_sg00591	BRF1	79.028	13.524	79.028	13.524	-2.4621	2145.4	577.88	2.7807	0.0027118	0.99729	0.0054236	0.054171	FALSE
GUIDES_sg02393	GTF2H4	63.084	8.1141	63.084	8.1141	-2.8138	1510.8	425.2	2.7781	0.002734	0.99727	0.0054679	0.054512	FALSE
GUIDES_sg05987	SAFB2	63.084	8.1141	63.084	8.1141	-2.8138	1510.8	425.2	2.7781	0.002734	0.99727	0.0054679	0.054512	FALSE
GUIDES_sg01576	EED	88.04	17.13	88.04	17.13	-2.2961	2514.2	669.67	2.7778	0.0027368	0.99726	0.0054736	0.054518	FALSE
GUIDES_sg04540	NPAS4	48.526	96.468	48.526	96.468	0.97674	1149.2	297.9	2.7776	0.99726	0.0027446	0.0054891	0.054546	TRUE
GUIDES_sg07442	TRIM32	61.698	118.11	61.698	118.11	0.92576	1590.9	412.55	2.7772	0.99726	0.002745	0.00549	0.054546	TRUE
GUIDES_sg03555	LMO4	58.925	113.6	58.925	113.6	0.93536	1494.6	387.57	2.7771	0.99725	0.0027458	0.0054917	0.054546	TRUE
GUIDES_sg01684	ENO1	68.63	9.9173	68.63	9.9173	-2.6731	1723.6	476.83	2.776	0.0027519	0.99725	0.0055038	0.054616	FALSE
GUIDES_sg10139	ZRSR2	76.949	142.45	76.949	142.45	0.87993	2145.1	557.24	2.7747	0.99724	0.0027642	0.0055285	0.05481	TRUE
GUIDES_sg00068	AFF3	136.57	233.51	136.57	233.51	0.7695	4698.7	1222.2	2.7728	0.99722	0.0027786	0.0055573	0.055045	TRUE
GUIDES_sg07773	YBX1	80.415	147.86	80.415	147.86	0.87057	2274.3	591.76	2.7724	0.99722	0.0027832	0.0055663	0.055083	TRUE
GUIDES_sg05727	RFC1	123.4	33.358	123.4	33.358	-1.8562	4053.3	1063.3	2.77	0.0028028	0.9972	0.0056056	0.055421	FALSE
GUIDES_sg00006	ABL1	54.072	105.48	54.072	105.48	0.95124	1321.6	344.92	2.7682	0.99718	0.0028233	0.0056466	0.055775	TRUE
GUIDES_sg06484	SP140L	59.618	114.5	59.618	114.5	0.93007	1506	393.78	2.7657	0.99716	0.0028441	0.0056882	0.056113	TRUE
GUIDES_sg06088	SF3A3	142.81	43.275	142.81	43.275	-1.6995	4953.1	1299.7	2.7651	0.0028456	0.99715	0.0056912	0.056113	FALSE
GUIDES_sg02176	GAS7	44.367	89.255	44.367	89.255	0.99238	1007.5	263.92	2.7631	0.99713	0.0028714	0.0057429	0.056469	TRUE
GUIDES_sg03192	JAZF1	153.9	258.75	153.9	258.75	0.74581	5497.1	1440.6	2.7626	0.99713	0.0028674	0.0057347	0.056469	TRUE
GUIDES_sg02646	HLTF	159.44	266.86	159.44	266.86	0.73944	5769.7	1512.5	2.7621	0.99713	0.0028716	0.0057431	0.056469	TRUE
GUIDES_sg03881	MESP2	75.562	12.622	75.562	12.622	-2.4907	1980.7	543.6	2.7614	0.0028778	0.99712	0.0057556	0.05654	FALSE
GUIDES_sg00344	ATF6B	27.729	60.405	27.729	60.405	1.0958	533.86	140.28	2.7589	0.99707	0.0029282	0.0058564	0.05732	TRUE
GUIDES_sg09097	ZNF473	51.992	101.88	51.992	101.88	0.95707	1244.3	327.07	2.7584	0.99709	0.0029106	0.0058211	0.057131	TRUE
GUIDES_sg10228	ZXDC	81.801	149.66	81.801	149.66	0.86358	2302.4	605.72	2.7572	0.99708	0.002916	0.0058319	0.057185	TRUE
GUIDES_sg00720	CBLL1	72.789	11.72	72.789	11.72	-2.5363	1864.7	516.6	2.7558	0.0029273	0.99707	0.0058547	0.05732	FALSE
GUIDES_sg01146	CTNNB1	63.084	119.91	63.084	119.91	0.91588	1614.5	425.2	2.7558	0.99707	0.002931	0.0058621	0.057323	TRUE
GUIDES_sg08004	ZC3H18	58.925	7.2126	58.925	7.2126	-2.8672	1337.1	387.57	2.7551	0.0029338	0.99707	0.0058675	0.057324	FALSE
NonTargeting_Human_0212	NonTargeting_Human_0212	47.14	93.763	47.14	93.763	0.9771	1086.9	286.45	2.7547	0.99706	0.0029448	0.0058896	0.057441	TRUE
GUIDES_sg03129	IRX2	57.538	110.89	57.538	110.89	0.93467	1423.4	375.25	2.7543	0.99705	0.0029451	0.0058902	0.057441	TRUE
GUIDES_sg07403	TRIM22	75.562	139.74	75.562	139.74	0.87836	2059.6	543.6	2.7528	0.99704	0.0029566	0.0059132	0.057613	TRUE
NonTargeting_Human_0254	NonTargeting_Human_0254	99.132	22.539	99.132	22.539	-2.0888	2933.2	787.64	2.7511	0.0029696	0.99703	0.0059393	0.057815	FALSE
GUIDES_sg05562	RAD51	61.698	8.1141	61.698	8.1141	-2.7822	1435.6	412.55	2.75	0.0029797	0.99702	0.0059594	0.057911	FALSE
GUIDES_sg06794	TAF7	92.893	19.835	92.893	19.835	-2.172	2668.8	720.62	2.75	0.00298	0.99702	0.0059599	0.057911	FALSE
GUIDES_sg01588	EGR2	51.992	5.4094	51.992	5.4094	-3.0475	1085	327.07	2.7493	0.002986	0.99701	0.0059721	0.057977	FALSE
GUIDES_sg05868	RNF219	38.128	78.437	38.128	78.437	1.0216	812.4	215.12	2.7483	0.99699	0.0030097	0.0060195	0.058331	TRUE
GUIDES_sg07173	TICAM1	38.128	78.437	38.128	78.437	1.0216	812.4	215.12	2.7483	0.99699	0.0030097	0.0060195	0.058331	TRUE
GUIDES_sg00865	CERS3	61.004	116.3	61.004	116.3	0.91979	1528.9	406.27	2.7435	0.99696	0.0030431	0.0060863	0.058873	TRUE
GUIDES_sg06652	SUB1	83.881	16.228	83.881	16.228	-2.3007	2288.4	626.84	2.7432	0.0030424	0.99696	0.0060848	0.058873	FALSE
GUIDES_sg05845	RNF114	55.458	107.29	55.458	107.29	0.9396	1343.1	356.97	2.7432	0.99695	0.0030476	0.0060952	0.058894	TRUE
GUIDES_sg09334	ZNF566	164.3	273.18	164.3	273.18	0.73005	5927.4	1576.3	2.7424	0.99695	0.0030498	0.0060995	0.058894	TRUE
NonTargeting_Human_0280	NonTargeting_Human_0280	170.53	282.19	170.53	282.19	0.72328	6233.6	1659.4	2.741	0.99694	0.0030624	0.0061249	0.059086	TRUE
GUIDES_sg02377	GTF2H1	58.231	7.2126	58.231	7.2126	-2.8505	1301.5	381.4	2.7406	0.0030666	0.99693	0.0061332	0.059113	FALSE
GUIDES_sg01187	CXXC1	126.86	36.063	126.86	36.063	-1.7865	4122.2	1104.5	2.7392	0.0030796	0.99692	0.0061592	0.059311	FALSE
GUIDES_sg00975	CMKLR1	67.243	126.22	67.243	126.22	0.89856	1739.1	463.77	2.7386	0.99691	0.0030879	0.0061757	0.059362	TRUE
GUIDES_sg07156	THRAP3	96.359	21.638	96.359	21.638	-2.1046	2791.6	757.65	2.7385	0.0030862	0.99691	0.0061723	0.059362	FALSE
GUIDES_sg07498	TRRAP	69.323	10.819	69.323	10.819	-2.5729	1711.4	483.39	2.738	0.0030906	0.99691	0.0061811	0.059362	FALSE
GUIDES_sg05510	PTEN	64.47	121.71	64.47	121.71	0.90636	1638.3	437.95	2.7353	0.99688	0.0031198	0.0062397	0.059871	TRUE
GUIDES_sg09595	ZNF664	70.71	131.63	70.71	131.63	0.88716	1855.6	496.6	2.7337	0.99687	0.0031336	0.0062672	0.060028	TRUE
GUIDES_sg05199	POLR3A	81.108	15.327	81.108	15.327	-2.3303	2163.6	598.73	2.7335	0.0031329	0.99687	0.0062659	0.060028	FALSE
GUIDES_sg08150	ZFP92	61.698	117.2	61.698	117.2	0.9148	1540.5	412.55	2.7328	0.99686	0.0031438	0.0062877	0.06017	TRUE
GUIDES_sg03314	KIF15	45.753	91.059	45.753	91.059	0.97749	1026.3	275.12	2.7314	0.99684	0.0031623	0.0063246	0.060348	TRUE
GUIDES_sg02572	HIF1A	58.925	112.7	58.925	112.7	0.92396	1445.7	387.57	2.7313	0.99684	0.0031583	0.0063165	0.060348	TRUE
GUIDES_sg08808	ZNF33B	107.45	188.43	107.45	188.43	0.80461	3278.7	879.52	2.7305	0.99684	0.0031626	0.0063251	0.060348	TRUE
GUIDES_sg06044	SCOC	74.176	137.04	74.176	137.04	0.87673	1975.9	530.05	2.7305	0.99684	0.0031644	0.0063288	0.060348	TRUE
GUIDES_sg05399	PREX1	65.164	122.61	65.164	122.61	0.90172	1650.2	444.37	2.7253	0.99678	0.0032152	0.0064303	0.061145	TRUE
GUIDES_sg07866	ZBTB22	65.164	122.61	65.164	122.61	0.90172	1650.2	444.37	2.7253	0.99678	0.0032152	0.0064303	0.061145	TRUE
GUIDES_sg01161	CUL3	38.128	2.7047	38.128	2.7047	-3.4008	627.39	215.12	2.7253	0.0032123	0.99679	0.0064245	0.061145	FALSE
GUIDES_sg06626	STAT5B	23.57	0	23.57	0	-4.6188	277.77	112.9	2.7245	0.0032199	0.99678	0.0064398	0.061145	FALSE
GUIDES_sg06677	SUPT6H	47.14	4.5078	47.14	4.5078	-3.1277	908.74	286.45	2.7245	0.0032204	0.99678	0.0064408	0.061145	FALSE
GUIDES_sg07336	TRADD	151.82	254.24	151.82	254.24	0.74006	5245.4	1413.8	2.724	0.99678	0.0032249	0.0064499	0.061177	TRUE
GUIDES_sg09306	ZNF557	43.674	87.452	43.674	87.452	0.98548	958.29	258.36	2.7236	0.99676	0.0032391	0.0064781	0.061374	TRUE
GUIDES_sg00995	CNOT8	163.6	271.37	163.6	271.37	0.72659	5807.2	1567.1	2.7224	0.99676	0.003241	0.006482	0.061374	TRUE
GUIDES_sg05312	PPP3CA	74.869	137.94	74.869	137.94	0.87288	1989	536.82	2.7222	0.99676	0.0032445	0.006489	0.061386	TRUE
GUIDES_sg08907	ZNF396	51.299	100.07	51.299	100.07	0.95056	1189.5	321.18	2.7216	0.99674	0.0032551	0.0065102	0.061527	TRUE
GUIDES_sg01223	DAP	78.335	143.35	78.335	143.35	0.86354	2113.4	570.98	2.7208	0.99674	0.0032577	0.0065154	0.061527	TRUE
GUIDES_sg03209	JUNB	68.63	128.02	68.63	128.02	0.88985	1763.8	476.83	2.7199	0.99673	0.0032677	0.0065353	0.061607	TRUE
GUIDES_sg04527	NOTO	68.63	128.02	68.63	128.02	0.88985	1763.8	476.83	2.7199	0.99673	0.0032677	0.0065353	0.061607	TRUE
GUIDES_sg06237	SLC30A9	75.562	13.524	75.562	13.524	-2.3982	1924.4	543.6	2.7161	0.0033032	0.9967	0.0066065	0.062168	FALSE
GUIDES_sg09065	ZNF460	75.562	13.524	75.562	13.524	-2.3982	1924.4	543.6	2.7161	0.0033032	0.9967	0.0066065	0.062168	FALSE
GUIDES_sg09469	ZNF608	97.052	22.539	97.052	22.539	-2.0585	2776.1	765.11	2.7156	0.0033074	0.99669	0.0066149	0.062192	FALSE
GUIDES_sg01281	DEPDC1B	65.857	123.52	65.857	123.52	0.89717	1662.2	450.81	2.7156	0.99669	0.0033111	0.0066221	0.062206	TRUE
GUIDES_sg04035	MSH3	63.084	119.01	63.084	119.01	0.90508	1563.7	425.2	2.712	0.99665	0.0033473	0.0066945	0.062771	TRUE
GUIDES_sg00717	CBLL1	77.642	14.425	77.642	14.425	-2.35	1998.2	564.1	2.7114	0.0033499	0.99665	0.0066998	0.062771	FALSE
GUIDES_sg07042	TFAP2D	77.642	14.425	77.642	14.425	-2.35	1998.2	564.1	2.7114	0.0033499	0.99665	0.0066998	0.062771	FALSE
GUIDES_sg06220	SLC22A4	60.311	114.5	60.311	114.5	0.91366	1468.2	400.01	2.7094	0.99663	0.0033748	0.0067495	0.063182	TRUE
GUIDES_sg06335	SMUG1	51.992	100.98	51.992	100.98	0.94437	1199.7	327.07	2.7085	0.99661	0.0033862	0.0067725	0.063297	TRUE
GUIDES_sg09252	ZNF536	57.538	109.99	57.538	109.99	0.923	1375.7	375.25	2.7078	0.99661	0.0033918	0.0067836	0.063297	TRUE
GUIDES_sg05571	RAPGEF3	44.367	88.354	44.367	88.354	0.97789	967.43	263.92	2.7076	0.9966	0.0033988	0.0067977	0.063297	TRUE
GUIDES_sg07603	UBR4	54.765	105.48	54.765	105.48	0.93319	1286.2	350.93	2.7074	0.9966	0.0033964	0.0067928	0.063297	TRUE
GUIDES_sg07235	TLX2	94.279	167.69	94.279	167.69	0.82415	2694.7	735.37	2.7072	0.99661	0.0033937	0.0067875	0.063297	TRUE
GUIDES_sg09321	ZNF562	65.164	9.9173	65.164	9.9173	-2.5994	1526.1	444.37	2.7072	0.003393	0.99661	0.0067861	0.063297	FALSE
GUIDES_sg07670	VEGFA	76.255	139.74	76.255	139.74	0.86536	2015.4	550.41	2.7061	0.99659	0.0034057	0.0068113	0.063297	TRUE
GUIDES_sg08324	ZNF107	66.55	124.42	66.55	124.42	0.8927	1674.3	457.27	2.7061	0.99659	0.0034075	0.0068149	0.063297	TRUE
GUIDES_sg03915	MINK1	119.93	206.46	119.93	206.46	0.77867	3743.8	1022.5	2.706	0.9966	0.0034049	0.0068098	0.063297	TRUE
GUIDES_sg07283	TONSL	81.801	16.228	81.801	16.228	-2.2649	2149.9	605.72	2.7051	0.0034144	0.99659	0.0068289	0.063372	FALSE
GUIDES_sg04943	PHF19	113.69	30.653	113.69	30.653	-1.8573	3447.5	950.27	2.7045	0.0034208	0.99658	0.0068416	0.063435	FALSE
GUIDES_sg02155	GABPA	96.359	22.539	96.359	22.539	-2.0482	2724.7	757.65	2.7036	0.0034293	0.99657	0.0068586	0.063538	FALSE
GUIDES_sg09701	ZNF7	47.14	92.862	47.14	92.862	0.96331	1045.2	286.45	2.7015	0.99654	0.0034609	0.0069219	0.064014	TRUE
GUIDES_sg05174	POLR2A	22.877	0	22.877	0	-4.5775	261.67	108.5	2.7013	0.0034537	0.99655	0.0069073	0.063934	FALSE
GUIDES_sg06857	TBX15	83.881	151.46	83.881	151.46	0.84495	2283.7	626.84	2.6993	0.99652	0.0034752	0.0069505	0.064223	TRUE
NonTargeting_Human_0214	NonTargeting_Human_0214	177.47	290.31	177.47	290.31	0.70687	6366.2	1753.1	2.695	0.99648	0.0035196	0.0070392	0.064934	TRUE
GUIDES_sg01857	FARSB	72.096	12.622	72.096	12.622	-2.4239	1768.6	509.91	2.695	0.0035198	0.99648	0.0070396	0.064934	FALSE
NonTargeting_Human_0448	NonTargeting_Human_0448	117.16	201.95	117.16	201.95	0.78044	3595.1	990.23	2.6947	0.99648	0.0035232	0.0070465	0.064942	TRUE
GUIDES_sg03075	IQGAP1	147.66	247.03	147.66	247.03	0.73852	4937.4	1360.8	2.6938	0.99647	0.0035322	0.0070645	0.065053	TRUE
GUIDES_sg01921	FLYWCH1	45.06	89.255	45.06	89.255	0.9705	976.62	269.5	2.6921	0.99644	0.0035606	0.0071213	0.065415	TRUE
GUIDES_sg05168	POLR1B	58.925	8.1141	58.925	8.1141	-2.717	1290.9	387.57	2.692	0.0035508	0.99645	0.0071016	0.065338	FALSE
GUIDES_sg09483	ZNF611	74.176	136.14	74.176	136.14	0.86728	1919.6	530.05	2.6913	0.99644	0.0035611	0.0071221	0.065415	TRUE
GUIDES_sg05882	RNF4	162.91	56.799	162.91	56.799	-1.5038	5629.7	1558	2.69	0.0035728	0.99643	0.0071455	0.065574	FALSE
GUIDES_sg08464	ZNF189	61.698	116.3	61.698	116.3	0.90375	1490.8	412.55	2.6884	0.99641	0.0035941	0.0071882	0.065797	TRUE
GUIDES_sg08515	ZNF214	69.323	11.72	69.323	11.72	-2.4669	1659	483.39	2.6882	0.0035922	0.99641	0.0071843	0.065797	FALSE
GUIDES_sg09369	ZNF574	69.323	11.72	69.323	11.72	-2.4669	1659	483.39	2.6882	0.0035922	0.99641	0.0071843	0.065797	FALSE
GUIDES_sg00205	AR	67.937	126.22	67.937	126.22	0.88398	1698.5	470.28	2.6876	0.9964	0.0036016	0.0072033	0.065879	TRUE
GUIDES_sg06863	TBX18	85.267	153.27	85.267	153.27	0.83854	2312	641.03	2.6858	0.99638	0.0036197	0.0072393	0.066152	TRUE
GUIDES_sg03717	MATR3	76.255	14.425	76.255	14.425	-2.3244	1911.5	550.41	2.685	0.0036268	0.99637	0.0072536	0.06617	FALSE
GUIDES_sg06365	SNAPC5	76.255	14.425	76.255	14.425	-2.3244	1911.5	550.41	2.685	0.0036268	0.99637	0.0072536	0.06617	FALSE
GUIDES_sg04437	NKX2-4	50.606	98.271	50.606	98.271	0.94384	1136	315.31	2.6843	0.99636	0.0036422	0.0072843	0.066346	TRUE
GUIDES_sg00159	ANKZF1	56.152	107.29	56.152	107.29	0.92199	1307.4	363.03	2.6838	0.99635	0.0036457	0.0072915	0.066346	TRUE
GUIDES_sg02521	HES2	56.152	107.29	56.152	107.29	0.92199	1307.4	363.03	2.6838	0.99635	0.0036457	0.0072915	0.066346	TRUE
GUIDES_sg06148	SIN3A	78.335	15.327	78.335	15.327	-2.2807	1985	570.98	2.6816	0.0036635	0.99634	0.007327	0.066613	FALSE
GUIDES_sg01682	ENO1	55.458	7.2126	55.458	7.2126	-2.7813	1163.8	356.97	2.6809	0.0036715	0.99633	0.0073429	0.066685	FALSE
GUIDES_sg04378	NFKBIL1	181.63	67.618	181.63	67.618	-1.4122	6499	1810	2.6807	0.0036737	0.99633	0.0073473	0.066685	FALSE
GUIDES_sg01945	FOXA1	162.91	268.67	162.91	268.67	0.71829	5592.4	1558	2.6794	0.99631	0.0036882	0.0073763	0.066828	TRUE
GUIDES_sg06369	SNRPC	80.415	16.228	80.415	16.228	-2.2405	2060	591.76	2.6791	0.0036906	0.99631	0.0073812	0.066828	FALSE
GUIDES_sg04846	PBX4	63.777	9.9173	63.777	9.9173	-2.5689	1450.4	431.56	2.6787	0.0036957	0.9963	0.0073915	0.066828	FALSE
GUIDES_sg06236	SLC30A9	63.777	9.9173	63.777	9.9173	-2.5689	1450.4	431.56	2.6787	0.0036957	0.9963	0.0073915	0.066828	FALSE
GUIDES_sg07699	VSX1	97.746	172.2	97.746	172.2	0.81065	2771.7	772.6	2.6786	0.9963	0.0036971	0.0073942	0.066828	TRUE
GUIDES_sg03908	MIER3	45.753	90.157	45.753	90.157	0.96329	985.85	275.12	2.6771	0.99628	0.0037244	0.0074487	0.067073	TRUE
GUIDES_sg09013	ZNF439	82.494	148.76	82.494	148.76	0.84289	2195.5	612.74	2.677	0.99628	0.0037162	0.0074323	0.067073	TRUE
GUIDES_sg05183	POLR2E	61.004	9.0157	61.004	9.0157	-2.6301	1351.4	406.27	2.6767	0.0037179	0.99628	0.0074359	0.067073	FALSE
GUIDES_sg04821	PAXBP1	73.482	13.524	73.482	13.524	-2.3585	1797.5	523.32	2.6758	0.003727	0.99627	0.0074541	0.067073	FALSE
GUIDES_sg08467	ZNF19	79.028	143.35	79.028	143.35	0.85098	2068.6	577.88	2.6757	0.99627	0.0037307	0.0074615	0.067073	TRUE
GUIDES_sg02348	GSX1	40.901	82.043	40.901	82.043	0.98688	846.34	236.47	2.6754	0.99625	0.0037461	0.0074922	0.067148	TRUE
GUIDES_sg01655	ELK4	75.562	137.94	75.562	137.94	0.85976	1945.5	543.6	2.6754	0.99627	0.0037341	0.0074681	0.067073	TRUE
GUIDES_sg01412	DNMT3B	45.06	4.5078	45.06	4.5078	-3.064	822.24	269.5	2.6751	0.0037357	0.99626	0.0074713	0.067073	FALSE
GUIDES_sg05858	RNF14	45.06	4.5078	45.06	4.5078	-3.064	822.24	269.5	2.6751	0.0037357	0.99626	0.0074713	0.067073	FALSE
GUIDES_sg00201	APTX	59.618	112.7	59.618	112.7	0.90737	1408.7	393.78	2.6748	0.99626	0.0037437	0.0074873	0.067148	TRUE
GUIDES_sg01193	CXXC5	56.845	108.19	56.845	108.19	0.91656	1318.1	369.13	2.6724	0.99623	0.0037717	0.0075435	0.067495	TRUE
NonTargeting_Human_0065	NonTargeting_Human_0065	56.845	108.19	56.845	108.19	0.91656	1318.1	369.13	2.6724	0.99623	0.0037717	0.0075435	0.067495	TRUE
GUIDES_sg07734	WNT5A	54.072	103.68	54.072	103.68	0.9266	1230.5	344.92	2.6711	0.99621	0.0037867	0.0075733	0.067706	TRUE
GUIDES_sg05429	PRKCZ	63.084	118.11	63.084	118.11	0.89421	1513.7	425.2	2.6683	0.99618	0.0038159	0.0076317	0.068142	TRUE
GUIDES_sg04248	NDC80	70.71	12.622	70.71	12.622	-2.3962	1687.1	496.6	2.6675	0.0038206	0.99618	0.0076411	0.068142	FALSE
GUIDES_sg05394	PREB	70.71	12.622	70.71	12.622	-2.3962	1687.1	496.6	2.6675	0.0038206	0.99618	0.0076411	0.068142	FALSE
GUIDES_sg05108	PNKP	92.2	21.638	92.2	21.638	-2.0416	2489.5	713.28	2.6655	0.0038434	0.99616	0.0076867	0.068492	FALSE
GUIDES_sg05198	POLR3A	90.12	20.736	90.12	20.736	-2.0677	2407.1	691.38	2.6643	0.0038569	0.99614	0.0077138	0.068602	FALSE
GUIDES_sg08001	ZC3H18	63.084	9.9173	63.084	9.9173	-2.5534	1413.4	425.2	2.6642	0.0038585	0.99614	0.007717	0.068602	FALSE
GUIDES_sg04163	MYOD1	160.83	265.06	160.83	265.06	0.71728	5432.1	1530.7	2.6642	0.99614	0.0038591	0.0077182	0.068602	TRUE
GUIDES_sg04384	NFRKB	88.04	19.835	88.04	19.835	-2.0955	2326	669.67	2.6636	0.0038656	0.99613	0.0077311	0.068659	FALSE
GUIDES_sg03166	ITGB2	46.446	91.059	46.446	91.059	0.95625	995.12	280.77	2.6624	0.99611	0.0038898	0.0077797	0.068976	TRUE
GUIDES_sg04929	PHB	57.538	8.1141	57.538	8.1141	-2.6832	1221.4	375.25	2.6621	0.0038827	0.99612	0.0077653	0.068906	FALSE
GUIDES_sg04735	OTOP3	88.04	156.87	88.04	156.87	0.82623	2369	669.67	2.6599	0.99609	0.0039095	0.0078191	0.069268	TRUE
GUIDES_sg09377	ZNF576	49.219	95.566	49.219	95.566	0.94328	1074	303.68	2.6596	0.99608	0.0039211	0.0078421	0.06932	TRUE
GUIDES_sg07331	TP73	54.765	104.58	54.765	104.58	0.92093	1240.9	350.93	2.6593	0.99608	0.0039222	0.0078443	0.06932	TRUE
GUIDES_sg04804	PAX6	110.92	30.653	110.92	30.653	-1.822	3221.1	918.64	2.6588	0.0039205	0.99608	0.0078411	0.06932	FALSE
GUIDES_sg08287	ZMYM2	63.777	119.01	63.777	119.01	0.88956	1525.2	431.56	2.6586	0.99607	0.0039275	0.007855	0.069358	TRUE
GUIDES_sg04322	NFE2	119.24	203.75	119.24	203.75	0.76803	3571.7	1014.4	2.6537	0.99602	0.0039815	0.0079631	0.070254	TRUE
GUIDES_sg10037	ZNF839	21.49	0.90157	21.49	0.90157	-3.564	211.95	99.828	2.653	0.0039885	0.99601	0.007977	0.07032	FALSE
GUIDES_sg04780	PAWR	70.71	129.83	70.71	129.83	0.86741	1747.4	496.6	2.6528	0.99601	0.0039944	0.0079888	0.070366	TRUE
GUIDES_sg06554	SRF	106.76	28.85	106.76	28.85	-1.852	3034.8	871.76	2.651	0.0040128	0.99599	0.0080257	0.070633	FALSE
GUIDES_sg04721	OPRD1	83.188	18.031	83.188	18.031	-2.1452	2122.7	619.78	2.6506	0.0040176	0.99598	0.0080352	0.070633	FALSE
GUIDES_sg02830	HOXB2	58.231	109.99	58.231	109.99	0.90602	1339.6	381.4	2.6504	0.99597	0.004026	0.008052	0.070633	TRUE
GUIDES_sg08422	ZNF165	85.267	152.37	85.267	152.37	0.83008	2251.1	641.03	2.6501	0.99598	0.0040243	0.0080487	0.070633	TRUE
GUIDES_sg04114	MYBBP1A	54.072	7.2126	54.072	7.2126	-2.7454	1097.9	344.92	2.65	0.0040247	0.99598	0.0080493	0.070633	FALSE
GUIDES_sg01619	EIF3CL	62.391	9.9173	62.391	9.9173	-2.5377	1376.7	418.86	2.6496	0.0040295	0.99597	0.008059	0.070636	FALSE
GUIDES_sg10069	ZNF850	72.096	13.524	72.096	13.524	-2.3314	1715.4	509.91	2.6484	0.0040435	0.99596	0.0080869	0.070823	FALSE
GUIDES_sg05990	SALL1	49.913	96.468	49.913	96.468	0.9369	1083.7	309.48	2.6464	0.99592	0.0040772	0.0081544	0.071356	TRUE
GUIDES_sg01606	EIF2AK2	37.434	75.732	37.434	75.732	0.99742	733.34	209.87	2.6436	0.99588	0.004122	0.0082439	0.072022	TRUE
NonTargeting_Human_0500	NonTargeting_Human_0500	102.6	178.51	102.6	178.51	0.79307	2881.4	825.58	2.642	0.99588	0.0041215	0.008243	0.072022	TRUE
GUIDES_sg03184	JAK2	76.255	15.327	76.255	15.327	-2.2424	1856.2	550.41	2.6415	0.0041276	0.99587	0.0082551	0.072061	FALSE
GUIDES_sg09709	ZNF700	58.925	110.89	58.925	110.89	0.9009	1350.4	387.57	2.6397	0.99585	0.0041542	0.0083083	0.072408	TRUE
GUIDES_sg00341	ATF6B	69.323	12.622	69.323	12.622	-2.3681	1607.5	483.39	2.6396	0.0041506	0.99585	0.0083013	0.072405	FALSE
GUIDES_sg00219	ARHGEF2	82.494	18.031	82.494	18.031	-2.1333	2077.7	612.74	2.6375	0.0041762	0.99582	0.0083523	0.072732	FALSE
GUIDES_sg08006	ZC3H3	195.49	77.535	195.49	77.535	-1.3231	6956.8	2003.4	2.6359	0.0041961	0.9958	0.0083923	0.073021	FALSE
GUIDES_sg04645	NRF1	167.07	61.307	167.07	61.307	-1.4316	5592.8	1613.1	2.6346	0.0042119	0.99579	0.0084238	0.073081	FALSE
GUIDES_sg03216	JUND	53.379	101.88	53.379	101.88	0.91981	1176.1	338.94	2.6343	0.99578	0.0042234	0.0084469	0.073081	TRUE
GUIDES_sg07841	ZBTB16	53.379	101.88	53.379	101.88	0.91981	1176.1	338.94	2.6343	0.99578	0.0042234	0.0084469	0.073081	TRUE
GUIDES_sg02359	GTF2A2	53.379	7.2126	53.379	7.2126	-2.7271	1065.7	338.94	2.6343	0.0042158	0.99578	0.0084317	0.073081	FALSE
GUIDES_sg07280	TONSL	53.379	7.2126	53.379	7.2126	-2.7271	1065.7	338.94	2.6343	0.0042158	0.99578	0.0084317	0.073081	FALSE
NonTargeting_Human_0064	NonTargeting_Human_0064	62.391	116.3	62.391	116.3	0.88789	1453.2	418.86	2.6342	0.99578	0.0042217	0.0084434	0.073081	TRUE
GUIDES_sg05799	RHOXF2B	122.7	208.26	122.7	208.26	0.75845	3660.3	1055.1	2.6341	0.99578	0.0042188	0.0084377	0.073081	TRUE
GUIDES_sg07618	UNCX	50.606	97.37	50.606	97.37	0.93068	1093.4	315.31	2.6335	0.99577	0.0042345	0.008469	0.073214	TRUE
GUIDES_sg05934	RRN3	58.925	9.0157	58.925	9.0157	-2.5809	1245.5	387.57	2.6319	0.0042452	0.99575	0.0084905	0.073256	FALSE
GUIDES_sg02118	FOXR2	66.55	11.72	66.55	11.72	-2.4088	1503.2	457.27	2.6317	0.0042481	0.99575	0.0084962	0.073256	FALSE
GUIDES_sg05181	POLR2E	56.152	8.1141	56.152	8.1141	-2.6486	1153.8	363.03	2.6315	0.0042506	0.99575	0.0085011	0.073256	FALSE
GUIDES_sg06375	SNW1	56.152	8.1141	56.152	8.1141	-2.6486	1153.8	363.03	2.6315	0.0042506	0.99575	0.0085011	0.073256	FALSE
GUIDES_sg00656	CAMK1D	65.857	121.71	65.857	121.71	0.87613	1559.9	450.81	2.6307	0.99574	0.004265	0.0085299	0.073386	TRUE
GUIDES_sg01760	ETV1	99.825	174	99.825	174	0.79552	2751.2	795.19	2.6305	0.99574	0.0042638	0.0085275	0.073386	TRUE
GUIDES_sg01989	FOXD4L3	123.4	37.866	123.4	37.866	-1.6784	3657.6	1063.3	2.629	0.0042821	0.99572	0.0085641	0.073621	FALSE
GUIDES_sg03736	MBD1	83.881	149.66	83.881	149.66	0.82779	2163.5	626.84	2.6273	0.9957	0.0043047	0.0086094	0.073952	TRUE
GUIDES_sg07474	TRIM8	56.845	107.29	56.845	107.29	0.90459	1272.2	369.13	2.6254	0.99567	0.0043335	0.008667	0.074268	TRUE
GUIDES_sg00779	CDC6	49.913	6.311	49.913	6.311	-2.7999	950.55	309.48	2.6251	0.0043316	0.99567	0.0086632	0.074268	FALSE
GUIDES_sg03438	L3MBTL1	88.04	155.97	88.04	155.97	0.81797	2307.3	669.67	2.6251	0.99567	0.0043332	0.0086663	0.074268	TRUE
GUIDES_sg02390	GTF2H3	211.44	87.452	211.44	87.452	-1.2641	7685.9	2232.5	2.6243	0.004341	0.99566	0.0086821	0.074282	FALSE
GUIDES_sg03323	KIT	80.415	144.25	80.415	144.25	0.83519	2037.5	591.76	2.6242	0.99566	0.0043447	0.0086894	0.074282	TRUE
GUIDES_sg07777	YBX2	80.415	144.25	80.415	144.25	0.83519	2037.5	591.76	2.6242	0.99566	0.0043447	0.0086894	0.074282	TRUE
GUIDES_sg07030	TFAP2A	45.753	89.255	45.753	89.255	0.94895	946.22	275.12	2.6227	0.99563	0.0043744	0.0087488	0.074671	TRUE
GUIDES_sg10032	ZNF836	76.949	138.84	76.949	138.84	0.8432	1915.4	557.24	2.6219	0.99563	0.0043742	0.0087484	0.074671	TRUE
GUIDES_sg04781	PAWR	51.299	98.271	51.299	98.271	0.92459	1103.2	321.18	2.621	0.99561	0.0043929	0.0087858	0.074776	TRUE
GUIDES_sg01177	CUX1	48.526	93.763	48.526	93.763	0.93614	1023.2	297.9	2.6209	0.9956	0.0043953	0.0087906	0.074776	TRUE
GUIDES_sg08596	ZNF248	48.526	93.763	48.526	93.763	0.93614	1023.2	297.9	2.6209	0.9956	0.0043953	0.0087906	0.074776	TRUE
GUIDES_sg07142	THAP7	61.004	9.9173	61.004	9.9173	-2.5058	1304.9	406.27	2.6199	0.004398	0.9956	0.008796	0.074776	FALSE
GUIDES_sg09190	ZNF512	61.004	9.9173	61.004	9.9173	-2.5058	1304.9	406.27	2.6199	0.004398	0.9956	0.008796	0.074776	FALSE
GUIDES_sg01950	FOXA2	60.311	112.7	60.311	112.7	0.89096	1372.1	400.01	2.6192	0.99559	0.0044121	0.0088242	0.074898	TRUE
GUIDES_sg04225	NCOA3	60.311	112.7	60.311	112.7	0.89096	1372.1	400.01	2.6192	0.99559	0.0044121	0.0088242	0.074898	TRUE
GUIDES_sg07693	VPS72	154.59	54.996	154.59	54.996	-1.4744	4959.6	1449.5	2.6178	0.0044248	0.99558	0.0088496	0.075054	FALSE
GUIDES_sg06007	SART1	72.789	14.425	72.789	14.425	-2.2581	1703.2	516.6	2.6168	0.0044385	0.99556	0.008877	0.075227	FALSE
NonTargeting_Human_0311	NonTargeting_Human_0311	63.777	118.11	63.777	118.11	0.87868	1475.8	431.56	2.6152	0.99554	0.0044635	0.008927	0.075591	TRUE
GUIDES_sg07276	TOE1	79.028	17.13	79.028	17.13	-2.1421	1915.7	577.88	2.6113	0.0045103	0.99549	0.0090206	0.076323	FALSE
GUIDES_sg08619	ZNF256	54.765	103.68	54.765	103.68	0.90855	1196.4	350.93	2.6112	0.99548	0.0045197	0.0090393	0.076422	TRUE
GUIDES_sg06462	SOX8	51.992	99.173	51.992	99.173	0.91863	1113	327.07	2.6088	0.99545	0.0045522	0.0091045	0.076899	TRUE
GUIDES_sg09967	ZNF804A	46.446	90.157	46.446	90.157	0.94205	955.3	280.77	2.6086	0.99544	0.0045581	0.0091162	0.076899	TRUE
GUIDES_sg08893	ZNF385D	94.279	164.99	94.279	164.99	0.80084	2499.8	735.37	2.6074	0.99544	0.0045622	0.0091245	0.076899	TRUE
GUIDES_sg06786	TAF6	100.52	27.047	100.52	27.047	-1.8558	2699	802.75	2.6074	0.0045617	0.99544	0.0091235	0.076899	FALSE
GUIDES_sg04756	PA2G4	92.893	23.441	92.893	23.441	-1.9417	2411.8	720.62	2.6068	0.0045694	0.99543	0.0091388	0.076959	FALSE
GUIDES_sg08050	ZEB1	67.937	124.42	67.937	124.42	0.86339	1595	470.28	2.6044	0.99539	0.0046052	0.0092104	0.0775	TRUE
GUIDES_sg04793	PAX3	171.92	278.59	171.92	278.59	0.69317	5688.6	1678	2.6039	0.99539	0.0046087	0.0092174	0.0775	TRUE
GUIDES_sg03540	LIN28A	133.79	44.177	133.79	44.177	-1.5771	4015.6	1188.3	2.6036	0.0046129	0.99539	0.0092257	0.077509	FALSE
GUIDES_sg03489	LEF1	51.992	7.2126	51.992	7.2126	-2.6899	1002.6	327.07	2.6023	0.0046305	0.99537	0.0092609	0.077744	FALSE
GUIDES_sg06372	SNW1	57.538	9.0157	57.538	9.0157	-2.5471	1177.2	375.25	2.6012	0.0046443	0.99536	0.0092885	0.077915	FALSE
GUIDES_sg03550	LIN54	54.765	8.1141	54.765	8.1141	-2.6132	1088.2	350.93	2.6002	0.004659	0.99534	0.009318	0.07804	FALSE
GUIDES_sg07481	TRIT1	54.765	8.1141	54.765	8.1141	-2.6132	1088.2	350.93	2.6002	0.004659	0.99534	0.009318	0.07804	FALSE
GUIDES_sg05114	POGK	55.458	104.58	55.458	104.58	0.9031	1206.6	356.97	2.6	0.99533	0.0046689	0.0093377	0.078144	TRUE
GUIDES_sg07641	USP39	76.255	16.228	76.255	16.228	-2.1649	1801.6	550.41	2.5986	0.0046809	0.99532	0.0093618	0.078285	FALSE
GUIDES_sg03564	LMX1B	75.562	136.14	75.562	136.14	0.84091	1834.7	543.6	2.5981	0.99531	0.0046902	0.0093803	0.078379	TRUE
GUIDES_sg00264	ARID5B	52.686	100.07	52.686	100.07	0.91281	1122.8	332.99	2.5969	0.99529	0.0047125	0.0094249	0.078629	TRUE
GUIDES_sg02233	GEN1	52.686	100.07	52.686	100.07	0.91281	1122.8	332.99	2.5969	0.99529	0.0047125	0.0094249	0.078629	TRUE
GUIDES_sg02353	GTF2A1	105.37	29.752	105.37	29.752	-1.7904	2859.1	856.29	2.5955	0.0047227	0.99528	0.0094455	0.078678	FALSE
GUIDES_sg06833	TBP	105.37	29.752	105.37	29.752	-1.7904	2859.1	856.29	2.5955	0.0047227	0.99528	0.0094455	0.078678	FALSE
GUIDES_sg02639	HLA-DRB5	58.925	109.99	58.925	109.99	0.88923	1303.9	387.57	2.594	0.99525	0.0047506	0.0095011	0.07908	TRUE
GUIDES_sg01483	DVL2	69.323	13.524	69.323	13.524	-2.2756	1556.8	483.39	2.592	0.0047714	0.99523	0.0095428	0.079248	FALSE
GUIDES_sg02672	HMGA2	48.526	6.311	48.526	6.311	-2.7601	891.06	297.9	2.5919	0.0047717	0.99523	0.0095434	0.079248	FALSE
GUIDES_sg07552	TUT1	48.526	6.311	48.526	6.311	-2.7601	891.06	297.9	2.5919	0.0047717	0.99523	0.0095434	0.079248	FALSE
GUIDES_sg03590	LRRFIP2	76.255	137.04	76.255	137.04	0.83736	1847.3	550.41	2.5908	0.99521	0.0047899	0.0095798	0.079427	TRUE
GUIDES_sg02364	GTF2B	155.98	56.799	155.98	56.799	-1.4414	4918.1	1467.4	2.5907	0.0047891	0.99521	0.0095783	0.079427	FALSE
GUIDES_sg06663	SUMO1	56.152	105.48	56.152	105.48	0.89776	1216.8	363.03	2.5891	0.99518	0.0048186	0.0096373	0.079842	TRUE
GUIDES_sg06122	SHOX	80.415	143.35	80.415	143.35	0.8262	1980.4	591.76	2.5871	0.99516	0.0048412	0.0096823	0.080153	TRUE
GUIDES_sg02763	HNRNPL	51.299	7.2126	51.299	7.2126	-2.6709	971.81	321.18	2.586	0.0048553	0.99514	0.0097107	0.080326	FALSE
GUIDES_sg05787	RHEBL1	42.287	82.944	42.287	82.944	0.9555	826.51	247.35	2.5851	0.99512	0.0048847	0.0097694	0.080626	TRUE
GUIDES_sg05278	PPARD	79.722	18.031	79.722	18.031	-2.0846	1902.8	584.81	2.5839	0.0048839	0.99512	0.0097679	0.080626	FALSE
GUIDES_sg08727	ZNF302	79.722	18.031	79.722	18.031	-2.0846	1902.8	584.81	2.5839	0.0048839	0.99512	0.0097679	0.080626	FALSE
GUIDES_sg05485	PSMC5	66.55	12.622	66.55	12.622	-2.31	1454.1	457.27	2.582	0.0049121	0.99509	0.0098242	0.081016	FALSE
GUIDES_sg04938	PHF1	81.108	144.25	81.108	144.25	0.82295	1993.5	598.73	2.5805	0.99507	0.0049345	0.009869	0.081303	TRUE
GUIDES_sg01262	DDX5	61.698	10.819	61.698	10.819	-2.4073	1294.3	412.55	2.5802	0.0049371	0.99506	0.0098742	0.081303	FALSE
GUIDES_sg08844	ZNF354A	66.55	121.71	66.55	121.71	0.86124	1521.4	457.27	2.5796	0.99505	0.0049506	0.0099012	0.081338	TRUE
GUIDES_sg09731	ZNF705B	66.55	121.71	66.55	121.71	0.86124	1521.4	457.27	2.5796	0.99505	0.0049506	0.0099012	0.081338	TRUE
GUIDES_sg08311	ZNF100	93.586	163.18	93.586	163.18	0.79561	2421.9	727.99	2.5795	0.99505	0.0049485	0.0098971	0.081338	TRUE
GUIDES_sg00905	CHD3	56.845	106.39	56.845	106.39	0.89253	1227.1	369.13	2.5785	0.99503	0.004969	0.0099379	0.081453	TRUE
GUIDES_sg08989	ZNF430	107.45	183.92	107.45	183.92	0.76986	2923.8	879.52	2.5785	0.99504	0.0049625	0.009925	0.081453	TRUE
GUIDES_sg09040	ZNF444	122.01	38.768	122.01	38.768	-1.6291	3464.5	1046.9	2.5782	0.0049654	0.99503	0.0099308	0.081453	FALSE
GUIDES_sg00761	CD36	68.63	13.524	68.63	13.524	-2.2613	1518.4	476.83	2.5775	0.0049757	0.99502	0.0099515	0.081489	FALSE
GUIDES_sg07049	TFAP4	210.74	89.255	210.74	89.255	-1.2302	7379.5	2222.4	2.5773	0.0049787	0.99502	0.0099575	0.081489	FALSE
GUIDES_sg02297	GPATCH8	77.642	138.84	77.642	138.84	0.83043	1872.7	564.1	2.5768	0.99501	0.0049894	0.0099788	0.081601	TRUE
GUIDES_sg03336	KLF11	153.2	250.64	153.2	250.64	0.7065	4746.5	1431.6	2.5751	0.99499	0.0050113	0.010023	0.081898	TRUE
GUIDES_sg05105	PMS1	60.311	111.79	60.311	111.79	0.87948	1325.3	400.01	2.5741	0.99497	0.0050308	0.010062	0.08213	TRUE
GUIDES_sg01903	FHL2	54.072	101.88	54.072	101.88	0.90153	1142.7	344.92	2.574	0.99496	0.005035	0.01007	0.08213	TRUE
GUIDES_sg01977	FOXD3	35.355	71.224	35.355	71.224	0.99033	643.3	194.34	2.573	0.99493	0.0050689	0.010138	0.082429	TRUE
GUIDES_sg10103	ZNF891	85.961	151.46	85.961	151.46	0.81003	2145.3	648.16	2.5729	0.99496	0.0050445	0.010089	0.08213	TRUE
GUIDES_sg05480	PSMA6	63.777	11.72	63.777	11.72	-2.3483	1355	431.56	2.5729	0.005043	0.99496	0.010086	0.08213	FALSE
GUIDES_sg08933	ZNF410	32.582	2.7047	32.582	2.7047	-3.1802	446.32	174.13	2.5728	0.0050447	0.99496	0.010089	0.08213	FALSE
GUIDES_sg10045	ZNF841	81.108	18.933	81.108	18.933	-2.0424	1932.9	598.73	2.571	0.0050708	0.99493	0.010142	0.082429	FALSE
GUIDES_sg06741	TAF13	74.869	16.228	74.869	16.228	-2.1387	1719.4	536.82	2.5707	0.0050746	0.99493	0.010149	0.082429	FALSE
GUIDES_sg06356	SNAPC2	144.89	51.389	144.89	51.389	-1.4775	4370.7	1325.8	2.5701	0.0050832	0.99492	0.010166	0.082477	FALSE
GUIDES_sg00794	CDK9	40.901	4.5078	40.901	4.5078	-2.9274	662.22	236.47	2.5699	0.0050861	0.99491	0.010172	0.082477	FALSE
GUIDES_sg00444	BBX	78.335	139.74	78.335	139.74	0.82704	1885.5	570.98	2.5699	0.99491	0.0050891	0.010178	0.082477	TRUE
GUIDES_sg00505	BHLHE41	45.753	88.354	45.753	88.354	0.93446	907.41	275.12	2.5684	0.99488	0.005124	0.010248	0.082733	TRUE
GUIDES_sg02863	HOXC10	45.753	88.354	45.753	88.354	0.93446	907.41	275.12	2.5684	0.99488	0.005124	0.010248	0.082733	TRUE
GUIDES_sg05839	RNASEH1	169.15	273.18	169.15	273.18	0.68831	5410.8	1640.8	2.5681	0.99489	0.0051123	0.010225	0.082733	TRUE
GUIDES_sg02758	HNRNPK	53.379	8.1141	53.379	8.1141	-2.5769	1024.4	338.94	2.5681	0.0051132	0.99489	0.010226	0.082733	FALSE
GUIDES_sg04295	NEUROG3	90.813	158.68	90.813	158.68	0.79838	2302.7	698.66	2.5674	0.99488	0.0051241	0.010248	0.082733	TRUE
GUIDES_sg09140	ZNF491	74.869	134.33	74.869	134.33	0.83494	1768	536.82	2.5665	0.99486	0.0051391	0.010278	0.082897	TRUE
GUIDES_sg06668	SUPT4H1	96.359	26.146	96.359	26.146	-1.8426	2465	757.65	2.5661	0.005142	0.99486	0.010284	0.082897	FALSE
GUIDES_sg04513	NOTCH1	61.004	10.819	61.004	10.819	-2.3913	1259.3	406.27	2.5649	0.0051597	0.99484	0.010319	0.08312	FALSE
GUIDES_sg01580	EGLN1	61.004	112.7	61.004	112.7	0.87474	1336	406.27	2.5646	0.99483	0.0051714	0.010343	0.083246	TRUE
GUIDES_sg05229	POU3F1	64.47	118.11	64.47	118.11	0.86333	1438.4	437.95	2.5629	0.9948	0.005195	0.01039	0.083316	TRUE
GUIDES_sg02510	HELZ	67.937	13.524	67.937	13.524	-2.2469	1480.4	470.28	2.5629	0.00519	0.99481	0.01038	0.083316	FALSE
GUIDES_sg02160	GABPB1	147.66	53.193	147.66	53.193	-1.4558	4461.9	1360.8	2.5629	0.0051905	0.99481	0.010381	0.083316	FALSE
GUIDES_sg03595	LTF	67.937	123.52	67.937	123.52	0.85298	1544.5	470.28	2.5629	0.9948	0.0051951	0.01039	0.083316	TRUE
GUIDES_sg10080	ZNF860	86.654	21.638	86.654	21.638	-1.9531	2113.6	655.31	2.5628	0.0051918	0.99481	0.010384	0.083316	FALSE
GUIDES_sg09443	ZNF594	150.43	246.13	150.43	246.13	0.7066	4579	1396.1	2.5612	0.99478	0.0052158	0.010432	0.083575	TRUE
GUIDES_sg03867	MEN1	158.75	59.504	158.75	59.504	-1.4007	4924.9	1503.5	2.561	0.0052191	0.99478	0.010438	0.083575	FALSE
GUIDES_sg04097	MXD3	51.992	98.271	51.992	98.271	0.90559	1070.9	327.07	2.5589	0.99474	0.0052601	0.01052	0.084036	TRUE
GUIDES_sg04261	NEB	51.992	98.271	51.992	98.271	0.90559	1070.9	327.07	2.5589	0.99474	0.0052601	0.01052	0.084036	TRUE
GUIDES_sg06733	TAF11	58.231	9.9173	58.231	9.9173	-2.4398	1167.1	381.4	2.5585	0.0052565	0.99474	0.010513	0.084036	FALSE
GUIDES_sg02093	FOXP1	40.901	80.24	40.901	80.24	0.95521	773.78	236.47	2.5582	0.99472	0.0052815	0.010563	0.084076	TRUE
GUIDES_sg03479	LCOR	40.901	80.24	40.901	80.24	0.95521	773.78	236.47	2.5582	0.99472	0.0052815	0.010563	0.084076	TRUE
GUIDES_sg04934	PHB2	47.14	6.311	47.14	6.311	-2.7191	833.49	286.45	2.5579	0.0052646	0.99474	0.010529	0.084036	FALSE
GUIDES_sg03153	ISL2	72.096	15.327	72.096	15.327	-2.1626	1611.4	509.91	2.5578	0.0052674	0.99473	0.010535	0.084036	FALSE
GUIDES_sg09129	ZNF486	106.76	31.555	106.76	31.555	-1.7268	2827.7	871.76	2.5567	0.0052832	0.99472	0.010566	0.084076	FALSE
GUIDES_sg07332	TPRX1	72.096	129.83	72.096	129.83	0.83978	1666.4	509.91	2.5566	0.99471	0.0052895	0.010579	0.084076	TRUE
GUIDES_sg00055	AES	78.335	18.031	78.335	18.031	-2.0596	1818.3	570.98	2.5565	0.0052873	0.99471	0.010575	0.084076	FALSE
NonTargeting_Human_0190	NonTargeting_Human_0190	83.881	147.86	83.881	147.86	0.81042	2046.5	626.84	2.5553	0.99469	0.0053069	0.010614	0.08429	TRUE
GUIDES_sg07624	UNG	68.63	124.42	68.63	124.42	0.84895	1556.1	476.83	2.5548	0.99468	0.0053174	0.010635	0.084395	TRUE
GUIDES_sg02372	GTF2F1	55.458	9.0157	55.458	9.0157	-2.4949	1078.5	356.97	2.5539	0.0053261	0.99467	0.010652	0.08447	FALSE
GUIDES_sg03524	LHX8	55.458	103.68	55.458	103.68	0.89073	1162.7	356.97	2.5523	0.99464	0.0053598	0.01072	0.084942	TRUE
GUIDES_sg02331	GRHL3	80.415	142.45	80.415	142.45	0.81717	1924.1	591.76	2.5501	0.99461	0.0053876	0.010775	0.085302	TRUE
GUIDES_sg00839	CEBPZ	60.311	10.819	60.311	10.819	-2.3751	1224.7	400.01	2.5495	0.0053938	0.99461	0.010788	0.085302	FALSE
GUIDES_sg02478	HDAC3	85.961	21.638	85.961	21.638	-1.9416	2068.7	648.16	2.5495	0.0053944	0.99461	0.010789	0.085302	FALSE
GUIDES_sg09978	ZNF808	72.789	130.73	72.789	130.73	0.83608	1678.4	516.6	2.5491	0.9946	0.0054036	0.010807	0.085384	TRUE
GUIDES_sg08752	ZNF32	52.686	99.173	52.686	99.173	0.89988	1080.5	332.99	2.5475	0.99456	0.0054354	0.010871	0.085634	TRUE
GUIDES_sg09357	ZNF571	52.686	99.173	52.686	99.173	0.89988	1080.5	332.99	2.5475	0.99456	0.0054354	0.010871	0.085634	TRUE
GUIDES_sg05263	POU5F1B	165.68	64.011	165.68	64.011	-1.3583	5168.5	1594.6	2.5471	0.0054312	0.99457	0.010862	0.085634	FALSE
GUIDES_sg09319	ZNF561	83.881	20.736	83.881	20.736	-1.9653	1993.6	626.84	2.5471	0.0054316	0.99457	0.010863	0.085634	FALSE
GUIDES_sg09984	ZNF81	154.59	251.54	154.59	251.54	0.69875	4699.4	1449.5	2.5464	0.99456	0.0054421	0.010884	0.085678	TRUE
GUIDES_sg06391	SORBS2	33.968	68.519	33.968	68.519	0.99137	596.89	184.16	2.546	0.99452	0.0054815	0.010963	0.085738	TRUE
GUIDES_sg04510	NOP2	65.857	119.91	65.857	119.91	0.85477	1460.8	450.81	2.5457	0.99454	0.0054575	0.010915	0.085694	TRUE
GUIDES_sg03015	IKZF2	91.507	24.342	91.507	24.342	-1.868	2255.5	705.96	2.5457	0.0054535	0.99455	0.010907	0.085694	FALSE
GUIDES_sg06611	STAT2	81.801	19.835	81.801	19.835	-1.9907	1919.9	605.72	2.5451	0.0054627	0.99454	0.010925	0.085694	FALSE
GUIDES_sg08720	ZNF30	81.801	19.835	81.801	19.835	-1.9907	1919.9	605.72	2.5451	0.0054627	0.99454	0.010925	0.085694	FALSE
GUIDES_sg06602	STAG1	160.83	61.307	160.83	61.307	-1.377	4952.4	1530.7	2.545	0.0054631	0.99454	0.010926	0.085694	FALSE
GUIDES_sg03367	KLF3	124.09	207.36	124.09	207.36	0.73614	3467.2	1071.5	2.5439	0.99452	0.0054811	0.010962	0.085738	TRUE
GUIDES_sg00394	BAG1	108.14	183.92	108.14	183.92	0.76067	2871	887.31	2.5439	0.99452	0.0054823	0.010965	0.085738	TRUE
GUIDES_sg09986	ZNF813	81.108	143.35	81.108	143.35	0.81397	1937	598.73	2.5437	0.99451	0.0054868	0.010974	0.085738	TRUE
GUIDES_sg01583	EGR1	71.403	15.327	71.403	15.327	-2.1488	1572.3	503.24	2.5433	0.0054899	0.99451	0.01098	0.085738	FALSE
GUIDES_sg06752	TAF1C	71.403	15.327	71.403	15.327	-2.1488	1572.3	503.24	2.5433	0.0054899	0.99451	0.01098	0.085738	FALSE
GUIDES_sg04705	OLIG3	41.594	81.141	41.594	81.141	0.94746	782	241.9	2.5428	0.99448	0.0055198	0.01104	0.086018	TRUE
GUIDES_sg05728	RFX1	41.594	81.141	41.594	81.141	0.94746	782	241.9	2.5428	0.99448	0.0055198	0.01104	0.086018	TRUE
GUIDES_sg06749	TAF1B	62.391	11.72	62.391	11.72	-2.3171	1283.7	418.86	2.5425	0.0055029	0.9945	0.011006	0.085879	FALSE
GUIDES_sg00630	BUD31	46.446	6.311	46.446	6.311	-2.6982	805.43	280.77	2.5406	0.0055331	0.99447	0.011066	0.086162	FALSE
GUIDES_sg05402	PREX2	99.132	170.4	99.132	170.4	0.77544	2539.3	787.64	2.5393	0.99444	0.0055552	0.01111	0.086443	TRUE
GUIDES_sg02645	HLF	77.642	137.94	77.642	137.94	0.82109	1817.9	564.1	2.5388	0.99444	0.0055648	0.01113	0.086531	TRUE
GUIDES_sg03622	LZTS1	59.618	109.99	59.618	109.99	0.87263	1268.8	393.78	2.5385	0.99443	0.0055738	0.011148	0.086608	TRUE
GUIDES_sg05335	PRDM10	85.267	21.638	85.267	21.638	-1.9301	2024.4	641.03	2.536	0.0056059	0.99439	0.011212	0.087037	FALSE
GUIDES_sg03234	KAT5	49.219	7.2126	49.219	7.2126	-2.6123	882.29	303.68	2.5358	0.0056096	0.99439	0.011219	0.087037	FALSE
GUIDES_sg04398	NFYA	66.55	13.524	66.55	13.524	-2.2176	1405.9	457.27	2.5332	0.0056506	0.99435	0.011301	0.087547	FALSE
GUIDES_sg05040	PLAGL1	66.55	13.524	66.55	13.524	-2.2176	1405.9	457.27	2.5332	0.0056506	0.99435	0.011301	0.087547	FALSE
GUIDES_sg06879	TBX21	56.845	105.48	56.845	105.48	0.88037	1182.9	369.13	2.5316	0.99431	0.0056861	0.011372	0.088034	TRUE
GUIDES_sg01718	ERF	100.52	172.2	100.52	172.2	0.77069	2569.1	802.75	2.53	0.9943	0.0057048	0.01141	0.08826	TRUE
GUIDES_sg04641	NRBF2	67.243	121.71	67.243	121.71	0.84651	1483.4	463.77	2.5293	0.99428	0.0057201	0.01144	0.088433	TRUE
GUIDES_sg10068	ZNF85	76.949	18.031	76.949	18.031	-2.0341	1735.6	557.24	2.5285	0.0057282	0.99427	0.011456	0.088494	FALSE
GUIDES_sg10031	ZNF836	74.869	133.43	74.869	133.43	0.8253	1714.8	536.82	2.5276	0.99425	0.0057453	0.011491	0.088678	TRUE
GUIDES_sg01352	DMRT1	61.698	11.72	61.698	11.72	-2.3013	1248.9	412.55	2.5271	0.0057506	0.99425	0.011501	0.088678	FALSE
GUIDES_sg05914	RPL7A	56.845	9.9173	56.845	9.9173	-2.4056	1101.1	369.13	2.5267	0.0057566	0.99424	0.011513	0.088678	FALSE
GUIDES_sg06373	SNW1	56.845	9.9173	56.845	9.9173	-2.4056	1101.1	369.13	2.5267	0.0057566	0.99424	0.011513	0.088678	FALSE
GUIDES_sg09028	ZNF441	54.072	100.98	54.072	100.98	0.88884	1100	344.92	2.5255	0.99421	0.0057872	0.011574	0.089085	TRUE
GUIDES_sg04931	PHB	45.753	6.311	45.753	6.311	-2.6769	777.85	275.12	2.523	0.0058177	0.99418	0.011635	0.089491	FALSE
GUIDES_sg00312	ASCL5	154.59	58.602	154.59	58.602	-1.3843	4606.9	1449.5	2.5227	0.0058232	0.99418	0.011646	0.089512	FALSE
GUIDES_sg05274	PPARA	63.777	12.622	63.777	12.622	-2.2496	1308.4	431.56	2.5219	0.0058355	0.99416	0.011671	0.089637	FALSE
GUIDES_sg03308	KIAA1841	101.21	29.752	101.21	29.752	-1.7328	2553.3	810.34	2.5214	0.0058436	0.99416	0.011687	0.089697	FALSE
GUIDES_sg04595	NR2E1	75.562	134.33	75.562	134.33	0.82182	1727.1	543.6	2.5207	0.99414	0.0058589	0.011718	0.089867	TRUE
GUIDES_sg06090	SF3A3	18.024	0.90157	18.024	0.90157	-3.3226	146.59	79.03	2.5201	0.0058666	0.99413	0.011733	0.089916	FALSE
GUIDES_sg00250	ARID4A	64.47	117.2	64.47	117.2	0.85236	1390.4	437.95	2.5198	0.99412	0.0058764	0.011753	0.089916	TRUE
GUIDES_sg04200	NACC2	82.494	20.736	82.494	20.736	-1.9416	1907	612.74	2.5198	0.0058715	0.99413	0.011743	0.089916	FALSE
GUIDES_sg05880	RNF4	162.22	63.11	162.22	63.11	-1.3482	4911	1548.9	2.5193	0.0058789	0.99412	0.011758	0.089916	FALSE
GUIDES_sg06731	TAF10	48.526	7.2126	48.526	7.2126	-2.5923	853.41	297.9	2.5186	0.0058905	0.99411	0.011781	0.090031	FALSE
GUIDES_sg06998	TEF	48.526	91.96	48.526	91.96	0.90842	943.25	297.9	2.5165	0.99406	0.0059416	0.011883	0.090683	TRUE
GUIDES_sg09835	ZNF750	78.335	18.933	78.335	18.933	-1.9928	1764.3	570.98	2.5156	0.0059413	0.99406	0.011883	0.090683	FALSE
GUIDES_sg08846	ZNF354B	54.765	101.88	54.765	101.88	0.88349	1109.8	350.93	2.5149	0.99404	0.0059636	0.011927	0.090953	TRUE
GUIDES_sg00994	CNOT8	80.415	141.55	80.415	141.55	0.80807	1868.5	591.76	2.513	0.99401	0.0059881	0.011976	0.091262	TRUE
GUIDES_sg00864	CERS2	153.9	58.602	153.9	58.602	-1.3779	4540.6	1440.6	2.5122	0.0059986	0.994	0.011997	0.091358	FALSE
GUIDES_sg00948	CIITA	61.004	11.72	61.004	11.72	-2.2852	1214.5	406.27	2.5115	0.0060111	0.99399	0.012022	0.091482	FALSE
GUIDES_sg03800	MED13	125.47	208.26	125.47	208.26	0.72646	3426.9	1088	2.5099	0.99396	0.0060387	0.012077	0.091838	TRUE
GUIDES_sg09374	ZNF575	72.789	129.83	72.789	129.83	0.82617	1626.6	516.6	2.5094	0.99395	0.0060502	0.0121	0.091947	TRUE
GUIDES_sg08729	ZNF304	35.355	70.322	35.355	70.322	0.97221	611.37	194.34	2.5084	0.9939	0.0060987	0.012197	0.092584	TRUE
GUIDES_sg06890	TBX4	28.422	58.602	28.422	58.602	1.0184	455.4	144.99	2.5063	0.99384	0.0061557	0.012311	0.093222	TRUE
GUIDES_sg00785	CDK7	94.973	27.047	94.973	27.047	-1.7748	2306.9	742.78	2.5063	0.0061007	0.9939	0.012201	0.092584	FALSE
GUIDES_sg05891	RORA	69.323	124.42	69.323	124.42	0.83466	1517.6	483.39	2.5058	0.99389	0.0061133	0.012227	0.09271	TRUE
GUIDES_sg01573	EED	34.662	3.6063	34.662	3.6063	-2.9527	482.22	189.23	2.5034	0.0061501	0.99385	0.0123	0.093201	FALSE
GUIDES_sg05055	PLEK2	62.391	113.6	62.391	113.6	0.85423	1311.1	418.86	2.502	0.99382	0.0061811	0.012362	0.093448	TRUE
GUIDES_sg03249	KAT8	92.893	26.146	92.893	26.146	-1.7903	2227.6	720.62	2.5015	0.0061831	0.99382	0.012366	0.093448	FALSE
GUIDES_sg08833	ZNF35	50.606	8.1141	50.606	8.1141	-2.5014	902.77	315.31	2.5015	0.0061838	0.99382	0.012368	0.093448	FALSE
GUIDES_sg03060	ING4	77.642	137.04	77.642	137.04	0.8117	1764	564.1	2.5008	0.9938	0.0061984	0.012397	0.093604	TRUE
GUIDES_sg04762	PARK7	40.901	79.338	40.901	79.338	0.93911	738.72	236.47	2.4996	0.99376	0.0062417	0.012483	0.094059	TRUE
NonTargeting_Human_0124	NonTargeting_Human_0124	40.901	79.338	40.901	79.338	0.93911	738.72	236.47	2.4996	0.99376	0.0062417	0.012483	0.094059	TRUE
GUIDES_sg05820	RIPK4	105.37	178.51	105.37	178.51	0.75496	2674.7	856.29	2.4994	0.99378	0.0062204	0.012441	0.09387	TRUE
GUIDES_sg06475	SP100	60.311	11.72	60.311	11.72	-2.269	1180.5	400.01	2.4957	0.006285	0.99371	0.01257	0.094646	FALSE
GUIDES_sg03235	KAT5	55.458	9.9173	55.458	9.9173	-2.3706	1037	356.97	2.4942	0.0063119	0.99369	0.012624	0.094984	FALSE
NonTargeting_Human_0005	NonTargeting_Human_0005	63.084	114.5	63.084	114.5	0.84985	1321.8	425.2	2.4934	0.99367	0.0063329	0.012666	0.09515	TRUE
GUIDES_sg00181	APEX1	96.359	164.99	96.359	164.99	0.76968	2354.9	757.65	2.4933	0.99367	0.0063302	0.01266	0.09515	TRUE
GUIDES_sg07599	UBP1	59.618	109.09	59.618	109.09	0.86087	1223.7	393.78	2.4931	0.99366	0.0063407	0.012681	0.09515	TRUE
GUIDES_sg01191	CXXC4	49.913	93.763	49.913	93.763	0.8963	961.44	309.48	2.4926	0.99365	0.0063544	0.012709	0.095223	TRUE
GUIDES_sg06350	SNAI2	49.913	93.763	49.913	93.763	0.8963	961.44	309.48	2.4926	0.99365	0.0063544	0.012709	0.095223	TRUE
GUIDES_sg05660	RC3H2	88.734	24.342	88.734	24.342	-1.8241	2073.1	676.89	2.4926	0.0063404	0.99366	0.012681	0.09515	FALSE
GUIDES_sg04011	MSANTD1	74.869	132.53	74.869	132.53	0.81559	1662.4	536.82	2.4887	0.99359	0.0064142	0.012828	0.096052	TRUE
GUIDES_sg00979	CNBP	79.028	138.84	79.028	138.84	0.80521	1788.8	577.88	2.4882	0.99358	0.0064235	0.012847	0.096057	TRUE
GUIDES_sg02326	GRHL2	158.06	254.24	158.06	254.24	0.68233	4625.9	1494.4	2.4881	0.99358	0.006421	0.012842	0.096057	TRUE
GUIDES_sg06478	SP110	67.243	120.81	67.243	120.81	0.83588	1434.7	463.77	2.4874	0.99356	0.0064397	0.012879	0.096232	TRUE
GUIDES_sg05069	PLXNA2	38.821	75.732	38.821	75.732	0.9463	681.21	220.41	2.4862	0.99352	0.0064843	0.012969	0.096622	TRUE
GUIDES_sg07278	TOE1	66.55	14.425	66.55	14.425	-2.1307	1358.5	457.27	2.4854	0.0064704	0.99353	0.012941	0.096622	FALSE
GUIDES_sg08944	ZNF415	63.777	115.4	63.777	115.4	0.84554	1332.5	431.56	2.485	0.99352	0.0064844	0.012969	0.096622	TRUE
GUIDES_sg04744	OTX2	56.845	104.58	56.845	104.58	0.8681	1139.4	369.13	2.4847	0.99351	0.0064937	0.012987	0.096622	TRUE
GUIDES_sg05139	POLG	72.789	17.13	72.789	17.13	-2.025	1549	516.6	2.4844	0.006489	0.99351	0.012978	0.096622	FALSE
GUIDES_sg06777	TAF5	49.913	8.1141	49.913	8.1141	-2.4818	873.56	309.48	2.4843	0.0064905	0.99351	0.012981	0.096622	FALSE
GUIDES_sg03826	MED21	70.71	16.228	70.71	16.228	-2.0574	1484.1	496.6	2.4839	0.0064973	0.9935	0.012995	0.096622	FALSE
GUIDES_sg07004	TERF2	82.494	21.638	82.494	21.638	-1.883	1851.8	612.74	2.4811	0.0065485	0.99345	0.013097	0.097316	FALSE
GUIDES_sg01460	DSP	67.937	121.71	67.937	121.71	0.83193	1445.9	470.28	2.4797	0.99342	0.00658	0.01316	0.097717	TRUE
GUIDES_sg03236	KAT5	54.765	9.9173	54.765	9.9173	-2.3528	1005.7	350.93	2.4777	0.0066125	0.99339	0.013225	0.09812	FALSE
GUIDES_sg01067	CREBBP	40.901	5.4094	40.901	5.4094	-2.7087	629.81	236.47	2.4774	0.0066163	0.99338	0.013233	0.09812	FALSE
NonTargeting_Human_0159	NonTargeting_Human_0159	64.47	116.3	64.47	116.3	0.84132	1343.3	437.95	2.4768	0.99336	0.0066358	0.013272	0.098129	TRUE
NonTargeting_Human_0158	NonTargeting_Human_0158	110.92	36.063	110.92	36.063	-1.5944	2801.6	918.64	2.4764	0.0066358	0.99336	0.013272	0.098129	FALSE
GUIDES_sg04811	PAX7	146.96	238.01	146.96	238.01	0.69184	4145	1352	2.4762	0.99336	0.0066398	0.01328	0.098129	TRUE
GUIDES_sg01640	ELF4	47.833	90.157	47.833	90.157	0.9005	895.66	292.16	2.4761	0.99334	0.0066577	0.013315	0.098129	TRUE
GUIDES_sg06106	SFTPB	47.833	90.157	47.833	90.157	0.9005	895.66	292.16	2.4761	0.99334	0.0066577	0.013315	0.098129	TRUE
GUIDES_sg01703	EPHA5	115.08	192.03	115.08	192.03	0.73378	2961.3	966.2	2.4758	0.99335	0.006647	0.013294	0.098129	TRUE
GUIDES_sg09332	ZNF565	76.255	134.33	76.255	134.33	0.80882	1686.6	550.41	2.4756	0.99334	0.0066554	0.013311	0.098129	TRUE
GUIDES_sg03031	IL10	61.698	12.622	61.698	12.622	-2.2025	1204.2	412.55	2.4752	0.006658	0.99334	0.013316	0.098129	FALSE
GUIDES_sg07202	TLE2	61.698	12.622	61.698	12.622	-2.2025	1204.2	412.55	2.4752	0.006658	0.99334	0.013316	0.098129	FALSE
GUIDES_sg06838	TBPL1	76.255	18.933	76.255	18.933	-1.9545	1642.9	550.41	2.4728	0.0067038	0.9933	0.013408	0.098736	FALSE
GUIDES_sg07188	TIPARP	51.992	9.0157	51.992	9.0157	-2.4035	923.5	327.07	2.4711	0.0067349	0.99327	0.01347	0.099127	FALSE
GUIDES_sg00887	CGGBP1	122.01	201.95	122.01	201.95	0.72238	3195.4	1046.9	2.4707	0.99326	0.0067429	0.013486	0.099176	TRUE
GUIDES_sg01132	CTBP2	108.84	35.161	108.84	35.161	-1.6029	2714.1	895.11	2.4697	0.0067608	0.99324	0.013522	0.099341	FALSE
GUIDES_sg05815	RIPK2	72.096	17.13	72.096	17.13	-2.0114	1510.6	509.91	2.4696	0.0067634	0.99324	0.013527	0.099341	FALSE
GUIDES_sg03044	IL4	76.949	135.24	76.949	135.24	0.80551	1698.7	557.24	2.4692	0.99322	0.0067755	0.013551	0.099451	TRUE
GUIDES_sg05545	PYDC1	49.219	8.1141	49.219	8.1141	-2.4621	844.82	303.68	2.4669	0.0068149	0.99319	0.01363	0.099962	FALSE
GUIDES_sg06256	SMAD3	61.698	111.79	61.698	111.79	0.84722	1254.9	412.55	2.4665	0.99317	0.006831	0.013662	0.10013	TRUE
GUIDES_sg06149	SIN3A	46.446	7.2126	46.446	7.2126	-2.5304	769.65	280.77	2.4657	0.0068368	0.99316	0.013674	0.10015	FALSE
GUIDES_sg01456	DRGX	58.231	106.39	58.231	106.39	0.85836	1159.4	381.4	2.4657	0.99315	0.006847	0.013694	0.10016	TRUE
GUIDES_sg09707	ZNF70	58.231	106.39	58.231	106.39	0.85836	1159.4	381.4	2.4657	0.99315	0.006847	0.013694	0.10016	TRUE
GUIDES_sg06832	TBP	58.925	11.72	58.925	11.72	-2.236	1114.1	387.57	2.4636	0.0068768	0.99312	0.013754	0.10046	FALSE
GUIDES_sg08175	ZFX	58.925	11.72	58.925	11.72	-2.236	1114.1	387.57	2.4636	0.0068768	0.99312	0.013754	0.10046	FALSE
GUIDES_sg04489	NOC4L	155.28	61.307	155.28	61.307	-1.3267	4415.8	1458.5	2.462	0.0069079	0.99309	0.013816	0.10084	FALSE
GUIDES_sg07687	VGLL2	90.813	26.146	90.813	26.146	-1.758	2091	698.66	2.4615	0.006918	0.99308	0.013836	0.10092	FALSE
GUIDES_sg00907	CHD3	45.753	86.551	45.753	86.551	0.90505	832.22	275.12	2.4596	0.99303	0.006974	0.013948	0.1016	TRUE
GUIDES_sg04282	NEUROD6	131.02	214.57	131.02	214.57	0.70742	3490.5	1154.6	2.459	0.99303	0.0069672	0.013934	0.10157	TRUE
GUIDES_sg06193	SIX5	62.391	112.7	62.391	112.7	0.84284	1265.3	418.86	2.458	0.99301	0.006994	0.013988	0.10169	TRUE
NonTargeting_Human_0016	NonTargeting_Human_0016	62.391	112.7	62.391	112.7	0.84284	1265.3	418.86	2.458	0.99301	0.006994	0.013988	0.10169	TRUE
GUIDES_sg00634	C14ORF39	113	188.43	113	188.43	0.73266	2845	942.33	2.4573	0.993	0.007001	0.014002	0.10169	TRUE
GUIDES_sg02420	GTF3C1	108.14	35.161	108.14	35.161	-1.5937	2663.2	887.31	2.4572	0.0070004	0.993	0.014001	0.10169	FALSE
GUIDES_sg00324	ATF2	78.335	137.04	78.335	137.04	0.79904	1723.1	570.98	2.4567	0.99299	0.0070145	0.014029	0.10169	TRUE
GUIDES_sg09251	ZNF536	74.176	130.73	74.176	130.73	0.80922	1599.1	530.05	2.4563	0.99298	0.0070226	0.014045	0.10169	TRUE
GUIDES_sg07569	U2AF1	63.084	13.524	63.084	13.524	-2.1416	1228.1	425.2	2.4563	0.0070186	0.99298	0.014037	0.10169	FALSE
GUIDES_sg08714	ZNF3	63.084	13.524	63.084	13.524	-2.1416	1228.1	425.2	2.4563	0.0070186	0.99298	0.014037	0.10169	FALSE
GUIDES_sg01447	DR1	73.482	18.031	73.482	18.031	-1.9685	1537.4	523.32	2.4561	0.0070218	0.99298	0.014044	0.10169	FALSE
GUIDES_sg00129	ALX1	71.403	17.13	71.403	17.13	-1.9977	1472.8	503.24	2.4547	0.0070508	0.99295	0.014102	0.10203	FALSE
GUIDES_sg08626	ZNF26	102.6	173.1	102.6	173.1	0.74893	2485.4	825.58	2.4537	0.99293	0.0070701	0.01414	0.10211	TRUE
GUIDES_sg00402	BANP	56.152	10.819	56.152	10.819	-2.2737	1027.5	363.03	2.4531	0.0070814	0.99292	0.014163	0.10211	FALSE
GUIDES_sg01988	FOXD4L1	56.152	10.819	56.152	10.819	-2.2737	1027.5	363.03	2.4531	0.0070814	0.99292	0.014163	0.10211	FALSE
GUIDES_sg05935	RRN3	56.152	10.819	56.152	10.819	-2.2737	1027.5	363.03	2.4531	0.0070814	0.99292	0.014163	0.10211	FALSE
GUIDES_sg06085	SF3A2	56.152	10.819	56.152	10.819	-2.2737	1027.5	363.03	2.4531	0.0070814	0.99292	0.014163	0.10211	FALSE
GUIDES_sg10010	ZNF829	81.108	21.638	81.108	21.638	-1.8588	1768.4	598.73	2.4529	0.0070848	0.99292	0.01417	0.10211	FALSE
GUIDES_sg08187	ZGLP1	83.188	144.25	83.188	144.25	0.78687	1864.4	619.78	2.4528	0.99291	0.0070903	0.014181	0.10212	TRUE
GUIDES_sg01772	ETV3L	49.219	91.96	49.219	91.96	0.88837	913.38	303.68	2.4526	0.99289	0.0071073	0.014215	0.10227	TRUE
GUIDES_sg06078	SETDB1	86.654	24.342	86.654	24.342	-1.7903	1941.4	655.31	2.4516	0.0071103	0.99289	0.014221	0.10227	FALSE
GUIDES_sg08400	ZNF148	88.04	151.46	88.04	151.46	0.77593	2011.3	669.67	2.4509	0.99287	0.0071281	0.014256	0.10246	TRUE
GUIDES_sg02438	H1FOO	79.028	137.94	79.028	137.94	0.79588	1735.3	577.88	2.4507	0.99287	0.0071334	0.014267	0.10246	TRUE
GUIDES_sg09073	ZNF462	79.028	20.736	79.028	20.736	-1.8804	1699	577.88	2.4494	0.0071548	0.99285	0.01431	0.1027	FALSE
GUIDES_sg01685	EOMES	120.62	199.25	120.62	199.25	0.71937	3090.9	1030.6	2.4491	0.99284	0.0071614	0.014323	0.10273	TRUE
GUIDES_sg03951	MKX	181.63	285.8	181.63	285.8	0.65114	5425.8	1810	2.4486	0.99283	0.0071717	0.014343	0.10281	TRUE
GUIDES_sg05296	PPP1R13L	45.753	7.2126	45.753	7.2126	-2.5092	742.69	275.12	2.4476	0.0071907	0.99281	0.014381	0.10295	FALSE
GUIDES_sg01014	COPS3	58.231	11.72	58.231	11.72	-2.2192	1081.6	381.4	2.4473	0.0071963	0.9928	0.014393	0.10295	FALSE
GUIDES_sg06298	SMARCB1	58.231	11.72	58.231	11.72	-2.2192	1081.6	381.4	2.4473	0.0071963	0.9928	0.014393	0.10295	FALSE
GUIDES_sg02823	HOXB1	46.446	87.452	46.446	87.452	0.8986	840.74	280.77	2.4472	0.99278	0.0072186	0.014437	0.10313	TRUE
GUIDES_sg07463	TRIM5	46.446	87.452	46.446	87.452	0.8986	840.74	280.77	2.4472	0.99278	0.0072186	0.014437	0.10313	TRUE
GUIDES_sg06259	SMAD3	134.49	219.08	134.49	219.08	0.69989	3578.1	1196.7	2.4454	0.99276	0.0072357	0.014471	0.10331	TRUE
GUIDES_sg05219	POU2F1	35.355	69.421	35.355	69.421	0.95386	580.25	194.34	2.4437	0.99269	0.0073099	0.01462	0.10382	TRUE
GUIDES_sg07794	YOD1	71.403	126.22	71.403	126.22	0.81321	1502.5	503.24	2.4436	0.99272	0.0072766	0.014553	0.10365	TRUE
GUIDES_sg05621	RBM10	74.869	18.933	74.869	18.933	-1.9284	1564.4	536.82	2.4435	0.0072728	0.99273	0.014546	0.10365	FALSE
GUIDES_sg07948	ZBTB48	75.562	132.53	75.562	132.53	0.80247	1622.7	543.6	2.4434	0.99272	0.0072791	0.014558	0.10365	TRUE
GUIDES_sg09302	ZNF556	75.562	132.53	75.562	132.53	0.80247	1622.7	543.6	2.4434	0.99272	0.0072791	0.014558	0.10365	TRUE
GUIDES_sg04844	PBX4	135.18	219.98	135.18	219.98	0.69842	3595.8	1205.2	2.4427	0.99271	0.0072885	0.014577	0.10372	TRUE
GUIDES_sg06972	TDP1	84.574	146.05	84.574	146.05	0.7811	1889.9	633.92	2.4418	0.99269	0.0073092	0.014618	0.10382	TRUE
NonTargeting_Human_0125	NonTargeting_Human_0125	84.574	146.05	84.574	146.05	0.7811	1889.9	633.92	2.4418	0.99269	0.0073092	0.014618	0.10382	TRUE
GUIDES_sg06215	SKOR1	49.913	92.862	49.913	92.862	0.88251	922.31	309.48	2.4414	0.99267	0.0073322	0.014664	0.10397	TRUE
GUIDES_sg05005	PITX2	40.901	78.437	40.901	78.437	0.92283	704.47	236.47	2.4409	0.99265	0.0073534	0.014707	0.10416	TRUE
GUIDES_sg03239	KAT6A	153.9	61.307	153.9	61.307	-1.3139	4286.5	1440.6	2.4407	0.0073289	0.99267	0.014658	0.10397	FALSE
GUIDES_sg09517	ZNF622	62.391	13.524	62.391	13.524	-2.1259	1194	418.86	2.4404	0.0073352	0.99266	0.01467	0.10397	FALSE
GUIDES_sg02254	GLI2	60.311	109.09	60.311	109.09	0.84446	1189.7	400.01	2.4389	0.99262	0.0073752	0.01475	0.10425	TRUE
GUIDES_sg02969	HSPA1B	64.47	14.425	64.47	14.425	-2.0856	1252.3	437.95	2.4388	0.0073673	0.99263	0.014735	0.10425	FALSE
GUIDES_sg07543	TTF1	80.415	21.638	80.415	21.638	-1.8466	1727.4	591.76	2.4387	0.0073711	0.99263	0.014742	0.10425	FALSE
GUIDES_sg02145	FZD4	66.55	15.327	66.55	15.327	-2.0487	1311.9	457.27	2.4383	0.007379	0.99262	0.014758	0.10425	FALSE
GUIDES_sg05496	PSMD12	105.37	34.26	105.37	34.26	-1.593	2528.4	856.29	2.4378	0.0073893	0.99261	0.014779	0.10432	FALSE
GUIDES_sg01162	CUL3	55.458	10.819	55.458	10.819	-2.2561	996.35	356.97	2.4364	0.0074179	0.99258	0.014836	0.10466	FALSE
GUIDES_sg00065	AFF3	131.02	213.67	131.02	213.67	0.70137	3415.6	1154.6	2.4324	0.9925	0.0074993	0.014999	0.10574	TRUE
GUIDES_sg00911	CHD4	92.893	27.949	92.893	27.949	-1.6975	2108.9	720.62	2.432	0.0075079	0.99249	0.015016	0.10579	FALSE
GUIDES_sg01153	CUL1	47.833	8.1141	47.833	8.1141	-2.4217	788.79	292.16	2.4313	0.0075219	0.99248	0.015044	0.10592	FALSE
GUIDES_sg09662	ZNF684	33.275	65.815	33.275	65.815	0.963	529.41	179.13	2.4313	0.99243	0.0075723	0.015145	0.106	TRUE
NonTargeting_Human_0426	NonTargeting_Human_0426	50.606	93.763	50.606	93.763	0.87679	931.28	315.31	2.4304	0.99244	0.007557	0.015114	0.106	TRUE
NonTargeting_Human_0464	NonTargeting_Human_0464	118.54	195.64	118.54	195.64	0.71804	2972.1	1006.3	2.4304	0.99246	0.0075424	0.015085	0.106	TRUE
GUIDES_sg06500	SP5	44.367	83.846	44.367	83.846	0.90321	779.3	263.92	2.4302	0.99243	0.0075699	0.01514	0.106	TRUE
GUIDES_sg07428	TRIM29	44.367	83.846	44.367	83.846	0.90321	779.3	263.92	2.4302	0.99243	0.0075699	0.01514	0.106	TRUE
GUIDES_sg01625	ELF1	72.789	128.02	72.789	128.02	0.80614	1525.4	516.6	2.4301	0.99245	0.0075522	0.015104	0.106	TRUE
GUIDES_sg05028	PLA2G10	45.06	7.2126	45.06	7.2126	-2.4876	716.22	269.5	2.4292	0.0075662	0.99243	0.015132	0.106	FALSE
GUIDES_sg03001	IKBKB	87.347	25.244	87.347	25.244	-1.7512	1928.4	662.48	2.4289	0.0075722	0.99243	0.015144	0.106	FALSE
GUIDES_sg06378	SOHLH1	87.347	25.244	87.347	25.244	-1.7512	1928.4	662.48	2.4289	0.0075722	0.99243	0.015144	0.106	FALSE
GUIDES_sg06876	TBX21	74.176	18.933	74.176	18.933	-1.9151	1525.9	530.05	2.4287	0.0075773	0.99242	0.015155	0.106	FALSE
GUIDES_sg02073	FOXN3	57.538	104.58	57.538	104.58	0.85092	1106.6	375.25	2.4285	0.99241	0.0075914	0.015183	0.10613	TRUE
GUIDES_sg01887	FEV	59.618	12.622	59.618	12.622	-2.1538	1104.3	393.78	2.4269	0.0076148	0.99239	0.01523	0.10639	FALSE
GUIDES_sg09601	ZNF667	41.594	79.338	41.594	79.338	0.91544	712.32	241.9	2.4268	0.99236	0.0076446	0.015289	0.10667	TRUE
NonTargeting_Human_0037	NonTargeting_Human_0037	65.164	116.3	65.164	116.3	0.82612	1307.6	444.37	2.4259	0.99236	0.0076421	0.015284	0.10667	TRUE
GUIDES_sg05202	POLRMT	61.698	13.524	61.698	13.524	-2.11	1160.4	412.55	2.4243	0.0076681	0.99233	0.015336	0.10693	FALSE
GUIDES_sg08659	ZNF277	73.482	128.92	73.482	128.92	0.8027	1536.9	523.32	2.4236	0.99231	0.0076893	0.015379	0.10705	TRUE
GUIDES_sg02075	FOXN3	47.833	89.255	47.833	89.255	0.88616	857.91	292.16	2.4234	0.99229	0.0077079	0.015416	0.10713	TRUE
GUIDES_sg05499	PSMD12	63.777	14.425	63.777	14.425	-2.0702	1217.8	431.56	2.423	0.0076969	0.9923	0.015394	0.10705	FALSE
GUIDES_sg07279	TOE1	63.777	14.425	63.777	14.425	-2.0702	1217.8	431.56	2.423	0.0076969	0.9923	0.015394	0.10705	FALSE
GUIDES_sg07980	ZC3H10	63.777	14.425	63.777	14.425	-2.0702	1217.8	431.56	2.423	0.0076969	0.9923	0.015394	0.10705	FALSE
GUIDES_sg03351	KLF15	194.8	302.93	194.8	302.93	0.63436	5846	1993.6	2.4217	0.99228	0.0077231	0.015446	0.10727	TRUE
GUIDES_sg06603	STAG1	87.347	149.66	87.347	149.66	0.77005	1941.5	662.48	2.421	0.99226	0.0077414	0.015483	0.10746	TRUE
GUIDES_sg07604	UBR4	77.642	20.736	77.642	20.736	-1.8552	1619.1	564.1	2.4203	0.0077532	0.99225	0.015506	0.10755	FALSE
GUIDES_sg03237	KAT6A	49.913	9.0157	49.913	9.0157	-2.3458	836.28	309.48	2.4188	0.0077854	0.99221	0.015571	0.10793	FALSE
GUIDES_sg01269	DEAF1	74.176	129.83	74.176	129.83	0.79931	1548.5	530.05	2.4172	0.99217	0.0078257	0.015651	0.10835	TRUE
GUIDES_sg03506	LHX2	74.176	129.83	74.176	129.83	0.79931	1548.5	530.05	2.4172	0.99217	0.0078257	0.015651	0.10835	TRUE
GUIDES_sg09987	ZNF813	88.04	150.56	88.04	150.56	0.76738	1954.5	669.67	2.416	0.99215	0.0078482	0.015696	0.10859	TRUE
GUIDES_sg03255	KCMF1	56.845	11.72	56.845	11.72	-2.185	1018.1	369.13	2.4141	0.0078876	0.99211	0.015775	0.10902	FALSE
GUIDES_sg09812	ZNF736	62.391	111.79	62.391	111.79	0.83135	1220.4	418.86	2.4139	0.9921	0.0078997	0.015799	0.10902	TRUE
GUIDES_sg07483	TRIT1	73.482	18.933	73.482	18.933	-1.9017	1487.8	523.32	2.4137	0.0078962	0.9921	0.015792	0.10902	FALSE
GUIDES_sg07601	UBR4	73.482	18.933	73.482	18.933	-1.9017	1487.8	523.32	2.4137	0.0078962	0.9921	0.015792	0.10902	FALSE
GUIDES_sg02508	HDX	66.55	118.11	66.55	118.11	0.81821	1329	457.27	2.4109	0.99204	0.0079632	0.015926	0.10972	TRUE
GUIDES_sg09842	ZNF75D	58.925	106.39	58.925	106.39	0.84157	1126.3	387.57	2.4108	0.99203	0.0079705	0.015941	0.10972	TRUE
GUIDES_sg04924	PGS1	58.925	12.622	58.925	12.622	-2.1372	1072	387.57	2.4104	0.0079678	0.99203	0.015936	0.10972	FALSE
GUIDES_sg05851	RNF125	58.925	12.622	58.925	12.622	-2.1372	1072	387.57	2.4104	0.0079678	0.99203	0.015936	0.10972	FALSE
NonTargeting_Human_0200	NonTargeting_Human_0200	70.71	124.42	70.71	124.42	0.80649	1442.2	496.6	2.4101	0.99202	0.0079811	0.015962	0.10979	TRUE
GUIDES_sg09629	ZNF675	51.992	95.566	51.992	95.566	0.86574	949.35	327.07	2.4094	0.99199	0.0080058	0.016012	0.11006	TRUE
NonTargeting_Human_0441	NonTargeting_Human_0441	61.004	13.524	61.004	13.524	-2.094	1127.2	406.27	2.4081	0.0080183	0.99198	0.016037	0.11016	FALSE
GUIDES_sg02159	GABPB1	67.243	16.228	67.243	16.228	-1.9859	1301.3	463.77	2.4075	0.0080307	0.99197	0.016061	0.11019	FALSE
GUIDES_sg02612	HIVEP1	67.243	16.228	67.243	16.228	-1.9859	1301.3	463.77	2.4075	0.0080307	0.99197	0.016061	0.11019	FALSE
GUIDES_sg08548	ZNF225	63.084	14.425	63.084	14.425	-2.0547	1183.8	425.2	2.4069	0.0080433	0.99196	0.016087	0.11029	FALSE
GUIDES_sg02260	GLI3	45.753	85.649	45.753	85.649	0.89012	795.84	275.12	2.4053	0.9919	0.0081034	0.016207	0.11098	TRUE
GUIDES_sg05250	POU4F2	111.61	184.82	111.61	184.82	0.72258	2680	926.52	2.4052	0.99192	0.0080825	0.016165	0.11076	TRUE
GUIDES_sg05468	PRR3	67.243	119.01	67.243	119.01	0.81436	1339.7	463.77	2.4037	0.99188	0.0081228	0.016246	0.11117	TRUE
GUIDES_sg09872	ZNF771	54.072	10.819	54.072	10.819	-2.2202	935.42	344.92	2.4022	0.0081473	0.99185	0.016295	0.1114	FALSE
GUIDES_sg06813	TAL1	74.869	19.835	74.869	19.835	-1.8645	1514.4	536.82	2.4019	0.008156	0.99184	0.016312	0.1114	FALSE
GUIDES_sg07921	ZBTB42	74.869	19.835	74.869	19.835	-1.8645	1514.4	536.82	2.4019	0.008156	0.99184	0.016312	0.1114	FALSE
GUIDES_sg04858	PCBP2	115.08	40.571	115.08	40.571	-1.4814	2775.6	966.2	2.4017	0.0081603	0.99184	0.016321	0.1114	FALSE
GUIDES_sg00359	ATMIN	132.41	214.57	132.41	214.57	0.69234	3375.7	1171.4	2.4007	0.99182	0.0081814	0.016363	0.11162	TRUE
GUIDES_sg09581	ZNF653	167.76	71.224	167.76	71.224	-1.2244	4659.8	1622.3	2.3975	0.0082539	0.99175	0.016508	0.11243	FALSE
GUIDES_sg02396	GTF2H4	56.152	11.72	56.152	11.72	-2.1677	987.07	363.03	2.3972	0.0082615	0.99174	0.016523	0.11243	FALSE
GUIDES_sg04990	PIM1	56.152	11.72	56.152	11.72	-2.1677	987.07	363.03	2.3972	0.0082615	0.99174	0.016523	0.11243	FALSE
GUIDES_sg09520	ZNF622	56.152	11.72	56.152	11.72	-2.1677	987.07	363.03	2.3972	0.0082615	0.99174	0.016523	0.11243	FALSE
GUIDES_sg05266	POU6F1	67.937	119.91	67.937	119.91	0.81058	1350.6	470.28	2.3966	0.99172	0.0082818	0.016564	0.11258	TRUE
GUIDES_sg04739	OTP	107.45	178.51	107.45	178.51	0.72703	2524.8	879.52	2.3961	0.99171	0.008287	0.016574	0.11258	TRUE
GUIDES_sg06723	TADA3	144.89	57.7	144.89	57.7	-1.3134	3800.6	1325.8	2.396	0.0082883	0.99171	0.016577	0.11258	FALSE
GUIDES_sg07050	TFAP4	108.14	36.964	108.14	36.964	-1.5235	2533.3	887.31	2.3957	0.0082939	0.99171	0.016588	0.11258	FALSE
GUIDES_sg05292	PPP1R10	83.881	24.342	83.881	24.342	-1.7439	1772.4	626.84	2.3954	0.0083021	0.9917	0.016604	0.11262	FALSE
GUIDES_sg03795	MED1	58.231	12.622	58.231	12.622	-2.1204	1040.1	381.4	2.3937	0.0083395	0.99166	0.016679	0.11304	FALSE
GUIDES_sg02005	FOXE3	177.47	277.68	177.47	277.68	0.64297	5021.7	1753.1	2.3935	0.99166	0.0083437	0.016687	0.11304	TRUE
GUIDES_sg03604	LYAR	76.949	133.43	76.949	133.43	0.78628	1595.2	557.24	2.3928	0.99163	0.0083656	0.016731	0.11327	TRUE
GUIDES_sg10019	ZNF830	51.299	9.9173	51.299	9.9173	-2.2602	856.23	321.18	2.3917	0.0083856	0.99161	0.016771	0.11347	FALSE
GUIDES_sg09698	ZNF699	22.877	47.783	22.877	47.783	1.0308	310.17	108.5	2.3912	0.99148	0.0085174	0.017035	0.11467	TRUE
GUIDES_sg05899	RORC	56.845	102.78	56.845	102.78	0.84325	1055	369.13	2.3908	0.99158	0.0084185	0.016837	0.11384	TRUE
GUIDES_sg01383	DMTF1	53.379	97.37	53.379	97.37	0.85517	967.59	338.94	2.3894	0.99155	0.0084527	0.016905	0.11409	TRUE
GUIDES_sg04634	NR5A2	53.379	97.37	53.379	97.37	0.85517	967.59	338.94	2.3894	0.99155	0.0084527	0.016905	0.11409	TRUE
GUIDES_sg07919	ZBTB41	108.84	180.31	108.84	180.31	0.72312	2554.5	895.11	2.3891	0.99155	0.0084471	0.016894	0.11409	TRUE
GUIDES_sg08282	ZMYM1	169.84	266.86	169.84	266.86	0.64884	4706.7	1650.1	2.3885	0.99154	0.0084591	0.016918	0.1141	TRUE
GUIDES_sg02937	HSF1	74.176	19.835	74.176	19.835	-1.8513	1476.5	530.05	2.3868	0.0084983	0.9915	0.016997	0.11449	FALSE
GUIDES_sg03813	MED15	74.176	19.835	74.176	19.835	-1.8513	1476.5	530.05	2.3868	0.0084983	0.9915	0.016997	0.11449	FALSE
GUIDES_sg04150	MYF6	61.004	109.09	61.004	109.09	0.82824	1156.1	406.27	2.3857	0.99147	0.0085347	0.017069	0.11475	TRUE
GUIDES_sg01892	FEZF1	204.5	314.65	204.5	314.65	0.61916	6065.9	2132	2.3854	0.99147	0.0085293	0.017059	0.11475	TRUE
GUIDES_sg08962	ZNF420	192.72	298.42	192.72	298.42	0.62821	5586.4	1964.2	2.385	0.99146	0.0085404	0.017081	0.11475	TRUE
GUIDES_sg02373	GTF2F2	144.19	57.7	144.19	57.7	-1.3065	3740.4	1317.1	2.3848	0.0085449	0.99146	0.01709	0.11475	FALSE
GUIDES_sg04005	MRRF	131.71	50.488	131.71	50.488	-1.366	3298.8	1163	2.3842	0.0085576	0.99144	0.017115	0.11485	FALSE
GUIDES_sg02897	HOXD10	73.482	128.02	73.482	128.02	0.79265	1487.3	523.32	2.3842	0.99144	0.0085645	0.017129	0.11487	TRUE
GUIDES_sg03156	ISL2	72.096	18.933	72.096	18.933	-1.8746	1413.2	509.91	2.3833	0.0085801	0.99142	0.01716	0.11501	FALSE
GUIDES_sg00713	CBL	65.164	115.4	65.164	115.4	0.81499	1261.9	444.37	2.3832	0.99141	0.0085907	0.017181	0.11508	TRUE
GUIDES_sg08404	ZNF154	47.14	87.452	47.14	87.452	0.87767	812.55	286.45	2.3819	0.99136	0.0086359	0.017272	0.11554	TRUE
GUIDES_sg02379	GTF2H1	122.01	45.078	122.01	45.078	-1.4166	2959.1	1046.9	2.381	0.0086324	0.99137	0.017265	0.11554	FALSE
GUIDES_sg05307	PPP2R3B	103.98	35.161	103.98	35.161	-1.5377	2368.3	840.89	2.3804	0.0086468	0.99135	0.017294	0.11562	FALSE
GUIDES_sg07480	TRIT1	55.458	11.72	55.458	11.72	-2.15	956.51	356.97	2.38	0.0086558	0.99134	0.017312	0.11567	FALSE
GUIDES_sg04725	OSR1	54.072	98.271	54.072	98.271	0.85005	976.78	344.92	2.3799	0.99132	0.0086752	0.01735	0.11578	TRUE
GUIDES_sg07016	TET2	54.072	98.271	54.072	98.271	0.85005	976.78	344.92	2.3799	0.99132	0.0086752	0.01735	0.11578	TRUE
GUIDES_sg08984	ZNF429	38.128	73.027	38.128	73.027	0.91986	608.99	215.12	2.3794	0.99129	0.0087101	0.01742	0.1161	TRUE
GUIDES_sg07828	ZBTB1	74.176	128.92	74.176	128.92	0.78933	1498.7	530.05	2.378	0.99129	0.0087086	0.017417	0.1161	TRUE
GUIDES_sg08995	ZNF431	57.538	12.622	57.538	12.622	-2.1034	1008.7	375.25	2.3768	0.0087312	0.99127	0.017462	0.11631	FALSE
GUIDES_sg00848	CENPA	70.016	122.61	70.016	122.61	0.79961	1383.2	489.99	2.3761	0.99125	0.0087545	0.017509	0.11645	TRUE
GUIDES_sg03917	MIS18BP1	75.562	20.736	75.562	20.736	-1.8165	1502.9	543.6	2.3757	0.0087581	0.99124	0.017516	0.11645	FALSE
GUIDES_sg09624	ZNF672	75.562	20.736	75.562	20.736	-1.8165	1502.9	543.6	2.3757	0.0087581	0.99124	0.017516	0.11645	FALSE
GUIDES_sg01722	ERG	44.367	82.944	44.367	82.944	0.8878	744.12	263.92	2.3747	0.99119	0.0088102	0.01762	0.11693	TRUE
GUIDES_sg07778	YBX2	63.777	15.327	63.777	15.327	-1.9883	1173.7	431.56	2.3747	0.0087827	0.99122	0.017565	0.11671	FALSE
GUIDES_sg06297	SMARCB1	61.698	14.425	61.698	14.425	-2.0231	1117.3	412.55	2.3743	0.0087903	0.99121	0.017581	0.11674	FALSE
GUIDES_sg03559	LMX1A	41.594	78.437	41.594	78.437	0.89916	678.69	241.9	2.3689	0.99104	0.0089553	0.017911	0.1187	TRUE
GUIDES_sg08424	ZNF165	66.55	117.2	66.55	117.2	0.80725	1282.9	457.27	2.3688	0.99107	0.0089318	0.017864	0.11847	TRUE
GUIDES_sg07936	ZBTB45	52.686	10.819	52.686	10.819	-2.1834	876.41	332.99	2.3673	0.0089603	0.99104	0.017921	0.1187	FALSE
GUIDES_sg08437	ZNF18	58.925	105.48	58.925	105.48	0.82941	1083.9	387.57	2.365	0.99097	0.0090282	0.018056	0.11953	TRUE
GUIDES_sg02338	GSC	85.961	26.146	85.961	26.146	-1.6796	1788.9	648.16	2.3641	0.0090361	0.99096	0.018072	0.11956	FALSE
GUIDES_sg00233	ARID2	45.06	83.846	45.06	83.846	0.88133	752.18	269.5	2.3626	0.9909	0.0091007	0.018201	0.12012	TRUE
GUIDES_sg08818	ZNF343	45.06	83.846	45.06	83.846	0.88133	752.18	269.5	2.3626	0.9909	0.0091007	0.018201	0.12012	TRUE
GUIDES_sg06285	SMARCA4	63.084	111.79	63.084	111.79	0.81566	1186.4	425.2	2.3623	0.99091	0.009092	0.018184	0.12012	TRUE
GUIDES_sg08475	ZNF197	63.084	111.79	63.084	111.79	0.81566	1186.4	425.2	2.3623	0.99091	0.009092	0.018184	0.12012	TRUE
GUIDES_sg06275	SMAD9	55.458	100.07	55.458	100.07	0.84015	995.28	356.97	2.3614	0.99088	0.0091178	0.018236	0.12027	TRUE
GUIDES_sg00788	CDK7	74.869	20.736	74.869	20.736	-1.8034	1465.2	536.82	2.3605	0.0091247	0.99088	0.018249	0.12028	FALSE
GUIDES_sg05964	RXRG	76.255	131.63	76.255	131.63	0.77969	1533.1	550.41	2.3603	0.99086	0.0091362	0.018272	0.12036	TRUE
GUIDES_sg06228	SLC26A3	48.526	89.255	48.526	89.255	0.86582	829.44	297.9	2.3598	0.99083	0.009166	0.018332	0.12061	TRUE
GUIDES_sg05432	PRKD1	56.845	12.622	56.845	12.622	-2.0863	977.84	369.13	2.3597	0.009144	0.99086	0.018288	0.12039	FALSE
NonTargeting_Human_0501	NonTargeting_Human_0501	72.096	125.32	72.096	125.32	0.7892	1416.3	509.91	2.3569	0.99078	0.00922	0.01844	0.12111	TRUE
GUIDES_sg09815	ZNF737	115.77	189.33	115.77	189.33	0.70484	2705.5	974.19	2.3568	0.99078	0.0092178	0.018436	0.12111	TRUE
NonTargeting_Human_0230	NonTargeting_Human_0230	59.618	106.39	59.618	106.39	0.82498	1093.6	393.78	2.3568	0.99077	0.0092296	0.018459	0.12111	TRUE
GUIDES_sg00244	ARID3B	87.347	27.047	87.347	27.047	-1.6553	1818	662.48	2.3563	0.0092286	0.99077	0.018457	0.12111	FALSE
GUIDES_sg07005	TERF2	72.789	19.835	72.789	19.835	-1.8244	1402.1	516.6	2.3562	0.0092322	0.99077	0.018464	0.12111	FALSE
GUIDES_sg07360	TRAF6	86.654	146.96	86.654	146.96	0.75528	1818.2	655.31	2.3556	0.99075	0.0092486	0.018497	0.12125	TRUE
GUIDES_sg05276	PPARD	67.937	119.01	67.937	119.01	0.79978	1304.1	470.28	2.355	0.99073	0.0092694	0.018539	0.12145	TRUE
GUIDES_sg06348	SNAI2	63.777	112.7	63.777	112.7	0.81163	1196.5	431.56	2.3548	0.99072	0.0092761	0.018552	0.12146	TRUE
GUIDES_sg04087	MTPN	56.152	100.98	56.152	100.98	0.83536	1004.6	363.03	2.3525	0.99066	0.0093378	0.018676	0.12209	TRUE
GUIDES_sg07115	THAP1	70.71	18.933	70.71	18.933	-1.847	1340.4	496.6	2.3522	0.0093309	0.99067	0.018662	0.12209	FALSE
GUIDES_sg01158	CUL2	81.801	24.342	81.801	24.342	-1.7081	1650.8	605.72	2.3518	0.009341	0.99066	0.018682	0.12209	FALSE
GUIDES_sg05959	RXRA	87.347	147.86	87.347	147.86	0.75268	1830.8	662.48	2.351	0.99063	0.0093659	0.018732	0.12234	TRUE
GUIDES_sg02583	HIRA	148.35	235.31	148.35	235.31	0.66197	3780.9	1369.6	2.3497	0.99061	0.0093945	0.018789	0.12264	TRUE
GUIDES_sg06178	SIX1	51.992	10.819	51.992	10.819	-2.1647	847.63	327.07	2.3494	0.0094015	0.9906	0.018803	0.12265	FALSE
GUIDES_sg09853	ZNF765	92.2	29.752	92.2	29.752	-1.5997	1949.9	713.28	2.349	0.0094122	0.99059	0.018824	0.12272	FALSE
GUIDES_sg02638	HLA-DRB5	64.47	113.6	64.47	113.6	0.80766	1206.7	437.95	2.3475	0.99054	0.0094591	0.018918	0.12311	TRUE
GUIDES_sg07176	TIGD2	64.47	113.6	64.47	113.6	0.80766	1206.7	437.95	2.3475	0.99054	0.0094591	0.018918	0.12311	TRUE
GUIDES_sg07574	UBA52	64.47	113.6	64.47	113.6	0.80766	1206.7	437.95	2.3475	0.99054	0.0094591	0.018918	0.12311	TRUE
GUIDES_sg02044	FOXJ3	54.072	11.72	54.072	11.72	-2.1142	896.83	344.92	2.3451	0.0095108	0.99049	0.019022	0.1237	FALSE
GUIDES_sg00376	ATR	64.47	16.228	64.47	16.228	-1.9261	1163.7	437.95	2.3434	0.0095541	0.99045	0.019108	0.12412	FALSE
GUIDES_sg08616	ZNF254	64.47	16.228	64.47	16.228	-1.9261	1163.7	437.95	2.3434	0.0095541	0.99045	0.019108	0.12412	FALSE
GUIDES_sg05497	PSMD12	126.17	48.685	126.17	48.685	-1.3559	3001.8	1096.2	2.3429	0.0095678	0.99043	0.019136	0.12422	FALSE
GUIDES_sg01017	COPS4	56.152	12.622	56.152	12.622	-2.0689	947.42	363.03	2.3424	0.0095792	0.99042	0.019158	0.12428	FALSE
GUIDES_sg09594	ZNF664	119.24	193.84	119.24	193.84	0.69641	2782.7	1014.4	2.3423	0.99042	0.0095839	0.019168	0.12428	TRUE
GUIDES_sg05030	PLA2G10	72.096	19.835	72.096	19.835	-1.8108	1365.6	509.91	2.3406	0.0096256	0.99037	0.019251	0.12474	FALSE
GUIDES_sg06109	SGK1	65.164	114.5	65.164	114.5	0.80377	1217	444.37	2.3404	0.99036	0.0096412	0.019282	0.12479	TRUE
GUIDES_sg07979	ZC3H10	65.164	114.5	65.164	114.5	0.80377	1217	444.37	2.3404	0.99036	0.0096412	0.019282	0.12479	TRUE
GUIDES_sg03251	KAT8	49.219	9.9173	49.219	9.9173	-2.2016	772.33	303.68	2.3373	0.0097111	0.99029	0.019422	0.12562	FALSE
GUIDES_sg09086	ZNF469	81.108	24.342	81.108	24.342	-1.696	1611.2	598.73	2.337	0.0097187	0.99028	0.019437	0.12565	FALSE
GUIDES_sg09705	ZNF70	70.016	18.933	70.016	18.933	-1.833	1304.8	489.99	2.3365	0.0097337	0.99027	0.019467	0.12577	FALSE
GUIDES_sg01624	EIF3K	103.29	36.063	103.29	36.063	-1.4926	2259.8	833.23	2.3355	0.0097579	0.99024	0.019516	0.126	FALSE
GUIDES_sg06352	SNAI3	79.722	136.14	79.722	136.14	0.76459	1591.4	584.81	2.3329	0.99017	0.0098322	0.019664	0.12688	TRUE
GUIDES_sg00101	AIRE	51.299	10.819	51.299	10.819	-2.1457	819.33	321.18	2.3313	0.0098679	0.99013	0.019736	0.12727	FALSE
GUIDES_sg02917	HOXD8	65.857	17.13	65.857	17.13	-1.8827	1187.2	450.81	2.3295	0.0099154	0.99008	0.019831	0.1278	FALSE
GUIDES_sg01561	EDF1	70.71	122.61	70.71	122.61	0.7856	1347	496.6	2.3291	0.99007	0.0099333	0.019867	0.12788	TRUE
GUIDES_sg02019	FOXG1	70.71	122.61	70.71	122.61	0.7856	1347	496.6	2.3291	0.99007	0.0099333	0.019867	0.12788	TRUE
GUIDES_sg03779	MDM2	47.14	86.551	47.14	86.551	0.86289	776.61	286.45	2.3286	0.99003	0.0099671	0.019934	0.12811	TRUE
GUIDES_sg04121	MYBL2	92.893	30.653	92.893	30.653	-1.5687	1936.9	720.62	2.3285	0.0099433	0.99006	0.019887	0.12793	FALSE
GUIDES_sg01204	CYP1B1	85.961	27.047	85.961	27.047	-1.6325	1735.4	648.16	2.3275	0.0099686	0.99003	0.019937	0.12811	FALSE
GUIDES_sg05724	RFC1	63.777	16.228	63.777	16.228	-1.9107	1130.5	431.56	2.3269	0.0099842	0.99002	0.019968	0.12816	FALSE
GUIDES_sg09882	ZNF774	32.582	4.5078	32.582	4.5078	-2.6081	394.08	174.13	2.3269	0.0099851	0.99001	0.01997	0.12816	FALSE
GUIDES_sg00661	CAMTA1	66.55	116.3	66.55	116.3	0.7962	1237.6	457.27	2.3266	0.99	0.010002	0.020004	0.12831	TRUE
GUIDES_sg09513	ZNF621	62.391	109.99	62.391	109.99	0.8081	1132.9	418.86	2.3258	0.98997	0.010025	0.020051	0.12853	TRUE
GUIDES_sg03317	KIN	59.618	14.425	59.618	14.425	-1.9745	1021.2	393.78	2.324	0.010063	0.98994	0.020127	0.12894	FALSE
GUIDES_sg05877	RNF31	40.901	76.633	40.901	76.633	0.88971	638.42	236.47	2.3237	0.98989	0.010111	0.020222	0.12939	TRUE
GUIDES_sg06464	SOX9	40.901	76.633	40.901	76.633	0.88971	638.42	236.47	2.3237	0.98989	0.010111	0.020222	0.12939	TRUE
GUIDES_sg00354	ATM	76.255	130.73	76.255	130.73	0.76985	1483.6	550.41	2.3218	0.98987	0.010127	0.020253	0.12952	TRUE
GUIDES_sg01620	EIF3CL	83.881	26.146	83.881	26.146	-1.6447	1666.7	626.84	2.3206	0.010155	0.98984	0.02031	0.12974	FALSE
GUIDES_sg09669	ZNF688	69.323	18.933	69.323	18.933	-1.8188	1269.6	483.39	2.3205	0.010156	0.98984	0.020312	0.12974	FALSE
GUIDES_sg00659	CAMK2A	67.243	117.2	67.243	117.2	0.79252	1248	463.77	2.3199	0.98982	0.010181	0.020362	0.12996	TRUE
GUIDES_sg00594	BRF2	74.869	21.638	74.869	21.638	-1.7448	1416.8	536.82	2.3194	0.010186	0.98981	0.020371	0.12996	FALSE
NonTargeting_Human_0168	NonTargeting_Human_0168	44.367	82.043	44.367	82.043	0.87222	709.74	263.92	2.3192	0.98977	0.010225	0.02045	0.13031	TRUE
GUIDES_sg05464	PRR12	43.674	8.1141	43.674	8.1141	-2.2932	632.24	258.36	2.3184	0.010214	0.98979	0.020429	0.13025	FALSE
NonTargeting_Human_0362	NonTargeting_Human_0362	47.833	87.452	47.833	87.452	0.85704	784.85	292.16	2.3179	0.98975	0.010254	0.020507	0.13059	TRUE
GUIDES_sg01382	DMTF1	72.096	124.42	72.096	124.42	0.77886	1368.7	509.91	2.317	0.98974	0.010259	0.020518	0.13059	TRUE
GUIDES_sg06896	TBX6	87.347	146.96	87.347	146.96	0.74391	1776.6	662.48	2.3159	0.98972	0.010285	0.020569	0.13061	TRUE
GUIDES_sg08476	ZNF197	87.347	146.96	87.347	146.96	0.74391	1776.6	662.48	2.3159	0.98972	0.010285	0.020569	0.13061	TRUE
GUIDES_sg01168	CUL4A	78.335	23.441	78.335	23.441	-1.6987	1506.7	570.98	2.3158	0.010284	0.98972	0.020568	0.13061	FALSE
GUIDES_sg04599	NR2F1	78.335	23.441	78.335	23.441	-1.6987	1506.7	570.98	2.3158	0.010284	0.98972	0.020568	0.13061	FALSE
GUIDES_sg00640	C1D	81.801	25.244	81.801	25.244	-1.6577	1599.4	605.72	2.3137	0.010341	0.98966	0.020682	0.13109	FALSE
GUIDES_sg01123	CSRNP3	81.801	25.244	81.801	25.244	-1.6577	1599.4	605.72	2.3137	0.010341	0.98966	0.020682	0.13109	FALSE
GUIDES_sg00740	CCDC17	55.458	99.173	55.458	99.173	0.82723	955.47	356.97	2.3137	0.98964	0.010359	0.020719	0.13109	TRUE
GUIDES_sg03964	MLLT6	67.937	118.11	67.937	118.11	0.7889	1258.5	470.28	2.3134	0.98964	0.010359	0.020717	0.13109	TRUE
GUIDES_sg05958	RXRA	67.937	118.11	67.937	118.11	0.7889	1258.5	470.28	2.3134	0.98964	0.010359	0.020717	0.13109	TRUE
GUIDES_sg01967	FOXC1	112.3	183.02	112.3	183.02	0.69966	2500.3	934.42	2.3134	0.98965	0.010353	0.020705	0.13109	TRUE
GUIDES_sg00060	AFAP1	82.494	139.74	82.494	139.74	0.75331	1638.7	612.74	2.3128	0.98963	0.010373	0.020745	0.13118	TRUE
GUIDES_sg02035	FOXJ1	93.586	155.97	93.586	155.97	0.7308	1946	727.99	2.3122	0.98961	0.010387	0.020773	0.13128	TRUE
GUIDES_sg09011	ZNF438	88.04	147.86	88.04	147.86	0.7414	1789	669.67	2.3115	0.98959	0.010406	0.020812	0.13145	TRUE
GUIDES_sg07831	ZBTB10	113	183.92	113	183.92	0.69791	2515.1	942.33	2.3104	0.98957	0.010434	0.020868	0.13167	TRUE
GUIDES_sg05837	RNASEH1	63.084	16.228	63.084	16.228	-1.8952	1097.7	425.2	2.3103	0.010436	0.98956	0.020873	0.13167	FALSE
GUIDES_sg08653	ZNF276	70.71	19.835	70.71	19.835	-1.7832	1294.1	496.6	2.3091	0.01047	0.98953	0.020939	0.13188	FALSE
GUIDES_sg01260	DDX3X	154.59	66.716	154.59	66.716	-1.2002	3861	1449.5	2.309	0.010473	0.98953	0.020946	0.13188	FALSE
GUIDES_sg04504	NONO	136.57	217.28	136.57	217.28	0.66604	3257.2	1222.2	2.3086	0.98952	0.010482	0.020964	0.13188	TRUE
GUIDES_sg02794	HOXA13	94.279	156.87	94.279	156.87	0.72853	1959	735.37	2.3082	0.9895	0.010496	0.020992	0.13188	TRUE
GUIDES_sg02419	GTF3C1	145.58	61.307	145.58	61.307	-1.2342	3550.9	1334.5	2.3081	0.010498	0.9895	0.020996	0.13188	FALSE
GUIDES_sg05106	PMS1	106.76	38.768	106.76	38.768	-1.4381	2311.3	871.76	2.308	0.010498	0.9895	0.020996	0.13188	FALSE
GUIDES_sg10168	ZSCAN21	45.06	82.944	45.06	82.944	0.86592	717.61	269.5	2.3077	0.98946	0.01054	0.02108	0.13188	TRUE
GUIDES_sg08112	ZFP36L2	48.526	88.354	48.526	88.354	0.85134	793.12	297.9	2.3075	0.98946	0.010539	0.021078	0.13188	TRUE
GUIDES_sg05983	SAFB	100.52	165.89	100.52	165.89	0.71714	2136.6	802.75	2.3072	0.98948	0.010523	0.021047	0.13188	TRUE
GUIDES_sg07190	TIPARP	54.765	12.622	54.765	12.622	-2.0334	888.03	350.93	2.3072	0.010523	0.98948	0.021045	0.13188	FALSE
NonTargeting_Human_0202	NonTargeting_Human_0202	68.63	119.01	68.63	119.01	0.78534	1268.9	476.83	2.307	0.98946	0.010535	0.02107	0.13188	TRUE
GUIDES_sg02402	GTF2IRD1	56.845	13.524	56.845	13.524	-1.9938	938.37	369.13	2.3064	0.010544	0.98946	0.021087	0.13188	FALSE
GUIDES_sg04040	MSL3	56.845	13.524	56.845	13.524	-1.9938	938.37	369.13	2.3064	0.010544	0.98946	0.021087	0.13188	FALSE
GUIDES_sg07767	XCL1	56.845	13.524	56.845	13.524	-1.9938	938.37	369.13	2.3064	0.010544	0.98946	0.021087	0.13188	FALSE
GUIDES_sg05416	PRKCH	146.27	230.8	146.27	230.8	0.65441	3572.7	1343.3	2.3064	0.98946	0.010545	0.02109	0.13188	TRUE
GUIDES_sg03774	MDFI	86.654	27.949	86.654	27.949	-1.5983	1723.2	655.31	2.3057	0.010564	0.98944	0.021128	0.13205	FALSE
GUIDES_sg00524	BMP2	56.152	100.07	56.152	100.07	0.82255	964.59	363.03	2.3052	0.98941	0.010594	0.021188	0.13214	TRUE
GUIDES_sg00478	BDP1	131.71	53.193	131.71	53.193	-1.2922	3082.8	1163	2.3045	0.010597	0.9894	0.021194	0.13214	FALSE
GUIDES_sg02068	FOXN1	64.47	112.7	64.47	112.7	0.79627	1162.9	437.95	2.3044	0.98939	0.01061	0.02122	0.13214	TRUE
NonTargeting_Human_0034	NonTargeting_Human_0034	64.47	112.7	64.47	112.7	0.79627	1162.9	437.95	2.3044	0.98939	0.01061	0.02122	0.13214	TRUE
NonTargeting_Human_0293	NonTargeting_Human_0293	64.47	112.7	64.47	112.7	0.79627	1162.9	437.95	2.3044	0.98939	0.01061	0.02122	0.13214	TRUE
GUIDES_sg02803	HOXA3	68.63	18.933	68.63	18.933	-1.8046	1234.9	476.83	2.3044	0.010599	0.9894	0.021198	0.13214	FALSE
GUIDES_sg03655	MAFG	74.176	21.638	74.176	21.638	-1.7315	1380.1	530.05	2.3039	0.010615	0.98939	0.02123	0.13214	FALSE
GUIDES_sg10099	ZNF880	101.21	166.79	101.21	166.79	0.7151	2150.3	810.34	2.3037	0.98938	0.010621	0.021243	0.13215	TRUE
GUIDES_sg04202	NACC2	60.311	106.39	60.311	106.39	0.80858	1061.4	400.01	2.3037	0.98937	0.010634	0.021268	0.13223	TRUE
GUIDES_sg01540	EBF1	94.973	32.457	94.973	32.457	-1.5203	1954.1	742.78	2.3024	0.010656	0.98934	0.021312	0.13242	FALSE
GUIDES_sg05624	RBM20	69.323	119.91	69.323	119.91	0.78185	1279.5	483.39	2.3008	0.98929	0.01071	0.021421	0.13296	TRUE
GUIDES_sg00442	BBX	79.028	134.33	79.028	134.33	0.75794	1529.4	577.88	2.3006	0.98929	0.010711	0.021423	0.13296	TRUE
GUIDES_sg07807	ZBED2	47.833	9.9173	47.833	9.9173	-2.1612	718.8	292.16	2.2998	0.01073	0.98927	0.021459	0.13311	FALSE
GUIDES_sg00796	CDK9	84.574	27.047	84.574	27.047	-1.6093	1654.7	633.92	2.2982	0.010775	0.98923	0.021549	0.13359	FALSE
GUIDES_sg05953	RWDD3	49.219	89.255	49.219	89.255	0.84577	801.44	303.68	2.2974	0.98918	0.010822	0.021645	0.1338	TRUE
GUIDES_sg05881	RNF4	122.01	47.783	122.01	47.783	-1.3343	2754.7	1046.9	2.2968	0.010815	0.98919	0.02163	0.1338	FALSE
NonTargeting_Human_0055	NonTargeting_Human_0055	45.753	83.846	45.753	83.846	0.85978	725.53	275.12	2.2966	0.98915	0.010853	0.021706	0.13394	TRUE
GUIDES_sg02181	GATA2	64.47	17.13	64.47	17.13	-1.8525	1120.6	437.95	2.2965	0.010823	0.98918	0.021645	0.1338	FALSE
GUIDES_sg07024	TFAM	64.47	17.13	64.47	17.13	-1.8525	1120.6	437.95	2.2965	0.010823	0.98918	0.021645	0.1338	FALSE
GUIDES_sg08512	ZNF213	64.47	17.13	64.47	17.13	-1.8525	1120.6	437.95	2.2965	0.010823	0.98918	0.021645	0.1338	FALSE
GUIDES_sg01295	DEPDC7	61.004	107.29	61.004	107.29	0.80442	1071	406.27	2.2962	0.98915	0.010845	0.021691	0.13392	TRUE
GUIDES_sg05019	PKHD1L1	61.004	107.29	61.004	107.29	0.80442	1071	406.27	2.2962	0.98915	0.010845	0.021691	0.13392	TRUE
NonTargeting_Human_0213	NonTargeting_Human_0213	198.96	302.93	198.96	302.93	0.60403	5404.9	2052.6	2.2949	0.98913	0.01087	0.02174	0.13408	TRUE
GUIDES_sg09995	ZNF816	141.42	223.59	141.42	223.59	0.65715	3376	1282.3	2.2946	0.98912	0.010878	0.021756	0.13409	TRUE
GUIDES_sg08906	ZNF396	75.562	22.539	75.562	22.539	-1.7016	1405.7	543.6	2.2942	0.010888	0.98911	0.021777	0.13415	FALSE
GUIDES_sg10118	ZNF93	62.391	16.228	62.391	16.228	-1.8795	1065.5	418.86	2.2934	0.010912	0.98909	0.021823	0.13434	FALSE
GUIDES_sg00035	ADAR	70.016	19.835	70.016	19.835	-1.7692	1259.1	489.99	2.293	0.010923	0.98908	0.021845	0.13434	FALSE
GUIDES_sg02163	GABPB2	70.016	19.835	70.016	19.835	-1.7692	1259.1	489.99	2.293	0.010923	0.98908	0.021845	0.13434	FALSE
GUIDES_sg05557	RAD21	40.207	7.2126	40.207	7.2126	-2.327	544.33	231.08	2.2923	0.010944	0.98906	0.021888	0.13445	FALSE
GUIDES_sg06092	SFPQ	40.207	7.2126	40.207	7.2126	-2.327	544.33	231.08	2.2923	0.010944	0.98906	0.021888	0.13445	FALSE
GUIDES_sg03172	ITGB3BP	53.379	95.566	53.379	95.566	0.82848	889.9	338.94	2.2915	0.98901	0.010988	0.021975	0.13467	TRUE
GUIDES_sg09789	ZNF727	53.379	95.566	53.379	95.566	0.82848	889.9	338.94	2.2915	0.98901	0.010988	0.021975	0.13467	TRUE
GUIDES_sg03311	KIAA1958	60.311	15.327	60.311	15.327	-1.9089	1011.8	400.01	2.291	0.010981	0.98902	0.021963	0.13467	FALSE
GUIDES_sg08002	ZC3H18	51.992	11.72	51.992	11.72	-2.0586	810.91	327.07	2.291	0.010981	0.98902	0.021963	0.13467	FALSE
GUIDES_sg03266	KDM2A	58.231	14.425	58.231	14.425	-1.9411	959.5	381.4	2.2894	0.011028	0.98897	0.022056	0.13494	FALSE
GUIDES_sg05475	PRRX1	57.538	101.88	57.538	101.88	0.81348	982.98	375.25	2.2889	0.98894	0.011059	0.022118	0.13494	TRUE
NonTargeting_Human_0508	NonTargeting_Human_0508	126.17	201.95	126.17	201.95	0.6744	2871.6	1096.2	2.2889	0.98896	0.011044	0.022088	0.13494	TRUE
GUIDES_sg04490	NOC4L	94.279	32.457	94.279	32.457	-1.5099	1911	735.37	2.2883	0.011059	0.98894	0.022118	0.13494	FALSE
GUIDES_sg01395	DNAJC2	67.937	18.933	67.937	18.933	-1.7901	1200.7	470.28	2.2882	0.011064	0.98894	0.022128	0.13494	FALSE
GUIDES_sg05832	RNASE2	67.937	18.933	67.937	18.933	-1.7901	1200.7	470.28	2.2882	0.011064	0.98894	0.022128	0.13494	FALSE
GUIDES_sg00314	ASH1L	73.482	21.638	73.482	21.638	-1.7182	1343.9	523.32	2.2882	0.011064	0.98894	0.022128	0.13494	FALSE
GUIDES_sg02049	FOXK2	73.482	21.638	73.482	21.638	-1.7182	1343.9	523.32	2.2882	0.011064	0.98894	0.022128	0.13494	FALSE
GUIDES_sg01301	DHX34	45.06	9.0157	45.06	9.0157	-2.2013	649.6	269.5	2.2881	0.011066	0.98893	0.022132	0.13494	FALSE
GUIDES_sg04148	MYF6	126.86	202.85	126.86	202.85	0.67295	2887.4	1104.5	2.2865	0.98889	0.011112	0.022224	0.13542	TRUE
GUIDES_sg06738	TAF12	127.55	51.389	127.55	51.389	-1.295	2900.6	1112.8	2.2854	0.011144	0.98886	0.022289	0.13567	FALSE
GUIDES_sg05415	PRKCB	135.18	55.897	135.18	55.897	-1.2591	3142.9	1205.2	2.2854	0.011145	0.98886	0.02229	0.13567	FALSE
GUIDES_sg06476	SP110	86.654	145.15	86.654	145.15	0.73759	1711.1	655.31	2.2852	0.98885	0.011154	0.022309	0.13571	TRUE
GUIDES_sg08613	ZNF254	121.32	47.783	121.32	47.783	-1.3262	2703.5	1038.8	2.2843	0.011177	0.98882	0.022355	0.13591	FALSE
GUIDES_sg08784	ZNF331	92.893	154.17	92.893	154.17	0.72475	1877.3	720.62	2.2826	0.98877	0.01123	0.022459	0.13647	TRUE
GUIDES_sg01448	DR1	116.46	45.078	116.46	45.078	-1.35	2547.9	982.2	2.2811	0.011271	0.98873	0.022542	0.1369	FALSE
GUIDES_sg07353	TRAF4	58.231	102.78	58.231	102.78	0.80908	992.24	381.4	2.281	0.98871	0.011289	0.022578	0.13704	TRUE
GUIDES_sg02750	HNRNPD	63.777	17.13	63.777	17.13	-1.8371	1088	431.56	2.2798	0.011311	0.98869	0.022622	0.13723	FALSE
GUIDES_sg03288	KDM5C	31.195	60.405	31.195	60.405	0.93151	426.61	164.26	2.2791	0.98858	0.011416	0.022832	0.1381	TRUE
GUIDES_sg00248	ARID3C	93.586	155.07	93.586	155.07	0.72249	1890.1	727.99	2.2788	0.98866	0.011344	0.022687	0.13749	TRUE
GUIDES_sg00289	ARX	74.869	22.539	74.869	22.539	-1.6884	1369.2	536.82	2.2786	0.011346	0.98865	0.022691	0.13749	FALSE
GUIDES_sg04543	NPAS4	40.207	74.83	40.207	74.83	0.87987	599.37	231.08	2.2776	0.98858	0.011422	0.022844	0.1381	TRUE
[truncated: 8,963 more rows]

## Sheet: R2 gene summary
id	num	neg|score	neg|p-value	neg|fdr	neg|rank	neg|goodsgrna	neg|lfc	pos|score	pos|p-value	pos|fdr	pos|rank	pos|goodsgrna	pos|lfc
[truncated: 3,072 more rows]

[truncated: 3 more sheets: R2 sgRNA summary, R2 with indisulam gene summary, R2 with indisulam sgRNA summary]
