# Supplementary material for: RBM39 degrader invigorates innate immunity to eradicate neuroblastoma despite cancer cell plasticity
Source: Nat Commun. 2025 Sep 17;16:8287. doi: 10.1038/s41467-025-63979-x (PMC12443969; doi:10.1038/s41467-025-63979-x)
Supplement: Supplementary file 7 — Supplementary Data 5 [file 41467_2025_63979_MOESM7_ESM.xlsx]

## Sheet: Naïve gene summary
id	num	neg|score	neg|p-value	neg|fdr	neg|rank	neg|goodsgrna	neg|lfc	pos|score	pos|p-value	pos|fdr	pos|rank	pos|goodsgrna	pos|lfc
RUVBL2	8	2.6801e-10	4.9422e-06	0.000151	1	8	-1.9936	1	1	0.999995	670	0	-1.9936
TTF2	8	1.3157e-09	4.9422e-06	0.000151	2	8	-1.7779	1	1	0.999995	669	0	-1.7779
CCDC101	8	1.9666e-09	4.9422e-06	0.000151	3	8	-1.3009	1	1	0.999995	668	0	-1.3009
SAP18	8	1.2042e-08	4.9422e-06	0.000151	4	8	-1.5449	1	1	0.999995	667	0	-1.5449
KAT5	8	1.2766e-08	4.9422e-06	0.000151	5	8	-1.358	1	1	0.999995	666	0	-1.358
EED	8	1.3269e-08	4.9422e-06	0.000151	6	8	-1.3154	1	1	0.999995	665	0	-1.3154
CDK9	8	2.6228e-08	4.9422e-06	0.000151	7	8	-1.6572	1	1	0.999995	660	0	-1.6572
ZNHIT2	8	3.0135e-08	4.9422e-06	0.000151	8	8	-1.9308	1	1	0.999995	655	0	-1.9308
NAA20	8	4.3997e-08	4.9422e-06	0.000151	9	8	-1.0793	1	1	0.999995	664	0	-1.0793
NAA30	8	5.4448e-08	4.9422e-06	0.000151	10	8	-1.7635	1	1	0.999995	663	0	-1.7635
NUP98	8	8.4594e-08	4.9422e-06	0.000151	11	8	-1.4351	1	1	0.999995	662	0	-1.4351
WAC	8	1.0768e-07	4.9422e-06	0.000151	12	8	-1.155	1	1	0.999995	661	0	-1.155
PHF5A	8	4.3007e-07	4.9422e-06	0.000151	13	6	-1.9831	0.8548	0.85379	0.999995	522	0	-1.9831
DNMT1	8	8.2845e-07	4.9422e-06	0.000151	14	8	-1.5777	1	1	0.999995	659	0	-1.5777
SAP130	8	1.422e-06	4.9422e-06	0.000151	15	8	-1.0388	1	1	0.999995	658	0	-1.0388
BRPF1	8	1.7956e-06	4.9422e-06	0.000151	16	8	-0.5487	1	1	0.999995	657	0	-0.5487
GTF3C4	8	1.8721e-06	4.9422e-06	0.000151	17	8	-0.6088	1	1	0.999995	656	0	-0.6088
SRCAP	8	1.9539e-06	4.9422e-06	0.000151	18	8	-1.0885	0.99942	0.99938	0.999995	632	0	-1.0885
PAF1	8	2.013e-06	4.9422e-06	0.000151	19	8	-1.0557	1	1	0.999995	652	0	-1.0557
CENPA	8	2.1437e-06	4.9422e-06	0.000151	20	7	-1.7215	0.98139	0.9815	0.999995	593	0	-1.7215
RNF20	8	2.2071e-06	4.9422e-06	0.000151	21	8	-0.73909	1	1	0.999995	654	0	-0.73909
HINFP	8	2.5066e-06	4.9422e-06	0.000151	22	8	-1.2841	0.99999	0.99998	0.999995	649	0	-1.2841
PRMT1	8	2.9993e-06	1.4827e-05	0.000382	23	8	-1.5402	0.99906	0.99904	0.999995	630	0	-1.5402
MRGBP	8	3.1281e-06	1.4827e-05	0.000382	24	8	-1.0363	1	1	0.999995	653	0	-1.0363
WDR82	8	3.829e-06	1.4827e-05	0.000382	25	8	-1.5057	1	1	0.999995	651	0	-1.5057
SUPT16H	8	4.5745e-06	1.4827e-05	0.000382	26	7	-1.536	0.99401	0.99381	0.999995	612	0	-1.536
SUZ12	8	6.1702e-06	2.4711e-05	0.000571	27	8	-0.84516	0.99906	0.99904	0.999995	629	0	-0.84516
PHB2	8	6.8614e-06	2.4711e-05	0.000571	28	7	-1.6932	0.99539	0.99528	0.999995	613	0	-1.6932
RBBP4	8	7.2825e-06	2.4711e-05	0.000571	29	7	-1.4726	0.65155	0.65151	0.999995	420	0	-1.4726
WDR61	8	9.1649e-06	3.4595e-05	0.000773	30	8	-0.66972	0.99999	1	0.999995	650	0	-0.66972
KAT8	8	1.335e-05	7.4133e-05	0.001602	31	8	-1.1443	0.99997	0.99996	0.999995	646	0	-1.1443
DR1	8	1.5203e-05	8.4017e-05	0.001759	32	7	-1.2026	0.98679	0.98691	0.999995	600	0	-1.2026
RUVBL1	8	1.8053e-05	0.00010379	0.002107	33	8	-1.4674	0.99998	0.99997	0.999995	648	0	-1.4674
CHD4	8	2.8891e-05	0.00018286	0.003603	34	7	-0.91124	0.99366	0.99355	0.999995	611	0	-0.91124
KANSL2	8	3.0679e-05	0.00019274	0.00369	35	8	-0.9303	0.99997	0.99996	0.999995	647	0	-0.9303
TAF10	8	4.2178e-05	0.00029159	0.005427	36	7	-1.4974	0.79122	0.78991	0.999995	488	0	-1.4974
TRRAP	8	4.3385e-05	0.00031136	0.005638	37	8	-1.2156	0.99958	0.99956	0.999995	635	0	-1.2156
ELL	8	4.4243e-05	0.00033113	0.005838	38	6	-1.0658	0.9957	0.99573	0.999995	614	0	-1.0658
ASH2L	8	5.442e-05	0.00039043	0.006705	39	7	-1.4579	0.61803	0.61797	0.999995	404	0	-1.4579
DCAF4	8	5.5518e-05	0.00040032	0.006705	40	8	-0.6038	0.99994	0.99993	0.999995	645	0	-0.6038
DPY30	8	7.2083e-05	0.00046951	0.007672	41	8	-0.9725	0.99993	0.99993	0.999995	644	0	-0.9725
PRMT5	8	9.0584e-05	0.00060789	0.009697	42	7	-1.1894	0.97519	0.97527	0.999995	585	0	-1.1894
RTF1	8	0.00010404	0.00068696	0.010704	43	8	-0.46573	0.9999	0.99991	0.999995	643	0	-0.46573
TAF1A	8	0.00011506	0.00073638	0.011213	44	7	-0.67504	0.49719	0.49654	0.985688	334	0	-0.67504
WDR5	8	0.00012126	0.00078581	0.0117	45	8	-1.5022	0.99715	0.99708	0.999995	621	0	-1.5022
YEATS2	8	0.00013167	0.00083523	0.011906	46	8	-0.32857	0.99987	0.99988	0.999995	642	0	-0.32857
SIN3A	8	0.00013169	0.00083523	0.011906	47	7	-0.81979	0.88093	0.88034	0.999995	533	0	-0.81979
KAT6A	8	0.00014207	0.0009143	0.012762	48	8	-0.60962	0.99986	0.99986	0.999995	641	0	-0.60962
ARID1A	8	0.000153	0.00093407	0.012772	49	7	-0.60291	0.094794	0.095211	0.891509	64	0	-0.60291
EAF1	8	0.00015596	0.00095384	0.012781	50	8	-0.73786	0.99984	0.99983	0.999995	640	0	-0.73786
CXXC1	8	0.00016731	0.0010131	0.01331	51	8	-0.68272	0.9968	0.99674	0.999995	619	0	-0.68272
CHORDC1	8	0.00021325	0.0012899	0.016431	52	8	-1.1774	0.99969	0.99965	0.999995	636	0	-1.1774
ING3	8	0.00021405	0.0012998	0.016431	53	8	-0.74832	0.99979	0.99976	0.999995	639	0	-0.74832
HDAC3	8	0.00022028	0.0013294	0.016495	54	8	-0.88002	0.99978	0.99975	0.999995	638	0	-0.88002
KMT2A	8	0.00024664	0.0015568	0.018744	55	8	-0.80487	0.99893	0.99888	0.999995	628	0	-0.80487
KDM2A	8	0.00024892	0.0015667	0.018744	56	8	-0.65005	0.99975	0.99972	0.999995	637	0	-0.65005
EHMT2	8	0.00026963	0.0017644	0.020739	57	8	-0.71832	0.99642	0.99645	0.999995	616	0	-0.71832
VPS72	8	0.00028235	0.0018632	0.021523	58	8	-0.81197	0.99949	0.99943	0.999995	634	0	-0.81197
NOC2L	8	0.00036043	0.0023179	0.025883	59	6	-0.94021	0.88031	0.87967	0.999995	532	0	-0.94021
SETD8	8	0.00036083	0.0023179	0.025883	60	6	-1.1761	0.30005	0.29964	0.951461	211	0	-1.1761
SUPT5H	8	0.00037994	0.0024266	0.026653	61	6	-0.77447	0.72773	0.72691	0.999995	458	0	-0.77447
ZNHIT6	8	0.00039898	0.0025353	0.027398	62	7	-1.1139	0.72387	0.72314	0.999995	455	0	-1.1139
MLLT1	8	0.00052462	0.0034052	0.036214	63	8	-0.45912	0.99948	0.99942	0.999995	633	0	-0.45912
CREBBP	8	0.00058287	0.0037906	0.039683	64	7	-0.61864	0.98115	0.98128	0.999995	592	0	-0.61864
SUPT4H1	8	0.00061648	0.0039686	0.040907	65	5	-1.178	0.97282	0.97277	0.999995	584	0	-1.178
ENY2	8	0.00067211	0.0042552	0.043197	66	7	-1.0587	0.9921	0.99191	0.999995	608	0	-1.0587
NAT10	8	0.00068919	0.0043442	0.043442	67	8	-0.83864	0.99931	0.99929	0.999995	631	0	-0.83864
ZZZ3	8	0.00077923	0.0048384	0.047672	68	6	-0.62995	0.96746	0.96713	0.999995	580	0	-0.62995
SMARCB1	8	0.00097281	0.0059949	0.057038	69	6	-0.80286	0.72516	0.72445	0.999995	456	0	-0.80286
HCFC1	8	0.0009816	0.0060443	0.057038	70	7	-0.89384	0.98936	0.9896	0.999995	603	0	-0.89384
RNF40	8	0.000982	0.0060443	0.057038	71	7	-0.61698	0.83193	0.83076	0.999995	508	0	-0.61698
TADA3	8	0.0010332	0.00641	0.059649	72	8	-0.69503	0.99777	0.99769	0.999995	624	0	-0.69503
SKP1	8	0.0010767	0.0066373	0.060918	73	6	-1.0543	0.53938	0.53806	0.994169	362	0	-1.0543
DMAP1	8	0.0011891	0.0073292	0.066359	74	6	-0.8174	0.90965	0.90972	0.999995	551	0	-0.8174
BRD8	8	0.0012168	0.0074676	0.066711	75	7	-0.66717	0.43611	0.43567	0.976717	295	0	-0.66717
BTAF1	8	0.0014971	0.0090294	0.079601	76	8	-0.61075	0.9985	0.99847	0.999995	627	0	-0.61075
INO80B	8	0.0015801	0.0095335	0.082953	77	8	-0.664	0.99842	0.9984	0.999995	626	0	-0.664
TP53BP1	8	0.0016596	0.010087	0.086645	78	8	-0.28562	0.99834	0.99829	0.999995	625	0	-0.28562
KDM8	8	0.0017784	0.010858	0.092087	79	7	-0.90562	0.45107	0.45054	0.976717	304	0	-0.90562
NAA50	8	0.0019135	0.011688	0.097889	80	7	-0.5097	0.85182	0.85056	0.999995	519	0	-0.5097
YEATS4	8	0.0021069	0.012904	0.106737	81	7	-0.432	0.48836	0.48771	0.985688	327	0	-0.432
PHF23	8	0.0026803	0.016314	0.133298	82	8	-0.22922	0.99732	0.99721	0.999995	623	0	-0.22922
PHF8	8	0.00276	0.0167	0.13383	83	8	-0.46197	0.99724	0.99716	0.999995	622	0	-0.46197
MSL1	8	0.0027771	0.016779	0.13383	84	7	-0.61394	0.92287	0.92273	0.999995	557	0	-0.61394
SIN3B	8	0.0028894	0.017401	0.137164	85	8	-0.19231	0.99711	0.99704	0.999995	620	0	-0.19231
ARID2	8	0.0032165	0.019339	0.150662	86	8	-0.28517	0.99678	0.99674	0.999995	618	0	-0.28517
WIZ	8	0.003283	0.019784	0.152356	87	8	-0.19995	0.99672	0.99669	0.999995	617	0	-0.19995
TAF12	8	0.0034599	0.020762	0.158075	88	6	-0.44656	0.98466	0.98456	0.999995	595	0	-0.44656
SSRP1	8	0.0040869	0.023984	0.180557	89	7	-0.28008	0.99054	0.99042	0.999995	605	0	-0.28008
TADA2A	8	0.0049193	0.027839	0.205189	90	6	-0.47703	0.65981	0.65994	0.999995	427	0	-0.47703
NFRKB	8	0.0049384	0.027869	0.205189	91	7	-0.40789	0.81115	0.80972	0.999995	495	0	-0.40789
PHF6	8	0.0053693	0.029905	0.215445	92	7	-0.25199	0.87747	0.87675	0.999995	530	0	-0.25199
SETD1A	8	0.0054337	0.030231	0.215478	93	6	-0.26923	0.93796	0.93767	0.999995	563	0	-0.26923
DPF2	8	0.0060608	0.032841	0.229753	94	7	-0.34227	0.83277	0.83163	0.999995	510	0	-0.34227
SET	8	0.0060814	0.03292	0.229753	95	7	-0.47735	0.77058	0.76892	0.999995	480	0	-0.47735
BRD4	8	0.006325	0.033879	0.234007	96	7	-0.24927	0.98657	0.9867	0.999995	598	0	-0.24927
BRD2	8	0.0068246	0.035925	0.245608	97	7	-0.34698	0.7535	0.7528	0.999995	468	0	-0.34698
EHMT1	8	0.0073564	0.038297	0.259181	98	7	-0.24331	0.97695	0.97705	0.999995	587	0	-0.24331
KAT2A	8	0.0075589	0.039295	0.260671	99	7	-0.43529	0.9867	0.98679	0.999995	599	0	-0.43529
MBD3L3	7	0.0076768	0.03888	0.260497	100	7	-0.62126	0.99232	0.9925	0.999995	609	0	-0.62126
INO80E	8	0.0077614	0.040323	0.264868	101	7	-0.41073	0.99019	0.99014	0.999995	604	0	-0.41073
MCRS1	8	0.0080462	0.041529	0.270141	102	6	-0.56671	0.96131	0.96088	0.999995	575	0	-0.56671
TAF9	8	0.0083566	0.042972	0.27684	103	5	-0.44406	0.1021	0.10253	0.891509	71	0	-0.44406
INO80C	8	0.0091249	0.046106	0.292172	104	7	-0.2233	0.71332	0.71337	0.999995	449	0	-0.2233
TFPT	8	0.0091769	0.046224	0.292172	105	6	-0.25995	0.99306	0.99301	0.999995	610	0	-0.25995
FBXL19	8	0.01095	0.053598	0.335613	106	6	-0.50652	0.96357	0.96322	0.999995	577	0	-0.50652
MBD3L4	3	0.010988	0.02863	0.208501	107	3	-0.90049	0.98901	0.98903	0.999995	602	0	-0.90049
SMARCA4	8	0.011311	0.054982	0.34109	108	6	-0.56241	0.63326	0.63305	0.999995	414	0	-0.56241
UBE2A	8	0.012938	0.061614	0.377812	109	7	-0.18922	0.92922	0.92928	0.999995	559	0	-0.18922
KMT2B	8	0.01307	0.062098	0.377812	110	7	-0.26055	0.34966	0.34973	0.966182	240	0	-0.26055
YWHAZ	8	0.013183	0.062593	0.377812	111	6	-0.49309	0.94345	0.94314	0.999995	566	0	-0.49309
KAT6B	8	0.014028	0.065825	0.393774	112	7	-0.26743	0.99574	0.99574	0.999995	615	0	-0.26743
CTBP2	8	0.014394	0.06707	0.397673	113	7	-0.33246	0.99157	0.99151	0.999995	607	0	-0.33246
PBRM1	8	0.015207	0.070352	0.413472	114	7	-0.15326	0.9906	0.99046	0.999995	606	0	-0.15326
MDC1	8	0.017005	0.077083	0.449093	115	7	-0.29834	0.9861	0.98628	0.999995	597	0	-0.29834
GMPS	8	0.017714	0.079871	0.461321	116	7	-0.20314	0.93116	0.93114	0.999995	560	0	-0.20314
KANSL1	8	0.019606	0.087313	0.5	117	5	-0.5172	0.15526	0.15516	0.908502	112	0	-0.5172
ASH1L	8	0.021272	0.093017	0.528146	118	6	-0.34572	0.80597	0.80467	0.999995	494	0	-0.34572
ZNHIT3	8	0.02318	0.10026	0.5645	119	4	-0.26399	0.34691	0.34699	0.966182	238	0	-0.26399
YWHAE	8	0.023546	0.10154	0.566915	120	7	-0.15639	0.76669	0.7652	0.999995	476	0	-0.15639
EP400	8	0.024594	0.10533	0.583247	121	6	-0.42109	0.75467	0.75384	0.999995	470	0	-0.42109
ZNHIT1	8	0.025094	0.10689	0.587043	122	4	-0.050067	0.52498	0.52431	0.985688	356	0	-0.050067
CDC73	8	0.025801	0.10946	0.596269	123	6	-0.38435	0.97717	0.97732	0.999995	589	0	-0.38435
RBBP7	8	0.029274	0.12196	0.658967	124	6	-0.19192	0.97106	0.97087	0.999995	582	0	-0.19192
KDM4B	8	0.029542	0.12303	0.659417	125	7	-0.19427	0.94637	0.94607	0.999995	570	0	-0.19427
SETDB1	8	0.030115	0.12522	0.665852	126	6	-0.17854	0.9827	0.9828	0.999995	594	0	-0.17854
KDM4A	8	0.031631	0.13047	0.688298	127	6	-0.23238	0.73282	0.73189	0.999995	460	0	-0.23238
E2F6	8	0.032879	0.13453	0.704186	128	6	-0.40811	0.87458	0.87394	0.999995	529	0	-0.40811
ALKBH8	8	0.033336	0.13591	0.705884	129	7	-0.17839	0.88789	0.88735	0.999995	539	0	-0.17839
KANSL3	8	0.033664	0.13696	0.705884	130	6	-0.18582	0.49058	0.49015	0.985688	330	0	-0.18582
ATAD3A	8	0.0345	0.13976	0.714802	131	5	-0.32233	0.26109	0.25973	0.94063	185	0	-0.32233
INO80	8	0.041863	0.1602	0.81314	132	6	-0.38656	0.9788	0.97898	0.999995	591	0	-0.38656
HDAC8	8	0.051547	0.18617	0.923939	133	6	-0.098979	0.96368	0.96333	0.999995	578	0	-0.098979
NSL1	8	0.057476	0.20055	0.987997	134	5	-0.31657	0.59505	0.59453	0.999995	394	0	-0.31657
TAF6L	8	0.059577	0.20624	0.999995	135	6	-0.34204	0.90643	0.9065	0.999995	547	0	-0.34204
TFDP1	8	0.061781	0.2116	0.999995	136	6	-0.33119	0.96685	0.96662	0.999995	579	0	-0.33119
DDX59	8	0.066802	0.22387	0.999995	137	6	-0.1982	0.85406	0.85299	0.999995	521	0	-0.1982
RBBP5	8	0.07037	0.23232	0.999995	138	6	-0.24338	0.61196	0.61162	0.999995	401	0	-0.24338
KDM3B	8	0.070694	0.23297	0.999995	139	5	-0.10917	0.96786	0.96748	0.999995	581	0	-0.10917
POLD3	8	0.070926	0.2336	0.999995	140	6	-0.20094	0.94481	0.94441	0.999995	567	0	-0.20094
NAA15	8	0.072567	0.2378	0.999995	141	4	-0.024348	0.90075	0.90087	0.999995	543	0	-0.024348
SCMH1	8	0.079004	0.25272	0.999995	142	6	-0.15155	0.9765	0.97658	0.999995	586	0	-0.15155
MEAF6	8	0.08058	0.25637	0.999995	143	3	0.084118	0.78032	0.77926	0.999995	484	0	0.084118
NCOA7	8	0.081409	0.25812	0.999995	144	5	-0.045643	0.82812	0.82691	0.999995	507	0	-0.045643
SMARCE1	8	0.082387	0.26002	0.999995	145	6	-0.2859	0.9771	0.97721	0.999995	588	0	-0.2859
SUV39H1	8	0.084773	0.26538	0.999995	146	6	-0.11269	0.22345	0.22217	0.933865	159	0	-0.11269
CSRP2BP	8	0.086582	0.26954	0.999995	147	6	-0.28657	0.83526	0.83405	0.999995	511	0	-0.28657
ARID5A	8	0.087646	0.2721	0.999995	148	6	-0.20143	0.64555	0.64547	0.999995	418	0	-0.20143
CARM1	8	0.090119	0.27787	0.999995	149	6	-0.091068	0.94497	0.9446	0.999995	568	0	-0.091068
SMARCD2	8	0.090791	0.27937	0.999995	150	6	-0.22104	0.6316	0.63155	0.999995	412	0	-0.22104
CBX1	8	0.097638	0.29416	0.999995	151	4	-0.010106	0.26415	0.26277	0.941477	187	0	-0.010106
TADA1	8	0.098249	0.29563	0.999995	152	6	-0.14234	0.081886	0.082322	0.891509	55	0	-0.14234
MAX	8	0.098453	0.29602	0.999995	153	4	0.020071	0.16555	0.16504	0.915003	120	0	0.020071
TAF5L	8	0.10177	0.30318	0.999995	154	6	-0.11166	0.98772	0.98789	0.999995	601	0	-0.11166
MEN1	8	0.10817	0.31727	0.999995	155	6	-0.14876	0.89393	0.89375	0.999995	542	0	-0.14876
CBX2	8	0.11056	0.32193	0.999995	156	6	-0.093021	0.87842	0.87755	0.999995	531	0	-0.093021
ATXN7L3	8	0.11217	0.32562	0.999995	157	4	-0.20051	0.6832	0.68277	0.999995	435	0	-0.20051
NCOR1	8	0.11221	0.3257	0.999995	158	6	-0.087443	0.62231	0.62233	0.999995	407	0	-0.087443
BRWD1	8	0.11248	0.32629	0.999995	159	6	-0.1455	0.96302	0.9626	0.999995	576	0	-0.1455
ALKBH5	8	0.11415	0.33018	0.999995	160	6	-0.0679	0.95444	0.95406	0.999995	574	0	-0.0679
ATAD3B	8	0.11443	0.3308	0.999995	161	6	-0.13035	0.41393	0.41325	0.976717	276	0	-0.13035
MBD3L2	8	0.12275	0.34804	0.999995	162	6	-0.28566	0.94512	0.94475	0.999995	569	0	-0.28566
KDM4D	8	0.12365	0.34994	0.999995	163	6	-0.031847	0.26873	0.2673	0.947277	189	0	-0.031847
MSL3	8	0.12857	0.35964	0.999995	164	4	-0.11128	0.85954	0.85888	0.999995	523	0	-0.11128
LEO1	8	0.12883	0.36024	0.999995	165	5	-0.18972	0.90567	0.90565	0.999995	546	0	-0.18972
PHC1	8	0.13178	0.36615	0.999995	166	5	-0.089878	0.65747	0.65735	0.999995	426	0	-0.089878
CHD7	8	0.1346	0.37224	0.999995	167	6	-0.11132	0.94004	0.93976	0.999995	564	0	-0.11132
SUPT7L	8	0.13522	0.37329	0.999995	168	6	-0.13098	0.4939	0.49325	0.985688	332	0	-0.13098
PHF10	8	0.13712	0.37713	0.999995	169	6	-0.099694	0.97753	0.97776	0.999995	590	0	-0.099694
PHF12	8	0.1416	0.38547	0.999995	170	6	-0.1111	0.79425	0.7931	0.999995	491	0	-0.1111
CTR9	8	0.16555	0.4216	0.999995	171	4	0.076921	0.5312	0.53009	0.98931	359	0	0.076921
ATRX	8	0.1666	0.42301	0.999995	172	5	-0.12078	0.9205	0.92058	0.999995	556	0	-0.12078
NonTargeting_Human_0053	1	0.17983	0.17937	0.903575	173	1	-0.39429	0.82017	0.82124	0.999995	503	0	-0.39429
NonTargeting_Human_0015	1	0.18258	0.18208	0.910423	174	1	-0.46623	0.81742	0.81868	0.999995	498	0	-0.46623
ATAD5	8	0.18923	0.45443	0.999995	175	4	-0.075521	0.8928	0.89244	0.999995	541	0	-0.075521
NAT8L	8	0.19243	0.45878	0.999995	176	5	-0.063668	0.091122	0.091544	0.891509	62	0	-0.063668
SFN	8	0.1983	0.46688	0.999995	177	4	-0.069439	0.90867	0.9088	0.999995	550	0	-0.069439
ALKBH1	8	0.20198	0.47152	0.999995	178	5	-0.18181	0.84334	0.84208	0.999995	515	0	-0.18181
TAF1	8	0.20756	0.47925	0.999995	179	4	-0.056465	0.62061	0.62049	0.999995	406	0	-0.056465
KDM1A	8	0.20961	0.48208	0.999995	180	5	-0.17338	0.79374	0.79263	0.999995	490	0	-0.17338
JMJD8	8	0.21999	0.4963	0.999995	181	4	0.0080927	0.88248	0.8818	0.999995	534	0	0.0080927
WDR48	8	0.22517	0.50301	0.999995	182	5	-0.109	0.82247	0.82145	0.999995	505	0	-0.109
NonTargeting_Human_0050	1	0.22682	0.22657	0.999995	183	1	-0.26659	0.77318	0.77504	0.999995	482	0	-0.26659
KDM6B	8	0.22801	0.50651	0.999995	184	5	-0.051951	0.36863	0.3688	0.966182	255	0	-0.051951
MBTD1	8	0.22891	0.50761	0.999995	185	5	-0.091715	0.81847	0.81736	0.999995	499	0	-0.091715
NonTargeting_Human_0052	1	0.23307	0.23293	0.999995	186	1	-0.29482	0.76693	0.76876	0.999995	477	0	-0.29482
SMYD5	8	0.23387	0.51388	0.999995	187	5	-0.073299	0.50589	0.50534	0.985688	341	0	-0.073299
FXR1	8	0.23637	0.51719	0.999995	188	5	-0.024607	0.77168	0.77002	0.999995	481	0	-0.024607
CHD6	8	0.23989	0.52185	0.999995	189	4	-0.094695	0.33301	0.33332	0.966182	230	0	-0.094695
NonTargeting_Human_0106	1	0.24106	0.24091	0.999995	190	1	-0.26552	0.75894	0.76066	0.999995	473	0	-0.26552
TBL1XR1	8	0.24238	0.52519	0.999995	191	5	-0.14636	0.98567	0.98565	0.999995	596	0	-0.14636
ATAD1	8	0.2486	0.53295	0.999995	192	5	-0.17424	0.82769	0.82658	0.999995	506	0	-0.17424
NonTargeting_Human_0071	1	0.24906	0.24894	0.999995	193	1	-0.19273	0.75094	0.75234	0.999995	466	0	-0.19273
YWHAG	8	0.25067	0.53519	0.999995	194	4	0.0071523	0.91717	0.91733	0.999995	553	0	0.0071523
DNMT3B	8	0.25141	0.53606	0.999995	195	5	-0.060127	0.81891	0.81781	0.999995	500	0	-0.060127
SMARCA5	8	0.25346	0.53854	0.999995	196	4	-0.13128	0.95169	0.95124	0.999995	571	0	-0.13128
NCOA5	8	0.25706	0.54307	0.999995	197	3	0.055136	0.51019	0.5099	0.985688	344	0	0.055136
NonTargeting_Human_0018	1	0.25756	0.25765	0.999995	198	1	-0.2542	0.74244	0.74412	0.999995	464	0	-0.2542
NCOR2	8	0.2636	0.55122	0.999995	199	5	-0.091296	0.75173	0.75118	0.999995	467	0	-0.091296
BRPF3	8	0.2681	0.55687	0.999995	200	5	-0.098949	0.14485	0.14445	0.896155	108	0	-0.098949
SPHK2	8	0.27198	0.56177	0.999995	201	5	-0.044695	0.93726	0.93702	0.999995	562	0	-0.044695
PADI3	8	0.27357	0.56366	0.999995	202	4	-0.057267	0.91985	0.91988	0.999995	555	0	-0.057267
USP16	8	0.27619	0.56696	0.999995	203	5	-0.04767	0.48502	0.48411	0.985688	325	0	-0.04767
NonTargeting_Human_0051	1	0.27906	0.2795	0.999995	204	1	-0.30756	0.72094	0.72199	0.999995	454	0	-0.30756
CTBP1	8	0.28032	0.57177	0.999995	205	5	-0.019916	0.56992	0.56968	0.999995	378	0	-0.019916
SMARCAL1	8	0.2823	0.57395	0.999995	206	5	-0.11043	0.024722	0.026347	0.735513	23	1	-0.11043
NonTargeting_Human_0084	1	0.28355	0.28362	0.999995	207	1	-0.29315	0.71645	0.71765	0.999995	452	0	-0.29315
NonTargeting_Human_0187	1	0.28455	0.28455	0.999995	208	1	-0.074782	0.71545	0.71663	0.999995	451	0	-0.074782
NonTargeting_Human_0025	1	0.2908	0.29107	0.999995	209	1	-0.1924	0.7092	0.71001	0.999995	447	0	-0.1924
NonTargeting_Human_0149	1	0.29555	0.29622	0.999995	210	1	-0.084736	0.70445	0.70553	0.999995	444	0	-0.084736
BRD7	8	0.29581	0.59036	0.999995	211	5	-0.039234	0.97124	0.97101	0.999995	583	0	-0.039234
SUPT20H	8	0.29834	0.59335	0.999995	212	5	-0.022245	0.25028	0.249	0.933865	177	0	-0.022245
NonTargeting_Human_0016	1	0.30105	0.30146	0.999995	213	1	-0.21435	0.69895	0.69996	0.999995	442	0	-0.21435
ALKBH7	8	0.30959	0.60615	0.999995	214	5	-0.12639	0.95267	0.95226	0.999995	573	0	-0.12639
NonTargeting_Human_0079	1	0.3128	0.31304	0.999995	215	1	-0.17102	0.6872	0.68846	0.999995	437	0	-0.17102
GATAD2A	8	0.3132	0.61039	0.999995	216	5	-0.010892	0.55537	0.55471	0.999995	371	0	-0.010892
NonTargeting_Human_0062	1	0.3163	0.31639	0.999995	217	1	-0.098178	0.6837	0.68514	0.999995	436	0	-0.098178
C11ORF30	8	0.31632	0.61428	0.999995	218	5	-0.053009	0.3646	0.36459	0.966182	252	0	-0.053009
EZH2	8	0.31684	0.61479	0.999995	219	5	-0.14551	0.54141	0.54012	0.994169	364	0	-0.14551
NAT8	8	0.3252	0.62488	0.999995	220	5	-0.089708	0.75409	0.7533	0.999995	469	0	-0.089708
UBE3A	8	0.32526	0.62497	0.999995	221	4	0.0085729	0.2808	0.28002	0.951461	197	0	0.0085729
JMJD4	8	0.32973	0.6298	0.999995	222	4	-0.014262	0.86621	0.86526	0.999995	524	0	-0.014262
ARID3B	8	0.33259	0.6331	0.999995	223	5	-0.086039	0.66675	0.66645	0.999995	430	0	-0.086039
NonTargeting_Human_0042	1	0.33829	0.3386	0.999995	224	1	-0.24865	0.66171	0.66414	0.999995	428	0	-0.24865
ELL2	8	0.34028	0.64152	0.999995	225	4	-0.018998	0.813	0.81167	0.999995	497	0	-0.018998
NonTargeting_Human_0061	1	0.34329	0.34411	0.999995	226	1	-0.0043553	0.65671	0.65955	0.999995	425	0	-0.0043553
TDRD10	8	0.34421	0.64555	0.999995	227	4	0.0085736	0.88431	0.88386	0.999995	536	0	0.0085736
WHSC1	8	0.34539	0.64678	0.999995	228	5	-0.049062	0.51233	0.51196	0.985688	345	0	-0.049062
NonTargeting_Human_0019	1	0.34604	0.34671	0.999995	229	1	-0.18603	0.65396	0.65673	0.999995	422	0	-0.18603
MBD3L5	2	0.3517	0.4424	0.999995	230	1	0.021442	0.1689	0.16889	0.915003	121	0	0.021442
INO80D	8	0.35457	0.65778	0.999995	231	5	-0.069975	0.90693	0.90694	0.999995	548	0	-0.069975
USP21	8	0.36001	0.66361	0.999995	232	5	-0.031968	0.82025	0.81921	0.999995	504	0	-0.031968
HDGFL1	8	0.36058	0.66419	0.999995	233	4	-0.00083144	0.35377	0.35385	0.966182	245	0	-0.00083144
NonTargeting_Human_0153	1	0.36678	0.36704	0.999995	234	1	-0.065502	0.63322	0.63572	0.999995	413	0	-0.065502
ATAD2	8	0.36911	0.67155	0.999995	235	4	-0.05299	0.9325	0.93248	0.999995	561	0	-0.05299
BRD1	8	0.37263	0.67422	0.999995	236	3	0.1589	0.44453	0.44416	0.976717	300	0	0.1589
CRB3	8	0.37597	0.67668	0.999995	237	4	-0.059383	0.03446	0.035332	0.836976	28	1	-0.059383
NonTargeting_Human_0090	1	0.38078	0.38131	0.999995	238	1	-0.085009	0.61922	0.6209	0.999995	405	0	-0.085009
JADE3	8	0.38253	0.68155	0.999995	239	3	0.23761	0.16385	0.16346	0.915003	119	0	0.23761
BPTF	8	0.38489	0.68347	0.999995	240	4	-0.056147	0.88324	0.88266	0.999995	535	0	-0.056147
USP7	8	0.38631	0.6844	0.999995	241	4	0.0122	0.2409	0.2395	0.933865	170	0	0.0122
KDM5B	8	0.3955	0.6913	0.999995	242	3	0.10713	0.42635	0.42566	0.976717	284	0	0.10713
NonTargeting_Human_0009	1	0.39803	0.3985	0.999995	243	1	-0.095728	0.60197	0.6035	0.999995	398	0	-0.095728
NonTargeting_Human_0063	1	0.39853	0.39901	0.999995	244	1	-0.089061	0.60147	0.60303	0.999995	397	0	-0.089061
ING1	8	0.40017	0.69493	0.999995	245	4	-0.045776	0.84993	0.84858	0.999995	517	0	-0.045776
BRDT	8	0.40394	0.69765	0.999995	246	4	-0.06577	0.91372	0.91386	0.999995	552	0	-0.06577
ZNF217	8	0.40506	0.69852	0.999995	247	3	0.16616	0.75874	0.75765	0.999995	472	0	0.16616
NonTargeting_Human_0179	1	0.40727	0.40724	0.999995	248	1	-0.050655	0.59273	0.59383	0.999995	392	0	-0.050655
NonTargeting_Human_0151	1	0.40802	0.40797	0.999995	249	1	-0.17064	0.59198	0.59297	0.999995	390	0	-0.17064
NonTargeting_Human_0117	1	0.40877	0.40882	0.999995	250	1	-0.12072	0.59123	0.59223	0.999995	388	0	-0.12072
TDRD5	8	0.41004	0.70247	0.999995	251	4	-0.018478	0.24404	0.24269	0.933865	173	0	-0.018478
MLLT6	8	0.41016	0.70256	0.999995	252	4	0.085218	0.46337	0.46299	0.976717	317	0	0.085218
NonTargeting_Human_0104	1	0.41052	0.41091	0.999995	253	1	-0.02058	0.58948	0.59039	0.999995	385	0	-0.02058
HDAC5	8	0.4112	0.70329	0.999995	254	4	0.062257	0.5404	0.53913	0.994169	363	0	0.062257
NonTargeting_Human_0182	1	0.41427	0.41448	0.999995	255	1	-0.096003	0.58573	0.5868	0.999995	384	0	-0.096003
PWWP2A	8	0.41469	0.70562	0.999995	256	4	0.0041696	0.65432	0.65426	0.999995	423	0	0.0041696
NonTargeting_Human_0130	1	0.41777	0.41797	0.999995	257	1	-0.15366	0.58223	0.5832	0.999995	383	0	-0.15366
PAXIP1	8	0.41994	0.70985	0.999995	258	4	-0.012096	0.95211	0.95163	0.999995	572	0	-0.012096
NonTargeting_Human_0039	1	0.42227	0.42251	0.999995	259	1	-0.2037	0.57773	0.57834	0.999995	381	0	-0.2037
RAD54L	8	0.42354	0.7129	0.999995	260	4	-0.068426	0.90793	0.90786	0.999995	549	0	-0.068426
NonTargeting_Human_0036	1	0.43152	0.43146	0.999995	261	1	-0.087167	0.56848	0.5694	0.999995	376	0	-0.087167
NonTargeting_Human_0148	1	0.43177	0.43171	0.999995	262	1	-0.12514	0.56823	0.56923	0.999995	375	0	-0.12514
NonTargeting_Human_0183	1	0.43877	0.43891	0.999995	263	1	-0.074997	0.56123	0.5621	0.999995	373	0	-0.074997
NonTargeting_Human_0100	1	0.44076	0.44081	0.999995	264	1	-0.0048091	0.55924	0.55999	0.999995	372	0	-0.0048091
NonTargeting_Human_0080	1	0.45051	0.45044	0.999995	265	1	-0.026337	0.54949	0.54964	0.997999	369	0	-0.026337
NonTargeting_Human_0026	1	0.45201	0.45205	0.999995	266	1	-0.012282	0.54799	0.54821	0.997999	367	0	-0.012282
MORF4L1	8	0.46104	0.73972	0.999995	267	4	0.018456	0.17066	0.16992	0.915003	124	0	0.018456
SIRT1	8	0.46294	0.74115	0.999995	268	4	-0.0496	0.3871	0.38759	0.976717	265	0	-0.0496
NonTargeting_Human_0067	1	0.46376	0.46374	0.999995	269	1	-0.033093	0.53624	0.53597	0.994169	361	0	-0.033093
BAZ1B	8	0.46768	0.74437	0.999995	270	4	-0.0025417	0.77872	0.77757	0.999995	483	0	-0.0025417
SMARCC2	8	0.46856	0.74496	0.999995	271	4	0.0020954	0.81936	0.81825	0.999995	501	0	0.0020954
MTF2	8	0.46914	0.74546	0.999995	272	4	0.059761	0.56124	0.56081	0.999995	374	0	0.059761
DNMT3L	8	0.46973	0.74596	0.999995	273	4	0.15789	0.45284	0.45245	0.976717	306	0	0.15789
NonTargeting_Human_0171	1	0.47576	0.4756	0.999995	274	1	-0.040213	0.52424	0.52438	0.985688	355	0	-0.040213
NonTargeting_Human_0123	1	0.47676	0.47683	0.999995	275	1	-0.0042132	0.52324	0.5233	0.985688	354	0	-0.0042132
NonTargeting_Human_0115	1	0.47926	0.47922	0.999995	276	1	-0.078733	0.52074	0.52053	0.985688	352	0	-0.078733
NonTargeting_Human_0101	1	0.482	0.48182	0.999995	277	1	-0.0035884	0.518	0.51779	0.985688	350	0	-0.0035884
NonTargeting_Human_0118	1	0.48475	0.48477	0.999995	278	1	-0.0061177	0.51525	0.51494	0.985688	347	0	-0.0061177
NonTargeting_Human_0176	1	0.48725	0.48715	0.999995	279	1	-0.077288	0.51275	0.51251	0.985688	346	0	-0.077288
MBD3	8	0.48881	0.76001	0.999995	280	3	0.048578	0.18247	0.18094	0.915003	131	0	0.048578
MBIP	8	0.49067	0.76134	0.999995	281	4	-0.034572	0.56896	0.56893	0.999995	377	0	-0.034572
DZIP3	8	0.49193	0.76225	0.999995	282	3	0.023475	0.46105	0.46059	0.976717	315	0	0.023475
NonTargeting_Human_0055	1	0.49525	0.49486	0.999995	283	1	-0.023719	0.50475	0.50473	0.985688	339	0	-0.023719
BAZ2B	8	0.49631	0.76543	0.999995	284	3	0.093493	0.74028	0.73958	0.999995	463	0	0.093493
CHD2	8	0.49791	0.76642	0.999995	285	4	0.049656	0.69187	0.69177	0.999995	439	0	0.049656
UCHL5	8	0.49881	0.76706	0.999995	286	4	0.077814	0.67282	0.67219	0.999995	433	0	0.077814
NonTargeting_Human_0143	1	0.502	0.50207	0.999995	287	0	0.0031341	0.498	0.49782	0.985688	336	0	0.0031341
NonTargeting_Human_0150	1	0.50225	0.50241	0.999995	288	0	0.0034254	0.49775	0.49758	0.985688	335	0	0.0034254
NonTargeting_Human_0107	1	0.50875	0.50877	0.999995	289	0	0.010083	0.49125	0.49114	0.985688	331	0	0.010083
FBXO11	8	0.50931	0.77442	0.999995	290	3	0.18229	0.23933	0.23796	0.933865	169	0	0.18229
NonTargeting_Human_0020	1	0.5115	0.51139	0.999995	291	0	0.0099141	0.4885	0.48845	0.985688	328	0	0.0099141
CXXC5	8	0.52015	0.78231	0.999995	292	4	-0.015431	0.10754	0.10795	0.891509	77	0	-0.015431
JMJD6	8	0.5208	0.78277	0.999995	293	3	0.053008	0.62487	0.62474	0.999995	409	0	0.053008
ZCWPW1	8	0.52086	0.78281	0.999995	294	3	0.12539	0.18079	0.17922	0.915003	129	0	0.12539
HDAC6	8	0.52191	0.78354	0.999995	295	4	-0.03903	0.072567	0.072961	0.891509	51	1	-0.03903
RAD54L2	8	0.52229	0.78378	0.999995	296	3	0.11392	0.87029	0.86933	0.999995	526	0	0.11392
NonTargeting_Human_0145	1	0.52599	0.52605	0.999995	297	0	0.024629	0.47401	0.47381	0.985688	322	0	0.024629
HDAC1	8	0.52657	0.78637	0.999995	298	4	-0.0489	0.91963	0.91961	0.999995	554	0	-0.0489
NonTargeting_Human_0097	1	0.52849	0.52823	0.999995	299	0	0.029991	0.47151	0.47124	0.983588	321	0	0.029991
NonTargeting_Human_0060	1	0.52899	0.52878	0.999995	300	0	0.024632	0.47101	0.47074	0.983588	320	0	0.024632
SUPT3H	8	0.53123	0.78973	0.999995	301	4	-0.044619	0.59414	0.59358	0.999995	393	0	-0.044619
LRWD1	8	0.53298	0.79077	0.999995	302	4	0.0215	0.90491	0.90492	0.999995	545	0	0.0215
SMARCA2	8	0.5337	0.79132	0.999995	303	3	0.07322	0.50912	0.50875	0.985688	343	0	0.07322
MECP2	8	0.53653	0.79329	0.999995	304	3	0.091933	0.28677	0.28598	0.951461	199	0	0.091933
NonTargeting_Human_0081	1	0.53899	0.53864	0.999995	305	0	0.03567	0.46101	0.46081	0.976717	314	0	0.03567
NonTargeting_Human_0032	1	0.54124	0.54114	0.999995	306	0	0.04036	0.45876	0.45874	0.976717	312	0	0.04036
NonTargeting_Human_0031	1	0.54199	0.54189	0.999995	307	0	0.048955	0.45801	0.4579	0.976717	310	0	0.048955
PHF19	8	0.5446	0.79894	0.999995	308	4	-0.0007788	0.887	0.88654	0.999995	538	0	-0.0007788
SMYD2	8	0.55154	0.80353	0.999995	309	4	0.04386	0.37528	0.37548	0.971324	259	0	0.04386
HSPBAP1	8	0.55212	0.80404	0.999995	310	4	-0.0082935	0.58958	0.58892	0.999995	386	0	-0.0082935
PHF3	8	0.55385	0.8051	0.999995	311	4	-0.015139	0.81981	0.81878	0.999995	502	0	-0.015139
NonTargeting_Human_0116	1	0.55449	0.555	0.999995	312	0	0.069095	0.44551	0.44549	0.976717	302	0	0.069095
CCNT1	8	0.55472	0.80578	0.999995	313	3	0.24989	0.38187	0.38235	0.974051	263	0	0.24989
NonTargeting_Human_0043	1	0.55474	0.55526	0.999995	314	0	0.053087	0.44526	0.44529	0.976717	301	0	0.053087
SFMBT1	8	0.55731	0.80746	0.999995	315	4	0.069433	0.45637	0.4559	0.976717	309	0	0.069433
NonTargeting_Human_0166	1	0.55899	0.55972	0.999995	316	0	0.057656	0.44101	0.441	0.976717	299	0	0.057656
SMYD1	8	0.55904	0.80852	0.999995	317	4	0.065777	0.047951	0.048646	0.891509	35	1	0.065777
DNMT3A	8	0.55962	0.8089	0.999995	318	4	-0.016036	0.27176	0.2709	0.947277	191	0	-0.016036
NonTargeting_Human_0004	1	0.56173	0.56258	0.999995	319	0	0.064008	0.43827	0.43851	0.976717	296	0	0.064008
NonTargeting_Human_0140	1	0.56523	0.56615	0.999995	320	0	0.050101	0.43477	0.43486	0.976717	293	0	0.050101
NonTargeting_Human_0156	1	0.56648	0.56738	0.999995	321	0	0.078189	0.43352	0.43353	0.976717	291	0	0.078189
PHF14	8	0.56896	0.81547	0.999995	322	3	0.24922	0.50373	0.50337	0.985688	338	0	0.24922
NonTargeting_Human_0131	1	0.57048	0.57119	0.999995	323	0	0.084475	0.42952	0.42952	0.976717	288	0	0.084475
NonTargeting_Human_0093	1	0.57073	0.57147	0.999995	324	0	0.067942	0.42927	0.42924	0.976717	287	0	0.067942
NonTargeting_Human_0073	1	0.57148	0.57218	0.999995	325	0	0.061266	0.42852	0.42849	0.976717	286	0	0.061266
SCML2	8	0.57225	0.81749	0.999995	326	4	0.014563	0.84255	0.84129	0.999995	514	0	0.014563
NonTargeting_Human_0040	1	0.57548	0.57612	0.999995	327	0	0.071632	0.42452	0.42469	0.976717	282	0	0.071632
MBD2	8	0.57704	0.8209	0.999995	328	3	0.045595	0.14659	0.14636	0.89966	109	0	0.045595
CHD3	8	0.57911	0.82237	0.999995	329	4	0.012572	0.83813	0.83678	0.999995	513	0	0.012572
NonTargeting_Human_0114	1	0.58248	0.58353	0.999995	330	0	0.079792	0.41752	0.41767	0.976717	279	0	0.079792
NonTargeting_Human_0163	1	0.58548	0.58654	0.999995	331	0	0.086725	0.41452	0.41476	0.976717	277	0	0.086725
KDM3A	8	0.58878	0.82861	0.999995	332	4	0.032842	0.43002	0.42974	0.976717	289	0	0.032842
JMJD1C	8	0.59104	0.82996	0.999995	333	4	-0.00072171	0.4961	0.49537	0.985688	333	0	-0.00072171
CBX3	8	0.59122	0.83014	0.999995	334	3	0.098915	0.59049	0.58982	0.999995	387	0	0.098915
NCOA3	8	0.59161	0.8304	0.999995	335	4	-0.0050963	0.42388	0.4233	0.976717	281	0	-0.0050963
PADI4	8	0.59197	0.83065	0.999995	336	2	0.14652	0.2672	0.26594	0.947277	188	0	0.14652
NonTargeting_Human_0076	1	0.59248	0.59357	0.999995	337	0	0.088343	0.40752	0.40758	0.976717	274	0	0.088343
NAT14	8	0.59298	0.83141	0.999995	338	3	0.14813	0.43973	0.43938	0.976717	297	0	0.14813
NonTargeting_Human_0170	1	0.59348	0.59447	0.999995	339	0	0.088757	0.40652	0.40639	0.976717	273	0	0.088757
NonTargeting_Human_0012	1	0.59373	0.59471	0.999995	340	0	0.083967	0.40627	0.40612	0.976717	272	0	0.083967
SMARCD3	8	0.59444	0.83251	0.999995	341	4	0.075734	0.62656	0.62662	0.999995	410	0	0.075734
NonTargeting_Human_0001	1	0.59498	0.59606	0.999995	342	0	0.09588	0.40502	0.40489	0.976717	270	0	0.09588
CHD1	8	0.595	0.83291	0.999995	343	4	0.012403	0.45988	0.45953	0.976717	313	0	0.012403
NonTargeting_Human_0085	1	0.59523	0.59635	0.999995	344	0	0.085921	0.40477	0.40466	0.976717	269	0	0.085921
TDRD12	8	0.60289	0.83819	0.999995	345	3	0.11982	0.73595	0.7351	0.999995	462	0	0.11982
AFF4	8	0.60313	0.83837	0.999995	346	2	0.33169	0.036398	0.037229	0.836976	29	1	0.33169
NonTargeting_Human_0003	1	0.60447	0.60617	0.999995	347	0	0.10251	0.39553	0.39593	0.976717	268	0	0.10251
NonTargeting_Human_0167	1	0.60472	0.60649	0.999995	348	0	0.098057	0.39528	0.39573	0.976717	267	0	0.098057
DPF1	8	0.60794	0.84161	0.999995	349	4	0.069243	0.11655	0.11679	0.891509	83	0	0.069243
PADI1	8	0.61098	0.84402	0.999995	350	3	0.18595	0.71399	0.71395	0.999995	450	0	0.18595
CSNK2A1	8	0.61464	0.84623	0.999995	351	4	0.030048	0.74757	0.74709	0.999995	465	0	0.030048
UHRF1BP1	8	0.61631	0.84767	0.999995	352	4	0.099931	0.70995	0.70984	0.999995	448	0	0.099931
CHD5	8	0.61687	0.84807	0.999995	353	4	0.00056944	0.92692	0.92695	0.999995	558	0	0.00056944
UBE2E1	8	0.61742	0.84841	0.999995	354	4	0.063517	0.69259	0.69249	0.999995	440	0	0.063517
HELLS	8	0.61909	0.84944	0.999995	355	4	0.13635	0.4552	0.45478	0.976717	308	0	0.13635
PHF13	8	0.62242	0.85161	0.999995	356	3	0.096044	0.59232	0.59156	0.999995	391	0	0.096044
ERCC6	8	0.62573	0.85361	0.999995	357	4	0.085272	0.59596	0.59545	0.999995	395	0	0.085272
NonTargeting_Human_0098	1	0.62822	0.6304	0.999995	358	0	0.1206	0.37178	0.37205	0.966182	258	0	0.1206
TET1	8	0.62959	0.8564	0.999995	359	4	-0.0011181	0.60933	0.60895	0.999995	400	0	-0.0011181
EP300	8	0.63076	0.85705	0.999995	360	2	0.13619	0.62402	0.62389	0.999995	408	0	0.13619
NonTargeting_Human_0008	1	0.63347	0.63594	0.999995	361	0	0.123	0.36653	0.36689	0.966182	254	0	0.123
NonTargeting_Human_0048	1	0.64096	0.64338	0.999995	362	0	0.1251	0.35904	0.35933	0.966182	249	0	0.1251
KDM5A	8	0.64124	0.86248	0.999995	363	3	0.12916	0.35785	0.35805	0.966182	248	0	0.12916
NonTargeting_Human_0030	1	0.64371	0.64626	0.999995	364	0	0.14253	0.35629	0.35673	0.966182	247	0	0.14253
MTA1	8	0.6454	0.86412	0.999995	365	3	0.1101	0.69894	0.69874	0.999995	441	0	0.1101
SAP30	8	0.64706	0.86471	0.999995	366	3	0.51768	0.0021274	0.0039686	0.443157	6	2	0.51768
NonTargeting_Human_0074	1	0.64721	0.65	0.999995	367	0	0.13088	0.35279	0.35351	0.966182	244	0	0.13088
NonTargeting_Human_0075	1	0.64921	0.65222	0.999995	368	0	0.15857	0.35079	0.35144	0.966182	242	0	0.15857
NonTargeting_Human_0127	1	0.65021	0.65306	0.999995	369	0	0.12747	0.34979	0.35027	0.966182	241	0	0.12747
PHF20L1	8	0.65268	0.86708	0.999995	370	3	0.13246	0.5742	0.57415	0.999995	380	0	0.13246
NAA40	8	0.65419	0.86764	0.999995	371	3	0.069783	0.73407	0.73327	0.999995	461	0	0.069783
NonTargeting_Human_0049	1	0.65446	0.65725	0.999995	372	0	0.13696	0.34554	0.34621	0.966182	237	0	0.13696
MBD4	8	0.65474	0.86779	0.999995	373	3	0.16806	0.36996	0.37029	0.966182	256	0	0.16806
YWHAB	8	0.65508	0.86791	0.999995	374	3	0.058513	0.79173	0.79056	0.999995	489	0	0.058513
NonTargeting_Human_0056	1	0.66046	0.66282	0.999995	375	0	0.13867	0.33954	0.33979	0.966182	234	0	0.13867
NonTargeting_Human_0029	1	0.66121	0.66351	0.999995	376	0	0.11608	0.33879	0.3392	0.966182	233	0	0.11608
NonTargeting_Human_0087	1	0.66521	0.66746	0.999995	377	0	0.14173	0.33479	0.33499	0.966182	232	0	0.14173
PHF11	8	0.66599	0.87222	0.999995	378	1	0.16981	0.053682	0.054408	0.891509	38	1	0.16981
NonTargeting_Human_0092	1	0.66621	0.66836	0.999995	379	0	0.18457	0.33379	0.33391	0.966182	231	0	0.18457
ING5	8	0.66666	0.87245	0.999995	380	2	0.14098	0.10573	0.10617	0.891509	76	0	0.14098
NonTargeting_Human_0034	1	0.66821	0.67045	0.999995	381	0	0.14594	0.33179	0.33189	0.966182	229	0	0.14594
NonTargeting_Human_0028	1	0.66946	0.67165	0.999995	382	0	0.16145	0.33054	0.33061	0.966182	228	0	0.16145
NonTargeting_Human_0112	1	0.67346	0.67539	0.999995	383	0	0.17126	0.32654	0.32664	0.964101	227	0	0.17126
NonTargeting_Human_0180	1	0.67821	0.67984	0.999995	384	0	0.13613	0.32179	0.32192	0.962067	224	0	0.13613
NonTargeting_Human_0094	1	0.67896	0.68046	0.999995	385	0	0.15905	0.32104	0.3214	0.962067	223	0	0.15905
PRMT7	8	0.67994	0.87799	0.999995	386	3	0.13918	0.63409	0.63373	0.999995	415	0	0.13918
NonTargeting_Human_0137	1	0.68045	0.6821	0.999995	387	0	0.136	0.31955	0.31983	0.962067	221	0	0.136
MTA3	8	0.68518	0.88027	0.999995	388	3	0.12592	0.45871	0.45827	0.976717	311	0	0.12592
ANP32A	8	0.68674	0.88086	0.999995	389	3	0.071113	0.80358	0.80223	0.999995	493	0	0.071113
NonTargeting_Human_0007	1	0.6902	0.69152	0.999995	390	0	0.14041	0.3098	0.31005	0.961783	215	0	0.14041
CHD9	8	0.69259	0.88311	0.999995	391	3	0.089955	0.53326	0.53211	0.990315	360	0	0.089955
NonTargeting_Human_0159	1	0.6927	0.69387	0.999995	392	0	0.17742	0.3073	0.30759	0.961783	214	0	0.17742
CRB2	8	0.69328	0.88328	0.999995	393	2	0.11227	0.29565	0.29516	0.951461	207	0	0.11227
POLE3	8	0.69495	0.88403	0.999995	394	2	0.073436	0.76892	0.76719	0.999995	479	0	0.073436
NonTargeting_Human_0132	1	0.69545	0.69644	0.999995	395	0	0.17112	0.30455	0.30487	0.958975	213	0	0.17112
PHF1	8	0.6986	0.8853	0.999995	396	3	0.10895	0.23301	0.23156	0.933865	164	0	0.10895
SIRT3	8	0.70013	0.88597	0.999995	397	3	0.069325	0.87195	0.87107	0.999995	527	0	0.069325
NonTargeting_Human_0013	1	0.7032	0.70408	0.999995	398	0	0.19361	0.2968	0.29756	0.951461	208	0	0.19361
MGA	8	0.70419	0.88761	0.999995	399	3	0.36352	0.089281	0.089686	0.891509	60	0	0.36352
NonTargeting_Human_0070	1	0.70545	0.70639	0.999995	400	0	0.21193	0.29455	0.29504	0.951461	206	0	0.21193
SIRT6	8	0.7057	0.88828	0.999995	401	3	0.17713	0.54644	0.54488	0.997999	365	0	0.17713
NonTargeting_Human_0037	1	0.70595	0.70679	0.999995	402	0	0.18542	0.29405	0.29451	0.951461	205	0	0.18542
NonTargeting_Human_0035	1	0.70695	0.70764	0.999995	403	0	0.18235	0.29305	0.29334	0.951461	204	0	0.18235
NonTargeting_Human_0005	1	0.70845	0.70909	0.999995	404	0	0.18113	0.29155	0.29176	0.951461	203	0	0.18113
PHF7	8	0.70918	0.88966	0.999995	405	2	0.19007	0.64716	0.64686	0.999995	419	0	0.19007
NonTargeting_Human_0141	1	0.7092	0.71001	0.999995	406	0	0.13969	0.2908	0.29107	0.951461	201	0	0.13969
NAT9	8	0.71025	0.8901	0.999995	407	2	0.15938	0.042189	0.042666	0.880113	32	1	0.15938
SUV420H2	8	0.71063	0.89034	0.999995	408	3	0.03297	0.50697	0.50652	0.985688	342	0	0.03297
MYSM1	8	0.71072	0.89036	0.999995	409	3	0.11803	0.087437	0.087729	0.891509	58	0	0.11803
PHC2	8	0.71272	0.89115	0.999995	410	3	0.20474	0.37924	0.37937	0.973852	261	0	0.20474
CBX8	8	0.71816	0.89332	0.999995	411	3	0.17044	0.6137	0.61343	0.999995	402	0	0.17044
TET3	8	0.71824	0.89335	0.999995	412	2	0.14142	0.78243	0.78133	0.999995	485	0	0.14142
NonTargeting_Human_0064	1	0.7197	0.72086	0.999995	413	0	0.2258	0.2803	0.28061	0.951461	196	0	0.2258
NonTargeting_Human_0135	1	0.72369	0.72519	0.999995	414	0	0.17469	0.27631	0.27699	0.951461	195	0	0.17469
BAZ2A	8	0.72453	0.89575	0.999995	415	3	0.18184	0.48947	0.48888	0.985688	329	0	0.18184
NonTargeting_Human_0022	1	0.72619	0.72784	0.999995	416	0	0.20479	0.27381	0.27436	0.947549	194	0	0.20479
NonTargeting_Human_0147	1	0.72769	0.72943	0.999995	417	0	0.25133	0.27231	0.27287	0.947277	192	0	0.25133
RAD54B	8	0.72965	0.89781	0.999995	418	3	0.16389	0.25647	0.25501	0.933865	183	0	0.16389
HMG20B	8	0.73273	0.89904	0.999995	419	3	0.097818	0.43368	0.43324	0.976717	292	0	0.097818
ING4	8	0.73327	0.89928	0.999995	420	2	0.35647	0.12192	0.12199	0.891509	90	0	0.35647
MLLT3	8	0.73369	0.89944	0.999995	421	3	0.1738	0.45402	0.45364	0.976717	307	0	0.1738
PWWP2B	8	0.73655	0.90082	0.999995	422	3	0.1748	0.14311	0.14278	0.894071	107	0	0.1748
NonTargeting_Human_0191	1	0.73844	0.73999	0.999995	423	0	0.20953	0.26156	0.26168	0.941477	186	0	0.20953
SFMBT2	8	0.73967	0.90219	0.999995	424	3	0.1009	0.24872	0.2476	0.933865	176	0	0.1009
NonTargeting_Human_0089	1	0.74069	0.74227	0.999995	425	0	0.19974	0.25931	0.25944	0.94063	184	0	0.19974
HAT1	8	0.74456	0.90429	0.999995	426	3	0.15503	0.68757	0.68738	0.999995	438	0	0.15503
NonTargeting_Human_0077	1	0.74494	0.74645	0.999995	427	0	0.22026	0.25506	0.25507	0.933865	182	0	0.22026
YWHAH	8	0.74757	0.90556	0.999995	428	2	0.10829	0.31742	0.31712	0.962067	220	0	0.10829
NonTargeting_Human_0152	1	0.74819	0.74957	0.999995	429	0	0.21194	0.25181	0.25165	0.933865	178	0	0.21194
NAT6	8	0.75103	0.90707	0.999995	430	3	0.10897	0.27327	0.27233	0.947277	193	0	0.10897
L3MBTL2	8	0.7535	0.90798	0.999995	431	2	0.2948	0.29712	0.2966	0.951461	209	0	0.2948
NonTargeting_Human_0095	1	0.75594	0.7575	0.999995	432	0	0.23223	0.24406	0.24403	0.933865	174	0	0.23223
NonTargeting_Human_0190	1	0.75794	0.75962	0.999995	433	0	0.22847	0.24206	0.24202	0.933865	171	0	0.22847
KDM7A	8	0.75923	0.91019	0.999995	434	3	0.15115	0.83235	0.83117	0.999995	509	0	0.15115
KMT2E	8	0.75933	0.91022	0.999995	435	3	0.045279	0.36191	0.36172	0.966182	250	0	0.045279
TDRD7	8	0.76058	0.91069	0.999995	436	3	0.046171	0.17574	0.17456	0.915003	127	0	0.046171
TRDMT1	8	0.76193	0.91124	0.999995	437	3	0.09656	0.30443	0.30423	0.958975	212	0	0.09656
NonTargeting_Human_0172	1	0.76456	0.7662	0.999995	438	0	0.23484	0.23544	0.23523	0.933865	167	0	0.23484
NonTargeting_Human_0069	1	0.76543	0.76714	0.999995	439	0	0.2201	0.23457	0.23433	0.933865	166	0	0.2201
HDAC11	8	0.76594	0.91282	0.999995	440	3	0.13502	0.48725	0.4864	0.985688	326	0	0.13502
NonTargeting_Human_0184	1	0.76618	0.76803	0.999995	441	0	0.24489	0.23382	0.23362	0.933865	165	0	0.24489
ARID4B	8	0.76639	0.91297	0.999995	442	3	0.03165	0.76103	0.76	0.999995	474	0	0.03165
TRIM24	8	0.77222	0.91552	0.999995	443	2	0.15637	0.22665	0.22529	0.933865	161	0	0.15637
PCGF6	8	0.77342	0.916	0.999995	444	3	0.1994	0.15353	0.15348	0.908502	111	0	0.1994
L3MBTL3	8	0.77495	0.91662	0.999995	445	1	0.32423	0.21863	0.2174	0.933865	155	0	0.32423
NonTargeting_Human_0125	1	0.77793	0.77995	0.999995	446	0	0.23525	0.22207	0.22173	0.933865	158	0	0.23525
NonTargeting_Human_0136	1	0.77918	0.78112	0.999995	447	0	0.24259	0.22082	0.22047	0.933865	157	0	0.24259
NonTargeting_Human_0192	1	0.78068	0.78271	0.999995	448	0	0.32396	0.21932	0.21902	0.933865	156	0	0.32396
PRR15L	8	0.78092	0.91932	0.999995	449	2	0.084311	0.70518	0.70502	0.999995	446	0	0.084311
L3MBTL1	8	0.78402	0.92046	0.999995	450	3	0.16076	0.55241	0.55136	0.998416	370	0	0.16076
RNF2	8	0.78751	0.92184	0.999995	451	3	0.084783	0.51869	0.51845	0.985688	351	0	0.084783
UHRF1BP1L	8	0.78815	0.92206	0.999995	452	2	0.245	0.31312	0.31308	0.962067	217	0	0.245
NonTargeting_Human_0033	1	0.78868	0.7905	0.999995	453	0	0.25816	0.21132	0.2108	0.933865	151	0	0.25816
SMARCA1	8	0.78918	0.92241	0.999995	454	3	0.077905	0.85257	0.85132	0.999995	520	0	0.077905
PRMT2	8	0.79126	0.92344	0.999995	455	3	0.042364	0.24716	0.24593	0.933865	175	0	0.042364
NonTargeting_Human_0124	1	0.79393	0.79554	0.999995	456	0	0.27039	0.20607	0.20567	0.92513	148	0	0.27039
KMT2C	8	0.79497	0.925	0.999995	457	3	0.15228	0.42512	0.42459	0.976717	283	0	0.15228
NonTargeting_Human_0121	1	0.79593	0.79782	0.999995	458	0	0.29415	0.20407	0.20381	0.92513	146	0	0.29415
WHSC1L1	8	0.79723	0.92598	0.999995	459	2	0.056129	0.20401	0.20242	0.92513	145	0	0.056129
NonTargeting_Human_0185	1	0.80117	0.80322	0.999995	460	0	0.23459	0.19883	0.19832	0.92513	143	0	0.23459
UBE2B	8	0.80154	0.9281	0.999995	461	3	0.13381	0.27024	0.26926	0.947277	190	0	0.13381
MBD6	8	0.80361	0.92897	0.999995	462	3	0.048002	0.90285	0.90294	0.999995	544	0	0.048002
NonTargeting_Human_0023	1	0.80492	0.80691	0.999995	463	0	0.23138	0.19508	0.19459	0.921579	140	0	0.23138
RCOR1	8	0.80525	0.9296	0.999995	464	2	0.25221	0.22505	0.22366	0.933865	160	0	0.25221
RNF17	8	0.80705	0.93057	0.999995	465	3	0.1433	0.35103	0.351	0.966182	243	0	0.1433
NonTargeting_Human_0010	1	0.80817	0.80991	0.999995	466	0	0.24815	0.19183	0.19134	0.921579	138	0	0.24815
GLYR1	8	0.80823	0.93114	0.999995	467	3	0.21596	0.2154	0.21422	0.933865	153	0	0.21596
NonTargeting_Human_0006	1	0.80992	0.81141	0.999995	468	0	0.29648	0.19008	0.18942	0.921579	137	0	0.29648
PCGF5	8	0.81208	0.93303	0.999995	469	2	0.088506	0.73092	0.72998	0.999995	459	0	0.088506
MSL2	8	0.81254	0.93326	0.999995	470	2	0.098392	0.85144	0.85004	0.999995	518	0	0.098392
SIRT5	8	0.8133	0.93356	0.999995	471	3	0.02607	0.94055	0.94026	0.999995	565	0	0.02607
NonTargeting_Human_0041	1	0.81367	0.81505	0.999995	472	0	0.29997	0.18633	0.18573	0.915003	136	0	0.29997
FANCL	8	0.81392	0.93378	0.999995	473	3	0.16238	0.38841	0.38875	0.976717	266	0	0.16238
NonTargeting_Human_0047	1	0.81442	0.81571	0.999995	474	0	0.30569	0.18558	0.18483	0.915003	134	0	0.30569
NonTargeting_Human_0119	1	0.81742	0.81868	0.999995	475	0	0.30921	0.18258	0.18208	0.915003	132	0	0.30921
SETDB2	8	0.81829	0.93578	0.999995	476	3	0.053794	0.48165	0.48077	0.985688	324	0	0.053794
NonTargeting_Human_0109	1	0.81842	0.81966	0.999995	477	0	0.28067	0.18158	0.18105	0.915003	130	0	0.28067
RING1	8	0.81936	0.93633	0.999995	478	2	0.22249	0.25183	0.25053	0.933865	179	0	0.22249
NonTargeting_Human_0113	1	0.82042	0.8215	0.999995	479	0	0.32208	0.17958	0.17919	0.915003	128	0	0.32208
NCOA6	8	0.82422	0.93852	0.999995	480	2	0.39703	0.20728	0.20574	0.92513	149	0	0.39703
NonTargeting_Human_0110	1	0.82592	0.82685	0.999995	481	0	0.31106	0.17408	0.17413	0.915003	126	0	0.31106
SIRT7	8	0.82616	0.93933	0.999995	482	3	0.15537	0.16213	0.16185	0.915003	118	0	0.15537
USP22	8	0.82801	0.94024	0.999995	483	3	0.092671	0.81162	0.81014	0.999995	496	0	0.092671
NonTargeting_Human_0083	1	0.82942	0.83023	0.999995	484	0	0.32893	0.17058	0.17048	0.915003	123	0	0.32893
NonTargeting_Human_0096	1	0.82992	0.83072	0.999995	485	0	0.36505	0.17008	0.16996	0.915003	122	0	0.36505
MLLT10	8	0.83185	0.94164	0.999995	486	2	0.27664	0.020803	0.022788	0.69401	21	1	0.27664
KAT2B	8	0.83277	0.94202	0.999995	487	1	0.26829	0.43246	0.4318	0.976717	290	0	0.26829
SMYD3	8	0.83382	0.94249	0.999995	488	3	0.084704	0.41519	0.41445	0.976717	278	0	0.084704
MORF4L2	8	0.83568	0.94315	0.999995	489	2	0.13394	0.31023	0.31007	0.961783	216	0	0.13394
CHRAC1	8	0.8373	0.94398	0.999995	490	2	0.2187	0.51764	0.51739	0.985688	349	0	0.2187
KDM5C	8	0.8395	0.94481	0.999995	491	3	0.42797	2.6532e-05	4.448e-05	0.009106	3	3	0.42797
NonTargeting_Human_0058	1	0.84091	0.84185	0.999995	492	0	0.29991	0.15909	0.15865	0.908502	117	0	0.29991
ARID3A	8	0.84126	0.94562	0.999995	493	3	0.10071	0.13257	0.13261	0.891509	99	0	0.10071
NonTargeting_Human_0165	1	0.84241	0.84334	0.999995	494	0	0.28043	0.15759	0.15727	0.908502	115	0	0.28043
EZH1	8	0.84413	0.94697	0.999995	495	3	0.16609	0.46569	0.46503	0.976717	319	0	0.16609
NonTargeting_Human_0014	1	0.84416	0.84495	0.999995	496	0	0.36955	0.15584	0.15528	0.908502	113	0	0.36955
EAF2	8	0.85107	0.95023	0.999995	497	1	0.12198	0.18414	0.18251	0.915003	133	0	0.12198
LCOR	8	0.85183	0.95055	0.999995	498	3	0.05237	0.84569	0.84437	0.999995	516	0	0.05237
ARID5B	8	0.85216	0.9507	0.999995	499	3	0.052939	0.75526	0.75433	0.999995	471	0	0.052939
NonTargeting_Human_0065	1	0.85241	0.85313	0.999995	500	0	0.33773	0.14759	0.14794	0.901114	110	0	0.33773
KAT7	8	0.85448	0.95168	0.999995	501	3	0.1209	0.28826	0.28772	0.951461	200	0	0.1209
CSNK2A2	8	0.85517	0.95193	0.999995	502	2	0.21288	0.4089	0.40841	0.976717	275	0	0.21288
NRIP1	8	0.85809	0.95256	0.999995	503	1	0.10414	0.34553	0.34539	0.966182	236	0	0.10414
NCOA1	8	0.85896	0.95278	0.999995	504	2	0.12461	0.22824	0.22678	0.933865	162	0	0.12461
NonTargeting_Human_0133	1	0.86041	0.86143	0.999995	505	0	0.33993	0.13959	0.14008	0.891509	104	0	0.33993
NonTargeting_Human_0155	1	0.86166	0.86269	0.999995	506	0	0.34718	0.13834	0.13881	0.891509	103	0	0.34718
SMARCD1	8	0.86374	0.95383	0.999995	507	2	0.46787	3.1853e-05	5.4364e-05	0.009106	4	3	0.46787
ZBTB38	8	0.86448	0.95401	0.999995	508	2	0.13115	0.87228	0.87146	0.999995	528	0	0.13115
NonTargeting_Human_0144	1	0.86566	0.86666	0.999995	509	0	0.43058	0.13434	0.13487	0.891509	101	0	0.43058
NonTargeting_Human_0142	1	0.86891	0.86973	0.999995	510	0	0.39348	0.13109	0.13154	0.891509	98	0	0.39348
NonTargeting_Human_0134	1	0.87266	0.87334	0.999995	511	0	0.35925	0.12734	0.12788	0.891509	95	0	0.35925
NonTargeting_Human_0066	1	0.87316	0.87388	0.999995	512	0	0.38463	0.12684	0.12748	0.891509	94	0	0.38463
NonTargeting_Human_0128	1	0.87366	0.87437	0.999995	513	0	0.38718	0.12634	0.12703	0.891509	93	0	0.38718
NonTargeting_Human_0175	1	0.87691	0.87753	0.999995	514	0	0.34906	0.12309	0.12386	0.891509	92	0	0.34906
NonTargeting_Human_0011	1	0.87766	0.87836	0.999995	515	0	0.40727	0.12234	0.12293	0.891509	91	0	0.40727
NonTargeting_Human_0169	1	0.87866	0.87938	0.999995	516	0	0.39764	0.12134	0.12198	0.891509	89	0	0.39764
NonTargeting_Human_0161	1	0.87891	0.87964	0.999995	517	0	0.37321	0.12109	0.12175	0.891509	88	0	0.37321
TDRD1	8	0.88111	0.95819	0.999995	518	2	0.050316	0.5281	0.52719	0.986635	358	0	0.050316
NonTargeting_Human_0111	1	0.88115	0.88205	0.999995	519	0	0.43429	0.11885	0.1194	0.891509	86	0	0.43429
NonTargeting_Human_0044	1	0.88165	0.8825	0.999995	520	0	0.41703	0.11835	0.11892	0.891509	85	0	0.41703
NonTargeting_Human_0120	1	0.8829	0.88361	0.999995	521	0	0.4002	0.1171	0.11759	0.891509	84	0	0.4002
NonTargeting_Human_0186	1	0.8839	0.88449	0.999995	522	0	0.41117	0.1161	0.11652	0.891509	82	0	0.41117
ARID4A	8	0.88476	0.9591	0.999995	523	2	0.1808	0.37792	0.37809	0.973852	260	0	0.1808
MTA2	8	0.88491	0.95916	0.999995	524	1	0.31674	0.28528	0.28454	0.951461	198	0	0.31674
NRBF2	8	0.88559	0.9594	0.999995	525	2	0.23483	0.42757	0.42704	0.976717	285	0	0.23483
NonTargeting_Human_0181	1	0.88565	0.88641	0.999995	526	0	0.4591	0.11435	0.11492	0.891509	81	0	0.4591
DOT1L	8	0.887	0.95973	0.999995	527	2	0.17566	0.6559	0.65579	0.999995	424	0	0.17566
KMT2D	8	0.88833	0.9601	0.999995	528	2	0.24895	0.0029953	0.0054512	0.52176	7	1	0.24895
NonTargeting_Human_0057	1	0.8894	0.89047	0.999995	529	0	0.4081	0.1106	0.11133	0.891509	80	0	0.4081
NonTargeting_Human_0002	1	0.8899	0.89093	0.999995	530	0	0.42474	0.1101	0.11092	0.891509	79	0	0.42474
NonTargeting_Human_0164	1	0.89165	0.8927	0.999995	531	0	0.42942	0.10835	0.10909	0.891509	78	0	0.42942
HDAC2	8	0.89337	0.96144	0.999995	532	2	0.22922	0.8686	0.86772	0.999995	525	0	0.22922
PCGF1	8	0.89393	0.96156	0.999995	533	1	0.39283	0.018838	0.020663	0.692219	19	1	0.39283
UHRF2	8	0.89421	0.96167	0.999995	534	1	0.36135	0.31599	0.3159	0.962067	219	0	0.36135
AIRE	8	0.89443	0.96171	0.999995	535	2	0.10856	0.34138	0.34155	0.966182	235	0	0.10856
NonTargeting_Human_0178	1	0.8949	0.89594	0.999995	536	0	0.45031	0.1051	0.10571	0.891509	75	0	0.45031
NonTargeting_Human_0024	1	0.89515	0.89626	0.999995	537	0	0.42653	0.10485	0.10545	0.891509	74	0	0.42653
NonTargeting_Human_0059	1	0.89615	0.89722	0.999995	538	0	0.43685	0.10385	0.10444	0.891509	73	0	0.43685
NonTargeting_Human_0046	1	0.89715	0.89823	0.999995	539	0	0.40961	0.10285	0.10345	0.891509	72	0	0.40961
ALKBH3	8	0.89861	0.96291	0.999995	540	1	0.22087	0.66445	0.66415	0.999995	429	0	0.22087
TBL1X	8	0.89903	0.96297	0.999995	541	2	0.17196	0.78609	0.78487	0.999995	487	0	0.17196
USP11	8	0.89928	0.96303	0.999995	542	2	0.048417	0.4794	0.47873	0.985688	323	0	0.048417
KDM4C	8	0.89995	0.96332	0.999995	543	2	0.15748	0.044113	0.044662	0.880113	33	1	0.15748
EPC1	8	0.90028	0.96342	0.999995	544	2	0.047027	0.4349	0.43442	0.976717	294	0	0.047027
NonTargeting_Human_0129	1	0.90065	0.90166	0.999995	545	0	0.39512	0.09935	0.099936	0.891509	69	0	0.39512
PRDM2	8	0.90077	0.96356	0.999995	546	2	0.13624	0.1587	0.15847	0.908502	116	0	0.13624
SETD7	8	0.90128	0.96372	0.999995	547	1	0.21171	0.76725	0.76571	0.999995	478	0	0.21171
NonTargeting_Human_0177	1	0.9014	0.90223	0.999995	548	0	0.4182	0.0986	0.099155	0.891509	68	0	0.4182
PHF20	8	0.90151	0.96379	0.999995	549	2	0.044505	0.40574	0.40527	0.976717	271	0	0.044505
PADI2	8	0.90181	0.96385	0.999995	550	1	0.14969	0.36326	0.36321	0.966182	251	0	0.14969
NonTargeting_Human_0027	1	0.9024	0.90328	0.999995	551	0	0.39321	0.097601	0.098038	0.891509	67	0	0.39321
BRD9	8	0.90285	0.9641	0.999995	552	2	0.1605	0.026677	0.028086	0.752715	25	1	0.1605
NonTargeting_Human_0158	1	0.9029	0.90373	0.999995	553	0	0.38695	0.097101	0.097475	0.891509	66	0	0.38695
NonTargeting_Human_0174	1	0.90465	0.90547	0.999995	554	0	0.4415	0.095351	0.095933	0.891509	65	0	0.4415
PCGF3	8	0.90515	0.96469	0.999995	555	2	0.099596	0.45107	0.45054	0.976717	305	0	0.099596
JARID2	8	0.90693	0.96515	0.999995	556	2	0.35448	0.14136	0.14104	0.891509	106	0	0.35448
NonTargeting_Human_0082	1	0.90865	0.9094	0.999995	557	0	0.43825	0.091352	0.091613	0.891509	63	0	0.43825
NonTargeting_Human_0157	1	0.9089	0.90964	0.999995	558	0	0.4785	0.091102	0.091376	0.891509	61	0	0.4785
ARID3C	8	0.9099	0.96605	0.999995	559	2	0.033346	0.44573	0.44528	0.976717	303	0	0.033346
ZCWPW2	8	0.91053	0.96628	0.999995	560	2	0.08501	0.79921	0.79827	0.999995	492	0	0.08501
NonTargeting_Human_0038	1	0.9124	0.91303	0.999995	561	0	0.47471	0.087603	0.087847	0.891509	59	0	0.47471
CRB1	8	0.91301	0.96697	0.999995	562	2	0.066285	0.37129	0.3716	0.966182	257	0	0.066285
TET2	8	0.91347	0.96712	0.999995	563	2	0.15941	0.51552	0.51533	0.985688	348	0	0.15941
NonTargeting_Human_0108	1	0.9164	0.91688	0.999995	564	0	0.43702	0.083604	0.084131	0.891509	56	0	0.43702
AFF1	8	0.92142	0.9697	0.999995	565	2	0.25751	0.030575	0.031585	0.813933	26	1	0.25751
REST	8	0.92183	0.96984	0.999995	566	2	0.13721	0.1308	0.1311	0.891509	97	0	0.13721
RCOR2	8	0.92245	0.97	0.999995	567	2	0.023267	0.89252	0.89211	0.999995	540	0	0.023267
SND1	8	0.92455	0.97071	0.999995	568	1	0.27522	0.13785	0.13776	0.891509	102	0	0.27522
PHF21A	8	0.92559	0.97099	0.999995	569	1	0.28031	0.32028	0.32002	0.962067	222	0	0.28031
CBX6	8	0.92734	0.97152	0.999995	570	2	0.1028	0.52185	0.52128	0.985688	353	0	0.1028
NonTargeting_Human_0139	1	0.92814	0.92859	0.999995	571	0	0.47784	0.071857	0.072368	0.891509	50	0	0.47784
NonTargeting_Human_0168	1	0.92939	0.92972	0.999995	572	0	0.47337	0.070607	0.071103	0.891509	48	0	0.47337
CBX4	8	0.9303	0.97252	0.999995	573	2	0.075345	0.36595	0.36602	0.966182	253	0	0.075345
NonTargeting_Human_0188	1	0.93052	0.93085	0.999995	574	0	0.50087	0.069483	0.069818	0.891509	47	0	0.50087
SMARCAD1	8	0.93306	0.9734	0.999995	575	1	0.25175	0.083739	0.084091	0.891509	57	0	0.25175
NonTargeting_Human_0072	1	0.93489	0.93512	0.999995	576	0	0.47819	0.065109	0.065538	0.891509	46	0	0.47819
NonTargeting_Human_0021	1	0.93589	0.93612	0.999995	577	0	0.49824	0.064109	0.06456	0.891509	45	0	0.49824
ATAD3C	8	0.9369	0.97466	0.999995	578	2	0.17952	0.59686	0.59631	0.999995	396	0	0.17952
NonTargeting_Human_0122	1	0.93702	0.93723	0.999995	579	0	0.48601	0.062984	0.063334	0.891509	44	0	0.48601
NonTargeting_Human_0054	1	0.93789	0.93816	0.999995	580	0	0.55193	0.062109	0.062553	0.891509	43	0	0.55193
SMYD4	8	0.93838	0.97513	0.999995	581	2	0.13091	0.60314	0.60289	0.999995	399	0	0.13091
NonTargeting_Human_0105	1	0.93839	0.93865	0.999995	582	0	0.50167	0.06161	0.062079	0.891509	42	0	0.50167
BRD3	8	0.93906	0.97531	0.999995	583	2	0.15527	0.70242	0.70225	0.999995	443	0	0.15527
NonTargeting_Human_0160	1	0.93964	0.93995	0.999995	584	0	0.48479	0.06036	0.060922	0.891509	41	0	0.48479
NonTargeting_Human_0189	1	0.94014	0.94042	0.999995	585	0	0.44976	0.05986	0.060299	0.891509	40	0	0.44976
KDM1B	8	0.94038	0.97596	0.999995	586	1	0.24599	0.25338	0.25206	0.933865	180	0	0.24599
NCOA2	8	0.94107	0.97616	0.999995	587	2	0.18965	0.25493	0.25343	0.933865	181	0	0.18965
TDRD3	8	0.94156	0.97633	0.999995	588	2	0.077122	0.65353	0.65357	0.999995	421	0	0.077122
CDYL	8	0.94334	0.97706	0.999995	589	2	0.32426	0.20237	0.20061	0.92513	144	0	0.32426
ING2	8	0.94337	0.97707	0.999995	590	1	0.1509	0.62992	0.62986	0.999995	411	0	0.1509
MBD5	8	0.94382	0.97723	0.999995	591	2	0.31026	0.20564	0.20402	0.92513	147	0	0.31026
NonTargeting_Human_0138	1	0.94564	0.9458	0.999995	592	0	0.49647	0.054361	0.054408	0.891509	39	0	0.49647
KDM6A	8	0.94858	0.97916	0.999995	593	2	0.15875	0.070694	0.071172	0.891509	49	1	0.15875
STK31	8	0.95012	0.97975	0.999995	594	1	0.17598	0.23776	0.23638	0.933865	168	0	0.17598
NonTargeting_Human_0102	1	0.95039	0.95083	0.999995	595	0	0.55817	0.049613	0.049951	0.891509	37	0	0.55817
NonTargeting_Human_0162	1	0.95089	0.95129	0.999995	596	0	0.54273	0.049113	0.049466	0.891509	36	0	0.54273
NAA16	8	0.9519	0.98047	0.999995	597	2	0.24796	0.074437	0.074731	0.891509	52	1	0.24796
NonTargeting_Human_0078	1	0.95589	0.95623	0.999995	598	0	0.70927	0.044114	0.044307	0.880113	34	0	0.70927
SMARCC1	8	0.95616	0.98235	0.999995	599	1	0.11286	0.42017	0.41964	0.976717	280	0	0.11286
SIRT2	8	0.95701	0.98272	0.999995	600	2	0.12711	0.34829	0.3484	0.966182	239	0	0.12711
GATAD2B	8	0.95726	0.98281	0.999995	601	2	0.23069	0.014898	0.016887	0.684651	14	1	0.23069
PHF21B	8	0.95893	0.98357	0.999995	602	1	0.17835	0.66752	0.66721	0.999995	431	0	0.17835
SETD2	8	0.95917	0.98372	0.999995	603	1	0.18399	0.35513	0.35521	0.966182	246	0	0.18399
CBX7	8	0.95964	0.98397	0.999995	604	2	0.11226	0.66828	0.66774	0.999995	432	0	0.11226
MBD3L1	8	0.96049	0.98422	0.999995	605	2	0.1992	0.70449	0.70429	0.999995	445	0	0.1992
YAF2	8	0.9612	0.98459	0.999995	606	1	0.21989	0.18582	0.18429	0.915003	135	0	0.21989
CDK2AP1	8	0.96179	0.98483	0.999995	607	2	0.11089	0.32455	0.32452	0.962067	226	0	0.11089
RCOR3	8	0.96191	0.98488	0.999995	608	2	0.16688	0.78557	0.78429	0.999995	486	0	0.16688
BAZ1A	8	0.96202	0.98493	0.999995	609	2	0.189	0.6163	0.61622	0.999995	403	0	0.189
CHD8	8	0.96214	0.98496	0.999995	610	2	0.22174	0.15698	0.15687	0.908502	114	0	0.22174
ARID1B	8	0.96223	0.98499	0.999995	611	1	0.34547	0.19578	0.19373	0.921579	141	0	0.34547
SIRT4	8	0.96249	0.98511	0.999995	612	2	0.087114	0.52603	0.52521	0.985688	357	0	0.087114
NonTargeting_Human_0088	1	0.96263	0.96317	0.999995	613	0	0.5315	0.037366	0.037477	0.836976	30	0	0.5315
PCGF2	8	0.96351	0.9856	0.999995	614	2	0.22103	0.21054	0.20918	0.933865	150	0	0.22103
CBX5	8	0.96484	0.98631	0.999995	615	2	0.083293	0.76274	0.76146	0.999995	475	0	0.083293
SUV420H1	8	0.96685	0.98668	0.999995	616	1	0.11165	0.88491	0.88447	0.999995	537	0	0.11165
CDY2A	5	0.96883	0.96867	0.999995	617	0	0.21317	0.12955	0.12975	0.891509	96	0	0.21317
TDRKH	8	0.97043	0.98722	0.999995	618	1	0.17065	0.21702	0.21592	0.933865	154	0	0.17065
SUDS3	8	0.97169	0.98742	0.999995	619	1	0.13802	0.29122	0.29069	0.951461	202	0	0.13802
NonTargeting_Human_0154	1	0.97413	0.97433	0.999995	620	0	0.63313	0.025869	0.025961	0.735513	24	0	0.63313
NonTargeting_Human_0045	1	0.97838	0.97842	0.999995	621	0	0.62956	0.02162	0.021751	0.693945	22	0	0.62956
NonTargeting_Human_0173	1	0.97988	0.97979	0.999995	622	0	0.6567	0.02012	0.020396	0.692219	20	0	0.6567
ALKBH2	8	0.98052	0.98917	0.999995	623	1	0.20892	0.49829	0.4976	0.985688	337	0	0.20892
SUV39H2	8	0.98071	0.9892	0.999995	624	1	0.21614	0.57277	0.57241	0.999995	379	0	0.21614
KDM5D	8	0.98096	0.98926	0.999995	625	1	0.2526	0.24247	0.24112	0.933865	172	0	0.2526
NonTargeting_Human_0103	1	0.98288	0.98293	0.999995	626	0	0.63527	0.017121	0.017372	0.684651	18	0	0.63527
LCORL	8	0.98419	0.9901	0.999995	627	1	0.37456	0.078168	0.078418	0.891509	54	0	0.37456
NonTargeting_Human_0099	1	0.98438	0.98463	0.999995	628	0	0.65819	0.015621	0.015642	0.684651	16	0	0.65819
NonTargeting_Human_0068	1	0.98488	0.98507	0.999995	629	0	0.6741	0.015121	0.015059	0.684651	15	0	0.6741
NonTargeting_Human_0086	1	0.98513	0.98526	0.999995	630	0	0.79338	0.014871	0.014772	0.684651	13	0	0.79338
NonTargeting_Human_0146	1	0.98563	0.98562	0.999995	631	0	0.62462	0.014371	0.014238	0.684651	12	0	0.62462
TDRD9	8	0.9885	0.99162	0.999995	632	1	0.22346	0.67953	0.67907	0.999995	434	0	0.22346
FXR2	8	0.98886	0.99178	0.999995	633	1	0.13124	0.13433	0.13449	0.891509	100	0	0.13124
NonTargeting_Human_0126	1	0.98888	0.98905	0.999995	634	0	0.65581	0.011122	0.010957	0.667369	11	0	0.65581
NonTargeting_Human_0091	1	0.98963	0.98975	0.999995	635	0	0.70406	0.010372	0.010117	0.667369	10	0	0.70406
ZBTB33	8	0.99005	0.99227	0.999995	636	1	0.24463	0.23143	0.22988	0.933865	163	0	0.24463
HDAC4	8	0.99067	0.99242	0.999995	637	1	0.27293	0.64068	0.64052	0.999995	417	0	0.27293
PHC3	8	0.99122	0.99273	0.999995	638	1	0.17966	0.59141	0.59061	0.999995	389	0	0.17966
PRMT3	8	0.9916	0.99293	0.999995	639	1	0.24958	0.076304	0.076648	0.891509	53	1	0.24958
NonTargeting_Human_0017	1	0.99263	0.9926	0.999995	640	0	0.77119	0.0073732	0.0070228	0.588162	9	1	0.77119
PHF2	8	0.99375	0.99412	0.999995	641	1	0.27978	0.21378	0.21266	0.933865	152	0	0.27978
JADE1	8	0.99442	0.99462	0.999995	642	1	0.30998	0.57844	0.57875	0.999995	382	0	0.30998
CLOCK	8	0.99445	0.99463	0.999995	643	1	0.28516	0.29859	0.29823	0.951461	210	0	0.28516
ATXN7	8	0.99488	0.99495	0.999995	644	1	0.14854	0.83609	0.83471	0.999995	512	0	0.14854
CDYL2	8	0.9949	0.99495	0.999995	645	1	0.30185	0.31455	0.3144	0.962067	218	0	0.30185
DPF3	8	0.99507	0.99505	0.999995	646	1	0.13086	0.38056	0.38099	0.974051	262	0	0.13086
CXXC4	8	0.99524	0.99515	0.999995	647	1	0.29255	0.3858	0.38632	0.976717	264	0	0.29255
HLTF	8	0.99619	0.9962	0.999995	648	0	0.23282	0.71798	0.71752	0.999995	453	0	0.23282
JADE2	8	0.99666	0.99666	0.999995	649	0	0.27579	0.12013	0.12011	0.891509	87	0	0.27579
TDRD6	8	0.99678	0.99674	0.999995	650	0	0.26237	0.54844	0.5468	0.997999	368	0	0.26237
PRMT6	8	0.99687	0.99681	0.999995	651	0	0.26037	0.44094	0.44062	0.976717	298	0	0.26037
HDAC7	8	0.99693	0.99684	0.999995	652	0	0.27512	0.00094351	0.0018632	0.249669	5	2	0.27512
SETD1B	8	0.99694	0.99685	0.999995	653	0	0.24563	0.0069769	0.0090985	0.667369	8	1	0.24563
HCFC2	8	0.99696	0.99687	0.999995	654	0	0.20567	0.6374	0.6369	0.999995	416	0	0.20567
YWHAQ	8	0.99736	0.99728	0.999995	655	0	0.084427	0.72709	0.72628	0.999995	457	0	0.084427
UTY	8	0.99856	0.99855	0.999995	656	0	0.19367	0.46221	0.46187	0.976717	316	0	0.19367
USP3	8	0.99868	0.99865	0.999995	657	0	0.39562	0.32313	0.32319	0.962067	225	0	0.39562
PRMT8	8	0.99878	0.99873	0.999995	658	0	0.31448	0.17236	0.17135	0.915003	125	0	0.31448
TBL1Y	8	0.99887	0.99881	0.999995	659	0	0.30173	0.10028	0.10067	0.891509	70	0	0.30173
RSF1	8	0.99902	0.99902	0.999995	660	0	0.31148	0.46453	0.46399	0.976717	318	0	0.31148
HDAC9	8	0.99927	0.99926	0.999995	661	0	0.17109	0.54744	0.5457	0.997999	366	0	0.17109
ZBTB4	8	0.99953	0.99949	0.999995	662	0	0.23612	0.50481	0.50431	0.985688	340	0	0.23612
L3MBTL4	8	0.99954	0.9995	0.999995	663	0	0.36974	0.19743	0.19532	0.921579	142	0	0.36974
MBD1	8	0.99981	0.99978	0.999995	664	0	0.3801	0.19247	0.19053	0.921579	139	0	0.3801
BCORL1	8	0.99989	0.99991	0.999995	665	0	0.46327	0.01687	0.018805	0.692219	17	1	0.46327
PRAME	8	0.99994	0.99993	0.999995	666	0	0.53779	0.032519	0.033562	0.832843	27	1	0.53779
NSD1	8	0.99994	0.99993	0.999995	667	0	0.45307	0.13961	0.13933	0.891509	105	0	0.45307
CDY1	8	0.99999	0.99999	0.999995	668	0	0.28561	0.038332	0.039117	0.845439	31	1	0.28561
KDM2B	8	1	1	0.999995	669	0	0.79993	7.9339e-08	4.9422e-06	0.001656	1	4	0.79993
BCOR	8	1	1	0.999995	670	0	0.63803	3.7643e-07	4.9422e-06	0.001656	2	4	0.63803

## Sheet: Naïve sgRNA summary
sgrna	Gene	control_count	treatment_count	control_mean	treat_mean	LFC	control_var	adj_var	score	p.low	p.high	p.twosided	FDR	high_in_treatment
GUIDES_sg2203_NUP98	NUP98	235.89	10.161	235.89	10.161	-4.4077	25477	458200	2.3706	0.0088807	0.99112	0.017761	0.6323	FALSE
GUIDES_sg3809_ZNHIT2	ZNHIT2	221.34	13.065	221.34	13.065	-3.9827	21690	429940	2.2598	0.011917	0.98808	0.023834	0.6323	FALSE
GUIDES_sg2451_PHF5A	PHF5A	173.02	12.581	173.02	12.581	-3.6796	12871	336080	2.2128	0.013456	0.98654	0.026912	0.6323	FALSE
GUIDES_sg3810_ZNHIT2	ZNHIT2	342.41	21.774	342.41	21.774	-3.9144	51403	665100	2.1755	0.014798	0.9852	0.029596	0.6323	FALSE
GUIDES_sg2755_SAP18	SAP18	204.2	15.968	204.2	15.968	-3.5961	17715	396640	2.1606	0.015365	0.98464	0.030729	0.6323	FALSE
GUIDES_sg3485_TTF2	TTF2	199	17.419	199	17.419	-3.4407	16486	386540	2.1189	0.01705	0.98295	0.034101	0.6323	FALSE
GUIDES_sg2449_PHF5A	PHF5A	236.41	20.323	236.41	20.323	-3.4769	23347	459210	2.1019	0.01778	0.98222	0.03556	0.6323	FALSE
GUIDES_sg2729_RUVBL1	RUVBL1	223.42	19.839	223.42	19.839	-3.4289	20723	433980	2.0966	0.018015	0.98198	0.03603	0.6323	FALSE
GUIDES_sg2745_SAP130	SAP130	231.22	20.807	231.22	20.807	-3.4126	22136	449120	2.0863	0.018475	0.98152	0.036951	0.6323	FALSE
GUIDES_sg2305_PHB2	PHB2	199	18.871	199	18.871	-3.3313	16224	386540	2.0863	0.018478	0.98152	0.036955	0.6323	FALSE
GUIDES_sg2621_RBBP4	RBBP4	252	23.71	252	23.71	-3.356	26058	489490	2.0559	0.019895	0.9801	0.03979	0.6323	FALSE
GUIDES_sg3814_ZNHIT2	ZNHIT2	137.69	16.936	137.69	16.936	-2.951	7290.9	267450	2.0349	0.02093	0.97907	0.04186	0.6323	FALSE
GUIDES_sg0806_DNMT1	DNMT1	231.74	24.194	231.74	24.194	-3.2076	21537	450130	2.0243	0.021469	0.97853	0.042937	0.6323	FALSE
GUIDES_sg2753_SAP18	SAP18	207.32	22.742	207.32	22.742	-3.1333	17034	402690	2.0198	0.021704	0.9783	0.043407	0.6323	FALSE
GUIDES_sg2826_SETD8	SETD8	242.65	28.065	242.65	28.065	-3.0675	23023	471320	1.9742	0.024177	0.97582	0.048354	0.6323	FALSE
GUIDES_sg2455_PHF5A	PHF5A	216.15	26.129	216.15	26.129	-3.0008	18054	419850	1.9723	0.024285	0.97571	0.04857	0.6323	FALSE
GUIDES_sg2306_PHB2	PHB2	257.72	30.484	257.72	30.484	-3.0387	25817	500590	1.9559	0.025238	0.97476	0.050477	0.6323	FALSE
GUIDES_sg2036_NAA50	NAA50	240.05	30.484	240.05	30.484	-2.9366	21959	466280	1.9355	0.026465	0.97353	0.05293	0.6323	FALSE
GUIDES_sg3265_TAF10	TAF10	231.22	30	231.22	30	-2.9051	20244	449120	1.9317	0.026698	0.9733	0.053395	0.6323	FALSE
GUIDES_sg1425_KAT5	KAT5	163.67	24.678	163.67	24.678	-2.681	9659.5	317920	1.9201	0.02742	0.97258	0.054841	0.6323	FALSE
GUIDES_sg1210_HINFP	HINFP	244.73	32.42	244.73	32.42	-2.8783	22537	475360	1.9142	0.027799	0.9722	0.055598	0.6323	FALSE
GUIDES_sg0940_ELL	ELL	266.55	34.355	266.55	34.355	-2.9198	26957	517750	1.9137	0.02783	0.97217	0.055661	0.6323	FALSE
GUIDES_sg0608_CHD4	CHD4	257.72	34.839	257.72	34.839	-2.8518	24837	500590	1.8976	0.028874	0.97113	0.057747	0.6323	FALSE
GUIDES_sg3486_TTF2	TTF2	264.47	35.807	264.47	35.807	-2.8505	26144	513710	1.8931	0.02917	0.97083	0.05834	0.6323	FALSE
GUIDES_sg0485_CCDC101	CCDC101	230.18	33.387	230.18	33.387	-2.7491	19363	447100	1.8834	0.029824	0.97018	0.059648	0.6323	FALSE
GUIDES_sg3651_WDR82	WDR82	236.93	34.355	236.93	34.355	-2.7506	20519	460220	1.8791	0.030113	0.96989	0.060227	0.6323	FALSE
GUIDES_sg0514_CDK9	CDK9	118.47	22.258	118.47	22.258	-2.3608	4628	230110	1.8777	0.030211	0.96979	0.060422	0.6323	FALSE
GUIDES_sg2513_PRMT1	PRMT1	203.68	31.452	203.68	31.452	-2.657	14831	395630	1.8746	0.030426	0.96957	0.060851	0.6323	FALSE
GUIDES_sg0873_DR1	DR1	160.55	27.097	160.55	27.097	-2.5235	8905.2	311860	1.8736	0.030494	0.96951	0.060987	0.6323	FALSE
GUIDES_sg0575_CENPA	CENPA	206.8	32.42	206.8	32.42	-2.6364	15204	401680	1.8654	0.03106	0.96894	0.062121	0.6323	FALSE
GUIDES_sg2516_PRMT1	PRMT1	200.56	31.936	200.56	31.936	-2.6135	14217	389570	1.8633	0.031208	0.96879	0.062416	0.6323	FALSE
GUIDES_sg2743_RUVBL2	RUVBL2	221.34	34.355	221.34	34.355	-2.6528	17483	429940	1.8592	0.031497	0.9685	0.062995	0.6323	FALSE
GUIDES_sg3276_TAF12	TAF12	241.09	36.774	241.09	36.774	-2.6801	20872	468290	1.8538	0.031882	0.96812	0.063763	0.6323	FALSE
GUIDES_sg2018_NAA30	NAA30	184.45	31.452	184.45	31.452	-2.5147	11705	358290	1.8461	0.032437	0.96756	0.064873	0.6323	FALSE
GUIDES_sg2517_PRMT1	PRMT1	273.3	41.613	273.3	41.613	-2.6864	26840	530870	1.8357	0.033201	0.9668	0.066401	0.6323	FALSE
GUIDES_sg1829_MCRS1	MCRS1	243.17	38.71	243.17	38.71	-2.6203	20901	472330	1.8332	0.033383	0.96662	0.066767	0.6323	FALSE
GUIDES_sg1505_KDM3B	KDM3B	7.2742	5.3226	7.2742	5.3226	-0.3881	1.9044	14130	1.8245	0.034037	0.96596	0.068073	0.6323	FALSE
GUIDES_sg1995_NAA15	NAA15	271.74	42.581	271.74	42.581	-2.6458	26258	527840	1.8235	0.034112	0.96589	0.068224	0.6323	FALSE
GUIDES_sg0573_CENPA	CENPA	205.24	36.291	205.24	36.291	-2.4674	14271	398660	1.8123	0.034972	0.96503	0.069944	0.6323	FALSE
GUIDES_sg2756_SAP18	SAP18	228.62	39.194	228.62	39.194	-2.5142	17941	444070	1.8091	0.035216	0.96478	0.070431	0.6323	FALSE
GUIDES_sg0570_CENPA	CENPA	254.6	42.097	254.6	42.097	-2.5682	22578	494530	1.8089	0.035234	0.96477	0.070469	0.6323	FALSE
GUIDES_sg2023_NAA30	NAA30	219.79	38.71	219.79	38.71	-2.4751	16394	426910	1.803	0.035691	0.96431	0.071381	0.6323	FALSE
GUIDES_sg2033_NAA50	NAA50	227.58	40.645	227.58	40.645	-2.4565	17472	442050	1.7911	0.036642	0.96336	0.073284	0.6323	FALSE
GUIDES_sg2009_NAA20	NAA20	244.21	42.581	244.21	42.581	-2.4922	20326	474350	1.791	0.03665	0.96335	0.0733	0.6323	FALSE
GUIDES_sg2945_SKP1	SKP1	282.14	46.936	282.14	46.936	-2.5623	27660	548030	1.7904	0.036692	0.96331	0.073383	0.6323	FALSE
GUIDES_sg3273_TAF12	TAF12	241.09	43.065	241.09	43.065	-2.4578	19607	468290	1.7818	0.037389	0.96261	0.074778	0.6323	FALSE
GUIDES_sg0513_CDK9	CDK9	264.47	45.968	264.47	45.968	-2.4988	23872	513710	1.78	0.037536	0.96246	0.075072	0.6323	FALSE
GUIDES_sg0653_CHORDC1	CHORDC1	260.31	46.452	260.31	46.452	-2.4612	22868	505640	1.7703	0.038342	0.96166	0.076685	0.6323	FALSE
GUIDES_sg2874_SIN3A	SIN3A	197.44	39.678	197.44	39.678	-2.2864	12445	383520	1.7596	0.039238	0.96076	0.078476	0.6323	FALSE
GUIDES_sg3700_YEATS4	YEATS4	225.5	43.549	225.5	43.549	-2.3461	16553	438020	1.7562	0.039523	0.96048	0.079047	0.6323	FALSE
GUIDES_sg3120_SRCAP	SRCAP	238.49	45.484	238.49	45.484	-2.3652	18626	463250	1.7531	0.039797	0.9602	0.079593	0.6323	FALSE
GUIDES_sg1715_MAX	MAX	226.02	44.516	226.02	44.516	-2.3184	16472	439030	1.7466	0.040349	0.95965	0.080698	0.6323	FALSE
GUIDES_sg0897_EAF1	EAF1	226.54	45.484	226.54	45.484	-2.2913	16391	440040	1.7372	0.041173	0.95883	0.082346	0.6323	FALSE
GUIDES_sg0569_CENPA	CENPA	242.65	47.904	242.65	47.904	-2.3168	18963	471320	1.734	0.041457	0.95854	0.082915	0.6323	FALSE
GUIDES_sg3003_SMARCB1	SMARCB1	241.61	47.904	241.61	47.904	-2.3106	18761	469300	1.7327	0.041576	0.95842	0.083152	0.6323	FALSE
GUIDES_sg2241_PAF1	PAF1	219.79	45.484	219.79	45.484	-2.2478	15191	426910	1.7279	0.042001	0.958	0.084001	0.6323	FALSE
GUIDES_sg0649_CHORDC1	CHORDC1	221.86	45.968	221.86	45.968	-2.2464	15470	430950	1.7258	0.04219	0.95781	0.084381	0.6323	FALSE
GUIDES_sg0874_DR1	DR1	237.97	48.387	237.97	48.387	-2.2746	17971	462240	1.7232	0.042426	0.95757	0.084851	0.6323	FALSE
GUIDES_sg0175_ASH2L	ASH2L	211.99	45.484	211.99	45.484	-2.196	13862	411780	1.7168	0.043005	0.957	0.08601	0.6323	FALSE
GUIDES_sg0802_DNMT1	DNMT1	258.24	51.775	258.24	51.775	-2.2963	21313	501600	1.7167	0.043018	0.95698	0.086036	0.6323	FALSE
GUIDES_sg0171_ASH2L	ASH2L	241.61	50.323	241.61	50.323	-2.241	18295	469300	1.7093	0.043699	0.9563	0.087399	0.6323	FALSE
GUIDES_sg1209_HINFP	HINFP	233.81	49.355	233.81	49.355	-2.2213	17013	454160	1.7083	0.043792	0.95621	0.087584	0.6323	FALSE
GUIDES_sg3178_SUPT5H	SUPT5H	201.6	45	201.6	45	-2.1389	12262	391590	1.7065	0.043957	0.95604	0.087914	0.6323	FALSE
GUIDES_sg3228_SUZ12	SUZ12	252	52.742	252	52.742	-2.235	19852	489490	1.7001	0.044556	0.95544	0.089111	0.6323	FALSE
GUIDES_sg3480_TRRAP	TRRAP	244.73	51.775	244.73	51.775	-2.2191	18615	475360	1.6997	0.044592	0.95541	0.089184	0.6323	FALSE
GUIDES_sg2750_SAP130	SAP130	215.63	47.904	215.63	47.904	-2.1472	14066	418840	1.6973	0.044816	0.95518	0.089631	0.6323	FALSE
GUIDES_sg2620_RBBP4	RBBP4	280.58	57.581	280.58	57.581	-2.265	24864	545000	1.6923	0.045293	0.95471	0.090585	0.6323	FALSE
GUIDES_sg2733_RUVBL1	RUVBL1	232.26	50.807	232.26	50.807	-2.1707	16462	451140	1.6923	0.045294	0.95471	0.090589	0.6323	FALSE
GUIDES_sg2712_RNF40	RNF40	195.37	45.484	195.37	45.484	-2.0787	11232	379480	1.6917	0.045347	0.95465	0.090694	0.6323	FALSE
GUIDES_sg0785_DDX59	DDX59	224.98	49.839	224.98	49.839	-2.1522	15337	437010	1.6916	0.045364	0.95464	0.090729	0.6323	FALSE
GUIDES_sg0517_CDK9	CDK9	276.42	57.097	276.42	57.097	-2.2555	24051	536920	1.6916	0.045365	0.95464	0.090729	0.6323	FALSE
GUIDES_sg3812_ZNHIT2	ZNHIT2	226.02	50.323	226.02	50.323	-2.1451	15435	439030	1.6884	0.045671	0.95433	0.091342	0.6323	FALSE
GUIDES_sg2618_RBBP4	RBBP4	242.13	52.742	242.13	52.742	-2.1776	17933	470310	1.6874	0.045759	0.95424	0.091519	0.6323	FALSE
GUIDES_sg3825_ZNHIT6	ZNHIT6	219.79	49.839	219.79	49.839	-2.1186	14441	426910	1.6843	0.046066	0.95393	0.092132	0.6323	FALSE
GUIDES_sg0607_CHD4	CHD4	209.91	48.871	209.91	48.871	-2.0804	12967	407740	1.6794	0.04654	0.95346	0.09308	0.6323	FALSE
GUIDES_sg3650_WDR82	WDR82	216.15	49.839	216.15	49.839	-2.0947	13829	419850	1.679	0.046573	0.95343	0.093145	0.6323	FALSE
GUIDES_sg3146_SUPT16H	SUPT16H	282.66	60.484	282.66	60.484	-2.2059	24680	549030	1.6709	0.047368	0.95263	0.094737	0.6323	FALSE
GUIDES_sg3827_ZNHIT6	ZNHIT6	213.03	50.323	213.03	50.323	-2.0601	13237	413790	1.6698	0.047479	0.95252	0.094957	0.6323	FALSE
GUIDES_sg3145_SUPT16H	SUPT16H	218.23	51.291	218.23	51.291	-2.0678	13934	423890	1.6681	0.047645	0.95236	0.09529	0.6323	FALSE
GUIDES_sg1401_KANSL3	KANSL3	233.3	53.71	233.3	53.71	-2.0984	16125	453160	1.6669	0.047772	0.95223	0.095544	0.6323	FALSE
GUIDES_sg2452_PHF5A	PHF5A	234.33	54.678	234.33	54.678	-2.0795	16138	455170	1.6596	0.0485	0.9515	0.097	0.6323	FALSE
GUIDES_sg3801_ZNHIT1	ZNHIT1	285.25	62.42	285.25	62.42	-2.1743	24828	554080	1.6586	0.048601	0.9514	0.097203	0.6323	FALSE
GUIDES_sg1459_KAT8	KAT8	233.81	55.162	233.81	55.162	-2.0639	15958	454160	1.6546	0.049006	0.95099	0.098013	0.6323	FALSE
GUIDES_sg2205_NUP98	NUP98	275.38	61.936	275.38	61.936	-2.1347	22780	534900	1.6508	0.049388	0.95061	0.098776	0.6323	FALSE
GUIDES_sg3633_WDR5	WDR5	238.49	56.613	238.49	56.613	-2.0555	16540	463250	1.6482	0.049656	0.95034	0.099312	0.6323	FALSE
GUIDES_sg3118_SRCAP	SRCAP	194.85	49.839	194.85	49.839	-1.9457	10513	378470	1.6466	0.049821	0.95018	0.099642	0.6323	FALSE
GUIDES_sg2742_RUVBL2	RUVBL2	197.44	50.323	197.44	50.323	-1.9511	10822	383520	1.646	0.049881	0.95012	0.099763	0.6323	FALSE
GUIDES_sg0913_EED	EED	241.61	57.581	241.61	57.581	-2.0501	16933	469300	1.6441	0.050082	0.94992	0.10016	0.6323	FALSE
GUIDES_sg2161_NOC2L	NOC2L	231.22	56.129	231.22	56.129	-2.0232	15328	449120	1.6425	0.050246	0.94975	0.10049	0.6323	FALSE
GUIDES_sg1426_KAT5	KAT5	293.05	65.807	293.05	65.807	-2.138	25819	569220	1.6416	0.050341	0.94966	0.10068	0.6323	FALSE
GUIDES_sg1461_KAT8	KAT8	234.85	57.097	234.85	57.097	-2.0214	15799	456180	1.6391	0.050599	0.9494	0.1012	0.6323	FALSE
GUIDES_sg1211_HINFP	HINFP	172.5	46.936	172.5	46.936	-1.8558	7883.6	335070	1.6382	0.050693	0.94931	0.10139	0.6323	FALSE
GUIDES_sg2737_RUVBL2	RUVBL2	263.95	61.936	263.95	61.936	-2.0738	20405	512700	1.6369	0.050823	0.94918	0.10165	0.6323	FALSE
GUIDES_sg0650_CHORDC1	CHORDC1	248.88	60.484	248.88	60.484	-2.023	17747	483430	1.6294	0.05161	0.94839	0.10322	0.6323	FALSE
GUIDES_sg1399_KANSL2	KANSL2	204.2	53.226	204.2	53.226	-1.92	11396	396640	1.629	0.051654	0.94835	0.10331	0.6323	FALSE
GUIDES_sg2010_NAA20	NAA20	268.63	63.871	268.63	63.871	-2.0553	20962	521780	1.6275	0.051816	0.94818	0.10363	0.6323	FALSE
GUIDES_sg2450_PHF5A	PHF5A	199.52	53.226	199.52	53.226	-1.8867	10701	387550	1.6217	0.052436	0.94756	0.10487	0.6323	FALSE
GUIDES_sg2738_RUVBL2	RUVBL2	286.29	68.226	286.29	68.226	-2.0531	23777	556100	1.6159	0.053058	0.94694	0.10612	0.6323	FALSE
GUIDES_sg0879_DR1	DR1	204.2	54.678	204.2	54.678	-1.8818	11178	396640	1.6157	0.053079	0.94692	0.10616	0.6323	FALSE
GUIDES_sg0169_ASH2L	ASH2L	260.83	64.355	260.83	64.355	-2.0023	19302	506650	1.614	0.05326	0.94674	0.10652	0.6323	FALSE
GUIDES_sg2825_SETD8	SETD8	264.47	65.323	264.47	65.323	-2.001	19830	513710	1.6112	0.053571	0.94643	0.10714	0.6323	FALSE
GUIDES_sg2744_RUVBL2	RUVBL2	288.89	69.678	288.89	69.678	-2.0362	24027	561150	1.6084	0.053871	0.94613	0.10774	0.6323	FALSE
GUIDES_sg1140_HDAC3	HDAC3	348.12	79.355	348.12	79.355	-2.1193	36118	676200	1.607	0.054025	0.94597	0.10805	0.6323	FALSE
GUIDES_sg2308_PHB2	PHB2	209.91	57.097	209.91	57.097	-1.8601	11676	407740	1.603	0.05447	0.94553	0.10894	0.6323	FALSE
GUIDES_sg3654_WDR82	WDR82	254.6	64.839	254.6	64.839	-1.9569	18004	494530	1.6023	0.054544	0.94546	0.10909	0.6323	FALSE
GUIDES_sg0166_ASH1L	ASH1L	231.22	60.968	231.22	60.968	-1.9059	14492	449120	1.6015	0.054635	0.94537	0.10927	0.6323	FALSE
GUIDES_sg0497_CDC73	CDC73	121.58	41.129	121.58	41.129	-1.5409	3236.4	236170	1.5967	0.055167	0.94483	0.11033	0.6323	FALSE
GUIDES_sg2021_NAA30	NAA30	213.55	58.549	213.55	58.549	-1.8492	12013	414800	1.596	0.055249	0.94475	0.1105	0.6323	FALSE
GUIDES_sg3488_TTF2	TTF2	282.66	70.646	282.66	70.646	-1.9852	22474	549030	1.5942	0.055449	0.94455	0.1109	0.6323	FALSE
GUIDES_sg0941_ELL	ELL	225.5	60.968	225.5	60.968	-1.8699	13536	438020	1.5933	0.055544	0.94446	0.11109	0.6323	FALSE
GUIDES_sg2754_SAP18	SAP18	166.27	50.323	166.27	50.323	-1.7045	6721.6	322960	1.5922	0.055674	0.94433	0.11135	0.6323	FALSE
GUIDES_sg3620_WAC	WAC	121.58	41.613	121.58	41.613	-1.5244	3197.6	236170	1.5909	0.055821	0.94418	0.11164	0.6323	FALSE
GUIDES_sg1611_KMT2A	KMT2A	194.85	56.129	194.85	56.129	-1.7774	9621.1	378470	1.5876	0.056184	0.94382	0.11237	0.6323	FALSE
GUIDES_sg3815_ZNHIT2	ZNHIT2	175.62	52.742	175.62	52.742	-1.7165	7549.6	341130	1.5858	0.056387	0.94361	0.11277	0.6323	FALSE
GUIDES_sg3481_TTF2	TTF2	216.67	60.968	216.67	60.968	-1.8125	12121	420860	1.5803	0.057019	0.94298	0.11404	0.6323	FALSE
GUIDES_sg3635_WDR5	WDR5	250.96	67.259	250.96	67.259	-1.8841	16873	487470	1.5791	0.057156	0.94284	0.11431	0.6323	FALSE
GUIDES_sg3614_VPS72	VPS72	335.13	81.775	335.13	81.775	-2.0218	32096	650970	1.5786	0.057209	0.94279	0.11442	0.6323	FALSE
GUIDES_sg2538_PRMT5	PRMT5	227.58	63.388	227.58	63.388	-1.8278	13480	442050	1.5767	0.057429	0.94257	0.11486	0.6323	FALSE
GUIDES_sg0804_DNMT1	DNMT1	237.97	65.323	237.97	65.323	-1.8493	14904	462240	1.5762	0.057486	0.94251	0.11497	0.6323	FALSE
GUIDES_sg3638_WDR5	WDR5	355.4	85.646	355.4	85.646	-2.0403	36383	690330	1.5757	0.057542	0.94246	0.11508	0.6323	FALSE
GUIDES_sg3270_TAF10	TAF10	197.44	58.065	197.44	58.065	-1.7484	9713.2	383520	1.5748	0.05765	0.94235	0.1153	0.6323	FALSE
GUIDES_sg2732_RUVBL1	RUVBL1	176.14	54.194	176.14	54.194	-1.6823	7435.5	342140	1.5731	0.057848	0.94215	0.1157	0.6323	FALSE
GUIDES_sg0803_DNMT1	DNMT1	210.95	61.452	210.95	61.452	-1.7629	11175	409760	1.5676	0.058489	0.94151	0.11698	0.6323	FALSE
GUIDES_sg0700_CREBBP	CREBBP	220.31	63.871	220.31	63.871	-1.7704	12236	427920	1.5622	0.059122	0.94088	0.11824	0.6323	FALSE
GUIDES_sg0699_CREBBP	CREBBP	209.91	61.936	209.91	61.936	-1.7447	10949	407740	1.562	0.059146	0.94085	0.11829	0.6323	FALSE
GUIDES_sg2710_RNF40	RNF40	237.97	67.259	237.97	67.259	-1.8078	14571	462240	1.5614	0.059213	0.94079	0.11843	0.6323	FALSE
GUIDES_sg0943_ELL	ELL	272.26	73.549	272.26	73.549	-1.874	19744	528850	1.5611	0.05925	0.94075	0.1185	0.6323	FALSE
GUIDES_sg2873_SIN3A	SIN3A	248.88	69.678	248.88	69.678	-1.8219	16057	483430	1.5584	0.059572	0.94043	0.11914	0.6323	FALSE
GUIDES_sg3253_TADA3	TADA3	245.77	69.194	245.77	69.194	-1.8137	15589	477380	1.5577	0.059651	0.94035	0.1193	0.6323	FALSE
GUIDES_sg1264_ING3	ING3	231.74	66.775	231.74	66.775	-1.7799	13606	450130	1.5563	0.059823	0.94018	0.11965	0.6323	FALSE
GUIDES_sg2243_PAF1	PAF1	241.09	68.71	241.09	68.71	-1.7961	14857	468290	1.5549	0.059989	0.94001	0.11998	0.6323	FALSE
GUIDES_sg2017_NAA30	NAA30	185.49	58.065	185.49	58.065	-1.6587	8118.9	360300	1.5547	0.060013	0.93999	0.12003	0.6323	FALSE
GUIDES_sg2950_SKP1	SKP1	262.91	73.065	262.91	73.065	-1.8332	18021	510680	1.5526	0.060258	0.93974	0.12052	0.6323	FALSE
GUIDES_sg2730_RUVBL1	RUVBL1	241.61	69.194	241.61	69.194	-1.7892	14863	469300	1.552	0.060332	0.93967	0.12066	0.6323	FALSE
GUIDES_sg2048_NAT10	NAT10	256.16	72.097	256.16	72.097	-1.8148	16939	497560	1.5506	0.060496	0.9395	0.12099	0.6323	FALSE
GUIDES_sg2035_NAA50	NAA50	194.33	60.484	194.33	60.484	-1.6676	8956.8	377460	1.5489	0.060702	0.9393	0.1214	0.6323	FALSE
GUIDES_sg2698_RNF20	RNF20	261.87	73.549	261.87	73.549	-1.8181	17733	508660	1.5479	0.060825	0.93917	0.12165	0.6323	FALSE
GUIDES_sg0795_DMAP1	DMAP1	387.09	96.291	387.09	96.291	-1.996	42283	751890	1.5463	0.061017	0.93898	0.12203	0.6323	FALSE
GUIDES_sg2741_RUVBL2	RUVBL2	275.38	76.452	275.38	76.452	-1.8353	19786	534900	1.5452	0.061154	0.93885	0.12231	0.6323	FALSE
GUIDES_sg0483_CCDC101	CCDC101	304.48	82.259	304.48	82.259	-1.8754	24691	591420	1.5422	0.061514	0.93849	0.12303	0.6323	FALSE
GUIDES_sg3169_SUPT4H1	SUPT4H1	199.52	62.42	199.52	62.42	-1.6608	9398.5	387550	1.5414	0.061611	0.93839	0.12322	0.6323	FALSE
GUIDES_sg2486_POLD3	POLD3	226.54	67.742	226.54	67.742	-1.7269	12608	440040	1.5413	0.061616	0.93838	0.12323	0.6323	FALSE
GUIDES_sg2721_RTF1	RTF1	173.02	57.097	173.02	57.097	-1.5827	6719.4	336080	1.5408	0.061679	0.93832	0.12336	0.6323	FALSE
GUIDES_sg1487_KDM2A	KDM2A	273.82	76.936	273.82	76.936	-1.8181	19382	531880	1.54	0.061784	0.93822	0.12357	0.6323	FALSE
GUIDES_sg2201_NUP98	NUP98	262.91	75	262.91	75	-1.796	17655	510680	1.5392	0.06188	0.93812	0.12376	0.6323	FALSE
GUIDES_sg3473_TRRAP	TRRAP	183.41	59.517	183.41	59.517	-1.6076	7675.4	356270	1.5384	0.061977	0.93802	0.12395	0.6323	FALSE
GUIDES_sg2312_PHB2	PHB2	254.08	73.549	254.08	73.549	-1.7747	16295	493530	1.5376	0.06207	0.93793	0.12414	0.6323	FALSE
GUIDES_sg2164_NOC2L	NOC2L	272.78	77.42	272.78	77.42	-1.8037	19084	529860	1.5354	0.062339	0.93766	0.12468	0.6323	FALSE
GUIDES_sg2540_PRMT5	PRMT5	239.01	71.13	239.01	71.13	-1.7344	14092	464260	1.5342	0.062491	0.93751	0.12498	0.6323	FALSE
GUIDES_sg3310_TAF9	TAF9	182.89	60	182.89	60	-1.592	7551.5	355260	1.5333	0.0626	0.9374	0.1252	0.6323	FALSE
GUIDES_sg2197_NSL1	NSL1	239.53	72.581	239.53	72.581	-1.7088	13936	465270	1.5245	0.063694	0.93631	0.12739	0.6323	FALSE
GUIDES_sg0753_CXXC1	CXXC1	279.02	80.323	279.02	80.323	-1.7838	19740	541970	1.5242	0.063733	0.93627	0.12747	0.6323	FALSE
GUIDES_sg3147_SUPT16H	SUPT16H	238.49	72.581	238.49	72.581	-1.7026	13763	463250	1.523	0.063878	0.93612	0.12776	0.6323	FALSE
GUIDES_sg3005_SMARCB1	SMARCB1	277.46	80.323	277.46	80.323	-1.7757	19431	538940	1.5222	0.063976	0.93602	0.12795	0.6323	FALSE
GUIDES_sg2623_RBBP4	RBBP4	263.43	77.904	263.43	77.904	-1.7447	17210	511690	1.5202	0.064228	0.93577	0.12846	0.6323	FALSE
GUIDES_sg2162_NOC2L	NOC2L	205.24	66.291	205.24	66.291	-1.6158	9653.1	398660	1.5197	0.064296	0.9357	0.12859	0.6323	FALSE
GUIDES_sg3636_WDR5	WDR5	237.45	73.065	237.45	73.065	-1.6868	13511	461230	1.5181	0.064496	0.9355	0.12899	0.6323	FALSE
GUIDES_sg2740_RUVBL2	RUVBL2	216.67	69.194	216.67	69.194	-1.6327	10874	420860	1.5155	0.064822	0.93518	0.12964	0.6323	FALSE
GUIDES_sg0516_CDK9	CDK9	245.25	75	245.25	75	-1.696	14492	476370	1.5155	0.064826	0.93517	0.12965	0.6323	FALSE
GUIDES_sg0519_CDK9	CDK9	213.03	68.71	213.03	68.71	-1.6184	10414	413790	1.5135	0.065078	0.93492	0.13016	0.6323	FALSE
GUIDES_sg2020_NAA30	NAA30	321.11	90.484	321.11	90.484	-1.8159	26593	623720	1.5114	0.065338	0.93466	0.13068	0.6323	FALSE
GUIDES_sg3269_TAF10	TAF10	223.94	71.613	223.94	71.613	-1.6312	11602	434990	1.5087	0.065685	0.93432	0.13137	0.6323	FALSE
GUIDES_sg2514_PRMT1	PRMT1	226.02	72.097	226.02	72.097	-1.6349	11846	439030	1.5083	0.065735	0.93427	0.13147	0.6323	FALSE
GUIDES_sg3225_SUZ12	SUZ12	230.7	73.065	230.7	73.065	-1.6454	12424	448110	1.5083	0.065738	0.93426	0.13148	0.6323	FALSE
GUIDES_sg1921_MRGBP	MRGBP	153.8	56.613	153.8	56.613	-1.4259	4722.4	298740	1.5073	0.065865	0.93413	0.13173	0.6323	FALSE
GUIDES_sg3813_ZNHIT2	ZNHIT2	236.93	74.517	236.93	74.517	-1.6557	13189	460220	1.5071	0.065893	0.93411	0.13179	0.6323	FALSE
GUIDES_sg3149_SUPT16H	SUPT16H	215.63	70.162	215.63	70.162	-1.6061	10580	418840	1.5067	0.065948	0.93405	0.1319	0.6323	FALSE
GUIDES_sg1430_KAT5	KAT5	237.45	75	237.45	75	-1.6496	13195	461230	1.5045	0.066231	0.93377	0.13246	0.6323	FALSE
GUIDES_sg3649_WDR82	WDR82	186.53	64.355	186.53	64.355	-1.5208	7463.6	362320	1.5035	0.06636	0.93364	0.13272	0.6323	FALSE
GUIDES_sg2307_PHB2	PHB2	222.38	72.097	222.38	72.097	-1.6116	11293	431960	1.5028	0.066439	0.93356	0.13288	0.6323	FALSE
GUIDES_sg1602_KDM8	KDM8	250.44	77.904	250.44	77.904	-1.6721	14885	486460	1.5028	0.066441	0.93356	0.13288	0.6323	FALSE
GUIDES_sg1878_MLLT1	MLLT1	194.85	66.775	194.85	66.775	-1.5309	8201.1	378470	1.4986	0.066985	0.93302	0.13397	0.6323	FALSE
GUIDES_sg1098_HCFC1	HCFC1	202.12	68.71	202.12	68.71	-1.5429	8899.1	392600	1.4959	0.06734	0.93266	0.13468	0.6323	FALSE
GUIDES_sg0347_BRD8	BRD8	268.63	82.742	268.63	82.742	-1.6869	17277	521780	1.4955	0.067394	0.93261	0.13479	0.6323	FALSE
GUIDES_sg0958_ENY2	ENY2	233.3	75.484	233.3	75.484	-1.6151	12452	453160	1.4951	0.067448	0.93255	0.1349	0.6323	FALSE
GUIDES_sg3820_ZNHIT3	ZNHIT3	238.49	76.936	238.49	76.936	-1.6196	13050	463250	1.4926	0.067771	0.93223	0.13554	0.6323	FALSE
GUIDES_sg3170_SUPT4H1	SUPT4H1	334.61	96.775	334.61	96.775	-1.7793	28284	649960	1.4909	0.067993	0.93201	0.13599	0.6323	FALSE
GUIDES_sg3698_YEATS4	YEATS4	281.1	86.13	281.1	86.13	-1.695	19006	546010	1.4903	0.068079	0.93192	0.13616	0.6323	FALSE
GUIDES_sg3482_TTF2	TTF2	311.75	92.42	311.75	92.42	-1.7432	24053	605550	1.4898	0.068142	0.93186	0.13628	0.6323	FALSE
GUIDES_sg0794_DMAP1	DMAP1	259.27	81.775	259.27	81.775	-1.6528	15753	503620	1.4893	0.068198	0.9318	0.1364	0.6323	FALSE
GUIDES_sg2749_SAP130	SAP130	199	69.194	199	69.194	-1.5106	8425.1	386540	1.487	0.068506	0.93149	0.13701	0.6323	FALSE
GUIDES_sg0655_CHORDC1	CHORDC1	194.85	69.194	194.85	69.194	-1.4803	7894.1	378470	1.4799	0.069445	0.93055	0.13889	0.6323	FALSE
GUIDES_sg2019_NAA30	NAA30	312.79	94.839	312.79	94.839	-1.7111	23752	607570	1.4773	0.069801	0.9302	0.1396	0.6323	FALSE
GUIDES_sg1614_KMT2A	KMT2A	246.8	81.291	246.8	81.291	-1.5904	13697	479400	1.4754	0.070058	0.92994	0.14012	0.6323	FALSE
GUIDES_sg3479_TRRAP	TRRAP	244.21	80.807	244.21	80.807	-1.5837	13350	474350	1.4749	0.070126	0.92987	0.14025	0.6323	FALSE
GUIDES_sg2519_PRMT1	PRMT1	190.17	69.194	190.17	69.194	-1.4454	7317.5	369390	1.4718	0.070539	0.92946	0.14108	0.6323	FALSE
GUIDES_sg0918_EED	EED	282.14	89.517	282.14	89.517	-1.6452	18551	548030	1.4711	0.070628	0.92937	0.14126	0.6323	FALSE
GUIDES_sg2828_SETD8	SETD8	187.05	68.71	187.05	68.71	-1.4317	7002.4	363330	1.47	0.070786	0.92921	0.14157	0.6323	FALSE
GUIDES_sg3266_TAF10	TAF10	240.05	80.807	240.05	80.807	-1.559	12679	466280	1.4689	0.070929	0.92907	0.14186	0.6323	FALSE
GUIDES_sg2208_NUP98	NUP98	200.04	72.097	200.04	72.097	-1.4596	8184.8	388560	1.4671	0.071181	0.92882	0.14236	0.6323	FALSE
GUIDES_sg1389_KANSL1	KANSL1	182.38	68.226	182.38	68.226	-1.4054	6515	354250	1.4652	0.071428	0.92857	0.14286	0.6323	FALSE
GUIDES_sg3826_ZNHIT6	ZNHIT6	270.19	88.065	270.19	88.065	-1.6063	16584	524810	1.4645	0.071527	0.92847	0.14305	0.6323	FALSE
GUIDES_sg3307_TAF9	TAF9	150.68	60.968	150.68	60.968	-1.2914	4024.2	292680	1.4617	0.071906	0.92809	0.14381	0.6323	FALSE
GUIDES_sg1825_MCRS1	MCRS1	282.66	91.936	282.66	91.936	-1.6098	18187	549030	1.4576	0.072482	0.92752	0.14496	0.6323	FALSE
GUIDES_sg3609_VPS72	VPS72	206.8	75	206.8	75	-1.4511	8685	401680	1.4573	0.072513	0.92749	0.14503	0.6323	FALSE
GUIDES_sg1214_HINFP	HINFP	260.31	87.097	260.31	87.097	-1.5686	15002	505640	1.4573	0.072521	0.92748	0.14504	0.6323	FALSE
GUIDES_sg3002_SMARCB1	SMARCB1	300.32	96.775	300.32	96.775	-1.6238	20716	583350	1.4518	0.073276	0.92672	0.14655	0.6323	FALSE
GUIDES_sg1841_MEAF6	MEAF6	235.89	82.742	235.89	82.742	-1.5002	11728	458200	1.4502	0.073501	0.9265	0.147	0.6323	FALSE
GUIDES_sg2831_SETD8	SETD8	239.01	83.71	239.01	83.71	-1.5025	12059	464260	1.4485	0.073732	0.92627	0.14746	0.6323	FALSE
GUIDES_sg0195_ATAD3A	ATAD3A	199	74.517	199	74.517	-1.4051	7748.3	386540	1.4477	0.073853	0.92615	0.14771	0.6323	FALSE
GUIDES_sg2199_NSL1	NSL1	248.88	86.13	248.88	86.13	-1.52	13244	483430	1.4474	0.073886	0.92611	0.14777	0.6323	FALSE
GUIDES_sg3150_SUPT16H	SUPT16H	224.98	80.807	224.98	80.807	-1.4659	10393	437010	1.4464	0.074028	0.92597	0.14806	0.6323	FALSE
GUIDES_sg2949_SKP1	SKP1	227.06	81.291	227.06	81.291	-1.4706	10624	441040	1.4464	0.07403	0.92597	0.14806	0.6323	FALSE
GUIDES_sg1429_KAT5	KAT5	204.2	75.968	204.2	75.968	-1.4147	8221.4	396640	1.4462	0.074067	0.92593	0.14813	0.6323	FALSE
GUIDES_sg0755_CXXC1	CXXC1	213.55	78.388	213.55	78.388	-1.4343	9134.5	414800	1.4447	0.074269	0.92573	0.14854	0.6323	FALSE
GUIDES_sg1138_HDAC3	HDAC3	218.75	79.839	218.75	79.839	-1.4427	9647.6	424900	1.4432	0.074487	0.92551	0.14897	0.6323	FALSE
GUIDES_sg3689_YEATS2	YEATS2	232.78	83.226	232.78	83.226	-1.4728	11182	452150	1.4424	0.07459	0.92541	0.14918	0.6323	FALSE
GUIDES_sg3184_SUPT5H	SUPT5H	327.86	104.52	327.86	104.52	-1.64	24941	636840	1.4423	0.074603	0.9254	0.14921	0.6323	FALSE
GUIDES_sg3487_TTF2	TTF2	196.4	75	196.4	75	-1.3771	7369.4	381500	1.4397	0.074972	0.92503	0.14994	0.6323	FALSE
GUIDES_sg0869_DPY30	DPY30	231.74	83.71	231.74	83.71	-1.4581	10956	450130	1.4377	0.075253	0.92475	0.15051	0.6323	FALSE
GUIDES_sg1101_HCFC1	HCFC1	276.42	94.355	276.42	94.355	-1.5407	16574	536920	1.4356	0.07556	0.92444	0.15112	0.6323	FALSE
GUIDES_sg2537_PRMT5	PRMT5	209.91	78.871	209.91	78.871	-1.4009	8586	407740	1.4355	0.075575	0.92443	0.15115	0.6323	FALSE
GUIDES_sg2012_NAA20	NAA20	280.06	95.323	280.06	95.323	-1.5449	17063	543990	1.4348	0.075677	0.92432	0.15135	0.6323	FALSE
GUIDES_sg0867_DPY30	DPY30	156.92	65.807	156.92	65.807	-1.2411	4150.4	304790	1.4343	0.075737	0.92426	0.15147	0.6323	FALSE
GUIDES_sg3251_TADA3	TADA3	245.77	87.581	245.77	87.581	-1.4781	12511	477380	1.434	0.075786	0.92421	0.15157	0.6323	FALSE
GUIDES_sg1945_MSL3	MSL3	204.72	77.904	204.72	77.904	-1.3825	8040.9	397650	1.4335	0.075858	0.92414	0.15172	0.6323	FALSE
GUIDES_sg1281_INO80	INO80	164.19	68.226	164.19	68.226	-1.2547	4604.5	318920	1.4301	0.076351	0.92365	0.1527	0.6323	FALSE
GUIDES_sg1409_KAT2A	KAT2A	171.46	71.13	171.46	71.13	-1.2576	5033.5	333050	1.4222	0.077491	0.92251	0.15498	0.6323	FALSE
GUIDES_sg3652_WDR82	WDR82	269.67	95.323	269.67	95.323	-1.4906	15198	523800	1.4212	0.077636	0.92236	0.15527	0.6323	FALSE
GUIDES_sg1099_HCFC1	HCFC1	218.75	83.226	218.75	83.226	-1.3835	9182.9	424900	1.4207	0.077698	0.9223	0.1554	0.6323	FALSE
GUIDES_sg3173_SUPT4H1	SUPT4H1	228.1	85.646	228.1	85.646	-1.4028	10146	443060	1.4198	0.077828	0.92217	0.15566	0.6323	FALSE
GUIDES_sg0174_ASH2L	ASH2L	332.54	110.32	332.54	110.32	-1.5831	24689	645920	1.4182	0.078067	0.92193	0.15613	0.6323	FALSE
GUIDES_sg0482_CCDC101	CCDC101	212.51	82.259	212.51	82.259	-1.3586	8482.9	412790	1.417	0.078243	0.92176	0.15649	0.6323	FALSE
GUIDES_sg2723_RTF1	RTF1	241.09	89.517	241.09	89.517	-1.4193	11487	468290	1.4153	0.078485	0.92152	0.15697	0.6323	FALSE
GUIDES_sg0515_CDK9	CDK9	201.6	79.839	201.6	79.839	-1.3255	7412.9	391590	1.4149	0.078548	0.92145	0.1571	0.6323	FALSE
GUIDES_sg2757_SAP18	SAP18	229.14	87.097	229.14	87.097	-1.3853	10088	445080	1.4123	0.078933	0.92107	0.15787	0.6323	FALSE
GUIDES_sg0309_BRD1	BRD1	197.96	79.355	197.96	79.355	-1.308	7033.9	384530	1.4119	0.078988	0.92101	0.15798	0.6323	FALSE
GUIDES_sg1605_KDM8	KDM8	215.11	83.71	215.11	83.71	-1.3512	8632.9	417830	1.4117	0.079018	0.92098	0.15804	0.6323	FALSE
GUIDES_sg0805_DNMT1	DNMT1	235.37	89.033	235.37	89.033	-1.3925	10708	457190	1.4098	0.079302	0.9207	0.1586	0.6323	FALSE
GUIDES_sg1457_KAT8	KAT8	232.78	88.549	232.78	88.549	-1.3844	10401	452150	1.4088	0.079443	0.92056	0.15889	0.6323	FALSE
GUIDES_sg0754_CXXC1	CXXC1	217.19	84.678	217.19	84.678	-1.3486	8779.4	421870	1.4088	0.079446	0.92055	0.15889	0.6323	FALSE
GUIDES_sg3172_SUPT4H1	SUPT4H1	294.61	103.55	294.61	103.55	-1.4995	18251	572250	1.4081	0.079552	0.92045	0.1591	0.6323	FALSE
GUIDES_sg2206_NUP98	NUP98	249.92	93.388	249.92	93.388	-1.4106	12251	485450	1.405	0.080004	0.92	0.16001	0.6323	FALSE
GUIDES_sg1431_KAT5	KAT5	204.2	82.259	204.2	82.259	-1.3013	7434.6	396640	1.4031	0.080297	0.9197	0.16059	0.6323	FALSE
GUIDES_sg1483_KDM2A	KDM2A	266.03	97.743	266.03	97.743	-1.4353	14160	516740	1.4025	0.080376	0.91962	0.16075	0.6323	FALSE
GUIDES_sg1394_KANSL2	KANSL2	243.69	92.42	243.69	92.42	-1.3891	11441	473340	1.4017	0.080501	0.9195	0.161	0.6323	FALSE
GUIDES_sg3619_WAC	WAC	182.38	76.936	182.38	76.936	-1.2344	5558.7	354250	1.4005	0.08068	0.91932	0.16136	0.6323	FALSE
GUIDES_sg3483_TTF2	TTF2	176.14	75.484	176.14	75.484	-1.2117	5065.8	342140	1.399	0.080909	0.91909	0.16182	0.6323	FALSE
GUIDES_sg3475_TRRAP	TRRAP	279.02	101.61	279.02	101.61	-1.4483	15736	541970	1.3985	0.080975	0.91903	0.16195	0.6323	FALSE
GUIDES_sg2544_PRMT5	PRMT5	205.76	83.71	205.76	83.71	-1.2873	7447.7	399660	1.3961	0.081335	0.91867	0.16267	0.6323	FALSE
GUIDES_sg0917_EED	EED	181.86	77.42	181.86	77.42	-1.2214	5453.4	353240	1.3961	0.081343	0.91866	0.16269	0.6323	FALSE
GUIDES_sg2731_RUVBL1	RUVBL1	192.77	80.323	192.77	80.323	-1.2526	6321.8	374430	1.3961	0.081347	0.91865	0.16269	0.6323	FALSE
GUIDES_sg1844_MEAF6	MEAF6	235.89	91.452	235.89	91.452	-1.3575	10432	458200	1.3959	0.081376	0.91862	0.16275	0.6323	FALSE
GUIDES_sg1462_KAT8	KAT8	231.22	90.484	231.22	90.484	-1.3439	9902.8	449120	1.3946	0.08157	0.91843	0.16314	0.6323	FALSE
GUIDES_sg3180_SUPT5H	SUPT5H	277.46	102.1	277.46	102.1	-1.4335	15376	538940	1.3939	0.081677	0.91832	0.16335	0.6323	FALSE
GUIDES_sg1928_MRGBP	MRGBP	203.68	83.71	203.68	83.71	-1.2728	7196.2	395630	1.3926	0.081871	0.91813	0.16374	0.6323	FALSE
GUIDES_sg3268_TAF10	TAF10	285.77	105	285.77	105	-1.4358	16339	555090	1.3892	0.082382	0.91762	0.16476	0.6323	FALSE
GUIDES_sg0520_CDK9	CDK9	218.23	88.065	218.23	88.065	-1.2995	8471.1	423890	1.389	0.08242	0.91758	0.16484	0.6323	FALSE
GUIDES_sg0932_EHMT2	EHMT2	184.97	79.355	184.97	79.355	-1.2106	5577.6	359290	1.3884	0.082506	0.91749	0.16501	0.6323	FALSE
GUIDES_sg3829_ZNHIT6	ZNHIT6	279.02	103.55	279.02	103.55	-1.4213	15395	541970	1.3881	0.082548	0.91745	0.1651	0.6323	FALSE
GUIDES_sg1259_ING3	ING3	175.62	76.936	175.62	76.936	-1.1803	4869.3	341130	1.3875	0.082642	0.91736	0.16528	0.6323	FALSE
GUIDES_sg0875_DR1	DR1	224.46	90.001	224.46	90.001	-1.3089	9039.9	436000	1.387	0.082723	0.91728	0.16545	0.6323	FALSE
GUIDES_sg3811_ZNHIT2	ZNHIT2	303.44	109.84	303.44	109.84	-1.4577	18740	589400	1.3865	0.082798	0.9172	0.1656	0.6323	FALSE
GUIDES_sg0193_ATAD3A	ATAD3A	296.68	108.39	296.68	108.39	-1.4443	17728	576280	1.3855	0.082949	0.91705	0.1659	0.6323	FALSE
GUIDES_sg2739_RUVBL2	RUVBL2	211.47	87.097	211.47	87.097	-1.2701	7734.6	410770	1.384	0.083187	0.91681	0.16637	0.6323	FALSE
GUIDES_sg0902_EAF1	EAF1	216.67	88.549	216.67	88.549	-1.2814	8207.3	420860	1.3834	0.083269	0.91673	0.16654	0.6323	FALSE
GUIDES_sg0919_EED	EED	290.97	107.42	290.97	107.42	-1.4292	16845	565180	1.3833	0.083292	0.91671	0.16658	0.6323	FALSE
GUIDES_sg3001_SMARCB1	SMARCB1	255.64	98.71	255.64	98.71	-1.3639	12313	496550	1.3827	0.083384	0.91662	0.16677	0.6323	FALSE
GUIDES_sg0371_BRPF1	BRPF1	219.27	89.517	219.27	89.517	-1.283	8417.5	425910	1.3816	0.083542	0.91646	0.16708	0.6323	FALSE
GUIDES_sg0172_ASH2L	ASH2L	241.61	95.323	241.61	95.323	-1.3327	10700	469300	1.3816	0.08355	0.91645	0.1671	0.6323	FALSE
GUIDES_sg1284_INO80	INO80	181.34	79.839	181.34	79.839	-1.1735	5150.8	352230	1.3782	0.084075	0.91592	0.16815	0.6323	FALSE
GUIDES_sg1438_KAT6A	KAT6A	252.52	99.194	252.52	99.194	-1.3393	11754	490500	1.3755	0.08449	0.91551	0.16898	0.6323	FALSE
GUIDES_sg0744_CTBP2	CTBP2	251.48	99.194	251.48	99.194	-1.3334	11596	488480	1.374	0.084722	0.91528	0.16944	0.6323	FALSE
GUIDES_sg0084_ARID1A	ARID1A	240.05	96.291	240.05	96.291	-1.309	10333	466280	1.3736	0.084776	0.91522	0.16955	0.6323	FALSE
GUIDES_sg2947_SKP1	SKP1	293.05	109.84	293.05	109.84	-1.4076	16783	569220	1.3735	0.084795	0.9152	0.16959	0.6323	FALSE
GUIDES_sg0369_BRPF1	BRPF1	202.64	87.097	202.64	87.097	-1.2088	6675	393610	1.3689	0.08552	0.91448	0.17104	0.6323	FALSE
GUIDES_sg3114_SRCAP	SRCAP	226.02	93.872	226.02	93.872	-1.2588	8731.7	439030	1.3661	0.085952	0.91405	0.1719	0.6323	FALSE
GUIDES_sg0481_CCDC101	CCDC101	311.75	116.13	311.75	116.13	-1.4169	19134	605550	1.3656	0.086033	0.91397	0.17207	0.6323	FALSE
GUIDES_sg2619_RBBP4	RBBP4	203.68	88.065	203.68	88.065	-1.2004	6683.2	395630	1.3645	0.0862	0.9138	0.1724	0.6323	FALSE
GUIDES_sg2242_PAF1	PAF1	186.01	83.226	186.01	83.226	-1.1508	5282.5	361310	1.364	0.086282	0.91372	0.17256	0.6323	FALSE
GUIDES_sg2758_SAP18	SAP18	228.1	94.839	228.1	94.839	-1.2573	8879.1	443060	1.3637	0.086334	0.91367	0.17267	0.6323	FALSE
GUIDES_sg0914_EED	EED	256.68	102.58	256.68	102.58	-1.3148	11873	498570	1.3627	0.086483	0.91352	0.17297	0.6323	FALSE
GUIDES_sg0974_EP400	EP400	217.19	92.42	217.19	92.42	-1.2238	7783.5	421870	1.3605	0.086836	0.91316	0.17367	0.6323	FALSE
GUIDES_sg0871_DPY30	DPY30	271.22	106.94	271.22	106.94	-1.3346	13495	526830	1.3598	0.086952	0.91305	0.1739	0.6323	FALSE
GUIDES_sg3494_UBE2A	UBE2A	246.8	100.65	246.8	100.65	-1.2857	10681	479400	1.359	0.087066	0.91293	0.17413	0.6323	FALSE
GUIDES_sg0954_ENY2	ENY2	205.76	89.517	205.76	89.517	-1.1917	6755.9	399660	1.359	0.08707	0.91293	0.17414	0.6323	FALSE
GUIDES_sg1826_MCRS1	MCRS1	259.27	104.03	259.27	104.03	-1.3092	12050	503620	1.3586	0.087142	0.91286	0.17428	0.6323	FALSE
GUIDES_sg0920_EED	EED	262.91	105	262.91	105	-1.316	12468	510680	1.3585	0.087152	0.91285	0.1743	0.6323	FALSE
GUIDES_sg1718_MAX	MAX	284.73	110.81	284.73	110.81	-1.3537	15125	553070	1.3579	0.087251	0.91275	0.1745	0.6323	FALSE
GUIDES_sg1773_MBD3L4	MBD3L4	228.62	96.775	228.62	96.775	-1.2317	8691.4	444070	1.3532	0.087996	0.912	0.17599	0.6323	FALSE
GUIDES_sg3274_TAF12	TAF12	229.66	97.259	229.66	97.259	-1.2311	8764.8	446090	1.352	0.088181	0.91182	0.17636	0.6323	FALSE
GUIDES_sg2518_PRMT1	PRMT1	209.91	91.936	209.91	91.936	-1.1823	6959.3	407740	1.3512	0.08831	0.91169	0.17662	0.6323	FALSE
GUIDES_sg3229_SUZ12	SUZ12	305.52	117.58	305.52	117.58	-1.3701	17660	593440	1.351	0.088352	0.91165	0.1767	0.6323	FALSE
GUIDES_sg1613_KMT2A	KMT2A	223.42	95.807	223.42	95.807	-1.213	8142.9	433980	1.3505	0.088424	0.91158	0.17685	0.6323	FALSE
GUIDES_sg2969_SMARCA4	SMARCA4	208.87	91.936	208.87	91.936	-1.1752	6837.3	405720	1.3495	0.088595	0.9114	0.17719	0.6323	FALSE
GUIDES_sg1292_INO80B	INO80B	146	73.549	146	73.549	-0.9796	2624.9	283600	1.349	0.088664	0.91134	0.17733	0.6323	FALSE
GUIDES_sg3821_ZNHIT3	ZNHIT3	218.75	94.839	218.75	94.839	-1.1972	7676.5	424900	1.3486	0.088734	0.91127	0.17747	0.6323	FALSE
GUIDES_sg2751_SAP130	SAP130	328.9	124.36	328.9	124.36	-1.396	20919	638860	1.3474	0.088919	0.91108	0.17784	0.6323	FALSE
GUIDES_sg0484_CCDC101	CCDC101	244.21	102.58	244.21	102.58	-1.2432	10029	474350	1.3445	0.089399	0.9106	0.1788	0.6323	FALSE
GUIDES_sg1413_KAT2A	KAT2A	221.34	96.775	221.34	96.775	-1.1853	7758.8	429940	1.3415	0.089881	0.91012	0.17976	0.6323	FALSE
GUIDES_sg1295_INO80B	INO80B	244.73	103.55	244.73	103.55	-1.2329	9965.5	475360	1.3399	0.090131	0.90987	0.18026	0.6323	FALSE
GUIDES_sg0898_EAF1	EAF1	204.2	92.42	204.2	92.42	-1.1352	6247.2	396640	1.3384	0.090386	0.90961	0.18077	0.6323	FALSE
GUIDES_sg0486_CCDC101	CCDC101	224.46	98.226	224.46	98.226	-1.1841	7967.7	436000	1.3382	0.090422	0.90958	0.18084	0.6323	FALSE
GUIDES_sg1385_KANSL1	KANSL1	257.2	107.42	257.2	107.42	-1.2518	11216	499580	1.3375	0.090523	0.90948	0.18105	0.6323	FALSE
GUIDES_sg0866_DPY30	DPY30	196.92	90.484	196.92	90.484	-1.1133	5664.7	382510	1.3373	0.090557	0.90944	0.18111	0.6323	FALSE
GUIDES_sg2473_PHF8	PHF8	190.17	88.549	190.17	88.549	-1.0941	5163.3	369390	1.3371	0.090597	0.9094	0.18119	0.6323	FALSE
GUIDES_sg0504_CDC73	CDC73	220.31	97.259	220.31	97.259	-1.1714	7570.2	427920	1.337	0.090617	0.90938	0.18123	0.6323	FALSE
GUIDES_sg3287_TAF1A	TAF1A	176.14	84.678	176.14	84.678	-1.0479	4182.7	342140	1.3352	0.090914	0.90909	0.18183	0.6323	FALSE
GUIDES_sg0346_BRD8	BRD8	280.58	115.16	280.58	115.16	-1.2774	13681	545000	1.3306	0.091664	0.90834	0.18333	0.6323	FALSE
GUIDES_sg0955_ENY2	ENY2	224.46	99.678	224.46	99.678	-1.1631	7785.5	436000	1.3299	0.091783	0.90822	0.18357	0.6323	FALSE
GUIDES_sg0931_EHMT2	EHMT2	185.49	88.549	185.49	88.549	-1.0584	4699.1	360300	1.3282	0.092052	0.90795	0.1841	0.6323	FALSE
GUIDES_sg1022_FBXL19	FBXL19	200.56	93.388	200.56	93.388	-1.0945	5743.1	389570	1.326	0.092415	0.90759	0.18483	0.6323	FALSE
GUIDES_sg3148_SUPT16H	SUPT16H	309.15	123.87	309.15	123.87	-1.3125	17165	600510	1.3259	0.092437	0.90756	0.18487	0.6323	FALSE
GUIDES_sg3618_WAC	WAC	225.5	101.13	225.5	101.13	-1.1491	7734.1	438020	1.3233	0.092862	0.90714	0.18572	0.6323	FALSE
GUIDES_sg3617_WAC	WAC	232.78	103.55	232.78	103.55	-1.1609	8349.7	452150	1.3215	0.093163	0.90684	0.18633	0.6323	FALSE
GUIDES_sg0571_CENPA	CENPA	217.71	99.194	217.71	99.194	-1.1262	7022.7	422880	1.3215	0.093171	0.90683	0.18634	0.6323	FALSE
GUIDES_sg3634_WDR5	WDR5	321.11	128.23	321.11	128.23	-1.3176	18601	623720	1.3207	0.093293	0.90671	0.18659	0.6323	FALSE
GUIDES_sg2043_NAT10	NAT10	196.92	93.872	196.92	93.872	-1.0609	5309.9	382510	1.3165	0.094003	0.906	0.18801	0.6323	FALSE
GUIDES_sg3624_WAC	WAC	310.71	126.78	310.71	126.78	-1.2866	16917	603530	1.3146	0.094328	0.90567	0.18866	0.6323	FALSE
GUIDES_sg3645_WDR61	WDR61	263.43	113.71	263.43	113.71	-1.2049	11208	511690	1.3141	0.09441	0.90559	0.18882	0.6323	FALSE
GUIDES_sg3484_TTF2	TTF2	321.62	130.16	321.62	130.16	-1.2985	18329	624730	1.3128	0.094631	0.90537	0.18926	0.6323	FALSE
GUIDES_sg1393_KANSL2	KANSL2	238.49	106.94	238.49	106.94	-1.1498	8653.3	463250	1.3121	0.094742	0.90526	0.18948	0.6323	FALSE
GUIDES_sg3311_TAF9	TAF9	284.21	120	284.21	120	-1.237	13483	552060	1.3119	0.094772	0.90523	0.18954	0.6323	FALSE
GUIDES_sg2539_PRMT5	PRMT5	213.55	99.678	213.55	99.678	-1.0916	6483.5	414800	1.3117	0.094817	0.90518	0.18963	0.6323	FALSE
GUIDES_sg1103_HCFC1	HCFC1	197.44	94.839	197.44	94.839	-1.05	5263.8	383520	1.3116	0.094828	0.90517	0.18966	0.6323	FALSE
GUIDES_sg1432_KAT5	KAT5	226.54	103.55	226.54	103.55	-1.1219	7563.4	440040	1.3115	0.094839	0.90516	0.18968	0.6323	FALSE
GUIDES_sg3621_WAC	WAC	200.56	95.807	200.56	95.807	-1.058	5486.7	389570	1.3115	0.094849	0.90515	0.1897	0.6323	FALSE
GUIDES_sg2013_NAA20	NAA20	247.84	109.84	247.84	109.84	-1.1668	9522.6	481410	1.3111	0.094916	0.90508	0.18983	0.6323	FALSE
GUIDES_sg0942_ELL	ELL	249.92	110.81	249.92	110.81	-1.1662	9676.4	485450	1.3092	0.095239	0.90476	0.19048	0.6323	FALSE
GUIDES_sg3593_USP7	USP7	170.94	87.097	170.94	87.097	-0.96477	3515.2	332040	1.3086	0.095341	0.90466	0.19068	0.6323	FALSE
GUIDES_sg0957_ENY2	ENY2	309.15	128.23	309.15	128.23	-1.2631	16368	600510	1.3061	0.095765	0.90424	0.19153	0.6323	FALSE
GUIDES_sg1857_MEN1	MEN1	194.33	94.839	194.33	94.839	-1.0272	4948.8	377460	1.3058	0.095803	0.9042	0.19161	0.6323	FALSE
GUIDES_sg0487_CCDC101	CCDC101	223.94	104.03	223.94	104.03	-1.0987	7189.1	434990	1.3046	0.096013	0.90399	0.19203	0.6323	FALSE
GUIDES_sg0801_DNMT1	DNMT1	251.48	112.26	251.48	112.26	-1.1565	9691.4	488480	1.304	0.096114	0.90389	0.19223	0.6323	FALSE
GUIDES_sg3835_ZZZ3	ZZZ3	204.2	98.226	204.2	98.226	-1.0482	5615	396640	1.3037	0.096164	0.90384	0.19233	0.6323	FALSE
GUIDES_sg2248_PAF1	PAF1	272.26	118.55	272.26	118.55	-1.1927	11814	528850	1.3026	0.096357	0.90364	0.19271	0.6323	FALSE
GUIDES_sg0488_CCDC101	CCDC101	267.07	117.1	267.07	117.1	-1.1826	11246	518760	1.3024	0.096392	0.90361	0.19278	0.6323	FALSE
GUIDES_sg2622_RBBP4	RBBP4	246.8	111.29	246.8	111.29	-1.142	9181.9	479400	1.302	0.096465	0.90354	0.19293	0.6323	FALSE
GUIDES_sg3116_SRCAP	SRCAP	246.8	111.77	246.8	111.77	-1.1358	9116.5	479400	1.2995	0.096893	0.90311	0.19379	0.6323	FALSE
GUIDES_sg1086_GTF3C4	GTF3C4	267.07	118.07	267.07	118.07	-1.1708	11101	518760	1.2976	0.097206	0.90279	0.19441	0.6323	FALSE
GUIDES_sg3805_ZNHIT1	ZNHIT1	399.04	155.32	399.04	155.32	-1.3556	29700	775110	1.2961	0.097467	0.90253	0.19493	0.6323	FALSE
GUIDES_sg3818_ZNHIT3	ZNHIT3	226.54	106.94	226.54	106.94	-1.0759	7152.6	440040	1.293	0.098001	0.902	0.196	0.6323	FALSE
GUIDES_sg1835_MDC1	MDC1	225.5	106.94	225.5	106.94	-1.0693	7028.8	438020	1.2913	0.098296	0.9017	0.19659	0.6323	FALSE
GUIDES_sg2133_NCOA7	NCOA7	131.46	76.452	131.46	76.452	-0.77413	1512.7	255340	1.2908	0.098379	0.90162	0.19676	0.6323	FALSE
GUIDES_sg1141_HDAC3	HDAC3	248.88	115.16	248.88	115.16	-1.1051	8940.6	483430	1.2853	0.099335	0.90066	0.19867	0.6323	FALSE
GUIDES_sg0796_DMAP1	DMAP1	226.54	108.39	226.54	108.39	-1.0567	6980	440040	1.2852	0.099357	0.90064	0.19871	0.6323	FALSE
GUIDES_sg2022_NAA30	NAA30	281.1	124.84	281.1	124.84	-1.1646	12208	546010	1.2849	0.099421	0.90058	0.19884	0.6323	FALSE
GUIDES_sg3613_VPS72	VPS72	285.25	126.29	285.25	126.29	-1.1692	12635	554080	1.2838	0.099608	0.90039	0.19922	0.6323	FALSE
GUIDES_sg3834_ZZZ3	ZZZ3	133.53	78.388	133.53	78.388	-0.76099	1520.6	259380	1.2819	0.099933	0.90007	0.19987	0.6323	FALSE
GUIDES_sg0876_DR1	DR1	250.44	116.61	250.44	116.61	-1.0962	8954.9	486460	1.2804	0.1002	0.8998	0.20039	0.6323	FALSE
GUIDES_sg3050_SMARCE1	SMARCE1	317.47	136.45	317.47	136.45	-1.2122	16383	616650	1.2803	0.10022	0.89978	0.20043	0.6323	FALSE
GUIDES_sg3803_ZNHIT1	ZNHIT1	231.22	110.81	231.22	110.81	-1.0545	7249.2	449120	1.28	0.10026	0.89974	0.20053	0.6323	FALSE
GUIDES_sg1925_MRGBP	MRGBP	279.54	126.29	279.54	126.29	-1.1401	11742	542980	1.276	0.10098	0.89902	0.20196	0.6323	FALSE
GUIDES_sg0242_ATXN7L3	ATXN7L3	143.41	82.742	143.41	82.742	-0.7861	1840	278550	1.2758	0.10102	0.89898	0.20203	0.6323	FALSE
GUIDES_sg2165_NOC2L	NOC2L	228.1	110.81	228.1	110.81	-1.035	6878.7	443060	1.275	0.10116	0.89884	0.20232	0.6323	FALSE
GUIDES_sg0164_ASH1L	ASH1L	241.09	115.16	241.09	115.16	-1.0594	7928.8	468290	1.2733	0.10145	0.89855	0.2029	0.6323	FALSE
GUIDES_sg0915_EED	EED	243.69	116.61	243.69	116.61	-1.0569	8073.8	473340	1.2701	0.10203	0.89797	0.20406	0.6323	FALSE
GUIDES_sg1610_KMT2A	KMT2A	228.1	112.26	228.1	112.26	-1.0163	6709.5	443060	1.2674	0.10251	0.89749	0.20503	0.6323	FALSE
GUIDES_sg3126_SSRP1	SSRP1	240.05	116.13	240.05	116.13	-1.0412	7678.1	466280	1.2668	0.10261	0.89739	0.20523	0.6323	FALSE
GUIDES_sg1924_MRGBP	MRGBP	230.7	113.23	230.7	113.23	-1.0203	6899.7	448110	1.2666	0.10265	0.89735	0.2053	0.6323	FALSE
GUIDES_sg3478_TRRAP	TRRAP	216.15	108.87	216.15	108.87	-0.98286	5754.2	419850	1.2651	0.10292	0.89708	0.20583	0.6323	FALSE
GUIDES_sg1371_JMJD6	JMJD6	281.1	129.68	281.1	129.68	-1.1102	11464	546010	1.2626	0.10336	0.89664	0.20673	0.6323	FALSE
GUIDES_sg0053_ALKBH5	ALKBH5	73.781	57.097	73.781	57.097	-0.36421	139.18	143310	1.2624	0.1034	0.8966	0.20679	0.6323	FALSE
GUIDES_sg1951_MSL3	MSL3	223.42	111.77	223.42	111.77	-0.99277	6232.6	433980	1.2621	0.10346	0.89654	0.20691	0.6323	FALSE
GUIDES_sg3128_SSRP1	SSRP1	217.71	110.32	217.71	110.32	-0.97425	5765.7	422880	1.26	0.10383	0.89617	0.20765	0.6323	FALSE
GUIDES_sg1437_KAT6A	KAT6A	273.3	128.23	273.3	128.23	-1.0859	10524	530870	1.2583	0.10414	0.89586	0.20828	0.6323	FALSE
GUIDES_sg0936_EHMT2	EHMT2	284.21	131.61	284.21	131.61	-1.1048	11644	552060	1.2582	0.10416	0.89584	0.20833	0.6323	FALSE
GUIDES_sg1993_NAA15	NAA15	202.12	105.97	202.12	105.97	-0.92515	4622.5	392600	1.2559	0.10457	0.89543	0.20914	0.6323	FALSE
GUIDES_sg1433_KAT6A	KAT6A	228.62	114.68	228.62	114.68	-0.98912	6491.2	444070	1.2557	0.10461	0.89539	0.20922	0.6323	FALSE
GUIDES_sg1396_KANSL2	KANSL2	269.15	127.74	269.15	127.74	-1.0693	9997.5	522790	1.2546	0.10481	0.89519	0.20962	0.6323	FALSE
GUIDES_sg3644_WDR61	WDR61	267.59	127.26	267.59	127.26	-1.0663	9846.1	519770	1.2546	0.10481	0.89519	0.20962	0.6323	FALSE
GUIDES_sg0336_BRD4	BRD4	214.59	110.81	214.59	110.81	-0.94728	5385.4	416820	1.2521	0.10527	0.89473	0.21055	0.6323	FALSE
GUIDES_sg2879_SIN3A	SIN3A	253.04	123.39	253.04	123.39	-1.0302	8404.7	491510	1.2513	0.10542	0.89458	0.21084	0.6323	FALSE
GUIDES_sg0602_CHD4	CHD4	288.37	134.52	288.37	134.52	-1.0944	11836	560140	1.251	0.10547	0.89453	0.21095	0.6323	FALSE
GUIDES_sg1293_INO80B	INO80B	246.28	121.45	246.28	121.45	-1.014	7791.5	478390	1.2502	0.10561	0.89439	0.21122	0.6323	FALSE
GUIDES_sg3519_UBE3A	UBE3A	179.26	99.678	179.26	99.678	-0.84031	3166.5	348190	1.2475	0.1061	0.8939	0.2122	0.6323	FALSE
GUIDES_sg1603_KDM8	KDM8	284.21	134.03	284.21	134.03	-1.0787	11277	552060	1.2474	0.10612	0.89388	0.21225	0.6323	FALSE
GUIDES_sg1601_KDM8	KDM8	205.76	108.87	205.76	108.87	-0.91212	4693.4	399660	1.2467	0.10626	0.89374	0.21251	0.6323	FALSE
GUIDES_sg2016_NAA20	NAA20	205.76	108.87	205.76	108.87	-0.91212	4693.4	399660	1.2467	0.10626	0.89374	0.21251	0.6323	FALSE
GUIDES_sg1143_HDAC3	HDAC3	227.58	116.13	227.58	116.13	-0.96459	6210.5	442050	1.2466	0.10628	0.89372	0.21255	0.6323	FALSE
GUIDES_sg2759_SAP18	SAP18	248.36	123.39	248.36	123.39	-1.0034	7809.4	482420	1.2441	0.10673	0.89327	0.21347	0.6323	FALSE
GUIDES_sg0877_DR1	DR1	221.34	114.68	221.34	114.68	-0.94268	5688.8	429940	1.2435	0.10685	0.89315	0.21369	0.6323	FALSE
GUIDES_sg3232_SUZ12	SUZ12	216.15	113.71	216.15	113.71	-0.92069	5246.8	419850	1.2395	0.10758	0.89242	0.21516	0.6323	FALSE
GUIDES_sg2204_NUP98	NUP98	287.33	136.94	287.33	136.94	-1.0637	11309	558120	1.239	0.10768	0.89232	0.21536	0.6323	FALSE
GUIDES_sg0973_EP400	EP400	228.62	118.07	228.62	118.07	-0.94749	6111	444070	1.2385	0.10776	0.89224	0.21552	0.6323	FALSE
GUIDES_sg2011_NAA20	NAA20	232.78	119.52	232.78	119.52	-0.95589	6413.7	452150	1.2381	0.10783	0.89217	0.21566	0.6323	FALSE
GUIDES_sg3117_SRCAP	SRCAP	275.9	133.55	275.9	133.55	-1.0412	10132	535910	1.2379	0.10787	0.89213	0.21575	0.6323	FALSE
GUIDES_sg0086_ARID1A	ARID1A	272.26	132.58	272.26	132.58	-1.0326	9755.6	528850	1.2371	0.10803	0.89197	0.21607	0.6323	FALSE
GUIDES_sg0414_CARM1	CARM1	186.53	104.03	186.53	104.03	-0.8363	3403.1	362320	1.237	0.10805	0.89195	0.21609	0.6323	FALSE
GUIDES_sg3121_SSRP1	SSRP1	230.18	119.03	230.18	119.03	-0.94557	6176.5	447100	1.2363	0.10818	0.89182	0.21636	0.6323	FALSE
GUIDES_sg2202_NUP98	NUP98	246.8	124.84	246.8	124.84	-0.97762	7437.7	479400	1.2347	0.10847	0.89153	0.21693	0.6323	FALSE
GUIDES_sg0798_DMAP1	DMAP1	285.25	137.42	285.25	137.42	-1.0482	10927	554080	1.234	0.1086	0.8914	0.21721	0.6323	FALSE
GUIDES_sg3745_YWHAZ	YWHAZ	247.32	125.81	247.32	125.81	-0.96959	7383.1	480410	1.2309	0.10917	0.89083	0.21835	0.6323	FALSE
GUIDES_sg0498_CDC73	CDC73	317.47	148.55	317.47	148.55	-1.0905	14267	616650	1.23	0.10934	0.89066	0.21868	0.6323	FALSE
GUIDES_sg3226_SUZ12	SUZ12	171.46	100.16	171.46	100.16	-0.76963	2542	333050	1.2283	0.10967	0.89033	0.21934	0.6323	FALSE
GUIDES_sg2253_PAXIP1	PAXIP1	159.51	95.807	159.51	95.807	-0.72951	2029.3	309840	1.2281	0.1097	0.8903	0.21939	0.6323	FALSE
GUIDES_sg1212_HINFP	HINFP	267.07	133.07	267.07	133.07	-0.99966	8978.4	518760	1.2273	0.10985	0.89015	0.2197	0.6323	FALSE
GUIDES_sg2699_RNF20	RNF20	220.31	117.58	220.31	117.58	-0.90016	5276.1	427920	1.2268	0.10994	0.89006	0.21988	0.6323	FALSE
GUIDES_sg1427_KAT5	KAT5	247.32	126.78	247.32	126.78	-0.95862	7266	480410	1.2264	0.11003	0.88997	0.22006	0.6323	FALSE
GUIDES_sg1390_KANSL1	KANSL1	353.84	161.13	353.84	161.13	-1.13	18568	687300	1.2253	0.11024	0.88976	0.22048	0.6323	FALSE
GUIDES_sg2734_RUVBL1	RUVBL1	231.74	121.94	231.74	121.94	-0.92078	6028	450130	1.2245	0.11038	0.88962	0.22077	0.6323	FALSE
GUIDES_sg1931_MSL1	MSL1	237.45	123.87	237.45	123.87	-0.93325	6450.2	461230	1.2245	0.11039	0.88961	0.22078	0.6323	FALSE
GUIDES_sg2485_POLD3	POLD3	217.19	117.1	217.19	117.1	-0.88559	5009	421870	1.2239	0.1105	0.8895	0.221	0.6323	FALSE
GUIDES_sg3832_ZNHIT6	ZNHIT6	188.61	107.42	188.61	107.42	-0.80641	3295.9	366360	1.2221	0.11084	0.88916	0.22168	0.6323	FALSE
GUIDES_sg1926_MRGBP	MRGBP	308.12	148.07	308.12	148.07	-1.0522	12808	598490	1.22	0.11124	0.88876	0.22248	0.6323	FALSE
GUIDES_sg1936_MSL1	MSL1	214.59	118.07	214.59	118.07	-0.85654	4658.5	416820	1.2144	0.11231	0.88769	0.22461	0.6323	FALSE
GUIDES_sg2697_RNF20	RNF20	152.24	95.323	152.24	95.323	-0.66983	1619.7	295710	1.2141	0.11236	0.88764	0.22472	0.6323	FALSE
GUIDES_sg3714_YWHAE	YWHAE	269.15	136.94	269.15	136.94	-0.96974	8739.8	522790	1.2132	0.11253	0.88747	0.22507	0.6323	FALSE
GUIDES_sg3623_WAC	WAC	223.42	121.45	223.42	121.45	-0.874	5199	433980	1.2128	0.1126	0.8874	0.22519	0.6323	FALSE
GUIDES_sg2379_PHF14	PHF14	234.33	125.32	234.33	125.32	-0.89759	5941.7	455170	1.2124	0.11269	0.88731	0.22537	0.6323	FALSE
GUIDES_sg3286_TAF1A	TAF1A	238.49	126.78	238.49	126.78	-0.90636	6240.2	463250	1.2123	0.11271	0.88729	0.22541	0.6323	FALSE
GUIDES_sg3726_YWHAG	YWHAG	175.62	104.52	175.62	104.52	-0.74318	2527.9	341130	1.2118	0.11279	0.88721	0.22559	0.6323	FALSE
GUIDES_sg0087_ARID1A	ARID1A	256.68	133.07	256.68	133.07	-0.94262	7639.8	498570	1.2118	0.1128	0.8872	0.2256	0.6323	FALSE
GUIDES_sg2042_NAT10	NAT10	245.77	129.68	245.77	129.68	-0.91712	6738.1	477380	1.2103	0.11308	0.88692	0.22616	0.6323	FALSE
GUIDES_sg3283_TAF1A	TAF1A	234.33	125.81	234.33	125.81	-0.89207	5889	455170	1.21	0.11313	0.88687	0.22626	0.6323	FALSE
GUIDES_sg0320_BRD2	BRD2	289.93	144.68	289.93	144.68	-0.99789	10549	563160	1.2095	0.11323	0.88677	0.22646	0.6323	FALSE
GUIDES_sg2247_PAF1	PAF1	271.22	138.87	271.22	138.87	-0.96069	8758.7	526830	1.2077	0.11357	0.88643	0.22715	0.6323	FALSE
GUIDES_sg0808_DNMT1	DNMT1	266.55	137.42	266.55	137.42	-0.95075	8337.1	517750	1.2072	0.11368	0.88632	0.22735	0.6323	FALSE
GUIDES_sg0779_DCAF4	DCAF4	216.15	120.48	216.15	120.48	-0.83791	4575.8	419850	1.2049	0.11412	0.88588	0.22823	0.6323	FALSE
GUIDES_sg2760_SAP18	SAP18	82.614	67.259	82.614	67.259	-0.29274	117.9	160470	1.2047	0.11416	0.88584	0.22832	0.6323	FALSE
GUIDES_sg1313_INO80E	INO80E	207.32	117.58	207.32	117.58	-0.81289	4026.1	402690	1.2036	0.11436	0.88564	0.22873	0.6323	FALSE
GUIDES_sg1400_KANSL2	KANSL2	200.04	115.16	200.04	115.16	-0.79135	3602.2	388560	1.2026	0.11457	0.88543	0.22915	0.6323	FALSE
GUIDES_sg1428_KAT5	KAT5	216.15	120.97	216.15	120.97	-0.83217	4529.6	419850	1.2025	0.11458	0.88542	0.22917	0.6323	FALSE
GUIDES_sg0244_ATXN7L3	ATXN7L3	278.5	142.74	278.5	142.74	-0.95935	9214.9	540960	1.2016	0.11476	0.88524	0.22951	0.6323	FALSE
GUIDES_sg0916_EED	EED	274.86	141.78	274.86	141.78	-0.9502	8856.1	533900	1.2005	0.11497	0.88503	0.22994	0.6323	FALSE
GUIDES_sg2706_RNF40	RNF40	306.56	152.42	306.56	152.42	-1.0034	11879	595460	1.2004	0.115	0.885	0.22999	0.6323	FALSE
GUIDES_sg1215_HINFP	HINFP	189.65	111.77	189.65	111.77	-0.75748	3032.2	368380	1.2003	0.11501	0.88499	0.23002	0.6323	FALSE
GUIDES_sg2974_SMARCA4	SMARCA4	213.55	120.48	213.55	120.48	-0.82054	4330.6	414800	1.2003	0.11501	0.88499	0.23003	0.6323	FALSE
GUIDES_sg1484_KDM2A	KDM2A	256.16	135.48	256.16	135.48	-0.91391	7280.9	497560	1.2001	0.11505	0.88495	0.23011	0.6323	FALSE
GUIDES_sg0604_CHD4	CHD4	225.5	124.84	225.5	124.84	-0.84793	5066.4	438020	1.1998	0.1151	0.8849	0.23021	0.6323	FALSE
GUIDES_sg1464_KAT8	KAT8	273.82	141.78	273.82	141.78	-0.94476	8718.3	531880	1.199	0.11527	0.88473	0.23053	0.6323	FALSE
GUIDES_sg0167_ASH1L	ASH1L	248.88	133.55	248.88	133.55	-0.89312	6650.9	483430	1.1975	0.11556	0.88444	0.23112	0.6323	FALSE
GUIDES_sg2014_NAA20	NAA20	306.04	153.39	306.04	153.39	-0.99185	11651	594450	1.1958	0.11588	0.88412	0.23176	0.6323	FALSE
GUIDES_sg2246_PAF1	PAF1	181.86	109.84	181.86	109.84	-0.72224	2593.2	353240	1.195	0.11604	0.88396	0.23208	0.6323	FALSE
GUIDES_sg0783_DCAF4	DCAF4	238.49	130.65	238.49	130.65	-0.86331	5815.3	463250	1.1941	0.11622	0.88378	0.23245	0.6323	FALSE
GUIDES_sg1411_KAT2A	KAT2A	199.52	116.61	199.52	116.61	-0.7697	3436.9	387550	1.194	0.11624	0.88376	0.23248	0.6323	FALSE
GUIDES_sg1384_JMJD8	JMJD8	177.18	108.39	177.18	108.39	-0.70388	2366.1	344160	1.1932	0.11639	0.88361	0.23278	0.6323	FALSE
GUIDES_sg1260_ING3	ING3	286.29	147.58	286.29	147.58	-0.95127	9620.4	556100	1.1924	0.11655	0.88345	0.2331	0.6323	FALSE
GUIDES_sg0399_BTAF1	BTAF1	235.89	130.16	235.89	130.16	-0.85288	5589.5	458200	1.192	0.11662	0.88338	0.23324	0.6323	FALSE
GUIDES_sg0574_CENPA	CENPA	209.91	120.97	209.91	120.97	-0.79014	3955.6	407740	1.1913	0.11678	0.88322	0.23355	0.6323	FALSE
GUIDES_sg0938_ELL	ELL	296.68	151.45	296.68	151.45	-0.96542	10546	576280	1.191	0.11683	0.88317	0.23365	0.6323	FALSE
GUIDES_sg3175_SUPT4H1	SUPT4H1	290.45	149.52	290.45	149.52	-0.95332	9931	564170	1.1903	0.11697	0.88303	0.23394	0.6323	FALSE
GUIDES_sg3231_SUZ12	SUZ12	137.69	93.388	137.69	93.388	-0.5552	981.38	267450	1.1896	0.1171	0.8829	0.23419	0.6323	FALSE
GUIDES_sg1087_GTF3C4	GTF3C4	235.37	130.65	235.37	130.65	-0.8444	5483.9	457190	1.1889	0.11723	0.88277	0.23447	0.6323	FALSE
GUIDES_sg2830_SETD8	SETD8	273.82	144.19	273.82	144.19	-0.92052	8401.8	531880	1.1887	0.11728	0.88272	0.23456	0.6323	FALSE
GUIDES_sg0865_DPY30	DPY30	233.3	130.65	233.3	130.65	-0.83166	5268.4	453160	1.1855	0.11792	0.88208	0.23584	0.6323	FALSE
GUIDES_sg2702_RNF20	RNF20	312.27	158.71	312.27	158.71	-0.97196	11791	606560	1.1832	0.11836	0.88164	0.23673	0.6323	FALSE
GUIDES_sg2041_NAT10	NAT10	299.28	154.36	299.28	154.36	-0.95074	10502	581330	1.1829	0.11842	0.88158	0.23684	0.6323	FALSE
GUIDES_sg0903_EAF1	EAF1	193.81	116.61	193.81	116.61	-0.72798	2979.4	376450	1.1829	0.11842	0.88158	0.23685	0.6323	FALSE
GUIDES_sg0956_ENY2	ENY2	301.88	155.32	301.88	155.32	-0.95421	10739	586380	1.1826	0.11848	0.88152	0.23696	0.6323	FALSE
GUIDES_sg1458_KAT8	KAT8	268.11	143.71	268.11	143.71	-0.89501	7737.3	520780	1.1823	0.11854	0.88146	0.23709	0.6323	FALSE
GUIDES_sg1860_MEN1	MEN1	272.78	145.65	272.78	145.65	-0.9007	8082	529860	1.181	0.11879	0.88121	0.23759	0.6323	FALSE
GUIDES_sg3615_VPS72	VPS72	264.47	142.74	264.47	142.74	-0.88506	7408.8	513710	1.181	0.11881	0.88119	0.23761	0.6323	FALSE
GUIDES_sg3183_SUPT5H	SUPT5H	238.49	133.55	238.49	133.55	-0.83184	5506.4	463250	1.1807	0.11886	0.88114	0.23772	0.6323	FALSE
GUIDES_sg2877_SIN3A	SIN3A	258.75	140.81	258.75	140.81	-0.87322	6955.8	502610	1.1806	0.11888	0.88112	0.23775	0.6323	FALSE
GUIDES_sg0786_DDX59	DDX59	250.44	137.9	250.44	137.9	-0.85613	6332.3	486460	1.1804	0.11892	0.88108	0.23785	0.6323	FALSE
GUIDES_sg0937_ELL	ELL	217.71	126.29	217.71	126.29	-0.78087	4178.5	422880	1.1792	0.11917	0.88083	0.23834	0.6323	FALSE
GUIDES_sg3119_SRCAP	SRCAP	264.47	143.23	264.47	143.23	-0.88021	7350	513710	1.1789	0.11922	0.88078	0.23844	0.6323	FALSE
GUIDES_sg0351_BRD8	BRD8	228.1	130.16	228.1	130.16	-0.80462	4795.8	443060	1.1789	0.11922	0.88078	0.23844	0.6323	FALSE
GUIDES_sg2153_NFRKB	NFRKB	272.26	146.13	272.26	146.13	-0.8932	7954.9	528850	1.1782	0.11935	0.88065	0.2387	0.6323	FALSE
GUIDES_sg3262_TAF1	TAF1	219.79	127.26	219.79	127.26	-0.78359	4280.6	426910	1.1782	0.11936	0.88064	0.23872	0.6323	FALSE
GUIDES_sg0656_CHORDC1	CHORDC1	263.43	143.23	263.43	143.23	-0.87455	7224.5	511690	1.1773	0.11953	0.88047	0.23906	0.6323	FALSE
GUIDES_sg2835_SETDB1	SETDB1	106.52	81.775	106.52	81.775	-0.37728	306.05	206900	1.1769	0.11962	0.88038	0.23925	0.6323	FALSE
GUIDES_sg3267_TAF10	TAF10	228.1	130.65	228.1	130.65	-0.79931	4748.6	443060	1.1766	0.11967	0.88033	0.23934	0.6323	FALSE
GUIDES_sg1876_MLLT1	MLLT1	236.93	134.03	236.93	134.03	-0.81724	5294.1	460220	1.1759	0.11982	0.88018	0.23964	0.6323	FALSE
GUIDES_sg1827_MCRS1	MCRS1	244.73	136.94	244.73	136.94	-0.83305	5809.3	475360	1.1756	0.11989	0.88011	0.23977	0.6323	FALSE
GUIDES_sg1019_FBXL19	FBXL19	149.12	100.65	149.12	100.65	-0.56258	1175	289660	1.1737	0.12026	0.87974	0.24052	0.6323	FALSE
GUIDES_sg2045_NAT10	NAT10	214.59	126.29	214.59	126.29	-0.76016	3898.3	416820	1.1735	0.12029	0.87971	0.24058	0.6323	FALSE
GUIDES_sg3628_WDR48	WDR48	191.21	117.58	191.21	117.58	-0.69679	2710.5	371410	1.1727	0.12046	0.87954	0.24092	0.6323	FALSE
GUIDES_sg3299_TAF6L	TAF6L	272.26	147.58	272.26	147.58	-0.87904	7772.9	528850	1.1722	0.12056	0.87944	0.24113	0.6323	FALSE
GUIDES_sg3656_WDR82	WDR82	198.48	120.48	198.48	120.48	-0.71549	3041.8	385540	1.1721	0.12057	0.87943	0.24115	0.6323	FALSE
GUIDES_sg3113_SRCAP	SRCAP	180.82	113.71	180.82	113.71	-0.66449	2251.6	351220	1.1718	0.12064	0.87936	0.24128	0.6323	FALSE
GUIDES_sg1774_MBD3L4	MBD3L4	286.29	152.9	286.29	152.9	-0.90049	8896.3	556100	1.1707	0.12086	0.87914	0.24173	0.6323	FALSE
GUIDES_sg2245_PAF1	PAF1	271.22	147.58	271.22	147.58	-0.87354	7643.8	526830	1.1706	0.12087	0.87913	0.24175	0.6323	FALSE
GUIDES_sg0891_E2F6	E2F6	254.6	141.78	254.6	141.78	-0.84013	6364.5	494530	1.17	0.12101	0.87899	0.24202	0.6323	FALSE
GUIDES_sg0603_CHD4	CHD4	335.65	170.32	335.65	170.32	-0.97454	13667	651980	1.1695	0.12109	0.87891	0.24219	0.6323	FALSE
GUIDES_sg0928_EHMT1	EHMT1	278.5	150.48	278.5	150.48	-0.88367	8193.8	540960	1.1693	0.12114	0.87886	0.24228	0.6323	FALSE
GUIDES_sg3476_TRRAP	TRRAP	213.55	126.78	213.55	126.78	-0.74771	3765	414800	1.1693	0.12114	0.87886	0.24228	0.6323	FALSE
GUIDES_sg0964_EP300	EP300	149.64	101.61	149.64	101.61	-0.5539	1153.3	290670	1.1692	0.12117	0.87883	0.24234	0.6323	FALSE
GUIDES_sg3288_TAF1A	TAF1A	179.26	113.71	179.26	113.71	-0.65207	2148.2	348190	1.1685	0.1213	0.8787	0.24261	0.6323	FALSE
GUIDES_sg3255_TADA3	TADA3	227.58	133.07	227.58	133.07	-0.76976	4466.5	442050	1.1645	0.12212	0.87788	0.24423	0.6323	FALSE
GUIDES_sg3289_TAF5L	TAF5L	303.96	161.13	303.96	161.13	-0.91146	10200	590410	1.1628	0.12246	0.87754	0.24492	0.6323	FALSE
GUIDES_sg3750_YWHAZ	YWHAZ	207.32	125.81	207.32	125.81	-0.71613	3321.8	402690	1.1625	0.12252	0.87748	0.24504	0.6323	FALSE
GUIDES_sg1929_MSL1	MSL1	192.25	120	192.25	120	-0.67543	2609.8	373420	1.1623	0.12256	0.87744	0.24512	0.6323	FALSE
GUIDES_sg2626_RBBP5	RBBP5	284.21	154.36	284.21	154.36	-0.87647	8431.6	552060	1.1619	0.12264	0.87736	0.24528	0.6323	FALSE
GUIDES_sg1142_HDAC3	HDAC3	209.39	126.78	209.39	126.78	-0.71949	3412.9	406730	1.1616	0.12269	0.87731	0.24538	0.6323	FALSE
GUIDES_sg1100_HCFC1	HCFC1	217.71	130.16	217.71	130.16	-0.73765	3832.1	422880	1.1606	0.1229	0.8771	0.24579	0.6323	FALSE
GUIDES_sg1318_INO80E	INO80E	221.34	131.61	221.34	131.61	-0.74557	4025.8	429940	1.1603	0.12296	0.87704	0.24593	0.6323	FALSE
GUIDES_sg1213_HINFP	HINFP	241.61	139.36	241.61	139.36	-0.78954	5227.8	469300	1.1597	0.12309	0.87691	0.24618	0.6323	FALSE
GUIDES_sg3246_TADA2A	TADA2A	228.62	134.52	228.62	134.52	-0.76077	4427.6	444070	1.1596	0.12311	0.87689	0.24622	0.6323	FALSE
GUIDES_sg3833_ZZZ3	ZZZ3	221.86	132.1	221.86	132.1	-0.74368	4029	430950	1.159	0.12324	0.87676	0.24647	0.6323	FALSE
GUIDES_sg2015_NAA20	NAA20	253.56	144.19	253.56	144.19	-0.81001	5980.3	492520	1.1579	0.12346	0.87654	0.24692	0.6323	FALSE
GUIDES_sg0373_BRPF1	BRPF1	207.32	126.78	207.32	126.78	-0.70516	3243.4	402690	1.1578	0.12348	0.87652	0.24697	0.6323	FALSE
GUIDES_sg3724_YWHAG	YWHAG	237.45	138.39	237.45	138.39	-0.77459	4906.8	461230	1.1571	0.12362	0.87638	0.24724	0.6323	FALSE
GUIDES_sg0893_E2F6	E2F6	241.09	139.84	241.09	139.84	-0.78148	5125.7	468290	1.1567	0.1237	0.8763	0.2474	0.6323	FALSE
GUIDES_sg2131_NCOA7	NCOA7	124.7	92.904	124.7	92.904	-0.42074	505.53	242220	1.1564	0.12375	0.87625	0.24751	0.6323	FALSE
GUIDES_sg0493_CCNT1	CCNT1	78.977	71.13	78.977	71.13	-0.149	30.795	153410	1.1552	0.124	0.876	0.248	0.6323	FALSE
GUIDES_sg3526_UCHL5	UCHL5	184.97	118.55	184.97	118.55	-0.63749	2206.1	359290	1.1549	0.12406	0.87594	0.24812	0.6323	FALSE
GUIDES_sg0758_CXXC1	CXXC1	169.39	112.26	169.39	112.26	-0.58918	1631.7	329020	1.1548	0.12409	0.87591	0.24817	0.6323	FALSE
GUIDES_sg3256_TADA3	TADA3	298.76	161.61	298.76	161.61	-0.88237	9404.9	580320	1.1538	0.12429	0.87571	0.24857	0.6323	FALSE
GUIDES_sg3437_TFDP1	TFDP1	167.31	111.77	167.31	111.77	-0.57765	1541.9	324980	1.1528	0.12451	0.87549	0.24901	0.6323	FALSE
GUIDES_sg2167_NOC2L	NOC2L	279.02	154.84	279.02	154.84	-0.84546	7710.2	541970	1.1524	0.12458	0.87542	0.24915	0.6323	FALSE
GUIDES_sg1320_INO80E	INO80E	311.23	166.45	311.23	166.45	-0.89887	10481	604540	1.1524	0.12458	0.87542	0.24917	0.6323	FALSE
GUIDES_sg1079_GMPS	GMPS	236.41	139.36	236.41	139.36	-0.75831	4710	459210	1.151	0.12486	0.87514	0.24972	0.6323	FALSE
GUIDES_sg2024_NAA30	NAA30	245.25	142.74	245.25	142.74	-0.77661	5253.4	476370	1.1508	0.12491	0.87509	0.24982	0.6323	FALSE
GUIDES_sg0930_EHMT2	EHMT2	211.99	130.16	211.99	130.16	-0.69945	3348.1	411780	1.1502	0.12503	0.87497	0.25007	0.6323	FALSE
GUIDES_sg0793_DMAP1	DMAP1	171.98	114.19	171.98	114.19	-0.58657	1669.8	334060	1.1501	0.12506	0.87494	0.25012	0.6323	FALSE
GUIDES_sg3641_WDR61	WDR61	301.36	163.55	301.36	163.55	-0.87775	9496	585370	1.15	0.12508	0.87492	0.25015	0.6323	FALSE
GUIDES_sg0789_DDX59	DDX59	274.34	153.87	274.34	153.87	-0.83015	7256.6	532890	1.1494	0.12519	0.87481	0.25038	0.6323	FALSE
GUIDES_sg2156_NFRKB	NFRKB	157.44	108.39	157.44	108.39	-0.53444	1202.8	305800	1.1486	0.12535	0.87465	0.25071	0.6323	FALSE
GUIDES_sg2946_SKP1	SKP1	214.59	131.61	214.59	131.61	-0.70106	3442.5	416820	1.1481	0.12546	0.87454	0.25093	0.6323	FALSE
GUIDES_sg2748_SAP130	SAP130	207.84	129.19	207.84	129.19	-0.6817	3092.2	403700	1.147	0.12568	0.87432	0.25137	0.6323	FALSE
GUIDES_sg0742_CTBP2	CTBP2	277.46	155.81	277.46	155.81	-0.82848	7399.7	538940	1.1462	0.12585	0.87415	0.2517	0.6323	FALSE
GUIDES_sg1257_ING3	ING3	260.31	149.52	260.31	149.52	-0.79585	6137.9	505640	1.146	0.1259	0.8741	0.25181	0.6323	FALSE
GUIDES_sg3713_YWHAE	YWHAE	244.73	143.71	244.73	143.71	-0.76388	5102	475360	1.1457	0.12595	0.87405	0.25191	0.6323	FALSE
GUIDES_sg2541_PRMT5	PRMT5	211.99	131.13	211.99	131.13	-0.68884	3269.3	411780	1.1456	0.12598	0.87402	0.25196	0.6323	FALSE
GUIDES_sg0601_CHD4	CHD4	188.09	121.94	188.09	121.94	-0.62117	2188.2	365350	1.144	0.12632	0.87368	0.25264	0.6323	FALSE
GUIDES_sg2971_SMARCA4	SMARCA4	232.26	139.36	232.26	139.36	-0.73282	4315.2	451140	1.1439	0.12632	0.87368	0.25265	0.6323	FALSE
GUIDES_sg2876_SIN3A	SIN3A	233.3	139.84	233.3	139.84	-0.73427	4367	453160	1.1436	0.1264	0.8736	0.2528	0.6323	FALSE
GUIDES_sg1305_INO80D	INO80D	222.9	135.97	222.9	135.97	-0.70903	3778.8	432970	1.1429	0.12654	0.87346	0.25308	0.6323	FALSE
GUIDES_sg1760_MBD3L2	MBD3L2	230.18	138.87	230.18	138.87	-0.72489	4168.4	447100	1.1425	0.12662	0.87338	0.25323	0.6323	FALSE
GUIDES_sg3752_YWHAZ	YWHAZ	269.15	153.87	269.15	153.87	-0.80267	6644.1	522790	1.1416	0.12681	0.87319	0.25361	0.6323	FALSE
GUIDES_sg2358_PHF11	PHF11	69.625	67.742	69.625	67.742	-0.038975	1.7717	135240	1.1407	0.12701	0.87299	0.25401	0.6323	FALSE
GUIDES_sg2515_PRMT1	PRMT1	236.41	141.78	236.41	141.78	-0.73365	4478.1	459210	1.1403	0.12708	0.87292	0.25416	0.6323	FALSE
GUIDES_sg1039_FXR1	FXR1	231.22	139.84	231.22	139.84	-0.72142	4174.9	449120	1.14	0.12714	0.87286	0.25429	0.6323	FALSE
GUIDES_sg1085_GTF3C4	GTF3C4	154.84	108.87	154.84	108.87	-0.50422	1056.4	300760	1.1396	0.12723	0.87277	0.25446	0.6323	FALSE
GUIDES_sg0760_CXXC1	CXXC1	235.89	141.78	235.89	141.78	-0.73049	4429.1	458200	1.1394	0.12726	0.87274	0.25452	0.6323	FALSE
GUIDES_sg2258_PBRM1	PBRM1	140.29	102.58	140.29	102.58	-0.44788	710.93	272500	1.1392	0.12731	0.87269	0.25463	0.6323	FALSE
GUIDES_sg3647_WDR61	WDR61	236.93	142.26	236.93	142.26	-0.73192	4481.5	460220	1.1391	0.12734	0.87266	0.25467	0.6323	FALSE
GUIDES_sg1202_HELLS	HELLS	273.82	156.29	273.82	156.29	-0.80506	6906.8	531880	1.1389	0.12737	0.87263	0.25474	0.6323	FALSE
GUIDES_sg0702_CREBBP	CREBBP	235.37	141.78	235.37	141.78	-0.72732	4380.3	457190	1.1385	0.12745	0.87255	0.25489	0.6323	FALSE
GUIDES_sg2703_RNF20	RNF20	268.63	154.84	268.63	154.84	-0.7909	6473.8	521780	1.1369	0.12779	0.87221	0.25558	0.6323	FALSE
GUIDES_sg2207_NUP98	NUP98	210.95	132.58	210.95	132.58	-0.66602	3071	409760	1.1368	0.12781	0.87219	0.25562	0.6323	FALSE
GUIDES_sg0303_BPTF	BPTF	168.35	115.16	168.35	115.16	-0.54384	1414.3	327000	1.1367	0.12784	0.87216	0.25568	0.6323	FALSE
GUIDES_sg1315_INO80E	INO80E	189.13	123.87	189.13	123.87	-0.60654	2129.3	367370	1.1363	0.12791	0.87209	0.25582	0.6323	FALSE
GUIDES_sg2474_PHF8	PHF8	195.88	126.78	195.88	126.78	-0.62374	2388.1	380490	1.1356	0.12806	0.87194	0.25613	0.6323	FALSE
GUIDES_sg0372_BRPF1	BRPF1	155.36	109.84	155.36	109.84	-0.49637	1035.9	301770	1.1354	0.12811	0.87189	0.25623	0.6323	FALSE
GUIDES_sg1514_KDM4A	KDM4A	223.42	137.9	223.42	137.9	-0.69213	3656.7	433980	1.135	0.12818	0.87182	0.25637	0.6323	FALSE
GUIDES_sg3836_ZZZ3	ZZZ3	252	149.03	252	149.03	-0.75386	5301.1	489490	1.1348	0.12822	0.87178	0.25644	0.6323	FALSE
GUIDES_sg1383_JMJD8	JMJD8	245.25	146.61	245.25	146.61	-0.73827	4864.1	476370	1.1341	0.12838	0.87162	0.25675	0.6323	FALSE
GUIDES_sg1054_GATAD2A	GATAD2A	275.38	158.71	275.38	158.71	-0.7912	6806	534900	1.1316	0.1289	0.8711	0.2578	0.6323	FALSE
GUIDES_sg2070_NAT8	NAT8	172.5	118.07	172.5	118.07	-0.54321	1481.7	335070	1.1305	0.12912	0.87088	0.25825	0.6323	FALSE
GUIDES_sg3611_VPS72	VPS72	244.21	147.1	244.21	147.1	-0.72745	4715	474350	1.1303	0.12917	0.87083	0.25834	0.6323	FALSE
GUIDES_sg1922_MRGBP	MRGBP	247.84	148.55	247.84	148.55	-0.73462	4929.7	481410	1.1301	0.12921	0.87079	0.25842	0.6323	FALSE
GUIDES_sg3091_SMYD5	SMYD5	277.98	160.16	277.98	160.16	-0.79164	6940.4	539950	1.1297	0.12929	0.87071	0.25859	0.6323	FALSE
GUIDES_sg1469_KDM1A	KDM1A	159.51	112.74	159.51	112.74	-0.49692	1093.8	309840	1.1292	0.12941	0.87059	0.25881	0.6323	FALSE
GUIDES_sg1486_KDM2A	KDM2A	227.06	140.81	227.06	140.81	-0.68548	3719.8	441040	1.1284	0.12957	0.87043	0.25914	0.6323	FALSE
GUIDES_sg1339_JADE3	JADE3	129.9	99.678	129.9	99.678	-0.37868	456.59	252310	1.1281	0.12963	0.87037	0.25926	0.6323	FALSE
GUIDES_sg3622_WAC	WAC	201.6	130.65	201.6	130.65	-0.62197	2517.2	391590	1.1281	0.12964	0.87036	0.25928	0.6323	FALSE
GUIDES_sg2880_SIN3A	SIN3A	266.55	156.29	266.55	156.29	-0.76636	6078.3	517750	1.1279	0.12969	0.87031	0.25938	0.6323	FALSE
GUIDES_sg3694_YEATS2	YEATS2	242.13	147.1	242.13	147.1	-0.71517	4515.4	470310	1.1269	0.1299	0.8701	0.2598	0.6323	FALSE
GUIDES_sg1608_KDM8	KDM8	352.8	188.71	352.8	188.71	-0.89913	13463	685280	1.1264	0.13	0.87	0.25999	0.6323	FALSE
GUIDES_sg0933_EHMT2	EHMT2	220.31	138.87	220.31	138.87	-0.66193	3315.7	427920	1.125	0.13029	0.86971	0.26057	0.6323	FALSE
GUIDES_sg0276_BAZ2B	BAZ2B	168.87	117.58	168.87	117.58	-0.51852	1315.1	328010	1.1249	0.13032	0.86968	0.26064	0.6323	FALSE
GUIDES_sg2789_SET	SET	250.44	150.97	250.44	150.97	-0.72645	4947.4	486460	1.1242	0.13046	0.86954	0.26092	0.6323	FALSE
GUIDES_sg3230_SUZ12	SUZ12	223.42	140.32	223.42	140.32	-0.66722	3452.7	433980	1.1241	0.13048	0.86952	0.26096	0.6323	FALSE
GUIDES_sg0518_CDK9	CDK9	281.62	163.07	281.62	163.07	-0.78457	7027.2	547020	1.1238	0.13055	0.86945	0.2611	0.6323	FALSE
GUIDES_sg2796_SETD1A	SETD1A	240.05	147.1	240.05	147.1	-0.70278	4320	466280	1.1234	0.13064	0.86936	0.26128	0.6323	FALSE
GUIDES_sg0644_CHD9	CHD9	180.3	122.9	180.3	122.9	-0.54913	1647	350210	1.1226	0.13081	0.86919	0.26161	0.6323	FALSE
GUIDES_sg2263_PBRM1	PBRM1	218.75	138.87	218.75	138.87	-0.65173	3190	424900	1.1222	0.13089	0.86911	0.26178	0.6323	FALSE
GUIDES_sg2368_PHF12	PHF12	213.55	136.94	213.55	136.94	-0.63732	2934.9	414800	1.1214	0.13105	0.86895	0.2621	0.6323	FALSE
GUIDES_sg3252_TADA3	TADA3	207.32	134.52	207.32	134.52	-0.6203	2649.8	402690	1.1208	0.13118	0.86882	0.26235	0.6323	FALSE
GUIDES_sg1905_MORF4L1	MORF4L1	259.27	155.32	259.27	155.32	-0.7355	5402.9	503620	1.1204	0.13126	0.86874	0.26253	0.6323	FALSE
GUIDES_sg2604_RAD54L	RAD54L	209.39	135.48	209.39	135.48	-0.62435	2731.3	406730	1.1203	0.13129	0.86871	0.26258	0.6323	FALSE
GUIDES_sg3282_TAF1A	TAF1A	241.61	148.55	241.61	148.55	-0.69801	4330	469300	1.1198	0.1314	0.8686	0.2628	0.6323	FALSE
GUIDES_sg2456_PHF5A	PHF5A	237.45	147.1	237.45	147.1	-0.68715	4081.9	461230	1.119	0.13158	0.86842	0.26315	0.6323	FALSE
GUIDES_sg0101_ARID2	ARID2	222.9	141.29	222.9	141.29	-0.65403	3330.3	432970	1.1189	0.1316	0.8684	0.2632	0.6323	FALSE
GUIDES_sg3177_SUPT5H	SUPT5H	252	152.9	252	152.9	-0.71711	4910	489490	1.1187	0.13163	0.86837	0.26326	0.6323	FALSE
GUIDES_sg2317_PHC1	PHC1	162.63	116.13	162.63	116.13	-0.48234	1081.2	315900	1.1181	0.13175	0.86825	0.26351	0.6323	FALSE
GUIDES_sg1819_MBTD1	MBTD1	215.11	138.39	215.11	138.39	-0.63266	2943.1	417830	1.1177	0.13185	0.86815	0.2637	0.6323	FALSE
GUIDES_sg2883_SIN3B	SIN3B	197.44	131.13	197.44	131.13	-0.58677	2198.7	383520	1.1176	0.13188	0.86812	0.26375	0.6323	FALSE
GUIDES_sg0721_CSRP2BP	CSRP2BP	215.63	138.87	215.63	138.87	-0.63112	2945.8	418840	1.1165	0.13211	0.86789	0.26422	0.6323	FALSE
GUIDES_sg0757_CXXC1	CXXC1	217.71	139.84	217.71	139.84	-0.63495	3031.7	422880	1.1159	0.13223	0.86777	0.26446	0.6323	FALSE
GUIDES_sg1767_MBD3L3	MBD3L3	226.02	143.23	226.02	143.23	-0.65449	3427.4	439030	1.1159	0.13224	0.86776	0.26448	0.6323	FALSE
GUIDES_sg0376_BRPF1	BRPF1	183.93	125.81	183.93	125.81	-0.54437	1689.4	357280	1.1157	0.13227	0.86773	0.26454	0.6323	FALSE
GUIDES_sg0850_DPF2	DPF2	231.22	145.65	231.22	145.65	-0.66313	3661.2	449120	1.1145	0.13254	0.86746	0.26508	0.6323	FALSE
GUIDES_sg1621_KMT2B	KMT2B	233.3	146.61	233.3	146.61	-0.6665	3756.8	453160	1.1139	0.13266	0.86734	0.26532	0.6323	FALSE
GUIDES_sg0971_EP400	EP400	229.66	145.16	229.66	145.16	-0.65818	3569.8	446090	1.1138	0.13268	0.86732	0.26535	0.6323	FALSE
GUIDES_sg0855_DPF2	DPF2	253.56	154.84	253.56	154.84	-0.70794	4872.7	492520	1.1133	0.13279	0.86721	0.26559	0.6323	FALSE
GUIDES_sg0822_DNMT3B	DNMT3B	186.01	127.26	186.01	127.26	-0.54408	1726	361310	1.1129	0.13287	0.86713	0.26574	0.6323	FALSE
GUIDES_sg1609_KMT2A	KMT2A	204.2	135	204.2	135	-0.5934	2394.1	396640	1.1126	0.13295	0.86705	0.26589	0.6323	FALSE
GUIDES_sg1755_MBD3L2	MBD3L2	193.81	130.65	193.81	130.65	-0.56538	1994.6	376450	1.1125	0.13295	0.86705	0.2659	0.6323	FALSE
GUIDES_sg0058_ALKBH7	ALKBH7	260.31	157.74	260.31	157.74	-0.71909	5260.4	505640	1.1123	0.133	0.867	0.26601	0.6323	FALSE
GUIDES_sg3241_TADA2A	TADA2A	157.95	115.16	157.95	115.16	-0.45248	915.61	306810	1.1121	0.13304	0.86696	0.26607	0.6323	FALSE
GUIDES_sg3219_SUV420H2	SUV420H2	201.6	134.03	201.6	134.03	-0.58532	2282.6	391590	1.112	0.13307	0.86693	0.26613	0.6323	FALSE
GUIDES_sg2039_NAA50	NAA50	219.79	141.78	219.79	141.78	-0.6289	3042.8	426910	1.1111	0.13327	0.86673	0.26654	0.6323	FALSE
GUIDES_sg3277_TAF12	TAF12	216.67	140.81	216.67	140.81	-0.6182	2877.4	420860	1.1096	0.13358	0.86642	0.26715	0.6323	FALSE
GUIDES_sg0396_BTAF1	BTAF1	235.37	148.55	235.37	148.55	-0.66045	3769.2	457190	1.1092	0.13367	0.86633	0.26735	0.6323	FALSE
GUIDES_sg2709_RNF40	RNF40	286.29	168.87	286.29	168.87	-0.75807	6893.8	556100	1.1085	0.13383	0.86617	0.26766	0.6323	FALSE
GUIDES_sg0394_BTAF1	BTAF1	273.3	164.03	273.3	164.03	-0.73301	5970	530870	1.1076	0.13402	0.86598	0.26803	0.6323	FALSE
GUIDES_sg0901_EAF1	EAF1	207.32	137.42	207.32	137.42	-0.58972	2442.7	402690	1.1074	0.13406	0.86594	0.26813	0.6323	FALSE
GUIDES_sg0856_DPF2	DPF2	257.2	157.74	257.2	157.74	-0.70177	4945.5	499580	1.1073	0.13407	0.86593	0.26814	0.6323	FALSE
GUIDES_sg0380_BRPF3	BRPF3	129.9	103.07	129.9	103.07	-0.33094	359.97	252310	1.1072	0.13409	0.86591	0.26819	0.6323	FALSE
GUIDES_sg0704_CREBBP	CREBBP	287.85	169.84	287.85	169.84	-0.75768	6963.4	559130	1.1071	0.13413	0.86587	0.26825	0.6323	FALSE
GUIDES_sg2982_SMARCA5	SMARCA5	219.27	142.74	219.27	142.74	-0.61576	2927.9	425910	1.1058	0.13441	0.86559	0.26881	0.6323	FALSE
GUIDES_sg3036_SMARCD2	SMARCD2	244.73	153.39	244.73	153.39	-0.67049	4171.3	475360	1.1047	0.13464	0.86536	0.26927	0.6323	FALSE
GUIDES_sg3676_WIZ	WIZ	219.79	143.23	219.79	143.23	-0.61431	2930.6	426910	1.1046	0.13467	0.86533	0.26933	0.6323	FALSE
GUIDES_sg2785_SET	SET	210.43	139.36	210.43	139.36	-0.59111	2526	408750	1.1045	0.13469	0.86531	0.26938	0.6323	FALSE
GUIDES_sg1073_GMPS	GMPS	244.21	153.39	244.21	153.39	-0.66743	4124	474350	1.1039	0.13483	0.86517	0.26965	0.6323	FALSE
GUIDES_sg2965_SMARCA2	SMARCA2	189.13	130.65	189.13	130.65	-0.53032	1710.2	367370	1.1029	0.13504	0.86496	0.27007	0.6323	FALSE
GUIDES_sg1360_JMJD1C	JMJD1C	268.63	163.55	268.63	163.55	-0.71244	5520.6	521780	1.1023	0.13516	0.86484	0.27032	0.6323	FALSE
GUIDES_sg1408_KANSL3	KANSL3	188.61	130.65	188.61	130.65	-0.52637	1679.9	366360	1.1018	0.13527	0.86473	0.27055	0.6323	FALSE
GUIDES_sg1139_HDAC3	HDAC3	319.03	183.39	319.03	183.39	-0.79545	9198.9	619680	1.1016	0.13533	0.86467	0.27065	0.6323	FALSE
GUIDES_sg3298_TAF6L	TAF6L	184.97	129.19	184.97	129.19	-0.51443	1555.6	359290	1.1012	0.13541	0.86459	0.27082	0.6323	FALSE
GUIDES_sg0899_EAF1	EAF1	289.93	172.26	289.93	172.26	-0.74774	6923.2	563160	1.1011	0.13543	0.86457	0.27086	0.6323	FALSE
GUIDES_sg1286_INO80	INO80	194.85	133.55	194.85	133.55	-0.54158	1878.6	378470	1.1008	0.1355	0.8645	0.271	0.6323	FALSE
GUIDES_sg2154_NFRKB	NFRKB	285.77	170.81	285.77	170.81	-0.73912	6608.6	555090	1.1004	0.13557	0.86443	0.27114	0.6323	FALSE
GUIDES_sg0745_CTR9	CTR9	240.57	152.9	240.57	152.9	-0.6504	3842.6	467280	1.0997	0.13572	0.86428	0.27145	0.6323	FALSE
GUIDES_sg1833_MDC1	MDC1	220.31	144.68	220.31	144.68	-0.60325	2859.7	427920	1.0992	0.13585	0.86415	0.2717	0.6323	FALSE
GUIDES_sg0162_ASH1L	ASH1L	174.06	124.84	174.06	124.84	-0.47628	1211.4	338100	1.099	0.13589	0.86411	0.27177	0.6323	FALSE
GUIDES_sg2790_SET	SET	181.34	128.23	181.34	128.23	-0.4967	1410.3	352230	1.0981	0.13608	0.86392	0.27215	0.6323	FALSE
GUIDES_sg0927_EHMT1	EHMT1	196.4	135	196.4	135	-0.53754	1885.2	381500	1.0971	0.1363	0.8637	0.27261	0.6323	FALSE
GUIDES_sg1618_KMT2B	KMT2B	226.02	147.58	226.02	147.58	-0.61157	3076.3	439030	1.0969	0.13635	0.86365	0.27269	0.6323	FALSE
GUIDES_sg2593_RAD54B	RAD54B	209.39	140.81	209.39	140.81	-0.56916	2352.1	406730	1.0959	0.13655	0.86345	0.27311	0.6323	FALSE
GUIDES_sg2752_SAP130	SAP130	226.02	148.07	226.02	148.07	-0.60688	3038.5	439030	1.0948	0.1368	0.8632	0.27361	0.6323	FALSE
GUIDES_sg3440_TFDP1	TFDP1	205.24	139.36	205.24	139.36	-0.55522	2170.2	398660	1.0945	0.13687	0.86313	0.27375	0.6323	FALSE
GUIDES_sg0393_BTAF1	BTAF1	266.55	165	266.55	165	-0.68861	5156	517750	1.0934	0.1371	0.8629	0.2742	0.6323	FALSE
GUIDES_sg0194_ATAD3A	ATAD3A	228.62	149.52	228.62	149.52	-0.60931	3128.5	444070	1.0932	0.13715	0.86285	0.2743	0.6323	FALSE
GUIDES_sg1388_KANSL1	KANSL1	235.37	152.42	235.37	152.42	-0.62358	3440.6	457190	1.0928	0.13724	0.86276	0.27447	0.6323	FALSE
GUIDES_sg1017_FBXL19	FBXL19	230.7	150.48	230.7	150.48	-0.61307	3217	448110	1.0928	0.13724	0.86276	0.27449	0.6323	FALSE
GUIDES_sg1460_KAT8	KAT8	308.12	181.94	308.12	181.94	-0.7568	7960.6	598490	1.0918	0.13746	0.86254	0.27492	0.6323	FALSE
GUIDES_sg0929_EHMT2	EHMT2	296.68	177.58	296.68	177.58	-0.7372	7092.8	576280	1.0913	0.13757	0.86243	0.27514	0.6323	FALSE
GUIDES_sg3284_TAF1A	TAF1A	178.22	128.23	178.22	128.23	-0.47182	1249.6	346170	1.0913	0.13758	0.86242	0.27515	0.6323	FALSE
GUIDES_sg0364_BRDT	BRDT	162.11	120.97	162.11	120.97	-0.41935	846.37	314890	1.0911	0.13761	0.86239	0.27521	0.6323	FALSE
GUIDES_sg1739_MBD3	MBD3	181.34	129.68	181.34	129.68	-0.48058	1334.3	352230	1.091	0.13764	0.86236	0.27529	0.6323	FALSE
GUIDES_sg0082_ARID1A	ARID1A	258.75	162.58	258.75	162.58	-0.66714	4624.6	502610	1.0906	0.13773	0.86227	0.27547	0.6323	FALSE
GUIDES_sg0243_ATXN7L3	ATXN7L3	209.39	142.26	209.39	142.26	-0.55447	2253.6	406730	1.0894	0.13799	0.86201	0.27598	0.6323	FALSE
GUIDES_sg1291_INO80B	INO80B	285.25	173.71	285.25	173.71	-0.71233	6220.9	554080	1.0889	0.13811	0.86189	0.27622	0.6323	FALSE
GUIDES_sg2196_NSL1	NSL1	346.57	197.9	346.57	197.9	-0.80521	11050	673170	1.0883	0.13824	0.86176	0.27648	0.6323	FALSE
GUIDES_sg2859_SFMBT2	SFMBT2	276.42	170.81	276.42	170.81	-0.69128	5577.1	536920	1.0865	0.13864	0.86136	0.27728	0.6323	FALSE
GUIDES_sg3784_ZCWPW1	ZCWPW1	120.02	101.61	120.02	101.61	-0.23808	169.49	233140	1.0863	0.13867	0.86133	0.27735	0.6323	FALSE
GUIDES_sg0173_ASH2L	ASH2L	209.91	143.23	209.91	143.23	-0.54831	2223.6	407740	1.0861	0.13873	0.86127	0.27745	0.6323	FALSE
GUIDES_sg2746_SAP130	SAP130	240.57	156.29	240.57	156.29	-0.619	3551.4	467280	1.0857	0.1388	0.8612	0.2776	0.6323	FALSE
GUIDES_sg1034_FXR1	FXR1	246.28	158.71	246.28	158.71	-0.63071	3834.6	478390	1.0856	0.13884	0.86116	0.27767	0.6323	FALSE
GUIDES_sg1923_MRGBP	MRGBP	231.22	152.42	231.22	152.42	-0.59798	3104.4	449120	1.0855	0.13884	0.86116	0.27769	0.6323	FALSE
GUIDES_sg1933_MSL1	MSL1	255.64	162.58	255.64	162.58	-0.64972	4329.7	496550	1.0855	0.13884	0.86116	0.27769	0.6323	FALSE
GUIDES_sg1485_KDM2A	KDM2A	189.65	134.52	189.65	134.52	-0.49245	1519.8	368380	1.0854	0.13887	0.86113	0.27774	0.6323	FALSE
GUIDES_sg1091_HAT1	HAT1	203.68	140.81	203.68	140.81	-0.52943	1976.4	395630	1.0848	0.13901	0.86099	0.27801	0.6323	FALSE
GUIDES_sg0777_DCAF4	DCAF4	249.92	160.65	249.92	160.65	-0.6344	3985.1	485450	1.0838	0.13922	0.86078	0.27844	0.6323	FALSE
GUIDES_sg3053_SMARCE1	SMARCE1	231.22	152.9	231.22	152.9	-0.59344	3066.4	449120	1.0835	0.13929	0.86071	0.27859	0.6323	FALSE
GUIDES_sg1873_MLLT1	MLLT1	254.08	162.58	254.08	162.58	-0.64093	4185.8	493530	1.083	0.13941	0.86059	0.27882	0.6323	FALSE
GUIDES_sg3819_ZNHIT3	ZNHIT3	240.05	156.78	240.05	156.78	-0.61146	3467.3	466280	1.0829	0.13944	0.86056	0.27887	0.6323	FALSE
GUIDES_sg3734_YWHAH	YWHAH	176.14	129.19	176.14	129.19	-0.44423	1102	342140	1.0818	0.13966	0.86034	0.27932	0.6323	FALSE
GUIDES_sg3242_TADA2A	TADA2A	215.63	147.1	215.63	147.1	-0.54868	2348.3	418840	1.0799	0.1401	0.8599	0.28021	0.6323	FALSE
GUIDES_sg2149_NCOR2	NCOR2	189.13	135.48	189.13	135.48	-0.47825	1438.9	367370	1.0797	0.14013	0.85987	0.28026	0.6323	FALSE
GUIDES_sg0316_BRD2	BRD2	203.16	141.78	203.16	141.78	-0.51595	1884	394620	1.0794	0.14021	0.85979	0.28042	0.6323	FALSE
GUIDES_sg3445_TFPT	TFPT	263.43	167.42	263.43	167.42	-0.65082	4609	511690	1.0792	0.14026	0.85974	0.28051	0.6323	FALSE
GUIDES_sg1082_GTF3C4	GTF3C4	196.4	138.87	196.4	138.87	-0.49705	1655	381500	1.079	0.14029	0.85971	0.28058	0.6323	FALSE
GUIDES_sg1481_KDM2A	KDM2A	245.77	160.16	245.77	160.16	-0.61462	3663.9	477380	1.0788	0.14033	0.85967	0.28066	0.6323	FALSE
GUIDES_sg1974_MTA3	MTA3	230.7	153.87	230.7	153.87	-0.58116	2951	448110	1.0785	0.1404	0.8596	0.2808	0.6323	FALSE
GUIDES_sg1756_MBD3L2	MBD3L2	142.89	114.68	142.89	114.68	-0.31482	397.86	277550	1.0761	0.14095	0.85905	0.28189	0.6323	FALSE
GUIDES_sg0739_CTBP2	CTBP2	172.5	128.71	172.5	128.71	-0.41967	958.9	335070	1.076	0.14097	0.85903	0.28194	0.6323	FALSE
GUIDES_sg1659_L3MBTL2	L3MBTL2	205.76	143.71	205.76	143.71	-0.51476	1924.9	399660	1.0758	0.14101	0.85899	0.28202	0.6323	FALSE
GUIDES_sg2163_NOC2L	NOC2L	290.45	179.52	290.45	179.52	-0.69111	6153	564170	1.0753	0.14112	0.85888	0.28225	0.6323	FALSE
GUIDES_sg1436_KAT6A	KAT6A	204.2	143.23	204.2	143.23	-0.50868	1858.8	396640	1.0749	0.14121	0.85879	0.28242	0.6323	FALSE
GUIDES_sg0703_CREBBP	CREBBP	205.76	144.19	205.76	144.19	-0.50995	1895	399660	1.0736	0.14149	0.85851	0.28298	0.6323	FALSE
GUIDES_sg1006_EZH2	EZH2	181.86	133.55	181.86	133.55	-0.44257	1166.8	353240	1.0733	0.14157	0.85843	0.28314	0.6323	FALSE
GUIDES_sg0370_BRPF1	BRPF1	219.79	150.48	219.79	150.48	-0.54347	2401.3	426910	1.073	0.14164	0.85836	0.28327	0.6323	FALSE
GUIDES_sg1184_HDAC8	HDAC8	135.61	111.77	135.61	111.77	-0.27664	284.11	263420	1.0723	0.1418	0.8582	0.2836	0.6323	FALSE
GUIDES_sg3181_SUPT5H	SUPT5H	141.33	114.68	141.33	114.68	-0.2991	355.1	274520	1.0718	0.1419	0.8581	0.2838	0.6323	FALSE
GUIDES_sg1338_JADE3	JADE3	236.93	158.23	236.93	158.23	-0.57947	3097.3	460220	1.0715	0.14197	0.85803	0.28394	0.6323	FALSE
GUIDES_sg1361_JMJD4	JMJD4	231.22	155.81	231.22	155.81	-0.56648	2843.3	449120	1.0714	0.142	0.858	0.284	0.6323	FALSE
GUIDES_sg2929_SIRT6	SIRT6	178.74	132.58	178.74	132.58	-0.42818	1065.2	347180	1.0711	0.14207	0.85793	0.28414	0.6323	FALSE
GUIDES_sg0299_BPTF	BPTF	199	141.78	199	141.78	-0.48627	1637.5	386540	1.071	0.14208	0.85792	0.28416	0.6323	FALSE
GUIDES_sg0972_EP400	EP400	211.99	147.58	211.99	147.58	-0.51954	2074.3	411780	1.0708	0.14213	0.85787	0.28425	0.6323	FALSE
GUIDES_sg3308_TAF9	TAF9	204.2	144.19	204.2	144.19	-0.49903	1800.2	396640	1.0706	0.14218	0.85782	0.28437	0.6323	FALSE
GUIDES_sg0693_CRB3	CRB3	112.23	100.16	112.23	100.16	-0.1626	72.831	218000	1.07	0.1423	0.8577	0.28461	0.6323	FALSE
GUIDES_sg3372_TDRD5	TDRD5	171.98	129.68	171.98	129.68	-0.40462	894.87	334060	1.07	0.14232	0.85768	0.28463	0.6323	FALSE
GUIDES_sg0204_ATAD3B	ATAD3B	145.48	117.1	145.48	117.1	-0.31077	402.91	282590	1.0697	0.14237	0.85763	0.28475	0.6323	FALSE
GUIDES_sg2970_SMARCA4	SMARCA4	259.79	168.39	259.79	168.39	-0.62258	4177.5	504630	1.0696	0.1424	0.8576	0.28479	0.6323	FALSE
GUIDES_sg1523_KDM4B	KDM4B	214.59	149.03	214.59	149.03	-0.52301	2148.8	416820	1.0695	0.14243	0.85757	0.28486	0.6323	FALSE
GUIDES_sg3106_SPHK2	SPHK2	279.02	176.61	279.02	176.61	-0.65678	5243.4	541970	1.0688	0.14258	0.85742	0.28516	0.6323	FALSE
GUIDES_sg2157_NFRKB	NFRKB	242.13	161.13	242.13	161.13	-0.58456	3280.3	470310	1.0688	0.14259	0.85741	0.28518	0.6323	FALSE
GUIDES_sg3697_YEATS4	YEATS4	214.07	149.03	214.07	149.03	-0.51953	2114.9	415810	1.0685	0.14265	0.85735	0.28531	0.6323	FALSE
GUIDES_sg1309_INO80D	INO80D	222.9	152.9	222.9	152.9	-0.54084	2449.9	432970	1.0685	0.14265	0.85735	0.28531	0.6323	FALSE
GUIDES_sg1075_GMPS	GMPS	239.53	160.16	239.53	160.16	-0.5777	3149.6	465270	1.0682	0.14272	0.85728	0.28544	0.6323	FALSE
GUIDES_sg3496_UBE2A	UBE2A	221.34	152.42	221.34	152.42	-0.53531	2375.3	429940	1.0676	0.14284	0.85716	0.28568	0.6323	FALSE
GUIDES_sg1084_GTF3C4	GTF3C4	263.43	170.81	263.43	170.81	-0.6221	4289.6	511690	1.0662	0.14317	0.85683	0.28633	0.6323	FALSE
GUIDES_sg2132_NCOA7	NCOA7	250.44	165.48	250.44	165.48	-0.59483	3608.8	486460	1.0655	0.14332	0.85668	0.28663	0.6323	FALSE
GUIDES_sg2711_RNF40	RNF40	174.06	131.61	174.06	131.61	-0.40064	900.92	338100	1.0652	0.14339	0.85661	0.28678	0.6323	FALSE
GUIDES_sg0223_ATAD5	ATAD5	233.3	158.23	233.3	158.23	-0.55724	2817.6	453160	1.0651	0.14341	0.85659	0.28682	0.6323	FALSE
GUIDES_sg3448_TFPT	TFPT	166.79	128.23	166.79	128.23	-0.37673	743.48	323970	1.065	0.14343	0.85657	0.28685	0.6323	FALSE
GUIDES_sg3034_SMARCD2	SMARCD2	252	166.45	252	166.45	-0.59538	3659.2	489490	1.0643	0.14359	0.85641	0.28717	0.6323	FALSE
GUIDES_sg0626_CHD7	CHD7	232.78	158.23	232.78	158.23	-0.55404	2778.7	452150	1.0642	0.14362	0.85638	0.28724	0.6323	FALSE
GUIDES_sg0748_CTR9	CTR9	178.74	134.03	178.74	134.03	-0.41258	999.27	347180	1.0641	0.14365	0.85635	0.2873	0.6323	FALSE
GUIDES_sg3465_TRIM24	TRIM24	163.15	126.78	163.15	126.78	-0.36141	661.59	316910	1.0637	0.14374	0.85626	0.28749	0.6323	FALSE
GUIDES_sg1024_FBXL19	FBXL19	220.82	153.39	220.82	153.39	-0.52286	2273.9	428930	1.0626	0.14399	0.85601	0.28797	0.6323	FALSE
GUIDES_sg0349_BRD8	BRD8	238.49	161.13	238.49	161.13	-0.56282	2992.3	463250	1.0625	0.14401	0.85599	0.28803	0.6323	FALSE
GUIDES_sg3454_TP53BP1	TP53BP1	198.48	143.71	198.48	143.71	-0.46309	1500	385540	1.0612	0.1443	0.8557	0.28859	0.6323	FALSE
GUIDES_sg0374_BRPF1	BRPF1	150.16	120.97	150.16	120.97	-0.30958	426.1	291670	1.0612	0.14431	0.85569	0.28861	0.6323	FALSE
GUIDES_sg1670_L3MBTL3	L3MBTL3	249.92	166.45	249.92	166.45	-0.58348	3483.5	485450	1.0609	0.14437	0.85563	0.28875	0.6323	FALSE
GUIDES_sg1435_KAT6A	KAT6A	323.7	197.42	323.7	197.42	-0.71056	7973.7	628770	1.0601	0.14455	0.85545	0.2891	0.6323	FALSE
GUIDES_sg0100_ARID2	ARID2	269.67	175.16	269.67	175.16	-0.61961	4465.5	523800	1.0597	0.14464	0.85536	0.28928	0.6323	FALSE
GUIDES_sg0606_CHD4	CHD4	258.24	170.32	258.24	170.32	-0.59754	3864.2	501600	1.0597	0.14465	0.85535	0.2893	0.6323	FALSE
GUIDES_sg3677_WIZ	WIZ	241.09	163.07	241.09	163.07	-0.56126	3043.8	468290	1.0592	0.14475	0.85525	0.2895	0.6323	FALSE
GUIDES_sg3359_TDRD12	TDRD12	194.85	142.74	194.85	142.74	-0.44623	1357.3	378470	1.0581	0.14501	0.85499	0.29002	0.6323	FALSE
GUIDES_sg0780_DCAF4	DCAF4	262.91	172.74	262.91	172.74	-0.6031	4065.2	510680	1.058	0.14502	0.85498	0.29004	0.6323	FALSE
GUIDES_sg1935_MSL1	MSL1	250.44	167.42	250.44	167.42	-0.57815	3446.2	486460	1.058	0.14503	0.85497	0.29007	0.6323	FALSE
GUIDES_sg2610_RAD54L2	RAD54L2	168.87	130.65	168.87	130.65	-0.36773	730.39	328010	1.0579	0.14505	0.85495	0.2901	0.6323	FALSE
GUIDES_sg1814_MBIP	MBIP	204.2	147.1	204.2	147.1	-0.47047	1630.2	396640	1.0577	0.1451	0.8549	0.29021	0.6323	FALSE
GUIDES_sg0200_ATAD3A	ATAD3A	184.97	138.39	184.97	138.39	-0.41599	1085.1	359290	1.0571	0.14522	0.85478	0.29044	0.6323	FALSE
GUIDES_sg2882_SIN3B	SIN3B	153.28	123.39	153.28	123.39	-0.31069	446.72	297730	1.0565	0.14538	0.85462	0.29075	0.6323	FALSE
GUIDES_sg2704_RNF20	RNF20	313.83	194.52	313.83	194.52	-0.68728	7117.9	609590	1.0563	0.14541	0.85459	0.29083	0.6323	FALSE
GUIDES_sg3297_TAF6L	TAF6L	197.96	144.68	197.96	144.68	-0.44971	1419.6	384530	1.0558	0.14553	0.85447	0.29106	0.6323	FALSE
GUIDES_sg0813_DNMT3A	DNMT3A	190.17	141.29	190.17	141.29	-0.426	1194.5	369390	1.0549	0.14574	0.85426	0.29148	0.6323	FALSE
GUIDES_sg2636_RBBP7	RBBP7	259.79	172.26	259.79	172.26	-0.58998	3831.2	504630	1.0548	0.14575	0.85425	0.2915	0.6323	FALSE
GUIDES_sg2728_RTF1	RTF1	204.72	148.07	204.72	148.07	-0.46472	1604.7	397650	1.0544	0.14584	0.85416	0.29168	0.6323	FALSE
GUIDES_sg3245_TADA2A	TADA2A	256.16	170.81	256.16	170.81	-0.58185	3642.3	497560	1.0544	0.14585	0.85415	0.2917	0.6323	FALSE
GUIDES_sg0627_CHD7	CHD7	258.24	171.78	258.24	171.78	-0.58536	3737.7	501600	1.0541	0.14591	0.85409	0.29183	0.6323	FALSE
GUIDES_sg3435_TFDP1	TFDP1	277.46	180	277.46	180	-0.62147	4749.1	538940	1.054	0.14593	0.85407	0.29187	0.6323	FALSE
GUIDES_sg1294_INO80B	INO80B	274.86	179.03	274.86	179.03	-0.61568	4591.6	533900	1.0535	0.14605	0.85395	0.29209	0.6323	FALSE
GUIDES_sg1999_NAA15	NAA15	297.72	188.71	297.72	188.71	-0.65501	5941.9	578300	1.0533	0.14609	0.85391	0.29218	0.6323	FALSE
GUIDES_sg2151_NCOR2	NCOR2	169.91	132.1	169.91	132.1	-0.36071	714.71	330030	1.0532	0.14612	0.85388	0.29225	0.6323	FALSE
GUIDES_sg2735_RUVBL1	RUVBL1	271.22	177.58	271.22	177.58	-0.60821	4384.5	526830	1.0532	0.14613	0.85387	0.29225	0.6323	FALSE
GUIDES_sg1497_KDM3A	KDM3A	129.9	112.26	129.9	112.26	-0.20881	155.55	252310	1.0528	0.14621	0.85379	0.29242	0.6323	FALSE
GUIDES_sg3542_UHRF1BP1L	UHRF1BP1L	176.66	135.48	176.66	135.48	-0.38038	847.7	343150	1.0524	0.14631	0.85369	0.29262	0.6323	FALSE
GUIDES_sg3747_YWHAZ	YWHAZ	301.36	190.65	301.36	190.65	-0.65783	6128.9	585370	1.0519	0.14642	0.85358	0.29285	0.6323	FALSE
GUIDES_sg1446_KAT6B	KAT6B	240.05	164.52	240.05	164.52	-0.54235	2852.6	466280	1.0516	0.14648	0.85352	0.29297	0.6323	FALSE
GUIDES_sg3642_WDR61	WDR61	273.3	179.03	273.3	179.03	-0.60751	4443.4	530870	1.0511	0.1466	0.8534	0.2932	0.6323	FALSE
GUIDES_sg2792_SET	SET	205.76	149.52	205.76	149.52	-0.45801	1581.5	399660	1.0502	0.14682	0.85318	0.29364	0.6323	FALSE
GUIDES_sg2139_NCOR1	NCOR1	206.8	150	206.8	150	-0.46061	1612.8	401680	1.0501	0.14683	0.85317	0.29366	0.6323	FALSE
GUIDES_sg1081_GTF3C4	GTF3C4	268.11	177.1	268.11	177.1	-0.59551	4141.4	520780	1.0501	0.14684	0.85316	0.29369	0.6323	FALSE
GUIDES_sg1555_KDM5B	KDM5B	151.72	123.87	151.72	123.87	-0.29044	387.75	294700	1.0499	0.14688	0.85312	0.29376	0.6323	FALSE
GUIDES_sg1410_KAT2A	KAT2A	247.84	168.39	247.84	168.39	-0.5549	3156.6	481410	1.0498	0.1469	0.8531	0.2938	0.6323	FALSE
GUIDES_sg0117_ARID3B	ARID3B	259.79	173.71	259.79	173.71	-0.57794	3705.2	504630	1.0493	0.14701	0.85299	0.29402	0.6323	FALSE
GUIDES_sg3594_USP7	USP7	270.71	178.55	270.71	178.55	-0.59766	4246.3	525820	1.0488	0.14713	0.85287	0.29426	0.6323	FALSE
GUIDES_sg1263_ING3	ING3	334.1	205.16	334.1	205.16	-0.70079	8311.8	648950	1.0487	0.14716	0.85284	0.29433	0.6323	FALSE
GUIDES_sg2700_RNF20	RNF20	215.11	154.36	215.11	154.36	-0.47619	1845.5	417830	1.0477	0.14739	0.85261	0.29479	0.6323	FALSE
GUIDES_sg2475_PHF8	PHF8	235.37	163.55	235.37	163.55	-0.52255	2579.3	457190	1.0473	0.14749	0.85251	0.29498	0.6323	FALSE
NonTargeting_Human_0053_NonTargeting_Human_0053	NonTargeting_Human_0053	186.01	141.29	186.01	141.29	-0.39429	999.99	361310	1.0459	0.1478	0.8522	0.2956	0.6323	FALSE
GUIDES_sg1274_ING5	ING5	125.74	111.29	125.74	111.29	-0.17463	104.39	244240	1.0458	0.14782	0.85218	0.29565	0.6323	FALSE
GUIDES_sg2724_RTF1	RTF1	213.03	153.87	213.03	153.87	-0.46674	1749.9	413790	1.0457	0.14785	0.85215	0.29569	0.6323	FALSE
GUIDES_sg3272_TAF10	TAF10	245.25	168.39	245.25	168.39	-0.53976	2953.5	476370	1.0454	0.14792	0.85208	0.29584	0.6323	FALSE
GUIDES_sg3666_WHSC1L1	WHSC1L1	305.52	194.52	305.52	194.52	-0.64867	6160.5	593440	1.0446	0.1481	0.8519	0.2962	0.6323	FALSE
GUIDES_sg0085_ARID1A	ARID1A	245.77	168.87	245.77	168.87	-0.53869	2956.3	477380	1.0444	0.14815	0.85185	0.2963	0.6323	FALSE
GUIDES_sg3474_TRRAP	TRRAP	160.03	129.19	160.03	129.19	-0.30669	475.51	310850	1.0437	0.1483	0.8517	0.2966	0.6323	FALSE
GUIDES_sg3052_SMARCE1	SMARCE1	279.54	183.87	279.54	183.87	-0.60167	4576	542980	1.0433	0.14841	0.85159	0.29683	0.6323	FALSE
GUIDES_sg0807_DNMT1	DNMT1	164.71	131.61	164.71	131.61	-0.32142	547.66	319930	1.0432	0.14843	0.85157	0.29687	0.6323	FALSE
GUIDES_sg2476_PHF8	PHF8	268.11	179.03	268.11	179.03	-0.57992	3967.1	520780	1.0429	0.14849	0.85151	0.29698	0.6323	FALSE
GUIDES_sg0747_CTR9	CTR9	241.61	167.42	241.61	167.42	-0.52656	2751.9	469300	1.0429	0.1485	0.8515	0.297	0.6323	FALSE
NonTargeting_Human_0015_NonTargeting_Human_0015	NonTargeting_Human_0015	215.63	155.81	215.63	155.81	-0.46623	1789.3	418840	1.0426	0.14858	0.85142	0.29716	0.6323	FALSE
GUIDES_sg1283_INO80	INO80	232.78	164.03	232.78	164.03	-0.50237	2362.7	452150	1.0407	0.14901	0.85099	0.29802	0.6323	FALSE
GUIDES_sg3655_WDR82	WDR82	241.09	167.9	241.09	167.9	-0.51933	2678	468290	1.0401	0.14915	0.85085	0.2983	0.6323	FALSE
GUIDES_sg2795_SETD1A	SETD1A	256.16	174.68	256.16	174.68	-0.54971	3319.4	497560	1.0397	0.14924	0.85076	0.29847	0.6323	FALSE
GUIDES_sg0387_BRWD1	BRWD1	233.3	164.52	233.3	164.52	-0.50134	2365.2	453160	1.0397	0.14924	0.85076	0.29849	0.6323	FALSE
GUIDES_sg3837_ZZZ3	ZZZ3	171.98	135.97	171.98	135.97	-0.33679	648.54	334060	1.0393	0.14934	0.85066	0.29867	0.6323	FALSE
GUIDES_sg2076_NAT8L	NAT8L	186.01	142.74	186.01	142.74	-0.37964	936.13	361310	1.0392	0.14935	0.85065	0.29869	0.6323	FALSE
GUIDES_sg3839_ZZZ3	ZZZ3	240.57	167.9	240.57	167.9	-0.51623	2640.1	467280	1.0392	0.14936	0.85064	0.29872	0.6323	FALSE
GUIDES_sg0586_CHD2	CHD2	118.99	108.87	118.99	108.87	-0.12704	51.146	231120	1.0387	0.14948	0.85052	0.29895	0.6323	FALSE
GUIDES_sg3702_YEATS4	YEATS4	258.24	176.13	258.24	176.13	-0.54945	3370.6	501600	1.0377	0.14971	0.85029	0.29941	0.6323	FALSE
GUIDES_sg3443_TFPT	TFPT	263.43	178.55	263.43	178.55	-0.55851	3602.4	511690	1.0372	0.14982	0.85018	0.29964	0.6323	FALSE
GUIDES_sg2865_SFN	SFN	210.43	154.84	210.43	154.84	-0.44014	1545.3	408750	1.0365	0.14997	0.85003	0.29995	0.6323	FALSE
GUIDES_sg2603_RAD54L	RAD54L	216.67	157.74	216.67	157.74	-0.45544	1736.1	420860	1.0365	0.15	0.85	0.29999	0.6323	FALSE
GUIDES_sg2747_SAP130	SAP130	219.79	159.19	219.79	159.19	-0.46282	1835.6	426910	1.0364	0.15001	0.84999	0.30003	0.6323	FALSE
GUIDES_sg0923_EHMT1	EHMT1	231.22	164.52	231.22	164.52	-0.48849	2224.4	449120	1.0359	0.15012	0.84988	0.30024	0.6323	FALSE
GUIDES_sg2869_SFN	SFN	258.24	176.61	258.24	176.61	-0.54552	3331	501600	1.0359	0.15013	0.84987	0.30025	0.6323	FALSE
GUIDES_sg3263_TAF1	TAF1	236.41	166.94	236.41	166.94	-0.49948	2413.5	459210	1.0357	0.15018	0.84982	0.30036	0.6323	FALSE
GUIDES_sg2631_RBBP5	RBBP5	213.03	156.29	213.03	156.29	-0.44438	1609.7	413790	1.0355	0.15022	0.84978	0.30044	0.6323	FALSE
GUIDES_sg3530_UHRF1BP1	UHRF1BP1	198.48	149.52	198.48	149.52	-0.40634	1198.8	385540	1.0354	0.15024	0.84976	0.30048	0.6323	FALSE
GUIDES_sg0743_CTBP2	CTBP2	245.77	171.29	245.77	171.29	-0.51829	2773.2	477380	1.0351	0.15032	0.84968	0.30064	0.6323	FALSE
GUIDES_sg1120_HDAC1	HDAC1	175.1	138.39	175.1	138.39	-0.3373	673.93	340120	1.035	0.15033	0.84967	0.30067	0.6323	FALSE
GUIDES_sg1083_GTF3C4	GTF3C4	328.38	207.1	328.38	207.1	-0.66249	7354.6	637850	1.0348	0.15037	0.84963	0.30075	0.6323	FALSE
GUIDES_sg0348_BRD8	BRD8	416.19	243.39	416.19	243.39	-0.77153	14930	808410	1.0343	0.15049	0.84951	0.30098	0.6323	FALSE
GUIDES_sg1300_INO80C	INO80C	222.9	161.13	222.9	161.13	-0.46572	1908	432970	1.0343	0.1505	0.8495	0.301	0.6323	FALSE
GUIDES_sg2289_PCGF5	PCGF5	203.68	152.42	203.68	152.42	-0.41587	1313.7	395630	1.0334	0.15071	0.84929	0.30141	0.6323	FALSE
GUIDES_sg1944_MSL2	MSL2	201.6	151.45	201.6	151.45	-0.41027	1257.4	391590	1.0334	0.15072	0.84928	0.30143	0.6323	FALSE
GUIDES_sg1836_MDC1	MDC1	237.97	168.39	237.97	168.39	-0.4965	2420.9	462240	1.0327	0.15087	0.84913	0.30174	0.6323	FALSE
GUIDES_sg2794_SETD1A	SETD1A	240.05	169.36	240.05	169.36	-0.50078	2498.8	466280	1.0326	0.15089	0.84911	0.30179	0.6323	FALSE
GUIDES_sg1010_FANCL	FANCL	158.47	130.65	158.47	130.65	-0.27666	387.21	307820	1.0325	0.15091	0.84909	0.30182	0.6323	FALSE
GUIDES_sg0226_ATRX	ATRX	216.67	158.71	216.67	158.71	-0.44667	1679.5	420860	1.0324	0.15094	0.84906	0.30187	0.6323	FALSE
GUIDES_sg2788_SET	SET	308.12	199.36	308.12	199.36	-0.62558	5914.3	598490	1.0321	0.15102	0.84898	0.30204	0.6323	FALSE
GUIDES_sg3305_TAF9	TAF9	194.85	148.55	194.85	148.55	-0.38909	1071.7	378470	1.0321	0.15102	0.84898	0.30204	0.6323	FALSE
GUIDES_sg0333_BRD4	BRD4	227.58	164.03	227.58	164.03	-0.46994	2019.1	442050	1.0312	0.15122	0.84878	0.30244	0.6323	FALSE
GUIDES_sg0576_CENPA	CENPA	273.82	184.84	273.82	184.84	-0.56444	3959	531880	1.0309	0.15129	0.84871	0.30258	0.6323	FALSE
GUIDES_sg0330_BRD4	BRD4	178.22	140.81	178.22	140.81	-0.33779	699.8	346170	1.0308	0.15132	0.84868	0.30264	0.6323	FALSE
GUIDES_sg0375_BRPF1	BRPF1	268.11	182.42	268.11	182.42	-0.55303	3671.1	520780	1.0306	0.15137	0.84863	0.30275	0.6323	FALSE
GUIDES_sg2117_NCOA5	NCOA5	223.94	162.58	223.94	162.58	-0.45954	1882.6	434990	1.0303	0.15143	0.84857	0.30285	0.6323	FALSE
GUIDES_sg1314_INO80E	INO80E	104.44	102.1	104.44	102.1	-0.032375	2.7372	202860	1.0302	0.15145	0.84855	0.3029	0.6323	FALSE
GUIDES_sg2707_RNF40	RNF40	231.22	165.97	231.22	165.97	-0.47589	2128.6	449120	1.0301	0.15147	0.84853	0.30294	0.6323	FALSE
GUIDES_sg1088_GTF3C4	GTF3C4	282.14	188.71	282.14	188.71	-0.57769	4364.1	548030	1.0301	0.15148	0.84852	0.30297	0.6323	FALSE
GUIDES_sg2673_RING1	RING1	179.78	141.78	179.78	141.78	-0.34047	722.09	349200	1.0298	0.15154	0.84846	0.30309	0.6323	FALSE
GUIDES_sg1879_MLLT1	MLLT1	223.94	163.07	223.94	163.07	-0.45528	1853	434990	1.0284	0.15189	0.84811	0.30377	0.6323	FALSE
GUIDES_sg0499_CDC73	CDC73	288.37	192.1	288.37	192.1	-0.58359	4634.3	560140	1.0278	0.15203	0.84797	0.30406	0.6323	FALSE
GUIDES_sg2316_PHC1	PHC1	102.88	101.61	102.88	101.61	-0.017674	0.79991	199830	1.0276	0.15208	0.84792	0.30416	0.6323	FALSE
GUIDES_sg1515_KDM4A	KDM4A	185.49	145.16	185.49	145.16	-0.35155	813.28	360300	1.0271	0.15219	0.84781	0.30438	0.6323	FALSE
GUIDES_sg3249_TADA3	TADA3	243.17	172.26	243.17	172.26	-0.49494	2514	472330	1.0268	0.15225	0.84775	0.3045	0.6323	FALSE
GUIDES_sg0314_BRD2	BRD2	263.43	181.45	263.43	181.45	-0.53537	3360.2	511690	1.0265	0.15232	0.84768	0.30464	0.6323	FALSE
GUIDES_sg0397_BTAF1	BTAF1	277.46	187.74	277.46	187.74	-0.56105	4024.6	538940	1.0263	0.15238	0.84762	0.30476	0.6323	FALSE
GUIDES_sg0312_BRD1	BRD1	233.3	167.9	233.3	167.9	-0.47212	2138	453160	1.0262	0.15239	0.84761	0.30477	0.6323	FALSE
GUIDES_sg1781_MBD3L5	MBD3L5	202.12	153.39	202.12	153.39	-0.39577	1187.4	392600	1.0261	0.15243	0.84757	0.30486	0.6323	FALSE
GUIDES_sg2390_PHF19	PHF19	242.65	172.26	242.65	172.26	-0.49186	2477.3	471320	1.0259	0.15246	0.84754	0.30493	0.6323	FALSE
GUIDES_sg2124_NCOA6	NCOA6	222.38	163.07	222.38	163.07	-0.44525	1759.3	431960	1.0254	0.15258	0.84742	0.30515	0.6323	FALSE
GUIDES_sg3816_ZNHIT2	ZNHIT2	157.95	132.1	157.95	132.1	-0.25613	334.29	306810	1.024	0.15292	0.84708	0.30584	0.6323	FALSE
GUIDES_sg2891_SIRT1	SIRT1	215.11	160.16	215.11	160.16	-0.42325	1509.6	417830	1.0234	0.15306	0.84694	0.30611	0.6323	FALSE
GUIDES_sg0029_ALKBH1	ALKBH1	249.4	176.13	249.4	176.13	-0.49944	2684.4	484440	1.0229	0.15318	0.84682	0.30637	0.6323	FALSE
GUIDES_sg2701_RNF20	RNF20	278.5	189.19	278.5	189.19	-0.55537	3987.6	540960	1.0228	0.15321	0.84679	0.30642	0.6323	FALSE
GUIDES_sg1025_FBXO11	FBXO11	256.68	179.52	256.68	179.52	-0.51342	2976.8	498570	1.0225	0.15327	0.84673	0.30654	0.6323	FALSE
GUIDES_sg0170_ASH2L	ASH2L	222.9	164.03	222.9	164.03	-0.44012	1732.8	432970	1.0225	0.15327	0.84673	0.30654	0.6323	FALSE
GUIDES_sg2839_SETDB1	SETDB1	241.61	172.74	241.61	172.74	-0.48167	2371.2	469300	1.0222	0.15333	0.84667	0.30666	0.6323	FALSE
GUIDES_sg1737_MBD3	MBD3	242.65	173.23	242.65	173.23	-0.48383	2409.6	471320	1.0222	0.15334	0.84666	0.30668	0.6323	FALSE
GUIDES_sg2259_PBRM1	PBRM1	326.82	210.49	326.82	210.49	-0.63235	6767	634820	1.0219	0.15341	0.84659	0.30682	0.6323	FALSE
GUIDES_sg2235_PADI4	PADI4	195.88	151.45	195.88	151.45	-0.36899	987.1	380490	1.0215	0.15351	0.84649	0.30702	0.6323	FALSE
GUIDES_sg1698_LEO1	LEO1	265.51	183.87	265.51	183.87	-0.52766	3332.3	515730	1.0211	0.1536	0.8464	0.3072	0.6323	FALSE
GUIDES_sg2367_PHF12	PHF12	248.36	176.13	248.36	176.13	-0.49344	2608.8	482420	1.0211	0.15361	0.84639	0.30721	0.6323	FALSE
GUIDES_sg1839_MDC1	MDC1	189.65	148.55	189.65	148.55	-0.3503	844.61	368380	1.021	0.15364	0.84636	0.30727	0.6323	FALSE
GUIDES_sg0618_CHD6	CHD6	270.71	186.29	270.71	186.29	-0.53676	3562.8	525820	1.0208	0.15368	0.84632	0.30736	0.6323	FALSE
GUIDES_sg2722_RTF1	RTF1	258.75	180.97	258.75	180.97	-0.51346	3025.3	502610	1.0206	0.15372	0.84628	0.30743	0.6323	FALSE
GUIDES_sg1051_GATAD2A	GATAD2A	176.66	142.26	176.66	142.26	-0.31049	591.71	343150	1.0205	0.15375	0.84625	0.30751	0.6323	FALSE
GUIDES_sg0345_BRD8	BRD8	189.13	148.55	189.13	148.55	-0.34636	823.39	367370	1.0198	0.1539	0.8461	0.30781	0.6323	FALSE
GUIDES_sg0784_DCAF4	DCAF4	224.46	165.48	224.46	165.48	-0.43749	1739.1	436000	1.0196	0.15396	0.84604	0.30792	0.6323	FALSE
GUIDES_sg1181_HDAC8	HDAC8	218.23	162.58	218.23	162.58	-0.42241	1548.2	423890	1.0195	0.15398	0.84602	0.30796	0.6323	FALSE
GUIDES_sg1423_KAT2B	KAT2B	198.48	153.39	198.48	153.39	-0.3697	1016.8	385540	1.0186	0.15421	0.84579	0.30842	0.6323	FALSE
GUIDES_sg2138_NCOR1	NCOR1	268.11	185.81	268.11	185.81	-0.52663	3386.6	520780	1.0183	0.15426	0.84574	0.30851	0.6323	FALSE
GUIDES_sg0424_CBX1	CBX1	212.51	160.16	212.51	160.16	-0.4058	1370.2	412790	1.0183	0.15426	0.84574	0.30852	0.6323	FALSE
GUIDES_sg1434_KAT6A	KAT6A	221.86	165	221.86	165	-0.42497	1616.7	430950	1.0166	0.15466	0.84534	0.30932	0.6323	FALSE
GUIDES_sg2493_POLE3	POLE3	180.82	145.16	180.82	145.16	-0.31491	635.62	351220	1.0166	0.15466	0.84534	0.30933	0.6323	FALSE
GUIDES_sg2468_PHF7	PHF7	244.21	175.65	244.21	175.65	-0.47313	2350.2	474350	1.0157	0.15488	0.84512	0.30976	0.6323	FALSE
GUIDES_sg0952_ELL2	ELL2	208.87	159.19	208.87	159.19	-0.3897	1234	405720	1.0151	0.15502	0.84498	0.31004	0.6323	FALSE
GUIDES_sg1405_KANSL3	KANSL3	292.01	197.42	292.01	197.42	-0.56238	4473.4	567200	1.015	0.15505	0.84495	0.31009	0.6323	FALSE
GUIDES_sg1020_FBXL19	FBXL19	254.6	180.97	254.6	180.97	-0.49018	2710.6	494530	1.0137	0.15537	0.84463	0.31074	0.6323	FALSE
GUIDES_sg3610_VPS72	VPS72	428.66	256.45	428.66	256.45	-0.73888	14828	832640	1.0129	0.15556	0.84444	0.31112	0.6323	FALSE
GUIDES_sg1506_KDM3B	KDM3B	192.77	151.94	192.77	151.94	-0.34139	833.57	374430	1.0128	0.15559	0.84441	0.31117	0.6323	FALSE
GUIDES_sg1851_MECP2	MECP2	144.45	127.26	144.45	127.26	-0.18142	147.69	280570	1.0127	0.15559	0.84441	0.31118	0.6323	FALSE
GUIDES_sg3646_WDR61	WDR61	262.39	184.84	262.39	184.84	-0.50315	3007.2	509670	1.0125	0.15564	0.84436	0.31129	0.6323	FALSE
GUIDES_sg2630_RBBP5	RBBP5	190.69	150.97	190.69	150.97	-0.33499	788.84	370400	1.0125	0.15564	0.84436	0.31129	0.6323	FALSE
GUIDES_sg2972_SMARCA4	SMARCA4	262.91	185.32	262.91	185.32	-0.50224	3009.9	510680	1.0116	0.15586	0.84414	0.31171	0.6323	FALSE
GUIDES_sg0331_BRD4	BRD4	114.31	110.81	114.31	110.81	-0.044497	6.1326	222040	1.0116	0.15587	0.84413	0.31174	0.6323	FALSE
GUIDES_sg1031_FBXO11	FBXO11	190.17	150.97	190.17	150.97	-0.33108	768.34	369390	1.0114	0.15591	0.84409	0.31183	0.6323	FALSE
GUIDES_sg0953_ENY2	ENY2	241.61	175.65	241.61	175.65	-0.45777	2175.5	469300	1.0112	0.15597	0.84403	0.31194	0.6323	FALSE
GUIDES_sg3491_UBE2A	UBE2A	244.73	177.1	244.73	177.1	-0.46438	2286.8	475360	1.0111	0.15597	0.84403	0.31195	0.6323	FALSE
GUIDES_sg1927_MRGBP	MRGBP	235.37	172.74	235.37	172.74	-0.44411	1961.3	457190	1.0111	0.15598	0.84402	0.31195	0.6323	FALSE
GUIDES_sg1365_JMJD4	JMJD4	211.47	161.61	211.47	161.61	-0.38582	1242.9	410770	1.0103	0.15618	0.84382	0.31235	0.6323	FALSE
GUIDES_sg1612_KMT2A	KMT2A	211.47	161.61	211.47	161.61	-0.38582	1242.9	410770	1.0103	0.15618	0.84382	0.31235	0.6323	FALSE
GUIDES_sg3433_TFDP1	TFDP1	244.21	177.1	244.21	177.1	-0.46133	2251.8	474350	1.0102	0.15619	0.84381	0.31238	0.6323	FALSE
GUIDES_sg0851_DPF2	DPF2	197.44	154.84	197.44	154.84	-0.34866	907.54	383520	1.0101	0.15622	0.84378	0.31243	0.6323	FALSE
GUIDES_sg2362_PHF12	PHF12	256.68	182.9	256.68	182.9	-0.4866	2721.2	498570	1.0101	0.15623	0.84377	0.31247	0.6323	FALSE
GUIDES_sg0624_CHD6	CHD6	220.82	166.45	220.82	166.45	-0.40567	1478.2	428930	1.0088	0.15652	0.84348	0.31305	0.6323	FALSE
GUIDES_sg0651_CHORDC1	CHORDC1	301.88	203.71	301.88	203.71	-0.56516	4818.6	586380	1.0086	0.15657	0.84343	0.31315	0.6323	FALSE
GUIDES_sg2948_SKP1	SKP1	228.62	170.32	228.62	170.32	-0.42252	1699.2	444070	1.0082	0.15668	0.84332	0.31337	0.6323	FALSE
GUIDES_sg0998_EZH1	EZH1	231.22	171.78	231.22	171.78	-0.42657	1766.6	449120	1.0073	0.15689	0.84311	0.31378	0.6323	FALSE
GUIDES_sg1380_JMJD8	JMJD8	229.14	170.81	229.14	170.81	-0.42171	1701.2	445080	1.0073	0.15691	0.84309	0.31381	0.6323	FALSE
GUIDES_sg3243_TADA2A	TADA2A	267.59	188.71	267.59	188.71	-0.50159	3110.8	519770	1.0071	0.15693	0.84307	0.31387	0.6323	FALSE
GUIDES_sg2460_PHF6	PHF6	355.92	227.9	355.92	227.9	-0.64084	8193.7	691340	1.0068	0.157	0.843	0.31401	0.6323	FALSE
GUIDES_sg3777_ZCWPW1	ZCWPW1	214.59	164.03	214.59	164.03	-0.38553	1278	416820	1.0065	0.15708	0.84292	0.31416	0.6323	FALSE
GUIDES_sg1395_KANSL2	KANSL2	258.75	184.84	258.75	184.84	-0.48309	2731.7	502610	1.0065	0.15709	0.84291	0.31418	0.6323	FALSE
GUIDES_sg2611_RAD54L2	RAD54L2	218.23	165.97	218.23	165.97	-0.39285	1365.5	423890	1.0058	0.15726	0.84274	0.31452	0.6323	FALSE
GUIDES_sg3152_SUPT16H	SUPT16H	262.39	186.78	262.39	186.78	-0.4882	2858.9	509670	1.0056	0.15732	0.84268	0.31463	0.6323	FALSE
GUIDES_sg3285_TAF1A	TAF1A	233.3	173.23	233.3	173.23	-0.42736	1804.1	453160	1.0055	0.15733	0.84267	0.31466	0.6323	FALSE
GUIDES_sg2244_PAF1	PAF1	228.1	170.81	228.1	170.81	-0.41518	1641.2	443060	1.0053	0.15737	0.84263	0.31474	0.6323	FALSE
GUIDES_sg0725_CSRP2BP	CSRP2BP	228.1	170.81	228.1	170.81	-0.41518	1641.2	443060	1.0053	0.15737	0.84263	0.31474	0.6323	FALSE
GUIDES_sg3716_YWHAE	YWHAE	206.8	160.65	206.8	160.65	-0.36233	1064.9	401680	1.0049	0.15747	0.84253	0.31493	0.6323	FALSE
GUIDES_sg3653_WDR82	WDR82	211.47	163.07	211.47	163.07	-0.373	1171.6	410770	1.0043	0.15761	0.84239	0.31522	0.6323	FALSE
GUIDES_sg1290_INO80B	INO80B	248.88	180.97	248.88	180.97	-0.45756	2306.1	483430	1.0039	0.15771	0.84229	0.31542	0.6323	FALSE
GUIDES_sg1620_KMT2B	KMT2B	202.12	158.71	202.12	158.71	-0.34687	942.17	392600	1.0034	0.15782	0.84218	0.31565	0.6323	FALSE
GUIDES_sg3748_YWHAZ	YWHAZ	195.88	155.81	195.88	155.81	-0.32836	803.09	380490	1.0027	0.15801	0.84199	0.31601	0.6323	FALSE
GUIDES_sg1874_MLLT1	MLLT1	250.96	182.42	250.96	182.42	-0.45804	2348.9	487470	1.0021	0.15814	0.84186	0.31628	0.6323	FALSE
GUIDES_sg0870_DPY30	DPY30	231.22	173.23	231.22	173.23	-0.4145	1681.4	449120	1.0017	0.15825	0.84175	0.3165	0.6323	FALSE
GUIDES_sg0905_EAF2	EAF2	203.16	159.68	203.16	159.68	-0.34552	945.27	394620	1.0015	0.15829	0.84171	0.31657	0.6323	FALSE
GUIDES_sg0081_ARID1A	ARID1A	208.87	162.58	208.87	162.58	-0.35951	1071.5	405720	1.0011	0.15838	0.84162	0.31677	0.6323	FALSE
GUIDES_sg2482_POLD3	POLD3	217.71	166.94	217.71	166.94	-0.38109	1288.8	422880	1.0009	0.15844	0.84156	0.31687	0.6323	FALSE
GUIDES_sg1734_MBD2	MBD2	190.17	153.39	190.17	153.39	-0.30829	676.42	369390	1.0008	0.15846	0.84154	0.31692	0.6323	FALSE
GUIDES_sg2963_SMARCA2	SMARCA2	163.67	139.84	163.67	139.84	-0.22553	283.95	317920	1.0007	0.15849	0.84151	0.31697	0.6323	FALSE
GUIDES_sg2921_SIRT5	SIRT5	203.68	160.16	203.68	160.16	-0.34484	946.83	395630	1.0006	0.15852	0.84148	0.31703	0.6323	FALSE
GUIDES_sg1702_LEO1	LEO1	233.3	174.68	233.3	174.68	-0.41539	1717.9	453160	0.99991	0.15868	0.84132	0.31735	0.6323	FALSE
GUIDES_sg2252_PAXIP1	PAXIP1	286.29	199.36	286.29	199.36	-0.51996	3779	556100	0.9998	0.1587	0.8413	0.31741	0.6323	FALSE
GUIDES_sg1853_MECP2	MECP2	164.19	140.32	164.19	140.32	-0.22512	284.8	318920	0.99969	0.15873	0.84127	0.31746	0.6323	FALSE
GUIDES_sg3643_WDR61	WDR61	273.3	193.55	273.3	193.55	-0.49563	3180.3	530870	0.99934	0.15881	0.84119	0.31763	0.6323	FALSE
GUIDES_sg2632_RBBP5	RBBP5	278.5	195.97	278.5	195.97	-0.50488	3405.6	540960	0.99922	0.15884	0.84116	0.31769	0.6323	FALSE
GUIDES_sg0719_CSNK2A2	CSNK2A2	180.82	149.03	180.82	149.03	-0.2772	505.09	351220	0.99915	0.15886	0.84114	0.31772	0.6323	FALSE
GUIDES_sg3456_TP53BP1	TP53BP1	235.89	176.13	235.89	176.13	-0.41942	1785.8	458200	0.99909	0.15888	0.84112	0.31775	0.6323	FALSE
GUIDES_sg0778_DCAF4	DCAF4	341.89	224.52	341.89	224.52	-0.6045	6888	664090	0.99873	0.15896	0.84104	0.31793	0.6323	FALSE
GUIDES_sg2776_SCMH1	SCMH1	226.54	171.78	226.54	171.78	-0.39723	1499.6	440040	0.99863	0.15899	0.84101	0.31798	0.6323	FALSE
GUIDES_sg0723_CSRP2BP	CSRP2BP	224.46	170.81	224.46	170.81	-0.39209	1439.4	436000	0.99849	0.15902	0.84098	0.31804	0.6323	FALSE
GUIDES_sg0315_BRD2	BRD2	220.31	168.87	220.31	168.87	-0.38159	1322.7	427920	0.9982	0.15909	0.84091	0.31818	0.6323	FALSE
GUIDES_sg3037_SMARCD2	SMARCD2	250.44	183.39	250.44	183.39	-0.44748	2248.1	486460	0.99768	0.15922	0.84078	0.31843	0.6323	FALSE
GUIDES_sg3391_TDRD7	TDRD7	235.89	176.61	235.89	176.61	-0.41549	1757	458200	0.99725	0.15932	0.84068	0.31864	0.6323	FALSE
GUIDES_sg2180_NRIP1	NRIP1	195.88	157.26	195.88	157.26	-0.31506	745.97	380490	0.99649	0.15951	0.84049	0.31901	0.6323	FALSE
GUIDES_sg0098_ARID2	ARID2	189.13	153.87	189.13	153.87	-0.29591	621.56	367370	0.99643	0.15952	0.84048	0.31904	0.6323	FALSE
GUIDES_sg2543_PRMT5	PRMT5	233.3	175.65	233.3	175.65	-0.40746	1661.7	453160	0.9962	0.15958	0.84042	0.31915	0.6323	FALSE
GUIDES_sg2440_PHF23	PHF23	200.56	159.68	200.56	159.68	-0.32704	835.69	389570	0.99613	0.15959	0.84041	0.31918	0.6323	FALSE
GUIDES_sg2087_NAT9	NAT9	227.06	172.74	227.06	172.74	-0.39246	1475.2	441040	0.99583	0.15967	0.84033	0.31933	0.6323	FALSE
GUIDES_sg0985_ERCC6	ERCC6	247.84	182.9	247.84	182.9	-0.43628	2108.5	481410	0.99496	0.15988	0.84012	0.31976	0.6323	FALSE
GUIDES_sg2118_NCOA5	NCOA5	203.68	161.61	203.68	161.61	-0.33191	884.71	395630	0.99453	0.15998	0.84002	0.31996	0.6323	FALSE
GUIDES_sg0083_ARID1A	ARID1A	195.37	157.74	195.37	157.74	-0.30685	707.71	379480	0.99332	0.16028	0.83972	0.32055	0.6323	FALSE
GUIDES_sg0844_DPF1	DPF1	205.76	163.07	205.76	163.07	-0.33366	911.27	399660	0.99281	0.1604	0.8396	0.3208	0.6323	FALSE
GUIDES_sg0383_BRPF3	BRPF3	171.46	145.65	171.46	145.65	-0.23396	333.28	333050	0.99261	0.16045	0.83955	0.3209	0.6323	FALSE
GUIDES_sg3691_YEATS2	YEATS2	281.62	199.36	281.62	199.36	-0.49628	3383.4	547020	0.99255	0.16047	0.83953	0.32093	0.6323	FALSE
GUIDES_sg3451_TP53BP1	TP53BP1	203.68	162.1	203.68	162.1	-0.32762	864.47	395630	0.99253	0.16047	0.83953	0.32094	0.6323	FALSE
GUIDES_sg0878_DR1	DR1	210.43	165.48	210.43	165.48	-0.34481	1010.2	408750	0.9924	0.1605	0.8395	0.321	0.6323	FALSE
GUIDES_sg1121_HDAC11	HDAC11	188.09	154.36	188.09	154.36	-0.2835	569.02	365350	0.99203	0.16059	0.83941	0.32118	0.6323	FALSE
GUIDES_sg1957_MTA1	MTA1	199.52	160.16	199.52	160.16	-0.31524	774.58	387550	0.99193	0.16062	0.83938	0.32123	0.6323	FALSE
GUIDES_sg0489_CCNT1	CCNT1	129.38	122.9	129.38	122.9	-0.073471	20.952	251300	0.99184	0.16064	0.83936	0.32128	0.6323	FALSE
GUIDES_sg1297_INO80C	INO80C	223.94	172.26	223.94	172.26	-0.37662	1335.6	434990	0.99182	0.16064	0.83936	0.32128	0.6323	FALSE
GUIDES_sg1766_MBD3L3	MBD3L3	207.84	164.52	207.84	164.52	-0.33538	938.22	403700	0.99109	0.16082	0.83918	0.32164	0.6323	FALSE
GUIDES_sg3761_ZBTB38	ZBTB38	182.89	151.94	182.89	151.94	-0.26595	479.21	355260	0.99098	0.16085	0.83915	0.3217	0.6323	FALSE
GUIDES_sg1946_MSL3	MSL3	270.19	194.52	270.19	194.52	-0.47198	2862.8	524810	0.99096	0.16085	0.83915	0.32171	0.6323	FALSE
GUIDES_sg0421_CBX1	CBX1	173.54	147.1	173.54	147.1	-0.23703	349.66	337090	0.99094	0.16086	0.83914	0.32172	0.6323	FALSE
GUIDES_sg0339_BRD7	BRD7	216.15	168.87	216.15	168.87	-0.35423	1117.5	419850	0.99012	0.16106	0.83894	0.32211	0.6323	FALSE
GUIDES_sg0160_ARID5B	ARID5B	200.56	161.13	200.56	161.13	-0.31406	777.4	389570	0.99006	0.16107	0.83893	0.32214	0.6323	FALSE
GUIDES_sg1772_MBD3L4	MBD3L4	535.18	310.16	535.18	310.16	-0.78503	25315	1039500	0.9897	0.16116	0.83884	0.32232	0.6323	FALSE
GUIDES_sg0202_ATAD3B	ATAD3B	273.3	196.45	273.3	196.45	-0.47426	2953	530870	0.98929	0.16126	0.83874	0.32252	0.6323	FALSE
GUIDES_sg0011_AFF4	AFF4	160.03	140.32	160.03	140.32	-0.18836	194.23	310850	0.98922	0.16128	0.83872	0.32256	0.6323	FALSE
GUIDES_sg3108_SPHK2	SPHK2	271.74	195.97	271.74	195.97	-0.46958	2871	527840	0.98845	0.16147	0.83853	0.32293	0.6323	FALSE
GUIDES_sg1548_KDM5A	KDM5A	259.27	190.16	259.27	190.16	-0.44523	2388.2	503620	0.98826	0.16151	0.83849	0.32303	0.6323	FALSE
GUIDES_sg2116_NCOA5	NCOA5	296.68	207.58	296.68	207.58	-0.51317	3969.6	576280	0.98823	0.16152	0.83848	0.32304	0.6323	FALSE
GUIDES_sg1158_HDAC5	HDAC5	236.93	179.52	236.93	179.52	-0.39841	1648.2	460220	0.98816	0.16154	0.83846	0.32308	0.6323	FALSE
GUIDES_sg3029_SMARCD1	SMARCD1	194.85	158.71	194.85	158.71	-0.29425	652.86	378470	0.9881	0.16155	0.83845	0.3231	0.6323	FALSE
GUIDES_sg2634_RBBP7	RBBP7	235.89	179.03	235.89	179.03	-0.39597	1616.5	458200	0.98809	0.16155	0.83845	0.32311	0.6323	FALSE
GUIDES_sg3024_SMARCC2	SMARCC2	214.07	168.39	214.07	168.39	-0.34447	1043.4	415810	0.98795	0.16159	0.83841	0.32318	0.6323	FALSE
GUIDES_sg0428_CBX2	CBX2	243.69	182.9	243.69	182.9	-0.41198	1847.2	473340	0.98765	0.16166	0.83834	0.32332	0.6323	FALSE
GUIDES_sg0104_ARID2	ARID2	194.33	158.71	194.33	158.71	-0.29042	634.22	377460	0.98698	0.16183	0.83817	0.32365	0.6323	FALSE
GUIDES_sg1623_KMT2B	KMT2B	213.55	168.39	213.55	168.39	-0.34098	1019.8	414800	0.98692	0.16184	0.83816	0.32368	0.6323	FALSE
GUIDES_sg1918_MORF4L2	MORF4L2	193.29	158.23	193.29	158.23	-0.2871	614.6	375440	0.98679	0.16187	0.83813	0.32375	0.6323	FALSE
GUIDES_sg3793_ZNF217	ZNF217	255.12	188.71	255.12	188.71	-0.433	2204.9	495540	0.9864	0.16197	0.83803	0.32394	0.6323	FALSE
GUIDES_sg0889_E2F6	E2F6	236.93	180	236.93	180	-0.39455	1620.6	460220	0.98634	0.16198	0.83802	0.32397	0.6323	FALSE
GUIDES_sg2147_NCOR2	NCOR2	267.07	194.52	267.07	194.52	-0.4553	2631.8	518760	0.98587	0.1621	0.8379	0.3242	0.6323	FALSE
GUIDES_sg0423_CBX1	CBX1	141.85	131.13	141.85	131.13	-0.11252	57.434	275530	0.98553	0.16218	0.83782	0.32436	0.6323	FALSE
NonTargeting_Human_0050_NonTargeting_Human_0050	NonTargeting_Human_0050	187.05	155.32	187.05	155.32	-0.26659	503.33	363330	0.98553	0.16218	0.83782	0.32437	0.6323	FALSE
GUIDES_sg1078_GMPS	GMPS	164.71	143.71	164.71	143.71	-0.19548	220.47	319930	0.98504	0.1623	0.8377	0.3246	0.6323	FALSE
GUIDES_sg0736_CTBP1	CTBP1	154.84	138.39	154.84	138.39	-0.16093	135.29	300760	0.98503	0.1623	0.8377	0.32461	0.6323	FALSE
GUIDES_sg1762_MBD3L3	MBD3L3	738.85	396.29	738.85	396.29	-0.89704	58674	1435200	0.98467	0.16239	0.83761	0.32479	0.6323	FALSE
GUIDES_sg3321_TBL1XR1	TBL1XR1	249.92	186.78	249.92	186.78	-0.41823	1993.7	485450	0.98443	0.16245	0.83755	0.3249	0.6323	FALSE
GUIDES_sg2866_SFN	SFN	276.42	199.36	276.42	199.36	-0.46951	2969.5	536920	0.98434	0.16247	0.83753	0.32495	0.6323	FALSE
GUIDES_sg3123_SSRP1	SSRP1	157.95	140.32	157.95	140.32	-0.16961	155.43	306810	0.98387	0.16259	0.83741	0.32518	0.6323	FALSE
GUIDES_sg3094_SMYD5	SMYD5	270.71	196.94	270.71	196.94	-0.457	2720.9	525820	0.98343	0.1627	0.8373	0.3254	0.6323	FALSE
GUIDES_sg0722_CSRP2BP	CSRP2BP	245.25	184.84	245.25	184.84	-0.40604	1824.4	476370	0.98329	0.16273	0.83727	0.32546	0.6323	FALSE
GUIDES_sg0392_BRWD1	BRWD1	214.59	169.84	214.59	169.84	-0.33564	1001.3	416820	0.98319	0.16276	0.83724	0.32551	0.6323	FALSE
GUIDES_sg0654_CHORDC1	CHORDC1	219.79	172.74	219.79	172.74	-0.34569	1106.5	426910	0.98194	0.16306	0.83694	0.32613	0.6323	FALSE
GUIDES_sg3708_YWHAB	YWHAB	176.14	150.48	176.14	150.48	-0.22572	329.1	342140	0.9818	0.1631	0.8369	0.3262	0.6323	FALSE
GUIDES_sg1821_MBTD1	MBTD1	234.33	180	234.33	180	-0.37871	1476	455170	0.98159	0.16315	0.83685	0.3263	0.6323	FALSE
GUIDES_sg0701_CREBBP	CREBBP	245.25	185.32	245.25	185.32	-0.40229	1795.3	476370	0.98152	0.16317	0.83683	0.32634	0.6323	FALSE
GUIDES_sg0811_DNMT3A	DNMT3A	262.39	193.55	262.39	193.55	-0.43707	2369.6	509670	0.98152	0.16317	0.83683	0.32634	0.6323	FALSE
GUIDES_sg3303_TAF6L	TAF6L	214.59	170.32	214.59	170.32	-0.33156	979.74	416820	0.98127	0.16323	0.83677	0.32646	0.6323	FALSE
GUIDES_sg2888_SIN3B	SIN3B	166.79	145.65	166.79	145.65	-0.1943	223.48	323970	0.98122	0.16324	0.83676	0.32649	0.6323	FALSE
GUIDES_sg1907_MORF4L1	MORF4L1	275.38	199.84	275.38	199.84	-0.46061	2853.3	534900	0.98103	0.16329	0.83671	0.32658	0.6323	FALSE
GUIDES_sg1386_KANSL1	KANSL1	249.92	187.74	249.92	187.74	-0.41081	1933.1	485450	0.98093	0.16331	0.83669	0.32663	0.6323	FALSE
GUIDES_sg1930_MSL1	MSL1	193.81	160.16	193.81	160.16	-0.27353	565.96	376450	0.97972	0.16361	0.83639	0.32722	0.6323	FALSE
GUIDES_sg0344_BRD7	BRD7	244.21	185.32	244.21	185.32	-0.39618	1733.6	474350	0.97968	0.16362	0.83638	0.32724	0.6323	FALSE
GUIDES_sg2896_SIRT1	SIRT1	276.42	200.81	276.42	200.81	-0.45909	2858.7	536920	0.97941	0.16369	0.83631	0.32738	0.6323	FALSE
GUIDES_sg3033_SMARCD2	SMARCD2	240.05	183.39	240.05	183.39	-0.38658	1605.3	466280	0.97936	0.1637	0.8363	0.3274	0.6323	FALSE
GUIDES_sg2311_PHB2	PHB2	171.46	148.55	171.46	148.55	-0.20567	262.54	333050	0.97936	0.1637	0.8363	0.3274	0.6323	FALSE
GUIDES_sg3704_YEATS4	YEATS4	221.34	174.19	221.34	174.19	-0.34384	1111.6	429940	0.9793	0.16372	0.83628	0.32743	0.6323	FALSE
NonTargeting_Human_0052_NonTargeting_Human_0052	NonTargeting_Human_0052	202.64	165	202.64	165	-0.29482	708.32	393610	0.97841	0.16394	0.83606	0.32787	0.6323	FALSE
GUIDES_sg2437_PHF23	PHF23	191.21	159.19	191.21	159.19	-0.26285	512.44	371410	0.97814	0.164	0.836	0.328	0.6323	FALSE
GUIDES_sg0687_CRB2	CRB2	170.94	148.55	170.94	148.55	-0.20132	250.77	332040	0.9781	0.16401	0.83599	0.32802	0.6323	FALSE
GUIDES_sg1234_HSPBAP1	HSPBAP1	243.17	185.32	243.17	185.32	-0.39006	1672.9	472330	0.97783	0.16408	0.83592	0.32816	0.6323	FALSE
GUIDES_sg2240_PADI4	PADI4	255.12	191.13	255.12	191.13	-0.41472	2047.2	495540	0.97776	0.1641	0.8359	0.32819	0.6323	FALSE
GUIDES_sg1616_KMT2A	KMT2A	269.15	197.9	269.15	197.9	-0.44167	2537.7	522790	0.97755	0.16415	0.83585	0.32829	0.6323	FALSE
GUIDES_sg3648_WDR61	WDR61	230.18	179.03	230.18	179.03	-0.36074	1307.9	447100	0.97753	0.16415	0.83585	0.32831	0.6323	FALSE
GUIDES_sg0431_CBX2	CBX2	229.14	178.55	229.14	178.55	-0.35812	1279.6	445080	0.97742	0.16418	0.83582	0.32836	0.6323	FALSE
GUIDES_sg0625_CHD7	CHD7	248.88	188.23	248.88	188.23	-0.40113	1839.6	483430	0.97737	0.16419	0.83581	0.32839	0.6323	FALSE
GUIDES_sg3449_TP53BP1	TP53BP1	263.95	195.49	263.95	195.49	-0.4313	2343.8	512700	0.97735	0.1642	0.8358	0.3284	0.6323	FALSE
GUIDES_sg0074_ANP32A	ANP32A	164.19	145.16	164.19	145.16	-0.17655	181.02	318920	0.97698	0.16429	0.83571	0.32858	0.6323	FALSE
GUIDES_sg3692_YEATS2	YEATS2	186.01	156.78	186.01	156.78	-0.24526	427.41	361310	0.97693	0.1643	0.8357	0.3286	0.6323	FALSE
GUIDES_sg2885_SIN3B	SIN3B	189.65	158.71	189.65	158.71	-0.25546	478.61	368380	0.97676	0.16434	0.83566	0.32869	0.6323	FALSE
GUIDES_sg2046_NAT10	NAT10	134.57	128.71	134.57	128.71	-0.063777	17.186	261400	0.97676	0.16434	0.83566	0.32869	0.6323	FALSE
GUIDES_sg2956_SMARCA1	SMARCA1	175.62	151.45	175.62	151.45	-0.21229	292.05	341130	0.97625	0.16447	0.83553	0.32894	0.6323	FALSE
GUIDES_sg1965_MTA2	MTA2	255.12	191.61	255.12	191.61	-0.41109	2016.3	495540	0.97604	0.16452	0.83548	0.32904	0.6323	FALSE
GUIDES_sg1991_MYSM1	MYSM1	231.22	180	231.22	180	-0.35947	1311.5	449120	0.97582	0.16458	0.83542	0.32916	0.6323	FALSE
GUIDES_sg0948_ELL2	ELL2	222.38	175.65	222.38	175.65	-0.33866	1092.2	431960	0.97568	0.16461	0.83539	0.32922	0.6323	FALSE
GUIDES_sg3695_YEATS2	YEATS2	221.34	175.16	221.34	175.16	-0.33589	1066.4	429940	0.97555	0.16464	0.83536	0.32929	0.6323	FALSE
GUIDES_sg0422_CBX1	CBX1	227.06	178.07	227.06	178.07	-0.34892	1200.2	441040	0.97534	0.1647	0.8353	0.32939	0.6323	FALSE
GUIDES_sg3515_UBE3A	UBE3A	264.47	196.45	264.47	196.45	-0.42704	2313.2	513710	0.97485	0.16482	0.83518	0.32963	0.6323	FALSE
GUIDES_sg0009_AFF4	AFF4	182.89	155.81	182.89	155.81	-0.22989	366.87	355260	0.97404	0.16502	0.83498	0.33004	0.6323	FALSE
GUIDES_sg0833_DOT1L	DOT1L	275.9	202.26	275.9	202.26	-0.44605	2711.6	535910	0.97367	0.16511	0.83489	0.33022	0.6323	FALSE
GUIDES_sg3452_TP53BP1	TP53BP1	188.09	158.71	188.09	158.71	-0.24362	431.6	365350	0.97329	0.1652	0.8348	0.33041	0.6323	FALSE
GUIDES_sg3616_VPS72	VPS72	200.04	165	200.04	165	-0.2763	613.91	388560	0.97295	0.16529	0.83471	0.33058	0.6323	FALSE
GUIDES_sg1440_KAT6A	KAT6A	276.42	202.74	276.42	202.74	-0.44532	2714.2	536920	0.97287	0.16531	0.83469	0.33062	0.6323	FALSE
GUIDES_sg3018_SMARCC2	SMARCC2	206.28	168.39	206.28	168.39	-0.29122	717.76	400670	0.9722	0.16548	0.83452	0.33095	0.6323	FALSE
GUIDES_sg2216_PADI1	PADI1	191.21	160.65	191.21	160.65	-0.24983	467.02	371410	0.972	0.16553	0.83447	0.33105	0.6323	FALSE
GUIDES_sg2638_RBBP7	RBBP7	226.02	178.55	226.02	178.55	-0.33844	1126.8	439030	0.97152	0.16564	0.83436	0.33129	0.6323	FALSE
GUIDES_sg2067_NAT8	NAT8	255.12	193.07	255.12	193.07	-0.40026	1925.2	495540	0.9709	0.1658	0.8342	0.3316	0.6323	FALSE
GUIDES_sg0872_DPY30	DPY30	227.58	179.52	227.58	179.52	-0.34056	1155	442050	0.97081	0.16582	0.83418	0.33164	0.6323	FALSE
GUIDES_sg3431_TET3	TET3	234.33	182.9	234.33	182.9	-0.35575	1322.5	455170	0.97072	0.16584	0.83416	0.33169	0.6323	FALSE
NonTargeting_Human_0106_NonTargeting_Human_0106	NonTargeting_Human_0106	197.96	164.52	197.96	164.52	-0.26552	559.31	384530	0.97052	0.16589	0.83411	0.33179	0.6323	FALSE
GUIDES_sg0273_BAZ2B	BAZ2B	218.75	175.16	218.75	175.16	-0.31893	949.79	424900	0.97048	0.1659	0.8341	0.33181	0.6323	FALSE
GUIDES_sg2228_PADI3	PADI3	222.38	177.1	222.38	177.1	-0.32685	1025.4	431960	0.97009	0.166	0.834	0.332	0.6323	FALSE
GUIDES_sg2376_PHF13	PHF13	290.97	210.49	290.97	210.49	-0.46526	3238.8	565180	0.97008	0.166	0.834	0.33201	0.6323	FALSE
GUIDES_sg3186_SUPT7L	SUPT7L	231.74	181.94	231.74	181.94	-0.34735	1240	450130	0.96951	0.16615	0.83385	0.33229	0.6323	FALSE
GUIDES_sg1198_HDGFL1	HDGFL1	253.04	192.58	253.04	192.58	-0.39211	1827.5	491510	0.96903	0.16627	0.83373	0.33253	0.6323	FALSE
GUIDES_sg0427_CBX2	CBX2	250.96	191.61	250.96	191.61	-0.38749	1761	487470	0.96885	0.16631	0.83369	0.33262	0.6323	FALSE
GUIDES_sg0068_ALKBH8	ALKBH8	214.59	173.71	214.59	173.71	-0.30332	835.55	416820	0.96792	0.16654	0.83346	0.33309	0.6323	FALSE
GUIDES_sg3799_ZNF217	ZNF217	246.28	189.68	246.28	189.68	-0.37503	1602.1	478390	0.96756	0.16663	0.83337	0.33326	0.6323	FALSE
GUIDES_sg0031_ALKBH1	ALKBH1	235.37	184.36	235.37	184.36	-0.35077	1301.4	457190	0.96725	0.16671	0.83329	0.33342	0.6323	FALSE
GUIDES_sg2478_PHF8	PHF8	259.79	196.45	259.79	196.45	-0.4014	2006	504630	0.967	0.16677	0.83323	0.33354	0.6323	FALSE
GUIDES_sg2837_SETDB1	SETDB1	176.14	153.87	176.14	153.87	-0.19382	247.94	342140	0.96676	0.16683	0.83317	0.33366	0.6323	FALSE
GUIDES_sg1135_HDAC2	HDAC2	231.22	182.42	231.22	182.42	-0.34032	1190.5	449120	0.96673	0.16684	0.83316	0.33368	0.6323	FALSE
GUIDES_sg1590_KDM6B	KDM6B	244.73	189.19	244.73	189.19	-0.36957	1541.9	475360	0.96653	0.16689	0.83311	0.33378	0.6323	FALSE
GUIDES_sg2272_PCGF1	PCGF1	201.6	167.42	201.6	167.42	-0.26657	584.12	391590	0.96636	0.16693	0.83307	0.33387	0.6323	FALSE
GUIDES_sg3548_UHRF2	UHRF2	275.38	204.19	275.38	204.19	-0.42967	2533.8	534900	0.96631	0.16694	0.83306	0.33389	0.6323	FALSE
GUIDES_sg0069_ALKBH8	ALKBH8	241.61	187.74	241.61	187.74	-0.36221	1450.7	469300	0.9662	0.16697	0.83303	0.33394	0.6323	FALSE
GUIDES_sg0821_DNMT3B	DNMT3B	177.7	154.84	177.7	154.84	-0.19747	261.27	345170	0.96619	0.16697	0.83303	0.33395	0.6323	FALSE
GUIDES_sg2725_RTF1	RTF1	244.21	189.19	244.21	189.19	-0.36652	1513.1	474350	0.9656	0.16712	0.83288	0.33424	0.6323	FALSE
GUIDES_sg1258_ING3	ING3	234.33	184.36	234.33	184.36	-0.34441	1248.9	455170	0.96533	0.16719	0.83281	0.33438	0.6323	FALSE
GUIDES_sg2840_SETDB1	SETDB1	209.39	171.78	209.39	171.78	-0.2842	707.58	406730	0.96505	0.16726	0.83274	0.33452	0.6323	FALSE
GUIDES_sg2799_SETD1A	SETD1A	180.82	156.78	180.82	156.78	-0.20461	288.99	351220	0.96505	0.16726	0.83274	0.33452	0.6323	FALSE
GUIDES_sg1448_KAT6B	KAT6B	267.59	200.81	267.59	200.81	-0.41241	2229.8	519770	0.96504	0.16726	0.83274	0.33452	0.6323	FALSE
GUIDES_sg2793_SETD1A	SETD1A	230.18	182.42	230.18	182.42	-0.33385	1140.4	447100	0.96478	0.16733	0.83267	0.33466	0.6323	FALSE
GUIDES_sg3503_UBE2B	UBE2B	179.78	156.29	179.78	156.29	-0.20078	275.8	349200	0.96473	0.16734	0.83266	0.33468	0.6323	FALSE
GUIDES_sg1179_HDAC8	HDAC8	210.95	172.74	210.95	172.74	-0.28679	729.99	409760	0.9644	0.16742	0.83258	0.33485	0.6323	FALSE
GUIDES_sg1216_HINFP	HINFP	160.03	145.65	160.03	145.65	-0.13502	103.49	310850	0.96413	0.16749	0.83251	0.33498	0.6323	FALSE
GUIDES_sg1900_MLLT6	MLLT6	127.82	127.26	127.82	127.26	-0.0062823	0.15665	248280	0.96361	0.16762	0.83238	0.33524	0.6323	FALSE
GUIDES_sg1525_KDM4B	KDM4B	221.86	178.55	221.86	178.55	-0.31178	938.07	430950	0.96352	0.16764	0.83236	0.33529	0.6323	FALSE
GUIDES_sg2827_SETD8	SETD8	241.09	188.23	241.09	188.23	-0.35542	1397.2	468290	0.9635	0.16765	0.83235	0.3353	0.6323	FALSE
GUIDES_sg2463_PHF6	PHF6	216.15	175.65	216.15	175.65	-0.29782	820.22	419850	0.96347	0.16766	0.83234	0.33531	0.6323	FALSE
GUIDES_sg0041_ALKBH3	ALKBH3	300.84	217.26	300.84	217.26	-0.46775	3493	584360	0.96333	0.16769	0.83231	0.33538	0.6323	FALSE
NonTargeting_Human_0071_NonTargeting_Human_0071	NonTargeting_Human_0071	178.22	155.81	178.22	155.81	-0.19273	251.13	346170	0.96318	0.16773	0.83227	0.33545	0.6323	FALSE
GUIDES_sg2633_RBBP7	RBBP7	163.15	147.58	163.15	147.58	-0.14376	121.2	316910	0.96317	0.16773	0.83227	0.33546	0.6323	FALSE
GUIDES_sg0782_DCAF4	DCAF4	229.14	182.42	229.14	182.42	-0.32735	1091.3	445080	0.96282	0.16782	0.83218	0.33564	0.6323	FALSE
GUIDES_sg2193_NSL1	NSL1	321.62	227.42	321.62	227.42	-0.49816	4437.2	624730	0.96215	0.16799	0.83201	0.33597	0.6323	FALSE
GUIDES_sg1530_KDM4C	KDM4C	256.68	196.45	256.68	196.45	-0.38405	1813.4	498570	0.96168	0.16811	0.83189	0.33621	0.6323	FALSE
GUIDES_sg1513_KDM4A	KDM4A	163.15	148.07	163.15	148.07	-0.13907	113.78	316910	0.96095	0.16829	0.83171	0.33658	0.6323	FALSE
GUIDES_sg2981_SMARCA5	SMARCA5	216.67	176.61	216.67	176.61	-0.29338	802.17	420860	0.96075	0.16834	0.83166	0.33668	0.6323	FALSE
GUIDES_sg2768_SAP30	SAP30	187.05	161.13	187.05	161.13	-0.21398	335.96	363330	0.96068	0.16836	0.83164	0.33671	0.6323	FALSE
GUIDES_sg0925_EHMT1	EHMT1	192.25	164.03	192.25	164.03	-0.22769	398.02	373420	0.96011	0.1685	0.8315	0.337	0.6323	FALSE
GUIDES_sg2819_SETD7	SETD7	184.97	160.16	184.97	160.16	-0.20658	307.79	359290	0.96007	0.16851	0.83149	0.33702	0.6323	FALSE
GUIDES_sg2040_NAA50	NAA50	247.84	192.58	247.84	192.58	-0.36229	1526.9	481410	0.95993	0.16855	0.83145	0.33709	0.6323	FALSE
GUIDES_sg2223_PADI2	PADI2	220.82	179.03	220.82	179.03	-0.30116	873.26	428930	0.95964	0.16862	0.83138	0.33723	0.6323	FALSE
GUIDES_sg1622_KMT2B	KMT2B	176.66	155.81	176.66	155.81	-0.18012	217.41	343150	0.9595	0.16865	0.83135	0.33731	0.6323	FALSE
GUIDES_sg0385_BRWD1	BRWD1	282.14	209.52	282.14	209.52	-0.42756	2636.7	548030	0.95945	0.16867	0.83133	0.33733	0.6323	FALSE
GUIDES_sg1508_KDM3B	KDM3B	236.93	187.26	236.93	187.26	-0.33783	1233.7	460220	0.95944	0.16867	0.83133	0.33734	0.6323	FALSE
GUIDES_sg0360_BRD9	BRD9	324.74	229.84	324.74	229.84	-0.49684	4503.2	630780	0.95926	0.16871	0.83129	0.33743	0.6323	FALSE
GUIDES_sg1398_KANSL2	KANSL2	241.61	189.68	241.61	189.68	-0.34749	1348.3	469300	0.95918	0.16873	0.83127	0.33747	0.6323	FALSE
GUIDES_sg1367_JMJD4	JMJD4	230.7	184.36	230.7	184.36	-0.32194	1073.7	448110	0.95854	0.1689	0.8311	0.33779	0.6323	FALSE
GUIDES_sg0896_E2F6	E2F6	354.36	243.87	354.36	243.87	-0.53725	6103.6	688310	0.9585	0.16891	0.83109	0.33781	0.6323	FALSE
GUIDES_sg2031_NAA40	NAA40	248.88	193.55	248.88	193.55	-0.36111	1530.9	483430	0.95833	0.16895	0.83105	0.3379	0.6323	FALSE
GUIDES_sg1648_KMT2E	KMT2E	214.07	176.13	214.07	176.13	-0.28	719.72	415810	0.95743	0.16917	0.83083	0.33835	0.6323	FALSE
GUIDES_sg1837_MDC1	MDC1	201.08	169.36	201.08	169.36	-0.24638	503.22	390580	0.95742	0.16918	0.83082	0.33836	0.6323	FALSE
GUIDES_sg3565_USP16	USP16	258.75	198.87	258.75	198.87	-0.37807	1793	502610	0.95684	0.16933	0.83067	0.33865	0.6323	FALSE
GUIDES_sg0415_CARM1	CARM1	242.13	190.65	242.13	190.65	-0.34327	1325.2	470310	0.95663	0.16938	0.83062	0.33875	0.6323	FALSE
GUIDES_sg1960_MTA1	MTA1	222.9	180.97	222.9	180.97	-0.29918	879.24	432970	0.95633	0.16945	0.83055	0.3389	0.6323	FALSE
GUIDES_sg2736_RUVBL1	RUVBL1	217.19	178.07	217.19	178.07	-0.28508	765.27	421870	0.95618	0.16949	0.83051	0.33898	0.6323	FALSE
GUIDES_sg2409_PHF20L1	PHF20L1	198.48	168.39	198.48	168.39	-0.23593	452.84	385540	0.95579	0.16959	0.83041	0.33918	0.6323	FALSE
GUIDES_sg1208_HELLS	HELLS	271.74	205.65	271.74	205.65	-0.40039	2184.5	527840	0.95553	0.16966	0.83034	0.33931	0.6323	FALSE
GUIDES_sg1137_HDAC3	HDAC3	226.02	182.9	226.02	182.9	-0.30387	929.51	439030	0.95506	0.16977	0.83023	0.33955	0.6323	FALSE
GUIDES_sg3163_SUPT3H	SUPT3H	273.3	206.61	273.3	206.61	-0.40187	2223.7	530870	0.95484	0.16983	0.83017	0.33966	0.6323	FALSE
GUIDES_sg2319_PHC1	PHC1	277.98	209.03	277.98	209.03	-0.40954	2376.8	539950	0.9544	0.16994	0.83006	0.33988	0.6323	FALSE
GUIDES_sg1347_JARID2	JARID2	182.38	160.16	182.38	160.16	-0.18629	246.71	354250	0.9541	0.17002	0.82998	0.34003	0.6323	FALSE
GUIDES_sg3244_TADA2A	TADA2A	203.16	171.29	203.16	171.29	-0.24484	507.77	394620	0.95404	0.17003	0.82997	0.34006	0.6323	FALSE
GUIDES_sg0389_BRWD1	BRWD1	188.61	163.55	188.61	163.55	-0.20452	314.03	366360	0.95402	0.17004	0.82996	0.34007	0.6323	FALSE
NonTargeting_Human_0018_NonTargeting_Human_0018	NonTargeting_Human_0018	206.8	173.23	206.8	173.23	-0.2542	563.44	401680	0.95395	0.17005	0.82995	0.34011	0.6323	FALSE
GUIDES_sg0225_ATRX	ATRX	305.52	222.58	305.52	222.58	-0.45517	3439.2	593440	0.95361	0.17014	0.82986	0.34028	0.6323	FALSE
GUIDES_sg2415_PHF20L1	PHF20L1	158.47	147.1	158.47	147.1	-0.10677	64.713	307820	0.95333	0.17021	0.82979	0.34042	0.6323	FALSE
GUIDES_sg1374_JMJD6	JMJD6	189.13	164.03	189.13	164.03	-0.20423	314.92	367370	0.95317	0.17025	0.82975	0.3405	0.6323	FALSE
GUIDES_sg3516_UBE3A	UBE3A	400.6	267.1	400.6	267.1	-0.583	8911.6	778140	0.95292	0.17032	0.82968	0.34063	0.6323	FALSE
GUIDES_sg1519_KDM4A	KDM4A	240.05	190.65	240.05	190.65	-0.33088	1220.3	466280	0.95285	0.17033	0.82967	0.34067	0.6323	FALSE
GUIDES_sg3706_YWHAB	YWHAB	194.33	166.94	194.33	166.94	-0.21797	375.09	377460	0.95269	0.17037	0.82963	0.34075	0.6323	FALSE
GUIDES_sg0411_CARM1	CARM1	201.6	170.81	201.6	170.81	-0.23784	474.09	391590	0.95268	0.17038	0.82962	0.34075	0.6323	FALSE
GUIDES_sg0476_CBX8	CBX8	173.54	155.81	173.54	155.81	-0.15458	157.26	337090	0.95202	0.17054	0.82946	0.34109	0.6323	FALSE
GUIDES_sg0121_ARID3C	ARID3C	264.47	203.23	264.47	203.23	-0.37838	1875.4	513710	0.95161	0.17065	0.82935	0.3413	0.6323	FALSE
GUIDES_sg0059_ALKBH7	ALKBH7	201.08	170.81	201.08	170.81	-0.23414	458.23	390580	0.95158	0.17066	0.82934	0.34131	0.6323	FALSE
GUIDES_sg1948_MSL3	MSL3	207.32	174.19	207.32	174.19	-0.24981	548.5	402690	0.95121	0.17075	0.82925	0.3415	0.6323	FALSE
GUIDES_sg0921_EHMT1	EHMT1	210.95	176.13	210.95	176.13	-0.25893	606.3	409760	0.95111	0.17077	0.82923	0.34155	0.6323	FALSE
GUIDES_sg0149_ARID5A	ARID5A	213.55	177.58	213.55	177.58	-0.26473	646.88	414800	0.95076	0.17086	0.82914	0.34173	0.6323	FALSE
GUIDES_sg2459_PHF6	PHF6	236.93	189.68	236.93	189.68	-0.31941	1116.4	460220	0.95062	0.1709	0.8291	0.34179	0.6323	FALSE
GUIDES_sg0895_E2F6	E2F6	289.41	215.81	289.41	215.81	-0.42168	2708.7	562150	0.95047	0.17094	0.82906	0.34187	0.6323	FALSE
GUIDES_sg1705_LRWD1	LRWD1	225.5	183.87	225.5	183.87	-0.29299	866.49	438020	0.95043	0.17095	0.82905	0.34189	0.6323	FALSE
GUIDES_sg2798_SETD1A	SETD1A	166.79	152.42	166.79	152.42	-0.12915	103.21	323970	0.95039	0.17096	0.82904	0.34191	0.6323	FALSE
GUIDES_sg1163_HDAC6	HDAC6	233.81	188.23	233.81	188.23	-0.3114	1039.1	454160	0.95012	0.17103	0.82897	0.34205	0.6323	FALSE
GUIDES_sg2571_PRR15L	PRR15L	202.12	171.78	202.12	171.78	-0.23343	460.39	392600	0.94991	0.17108	0.82892	0.34216	0.6323	FALSE
GUIDES_sg3238_TADA1	TADA1	217.71	180	217.71	180	-0.273	710.88	422880	0.9498	0.17111	0.82889	0.34222	0.6323	FALSE
GUIDES_sg1707_LRWD1	LRWD1	236.41	189.68	236.41	189.68	-0.31625	1092	459210	0.94966	0.17114	0.82886	0.34228	0.6323	FALSE
GUIDES_sg0673_CRB1	CRB1	226.02	184.36	226.02	184.36	-0.29252	867.97	439030	0.94963	0.17115	0.82885	0.3423	0.6323	FALSE
GUIDES_sg1301_INO80C	INO80C	207.32	174.68	207.32	174.68	-0.24583	532.59	402690	0.94931	0.17123	0.82877	0.34246	0.6323	FALSE
GUIDES_sg1197_HDGFL1	HDGFL1	185.49	163.07	185.49	163.07	-0.18485	251.49	360300	0.94898	0.17131	0.82869	0.34263	0.6323	FALSE
GUIDES_sg1275_ING5	ING5	191.73	166.45	191.73	166.45	-0.20281	319.42	372410	0.94894	0.17132	0.82868	0.34265	0.6323	FALSE
GUIDES_sg2521_PRMT2	PRMT2	191.73	166.45	191.73	166.45	-0.20281	319.42	372410	0.94894	0.17132	0.82868	0.34265	0.6323	FALSE
GUIDES_sg1415_KAT2A	KAT2A	226.54	184.84	226.54	184.84	-0.29206	869.46	440040	0.94882	0.17136	0.82864	0.34271	0.6323	FALSE
GUIDES_sg1518_KDM4A	KDM4A	241.61	192.58	241.61	192.58	-0.32569	1201.8	469300	0.94874	0.17138	0.82862	0.34276	0.6323	FALSE
GUIDES_sg0192_ATAD2	ATAD2	246.28	195	246.28	195	-0.33531	1315	478390	0.94856	0.17142	0.82858	0.34284	0.6323	FALSE
GUIDES_sg0338_BRD7	BRD7	244.21	194.03	244.21	194.03	-0.33027	1258.7	474350	0.94826	0.1715	0.8285	0.343	0.6323	FALSE
GUIDES_sg1875_MLLT1	MLLT1	315.91	229.36	315.91	229.36	-0.4602	3745.7	613630	0.94809	0.17154	0.82846	0.34308	0.6323	FALSE
GUIDES_sg1700_LEO1	LEO1	242.13	193.07	242.13	193.07	-0.32517	1203.5	470310	0.94795	0.17158	0.82842	0.34316	0.6323	FALSE
GUIDES_sg3127_SSRP1	SSRP1	197.44	169.84	197.44	169.84	-0.21608	380.98	383520	0.94766	0.17165	0.82835	0.3433	0.6323	FALSE
GUIDES_sg0146_ARID5A	ARID5A	239.01	191.61	239.01	191.61	-0.31738	1123.2	464260	0.94746	0.1717	0.8283	0.3434	0.6323	FALSE
GUIDES_sg0697_CREBBP	CREBBP	223.94	183.87	223.94	183.87	-0.28303	802.81	434990	0.94742	0.17171	0.82829	0.34343	0.6323	FALSE
GUIDES_sg2058_NAT6	NAT6	277.46	210.97	277.46	210.97	-0.39362	2210.5	538940	0.94719	0.17177	0.82823	0.34354	0.6323	FALSE
GUIDES_sg3637_WDR5	WDR5	236.93	190.65	236.93	190.65	-0.3121	1071.2	460220	0.94712	0.17179	0.82821	0.34358	0.6323	FALSE
GUIDES_sg2556_PRMT7	PRMT7	260.83	202.74	260.83	202.74	-0.3619	1687.2	506650	0.94709	0.1718	0.8282	0.34359	0.6323	FALSE
GUIDES_sg2791_SET	SET	241.61	193.07	241.61	193.07	-0.32208	1178.2	469300	0.947	0.17182	0.82818	0.34364	0.6323	FALSE
GUIDES_sg2283_PCGF3	PCGF3	215.11	179.52	215.11	179.52	-0.25962	633.4	417830	0.94645	0.17196	0.82804	0.34392	0.6323	FALSE
GUIDES_sg1468_KDM1A	KDM1A	277.98	211.45	277.98	211.45	-0.39302	2212.9	539950	0.94644	0.17196	0.82804	0.34392	0.6323	FALSE
GUIDES_sg1554_KDM5B	KDM5B	180.82	161.13	180.82	161.13	-0.16533	193.78	351220	0.94635	0.17199	0.82801	0.34397	0.6323	FALSE
GUIDES_sg0690_CRB3	CRB3	214.07	179.03	214.07	179.03	-0.25654	613.79	415810	0.94621	0.17202	0.82798	0.34404	0.6323	FALSE
GUIDES_sg3561_USP16	USP16	236.41	190.65	236.41	190.65	-0.30895	1047.3	459210	0.94615	0.17203	0.82797	0.34407	0.6323	FALSE
GUIDES_sg1524_KDM4B	KDM4B	211.99	178.07	211.99	178.07	-0.25031	575.49	411780	0.94572	0.17215	0.82785	0.34429	0.6323	FALSE
GUIDES_sg0049_ALKBH5	ALKBH5	228.62	186.78	228.62	186.78	-0.29023	875.43	444070	0.94563	0.17217	0.82783	0.34434	0.6323	FALSE
GUIDES_sg3295_TAF5L	TAF5L	200.04	171.78	200.04	171.78	-0.2186	399.48	388560	0.94548	0.17221	0.82779	0.34442	0.6323	FALSE
GUIDES_sg1407_KANSL3	KANSL3	186.53	164.52	186.53	164.52	-0.18016	242.33	362320	0.94527	0.17226	0.82774	0.34452	0.6323	FALSE
GUIDES_sg1097_HCFC1	HCFC1	202.64	173.23	202.64	173.23	-0.22505	432.54	393610	0.94523	0.17227	0.82773	0.34454	0.6323	FALSE
GUIDES_sg2993_SMARCAL1	SMARCAL1	258.75	202.26	258.75	202.26	-0.35383	1595.9	502610	0.94519	0.17228	0.82772	0.34456	0.6323	FALSE
GUIDES_sg0163_ASH1L	ASH1L	199	171.29	199	171.29	-0.21516	383.94	386540	0.94518	0.17228	0.82772	0.34457	0.6323	FALSE
GUIDES_sg1812_MBIP	MBIP	189.13	165.97	189.13	165.97	-0.18741	268.22	367370	0.94513	0.1723	0.8277	0.34459	0.6323	FALSE
GUIDES_sg1831_MCRS1	MCRS1	233.81	189.68	233.81	189.68	-0.30038	973.99	454160	0.94482	0.17238	0.82762	0.34475	0.6323	FALSE
GUIDES_sg3320_TBL1X	TBL1X	293.57	219.68	293.57	219.68	-0.41665	2729.7	570230	0.9446	0.17243	0.82757	0.34486	0.6323	FALSE
GUIDES_sg2232_PADI3	PADI3	274.86	210.49	274.86	210.49	-0.38339	2072.2	533900	0.94456	0.17244	0.82756	0.34488	0.6323	FALSE
GUIDES_sg0969_EP400	EP400	244.73	195.49	244.73	195.49	-0.32263	1212.3	475360	0.94405	0.17257	0.82743	0.34514	0.6323	FALSE
GUIDES_sg0222_ATAD5	ATAD5	276.42	211.45	276.42	211.45	-0.38493	2110.4	536920	0.94392	0.17261	0.82739	0.34521	0.6323	FALSE
GUIDES_sg0066_ALKBH8	ALKBH8	187.57	165.48	187.57	165.48	-0.17972	243.9	364340	0.94361	0.17268	0.82732	0.34537	0.6323	FALSE
GUIDES_sg0245_ATXN7L3	ATXN7L3	302.92	225	302.92	225	-0.42736	3035.6	588400	0.94222	0.17304	0.82696	0.34608	0.6323	FALSE
GUIDES_sg3324_TBL1XR1	TBL1XR1	168.35	155.32	168.35	155.32	-0.11544	84.798	327000	0.94137	0.17326	0.82674	0.34652	0.6323	FALSE
GUIDES_sg1397_KANSL2	KANSL2	223.42	185.32	223.42	185.32	-0.26841	725.77	433980	0.94098	0.17336	0.82664	0.34672	0.6323	FALSE
GUIDES_sg0231_ATRX	ATRX	200.56	173.23	200.56	173.23	-0.21025	373.57	389570	0.9408	0.1734	0.8266	0.34681	0.6323	FALSE
GUIDES_sg0437_CBX3	CBX3	214.07	180.49	214.07	180.49	-0.24496	563.98	415810	0.94064	0.17344	0.82656	0.34689	0.6323	FALSE
GUIDES_sg1168_HDAC6	HDAC6	166.27	154.36	166.27	154.36	-0.10659	70.951	322960	0.94044	0.1735	0.8265	0.34699	0.6323	FALSE
GUIDES_sg1754_MBD3L2	MBD3L2	219.27	183.39	219.27	183.39	-0.2565	643.61	425910	0.94005	0.1736	0.8264	0.34719	0.6323	FALSE
GUIDES_sg0219_ATAD5	ATAD5	218.23	182.9	218.23	182.9	-0.25347	623.84	423890	0.9398	0.17366	0.82634	0.34732	0.6323	FALSE
GUIDES_sg1237_HSPBAP1	HSPBAP1	220.82	184.36	220.82	184.36	-0.25912	664.99	428930	0.93949	0.17374	0.82626	0.34748	0.6323	FALSE
GUIDES_sg0259_BAZ1B	BAZ1B	295.13	222.1	295.13	222.1	-0.40853	2666.5	573260	0.93939	0.17377	0.82623	0.34753	0.6323	FALSE
GUIDES_sg1720_MAX	MAX	283.18	216.29	283.18	216.29	-0.38715	2236.7	550040	0.93908	0.17384	0.82616	0.34769	0.6323	FALSE
GUIDES_sg1764_MBD3L3	MBD3L3	586.61	356.13	586.61	356.13	-0.71842	26561	1139400	0.93903	0.17386	0.82614	0.34772	0.6323	FALSE
GUIDES_sg0830_DNMT3L	DNMT3L	146.52	143.23	146.52	143.23	-0.032609	5.4353	284610	0.93902	0.17386	0.82614	0.34772	0.6323	FALSE
GUIDES_sg0683_CRB2	CRB2	250.44	199.84	250.44	199.84	-0.32418	1280.2	486460	0.93901	0.17386	0.82614	0.34772	0.6323	FALSE
GUIDES_sg3657_WHSC1	WHSC1	217.71	182.9	217.71	182.9	-0.25005	605.62	422880	0.93877	0.17393	0.82607	0.34785	0.6323	FALSE
GUIDES_sg3097_SND1	SND1	196.92	171.78	196.92	171.78	-0.19605	316.22	382510	0.93873	0.17393	0.82607	0.34787	0.6323	FALSE
GUIDES_sg2489_POLE3	POLE3	229.66	189.19	229.66	189.19	-0.27828	818.63	446090	0.93872	0.17394	0.82606	0.34787	0.6323	FALSE
GUIDES_sg1463_KAT8	KAT8	232.26	190.65	232.26	190.65	-0.28347	865.67	451140	0.93837	0.17403	0.82597	0.34806	0.6323	FALSE
GUIDES_sg1897_MLLT6	MLLT6	227.58	188.23	227.58	188.23	-0.27258	774.31	442050	0.93829	0.17405	0.82595	0.3481	0.6323	FALSE
GUIDES_sg1467_KDM1A	KDM1A	227.58	188.23	227.58	188.23	-0.27258	774.31	442050	0.93829	0.17405	0.82595	0.3481	0.6323	FALSE
GUIDES_sg2422_PHF21A	PHF21A	232.78	191.13	232.78	191.13	-0.28304	867.16	452150	0.93759	0.17423	0.82577	0.34845	0.6323	FALSE
GUIDES_sg1969_MTA3	MTA3	212.51	180.49	212.51	180.49	-0.23446	512.85	412790	0.93747	0.17426	0.82574	0.34852	0.6323	FALSE
GUIDES_sg3719_YWHAE	YWHAE	178.74	162.1	178.74	162.1	-0.14016	138.45	347180	0.93732	0.1743	0.8257	0.34859	0.6323	FALSE
GUIDES_sg2941_SIRT7	SIRT7	183.93	165	183.93	165	-0.15582	179.23	357280	0.93728	0.17431	0.82569	0.34861	0.6323	FALSE
GUIDES_sg1412_KAT2A	KAT2A	248.36	199.36	248.36	199.36	-0.31568	1200.8	482420	0.937	0.17438	0.82562	0.34876	0.6323	FALSE
GUIDES_sg3055_SMARCE1	SMARCE1	226.54	188.23	226.54	188.23	-0.266	733.95	440040	0.93628	0.17456	0.82544	0.34913	0.6323	FALSE
GUIDES_sg3442_TFPT	TFPT	226.54	188.23	226.54	188.23	-0.266	733.95	440040	0.93628	0.17456	0.82544	0.34913	0.6323	FALSE
NonTargeting_Human_0051_NonTargeting_Human_0051	NonTargeting_Human_0051	245.77	198.39	245.77	198.39	-0.30756	1122.3	477380	0.93571	0.17471	0.82529	0.34942	0.6323	FALSE
GUIDES_sg1557_KDM5B	KDM5B	154.32	148.55	154.32	148.55	-0.0546	16.636	299750	0.93553	0.17476	0.82524	0.34951	0.6323	FALSE
GUIDES_sg2686_RNF17	RNF17	229.66	190.16	229.66	190.16	-0.27095	779.94	446090	0.93519	0.17485	0.82515	0.34969	0.6323	FALSE
GUIDES_sg1312_INO80D	INO80D	191.73	169.84	191.73	169.84	-0.17392	239.55	372410	0.93508	0.17487	0.82513	0.34975	0.6323	FALSE
GUIDES_sg3446_TFPT	TFPT	161.59	152.9	161.59	152.9	-0.079222	37.737	313880	0.93494	0.17491	0.82509	0.34982	0.6323	FALSE
GUIDES_sg2767_SAP30	SAP30	267.07	209.52	267.07	209.52	-0.34866	1656	518760	0.93485	0.17493	0.82507	0.34987	0.6323	FALSE
GUIDES_sg3124_SSRP1	SSRP1	264.99	208.55	264.99	208.55	-0.34408	1592.7	514720	0.93456	0.17501	0.82499	0.35001	0.6323	FALSE
GUIDES_sg1870_MGA	MGA	211.99	180.97	211.99	180.97	-0.22711	481.21	411780	0.93455	0.17501	0.82499	0.35002	0.6323	FALSE
GUIDES_sg2158_NFRKB	NFRKB	234.85	193.07	234.85	193.07	-0.28135	873.12	456180	0.93452	0.17502	0.82498	0.35004	0.6323	FALSE
GUIDES_sg3696_YEATS2	YEATS2	253.56	202.74	253.56	202.74	-0.32125	1291.1	492520	0.9345	0.17502	0.82498	0.35005	0.6323	FALSE
GUIDES_sg2582_PWWP2A	PWWP2A	198.48	173.71	198.48	173.71	-0.19129	306.82	385540	0.93439	0.17505	0.82495	0.35011	0.6323	FALSE
GUIDES_sg2049_NAT14	NAT14	229.14	190.16	229.14	190.16	-0.2677	759.55	445080	0.93419	0.1751	0.8249	0.35021	0.6323	FALSE
GUIDES_sg2671_REST	REST	242.65	197.42	242.65	197.42	-0.29623	1022.7	471320	0.93345	0.17529	0.82471	0.35059	0.6323	FALSE
GUIDES_sg0313_BRD2	BRD2	217.71	184.36	217.71	184.36	-0.2387	556.15	422880	0.93329	0.17533	0.82467	0.35067	0.6323	FALSE
GUIDES_sg2044_NAT10	NAT10	267.07	210	267.07	210	-0.34535	1628.3	518760	0.93324	0.17535	0.82465	0.3507	0.6323	FALSE
GUIDES_sg2465_PHF7	PHF7	223.94	187.74	223.94	187.74	-0.25313	655.19	434990	0.93301	0.17541	0.82459	0.35081	0.6323	FALSE
GUIDES_sg3794_ZNF217	ZNF217	209.39	180	209.39	180	-0.21709	431.97	406730	0.93291	0.17543	0.82457	0.35087	0.6323	FALSE
GUIDES_sg2082_NAT9	NAT9	341.37	246.78	341.37	246.78	-0.46652	4474	663080	0.93283	0.17545	0.82455	0.35091	0.6323	FALSE
NonTargeting_Human_0084_NonTargeting_Human_0084	NonTargeting_Human_0084	242.13	197.42	242.13	197.42	-0.29315	999.37	470310	0.9325	0.17554	0.82446	0.35108	0.6323	FALSE
GUIDES_sg1199_HDGFL1	HDGFL1	184.45	166.45	184.45	166.45	-0.14731	162.02	358290	0.93244	0.17556	0.82444	0.35111	0.6323	FALSE
GUIDES_sg0099_ARID2	ARID2	229.14	190.65	229.14	190.65	-0.26405	740.81	445080	0.93243	0.17556	0.82444	0.35112	0.6323	FALSE
GUIDES_sg0230_ATRX	ATRX	298.24	225.97	298.24	225.97	-0.39882	2611.8	579310	0.93212	0.17564	0.82436	0.35127	0.6323	FALSE
NonTargeting_Human_0187_NonTargeting_Human_0187	NonTargeting_Human_0187	162.11	153.87	162.11	153.87	-0.074782	33.944	314890	0.93195	0.17568	0.82432	0.35136	0.6323	FALSE
GUIDES_sg3067_SMYD2	SMYD2	243.69	198.39	243.69	198.39	-0.29535	1026	473340	0.93194	0.17568	0.82432	0.35137	0.6323	FALSE
GUIDES_sg1903_MLLT6	MLLT6	208.87	180	208.87	180	-0.21353	416.83	405720	0.93183	0.17571	0.82429	0.35142	0.6323	FALSE
GUIDES_sg0190_ATAD2	ATAD2	234.33	193.55	234.33	193.55	-0.27457	831.69	455170	0.9318	0.17572	0.82428	0.35144	0.6323	FALSE
GUIDES_sg2464_PHF6	PHF6	293.57	224.03	293.57	224.03	-0.38846	2417.5	570230	0.93092	0.17595	0.82405	0.3519	0.6323	FALSE
GUIDES_sg3678_WIZ	WIZ	270.19	212.42	270.19	212.42	-0.34558	1668.4	524810	0.93047	0.17606	0.82394	0.35213	0.6323	FALSE
GUIDES_sg2727_RTF1	RTF1	228.1	190.65	228.1	190.65	-0.25752	701.35	443060	0.93043	0.17607	0.82393	0.35215	0.6323	FALSE
GUIDES_sg1002_EZH2	EZH2	261.35	208.07	261.35	208.07	-0.32755	1419.7	507660	0.92998	0.17619	0.82381	0.35238	0.6323	FALSE
GUIDES_sg2640_RBBP7	RBBP7	221.34	187.26	221.34	187.26	-0.24008	580.9	429940	0.92969	0.17627	0.82373	0.35253	0.6323	FALSE
GUIDES_sg2990_SMARCAD1	SMARCAD1	220.31	186.78	220.31	186.78	-0.23703	562.13	427920	0.92943	0.17633	0.82367	0.35267	0.6323	FALSE
GUIDES_sg3425_TET3	TET3	222.9	188.23	222.9	188.23	-0.24276	601.22	432970	0.92918	0.1764	0.8236	0.35279	0.6323	FALSE
GUIDES_sg1271_ING4	ING4	226.54	190.16	226.54	190.16	-0.25132	661.67	440040	0.92918	0.1764	0.8236	0.3528	0.6323	FALSE
GUIDES_sg3157_SUPT20H	SUPT20H	246.8	200.81	246.8	200.81	-0.29622	1057.8	479400	0.92915	0.17641	0.82359	0.35281	0.6323	FALSE
GUIDES_sg3344_TDRD1	TDRD1	282.66	219.2	282.66	219.2	-0.36536	2013.6	549030	0.92895	0.17646	0.82354	0.35292	0.6323	FALSE
GUIDES_sg1116_HDAC1	HDAC1	270.19	212.9	270.19	212.9	-0.34231	1640.6	524810	0.92888	0.17648	0.82352	0.35295	0.6323	FALSE
GUIDES_sg1358_JMJD1C	JMJD1C	240.05	197.42	240.05	197.42	-0.28077	908.61	466280	0.92868	0.17653	0.82347	0.35306	0.6323	FALSE
GUIDES_sg3441_TFPT	TFPT	228.1	191.13	228.1	191.13	-0.25389	683.35	443060	0.92866	0.17653	0.82347	0.35306	0.6323	FALSE
GUIDES_sg2364_PHF12	PHF12	194.85	173.23	194.85	173.23	-0.16875	233.68	378470	0.92834	0.17661	0.82339	0.35323	0.6323	FALSE
GUIDES_sg1302_INO80C	INO80C	229.66	192.1	229.66	192.1	-0.25642	705.37	446090	0.92815	0.17667	0.82333	0.35333	0.6323	FALSE
GUIDES_sg3489_UBE2A	UBE2A	208.87	180.97	208.87	180.97	-0.20583	389.36	405720	0.92811	0.17667	0.82333	0.35335	0.6323	FALSE
GUIDES_sg1649_L3MBTL1	L3MBTL1	162.11	154.84	162.11	154.84	-0.065795	26.439	314890	0.92762	0.1768	0.8232	0.35361	0.6323	FALSE
GUIDES_sg3275_TAF12	TAF12	238.49	196.94	238.49	196.94	-0.27493	863.37	463250	0.9275	0.17683	0.82317	0.35367	0.6323	FALSE
GUIDES_sg2642_RCOR1	RCOR1	209.39	181.45	209.39	181.45	-0.20557	390.35	406730	0.92734	0.17688	0.82312	0.35375	0.6323	FALSE
GUIDES_sg2601_RAD54L	RAD54L	215.63	184.84	215.63	184.84	-0.22117	473.98	418840	0.92728	0.17689	0.82311	0.35378	0.6323	FALSE
GUIDES_sg2438_PHF23	PHF23	253.04	204.68	253.04	204.68	-0.30466	1169.4	491510	0.92696	0.17697	0.82303	0.35395	0.6323	FALSE
NonTargeting_Human_0025_NonTargeting_Human_0025	NonTargeting_Human_0025	204.72	179.03	204.72	179.03	-0.1924	329.84	397650	0.92684	0.177	0.823	0.35401	0.6323	FALSE
GUIDES_sg0934_EHMT2	EHMT2	237.97	196.94	237.97	196.94	-0.2718	841.92	462240	0.92653	0.17708	0.82292	0.35417	0.6323	FALSE
GUIDES_sg0205_ATAD3B	ATAD3B	194.85	173.71	194.85	173.71	-0.16475	223.34	378470	0.92641	0.17712	0.82288	0.35423	0.6323	FALSE
GUIDES_sg0904_EAF1	EAF1	229.66	192.58	229.66	192.58	-0.25281	687.31	446090	0.9264	0.17712	0.82288	0.35424	0.6323	FALSE
GUIDES_sg0882_DZIP3	DZIP3	227.58	191.61	227.58	191.61	-0.24698	646.75	442050	0.9259	0.17725	0.82275	0.3545	0.6323	FALSE
GUIDES_sg0212_ATAD3C	ATAD3C	230.18	193.07	230.18	193.07	-0.25245	688.64	447100	0.92564	0.17732	0.82268	0.35463	0.6323	FALSE
GUIDES_sg2327_PHC2	PHC2	229.14	192.58	229.14	192.58	-0.24956	668.18	445080	0.9254	0.17738	0.82262	0.35476	0.6323	FALSE
GUIDES_sg3699_YEATS4	YEATS4	257.72	207.58	257.72	207.58	-0.31075	1256.7	500590	0.92532	0.1774	0.8226	0.3548	0.6323	FALSE
GUIDES_sg2931_SIRT6	SIRT6	271.74	214.84	271.74	214.84	-0.33759	1619.1	527840	0.92515	0.17744	0.82256	0.35489	0.6323	FALSE
GUIDES_sg2994_SMARCAL1	SMARCAL1	199.52	176.61	199.52	176.61	-0.17501	262.38	387550	0.92515	0.17744	0.82256	0.35489	0.6323	FALSE
GUIDES_sg3528_UCHL5	UCHL5	178.74	165	178.74	165	-0.1147	94.355	347180	0.92505	0.17747	0.82253	0.35494	0.6323	FALSE
GUIDES_sg2447_PHF3	PHF3	188.09	170.32	188.09	170.32	-0.14235	157.84	365350	0.92488	0.17751	0.82249	0.35503	0.6323	FALSE
GUIDES_sg0781_DCAF4	DCAF4	201.08	177.58	201.08	177.58	-0.17835	276.09	390580	0.92472	0.17756	0.82244	0.35511	0.6323	FALSE
GUIDES_sg1704_LEO1	LEO1	207.84	181.45	207.84	181.45	-0.19484	348.01	403700	0.92408	0.17772	0.82228	0.35544	0.6323	FALSE
GUIDES_sg1266_ING4	ING4	183.41	167.9	183.41	167.9	-0.12675	120.28	356270	0.924	0.17774	0.82226	0.35548	0.6323	FALSE
GUIDES_sg2446_PHF3	PHF3	216.67	186.29	216.67	186.29	-0.21684	461.37	420860	0.92394	0.17776	0.82224	0.35552	0.6323	FALSE
GUIDES_sg2111_NCOA3	NCOA3	204.2	179.52	204.2	179.52	-0.18488	304.57	396640	0.92386	0.17778	0.82222	0.35556	0.6323	FALSE
GUIDES_sg1830_MCRS1	MCRS1	203.16	179.03	203.16	179.03	-0.18143	291.02	394620	0.92352	0.17787	0.82213	0.35573	0.6323	FALSE
GUIDES_sg3631_WDR48	WDR48	235.37	196.45	235.37	196.45	-0.25956	757.4	457190	0.92338	0.1779	0.8221	0.35581	0.6323	FALSE
NonTargeting_Human_0149_NonTargeting_Human_0149	NonTargeting_Human_0149	170.42	160.65	170.42	160.65	-0.084736	47.811	331040	0.9233	0.17792	0.82208	0.35585	0.6323	FALSE
GUIDES_sg0025_ALKBH1	ALKBH1	263.95	211.45	263.95	211.45	-0.31858	1378	512700	0.92314	0.17797	0.82203	0.35593	0.6323	FALSE
GUIDES_sg2342_PHF1	PHF1	234.85	196.45	234.85	196.45	-0.25638	737.31	456180	0.9224	0.17816	0.82184	0.35632	0.6323	FALSE
GUIDES_sg0181_ATAD1	ATAD1	226.54	192.1	226.54	192.1	-0.23679	593.14	440040	0.92212	0.17823	0.82177	0.35647	0.6323	FALSE
GUIDES_sg2264_PBRM1	PBRM1	206.8	181.45	206.8	181.45	-0.18764	321.14	401680	0.9219	0.17829	0.82171	0.35658	0.6323	FALSE
GUIDES_sg2034_NAA50	NAA50	306.04	233.23	306.04	233.23	-0.3905	2650.6	594450	0.92179	0.17832	0.82168	0.35664	0.6323	FALSE
GUIDES_sg1477_KDM1B	KDM1B	229.66	194.03	229.66	194.03	-0.24203	634.55	446090	0.92116	0.17848	0.82152	0.35697	0.6323	FALSE
GUIDES_sg0220_ATAD5	ATAD5	222.38	190.16	222.38	190.16	-0.22472	519.1	431960	0.92103	0.17852	0.82148	0.35703	0.6323	FALSE
GUIDES_sg3261_TAF1	TAF1	200.56	178.55	200.56	178.55	-0.16683	242.25	389570	0.91982	0.17883	0.82117	0.35767	0.6323	FALSE
GUIDES_sg3008_SMARCB1	SMARCB1	220.82	189.68	220.82	189.68	-0.21828	485.04	428930	0.91971	0.17886	0.82114	0.35772	0.6323	FALSE
GUIDES_sg3531_UHRF1BP1	UHRF1BP1	184.97	169.84	184.97	169.84	-0.12245	114.51	359290	0.91967	0.17887	0.82113	0.35774	0.6323	FALSE
GUIDES_sg1586_KDM6B	KDM6B	167.31	159.68	167.31	159.68	-0.066921	29.1	324980	0.91965	0.17888	0.82112	0.35776	0.6323	FALSE
GUIDES_sg3234_TADA1	TADA1	248.88	204.68	248.88	204.68	-0.28086	976.99	483430	0.91955	0.1789	0.8211	0.35781	0.6323	FALSE
GUIDES_sg3188_SUPT7L	SUPT7L	198.48	177.58	198.48	177.58	-0.15968	218.42	385540	0.91908	0.17903	0.82097	0.35805	0.6323	FALSE
GUIDES_sg0072_ALKBH8	ALKBH8	250.44	205.65	250.44	205.65	-0.28306	1003.3	486460	0.91904	0.17904	0.82096	0.35808	0.6323	FALSE
GUIDES_sg2130_NCOA7	NCOA7	149.12	149.03	149.12	149.03	-0.00085077	0.0039163	289660	0.91895	0.17906	0.82094	0.35812	0.6323	FALSE
GUIDES_sg1445_KAT6B	KAT6B	267.07	214.36	267.07	214.36	-0.31587	1389.3	518760	0.91888	0.17908	0.82092	0.35816	0.6323	FALSE
GUIDES_sg0884_DZIP3	DZIP3	195.37	176.13	195.37	176.13	-0.14873	184.99	379480	0.91794	0.17933	0.82067	0.35865	0.6323	FALSE
GUIDES_sg1246_ING1	ING1	240.57	200.81	240.57	200.81	-0.25945	790.49	467280	0.91775	0.17937	0.82063	0.35875	0.6323	FALSE
GUIDES_sg2109_NCOA3	NCOA3	250.44	206.13	250.44	206.13	-0.27968	981.73	486460	0.91739	0.17947	0.82053	0.35894	0.6323	FALSE
GUIDES_sg0436_CBX3	CBX3	186.53	171.29	186.53	171.29	-0.12229	116.14	362320	0.91736	0.17948	0.82052	0.35896	0.6323	FALSE
GUIDES_sg2436_PHF23	PHF23	242.13	201.78	242.13	201.78	-0.26183	814.16	470310	0.91726	0.1795	0.8205	0.359	0.6323	FALSE
NonTargeting_Human_0016_NonTargeting_Human_0016	NonTargeting_Human_0016	221.34	190.65	221.34	190.65	-0.21435	471.19	429940	0.91719	0.17952	0.82048	0.35904	0.6323	FALSE
GUIDES_sg2480_PHF8	PHF8	198.48	178.07	198.48	178.07	-0.15577	208.43	385540	0.91718	0.17952	0.82048	0.35905	0.6323	FALSE
GUIDES_sg1250_ING2	ING2	208.87	183.87	208.87	183.87	-0.183	312.55	405720	0.91702	0.17957	0.82043	0.35913	0.6323	FALSE
GUIDES_sg2772_SCMH1	SCMH1	260.31	211.45	260.31	211.45	-0.29864	1193.7	505640	0.91688	0.1796	0.8204	0.3592	0.6323	FALSE
GUIDES_sg3300_TAF6L	TAF6L	289.41	226.45	289.41	226.45	-0.35252	1981.8	562150	0.91685	0.17961	0.82039	0.35922	0.6323	FALSE
GUIDES_sg2872_SFN	SFN	243.69	202.74	243.69	202.74	-0.26418	838.18	473340	0.91677	0.17963	0.82037	0.35926	0.6323	FALSE
GUIDES_sg2995_SMARCAL1	SMARCAL1	206.8	182.9	206.8	182.9	-0.17621	285.4	401680	0.91634	0.17975	0.82025	0.35949	0.6323	FALSE
GUIDES_sg3573_USP21	USP21	206.8	182.9	206.8	182.9	-0.17621	285.4	401680	0.91634	0.17975	0.82025	0.35949	0.6323	FALSE
GUIDES_sg3218_SUV420H2	SUV420H2	257.2	210	257.2	210	-0.29121	1113.7	499580	0.91629	0.17976	0.82024	0.35951	0.6323	FALSE
GUIDES_sg0827_DNMT3L	DNMT3L	273.82	218.71	273.82	218.71	-0.32289	1518.7	531880	0.91607	0.17982	0.82018	0.35963	0.6323	FALSE
GUIDES_sg0868_DPY30	DPY30	239.53	200.81	239.53	200.81	-0.25324	749.71	465270	0.91582	0.17988	0.82012	0.35976	0.6323	FALSE
GUIDES_sg0187_ATAD2	ATAD2	182.38	169.36	182.38	169.36	-0.10625	84.753	354250	0.91557	0.17995	0.82005	0.35989	0.6323	FALSE
GUIDES_sg1639_KMT2D	KMT2D	209.91	184.84	209.91	184.84	-0.18259	314.34	407740	0.91552	0.17996	0.82004	0.35992	0.6323	FALSE
GUIDES_sg0026_ALKBH1	ALKBH1	189.13	173.23	189.13	173.23	-0.12602	126.45	367370	0.91549	0.17997	0.82003	0.35993	0.6323	FALSE
GUIDES_sg1801_MBD6	MBD6	233.81	197.9	233.81	197.9	-0.23945	644.77	454160	0.91528	0.18002	0.81998	0.36004	0.6323	FALSE
GUIDES_sg3490_UBE2A	UBE2A	206.28	182.9	206.28	182.9	-0.1726	273.12	400670	0.91524	0.18003	0.81997	0.36007	0.6323	FALSE
GUIDES_sg1910_MORF4L1	MORF4L1	319.03	241.94	319.03	241.94	-0.39761	2971.4	619680	0.9152	0.18004	0.81996	0.36009	0.6323	FALSE
GUIDES_sg1551_KDM5A	KDM5A	255.64	209.52	255.64	209.52	-0.28579	1063.5	496550	0.91517	0.18005	0.81995	0.3601	0.6323	FALSE
GUIDES_sg1880_MLLT1	MLLT1	211.47	185.81	211.47	185.81	-0.18572	329.34	410770	0.91511	0.18007	0.81993	0.36013	0.6323	FALSE
GUIDES_sg2889_SIRT1	SIRT1	216.67	188.71	216.67	188.71	-0.19833	390.8	420860	0.91493	0.18012	0.81988	0.36023	0.6323	FALSE
GUIDES_sg2080_NAT8L	NAT8L	235.37	198.87	235.37	198.87	-0.24199	666.16	457190	0.91482	0.18014	0.81986	0.36029	0.6323	FALSE
GUIDES_sg0949_ELL2	ELL2	253.56	208.55	253.56	208.55	-0.28071	1012.9	492520	0.91475	0.18016	0.81984	0.36032	0.6323	FALSE
GUIDES_sg3107_SPHK2	SPHK2	257.2	210.49	257.2	210.49	-0.28791	1090.9	499580	0.91467	0.18018	0.81982	0.36036	0.6323	FALSE
GUIDES_sg0379_BRPF3	BRPF3	201.6	180.49	201.6	180.49	-0.15878	222.92	391590	0.91454	0.18022	0.81978	0.36043	0.6323	FALSE
GUIDES_sg2313_PHC1	PHC1	222.38	192.1	222.38	192.1	-0.21019	458.61	431960	0.91394	0.18037	0.81963	0.36075	0.6323	FALSE
GUIDES_sg3264_TAF1	TAF1	216.15	188.71	216.15	188.71	-0.19488	376.41	419850	0.91387	0.18039	0.81961	0.36079	0.6323	FALSE
GUIDES_sg1646_KMT2E	KMT2E	234.85	198.87	234.85	198.87	-0.23881	647.33	456180	0.91383	0.1804	0.8196	0.3608	0.6323	FALSE
GUIDES_sg3492_UBE2A	UBE2A	164.19	159.19	164.19	159.19	-0.044299	12.476	318920	0.91376	0.18042	0.81958	0.36084	0.6323	FALSE
GUIDES_sg2487_POLD3	POLD3	227.58	195	227.58	195	-0.22183	530.67	442050	0.91365	0.18045	0.81955	0.3609	0.6323	FALSE
GUIDES_sg0319_BRD2	BRD2	271.22	218.23	271.22	218.23	-0.31237	1404.4	526830	0.91329	0.18054	0.81946	0.36109	0.6323	FALSE
GUIDES_sg1227_HMG20B	HMG20B	222.9	192.58	222.9	192.58	-0.20993	459.69	432970	0.91321	0.18057	0.81943	0.36113	0.6323	FALSE
GUIDES_sg2911_SIRT3	SIRT3	216.67	189.19	216.67	189.19	-0.19465	377.39	420860	0.91313	0.18059	0.81941	0.36117	0.6323	FALSE
GUIDES_sg2973_SMARCA4	SMARCA4	271.74	218.71	271.74	218.71	-0.31194	1406.3	527840	0.9126	0.18073	0.81927	0.36145	0.6323	FALSE
GUIDES_sg0114_ARID3B	ARID3B	266.03	215.81	266.03	215.81	-0.30058	1261.1	516740	0.91236	0.18079	0.81921	0.36158	0.6323	FALSE
GUIDES_sg0773_CXXC5	CXXC5	227.58	195.49	227.58	195.49	-0.21828	515.02	442050	0.91191	0.18091	0.81909	0.36182	0.6323	FALSE
GUIDES_sg1466_KDM1A	KDM1A	233.81	198.87	233.81	198.87	-0.23244	610.48	454160	0.91186	0.18092	0.81908	0.36184	0.6323	FALSE
GUIDES_sg3323_TBL1XR1	TBL1XR1	223.94	193.55	223.94	193.55	-0.20942	461.86	434990	0.91175	0.18095	0.81905	0.3619	0.6323	FALSE
GUIDES_sg0503_CDC73	CDC73	186.53	172.74	186.53	172.74	-0.11018	95.068	362320	0.91147	0.18103	0.81897	0.36205	0.6323	FALSE
GUIDES_sg0621_CHD6	CHD6	314.35	240.97	314.35	240.97	-0.38213	2692.4	610600	0.91115	0.18111	0.81889	0.36222	0.6323	FALSE
GUIDES_sg1095_HAT1	HAT1	250.44	208.07	250.44	208.07	-0.26626	897.84	486460	0.91082	0.18119	0.81881	0.36239	0.6323	FALSE
GUIDES_sg2779_SCML2	SCML2	303.44	235.65	303.44	235.65	-0.36342	2297.9	589400	0.91056	0.18126	0.81874	0.36253	0.6323	FALSE
GUIDES_sg1285_INO80	INO80	253.56	210	253.56	210	-0.27075	948.63	492520	0.90987	0.18145	0.81855	0.36289	0.6323	FALSE
GUIDES_sg0198_ATAD3A	ATAD3A	234.33	199.84	234.33	199.84	-0.22866	594.92	455170	0.90943	0.18156	0.81844	0.36312	0.6323	FALSE
GUIDES_sg0206_ATAD3B	ATAD3B	218.23	191.13	218.23	191.13	-0.19034	367.11	423890	0.90915	0.18163	0.81837	0.36327	0.6323	FALSE
GUIDES_sg1865_MGA	MGA	235.89	200.81	235.89	200.81	-0.23125	615.48	458200	0.90899	0.18168	0.81832	0.36335	0.6323	FALSE
GUIDES_sg0078_ANP32A	ANP32A	226.02	195.49	226.02	195.49	-0.2084	466.21	439030	0.90886	0.18171	0.81829	0.36342	0.6323	FALSE
GUIDES_sg3131_STK31	STK31	191.21	176.13	191.21	176.13	-0.11786	113.68	371410	0.9086	0.18178	0.81822	0.36356	0.6323	FALSE
NonTargeting_Human_0079_NonTargeting_Human_0079	NonTargeting_Human_0079	210.95	187.26	210.95	187.26	-0.17102	280.69	409760	0.90858	0.18179	0.81821	0.36357	0.6323	FALSE
GUIDES_sg3566_USP16	USP16	207.32	185.32	207.32	185.32	-0.16096	241.82	402690	0.90823	0.18188	0.81812	0.36376	0.6323	FALSE
GUIDES_sg1858_MEN1	MEN1	208.87	186.29	208.87	186.29	-0.16424	254.99	405720	0.90786	0.18197	0.81803	0.36395	0.6323	FALSE
GUIDES_sg1155_HDAC5	HDAC5	237.97	202.26	237.97	202.26	-0.23352	637.67	462240	0.90784	0.18198	0.81802	0.36396	0.6323	FALSE
GUIDES_sg3831_ZNHIT6	ZNHIT6	203.68	183.39	203.68	183.39	-0.15061	205.85	395630	0.90784	0.18198	0.81802	0.36396	0.6323	FALSE
GUIDES_sg0769_CXXC5	CXXC5	194.85	178.55	194.85	178.55	-0.12533	132.78	378470	0.90724	0.18214	0.81786	0.36428	0.6323	FALSE
GUIDES_sg0735_CTBP1	CTBP1	192.25	177.1	192.25	177.1	-0.11778	114.76	373420	0.90712	0.18217	0.81783	0.36434	0.6323	FALSE
GUIDES_sg1482_KDM2A	KDM2A	311.23	240.97	311.23	240.97	-0.3678	2468.5	604540	0.90651	0.18233	0.81767	0.36467	0.6323	FALSE
GUIDES_sg3080_SMYD3	SMYD3	259.79	214.36	259.79	214.36	-0.27619	1032.3	504630	0.90637	0.18237	0.81763	0.36474	0.6323	FALSE
GUIDES_sg3690_YEATS2	YEATS2	234.33	200.81	234.33	200.81	-0.22173	562.01	455170	0.90603	0.18246	0.81754	0.36492	0.6323	FALSE
GUIDES_sg3626_WDR48	WDR48	234.33	200.81	234.33	200.81	-0.22173	562.01	455170	0.90603	0.18246	0.81754	0.36492	0.6323	FALSE
GUIDES_sg2483_POLD3	POLD3	216.67	191.13	216.67	191.13	-0.18005	326.09	420860	0.90599	0.18247	0.81753	0.36494	0.6323	FALSE
GUIDES_sg2595_RAD54B	RAD54B	257.72	213.39	257.72	213.39	-0.27114	982.45	500590	0.90593	0.18249	0.81751	0.36497	0.6323	FALSE
GUIDES_sg1156_HDAC5	HDAC5	243.17	205.65	243.17	205.65	-0.2407	703.9	472330	0.90582	0.18252	0.81748	0.36503	0.6323	FALSE
NonTargeting_Human_0062_NonTargeting_Human_0062	NonTargeting_Human_0062	186.53	174.19	186.53	174.19	-0.098178	76.105	362320	0.90561	0.18257	0.81743	0.36514	0.6323	FALSE
GUIDES_sg3627_WDR48	WDR48	210.95	188.23	210.95	188.23	-0.16362	258.23	409760	0.90496	0.18274	0.81726	0.36549	0.6323	FALSE
GUIDES_sg1816_MBIP	MBIP	197.96	180.97	197.96	180.97	-0.12881	144.4	384530	0.90471	0.18281	0.81719	0.36562	0.6323	FALSE
GUIDES_sg0853_DPF2	DPF2	258.75	214.36	258.75	214.36	-0.27043	985.62	502610	0.90455	0.18285	0.81715	0.3657	0.6323	FALSE
GUIDES_sg0887_DZIP3	DZIP3	190.17	176.61	190.17	176.61	-0.1061	91.871	369390	0.90431	0.18291	0.81709	0.36583	0.6323	FALSE
GUIDES_sg0737_CTBP2	CTBP2	246.8	208.07	246.8	208.07	-0.24524	750.33	479400	0.90424	0.18294	0.81706	0.36587	0.6323	FALSE
GUIDES_sg2726_RTF1	RTF1	211.47	188.71	211.47	188.71	-0.16347	259.04	410770	0.90423	0.18294	0.81706	0.36587	0.6323	FALSE
GUIDES_sg0151_ARID5A	ARID5A	215.63	191.13	215.63	191.13	-0.17314	300.09	418840	0.90386	0.18303	0.81697	0.36607	0.6323	FALSE
GUIDES_sg0150_ARID5A	ARID5A	243.69	206.61	243.69	206.61	-0.23703	687.18	473340	0.90346	0.18314	0.81686	0.36628	0.6323	FALSE
GUIDES_sg2838_SETDB1	SETDB1	181.34	171.78	181.34	171.78	-0.077704	45.705	352230	0.90318	0.18321	0.81679	0.36643	0.6323	FALSE
GUIDES_sg3356_TDRD12	TDRD12	216.15	191.61	216.15	191.61	-0.17297	300.97	419850	0.90314	0.18322	0.81678	0.36645	0.6323	FALSE
GUIDES_sg0278_BAZ2B	BAZ2B	237.97	203.71	237.97	203.71	-0.22325	586.88	462240	0.9028	0.18332	0.81668	0.36663	0.6323	FALSE
GUIDES_sg2570_PRR15L	PRR15L	268.63	220.16	268.63	220.16	-0.28586	1174.4	521780	0.90267	0.18335	0.81665	0.3667	0.6323	FALSE
GUIDES_sg1743_MBD3	MBD3	196.92	180.97	196.92	180.97	-0.12125	127.28	382510	0.90241	0.18342	0.81658	0.36684	0.6323	FALSE
GUIDES_sg2771_SCMH1	SCMH1	219.27	193.55	219.27	193.55	-0.17911	330.67	425910	0.9024	0.18342	0.81658	0.36684	0.6323	FALSE
GUIDES_sg3525_UCHL5	UCHL5	278.5	225.49	278.5	225.49	-0.30343	1405.2	540960	0.90225	0.18346	0.81654	0.36692	0.6323	FALSE
GUIDES_sg0138_ARID4B	ARID4B	186.53	175.16	186.53	175.16	-0.090231	64.634	362320	0.90172	0.1836	0.8164	0.36721	0.6323	FALSE
GUIDES_sg3717_YWHAE	YWHAE	217.19	192.58	217.19	192.58	-0.17263	302.72	421870	0.90172	0.1836	0.8164	0.36721	0.6323	FALSE
GUIDES_sg0926_EHMT1	EHMT1	222.38	195.49	222.38	195.49	-0.1851	361.76	431960	0.90165	0.18362	0.81638	0.36724	0.6323	FALSE
GUIDES_sg1655_L3MBTL1	L3MBTL1	263.43	217.74	263.43	217.74	-0.27365	1043.7	511690	0.90159	0.18364	0.81636	0.36727	0.6323	FALSE
GUIDES_sg3239_TADA1	TADA1	216.15	192.1	216.15	192.1	-0.16935	289.21	419850	0.90137	0.1837	0.8163	0.36739	0.6323	FALSE
GUIDES_sg0992_ERCC6	ERCC6	261.35	216.78	261.35	216.78	-0.26867	993.56	507660	0.90115	0.18376	0.81624	0.36751	0.6323	FALSE
GUIDES_sg1820_MBTD1	MBTD1	254.08	212.9	254.08	212.9	-0.25397	847.64	493530	0.9011	0.18377	0.81623	0.36754	0.6323	FALSE
GUIDES_sg1125_HDAC11	HDAC11	274.86	224.03	274.86	224.03	-0.29381	1291.8	533900	0.9008	0.18385	0.81615	0.36769	0.6323	FALSE
GUIDES_sg1893_MLLT3	MLLT3	190.17	177.58	190.17	177.58	-0.098265	79.221	369390	0.90047	0.18393	0.81607	0.36787	0.6323	FALSE
GUIDES_sg0097_ARID2	ARID2	268.11	220.65	268.11	220.65	-0.27992	1126.3	520780	0.90023	0.184	0.816	0.368	0.6323	FALSE
GUIDES_sg0178_ATAD1	ATAD1	253.56	212.9	253.56	212.9	-0.25103	826.39	492520	0.90017	0.18402	0.81598	0.36803	0.6323	FALSE
GUIDES_sg3701_YEATS4	YEATS4	305	240	305	240	-0.34448	2112.3	592430	0.89994	0.18408	0.81592	0.36815	0.6323	FALSE
GUIDES_sg2026_NAA40	NAA40	190.69	178.07	190.69	178.07	-0.098277	79.671	370400	0.89975	0.18413	0.81587	0.36826	0.6323	FALSE
GUIDES_sg3016_SMARCC1	SMARCC1	218.75	194.03	218.75	194.03	-0.17212	305.37	424900	0.89959	0.18417	0.81583	0.36834	0.6323	FALSE
GUIDES_sg3830_ZNHIT6	ZNHIT6	208.35	188.23	208.35	188.23	-0.14583	202.56	404710	0.89949	0.18419	0.81581	0.36839	0.6323	FALSE
GUIDES_sg0620_CHD6	CHD6	237.97	204.68	237.97	204.68	-0.21644	554.2	462240	0.89945	0.18421	0.81579	0.36841	0.6323	FALSE
GUIDES_sg2211_PADI1	PADI1	269.15	221.61	269.15	221.61	-0.2792	1129.7	522790	0.89889	0.18436	0.81564	0.36871	0.6323	FALSE
GUIDES_sg0826_DNMT3L	DNMT3L	217.19	193.55	217.19	193.55	-0.16543	279.38	421870	0.89818	0.18455	0.81545	0.36909	0.6323	FALSE
GUIDES_sg2984_SMARCA5	SMARCA5	297.2	236.61	297.2	236.61	-0.32768	1835.6	577290	0.89802	0.18459	0.81541	0.36918	0.6323	FALSE
GUIDES_sg0018_AIRE	AIRE	272.26	223.55	272.26	223.55	-0.28326	1186.5	528850	0.89798	0.1846	0.8154	0.36919	0.6323	FALSE
GUIDES_sg3328_TBL1XR1	TBL1XR1	254.08	213.87	254.08	213.87	-0.24746	808.27	493530	0.89788	0.18462	0.81538	0.36925	0.6323	FALSE
GUIDES_sg3363_TDRD3	TDRD3	221.34	195.97	221.34	195.97	-0.17483	321.96	429940	0.89782	0.18464	0.81536	0.36928	0.6323	FALSE
GUIDES_sg3459_TRDMT1	TRDMT1	237.97	205.16	237.97	205.16	-0.21305	538.2	462240	0.89778	0.18465	0.81535	0.3693	0.6323	FALSE
GUIDES_sg0559_CDYL	CDYL	237.97	205.16	237.97	205.16	-0.21305	538.2	462240	0.89778	0.18465	0.81535	0.3693	0.6323	FALSE
GUIDES_sg1444_KAT6B	KAT6B	313.83	245.32	313.83	245.32	-0.35402	2346.6	609590	0.89764	0.18469	0.81531	0.36938	0.6323	FALSE
GUIDES_sg2782_SCML2	SCML2	212.51	191.13	212.51	191.13	-0.15223	228.58	412790	0.89742	0.18475	0.81525	0.3695	0.6323	FALSE
GUIDES_sg2134_NCOA7	NCOA7	189.65	178.07	189.65	178.07	-0.090435	67.094	368380	0.89736	0.18476	0.81524	0.36953	0.6323	FALSE
GUIDES_sg1303_INO80C	INO80C	197.96	182.9	197.96	182.9	-0.11354	113.38	384530	0.89723	0.1848	0.8152	0.3696	0.6323	FALSE
GUIDES_sg3693_YEATS2	YEATS2	205.76	187.74	205.76	187.74	-0.13151	162.25	399660	0.89578	0.18519	0.81481	0.37037	0.6323	FALSE
GUIDES_sg2708_RNF40	RNF40	215.11	193.07	215.11	193.07	-0.15522	242.96	417830	0.89568	0.18521	0.81479	0.37042	0.6323	FALSE
GUIDES_sg3056_SMARCE1	SMARCE1	287.33	232.26	287.33	232.26	-0.3058	1516.5	558120	0.89559	0.18524	0.81476	0.37047	0.6323	FALSE
GUIDES_sg2194_NSL1	NSL1	207.32	188.71	207.32	188.71	-0.13497	173.07	402690	0.89548	0.18527	0.81473	0.37053	0.6323	FALSE
GUIDES_sg2096_NCOA1	NCOA1	227.06	199.84	227.06	199.84	-0.18337	370.46	441040	0.89535	0.1853	0.8147	0.3706	0.6323	FALSE
GUIDES_sg2372_PHF13	PHF13	253.56	214.36	253.56	214.36	-0.24127	768.42	492520	0.89535	0.1853	0.8147	0.3706	0.6323	FALSE
GUIDES_sg1316_INO80E	INO80E	241.09	207.58	241.09	207.58	-0.21492	561.35	468290	0.89533	0.18531	0.81469	0.37061	0.6323	FALSE
GUIDES_sg2426_PHF21B	PHF21B	175.62	170.32	175.62	170.32	-0.04393	14.029	341130	0.8953	0.18531	0.81469	0.37063	0.6323	FALSE
GUIDES_sg0663_CHRAC1	CHRAC1	228.62	200.81	228.62	200.81	-0.18626	386.72	444070	0.89499	0.1854	0.8146	0.37079	0.6323	FALSE
GUIDES_sg2813_SETD2	SETD2	181.86	174.19	181.86	174.19	-0.061747	29.346	353240	0.89459	0.1855	0.8145	0.37101	0.6323	FALSE
GUIDES_sg3555_USP11	USP11	170.42	167.42	170.42	167.42	-0.025509	4.5132	331040	0.89444	0.18554	0.81446	0.37109	0.6323	FALSE
GUIDES_sg2321_PHC2	PHC2	336.17	257.9	336.17	257.9	-0.38107	3063	652990	0.89432	0.18557	0.81443	0.37115	0.6323	FALSE
GUIDES_sg1843_MEAF6	MEAF6	231.74	202.74	231.74	202.74	-0.19194	420.3	450130	0.89426	0.18559	0.81441	0.37118	0.6323	FALSE
GUIDES_sg1439_KAT6A	KAT6A	231.74	202.74	231.74	202.74	-0.19194	420.3	450130	0.89426	0.18559	0.81441	0.37118	0.6323	FALSE
GUIDES_sg2980_SMARCA5	SMARCA5	268.11	222.58	268.11	222.58	-0.26738	1036.3	520780	0.89402	0.18566	0.81434	0.37131	0.6323	FALSE
GUIDES_sg3240_TADA1	TADA1	167.83	165.97	167.83	165.97	-0.015966	1.7262	325990	0.89395	0.18567	0.81433	0.37135	0.6323	FALSE
GUIDES_sg3502_UBE2B	UBE2B	196.4	182.9	196.4	182.9	-0.1022	91.123	381500	0.89376	0.18573	0.81427	0.37145	0.6323	FALSE
GUIDES_sg0131_ARID4A	ARID4A	226.02	199.84	226.02	199.84	-0.17678	342.72	439030	0.8933	0.18585	0.81415	0.3717	0.6323	FALSE
GUIDES_sg3679_WIZ	WIZ	278.5	228.39	278.5	228.39	-0.28505	1255.5	540960	0.89315	0.18589	0.81411	0.37178	0.6323	FALSE
GUIDES_sg0960_ENY2	ENY2	188.61	178.55	188.61	178.55	-0.078656	50.61	366360	0.89305	0.18592	0.81408	0.37183	0.6323	FALSE
GUIDES_sg3194_SUV39H1	SUV39H1	209.39	190.65	209.39	190.65	-0.13465	175.73	406730	0.89267	0.18602	0.81398	0.37203	0.6323	FALSE
GUIDES_sg1802_MBD6	MBD6	204.2	187.74	204.2	187.74	-0.12059	135.38	396640	0.89242	0.18608	0.81392	0.37217	0.6323	FALSE
GUIDES_sg3185_SUPT7L	SUPT7L	248.36	212.42	248.36	212.42	-0.22455	645.92	482420	0.8924	0.18609	0.81391	0.37218	0.6323	FALSE
GUIDES_sg0145_ARID5A	ARID5A	250.96	213.87	250.96	213.87	-0.22972	687.78	487470	0.89228	0.18612	0.81388	0.37224	0.6323	FALSE
GUIDES_sg1003_EZH2	EZH2	233.3	204.19	233.3	204.19	-0.19133	423.41	453160	0.89221	0.18614	0.81386	0.37228	0.6323	FALSE
GUIDES_sg2641_RCOR1	RCOR1	180.82	174.19	180.82	174.19	-0.053525	21.925	351220	0.8921	0.18617	0.81383	0.37234	0.6323	FALSE
GUIDES_sg3688_YAF2	YAF2	311.75	246.29	311.75	246.29	-0.33881	2142.6	605550	0.89171	0.18627	0.81373	0.37255	0.6323	FALSE
GUIDES_sg3190_SUPT7L	SUPT7L	218.23	195.97	218.23	195.97	-0.15446	247.71	423890	0.89151	0.18633	0.81367	0.37266	0.6323	FALSE
GUIDES_sg0900_EAF1	EAF1	273.82	226.45	273.82	226.45	-0.27293	1121.9	531880	0.89142	0.18635	0.81365	0.3727	0.6323	FALSE
GUIDES_sg0706_CSNK2A1	CSNK2A1	181.34	174.68	181.34	174.68	-0.053663	22.162	352230	0.89139	0.18636	0.81364	0.37272	0.6323	FALSE
GUIDES_sg1521_KDM4B	KDM4B	165.23	165	165.23	165	-0.0019791	0.025965	320940	0.89136	0.18637	0.81363	0.37274	0.6323	FALSE
GUIDES_sg2229_PADI3	PADI3	222.38	198.39	222.38	198.39	-0.16394	287.89	431960	0.89122	0.1864	0.8136	0.37281	0.6323	FALSE
GUIDES_sg1663_L3MBTL2	L3MBTL2	237.97	207.1	237.97	207.1	-0.19957	476.58	462240	0.89111	0.18643	0.81357	0.37287	0.6323	FALSE
GUIDES_sg0600_CHD3	CHD3	194.33	182.42	194.33	182.42	-0.090728	70.869	377460	0.89096	0.18647	0.81353	0.37295	0.6323	FALSE
GUIDES_sg1607_KDM8	KDM8	216.15	195	216.15	195	-0.14782	223.6	419850	0.89076	0.18653	0.81347	0.37306	0.6323	FALSE
GUIDES_sg0095_ARID1B	ARID1B	267.07	223.07	267.07	223.07	-0.25868	968.1	518760	0.89069	0.18655	0.81345	0.37309	0.6323	FALSE
GUIDES_sg2066_NAT8	NAT8	268.63	224.03	268.63	224.03	-0.26082	994.28	521780	0.89028	0.18666	0.81334	0.37332	0.6323	FALSE
GUIDES_sg1243_ING1	ING1	274.86	227.42	274.86	227.42	-0.27225	1125.3	533900	0.89012	0.1867	0.8133	0.3734	0.6323	FALSE
GUIDES_sg1591_KDM6B	KDM6B	285.77	233.23	285.77	233.23	-0.292	1380.5	555090	0.8901	0.1867	0.8133	0.37341	0.6323	FALSE
GUIDES_sg1861_MEN1	MEN1	323.7	253.07	323.7	253.07	-0.35392	2494.8	628770	0.88999	0.18674	0.81326	0.37347	0.6323	FALSE
GUIDES_sg2617_RBBP4	RBBP4	182.38	175.65	182.38	175.65	-0.053936	22.64	354250	0.88997	0.18674	0.81326	0.37348	0.6323	FALSE
GUIDES_sg2580_PWWP2A	PWWP2A	176.66	172.26	176.66	172.26	-0.036186	9.6831	343150	0.88989	0.18676	0.81324	0.37353	0.6323	FALSE
GUIDES_sg1792_MBD4	MBD4	233.81	205.16	233.81	205.16	-0.18774	410.47	454160	0.88985	0.18677	0.81323	0.37355	0.6323	FALSE
GUIDES_sg3198_SUV39H1	SUV39H1	250.44	214.36	250.44	214.36	-0.2235	651.07	486460	0.88973	0.18681	0.81319	0.37361	0.6323	FALSE
NonTargeting_Human_0042_NonTargeting_Human_0042	NonTargeting_Human_0042	262.91	221.13	262.91	221.13	-0.24865	872.83	510680	0.88972	0.18681	0.81319	0.37362	0.6323	FALSE
GUIDES_sg3017_SMARCC2	SMARCC2	191.21	180.97	191.21	180.97	-0.078979	52.423	371410	0.88952	0.18686	0.81314	0.37372	0.6323	FALSE
GUIDES_sg1538_KDM4D	KDM4D	281.62	231.29	281.62	231.29	-0.28291	1266.3	547020	0.88927	0.18693	0.81307	0.37386	0.6323	FALSE
GUIDES_sg0756_CXXC1	CXXC1	213.55	194.03	213.55	194.03	-0.1376	190.46	414800	0.88891	0.18703	0.81297	0.37405	0.6323	FALSE
GUIDES_sg3278_TAF12	TAF12	224.46	200.32	224.46	200.32	-0.16337	291.32	436000	0.88849	0.18714	0.81286	0.37428	0.6323	FALSE
GUIDES_sg3471_TRIM24	TRIM24	203.16	188.23	203.16	188.23	-0.10957	111.48	394620	0.88835	0.18718	0.81282	0.37436	0.6323	FALSE
GUIDES_sg2435_PHF23	PHF23	233.81	205.65	233.81	205.65	-0.18436	396.72	454160	0.88817	0.18722	0.81278	0.37445	0.6323	FALSE
GUIDES_sg0629_CHD7	CHD7	208.87	191.61	208.87	191.61	-0.12381	148.96	405720	0.88798	0.18728	0.81272	0.37455	0.6323	FALSE
GUIDES_sg3041_SMARCD3	SMARCD3	227.58	202.26	227.58	202.26	-0.16937	320.55	442050	0.88784	0.18731	0.81269	0.37463	0.6323	FALSE
GUIDES_sg2226_PADI3	PADI3	231.74	204.68	231.74	204.68	-0.1783	366.05	450130	0.88751	0.1874	0.8126	0.3748	0.6323	FALSE
GUIDES_sg1102_HCFC1	HCFC1	234.33	206.13	234.33	206.13	-0.18417	397.73	455170	0.8875	0.1874	0.8126	0.37481	0.6323	FALSE
GUIDES_sg0366_BRDT	BRDT	223.94	200.32	223.94	200.32	-0.16004	278.92	434990	0.88745	0.18742	0.81258	0.37484	0.6323	FALSE
GUIDES_sg1567_KDM5C	KDM5C	211.99	193.55	211.99	193.55	-0.13066	170.06	411780	0.88742	0.18743	0.81257	0.37485	0.6323	FALSE
GUIDES_sg0819_DNMT3B	DNMT3B	243.69	211.45	243.69	211.45	-0.20379	519.51	473340	0.88703	0.18753	0.81247	0.37506	0.6323	FALSE
GUIDES_sg3568_USP16	USP16	186.01	178.55	186.01	178.55	-0.058752	27.848	361310	0.88699	0.18754	0.81246	0.37508	0.6323	FALSE
GUIDES_sg0590_CHD2	CHD2	223.42	200.32	223.42	200.32	-0.1567	266.78	433980	0.88641	0.1877	0.8123	0.3754	0.6323	FALSE
GUIDES_sg2457_PHF6	PHF6	245.77	212.9	245.77	212.9	-0.20617	539.91	477380	0.88601	0.18781	0.81219	0.37561	0.6323	FALSE
GUIDES_sg0800_DMAP1	DMAP1	338.77	262.26	338.77	262.26	-0.36808	2927	658030	0.88596	0.18782	0.81218	0.37564	0.6323	FALSE
GUIDES_sg1165_HDAC6	HDAC6	226.54	202.26	226.54	202.26	-0.1628	294.78	440040	0.88578	0.18787	0.81213	0.37574	0.6323	FALSE
GUIDES_sg3233_TADA1	TADA1	301.36	242.9	301.36	242.9	-0.30995	1708.6	585370	0.88574	0.18788	0.81212	0.37576	0.6323	FALSE
NonTargeting_Human_0061_NonTargeting_Human_0061	NonTargeting_Human_0061	169.39	168.87	169.39	168.87	-0.0043553	0.13189	329020	0.8857	0.18789	0.81211	0.37578	0.6323	FALSE
GUIDES_sg0852_DPF2	DPF2	222.9	200.32	222.9	200.32	-0.15336	254.91	432970	0.88537	0.18798	0.81202	0.37596	0.6323	FALSE
GUIDES_sg3006_SMARCB1	SMARCB1	263.95	223.07	263.95	223.07	-0.2418	835.78	512700	0.88531	0.188	0.812	0.37599	0.6323	FALSE
GUIDES_sg1049_GATAD2A	GATAD2A	210.95	193.55	210.95	193.55	-0.1236	151.43	409760	0.88524	0.18801	0.81199	0.37603	0.6323	FALSE
GUIDES_sg1682_LCOR	LCOR	208.35	192.1	208.35	192.1	-0.11662	132.14	404710	0.88508	0.18806	0.81194	0.37611	0.6323	FALSE
GUIDES_sg2691_RNF2	RNF2	305.52	245.32	305.52	245.32	-0.31541	1811.6	593440	0.88505	0.18807	0.81193	0.37613	0.6323	FALSE
GUIDES_sg0732_CTBP1	CTBP1	187.57	180	187.57	180	-0.059111	28.653	364340	0.8849	0.1881	0.8119	0.37621	0.6323	FALSE
GUIDES_sg2052_NAT14	NAT14	216.67	196.94	216.67	196.94	-0.13709	194.66	420860	0.88481	0.18813	0.81187	0.37626	0.6323	FALSE
GUIDES_sg3417_TET2	TET2	176.14	173.23	176.14	173.23	-0.023925	4.2439	342140	0.88464	0.18817	0.81183	0.37635	0.6323	FALSE
GUIDES_sg0410_CARM1	CARM1	192.25	182.9	192.25	182.9	-0.071494	43.647	373420	0.88436	0.18825	0.81175	0.3765	0.6323	FALSE
GUIDES_sg1261_ING3	ING3	183.93	178.07	183.93	178.07	-0.046523	17.219	357280	0.884	0.18835	0.81165	0.3767	0.6323	FALSE
NonTargeting_Human_0019_NonTargeting_Human_0019	NonTargeting_Human_0019	238.49	209.52	238.49	209.52	-0.18603	419.73	463250	0.88383	0.18839	0.81161	0.37679	0.6323	FALSE
GUIDES_sg3063_SMYD1	SMYD1	216.15	196.94	216.15	196.94	-0.13364	184.55	419850	0.88374	0.18842	0.81158	0.37684	0.6323	FALSE
GUIDES_sg3728_YWHAG	YWHAG	262.91	223.07	262.91	223.07	-0.23613	793.83	510680	0.8835	0.18848	0.81152	0.37697	0.6323	FALSE
GUIDES_sg3210_SUV420H1	SUV420H1	217.71	197.9	217.71	197.9	-0.13693	196.08	422880	0.88346	0.18849	0.81151	0.37699	0.6323	FALSE
GUIDES_sg1888_MLLT10	MLLT10	200.04	187.74	200.04	187.74	-0.091068	75.623	388560	0.88334	0.18853	0.81147	0.37705	0.6323	FALSE
GUIDES_sg1403_KANSL3	KANSL3	241.61	211.45	241.61	211.45	-0.19149	454.67	469300	0.88315	0.18858	0.81142	0.37716	0.6323	FALSE
GUIDES_sg0474_CBX8	CBX8	220.82	199.84	220.82	199.84	-0.14337	220.18	428930	0.88289	0.18865	0.81135	0.37729	0.6323	FALSE
GUIDES_sg1262_ING3	ING3	207.32	192.1	207.32	192.1	-0.10944	115.79	402690	0.88286	0.18866	0.81134	0.37731	0.6323	FALSE
GUIDES_sg0975_EP400	EP400	217.19	197.9	217.19	197.9	-0.13349	185.92	421870	0.88239	0.18878	0.81122	0.37756	0.6323	FALSE
GUIDES_sg0730_CTBP1	CTBP1	170.42	170.32	170.42	170.32	-0.00085148	0.0051151	331040	0.88229	0.18881	0.81119	0.37762	0.6323	FALSE
GUIDES_sg2074_NAT8L	NAT8L	203.68	190.16	203.68	190.16	-0.09856	91.34	395630	0.88221	0.18883	0.81117	0.37766	0.6323	FALSE
GUIDES_sg1498_KDM3A	KDM3A	201.08	188.71	201.08	188.71	-0.091128	76.504	390580	0.88197	0.1889	0.8111	0.37779	0.6323	FALSE
GUIDES_sg1144_HDAC3	HDAC3	237.45	209.52	237.45	209.52	-0.17976	390.16	461230	0.88185	0.18893	0.81107	0.37786	0.6323	FALSE
GUIDES_sg2434_PHF23	PHF23	245.25	213.87	245.25	213.87	-0.19662	492.14	476370	0.88181	0.18894	0.81106	0.37788	0.6323	FALSE
GUIDES_sg1597_KDM7A	KDM7A	192.77	183.87	192.77	183.87	-0.067796	39.56	374430	0.8818	0.18894	0.81106	0.37788	0.6323	FALSE
GUIDES_sg0310_BRD1	BRD1	236.41	209.03	236.41	209.03	-0.17678	374.8	459210	0.88152	0.18902	0.81098	0.37804	0.6323	FALSE
GUIDES_sg1732_MBD2	MBD2	263.43	224.03	263.43	224.03	-0.23275	776.08	511690	0.8813	0.18908	0.81092	0.37815	0.6323	FALSE
GUIDES_sg3371_TDRD5	TDRD5	240.57	211.45	240.57	211.45	-0.18529	423.88	467280	0.88119	0.18911	0.81089	0.37821	0.6323	FALSE
GUIDES_sg1886_MLLT10	MLLT10	243.17	212.9	243.17	212.9	-0.1909	457.91	472330	0.88118	0.18911	0.81089	0.37822	0.6323	FALSE
GUIDES_sg1076_GMPS	GMPS	243.17	212.9	243.17	212.9	-0.1909	457.91	472330	0.88118	0.18911	0.81089	0.37822	0.6323	FALSE
GUIDES_sg1509_KDM3B	KDM3B	208.87	193.55	208.87	193.55	-0.10939	117.42	405720	0.88083	0.1892	0.8108	0.37841	0.6323	FALSE
GUIDES_sg0500_CDC73	CDC73	241.09	211.94	241.09	211.94	-0.18511	424.92	468290	0.88054	0.18928	0.81072	0.37857	0.6323	FALSE
GUIDES_sg0115_ARID3B	ARID3B	285.25	236.13	285.25	236.13	-0.27161	1206.5	554080	0.8804	0.18932	0.81068	0.37865	0.6323	FALSE
GUIDES_sg1864_MEN1	MEN1	218.75	199.36	218.75	199.36	-0.13327	187.99	424900	0.88038	0.18933	0.81067	0.37865	0.6323	FALSE
GUIDES_sg1735_MBD2	MBD2	240.05	211.45	240.05	211.45	-0.18219	408.88	466280	0.88021	0.18937	0.81063	0.37874	0.6323	FALSE
GUIDES_sg2175_NRBF2	NRBF2	280.58	233.71	280.58	233.71	-0.26265	1098.2	545000	0.88011	0.1894	0.8106	0.3788	0.6323	FALSE
GUIDES_sg2389_PHF19	PHF19	279.54	233.23	279.54	233.23	-0.26029	1072.4	542980	0.87987	0.18946	0.81054	0.37893	0.6323	FALSE
GUIDES_sg2584_PWWP2A	PWWP2A	246.8	215.32	246.8	215.32	-0.19601	495.5	479400	0.87985	0.18947	0.81053	0.37894	0.6323	FALSE
GUIDES_sg3665_WHSC1L1	WHSC1L1	223.42	202.26	223.42	202.26	-0.1429	223.95	433980	0.87956	0.18955	0.81045	0.3791	0.6323	FALSE
GUIDES_sg1915_MORF4L2	MORF4L2	205.76	192.1	205.76	192.1	-0.098601	93.281	399660	0.87951	0.18956	0.81044	0.37913	0.6323	FALSE
GUIDES_sg1235_HSPBAP1	HSPBAP1	214.07	196.94	214.07	196.94	-0.11977	146.78	415810	0.87942	0.18959	0.81041	0.37917	0.6323	FALSE
GUIDES_sg2346_PHF10	PHF10	227.58	204.68	227.58	204.68	-0.1523	262.22	442050	0.87936	0.1896	0.8104	0.37921	0.6323	FALSE
GUIDES_sg1763_MBD3L3	MBD3L3	618.31	401.62	618.31	401.62	-0.62126	23478	1201000	0.87936	0.1896	0.8104	0.37921	0.6323	FALSE
GUIDES_sg0659_CHRAC1	CHRAC1	203.16	190.65	203.16	190.65	-0.091245	78.281	394620	0.87927	0.18963	0.81037	0.37926	0.6323	FALSE
GUIDES_sg1488_KDM2A	KDM2A	203.16	190.65	203.16	190.65	-0.091245	78.281	394620	0.87927	0.18963	0.81037	0.37926	0.6323	FALSE
GUIDES_sg1036_FXR1	FXR1	261.35	223.55	261.35	223.55	-0.22447	714.53	507660	0.87921	0.18964	0.81036	0.37929	0.6323	FALSE
GUIDES_sg2558_PRMT7	PRMT7	296.17	242.42	296.17	242.42	-0.28781	1444.2	575280	0.87902	0.18969	0.81031	0.37939	0.6323	FALSE
GUIDES_sg0609_CHD5	CHD5	321.62	255.97	321.62	255.97	-0.32826	2155.3	624730	0.87873	0.18977	0.81023	0.37955	0.6323	FALSE
GUIDES_sg1012_FANCL	FANCL	195.37	186.29	195.37	186.29	-0.068253	41.164	379480	0.87841	0.18986	0.81014	0.37972	0.6323	FALSE
GUIDES_sg0266_BAZ2A	BAZ2A	303.96	246.78	303.96	246.78	-0.29958	1635	590410	0.8784	0.18986	0.81014	0.37973	0.6323	FALSE
GUIDES_sg3406_TDRKH	TDRKH	209.39	194.52	209.39	194.52	-0.1058	110.66	406730	0.87838	0.18987	0.81013	0.37974	0.6323	FALSE
GUIDES_sg2884_SIN3B	SIN3B	236.41	210	236.41	210	-0.17014	348.77	459210	0.87822	0.18991	0.81009	0.37983	0.6323	FALSE
GUIDES_sg2862_SFMBT2	SFMBT2	185.49	180.49	185.49	180.49	-0.03927	12.539	360300	0.87811	0.18994	0.81006	0.37988	0.6323	FALSE
GUIDES_sg1066_GLYR1	GLYR1	358.52	275.32	358.52	275.32	-0.37969	3460.4	696390	0.87807	0.18995	0.81005	0.37991	0.6323	FALSE
GUIDES_sg1442_KAT6B	KAT6B	259.79	223.07	259.79	223.07	-0.21899	674.47	504630	0.87802	0.18997	0.81003	0.37994	0.6323	FALSE
GUIDES_sg3125_SSRP1	SSRP1	204.2	191.61	204.2	191.61	-0.091303	79.177	396640	0.87792	0.18999	0.81001	0.37998	0.6323	FALSE
GUIDES_sg1299_INO80C	INO80C	250.96	218.23	250.96	218.23	-0.20077	535.75	487470	0.87789	0.19	0.81	0.38001	0.6323	FALSE
GUIDES_sg1838_MDC1	MDC1	227.58	205.16	227.58	205.16	-0.14891	251.26	442050	0.87767	0.19006	0.80994	0.38012	0.6323	FALSE
GUIDES_sg0434_CBX3	CBX3	243.69	214.36	243.69	214.36	-0.18421	430.14	473340	0.87729	0.19016	0.80984	0.38033	0.6323	FALSE
GUIDES_sg1788_MBD4	MBD4	180.3	177.58	180.3	177.58	-0.02177	3.6862	350210	0.87719	0.19019	0.80981	0.38038	0.6323	FALSE
GUIDES_sg1077_GMPS	GMPS	257.2	222.1	257.2	222.1	-0.21079	615.93	499580	0.87652	0.19037	0.80963	0.38075	0.6323	FALSE
GUIDES_sg2053_NAT14	NAT14	215.11	198.39	215.11	198.39	-0.11618	139.8	417830	0.87635	0.19042	0.80958	0.38084	0.6323	FALSE
GUIDES_sg2907_SIRT3	SIRT3	261.35	224.52	261.35	224.52	-0.21827	678.41	507660	0.87611	0.19048	0.80952	0.38097	0.6323	FALSE
GUIDES_sg0616_CHD5	CHD5	176.66	175.65	176.66	175.65	-0.0082544	0.51368	343150	0.87608	0.19049	0.80951	0.38099	0.6323	FALSE
GUIDES_sg3138_SUDS3	SUDS3	300.32	245.81	300.32	245.81	-0.28792	1485.9	583350	0.87557	0.19063	0.80937	0.38126	0.6323	FALSE
GUIDES_sg2249_PAXIP1	PAXIP1	270.71	229.84	270.71	229.84	-0.23515	834.98	525820	0.8755	0.19065	0.80935	0.3813	0.6323	FALSE
GUIDES_sg2637_RBBP7	RBBP7	200.56	190.16	200.56	190.16	-0.076416	54.063	389570	0.87537	0.19069	0.80931	0.38137	0.6323	FALSE
GUIDES_sg2938_SIRT7	SIRT7	220.31	201.78	220.31	201.78	-0.12615	171.68	427920	0.87495	0.1908	0.8092	0.3816	0.6323	FALSE
GUIDES_sg3352_TDRD10	TDRD10	201.08	190.65	201.08	190.65	-0.076483	54.435	390580	0.8747	0.19087	0.80913	0.38174	0.6323	FALSE
GUIDES_sg1067_GLYR1	GLYR1	243.17	214.84	243.17	214.84	-0.17791	401.21	472330	0.8747	0.19087	0.80913	0.38174	0.6323	FALSE
GUIDES_sg2155_NFRKB	NFRKB	232.78	209.03	232.78	209.03	-0.1545	281.84	452150	0.8745	0.19092	0.80908	0.38185	0.6323	FALSE
GUIDES_sg0691_CRB3	CRB3	248.88	218.23	248.88	218.23	-0.18882	469.88	483430	0.87408	0.19104	0.80896	0.38207	0.6323	FALSE
GUIDES_sg2586_PWWP2B	PWWP2B	222.38	203.23	222.38	203.23	-0.12935	183.49	431960	0.87405	0.19105	0.80895	0.38209	0.6323	FALSE
GUIDES_sg2998_SMARCAL1	SMARCAL1	292.01	241.94	292.01	241.94	-0.27036	1253.6	567200	0.87384	0.1911	0.8089	0.38221	0.6323	FALSE
GUIDES_sg2834_SETDB1	SETDB1	237.45	211.94	237.45	211.94	-0.16327	325.5	461230	0.87363	0.19116	0.80884	0.38232	0.6323	FALSE
GUIDES_sg0297_BPTF	BPTF	272.26	231.29	272.26	231.29	-0.23436	839.36	528850	0.87363	0.19116	0.80884	0.38232	0.6323	FALSE
GUIDES_sg1241_ING1	ING1	274.86	232.74	274.86	232.74	-0.23902	886.99	533900	0.87353	0.19119	0.80881	0.38237	0.6323	FALSE
GUIDES_sg0845_DPF1	DPF1	245.77	216.78	245.77	216.78	-0.1803	420.2	477380	0.87311	0.1913	0.8087	0.3826	0.6323	FALSE
GUIDES_sg3353_TDRD12	TDRD12	241.09	214.36	241.09	214.36	-0.16881	357.31	468290	0.87241	0.19149	0.80851	0.38299	0.6323	FALSE
GUIDES_sg0727_CSRP2BP	CSRP2BP	188.61	183.87	188.61	183.87	-0.03651	11.225	366360	0.87219	0.19155	0.80845	0.3831	0.6323	FALSE
GUIDES_sg3197_SUV39H1	SUV39H1	271.22	231.29	271.22	231.29	-0.22886	797.32	526830	0.87186	0.19164	0.80836	0.38329	0.6323	FALSE
GUIDES_sg2339_PHF1	PHF1	232.26	209.52	232.26	209.52	-0.14797	258.52	451140	0.87183	0.19165	0.80835	0.3833	0.6323	FALSE
GUIDES_sg0652_CHORDC1	CHORDC1	206.28	194.52	206.28	194.52	-0.084259	69.137	400670	0.87169	0.19169	0.80831	0.38338	0.6323	FALSE
GUIDES_sg0585_CHD2	CHD2	233.81	210.49	233.81	210.49	-0.15096	272.13	454160	0.87155	0.19173	0.80827	0.38345	0.6323	FALSE
GUIDES_sg3513_UBE3A	UBE3A	220.31	202.74	220.31	202.74	-0.11929	154.21	427920	0.87153	0.19173	0.80827	0.38347	0.6323	FALSE
GUIDES_sg2461_PHF6	PHF6	232.78	210	232.78	210	-0.14787	259.33	452150	0.87118	0.19183	0.80817	0.38365	0.6323	FALSE
GUIDES_sg0261_BAZ1B	BAZ1B	265.51	228.39	265.51	228.39	-0.21639	688.98	515730	0.8711	0.19185	0.80815	0.3837	0.6323	FALSE
GUIDES_sg1228_HMG20B	HMG20B	265.51	228.39	265.51	228.39	-0.21639	688.98	515730	0.8711	0.19185	0.80815	0.3837	0.6323	FALSE
GUIDES_sg1516_KDM4A	KDM4A	214.07	199.36	214.07	199.36	-0.10224	108.25	415810	0.87069	0.19196	0.80804	0.38392	0.6323	FALSE
GUIDES_sg3788_ZCWPW2	ZCWPW2	228.1	207.58	228.1	207.58	-0.13536	210.48	443060	0.8703	0.19207	0.80793	0.38413	0.6323	FALSE
GUIDES_sg2899_SIRT2	SIRT2	252	221.13	252	221.13	-0.18773	476.47	489490	0.87029	0.19207	0.80793	0.38414	0.6323	FALSE
GUIDES_sg2650_RCOR2	RCOR2	273.82	233.23	273.82	233.23	-0.23059	824	531880	0.87028	0.19207	0.80793	0.38415	0.6323	FALSE
GUIDES_sg2213_PADI1	PADI1	199	190.65	199	190.65	-0.061569	34.909	386540	0.87008	0.19213	0.80787	0.38425	0.6323	FALSE
NonTargeting_Human_0153_NonTargeting_Human_0153	NonTargeting_Human_0153	200.56	191.61	200.56	191.61	-0.065502	40.022	389570	0.86993	0.19217	0.80783	0.38434	0.6323	FALSE
GUIDES_sg0342_BRD7	BRD7	196.4	189.19	196.4	189.19	-0.053675	25.988	381500	0.86971	0.19223	0.80777	0.38446	0.6323	FALSE
GUIDES_sg2071_NAT8	NAT8	189.65	185.32	189.65	185.32	-0.033112	9.3563	368380	0.869	0.19242	0.80758	0.38485	0.6323	FALSE
GUIDES_sg1592_KDM6B	KDM6B	218.23	202.26	218.23	202.26	-0.1091	127.48	423890	0.86897	0.19243	0.80757	0.38486	0.6323	FALSE
GUIDES_sg2160_NFRKB	NFRKB	266.03	229.36	266.03	229.36	-0.21313	672.44	516740	0.86895	0.19244	0.80756	0.38487	0.6323	FALSE
GUIDES_sg0401_C11ORF30	C11ORF30	215.63	200.81	215.63	200.81	-0.10224	109.83	418840	0.86875	0.19249	0.80751	0.38498	0.6323	FALSE
GUIDES_sg0508_CDK2AP1	CDK2AP1	257.2	224.52	257.2	224.52	-0.19523	533.94	499580	0.86873	0.1925	0.8075	0.385	0.6323	FALSE
GUIDES_sg1703_LEO1	LEO1	252	221.61	252	221.61	-0.18459	461.65	489490	0.86871	0.1925	0.8075	0.385	0.6323	FALSE
GUIDES_sg2781_SCML2	SCML2	241.61	215.81	241.61	215.81	-0.16221	332.83	469300	0.86854	0.19255	0.80745	0.3851	0.6323	FALSE
GUIDES_sg3082_SMYD4	SMYD4	188.61	184.84	188.61	184.84	-0.028978	7.1083	366360	0.86844	0.19258	0.80742	0.38515	0.6323	FALSE
GUIDES_sg0788_DDX59	DDX59	261.35	226.94	261.35	226.94	-0.20287	592.22	507660	0.8684	0.19259	0.80741	0.38518	0.6323	FALSE
GUIDES_sg2962_SMARCA2	SMARCA2	245.77	218.23	245.77	218.23	-0.17071	379.17	477380	0.86831	0.19261	0.80739	0.38522	0.6323	FALSE
GUIDES_sg0271_BAZ2A	BAZ2A	199	191.13	199	191.13	-0.057931	30.983	386540	0.86827	0.19262	0.80738	0.38525	0.6323	FALSE
GUIDES_sg1402_KANSL3	KANSL3	220.31	203.71	220.31	203.71	-0.11245	137.68	427920	0.86811	0.19267	0.80733	0.38533	0.6323	FALSE
GUIDES_sg2095_NCOA1	NCOA1	237.97	213.87	237.97	213.87	-0.15336	290.38	462240	0.8681	0.19267	0.80733	0.38534	0.6323	FALSE
GUIDES_sg3410_TET1	TET1	211.99	198.87	211.99	198.87	-0.09172	86.062	411780	0.86806	0.19268	0.80732	0.38536	0.6323	FALSE
GUIDES_sg2318_PHC1	PHC1	242.13	216.29	242.13	216.29	-0.16208	333.76	470310	0.86791	0.19272	0.80728	0.38545	0.6323	FALSE
GUIDES_sg3346_TDRD10	TDRD10	239.53	214.84	239.53	214.84	-0.15625	304.8	465270	0.86783	0.19274	0.80726	0.38549	0.6323	FALSE
GUIDES_sg0946_ELL2	ELL2	212.51	199.36	212.51	199.36	-0.091747	86.531	412790	0.86741	0.19286	0.80714	0.38572	0.6323	FALSE
GUIDES_sg2369_PHF13	PHF13	222.38	205.16	222.38	205.16	-0.11574	148.28	431960	0.86725	0.1929	0.8071	0.38581	0.6323	FALSE
GUIDES_sg3662_WHSC1	WHSC1	230.7	210	230.7	210	-0.13499	214.16	448110	0.86711	0.19294	0.80706	0.38588	0.6323	FALSE
GUIDES_sg1007_EZH2	EZH2	250.96	221.61	250.96	221.61	-0.17865	430.61	487470	0.86681	0.19302	0.80698	0.38604	0.6323	FALSE
GUIDES_sg3736_YWHAH	YWHAH	188.61	185.32	188.61	185.32	-0.025226	5.401	366360	0.86657	0.19309	0.80691	0.38618	0.6323	FALSE
GUIDES_sg2462_PHF6	PHF6	200.56	192.58	200.56	192.58	-0.058272	31.833	389570	0.86632	0.19316	0.80684	0.38631	0.6323	FALSE
GUIDES_sg3345_TDRD10	TDRD10	302.4	250.16	302.4	250.16	-0.2726	1364.4	587390	0.86612	0.19321	0.80679	0.38642	0.6323	FALSE
GUIDES_sg3348_TDRD10	TDRD10	197.96	191.13	197.96	191.13	-0.050415	23.343	384530	0.86594	0.19326	0.80674	0.38652	0.6323	FALSE
GUIDES_sg2505_PRDM2	PRDM2	257.2	225.49	257.2	225.49	-0.18905	502.78	499580	0.86562	0.19335	0.80665	0.3867	0.6323	FALSE
GUIDES_sg3061_SMYD1	SMYD1	230.7	210.49	230.7	210.49	-0.13168	204.26	448110	0.86546	0.19339	0.80661	0.38679	0.6323	FALSE
GUIDES_sg2849_SFMBT1	SFMBT1	205.76	195.97	205.76	195.97	-0.069966	47.9	399660	0.86523	0.19346	0.80654	0.38691	0.6323	FALSE
GUIDES_sg3030_SMARCD1	SMARCD1	211.47	199.36	211.47	199.36	-0.084708	73.4	410770	0.86521	0.19346	0.80654	0.38692	0.6323	FALSE
GUIDES_sg0103_ARID2	ARID2	214.59	201.29	214.59	201.29	-0.091852	88.421	416820	0.86485	0.19356	0.80644	0.38712	0.6323	FALSE
GUIDES_sg0334_BRD4	BRD4	242.13	217.26	242.13	217.26	-0.15567	309.22	470310	0.86469	0.1936	0.8064	0.38721	0.6323	FALSE
GUIDES_sg2261_PBRM1	PBRM1	226.02	208.07	226.02	208.07	-0.11887	161.19	439030	0.86448	0.19366	0.80634	0.38732	0.6323	FALSE
GUIDES_sg0631_CHD7	CHD7	217.71	203.23	217.71	203.23	-0.098827	104.84	422880	0.86447	0.19367	0.80633	0.38733	0.6323	FALSE
GUIDES_sg3464_TRDMT1	TRDMT1	269.15	232.74	269.15	232.74	-0.20882	662.59	522790	0.86377	0.19386	0.80614	0.38772	0.6323	FALSE
GUIDES_sg0008_AFF1	AFF1	314.35	257.42	314.35	257.42	-0.28723	1620.5	610600	0.86375	0.19386	0.80614	0.38772	0.6323	FALSE
GUIDES_sg0408_C11ORF30	C11ORF30	219.79	204.68	219.79	204.68	-0.10225	114.11	426910	0.86364	0.19389	0.80611	0.38779	0.6323	FALSE
GUIDES_sg3660_WHSC1	WHSC1	228.1	209.52	228.1	209.52	-0.12203	172.64	443060	0.86363	0.1939	0.8061	0.38779	0.6323	FALSE
GUIDES_sg0052_ALKBH5	ALKBH5	248.36	221.13	248.36	221.13	-0.16684	370.81	482420	0.86361	0.1939	0.8061	0.3878	0.6323	FALSE
GUIDES_sg1934_MSL1	MSL1	236.41	214.36	236.41	214.36	-0.14067	243.24	459210	0.86347	0.19394	0.80606	0.38788	0.6323	FALSE
GUIDES_sg2403_PHF20	PHF20	252.52	223.55	252.52	223.55	-0.17506	419.63	490500	0.86339	0.19396	0.80604	0.38792	0.6323	FALSE
GUIDES_sg1619_KMT2B	KMT2B	231.22	211.45	231.22	211.45	-0.12833	195.3	449120	0.86317	0.19402	0.80598	0.38804	0.6323	FALSE
GUIDES_sg3535_UHRF1BP1	UHRF1BP1	210.43	199.36	210.43	199.36	-0.077635	61.35	408750	0.863	0.19407	0.80593	0.38814	0.6323	FALSE
GUIDES_sg3069_SMYD2	SMYD2	246.28	220.16	246.28	220.16	-0.16106	341.18	478390	0.86291	0.19409	0.80591	0.38818	0.6323	FALSE
GUIDES_sg0329_BRD4	BRD4	310.19	255.49	310.19	255.49	-0.27894	1496.5	602530	0.8629	0.1941	0.8059	0.38819	0.6323	FALSE
GUIDES_sg3438_TFDP1	TFDP1	266.03	231.29	266.03	231.29	-0.20106	603.34	516740	0.86288	0.1941	0.8059	0.3882	0.6323	FALSE
GUIDES_sg1512_KDM3B	KDM3B	223.42	207.1	223.42	207.1	-0.10896	133.25	433980	0.8626	0.19418	0.80582	0.38836	0.6323	FALSE
GUIDES_sg3477_TRRAP	TRRAP	272.78	235.16	272.78	235.16	-0.21325	707.66	529860	0.86253	0.1942	0.8058	0.3884	0.6323	FALSE
GUIDES_sg3453_TP53BP1	TP53BP1	246.8	220.65	246.8	220.65	-0.16094	342.11	479400	0.8623	0.19426	0.80574	0.38852	0.6323	FALSE
GUIDES_sg0426_CBX2	CBX2	256.16	225.97	256.16	225.97	-0.18015	455.65	497560	0.8622	0.19429	0.80571	0.38857	0.6323	FALSE
GUIDES_sg2000_NAA15	NAA15	209.91	199.36	209.91	199.36	-0.074085	55.729	407740	0.86189	0.19437	0.80563	0.38875	0.6323	FALSE
GUIDES_sg0849_DPF2	DPF2	350.2	277.26	350.2	277.26	-0.33587	2660.3	680240	0.8616	0.19445	0.80555	0.38891	0.6323	FALSE
GUIDES_sg1546_KDM5A	KDM5A	228.62	210.49	228.62	210.49	-0.11868	164.41	444070	0.86134	0.19453	0.80547	0.38905	0.6323	FALSE
GUIDES_sg2592_PWWP2B	PWWP2B	228.62	210.49	228.62	210.49	-0.11868	164.41	444070	0.86134	0.19453	0.80547	0.38905	0.6323	FALSE
GUIDES_sg1196_HDGFL1	HDGFL1	199	193.07	199	193.07	-0.04347	17.62	386540	0.86104	0.19461	0.80539	0.38922	0.6323	FALSE
GUIDES_sg3193_SUV39H1	SUV39H1	252	224.03	252	224.03	-0.169	391.06	489490	0.86087	0.19465	0.80535	0.38931	0.6323	FALSE
NonTargeting_Human_0090_NonTargeting_Human_0090	NonTargeting_Human_0090	215.11	202.74	215.11	202.74	-0.085009	76.461	417830	0.86077	0.19468	0.80532	0.38937	0.6323	FALSE
GUIDES_sg2609_RAD54L2	RAD54L2	266.55	232.26	266.55	232.26	-0.19786	587.87	517750	0.86076	0.19468	0.80532	0.38937	0.6323	FALSE
GUIDES_sg0158_ARID5B	ARID5B	224.98	208.55	224.98	208.55	-0.10891	135	437010	0.86072	0.1947	0.8053	0.38939	0.6323	FALSE
GUIDES_sg2105_NCOA3	NCOA3	212.51	201.29	212.51	201.29	-0.077877	62.942	412790	0.86047	0.19477	0.80523	0.38953	0.6323	FALSE
GUIDES_sg0398_BTAF1	BTAF1	275.9	237.58	275.9	237.58	-0.21488	734.17	535910	0.86042	0.19478	0.80522	0.38956	0.6323	FALSE
GUIDES_sg0335_BRD4	BRD4	278.5	239.03	278.5	239.03	-0.21961	778.76	540960	0.86038	0.19479	0.80521	0.38958	0.6323	FALSE
GUIDES_sg2002_NAA16	NAA16	281.1	240.49	281.1	240.49	-0.22426	824.65	546010	0.86034	0.1948	0.8052	0.3896	0.6323	FALSE
GUIDES_sg2762_SAP30	SAP30	223.94	208.07	223.94	208.07	-0.1056	126.03	434990	0.86029	0.19481	0.80519	0.38963	0.6323	FALSE
GUIDES_sg0741_CTBP2	CTBP2	235.37	214.84	235.37	214.84	-0.1311	210.81	457190	0.85983	0.19494	0.80506	0.38988	0.6323	FALSE
GUIDES_sg0165_ASH1L	ASH1L	211.99	201.29	211.99	201.29	-0.074362	57.248	411780	0.85936	0.19507	0.80493	0.39014	0.6323	FALSE
GUIDES_sg2887_SIN3B	SIN3B	185.49	185.32	185.49	185.32	-0.0013087	0.014297	360300	0.85919	0.19512	0.80488	0.39024	0.6323	FALSE
GUIDES_sg0461_CBX6	CBX6	209.39	199.84	209.39	199.84	-0.067046	45.639	406730	0.85903	0.19516	0.80484	0.39033	0.6323	FALSE
GUIDES_sg2352_PHF10	PHF10	280.06	240.49	280.06	240.49	-0.21893	782.99	543990	0.8586	0.19528	0.80472	0.39056	0.6323	FALSE
GUIDES_sg0185_ATAD2	ATAD2	309.15	256.45	309.15	256.45	-0.26868	1388.7	600510	0.85855	0.19529	0.80471	0.39059	0.6323	FALSE
GUIDES_sg2875_SIN3A	SIN3A	219.79	206.13	219.79	206.13	-0.092108	93.234	426910	0.85854	0.1953	0.8047	0.39059	0.6323	FALSE
GUIDES_sg2142_NCOR1	NCOR1	219.79	206.13	219.79	206.13	-0.092108	93.234	426910	0.85854	0.1953	0.8047	0.39059	0.6323	FALSE
GUIDES_sg3718_YWHAE	YWHAE	237.97	216.78	237.97	216.78	-0.13399	224.63	462240	0.85837	0.19534	0.80466	0.39069	0.6323	FALSE
GUIDES_sg0988_ERCC6	ERCC6	264.99	232.26	264.99	232.26	-0.18943	535.64	514720	0.85803	0.19544	0.80456	0.39087	0.6323	FALSE
GUIDES_sg0444_CBX4	CBX4	250.44	224.03	250.44	224.03	-0.16008	348.68	486460	0.85801	0.19544	0.80456	0.39089	0.6323	FALSE
GUIDES_sg0367_BRDT	BRDT	271.74	236.13	271.74	236.13	-0.20187	634.18	527840	0.85777	0.19551	0.80449	0.39102	0.6323	FALSE
GUIDES_sg2027_NAA40	NAA40	238.49	217.26	238.49	217.26	-0.13393	225.39	463250	0.85776	0.19551	0.80449	0.39103	0.6323	FALSE
GUIDES_sg1791_MBD4	MBD4	261.35	230.32	261.35	230.32	-0.18159	481.39	507660	0.85768	0.19553	0.80447	0.39107	0.6323	FALSE
GUIDES_sg3596_USP7	USP7	211.99	201.78	211.99	201.78	-0.070915	52.187	411780	0.85763	0.19555	0.80445	0.3911	0.6323	FALSE
GUIDES_sg0318_BRD2	BRD2	227.58	210.97	227.58	210.97	-0.10884	137.95	442050	0.85761	0.19555	0.80445	0.39111	0.6323	FALSE
GUIDES_sg1577_KDM6A	KDM6A	199	194.03	199	194.03	-0.036294	12.344	386540	0.85744	0.1956	0.8044	0.3912	0.6323	FALSE
GUIDES_sg0694_CRB3	CRB3	260.31	229.84	260.31	229.84	-0.17889	464.31	505640	0.85736	0.19562	0.80438	0.39125	0.6323	FALSE
GUIDES_sg0184_ATAD1	ATAD1	288.89	245.81	288.89	245.81	-0.23212	928.07	561150	0.85729	0.19564	0.80436	0.39128	0.6323	FALSE
GUIDES_sg3612_VPS72	VPS72	252.52	225.49	252.52	225.49	-0.16268	365.43	490500	0.85715	0.19568	0.80432	0.39136	0.6323	FALSE
GUIDES_sg3725_YWHAG	YWHAG	210.95	201.29	210.95	201.29	-0.067306	46.668	409760	0.85715	0.19568	0.80432	0.39136	0.6323	FALSE
GUIDES_sg2303_PCGF6	PCGF6	239.01	217.74	239.01	217.74	-0.13386	226.14	464260	0.85714	0.19568	0.80432	0.39137	0.6323	FALSE
GUIDES_sg2845_SETDB2	SETDB2	283.18	242.9	283.18	242.9	-0.22046	810.86	550040	0.85653	0.19585	0.80415	0.39171	0.6323	FALSE
GUIDES_sg3341_TDRD1	TDRD1	262.39	231.29	262.39	231.29	-0.18127	483.61	509670	0.85648	0.19587	0.80413	0.39173	0.6323	FALSE
GUIDES_sg0040_ALKBH2	ALKBH2	193.81	191.13	193.81	191.13	-0.019955	3.5805	376450	0.85648	0.19587	0.80413	0.39173	0.6323	FALSE
GUIDES_sg1877_MLLT1	MLLT1	200.04	195	200.04	195	-0.036629	12.701	388560	0.85618	0.19595	0.80405	0.3919	0.6323	FALSE
GUIDES_sg0177_ATAD1	ATAD1	402.68	306.78	402.68	306.78	-0.39133	4598.8	782170	0.85615	0.19596	0.80404	0.39192	0.6323	FALSE
GUIDES_sg3207_SUV39H2	SUV39H2	283.7	243.39	283.7	243.39	-0.22024	812.3	551050	0.85594	0.19602	0.80398	0.39203	0.6323	FALSE
GUIDES_sg3060_SMYD1	SMYD1	250.96	225	250.96	225	-0.15687	336.95	487470	0.85584	0.19604	0.80396	0.39208	0.6323	FALSE
GUIDES_sg3783_ZCWPW1	ZCWPW1	195.88	192.58	195.88	192.58	-0.024407	5.4541	380490	0.85579	0.19606	0.80394	0.39211	0.6323	FALSE
GUIDES_sg1681_LCOR	LCOR	206.28	198.87	206.28	198.87	-0.052478	27.411	400670	0.85578	0.19606	0.80394	0.39212	0.6323	FALSE
GUIDES_sg1573_KDM5D	KDM5D	241.61	219.68	241.61	219.68	-0.13668	240.45	469300	0.8557	0.19608	0.80392	0.39216	0.6323	FALSE
GUIDES_sg3572_USP21	USP21	207.84	199.84	207.84	199.84	-0.056318	31.961	403700	0.85566	0.19609	0.80391	0.39218	0.6323	FALSE
GUIDES_sg0922_EHMT1	EHMT1	199	194.52	199	194.52	-0.032719	10.057	386540	0.85564	0.1961	0.8039	0.3922	0.6323	FALSE
GUIDES_sg2350_PHF10	PHF10	259.27	229.84	259.27	229.84	-0.17314	433.19	503620	0.8555	0.19614	0.80386	0.39227	0.6323	FALSE
GUIDES_sg3598_USP7	USP7	236.41	216.78	236.41	216.78	-0.12455	192.8	459210	0.85536	0.19618	0.80382	0.39235	0.6323	FALSE
GUIDES_sg0135_ARID4A	ARID4A	254.08	226.94	254.08	226.94	-0.16231	368.33	493530	0.85534	0.19618	0.80382	0.39236	0.6323	FALSE
GUIDES_sg2073_NAT8L	NAT8L	307.08	256.45	307.08	256.45	-0.25898	1281.4	596470	0.85534	0.19618	0.80382	0.39236	0.6323	FALSE
GUIDES_sg1717_MAX	MAX	218.23	206.13	218.23	206.13	-0.081886	73.163	423890	0.85532	0.19619	0.80381	0.39238	0.6323	FALSE
GUIDES_sg2173_NRBF2	NRBF2	214.07	203.71	214.07	203.71	-0.071219	53.657	415810	0.85514	0.19624	0.80376	0.39247	0.6323	FALSE
GUIDES_sg1977_MTF2	MTF2	199.52	195	199.52	195	-0.032896	10.217	387550	0.85502	0.19627	0.80373	0.39254	0.6323	FALSE
GUIDES_sg2300_PCGF6	PCGF6	313.83	260.32	313.83	260.32	-0.26874	1431.5	609590	0.85479	0.19633	0.80367	0.39267	0.6323	FALSE
GUIDES_sg0061_ALKBH7	ALKBH7	301.36	253.55	301.36	253.55	-0.24832	1142.9	585370	0.8547	0.19636	0.80364	0.39271	0.6323	FALSE
GUIDES_sg1183_HDAC8	HDAC8	230.18	213.39	230.18	213.39	-0.10877	140.93	447100	0.85454	0.1964	0.8036	0.39281	0.6323	FALSE
GUIDES_sg1182_HDAC8	HDAC8	210.43	201.78	210.43	201.78	-0.060318	37.477	408750	0.8543	0.19647	0.80353	0.39294	0.6323	FALSE
GUIDES_sg3115_SRCAP	SRCAP	213.55	203.71	213.55	203.71	-0.067729	48.409	414800	0.85404	0.19654	0.80346	0.39308	0.6323	FALSE
GUIDES_sg1319_INO80E	INO80E	252.52	226.45	252.52	226.45	-0.15653	339.73	490500	0.85404	0.19654	0.80346	0.39308	0.6323	FALSE
GUIDES_sg2922_SIRT5	SIRT5	195.88	193.07	195.88	193.07	-0.020805	3.973	380490	0.85398	0.19656	0.80344	0.39312	0.6323	FALSE
GUIDES_sg0139_ARID4B	ARID4B	247.32	223.55	247.32	223.55	-0.14519	282.6	480410	0.8538	0.19661	0.80339	0.39322	0.6323	FALSE
GUIDES_sg1633_KMT2D	KMT2D	263.43	232.74	263.43	232.74	-0.17797	470.87	511690	0.85378	0.19661	0.80339	0.39323	0.6323	FALSE
GUIDES_sg1987_MYSM1	MYSM1	201.08	196.45	201.08	196.45	-0.033422	10.707	390580	0.85315	0.19679	0.80321	0.39357	0.6323	FALSE
GUIDES_sg1632_KMT2C	KMT2C	198.48	195	198.48	195	-0.0254	6.0598	385540	0.85268	0.19692	0.80308	0.39384	0.6323	FALSE
GUIDES_sg0110_ARID3A	ARID3A	319.55	264.2	319.55	264.2	-0.27348	1531.9	620690	0.85265	0.19693	0.80307	0.39385	0.6323	FALSE
GUIDES_sg2886_SIN3B	SIN3B	271.22	237.58	271.22	237.58	-0.19031	565.92	526830	0.85242	0.19699	0.80301	0.39398	0.6323	FALSE
GUIDES_sg0977_EPC1	EPC1	268.11	236.13	268.11	236.13	-0.1825	511.26	520780	0.85147	0.19725	0.80275	0.39451	0.6323	FALSE
GUIDES_sg2477_PHF8	PHF8	217.19	206.61	217.19	206.61	-0.071665	55.899	421870	0.85145	0.19726	0.80274	0.39452	0.6323	FALSE
GUIDES_sg1854_MECP2	MECP2	228.62	213.39	228.62	213.39	-0.099013	115.98	444070	0.85143	0.19726	0.80274	0.39453	0.6323	FALSE
GUIDES_sg3389_TDRD7	TDRD7	246.8	224.03	246.8	224.03	-0.13906	259.25	479400	0.85126	0.19731	0.80269	0.39463	0.6323	FALSE
GUIDES_sg1983_MTF2	MTF2	220.31	208.55	220.31	208.55	-0.078745	69.096	427920	0.85117	0.19734	0.80266	0.39467	0.6323	FALSE
GUIDES_sg1242_ING1	ING1	226.02	211.94	226.02	211.94	-0.092398	99.178	439030	0.85116	0.19734	0.80266	0.39468	0.6323	FALSE
GUIDES_sg2554_PRMT7	PRMT7	214.59	205.16	214.59	205.16	-0.064506	44.436	416820	0.8511	0.19736	0.80264	0.39471	0.6323	FALSE
NonTargeting_Human_0009_NonTargeting_Human_0009	NonTargeting_Human_0009	227.58	212.9	227.58	212.9	-0.095728	107.68	442050	0.851	0.19739	0.80261	0.39477	0.6323	FALSE
GUIDES_sg3154_SUPT20H	SUPT20H	196.92	194.52	196.92	194.52	-0.017648	2.8954	382510	0.85094	0.1974	0.8026	0.3948	0.6323	FALSE
NonTargeting_Human_0063_NonTargeting_Human_0063	NonTargeting_Human_0063	224.98	211.45	224.98	211.45	-0.089061	91.511	437010	0.85072	0.19746	0.80254	0.39493	0.6323	FALSE
GUIDES_sg0065_ALKBH8	ALKBH8	266.55	235.65	266.55	235.65	-0.17707	477.46	517750	0.85024	0.1976	0.8024	0.39519	0.6323	FALSE
GUIDES_sg2787_SET	SET	257.2	230.32	257.2	230.32	-0.15855	361.05	499580	0.85023	0.1976	0.8024	0.3952	0.6323	FALSE
GUIDES_sg0361_BRDT	BRDT	257.2	230.32	257.2	230.32	-0.15855	361.05	499580	0.85023	0.1976	0.8024	0.3952	0.6323	FALSE
GUIDES_sg2262_PBRM1	PBRM1	219.79	208.55	219.79	208.55	-0.075354	63.123	426910	0.8501	0.19763	0.80237	0.39527	0.6323	FALSE
GUIDES_sg2675_RING1	RING1	301.88	255.49	301.88	255.49	-0.23987	1076.3	586380	0.84997	0.19767	0.80233	0.39534	0.6323	FALSE
GUIDES_sg3580_USP22	USP22	313.31	261.78	313.31	261.78	-0.25836	1328	608580	0.84993	0.19768	0.80232	0.39536	0.6323	FALSE
GUIDES_sg1970_MTA3	MTA3	238.49	219.68	238.49	219.68	-0.11802	176.95	463250	0.84973	0.19774	0.80226	0.39548	0.6323	FALSE
GUIDES_sg1029_FBXO11	FBXO11	224.46	211.45	224.46	211.45	-0.085741	84.617	436000	0.84966	0.19776	0.80224	0.39551	0.6323	FALSE
GUIDES_sg0021_AIRE	AIRE	226.02	212.42	226.02	212.42	-0.089124	92.48	439030	0.84951	0.1978	0.8022	0.3956	0.6323	FALSE
GUIDES_sg0080_ANP32A	ANP32A	195.37	194.03	195.37	194.03	-0.0098161	0.88649	379480	0.84918	0.19789	0.80211	0.39578	0.6323	FALSE
GUIDES_sg1117_HDAC1	HDAC1	234.85	217.74	234.85	217.74	-0.10865	146.38	456180	0.84909	0.19791	0.80209	0.39583	0.6323	FALSE
GUIDES_sg3376_TDRD5	TDRD5	211.99	204.19	211.99	204.19	-0.053804	30.397	411780	0.84901	0.19794	0.80206	0.39588	0.6323	FALSE
GUIDES_sg3375_TDRD5	TDRD5	266.55	236.13	266.55	236.13	-0.17412	462.63	517750	0.84875	0.19801	0.80199	0.39602	0.6323	FALSE
GUIDES_sg0262_BAZ1B	BAZ1B	237.97	219.68	237.97	219.68	-0.11489	167.31	462240	0.84872	0.19802	0.80198	0.39604	0.6323	FALSE
GUIDES_sg1160_HDAC5	HDAC5	223.94	211.45	223.94	211.45	-0.082412	77.993	434990	0.84861	0.19805	0.80195	0.3961	0.6323	FALSE
GUIDES_sg2047_NAT10	NAT10	218.23	208.07	218.23	208.07	-0.068467	51.623	423890	0.84855	0.19807	0.80193	0.39613	0.6323	FALSE
GUIDES_sg1178_HDAC8	HDAC8	227.06	213.39	227.06	213.39	-0.089185	93.454	441040	0.8483	0.19813	0.80187	0.39627	0.6323	FALSE
GUIDES_sg2775_SCMH1	SCMH1	242.65	222.58	242.65	222.58	-0.12399	201.31	471320	0.84814	0.19818	0.80182	0.39636	0.6323	FALSE
GUIDES_sg0581_CHD1	CHD1	242.65	222.58	242.65	222.58	-0.12399	201.31	471320	0.84814	0.19818	0.80182	0.39636	0.6323	FALSE
GUIDES_sg1629_KMT2C	KMT2C	246.8	225	246.8	225	-0.13287	237.68	479400	0.84812	0.19819	0.80181	0.39637	0.6323	FALSE
GUIDES_sg2579_PWWP2A	PWWP2A	268.63	237.58	268.63	237.58	-0.17648	481.89	521780	0.84791	0.19824	0.80176	0.39649	0.6323	FALSE
GUIDES_sg1528_KDM4B	KDM4B	248.36	225.97	248.36	225.97	-0.13575	250.74	482420	0.84791	0.19824	0.80176	0.39649	0.6323	FALSE
GUIDES_sg1298_INO80C	INO80C	214.59	206.13	214.59	206.13	-0.05775	35.781	416820	0.84769	0.1983	0.8017	0.39661	0.6323	FALSE
GUIDES_sg1693_LCORL	LCORL	205.76	200.81	205.76	200.81	-0.034953	12.247	399660	0.84764	0.19832	0.80168	0.39664	0.6323	FALSE
GUIDES_sg0400_BTAF1	BTAF1	240.57	221.61	240.57	221.61	-0.11789	179.64	467280	0.84734	0.1984	0.8016	0.3968	0.6323	FALSE
GUIDES_sg2059_NAT6	NAT6	250.44	227.42	250.44	227.42	-0.13853	264.97	486460	0.84711	0.19847	0.80153	0.39693	0.6323	FALSE
GUIDES_sg3318_TBL1X	TBL1X	228.1	214.36	228.1	214.36	-0.089247	94.433	443060	0.84711	0.19847	0.80153	0.39694	0.6323	FALSE
GUIDES_sg3554_USP11	USP11	254.6	229.84	254.6	229.84	-0.14698	306.48	494530	0.84704	0.19849	0.80151	0.39697	0.6323	FALSE
GUIDES_sg2100_NCOA2	NCOA2	207.84	202.26	207.84	202.26	-0.039043	15.545	403700	0.84695	0.19851	0.80149	0.39702	0.6323	FALSE
GUIDES_sg2254_PAXIP1	PAXIP1	209.39	203.23	209.39	203.23	-0.042919	19.015	406730	0.84687	0.19853	0.80147	0.39707	0.6323	FALSE
GUIDES_sg1604_KDM8	KDM8	272.26	240	272.26	240	-0.18125	520.43	528850	0.84682	0.19855	0.80145	0.39709	0.6323	FALSE
GUIDES_sg0979_EPC1	EPC1	260.31	233.23	260.31	233.23	-0.15787	366.83	505640	0.84671	0.19858	0.80142	0.39716	0.6323	FALSE
GUIDES_sg2343_PHF1	PHF1	227.06	213.87	227.06	213.87	-0.085933	86.956	441040	0.84666	0.19859	0.80141	0.39719	0.6323	FALSE
GUIDES_sg2508_PRDM2	PRDM2	237.45	220.16	237.45	220.16	-0.10859	149.45	461230	0.84611	0.19874	0.80126	0.39749	0.6323	FALSE
NonTargeting_Human_0179_NonTargeting_Human_0179	NonTargeting_Human_0179	213.03	205.65	213.03	205.65	-0.050655	27.266	413790	0.84609	0.19875	0.80125	0.3975	0.6323	FALSE
GUIDES_sg2912_SIRT3	SIRT3	271.74	240	271.74	240	-0.17851	503.81	527840	0.84593	0.1988	0.8012	0.39759	0.6323	FALSE
GUIDES_sg2405_PHF20	PHF20	234.85	218.71	234.85	218.71	-0.10228	130.29	456180	0.84587	0.19881	0.80119	0.39763	0.6323	FALSE
NonTargeting_Human_0151_NonTargeting_Human_0151	NonTargeting_Human_0151	268.63	238.55	268.63	238.55	-0.17064	452.31	521780	0.84494	0.19907	0.80093	0.39814	0.6323	FALSE
GUIDES_sg1527_KDM4B	KDM4B	255.12	230.81	255.12	230.81	-0.14388	295.48	495540	0.84493	0.19908	0.80092	0.39815	0.6323	FALSE
GUIDES_sg3804_ZNHIT1	ZNHIT1	237.45	220.65	237.45	220.65	-0.10544	141.21	461230	0.84452	0.19919	0.80081	0.39838	0.6323	FALSE
NonTargeting_Human_0117_NonTargeting_Human_0117	NonTargeting_Human_0117	244.73	225	244.73	225	-0.12072	194.53	475360	0.84421	0.19928	0.80072	0.39855	0.6323	FALSE
GUIDES_sg1891_MLLT3	MLLT3	205.76	201.78	205.76	201.78	-0.028051	7.9254	399660	0.84415	0.19929	0.80071	0.39859	0.6323	FALSE
GUIDES_sg2140_NCOR1	NCOR1	228.1	215.32	228.1	215.32	-0.082778	81.602	443060	0.84383	0.19938	0.80062	0.39877	0.6323	FALSE
GUIDES_sg1872_MGA	MGA	233.81	218.71	233.81	218.71	-0.095914	114.06	454160	0.84383	0.19938	0.80062	0.39877	0.6323	FALSE
GUIDES_sg0416_CARM1	CARM1	213.55	206.61	213.55	206.61	-0.047413	24.057	414800	0.84378	0.1994	0.8006	0.39879	0.6323	FALSE
GUIDES_sg2628_RBBP5	RBBP5	229.66	216.29	229.66	216.29	-0.086121	89.327	446090	0.84369	0.19942	0.80058	0.39884	0.6323	FALSE
GUIDES_sg2930_SIRT6	SIRT6	218.75	210	218.75	210	-0.058588	38.239	424900	0.8429	0.19964	0.80036	0.39928	0.6323	FALSE
NonTargeting_Human_0104_NonTargeting_Human_0104	NonTargeting_Human_0104	204.2	201.29	204.2	201.29	-0.02058	4.2236	396640	0.84245	0.19977	0.80023	0.39953	0.6323	FALSE
GUIDES_sg0063_ALKBH7	ALKBH7	284.21	248.23	284.21	248.23	-0.19458	647.54	552060	0.84242	0.19978	0.80022	0.39955	0.6323	FALSE
GUIDES_sg0254_BAZ1A	BAZ1A	262.91	236.13	262.91	236.13	-0.15437	358.61	510680	0.84232	0.19981	0.80019	0.39961	0.6323	FALSE
GUIDES_sg0207_ATAD3B	ATAD3B	235.37	220.16	235.37	220.16	-0.095959	115.68	457190	0.84206	0.19988	0.80012	0.39975	0.6323	FALSE
GUIDES_sg2288_PCGF3	PCGF3	236.93	221.13	236.93	221.13	-0.099143	124.85	460220	0.84191	0.19992	0.80008	0.39984	0.6323	FALSE
GUIDES_sg2077_NAT8L	NAT8L	207.84	203.71	207.84	203.71	-0.028776	8.5044	403700	0.84176	0.19996	0.80004	0.39992	0.6323	FALSE
GUIDES_sg1443_KAT6B	KAT6B	267.59	239.03	267.59	239.03	-0.16216	407.66	519770	0.84164	0.19999	0.80001	0.39999	0.6323	FALSE
GUIDES_sg3161_SUPT3H	SUPT3H	281.1	246.78	281.1	246.78	-0.18716	588.97	546010	0.8415	0.20003	0.79997	0.40007	0.6323	FALSE
GUIDES_sg2920_SIRT4	SIRT4	262.39	236.13	262.39	236.13	-0.15153	344.83	509670	0.84139	0.20006	0.79994	0.40013	0.6323	FALSE
GUIDES_sg1986_MYSM1	MYSM1	197.44	197.42	197.44	197.42	-0.00016552	0.00025913	383520	0.84139	0.20007	0.79993	0.40013	0.6323	FALSE
GUIDES_sg0430_CBX2	CBX2	199	198.39	199	198.39	-0.0044343	0.18836	386540	0.84138	0.20007	0.79993	0.40014	0.6323	FALSE
GUIDES_sg1710_LRWD1	LRWD1	203.68	201.29	203.68	201.29	-0.016923	2.8485	395630	0.8413	0.20009	0.79991	0.40018	0.6323	FALSE
GUIDES_sg1768_MBD3L3	MBD3L3	226.02	214.84	226.02	214.84	-0.072861	62.503	439030	0.84127	0.2001	0.7999	0.4002	0.6323	FALSE
GUIDES_sg2322_PHC2	PHC2	289.41	251.61	289.41	251.61	-0.20116	714.27	562150	0.84108	0.20015	0.79985	0.4003	0.6323	FALSE
GUIDES_sg3751_YWHAZ	YWHAZ	219.27	210.97	219.27	210.97	-0.055393	34.42	425910	0.84064	0.20028	0.79972	0.40055	0.6323	FALSE
NonTargeting_Human_0182_NonTargeting_Human_0182	NonTargeting_Human_0182	236.93	221.61	236.93	221.61	-0.096003	117.32	460220	0.84031	0.20037	0.79963	0.40073	0.6323	FALSE
GUIDES_sg2382_PHF14	PHF14	242.65	225	242.65	225	-0.10846	155.69	471320	0.84026	0.20038	0.79962	0.40076	0.6323	FALSE
GUIDES_sg2433_PHF23	PHF23	258.24	234.2	258.24	234.2	-0.1404	288.96	501600	0.83994	0.20047	0.79953	0.40094	0.6323	FALSE
GUIDES_sg2386_PHF19	PHF19	237.45	222.1	237.45	222.1	-0.096018	117.86	461230	0.83973	0.20053	0.79947	0.40106	0.6323	FALSE
GUIDES_sg3048_SMARCD3	SMARCD3	277.46	245.32	277.46	245.32	-0.17691	516.35	538940	0.83967	0.20055	0.79945	0.40109	0.6323	FALSE
GUIDES_sg1377_JMJD8	JMJD8	199	198.87	199	198.87	-0.00093737	0.0084379	386540	0.8396	0.20057	0.79943	0.40113	0.6323	FALSE
GUIDES_sg0818_DNMT3B	DNMT3B	240.57	224.03	240.57	224.03	-0.1023	136.71	467280	0.83942	0.20062	0.79938	0.40123	0.6323	FALSE
GUIDES_sg3538_UHRF1BP1L	UHRF1BP1L	224.98	214.84	224.98	214.84	-0.066242	51.425	437010	0.83916	0.20069	0.79931	0.40138	0.6323	FALSE
GUIDES_sg1348_JARID2	JARID2	275.38	244.36	275.38	244.36	-0.17178	481.28	534900	0.83902	0.20073	0.79927	0.40146	0.6323	FALSE
GUIDES_sg0477_CBX8	CBX8	199.52	199.36	199.52	199.36	-0.0011921	0.013715	387550	0.83901	0.20073	0.79927	0.40146	0.6323	FALSE
GUIDES_sg0109_ARID3A	ARID3A	204.2	202.26	204.2	202.26	-0.013695	1.8792	396640	0.83897	0.20074	0.79926	0.40149	0.6323	FALSE
GUIDES_sg3450_TP53BP1	TP53BP1	210.43	206.13	210.43	206.13	-0.029662	9.2567	408750	0.83881	0.20079	0.79921	0.40158	0.6323	FALSE
GUIDES_sg3791_ZCWPW2	ZCWPW2	263.43	237.58	263.43	237.58	-0.14841	334.08	511690	0.83875	0.2008	0.7992	0.40161	0.6323	FALSE
GUIDES_sg0326_BRD3	BRD3	236.93	222.1	236.93	222.1	-0.092871	110.02	460220	0.83872	0.20081	0.79919	0.40163	0.6323	FALSE
NonTargeting_Human_0130_NonTargeting_Human_0130	NonTargeting_Human_0130	266.55	239.52	266.55	239.52	-0.15366	365.34	517750	0.83833	0.20092	0.79908	0.40185	0.6323	FALSE
GUIDES_sg2854_SFMBT1	SFMBT1	203.68	202.26	203.68	202.26	-0.010037	1.0069	395630	0.83781	0.20107	0.79893	0.40214	0.6323	FALSE
GUIDES_sg2520_PRMT1	PRMT1	232.26	219.68	232.26	219.68	-0.079965	79.09	451140	0.83752	0.20115	0.79885	0.4023	0.6323	FALSE
GUIDES_sg3227_SUZ12	SUZ12	361.63	292.74	361.63	292.74	-0.30395	2372.9	702440	0.83735	0.2012	0.7988	0.4024	0.6323	FALSE
GUIDES_sg1289_INO80B	INO80B	219.27	211.94	219.27	211.94	-0.048822	26.859	425910	0.8373	0.20121	0.79879	0.40242	0.6323	FALSE
GUIDES_sg3507_UBE2E1	UBE2E1	271.74	242.9	271.74	242.9	-0.16123	415.86	527840	0.83712	0.20126	0.79874	0.40253	0.6323	FALSE
GUIDES_sg1449_KAT7	KAT7	231.22	219.2	231.22	219.2	-0.07669	72.26	449120	0.83707	0.20128	0.79872	0.40255	0.6323	FALSE
GUIDES_sg3674_WIZ	WIZ	204.72	203.23	204.72	203.23	-0.010491	1.1108	397650	0.83664	0.2014	0.7986	0.4028	0.6323	FALSE
GUIDES_sg0269_BAZ2A	BAZ2A	221.86	213.87	221.86	213.87	-0.052684	31.933	430950	0.83605	0.20156	0.79844	0.40312	0.6323	FALSE
GUIDES_sg1979_MTF2	MTF2	263.43	238.55	263.43	238.55	-0.14257	309.54	511690	0.83577	0.20164	0.79836	0.40328	0.6323	FALSE
GUIDES_sg2377_PHF14	PHF14	217.71	211.45	217.71	211.45	-0.041858	19.558	422880	0.8357	0.20166	0.79834	0.40332	0.6323	FALSE
GUIDES_sg3422_TET2	TET2	228.1	217.74	228.1	217.74	-0.066733	53.621	443060	0.83567	0.20167	0.79833	0.40334	0.6323	FALSE
GUIDES_sg0120_ARID3B	ARID3B	260.83	237.1	260.83	237.1	-0.13709	281.67	506650	0.8356	0.20169	0.79831	0.40338	0.6323	FALSE
GUIDES_sg2684_RNF17	RNF17	222.38	214.36	222.38	214.36	-0.052798	32.22	431960	0.83547	0.20173	0.79827	0.40345	0.6323	FALSE
GUIDES_sg1758_MBD3L2	MBD3L2	244.21	227.42	244.21	227.42	-0.1023	140.88	474350	0.8354	0.20175	0.79825	0.40349	0.6323	FALSE
GUIDES_sg0381_BRPF3	BRPF3	223.94	215.32	223.94	215.32	-0.056362	37.138	434990	0.83539	0.20175	0.79825	0.4035	0.6323	FALSE
GUIDES_sg3158_SUPT20H	SUPT20H	211.99	208.07	211.99	208.07	-0.026841	7.7067	411780	0.83535	0.20176	0.79824	0.40352	0.6323	FALSE
GUIDES_sg1471_KDM1A	KDM1A	249.92	230.81	249.92	230.81	-0.11431	182.67	485450	0.83534	0.20176	0.79824	0.40353	0.6323	FALSE
NonTargeting_Human_0039_NonTargeting_Human_0039	NonTargeting_Human_0039	297.72	258.39	297.72	258.39	-0.2037	773.63	578300	0.83505	0.20185	0.79815	0.40369	0.6323	FALSE
GUIDES_sg0633_CHD8	CHD8	254.6	233.71	254.6	233.71	-0.12299	218.13	494530	0.83482	0.20191	0.79809	0.40382	0.6323	FALSE
GUIDES_sg0749_CTR9	CTR9	234.85	222.1	234.85	222.1	-0.080213	81.352	456180	0.83465	0.20196	0.79804	0.40392	0.6323	FALSE
GUIDES_sg3068_SMYD2	SMYD2	279.54	248.23	279.54	248.23	-0.17073	490.19	542980	0.83456	0.20198	0.79802	0.40397	0.6323	FALSE
GUIDES_sg3639_WDR5	WDR5	223.42	215.32	223.42	215.32	-0.053026	32.795	433980	0.83432	0.20205	0.79795	0.4041	0.6323	FALSE
GUIDES_sg2144_NCOR1	NCOR1	214.59	210	214.59	210	-0.031037	10.527	416820	0.83414	0.2021	0.7979	0.4042	0.6323	FALSE
GUIDES_sg3302_TAF6L	TAF6L	216.15	210.97	216.15	210.97	-0.034828	13.413	419850	0.83409	0.20211	0.79789	0.40423	0.6323	FALSE
GUIDES_sg1231_HMG20B	HMG20B	256.68	235.16	256.68	235.16	-0.12578	231.42	498570	0.83408	0.20212	0.79788	0.40423	0.6323	FALSE
GUIDES_sg2773_SCMH1	SCMH1	228.1	218.23	228.1	218.23	-0.063545	48.727	443060	0.83405	0.20213	0.79787	0.40425	0.6323	FALSE
GUIDES_sg1896_MLLT3	MLLT3	208.87	206.61	208.87	206.61	-0.01562	2.554	405720	0.83371	0.20222	0.79778	0.40444	0.6323	FALSE
GUIDES_sg3092_SMYD5	SMYD5	254.6	234.2	254.6	234.2	-0.12002	208.14	494530	0.83331	0.20234	0.79766	0.40467	0.6323	FALSE
GUIDES_sg3112_SPHK2	SPHK2	209.91	207.58	209.91	207.58	-0.016037	2.718	407740	0.83256	0.20255	0.79745	0.40509	0.6323	FALSE
GUIDES_sg1615_KMT2A	KMT2A	258.24	236.61	258.24	236.61	-0.12564	233.73	501600	0.8324	0.20259	0.79741	0.40518	0.6323	FALSE
GUIDES_sg0648_CHD9	CHD9	220.82	214.36	220.82	214.36	-0.042696	20.922	428930	0.83225	0.20263	0.79737	0.40527	0.6323	FALSE
GUIDES_sg3090_SMYD5	SMYD5	265.51	240.97	265.51	240.97	-0.13936	301.11	515730	0.83205	0.20269	0.79731	0.40538	0.6323	FALSE
GUIDES_sg2591_PWWP2B	PWWP2B	211.99	209.03	211.99	209.03	-0.020178	4.3756	411780	0.83196	0.20272	0.79728	0.40543	0.6323	FALSE
GUIDES_sg0263_BAZ1B	BAZ1B	216.67	211.94	216.67	211.94	-0.031705	11.193	420860	0.83184	0.20275	0.79725	0.4055	0.6323	FALSE
GUIDES_sg0578_CHD1	CHD1	216.67	211.94	216.67	211.94	-0.031705	11.193	420860	0.83184	0.20275	0.79725	0.4055	0.6323	FALSE
GUIDES_sg3022_SMARCC2	SMARCC2	256.16	235.65	256.16	235.65	-0.11991	210.33	497560	0.83162	0.20281	0.79719	0.40562	0.6323	FALSE
GUIDES_sg1982_MTF2	MTF2	253.56	234.2	253.56	234.2	-0.11414	187.48	492520	0.83139	0.20288	0.79712	0.40575	0.6323	FALSE
GUIDES_sg0829_DNMT3L	DNMT3L	227.58	218.71	227.58	218.71	-0.057088	39.324	442050	0.83138	0.20288	0.79712	0.40576	0.6323	FALSE
GUIDES_sg1617_KMT2B	KMT2B	246.8	230.32	246.8	230.32	-0.099286	135.8	479400	0.83102	0.20298	0.79702	0.40596	0.6323	FALSE
GUIDES_sg3400_TDRD9	TDRD9	224.98	217.26	224.98	217.26	-0.050161	29.815	437010	0.83097	0.203	0.797	0.40599	0.6323	FALSE
GUIDES_sg0028_ALKBH1	ALKBH1	324.22	274.84	324.22	274.84	-0.23759	1219.3	629770	0.83058	0.2031	0.7969	0.40621	0.6323	FALSE
GUIDES_sg3583_USP22	USP22	277.98	248.71	277.98	248.71	-0.1599	428.31	539950	0.83047	0.20314	0.79686	0.40627	0.6323	FALSE
GUIDES_sg3661_WHSC1	WHSC1	218.23	213.39	218.23	213.39	-0.032198	11.705	423890	0.83013	0.20323	0.79677	0.40647	0.6323	FALSE
GUIDES_sg1595_KDM7A	KDM7A	247.84	231.29	247.84	231.29	-0.0993	136.98	481410	0.8299	0.2033	0.7967	0.4066	0.6323	FALSE
GUIDES_sg2690_RNF2	RNF2	237.97	225.49	237.97	225.49	-0.077419	77.949	462240	0.82966	0.20337	0.79663	0.40673	0.6323	FALSE
GUIDES_sg0407_C11ORF30	C11ORF30	230.7	221.13	230.7	221.13	-0.060832	45.76	448110	0.82959	0.20339	0.79661	0.40677	0.6323	FALSE
GUIDES_sg0613_CHD5	CHD5	263.95	240.97	263.95	240.97	-0.1309	264.07	512700	0.82928	0.20347	0.79653	0.40695	0.6323	FALSE
GUIDES_sg0003_AFF1	AFF1	240.57	227.42	240.57	227.42	-0.080742	86.44	467280	0.82842	0.20372	0.79628	0.40743	0.6323	FALSE
GUIDES_sg1047_FXR2	FXR2	239.53	226.94	239.53	226.94	-0.077582	79.293	465270	0.82797	0.20384	0.79616	0.40769	0.6323	FALSE
GUIDES_sg2665_REST	REST	235.37	224.52	235.37	224.52	-0.067827	58.923	457190	0.82772	0.20391	0.79609	0.40783	0.6323	FALSE
GUIDES_sg0350_BRD8	BRD8	229.66	221.13	229.66	221.13	-0.054347	36.358	446090	0.8275	0.20398	0.79602	0.40795	0.6323	FALSE
GUIDES_sg0467_CBX7	CBX7	208.87	208.55	208.87	208.55	-0.002233	0.052681	405720	0.82689	0.20415	0.79585	0.4083	0.6323	FALSE
GUIDES_sg2656_RCOR2	RCOR2	240.57	227.9	240.57	227.9	-0.077689	80.195	467280	0.82686	0.20416	0.79584	0.40832	0.6323	FALSE
GUIDES_sg1204_HELLS	HELLS	219.79	215.32	219.79	215.32	-0.029453	9.9534	426910	0.82678	0.20418	0.79582	0.40836	0.6323	FALSE
NonTargeting_Human_0036_NonTargeting_Human_0036	NonTargeting_Human_0036	245.25	230.81	245.25	230.81	-0.087167	104.22	476370	0.82652	0.20425	0.79575	0.40851	0.6323	FALSE
NonTargeting_Human_0148_NonTargeting_Human_0148	NonTargeting_Human_0148	263.95	241.94	263.95	241.94	-0.12514	242.3	512700	0.82632	0.20431	0.79569	0.40862	0.6323	FALSE
GUIDES_sg3196_SUV39H1	SUV39H1	218.75	214.84	218.75	214.84	-0.025877	7.63	424900	0.82625	0.20433	0.79567	0.40866	0.6323	FALSE
GUIDES_sg1441_KAT6B	KAT6B	307.6	267.1	307.6	267.1	-0.20296	820.03	597480	0.82623	0.20434	0.79566	0.40867	0.6323	FALSE
GUIDES_sg1589_KDM6B	KDM6B	223.42	217.74	223.42	217.74	-0.03698	16.128	433980	0.82613	0.20437	0.79563	0.40873	0.6323	FALSE
GUIDES_sg1817_MBTD1	MBTD1	244.21	230.32	244.21	230.32	-0.084081	96.358	474350	0.82608	0.20438	0.79562	0.40876	0.6323	FALSE
GUIDES_sg1822_MBTD1	MBTD1	251.48	234.68	251.48	234.68	-0.099349	141.15	488480	0.82601	0.2044	0.7956	0.4088	0.6323	FALSE
GUIDES_sg1056_GATAD2A	GATAD2A	213.03	211.45	213.03	211.45	-0.010676	1.2451	413790	0.82576	0.20447	0.79553	0.40894	0.6323	FALSE
GUIDES_sg0597_CHD3	CHD3	214.59	212.42	214.59	212.42	-0.014589	2.3524	416820	0.82575	0.20447	0.79553	0.40894	0.6323	FALSE
GUIDES_sg2060_NAT6	NAT6	217.71	214.36	217.71	214.36	-0.022277	5.6149	422880	0.82571	0.20448	0.79552	0.40897	0.6323	FALSE
GUIDES_sg0740_CTBP2	CTBP2	260.31	240	260.31	240	-0.11674	206.29	505640	0.8257	0.20449	0.79551	0.40897	0.6323	FALSE
GUIDES_sg1033_FXR1	FXR1	218.23	214.84	218.23	214.84	-0.022462	5.7353	423890	0.82515	0.20464	0.79536	0.40928	0.6323	FALSE
GUIDES_sg3434_TFDP1	TFDP1	293.05	259.36	293.05	259.36	-0.17556	567.54	569220	0.82469	0.20477	0.79523	0.40955	0.6323	FALSE
GUIDES_sg1090_HAT1	HAT1	231.22	223.07	231.22	223.07	-0.051548	33.217	449120	0.82422	0.20491	0.79509	0.40981	0.6323	FALSE
GUIDES_sg3571_USP21	USP21	231.22	223.07	231.22	223.07	-0.051548	33.217	449120	0.82422	0.20491	0.79509	0.40981	0.6323	FALSE
GUIDES_sg0301_BPTF	BPTF	270.19	246.29	270.19	246.29	-0.13307	285.46	524810	0.82419	0.20492	0.79508	0.40983	0.6323	FALSE
GUIDES_sg3254_TADA3	TADA3	213.03	211.94	213.03	211.94	-0.0073943	0.59861	413790	0.82408	0.20495	0.79505	0.40989	0.6323	FALSE
GUIDES_sg3093_SMYD5	SMYD5	220.82	216.78	220.82	216.78	-0.026579	8.1982	428930	0.82401	0.20497	0.79503	0.40993	0.6323	FALSE
GUIDES_sg3044_SMARCD3	SMARCD3	228.62	221.61	228.62	221.61	-0.044693	24.53	444070	0.82379	0.20503	0.79497	0.41006	0.6323	FALSE
GUIDES_sg2345_PHF10	PHF10	240.57	228.87	240.57	228.87	-0.071603	68.407	467280	0.82374	0.20504	0.79496	0.41009	0.6323	FALSE
GUIDES_sg1061_GATAD2B	GATAD2B	240.57	228.87	240.57	228.87	-0.071603	68.407	467280	0.82374	0.20504	0.79496	0.41009	0.6323	FALSE
GUIDES_sg3168_SUPT3H	SUPT3H	266.55	244.36	266.55	244.36	-0.12492	246.25	517750	0.8236	0.20508	0.79492	0.41017	0.6323	FALSE
GUIDES_sg0459_CBX6	CBX6	221.34	217.26	221.34	217.26	-0.026752	8.3435	429940	0.82345	0.20512	0.79488	0.41025	0.6323	FALSE
GUIDES_sg1037_FXR1	FXR1	221.34	217.26	221.34	217.26	-0.026752	8.3435	429940	0.82345	0.20512	0.79488	0.41025	0.6323	FALSE
GUIDES_sg1311_INO80D	INO80D	245.25	231.78	245.25	231.78	-0.081157	90.718	476370	0.82344	0.20513	0.79487	0.41026	0.6323	FALSE
GUIDES_sg2260_PBRM1	PBRM1	221.86	217.74	221.86	217.74	-0.026925	8.49	430950	0.8229	0.20528	0.79472	0.41057	0.6323	FALSE
GUIDES_sg3753_ZBTB33	ZBTB33	228.1	221.61	228.1	221.61	-0.041425	21.026	443060	0.82274	0.20533	0.79467	0.41066	0.6323	FALSE
GUIDES_sg1600_KDM7A	KDM7A	250.44	235.16	250.44	235.16	-0.09044	116.72	486460	0.82255	0.20538	0.79462	0.41076	0.6323	FALSE
GUIDES_sg1941_MSL2	MSL2	252	236.13	252	236.13	-0.093457	125.92	489490	0.82243	0.20542	0.79458	0.41083	0.6323	FALSE
NonTargeting_Human_0183_NonTargeting_Human_0183	NonTargeting_Human_0183	243.69	231.29	243.69	231.29	-0.074997	76.817	473340	0.822	0.20554	0.79446	0.41108	0.6323	FALSE
GUIDES_sg3388_TDRD7	TDRD7	211.99	211.94	211.99	211.94	-0.00037261	0.0015127	411780	0.82184	0.20558	0.79442	0.41117	0.6323	FALSE
GUIDES_sg0588_CHD2	CHD2	222.9	218.71	222.9	218.71	-0.027267	8.7869	432970	0.82179	0.2056	0.7944	0.4112	0.6323	FALSE
GUIDES_sg2770_SCMH1	SCMH1	301.36	265.16	301.36	265.16	-0.18396	655.15	585370	0.82173	0.20561	0.79439	0.41123	0.6323	FALSE
GUIDES_sg3457_TRDMT1	TRDMT1	305.52	267.58	305.52	267.58	-0.19061	719.54	593440	0.82161	0.20565	0.79435	0.4113	0.6323	FALSE
GUIDES_sg3220_SUV420H2	SUV420H2	248.88	234.68	248.88	234.68	-0.084428	100.87	483430	0.82114	0.20578	0.79422	0.41156	0.6323	FALSE
GUIDES_sg0772_CXXC5	CXXC5	234.33	225.97	234.33	225.97	-0.052214	34.986	455170	0.82092	0.20585	0.79415	0.41169	0.6323	FALSE
GUIDES_sg0593_CHD3	CHD3	237.45	227.9	237.45	227.9	-0.05895	45.572	461230	0.82078	0.20589	0.79411	0.41177	0.6323	FALSE
NonTargeting_Human_0100_NonTargeting_Human_0100	NonTargeting_Human_0100	214.59	213.87	214.59	213.87	-0.0048091	0.25736	416820	0.82075	0.2059	0.7941	0.41179	0.6323	FALSE
GUIDES_sg0446_CBX4	CBX4	286.29	256.94	286.29	256.94	-0.1555	430.88	556100	0.82046	0.20598	0.79402	0.41196	0.6323	FALSE
GUIDES_sg2841_SETDB2	SETDB2	301.36	265.65	301.36	265.65	-0.18134	637.75	585370	0.82038	0.206	0.794	0.412	0.6323	FALSE
GUIDES_sg2960_SMARCA1	SMARCA1	254.08	238.07	254.08	238.07	-0.093532	128.2	493530	0.82026	0.20603	0.79397	0.41207	0.6323	FALSE
GUIDES_sg3291_TAF5L	TAF5L	218.23	216.29	218.23	216.29	-0.012792	1.8725	423890	0.8202	0.20605	0.79395	0.4121	0.6323	FALSE
GUIDES_sg1126_HDAC11	HDAC11	238.49	228.87	238.49	228.87	-0.059137	46.257	463250	0.81969	0.2062	0.7938	0.41239	0.6323	FALSE
GUIDES_sg0144_ARID4B	ARID4B	250.44	236.13	250.44	236.13	-0.08454	102.4	486460	0.81952	0.20625	0.79375	0.41249	0.6323	FALSE
GUIDES_sg1152_HDAC4	HDAC4	257.72	240.49	257.72	240.49	-0.099431	148.44	500590	0.81948	0.20626	0.79374	0.41251	0.6323	FALSE
GUIDES_sg3035_SMARCD2	SMARCD2	216.15	215.32	216.15	215.32	-0.0054888	0.33997	419850	0.81909	0.20637	0.79363	0.41273	0.6323	FALSE
GUIDES_sg1561_KDM5C	KDM5C	228.62	223.07	228.62	223.07	-0.035316	15.416	444070	0.81898	0.2064	0.7936	0.4128	0.6323	FALSE
GUIDES_sg0051_ALKBH5	ALKBH5	227.58	222.58	227.58	222.58	-0.031891	12.487	442050	0.81847	0.20654	0.79346	0.41309	0.6323	FALSE
GUIDES_sg0395_BTAF1	BTAF1	280.06	254.03	280.06	254.03	-0.14018	338.62	543990	0.81835	0.20658	0.79342	0.41316	0.6323	FALSE
GUIDES_sg0180_ATAD1	ATAD1	267.59	246.78	267.59	246.78	-0.11636	216.57	519770	0.81815	0.20664	0.79336	0.41327	0.6323	FALSE
GUIDES_sg2347_PHF10	PHF10	221.86	219.2	221.86	219.2	-0.017382	3.5619	430950	0.818	0.20668	0.79332	0.41336	0.6323	FALSE
GUIDES_sg1642_KMT2E	KMT2E	295.13	263.23	295.13	263.23	-0.16443	508.75	573260	0.81709	0.20694	0.79306	0.41388	0.6323	FALSE
GUIDES_sg1541_KDM4D	KDM4D	241.09	231.29	241.09	231.29	-0.059598	47.99	468290	0.81698	0.20697	0.79303	0.41394	0.6323	FALSE
GUIDES_sg0997_EZH1	EZH1	219.79	218.23	219.79	218.23	-0.01022	1.2144	426910	0.81692	0.20699	0.79301	0.41398	0.6323	FALSE
GUIDES_sg2523_PRMT2	PRMT2	236.93	228.87	236.93	228.87	-0.049716	32.479	460220	0.81663	0.20707	0.79293	0.41414	0.6323	FALSE
GUIDES_sg0824_DNMT3B	DNMT3B	223.42	220.65	223.42	220.65	-0.017958	3.8537	433980	0.81637	0.20714	0.79286	0.41429	0.6323	FALSE
GUIDES_sg1840_MDC1	MDC1	229.66	224.52	229.66	224.52	-0.032514	13.211	446090	0.8163	0.20716	0.79284	0.41433	0.6323	FALSE
GUIDES_sg1131_HDAC2	HDAC2	246.28	234.68	246.28	234.68	-0.06935	67.346	478390	0.81622	0.20719	0.79281	0.41438	0.6323	FALSE
GUIDES_sg3200_SUV39H1	SUV39H1	256.68	240.97	256.68	240.97	-0.090736	123.36	498570	0.81609	0.20723	0.79277	0.41445	0.6323	FALSE
GUIDES_sg2299_PCGF6	PCGF6	220.82	219.2	220.82	219.2	-0.01064	1.3283	428930	0.81583	0.2073	0.7927	0.4146	0.6323	FALSE
GUIDES_sg1296_INO80B	INO80B	262.91	244.84	262.91	244.84	-0.10233	163.28	510680	0.81562	0.20736	0.79264	0.41471	0.6323	FALSE
GUIDES_sg2332_PHC3	PHC3	219.79	218.71	219.79	218.71	-0.0070389	0.57737	426910	0.81528	0.20746	0.79254	0.41491	0.6323	FALSE
GUIDES_sg1798_MBD5	MBD5	230.7	225.49	230.7	225.49	-0.032822	13.581	448110	0.81522	0.20747	0.79253	0.41495	0.6323	FALSE
GUIDES_sg3296_TAF5L	TAF5L	297.2	265.16	297.2	265.16	-0.16399	513.32	577290	0.81502	0.20753	0.79247	0.41506	0.6323	FALSE
GUIDES_sg3765_ZBTB38	ZBTB38	279.54	255	279.54	255	-0.13204	301.02	542980	0.81463	0.20764	0.79236	0.41528	0.6323	FALSE
GUIDES_sg2363_PHF12	PHF12	225.5	222.58	225.5	222.58	-0.018714	4.2605	438020	0.81421	0.20776	0.79224	0.41552	0.6323	FALSE
GUIDES_sg1809_MBIP	MBIP	255.64	240.97	255.64	240.97	-0.084907	107.57	496550	0.81417	0.20777	0.79223	0.41555	0.6323	FALSE
GUIDES_sg0390_BRWD1	BRWD1	234.85	228.39	234.85	228.39	-0.040099	20.899	456180	0.81408	0.2078	0.7922	0.4156	0.6323	FALSE
GUIDES_sg1074_GMPS	GMPS	234.85	228.39	234.85	228.39	-0.040099	20.899	456180	0.81408	0.2078	0.7922	0.4156	0.6323	FALSE
GUIDES_sg0775_CXXC5	CXXC5	249.92	237.58	249.92	237.58	-0.072751	76.133	485450	0.814	0.20782	0.79218	0.41565	0.6323	FALSE
GUIDES_sg2893_SIRT1	SIRT1	313.31	274.84	313.31	274.84	-0.18836	740.01	608580	0.81391	0.20785	0.79215	0.4157	0.6323	FALSE
GUIDES_sg3455_TP53BP1	TP53BP1	241.09	232.26	241.09	232.26	-0.0536	38.978	468290	0.81389	0.20785	0.79215	0.41571	0.6323	FALSE
GUIDES_sg1166_HDAC6	HDAC6	303.96	269.52	303.96	269.52	-0.17289	593.09	590410	0.81376	0.20789	0.79211	0.41578	0.6323	FALSE
GUIDES_sg2532_PRMT3	PRMT3	314.87	275.81	314.87	275.81	-0.19045	762.92	611610	0.8137	0.20791	0.79209	0.41582	0.6323	FALSE
GUIDES_sg0712_CSNK2A1	CSNK2A1	250.44	238.07	250.44	238.07	-0.072813	76.574	486460	0.81347	0.20797	0.79203	0.41595	0.6323	FALSE
GUIDES_sg3326_TBL1XR1	TBL1XR1	307.08	271.45	307.08	271.45	-0.17728	634.5	596470	0.81338	0.208	0.792	0.416	0.6323	FALSE
NonTargeting_Human_0080_NonTargeting_Human_0080	NonTargeting_Human_0080	229.66	225.49	229.66	225.49	-0.026337	8.705	446090	0.81312	0.20808	0.79192	0.41615	0.6323	FALSE
GUIDES_sg0054_ALKBH5	ALKBH5	232.78	227.42	232.78	227.42	-0.033429	14.336	452150	0.81307	0.20809	0.79191	0.41618	0.6323	FALSE
GUIDES_sg1959_MTA1	MTA1	310.19	273.39	310.19	273.39	-0.18159	677.31	602530	0.81299	0.20811	0.79189	0.41623	0.6323	FALSE
GUIDES_sg0356_BRD9	BRD9	241.09	232.74	241.09	232.74	-0.05061	34.822	468290	0.81234	0.2083	0.7917	0.41659	0.6323	FALSE
GUIDES_sg1118_HDAC1	HDAC1	290.45	262.26	290.45	262.26	-0.14676	397.33	564170	0.81213	0.20836	0.79164	0.41672	0.6323	FALSE
GUIDES_sg0412_CARM1	CARM1	270.71	250.65	270.71	250.65	-0.11064	201.17	525820	0.8121	0.20837	0.79163	0.41673	0.6323	FALSE
NonTargeting_Human_0026_NonTargeting_Human_0026	NonTargeting_Human_0026	224.98	223.07	224.98	223.07	-0.012282	1.8348	437010	0.81153	0.20853	0.79147	0.41706	0.6323	FALSE
GUIDES_sg3085_SMYD4	SMYD4	250.96	239.03	250.96	239.03	-0.069963	71.128	487470	0.81143	0.20856	0.79144	0.41712	0.6323	FALSE
GUIDES_sg2855_SFMBT1	SFMBT1	262.91	246.29	262.91	246.29	-0.093839	138.1	510680	0.81123	0.20862	0.79138	0.41723	0.6323	FALSE
GUIDES_sg0810_DNMT3A	DNMT3A	270.19	250.65	270.19	250.65	-0.10788	190.88	524810	0.81119	0.20863	0.79137	0.41726	0.6323	FALSE
GUIDES_sg2293_PCGF5	PCGF5	231.74	227.42	231.74	227.42	-0.027001	9.3112	450130	0.81098	0.20869	0.79131	0.41737	0.6323	FALSE
GUIDES_sg0327_BRD3	BRD3	315.39	277.26	315.39	277.26	-0.18527	726.95	612620	0.81058	0.2088	0.7912	0.41761	0.6323	FALSE
GUIDES_sg3166_SUPT3H	SUPT3H	279.54	256.45	279.54	256.45	-0.12389	266.46	542980	0.81041	0.20885	0.79115	0.41771	0.6323	FALSE
GUIDES_sg3153_SUPT20H	SUPT20H	314.35	276.78	314.35	276.78	-0.18304	705.93	610600	0.81027	0.20889	0.79111	0.41778	0.6323	FALSE
GUIDES_sg0377_BRPF3	BRPF3	289.93	262.74	289.93	262.74	-0.14154	369.55	563160	0.80989	0.209	0.791	0.418	0.6323	FALSE
GUIDES_sg1709_LRWD1	LRWD1	330.98	286.45	330.98	286.45	-0.20776	991.19	642900	0.80983	0.20902	0.79098	0.41804	0.6323	FALSE
GUIDES_sg2696_RNF2	RNF2	255.64	242.42	255.64	242.42	-0.076277	87.336	496550	0.8097	0.20906	0.79094	0.41811	0.6323	FALSE
GUIDES_sg1745_MBD3L1	MBD3L1	246.8	237.1	246.8	237.1	-0.057644	47.103	479400	0.8096	0.20909	0.79091	0.41817	0.6323	FALSE
GUIDES_sg1543_KDM4D	KDM4D	241.09	233.71	241.09	233.71	-0.04465	27.214	468290	0.80926	0.20918	0.79082	0.41836	0.6323	FALSE
GUIDES_sg0716_CSNK2A2	CSNK2A2	250.44	239.52	250.44	239.52	-0.064079	59.663	486460	0.80895	0.20927	0.79073	0.41854	0.6323	FALSE
GUIDES_sg2958_SMARCA1	SMARCA1	226.02	224.52	226.02	224.52	-0.0095841	1.1297	439030	0.80887	0.2093	0.7907	0.41859	0.6323	FALSE
GUIDES_sg2481_POLD3	POLD3	222.9	222.58	222.9	222.58	-0.0020706	0.051559	432970	0.80883	0.20931	0.79069	0.41862	0.6323	FALSE
GUIDES_sg3105_SPHK2	SPHK2	255.12	242.42	255.12	242.42	-0.073354	80.604	495540	0.80874	0.20933	0.79067	0.41866	0.6323	FALSE
GUIDES_sg2102_NCOA2	NCOA2	281.62	258.39	281.62	258.39	-0.12373	269.77	547020	0.80835	0.20944	0.79056	0.41889	0.6323	FALSE
GUIDES_sg0232_ATRX	ATRX	235.89	230.81	235.89	230.81	-0.031305	12.928	458200	0.80833	0.20945	0.79055	0.4189	0.6323	FALSE
GUIDES_sg2527_PRMT2	PRMT2	224.98	224.03	224.98	224.03	-0.0060639	0.44921	437010	0.80832	0.20945	0.79055	0.41891	0.6323	FALSE
GUIDES_sg3361_TDRD3	TDRD3	266.03	249.2	266.03	249.2	-0.093943	141.69	516740	0.80812	0.20951	0.79049	0.41902	0.6323	FALSE
GUIDES_sg1536_KDM4C	KDM4C	271.22	252.58	271.22	252.58	-0.10234	173.77	526830	0.80729	0.20975	0.79025	0.4195	0.6323	FALSE
GUIDES_sg3495_UBE2A	UBE2A	263.95	248.23	263.95	248.23	-0.088261	123.61	512700	0.80728	0.20975	0.79025	0.41951	0.6323	FALSE
GUIDES_sg0492_CCNT1	CCNT1	226.02	225	226.02	225	-0.006492	0.51946	439030	0.80727	0.20976	0.79024	0.41951	0.6323	FALSE
GUIDES_sg3707_YWHAB	YWHAB	295.65	267.1	295.65	267.1	-0.14598	407.47	574270	0.80705	0.20982	0.79018	0.41964	0.6323	FALSE
GUIDES_sg1542_KDM4D	KDM4D	254.6	242.9	254.6	242.9	-0.067559	68.366	494530	0.80629	0.21004	0.78996	0.42008	0.6323	FALSE
GUIDES_sg0841_DPF1	DPF1	228.62	226.94	228.62	226.94	-0.010605	1.4141	444070	0.80624	0.21005	0.78995	0.4201	0.6323	FALSE
GUIDES_sg1363_JMJD4	JMJD4	239.53	233.71	239.53	233.71	-0.03533	16.929	465270	0.80622	0.21006	0.78994	0.42012	0.6323	FALSE
GUIDES_sg1628_KMT2C	KMT2C	273.82	254.52	273.82	254.52	-0.10508	186.34	531880	0.80615	0.21008	0.78992	0.42016	0.6323	FALSE
GUIDES_sg2391_PHF19	PHF19	275.38	255.49	275.38	255.49	-0.10778	197.93	534900	0.80604	0.21011	0.78989	0.42022	0.6323	FALSE
GUIDES_sg3293_TAF5L	TAF5L	282.66	259.84	282.66	259.84	-0.12097	260.27	549030	0.80594	0.21014	0.78986	0.42028	0.6323	FALSE
GUIDES_sg0554_CDYL	CDYL	252	241.45	252	241.45	-0.061432	55.619	489490	0.80589	0.21015	0.78985	0.4203	0.6323	FALSE
GUIDES_sg2037_NAA50	NAA50	226.02	225.49	226.02	225.49	-0.0034064	0.14333	439030	0.80567	0.21022	0.78978	0.42043	0.6323	FALSE
GUIDES_sg0733_CTBP1	CTBP1	242.13	235.65	242.13	235.65	-0.038981	21.003	470310	0.80515	0.21037	0.78963	0.42073	0.6323	FALSE
GUIDES_sg1796_MBD5	MBD5	246.8	238.55	246.8	238.55	-0.048875	34.067	479400	0.80505	0.21039	0.78961	0.42079	0.6323	FALSE
GUIDES_sg1902_MLLT6	MLLT6	248.36	239.52	248.36	239.52	-0.052105	39.12	482420	0.80501	0.21041	0.78959	0.42081	0.6323	FALSE
GUIDES_sg3075_SMYD3	SMYD3	253.04	242.42	253.04	242.42	-0.061599	56.375	491510	0.80486	0.21045	0.78955	0.4209	0.6323	FALSE
GUIDES_sg3000_SMARCAL1	SMARCAL1	246.28	238.55	246.28	238.55	-0.045846	29.913	478390	0.80406	0.21068	0.78932	0.42136	0.6323	FALSE
GUIDES_sg1023_FBXL19	FBXL19	323.7	284.52	323.7	284.52	-0.18554	767.74	628770	0.80397	0.21071	0.78929	0.42142	0.6323	FALSE
GUIDES_sg3511_UBE2E1	UBE2E1	235.89	232.26	235.89	232.26	-0.022299	6.6006	458200	0.80366	0.2108	0.7892	0.42159	0.6323	FALSE
GUIDES_sg0580_CHD1	CHD1	228.1	227.42	228.1	227.42	-0.0042775	0.23002	443060	0.80359	0.21082	0.78918	0.42163	0.6323	FALSE
GUIDES_sg3071_SMYD2	SMYD2	245.25	238.07	245.25	238.07	-0.042688	25.772	476370	0.80358	0.21082	0.78918	0.42164	0.6323	FALSE
GUIDES_sg1240_HSPBAP1	HSPBAP1	249.92	240.97	249.92	240.97	-0.052414	40.073	485450	0.80347	0.21085	0.78915	0.4217	0.6323	FALSE
GUIDES_sg2443_PHF3	PHF3	272.26	254.52	272.26	254.52	-0.096872	157.47	528850	0.80341	0.21087	0.78913	0.42174	0.6323	FALSE
GUIDES_sg0728_CSRP2BP	CSRP2BP	322.14	284.03	322.14	284.03	-0.18104	726.2	625740	0.80287	0.21103	0.78897	0.42205	0.6323	FALSE
GUIDES_sg2445_PHF3	PHF3	265.51	250.65	265.51	250.65	-0.082786	110.45	515730	0.80285	0.21103	0.78897	0.42206	0.6323	FALSE
GUIDES_sg3292_TAF5L	TAF5L	275.9	256.94	275.9	256.94	-0.10235	179.82	535910	0.80271	0.21107	0.78893	0.42214	0.6323	FALSE
NonTargeting_Human_0067_NonTargeting_Human_0067	NonTargeting_Human_0067	242.13	236.61	242.13	236.61	-0.033093	15.199	470310	0.8021	0.21125	0.78875	0.4225	0.6323	FALSE
GUIDES_sg0966_EP300	EP300	243.69	237.58	243.69	237.58	-0.036449	18.633	473340	0.80208	0.21125	0.78875	0.42251	0.6323	FALSE
GUIDES_sg3569_USP21	USP21	233.3	231.29	233.3	231.29	-0.012388	2.0063	453160	0.80157	0.2114	0.7886	0.4228	0.6323	FALSE
GUIDES_sg3562_USP16	USP16	244.21	238.07	244.21	238.07	-0.036587	18.851	474350	0.80157	0.2114	0.7886	0.4228	0.6323	FALSE
GUIDES_sg2852_SFMBT1	SFMBT1	230.18	229.36	230.18	229.36	-0.0051334	0.33711	447100	0.80153	0.21141	0.78859	0.42283	0.6323	FALSE
GUIDES_sg3508_UBE2E1	UBE2E1	250.44	241.94	250.44	241.94	-0.049639	36.162	486460	0.80146	0.21143	0.78857	0.42287	0.6323	FALSE
GUIDES_sg3416_TET1	TET1	281.62	260.81	281.62	260.81	-0.11034	216.5	547020	0.80138	0.21146	0.78854	0.42291	0.6323	FALSE
GUIDES_sg3064_SMYD1	SMYD1	229.66	229.36	229.66	229.36	-0.0018872	0.045458	446090	0.80047	0.21172	0.78828	0.42344	0.6323	FALSE
GUIDES_sg0812_DNMT3A	DNMT3A	343.97	297.58	343.97	297.58	-0.20833	1075.8	668130	0.80023	0.21179	0.78821	0.42358	0.6323	FALSE
GUIDES_sg3675_WIZ	WIZ	245.77	239.52	245.77	239.52	-0.036995	19.515	477380	0.80004	0.21184	0.78816	0.42369	0.6323	FALSE
GUIDES_sg3250_TADA3	TADA3	248.88	241.45	248.88	241.45	-0.043544	27.598	483430	0.8	0.21186	0.78814	0.42371	0.6323	FALSE
GUIDES_sg2685_RNF17	RNF17	243.69	238.55	243.69	238.55	-0.030609	13.193	473340	0.79905	0.21213	0.78787	0.42426	0.6323	FALSE
GUIDES_sg2279_PCGF2	PCGF2	234.33	232.74	234.33	232.74	-0.0097847	1.2652	455170	0.799	0.21215	0.78785	0.42429	0.6323	FALSE
GUIDES_sg2310_PHB2	PHB2	250.96	243.39	250.96	243.39	-0.044023	28.67	487470	0.79797	0.21244	0.78756	0.42489	0.6323	FALSE
GUIDES_sg1068_GLYR1	GLYR1	285.77	264.68	285.77	264.68	-0.11023	222.48	555090	0.79741	0.21261	0.78739	0.42521	0.6323	FALSE
GUIDES_sg1502_KDM3A	KDM3A	245.77	240.49	245.77	240.49	-0.031202	13.937	477380	0.79702	0.21272	0.78728	0.42544	0.6323	FALSE
GUIDES_sg3237_TADA1	TADA1	289.41	267.1	289.41	267.1	-0.11533	248.91	562150	0.7967	0.21281	0.78719	0.42562	0.6323	FALSE
GUIDES_sg0341_BRD7	BRD7	243.69	239.52	243.69	239.52	-0.024793	8.6905	473340	0.79602	0.21301	0.78699	0.42602	0.6323	FALSE
GUIDES_sg1578_KDM6A	KDM6A	272.78	257.42	272.78	257.42	-0.083313	118.01	529860	0.79583	0.21307	0.78693	0.42613	0.6323	FALSE
GUIDES_sg2608_RAD54L	RAD54L	311.75	280.65	311.75	280.65	-0.15113	483.78	605550	0.79577	0.21308	0.78692	0.42617	0.6323	FALSE
GUIDES_sg0792_DDX59	DDX59	265.51	253.07	265.51	253.07	-0.068982	77.417	515730	0.79565	0.21312	0.78688	0.42624	0.6323	FALSE
GUIDES_sg3720_YWHAE	YWHAE	299.28	273.39	299.28	273.39	-0.1301	335.24	581330	0.79552	0.21316	0.78684	0.42631	0.6323	FALSE
GUIDES_sg3155_SUPT20H	SUPT20H	271.74	256.94	271.74	256.94	-0.08053	109.63	527840	0.7954	0.21319	0.78681	0.42638	0.6323	FALSE
GUIDES_sg3051_SMARCE1	SMARCE1	244.73	240.49	244.73	240.49	-0.025114	8.9908	475360	0.79502	0.2133	0.7867	0.4266	0.6323	FALSE
GUIDES_sg2396_PHF2	PHF2	276.94	260.32	276.94	260.32	-0.088934	138.05	537930	0.79469	0.2134	0.7866	0.42679	0.6323	FALSE
GUIDES_sg3415_TET1	TET1	274.34	258.87	274.34	258.87	-0.083422	119.66	532890	0.79435	0.2135	0.7865	0.42699	0.6323	FALSE
GUIDES_sg0890_E2F6	E2F6	334.61	294.68	334.61	294.68	-0.18277	797.41	649960	0.79391	0.21362	0.78638	0.42725	0.6323	FALSE
GUIDES_sg2924_SIRT5	SIRT5	240.05	238.07	240.05	238.07	-0.011921	1.9672	466280	0.79345	0.21376	0.78624	0.42751	0.6323	FALSE
GUIDES_sg3630_WDR48	WDR48	260.31	250.65	260.31	250.65	-0.054382	46.723	505640	0.79339	0.21377	0.78623	0.42755	0.6323	FALSE
GUIDES_sg0402_C11ORF30	C11ORF30	256.16	248.23	256.16	248.23	-0.045186	31.438	497560	0.79298	0.2139	0.7861	0.42779	0.6323	FALSE
GUIDES_sg2784_SCML2	SCML2	277.46	261.29	277.46	261.29	-0.086296	130.7	538940	0.79281	0.21395	0.78605	0.42789	0.6323	FALSE
GUIDES_sg2146_NCOR2	NCOR2	255.12	248.23	255.12	248.23	-0.039344	23.738	495540	0.79104	0.21446	0.78554	0.42892	0.6323	FALSE
GUIDES_sg0425_CBX2	CBX2	239.53	238.55	239.53	238.55	-0.0058905	0.48028	465270	0.7909	0.2145	0.7855	0.429	0.6323	FALSE
GUIDES_sg1807_MBD6	MBD6	269.15	256.94	269.15	256.94	-0.066723	74.535	522790	0.79078	0.21454	0.78546	0.42907	0.6323	FALSE
GUIDES_sg0836_DOT1L	DOT1L	309.15	281.13	309.15	281.13	-0.13662	392.67	600510	0.79035	0.21466	0.78534	0.42932	0.6323	FALSE
GUIDES_sg3192_SUPT7L	SUPT7L	292.01	270.97	292.01	270.97	-0.1075	221.32	567200	0.79021	0.2147	0.7853	0.42941	0.6323	FALSE
GUIDES_sg0790_DDX59	DDX59	347.08	303.39	347.08	303.39	-0.19352	954.66	674180	0.79011	0.21473	0.78527	0.42946	0.6323	FALSE
GUIDES_sg1906_MORF4L1	MORF4L1	275.9	261.29	275.9	261.29	-0.078197	106.71	535910	0.79008	0.21474	0.78526	0.42948	0.6323	FALSE
GUIDES_sg2137_NCOR1	NCOR1	332.02	294.68	332.02	294.68	-0.17156	697.04	644910	0.79003	0.21476	0.78524	0.42951	0.6323	FALSE
GUIDES_sg0386_BRWD1	BRWD1	280.58	264.2	280.58	264.2	-0.086477	134.19	545000	0.78989	0.2148	0.7852	0.42959	0.6323	FALSE
GUIDES_sg2843_SETDB2	SETDB2	276.42	261.78	276.42	261.78	-0.078243	107.24	536920	0.7896	0.21488	0.78512	0.42976	0.6323	FALSE
GUIDES_sg2005_NAA16	NAA16	242.65	240.97	242.65	240.97	-0.0099717	1.4083	471320	0.78946	0.21492	0.78508	0.42984	0.6323	FALSE
GUIDES_sg0594_CHD3	CHD3	304.48	278.71	304.48	278.71	-0.12713	331.97	591420	0.78939	0.21494	0.78506	0.42988	0.6323	FALSE
GUIDES_sg0124_ARID3C	ARID3C	249.4	245.32	249.4	245.32	-0.023689	8.3151	484440	0.78906	0.21504	0.78496	0.43007	0.6323	FALSE
GUIDES_sg0060_ALKBH7	ALKBH7	266.55	255.97	266.55	255.97	-0.058204	55.96	517750	0.78895	0.21507	0.78493	0.43014	0.6323	FALSE
GUIDES_sg0050_ALKBH5	ALKBH5	290.45	270.49	290.45	270.49	-0.10237	199.28	564170	0.78895	0.21507	0.78493	0.43014	0.6323	FALSE
GUIDES_sg0203_ATAD3B	ATAD3B	254.6	248.71	254.6	248.71	-0.033616	17.327	494530	0.7886	0.21517	0.78483	0.43035	0.6323	FALSE
GUIDES_sg0071_ALKBH8	ALKBH8	270.71	258.87	270.71	258.87	-0.064238	70.006	525820	0.78791	0.21538	0.78462	0.43075	0.6323	FALSE
NonTargeting_Human_0171_NonTargeting_Human_0171	NonTargeting_Human_0171	258.75	251.61	258.75	251.61	-0.040213	25.492	502610	0.78762	0.21546	0.78454	0.43092	0.6323	FALSE
GUIDES_sg0643_CHD9	CHD9	348.64	305.32	348.64	305.32	-0.19082	938.26	677210	0.78753	0.21549	0.78451	0.43097	0.6323	FALSE
GUIDES_sg1354_JMJD1C	JMJD1C	245.25	243.39	245.25	243.39	-0.01092	1.7239	476370	0.78701	0.21564	0.78436	0.43127	0.6323	FALSE
GUIDES_sg1050_GATAD2A	GATAD2A	245.77	243.87	245.77	243.87	-0.011107	1.7908	477380	0.78653	0.21578	0.78422	0.43156	0.6323	FALSE
NonTargeting_Human_0123_NonTargeting_Human_0123	NonTargeting_Human_0123	242.65	241.94	242.65	241.94	-0.0042132	0.2524	471320	0.78645	0.2158	0.7842	0.43161	0.6323	FALSE
GUIDES_sg2439_PHF23	PHF23	241.09	240.97	241.09	240.97	-0.0007122	0.0071377	468290	0.7864	0.21582	0.78418	0.43163	0.6323	FALSE
GUIDES_sg1324_JADE1	JADE1	258.75	252.1	258.75	252.1	-0.037452	22.154	502610	0.78617	0.21588	0.78412	0.43177	0.6323	FALSE
GUIDES_sg0667_CLOCK	CLOCK	264.99	255.97	264.99	255.97	-0.049774	40.684	514720	0.78612	0.2159	0.7841	0.43179	0.6323	FALSE
GUIDES_sg3680_WIZ	WIZ	300.84	277.74	300.84	277.74	-0.11485	266.75	584360	0.78612	0.2159	0.7841	0.4318	0.6323	FALSE
GUIDES_sg0403_C11ORF30	C11ORF30	285.25	268.55	285.25	268.55	-0.086741	139.51	554080	0.78558	0.21606	0.78394	0.43212	0.6323	FALSE
GUIDES_sg1004_EZH2	EZH2	300.32	277.74	300.32	277.74	-0.11237	254.88	583350	0.78527	0.21615	0.78385	0.43229	0.6323	FALSE
GUIDES_sg1499_KDM3A	KDM3A	256.68	251.13	256.68	251.13	-0.031389	15.378	498570	0.7852	0.21617	0.78383	0.43234	0.6323	FALSE
GUIDES_sg2479_PHF8	PHF8	310.71	284.03	310.71	284.03	-0.12909	355.9	603530	0.78505	0.21621	0.78379	0.43243	0.6323	FALSE
GUIDES_sg2939_SIRT7	SIRT7	276.94	263.71	276.94	263.71	-0.070355	87.503	537930	0.78495	0.21624	0.78376	0.43249	0.6323	FALSE
NonTargeting_Human_0115_NonTargeting_Human_0115	NonTargeting_Human_0115	282.14	267.1	282.14	267.1	-0.078733	113.07	548030	0.78433	0.21642	0.78358	0.43285	0.6323	FALSE
GUIDES_sg1353_JMJD1C	JMJD1C	296.17	275.81	296.17	275.81	-0.10238	207.2	575280	0.78373	0.2166	0.7834	0.4332	0.6323	FALSE
GUIDES_sg2108_NCOA3	NCOA3	278.5	265.16	278.5	265.16	-0.070534	88.926	540960	0.78352	0.21666	0.78334	0.43332	0.6323	FALSE
GUIDES_sg1544_KDM4D	KDM4D	252.52	249.2	252.52	249.2	-0.019044	5.5263	490500	0.78321	0.21675	0.78325	0.4335	0.6323	FALSE
GUIDES_sg3578_USP22	USP22	249.4	247.26	249.4	247.26	-0.012397	2.2952	484440	0.78315	0.21677	0.78323	0.43354	0.6323	FALSE
GUIDES_sg3504_UBE2B	UBE2B	262.39	255.49	262.39	255.49	-0.038333	23.849	509670	0.78281	0.21687	0.78313	0.43374	0.6323	FALSE
GUIDES_sg3640_WDR5	WDR5	298.76	277.74	298.76	277.74	-0.10488	220.91	580320	0.78272	0.2169	0.7831	0.43379	0.6323	FALSE
GUIDES_sg3046_SMARCD3	SMARCD3	252.52	249.68	252.52	249.68	-0.016257	4.0347	490500	0.78174	0.21718	0.78282	0.43437	0.6323	FALSE
GUIDES_sg0584_CHD1	CHD1	280.06	267.1	280.06	267.1	-0.068104	83.973	543990	0.78073	0.21748	0.78252	0.43496	0.6323	FALSE
GUIDES_sg2881_SIN3B	SIN3B	258.75	254.03	258.75	254.03	-0.026461	11.143	502610	0.78039	0.21758	0.78242	0.43516	0.6323	FALSE
GUIDES_sg2663_RCOR3	RCOR3	267.07	259.36	267.07	259.36	-0.042111	29.735	518760	0.77996	0.21771	0.78229	0.43541	0.6323	FALSE
NonTargeting_Human_0101_NonTargeting_Human_0101	NonTargeting_Human_0101	248.36	247.74	248.36	247.74	-0.0035884	0.19187	482420	0.77967	0.21779	0.78221	0.43558	0.6323	FALSE
GUIDES_sg2068_NAT8	NAT8	328.38	296.61	328.38	296.61	-0.1463	504.5	637850	0.77956	0.21783	0.78217	0.43565	0.6323	FALSE
GUIDES_sg0213_ATAD3C	ATAD3C	359.04	315	359.04	315	-0.1882	969.46	697390	0.77855	0.21812	0.78188	0.43624	0.6323	FALSE
GUIDES_sg0236_ATXN7	ATXN7	267.59	260.32	267.59	260.32	-0.039552	26.379	519770	0.77808	0.21826	0.78174	0.43652	0.6323	FALSE
GUIDES_sg0562_CDYL2	CDYL2	267.07	260.32	267.07	260.32	-0.036759	22.74	518760	0.77714	0.21854	0.78146	0.43708	0.6323	FALSE
GUIDES_sg1540_KDM4D	KDM4D	251.48	250.65	251.48	250.65	-0.004772	0.34757	488480	0.77684	0.21863	0.78137	0.43725	0.6323	FALSE
GUIDES_sg2898_SIRT2	SIRT2	413.07	346.94	413.07	346.94	-0.25105	2186.9	802360	0.77647	0.21873	0.78127	0.43747	0.6323	FALSE
GUIDES_sg2121_NCOA6	NCOA6	263.43	258.39	263.43	258.39	-0.027776	12.712	511690	0.77616	0.21883	0.78117	0.43765	0.6323	FALSE
GUIDES_sg1063_GATAD2B	GATAD2B	285.77	272.42	285.77	272.42	-0.068786	89.141	555090	0.77561	0.21899	0.78101	0.43798	0.6323	FALSE
GUIDES_sg3078_SMYD3	SMYD3	276.94	267.1	276.94	267.1	-0.052012	48.431	537930	0.77527	0.21909	0.78091	0.43818	0.6323	FALSE
GUIDES_sg0709_CSNK2A1	CSNK2A1	261.35	257.9	261.35	257.9	-0.019085	5.9437	507660	0.77375	0.21954	0.78046	0.43908	0.6323	FALSE
NonTargeting_Human_0118_NonTargeting_Human_0118	NonTargeting_Human_0118	255.12	254.03	255.12	254.03	-0.0061177	0.58726	495540	0.77357	0.21959	0.78041	0.43918	0.6323	FALSE
GUIDES_sg2148_NCOR2	NCOR2	334.1	302.42	334.1	302.42	-0.14325	501.61	648950	0.77339	0.21965	0.78035	0.43929	0.6323	FALSE
GUIDES_sg0862_DPF3	DPF3	288.89	275.32	288.89	275.32	-0.069147	92.025	561150	0.77286	0.2198	0.7802	0.4396	0.6323	FALSE
GUIDES_sg1288_INO80	INO80	292.01	277.26	292.01	277.26	-0.074509	108.76	567200	0.7728	0.21982	0.78018	0.43964	0.6323	FALSE
GUIDES_sg0118_ARID3B	ARID3B	270.71	264.2	270.71	264.2	-0.034988	21.19	525820	0.77249	0.21991	0.78009	0.43982	0.6323	FALSE
GUIDES_sg2416_PHF20L1	PHF20L1	266.03	261.29	266.03	261.29	-0.025823	11.22	516740	0.77243	0.21993	0.78007	0.43986	0.6323	FALSE
GUIDES_sg1522_KDM4B	KDM4B	414.11	349.36	414.11	349.36	-0.24467	2096.6	804380	0.77242	0.21993	0.78007	0.43986	0.6323	FALSE
GUIDES_sg1652_L3MBTL1	L3MBTL1	259.79	257.42	259.79	257.42	-0.013187	2.8154	504630	0.77229	0.21997	0.78003	0.43994	0.6323	FALSE
GUIDES_sg3039_SMARCD2	SMARCD2	282.14	271.45	282.14	271.45	-0.055487	57.062	548030	0.77205	0.22004	0.77996	0.44009	0.6323	FALSE
GUIDES_sg0842_DPF1	DPF1	265.51	261.29	265.51	261.29	-0.023013	8.8932	515730	0.77148	0.22021	0.77979	0.44042	0.6323	FALSE
NonTargeting_Human_0176_NonTargeting_Human_0176	NonTargeting_Human_0176	295.13	279.68	295.13	279.68	-0.077288	119.3	573260	0.7714	0.22023	0.77977	0.44047	0.6323	FALSE
GUIDES_sg0766_CXXC4	CXXC4	256.68	255.97	256.68	255.97	-0.0039639	0.24994	498570	0.77075	0.22043	0.77957	0.44086	0.6323	FALSE
GUIDES_sg0759_CXXC1	CXXC1	258.75	257.42	258.75	257.42	-0.0074268	0.88944	502610	0.77035	0.22055	0.77945	0.44109	0.6323	FALSE
GUIDES_sg0102_ARID2	ARID2	288.37	276.29	288.37	276.29	-0.061515	72.953	560140	0.7693	0.22086	0.77914	0.44171	0.6323	FALSE
GUIDES_sg1566_KDM5C	KDM5C	314.35	292.74	314.35	292.74	-0.1024	233.43	610600	0.7678	0.2213	0.7787	0.44261	0.6323	FALSE
GUIDES_sg0449_CBX5	CBX5	267.07	264.2	267.07	264.2	-0.015545	4.1268	518760	0.76591	0.22186	0.77814	0.44373	0.6323	FALSE
GUIDES_sg0469_CBX7	CBX7	302.4	286.45	302.4	286.45	-0.077893	127.15	587390	0.76515	0.22209	0.77791	0.44418	0.6323	FALSE
GUIDES_sg1340_JADE3	JADE3	272.78	268.07	272.78	268.07	-0.025075	11.127	529860	0.76514	0.2221	0.7779	0.44419	0.6323	FALSE
GUIDES_sg3673_WIZ	WIZ	266.55	264.2	266.55	264.2	-0.012746	2.7691	517750	0.76496	0.22215	0.77785	0.44429	0.6323	FALSE
GUIDES_sg0105_ARID3A	ARID3A	276.94	270.97	276.94	270.97	-0.03133	17.826	537930	0.76431	0.22234	0.77766	0.44469	0.6323	FALSE
GUIDES_sg1011_FANCL	FANCL	286.81	277.26	286.81	277.26	-0.048697	45.627	557110	0.76396	0.22245	0.77755	0.44489	0.6323	FALSE
GUIDES_sg0705_CSNK2A1	CSNK2A1	386.05	337.74	386.05	337.74	-0.19234	1166.9	749880	0.76208	0.22301	0.77699	0.44601	0.6323	FALSE
GUIDES_sg3521_UCHL5	UCHL5	276.94	271.94	276.94	271.94	-0.026206	12.516	537930	0.76158	0.22316	0.77684	0.44631	0.6323	FALSE
GUIDES_sg1749_MBD3L1	MBD3L1	269.15	267.1	269.15	267.1	-0.010979	2.0972	522790	0.76134	0.22323	0.77677	0.44645	0.6323	FALSE
GUIDES_sg3532_UHRF1BP1	UHRF1BP1	283.7	276.29	283.7	276.29	-0.038011	27.401	551050	0.76125	0.22325	0.77675	0.44651	0.6323	FALSE
GUIDES_sg0614_CHD5	CHD5	294.09	283.07	294.09	283.07	-0.054911	60.725	571240	0.76045	0.22349	0.77651	0.44699	0.6323	FALSE
GUIDES_sg3506_UBE2E1	UBE2E1	296.17	284.52	296.17	284.52	-0.057683	67.828	575280	0.76001	0.22362	0.77638	0.44725	0.6323	FALSE
GUIDES_sg0152_ARID5A	ARID5A	295.65	285	295.65	285	-0.052715	56.644	574270	0.75783	0.22428	0.77572	0.44855	0.6323	FALSE
GUIDES_sg3659_WHSC1	WHSC1	303.44	289.84	303.44	289.84	-0.065926	92.463	589400	0.75783	0.22428	0.77572	0.44855	0.6323	FALSE
GUIDES_sg1201_HELLS	HELLS	272.78	270.97	272.78	270.97	-0.0095914	1.6456	529860	0.75689	0.22456	0.77544	0.44912	0.6323	FALSE
GUIDES_sg0630_CHD7	CHD7	303.96	290.81	303.96	290.81	-0.063594	86.469	590410	0.75612	0.22479	0.77521	0.44958	0.6323	FALSE
GUIDES_sg0674_CRB1	CRB1	275.38	272.91	275.38	272.91	-0.012986	3.0667	534900	0.75608	0.2248	0.7752	0.4496	0.6323	FALSE
GUIDES_sg3187_SUPT7L	SUPT7L	286.29	280.16	286.29	280.16	-0.031115	18.787	556100	0.75507	0.2251	0.7749	0.45021	0.6323	FALSE
GUIDES_sg1369_JMJD6	JMJD6	352.8	321.78	352.8	321.78	-0.1324	481.24	685280	0.75323	0.22566	0.77434	0.45131	0.6323	FALSE
GUIDES_sg0511_CDK2AP1	CDK2AP1	274.34	273.39	274.34	273.39	-0.0050049	0.45462	532890	0.75286	0.22577	0.77423	0.45153	0.6323	FALSE
GUIDES_sg2658_RCOR3	RCOR3	278.5	276.29	278.5	276.29	-0.011437	2.4354	540960	0.75214	0.22598	0.77402	0.45197	0.6323	FALSE
GUIDES_sg0253_BAZ1A	BAZ1A	317.99	301.94	317.99	301.94	-0.074481	128.81	617660	0.74975	0.2267	0.7733	0.45341	0.6323	FALSE
GUIDES_sg0634_CHD8	CHD8	279.02	278.23	279.02	278.23	-0.0040816	0.31291	541970	0.74768	0.22733	0.77267	0.45465	0.6323	FALSE
GUIDES_sg2349_PHF10	PHF10	356.96	326.62	356.96	326.62	-0.12778	460.31	693360	0.74764	0.22734	0.77266	0.45468	0.6323	FALSE
GUIDES_sg0935_EHMT2	EHMT2	288.37	284.52	288.37	284.52	-0.01934	7.424	560140	0.74677	0.2276	0.7724	0.45521	0.6323	FALSE
GUIDES_sg2919_SIRT4	SIRT4	280.58	279.68	280.58	279.68	-0.0046095	0.40341	545000	0.74642	0.22771	0.77229	0.45541	0.6323	FALSE
GUIDES_sg0986_ERCC6	ERCC6	284.73	283.07	284.73	283.07	-0.0084456	1.3908	553070	0.74441	0.22831	0.77169	0.45663	0.6323	FALSE
NonTargeting_Human_0055_NonTargeting_Human_0055	NonTargeting_Human_0055	295.65	290.81	295.65	290.81	-0.023719	11.699	574270	0.74226	0.22896	0.77104	0.45793	0.6323	FALSE
GUIDES_sg2629_RBBP5	RBBP5	385.53	346.94	385.53	346.94	-0.15177	744.84	748870	0.74045	0.22951	0.77049	0.45902	0.6323	FALSE
GUIDES_sg0070_ALKBH8	ALKBH8	319.03	306.29	319.03	306.29	-0.058582	81.086	619680	0.74028	0.22956	0.77044	0.45913	0.6323	FALSE
GUIDES_sg1307_INO80D	INO80D	320.59	307.74	320.59	307.74	-0.058793	82.456	622710	0.73907	0.22993	0.77007	0.45986	0.6323	FALSE
GUIDES_sg1753_MBD3L2	MBD3L2	736.26	548.71	736.26	548.71	-0.42349	17586	1430100	0.73652	0.23071	0.76929	0.46141	0.6323	FALSE
GUIDES_sg1452_KAT7	KAT7	350.72	327.58	350.72	327.58	-0.098178	267.71	681250	0.73625	0.23079	0.76921	0.46158	0.6323	FALSE
GUIDES_sg3409_TET1	TET1	297.72	295.16	297.72	295.16	-0.01242	3.2785	578300	0.73422	0.23141	0.76859	0.46282	0.6323	FALSE
GUIDES_sg2278_PCGF2	PCGF2	307.08	302.42	307.08	302.42	-0.021966	10.835	596470	0.73087	0.23243	0.76757	0.46486	0.6323	FALSE
GUIDES_sg1685_LCOR	LCOR	342.41	326.62	342.41	326.62	-0.067924	124.72	665100	0.7262	0.23386	0.76614	0.46772	0.6323	FALSE
GUIDES_sg0153_ARID5B	ARID5B	327.34	319.36	327.34	319.36	-0.035512	31.868	635830	0.72071	0.23555	0.76445	0.47109	0.6323	FALSE
GUIDES_sg2361_PHF12	PHF12	345.01	332.42	345.01	332.42	-0.053451	79.189	670150	0.71621	0.23693	0.76307	0.47386	0.6323	FALSE
GUIDES_sg2594_RAD54B	RAD54B	382.94	357.58	382.94	357.58	-0.09856	321.4	743820	0.71302	0.23792	0.76208	0.47583	0.6323	FALSE
GUIDES_sg1000_EZH1	EZH1	324.22	320.81	324.22	320.81	-0.015226	5.8288	629770	0.7122	0.23817	0.76183	0.47634	0.6323	FALSE
GUIDES_sg3576_USP21	USP21	380.86	359.03	380.86	359.03	-0.0849	238.13	739780	0.70691	0.23981	0.76019	0.47962	0.6323	FALSE
GUIDES_sg1765_MBD3L3	MBD3L3	640.65	514.36	640.65	514.36	-0.31622	7975.1	1244400	0.70657	0.23992	0.76008	0.47983	0.6323	FALSE
GUIDES_sg2857_SFMBT2	SFMBT2	336.17	331.94	336.17	331.94	-0.018239	8.9707	652990	0.70388	0.24075	0.75925	0.48151	0.6323	FALSE
GUIDES_sg1451_KAT7	KAT7	363.19	349.36	363.19	349.36	-0.055873	95.701	705470	0.7036	0.24084	0.75916	0.48168	0.6323	FALSE
GUIDES_sg1862_MEN1	MEN1	355.4	344.52	355.4	344.52	-0.044727	59.185	690330	0.70332	0.24093	0.75907	0.48186	0.6323	FALSE
[truncated: 2,002 more rows]

## Sheet: R2 gene summary
id	num	neg|score	neg|p-value	neg|fdr	neg|rank	neg|goodsgrna	neg|lfc	pos|score	pos|p-value	pos|fdr	pos|rank	pos|goodsgrna	pos|lfc
NAA30	8	1.9889e-07	4.9422e-06	0.000828	1	8	-2.1814	0.99987	0.99989	0.999995	665	0	-2.1814
CCDC101	8	2.2819e-07	4.9422e-06	0.000828	2	8	-1.6565	1	1	0.999995	670	0	-1.6565
SUPT16H	8	1.2858e-06	4.9422e-06	0.000828	3	6	-2.7666	0.27024	0.26926	0.876974	204	0	-2.7666
CHORDC1	8	2.3067e-06	4.9422e-06	0.000828	4	6	-2.7998	0.97399	0.97406	0.999995	634	0	-2.7998
RUVBL2	8	3.5899e-06	1.4827e-05	0.001656	5	8	-2.4107	0.99801	0.99795	0.999995	659	0	-2.4107
ZNHIT2	8	4.4993e-06	1.4827e-05	0.001656	6	7	-2.4459	0.97702	0.97715	0.999995	639	0	-2.4459
DNMT1	8	8.5334e-06	3.4595e-05	0.003311	7	8	-2.0446	0.99968	0.99964	0.999995	663	0	-2.0446
TTF2	8	1.8338e-05	0.00010379	0.008692	8	8	-1.52	0.99998	0.99997	0.999995	669	0	-1.52
PHF12	8	4.0198e-05	0.00029159	0.020199	9	8	-1.024	0.99996	0.99996	0.999995	668	0	-1.024
SRCAP	8	4.3108e-05	0.00030147	0.020199	10	8	-1.9924	0.9964	0.99643	0.999995	654	0	-1.9924
KANSL2	8	4.5888e-05	0.00034101	0.020771	11	8	-1.0925	0.99995	0.99995	0.999995	667	0	-1.0925
PRMT1	8	7.0122e-05	0.00045962	0.025662	12	8	-1.9867	0.99988	0.99991	0.999995	666	0	-1.9867
ASH2L	8	8.2518e-05	0.00055847	0.028782	13	6	-1.6852	0.24169	0.24027	0.866713	185	0	-1.6852
BTAF1	8	0.00013616	0.00087477	0.0387	14	8	-1.1918	0.99986	0.99987	0.999995	664	0	-1.1918
WAC	8	0.00013878	0.00090442	0.0387	15	7	-1.2626	0.62908	0.62905	0.994464	420	0	-1.2626
ARID4B	8	0.00014797	0.00092419	0.0387	16	7	-1.6924	0.98188	0.98202	0.999995	642	0	-1.6924
MDC1	8	0.00016301	0.00099338	0.039151	17	7	-1.7373	0.85627	0.85545	0.999995	560	0	-1.7373
RBBP4	8	0.0002703	0.0017742	0.063411	18	6	-1.7862	0.96897	0.96857	0.999995	630	0	-1.7862
SETD8	8	0.00027817	0.0018335	0.063411	19	6	-1.7757	0.53223	0.53112	0.961759	370	0	-1.7757
ELL	8	0.00028988	0.0018929	0.063411	20	6	-1.7527	0.56221	0.56189	0.980383	384	0	-1.7527
MBTD1	8	0.00031236	0.0020708	0.066067	21	7	-1.1622	0.99204	0.99187	0.999995	650	0	-1.1622
WDR5	8	0.00055837	0.0035831	0.109121	22	7	-1.4968	0.98212	0.98226	0.999995	643	0	-1.4968
WDR82	8	0.00079133	0.0048878	0.142384	23	5	-0.21811	0.91372	0.91386	0.999995	596	0	-0.21811
CDK9	8	0.00085091	0.0051942	0.145006	24	8	-1.586	0.99915	0.99914	0.999995	662	0	-1.586
RTF1	8	0.0009279	0.0057082	0.150917	25	8	-0.69791	0.99907	0.99905	0.999995	661	0	-0.69791
KAT5	8	0.00095305	0.0058565	0.150917	26	6	-1.3558	0.9612	0.96075	0.999995	623	0	-1.3558
HINFP	8	0.0011394	0.0070031	0.17378	27	7	-1.557	0.11116	0.1114	0.846117	86	0	-1.557
KAT8	8	0.0014078	0.0085154	0.203761	28	7	-1.451	0.96556	0.96515	0.999995	629	0	-1.451
EHMT1	8	0.0016519	0.010038	0.225065	29	7	-0.94093	0.51019	0.5099	0.961759	352	0	-0.94093
RUVBL1	8	0.0016817	0.010225	0.225065	30	6	-1.3834	0.86587	0.86489	0.999995	569	0	-1.3834
CXXC1	8	0.0017185	0.010492	0.225065	31	6	-1.4468	0.71332	0.71337	0.999995	471	0	-1.4468
SAP18	8	0.0018092	0.011085	0.225065	32	8	-1.2246	0.99819	0.99811	0.999995	660	0	-1.2246
MBD3L3	7	0.0019581	0.010967	0.225065	33	6	-0.61181	0.9124	0.91356	0.999995	595	0	-0.61181
PRMT5	8	0.0022438	0.013616	0.268309	34	7	-1.2312	0.9765	0.97658	0.999995	637	0	-1.2312
DR1	8	0.0024945	0.015148	0.289972	35	8	-0.66457	0.99666	0.99666	0.999995	657	0	-0.66457
SAP130	8	0.0026088	0.01585	0.294978	36	6	-1.207	0.54141	0.54012	0.964008	375	0	-1.207
CBX1	8	0.0027119	0.016472	0.297752	37	6	-1.2	0.78296	0.78183	0.999995	516	0	-1.2
SMARCE1	8	0.0027855	0.016887	0.297752	38	5	-0.73965	0.39359	0.39378	0.921147	284	0	-0.73965
KDM5C	8	0.0029744	0.017906	0.306291	39	8	-0.31029	0.99703	0.99693	0.999995	658	0	-0.31029
SSRP1	8	0.0031053	0.018736	0.306291	40	8	-1.2388	0.99658	0.99657	0.999995	655	0	-1.2388
ARID1A	8	0.0031234	0.018835	0.306291	41	7	-0.98751	0.79525	0.79414	0.999995	522	0	-0.98751
CENPA	8	0.0031781	0.0192	0.306291	42	6	-1.0931	0.96246	0.96203	0.999995	625	0	-1.0931
ARID2	8	0.0034057	0.020337	0.315894	43	8	-0.93867	0.99659	0.99658	0.999995	656	0	-0.93867
ENY2	8	0.0034599	0.020762	0.315894	44	6	-0.48854	0.9218	0.92167	0.999995	597	0	-0.48854
SIN3A	8	0.0035431	0.021217	0.315894	45	7	-0.79025	0.93779	0.9375	0.999995	608	0	-0.79025
EED	8	0.0039625	0.023461	0.341707	46	7	-0.86552	0.98142	0.98153	0.999995	641	0	-0.86552
PRMT2	8	0.0041623	0.024301	0.346414	47	7	-0.43663	0.94997	0.94948	0.999995	616	0	-0.43663
NOC2L	8	0.0043166	0.025082	0.350097	48	7	-0.77223	0.99482	0.99474	0.999995	653	0	-0.77223
PHB2	8	0.0045741	0.026307	0.359711	49	5	-0.80403	0.19081	0.18883	0.859449	141	0	-0.80403
PBRM1	8	0.0049454	0.027908	0.373974	50	6	-0.75699	0.93436	0.93422	0.999995	605	0	-0.75699
SUPT4H1	8	0.0052766	0.02945	0.386898	51	6	-0.94555	0.50589	0.50534	0.961759	350	0	-0.94555
PHF8	8	0.0054056	0.030034	0.386971	52	7	-0.89284	0.22505	0.22366	0.859449	172	0	-0.89284
TAF12	8	0.0062367	0.033533	0.423904	53	7	-0.86375	0.97643	0.97649	0.999995	636	0	-0.86375
PHF5A	8	0.0076703	0.039839	0.48531	54	6	-0.8881	0.7113	0.71117	0.999995	468	0	-0.8881
NSL1	8	0.0079898	0.041371	0.487452	55	7	-0.32706	0.99329	0.99323	0.999995	651	0	-0.32706
ZZZ3	8	0.0080197	0.04147	0.487452	56	7	-0.64366	0.79822	0.79726	0.999995	526	0	-0.64366
TFDP1	8	0.0083356	0.042903	0.495604	57	7	-0.39716	0.9831	0.98316	0.999995	644	0	-0.39716
SMARCB1	8	0.0091118	0.046036	0.514952	58	7	-0.9549	0.31599	0.3159	0.912294	232	0	-0.9549
ZNHIT6	8	0.0093415	0.046975	0.514952	59	4	-0.26488	0.9588	0.95815	0.999995	622	0	-0.26488
DMAP1	8	0.0096718	0.04831	0.514952	60	5	-0.71523	0.82596	0.82501	0.999995	545	0	-0.71523
PAF1	8	0.0097207	0.048537	0.514952	61	7	-0.89829	0.6058	0.60566	0.992155	409	0	-0.89829
SUPT5H	8	0.0097998	0.048932	0.514952	62	7	-0.41152	0.98414	0.98408	0.999995	645	0	-0.41152
SETD1A	8	0.0098771	0.049189	0.514952	63	6	-0.99217	0.061276	0.061634	0.778642	52	0	-0.99217
NUP98	8	0.010571	0.052036	0.536373	64	6	-0.90132	0.66059	0.66066	0.994464	441	0	-0.90132
CARM1	8	0.01152	0.055792	0.566376	65	6	-0.96321	0.76444	0.76316	0.999995	506	0	-0.96321
TFPT	8	0.012699	0.060616	0.604743	66	7	-1.0126	0.98784	0.98802	0.999995	648	0	-1.0126
ARID3A	8	0.012876	0.061377	0.604743	67	7	-0.50233	0.93269	0.93267	0.999995	604	0	-0.50233
INO80B	8	0.014002	0.065746	0.62632	68	7	-0.41417	0.21863	0.2174	0.859449	167	0	-0.41417
TAF10	8	0.014092	0.066042	0.62632	69	5	-0.96447	0.51658	0.51633	0.961759	356	0	-0.96447
CBX2	8	0.014607	0.06794	0.62632	70	7	-0.34838	0.89888	0.89894	0.999995	586	0	-0.34838
WHSC1	8	0.014715	0.068355	0.62632	71	7	-0.48388	0.99391	0.99374	0.999995	652	0	-0.48388
CTBP2	8	0.014898	0.069176	0.62632	72	3	0.14825	0.42573	0.42503	0.924583	308	0	0.14825
WIZ	8	0.015746	0.072437	0.647108	73	7	-0.79474	0.7535	0.7528	0.999995	498	0	-0.79474
CHD8	8	0.016124	0.073752	0.650183	74	6	-0.85453	0.64956	0.64918	0.994464	434	0	-0.85453
YEATS4	8	0.017638	0.079604	0.688702	75	7	-0.27722	0.99202	0.99185	0.999995	649	0	-0.27722
RNF40	8	0.018159	0.081679	0.688702	76	6	-0.78816	0.44334	0.44297	0.929391	319	0	-0.78816
RNF20	8	0.018232	0.082055	0.688702	77	5	-0.57886	0.74576	0.74526	0.999995	493	0	-0.57886
CBX4	8	0.018361	0.0825	0.688702	78	5	-0.83006	0.93761	0.93735	0.999995	607	0	-0.83006
DCAF4	8	0.018838	0.084289	0.688702	79	6	-0.5853	0.74395	0.74327	0.999995	490	0	-0.5853
ZNHIT1	8	0.019117	0.085307	0.688702	80	5	-0.14006	0.1518	0.15151	0.859449	114	0	-0.14006
MORF4L2	8	0.02027	0.089508	0.706288	81	6	-0.8065	0.77332	0.7718	0.999995	512	0	-0.8065
KDM4A	8	0.020531	0.090496	0.706288	82	6	-0.75139	0.21216	0.21097	0.859449	159	0	-0.75139
SIRT3	8	0.020822	0.091672	0.706288	83	4	0.17881	0.65115	0.65103	0.994464	436	0	0.17881
NAA20	8	0.020826	0.091712	0.706288	84	6	-0.67757	0.89861	0.89867	0.999995	585	0	-0.67757
JMJD8	8	0.022882	0.099125	0.747645	85	7	-0.41951	0.75584	0.75476	0.999995	500	0	-0.41951
ATRX	8	0.023186	0.10027	0.747645	86	7	-0.70264	0.45637	0.4559	0.936823	326	0	-0.70264
MRGBP	8	0.024964	0.10649	0.78404	87	7	-0.32066	0.88994	0.88959	0.999995	581	0	-0.32066
TRRAP	8	0.027249	0.11449	0.833566	88	6	-0.67405	0.95098	0.95047	0.999995	617	0	-0.67405
KANSL1	8	0.027961	0.11729	0.833566	89	7	-0.81635	0.93663	0.93647	0.999995	606	0	-0.81635
KDM2A	8	0.028053	0.1176	0.833566	90	7	-0.36643	0.75931	0.75821	0.999995	504	0	-0.36643
KAT6A	8	0.029542	0.12303	0.847026	91	7	-0.19355	0.90542	0.90541	0.999995	593	0	-0.19355
ARID5B	8	0.029986	0.12467	0.847026	92	4	0.23709	0.08559	0.08586	0.821807	70	0	0.23709
GTF3C4	8	0.030117	0.12522	0.847026	93	7	-0.47806	0.92559	0.92553	0.999995	598	0	-0.47806
CHD2	8	0.031366	0.12961	0.847026	94	4	-0.030238	0.11476	0.11484	0.846117	91	0	-0.030238
KANSL3	8	0.031548	0.13026	0.847026	95	2	0.11746	0.2793	0.27851	0.876974	212	0	0.11746
ATAD3A	8	0.031548	0.13026	0.847026	96	6	-0.37851	0.81115	0.80972	0.999995	538	0	-0.37851
KDM5B	8	0.031589	0.1304	0.847026	97	5	-0.70614	0.67879	0.67833	0.994464	455	0	-0.70614
HDAC3	8	0.032677	0.1338	0.847026	98	4	-0.49953	0.86621	0.86526	0.999995	570	0	-0.49953
JMJD4	8	0.032748	0.13401	0.847026	99	6	-0.70836	0.59956	0.59902	0.992155	404	0	-0.70836
ING3	8	0.033547	0.13668	0.850783	100	7	-0.53885	0.82683	0.82574	0.999995	547	0	-0.53885
YEATS2	8	0.034012	0.13809	0.850783	101	6	-0.56618	0.91038	0.91058	0.999995	594	0	-0.56618
DPF2	8	0.03429	0.13905	0.850783	102	7	-0.50268	0.90311	0.90323	0.999995	592	0	-0.50268
KAT2A	8	0.03446	0.13968	0.850783	103	5	-0.4786	0.93953	0.93924	0.999995	610	0	-0.4786
NonTargeting_Human_0053	1	0.036116	0.036073	0.447572	104	1	-2.3275	0.96388	0.96446	0.999995	627	0	-2.3275
RAD54L	8	0.03622	0.14513	0.857098	105	6	-0.44784	0.60491	0.60479	0.992155	408	0	-0.44784
NAA15	8	0.036398	0.14565	0.857098	106	4	-0.050288	0.51126	0.51084	0.961759	353	0	-0.050288
YWHAG	8	0.036772	0.14659	0.857098	107	6	-0.60674	0.95464	0.95425	0.999995	620	0	-0.60674
KMT2E	8	0.03702	0.14711	0.857098	108	6	-0.41376	0.5208	0.52043	0.961759	359	0	-0.41376
RAD54B	8	0.037978	0.15002	0.859088	109	5	-0.55433	0.74456	0.74398	0.999995	491	0	-0.55433
KDM1A	8	0.039824	0.15476	0.878746	110	6	-0.75258	0.86501	0.8641	0.999995	568	0	-0.75258
USP21	8	0.041695	0.15967	0.898965	111	6	-0.72704	0.4928	0.49227	0.953175	345	0	-0.72704
MBD3L5	2	0.047718	0.085317	0.688702	112	2	-0.92964	0.95228	0.95162	0.999995	618	0	-0.92964
SMARCA5	8	0.050133	0.18251	0.99642	113	6	-0.39293	0.87874	0.87789	0.999995	578	0	-0.39293
ZNHIT3	8	0.05027	0.18292	0.99642	114	6	-0.15692	0.81392	0.81254	0.999995	539	0	-0.15692
SMYD5	8	0.051724	0.18668	0.999926	115	4	0.14415	0.020803	0.021464	0.736708	18	1	0.14415
UBE2A	8	0.056811	0.19913	0.999926	116	6	-0.5823	0.98489	0.98486	0.999995	646	0	-0.5823
GMPS	8	0.057425	0.20043	0.999926	117	5	-0.55665	0.97768	0.97787	0.999995	640	0	-0.55665
SUZ12	8	0.059577	0.20624	0.999926	118	6	-0.56695	0.74151	0.74103	0.999995	489	0	-0.56695
BRPF1	8	0.059767	0.20661	0.999926	119	6	-0.5729	0.70927	0.70907	0.999995	467	0	-0.5729
SMYD2	8	0.062464	0.21329	0.999926	120	6	-0.31131	0.63904	0.63877	0.994464	425	0	-0.31131
WDR48	8	0.062512	0.21341	0.999926	121	5	-0.61139	0.71665	0.71637	0.999995	474	0	-0.61139
ATAD3B	8	0.063002	0.21442	0.999926	122	4	-0.097267	0.044113	0.044228	0.74306	39	0	-0.097267
KDM3B	8	0.063249	0.21506	0.999926	123	4	-0.015071	0.9452	0.94485	0.999995	614	0	-0.015071
YWHAZ	8	0.06506	0.21931	0.999926	124	6	-0.4149	0.98675	0.98686	0.999995	647	0	-0.4149
NonTargeting_Human_0116	1	0.067358	0.067644	0.62632	125	1	-1.8331	0.93264	0.93305	0.999995	603	0	-1.8331
KDM8	8	0.067645	0.22596	0.999926	126	6	-0.5432	0.76046	0.75944	0.999995	505	0	-0.5432
HCFC1	8	0.068903	0.22903	0.999926	127	6	-0.38582	0.25647	0.25501	0.876974	194	0	-0.38582
YWHAE	8	0.06951	0.23045	0.999926	128	5	-0.24398	0.71532	0.71501	0.999995	472	0	-0.24398
SMARCD2	8	0.069755	0.2309	0.999926	129	6	-0.10954	0.93058	0.93065	0.999995	602	0	-0.10954
NAT10	8	0.073128	0.23914	0.999926	130	4	-0.26716	0.45755	0.45723	0.936823	327	0	-0.26716
FXR1	8	0.073727	0.24046	0.999926	131	6	-0.27659	0.90022	0.90033	0.999995	590	0	-0.27659
SET	8	0.074437	0.24209	0.999926	132	4	-0.027358	0.19247	0.19053	0.859449	142	0	-0.027358
PCGF3	8	0.07497	0.24342	0.999926	133	6	-0.36718	0.72061	0.72017	0.999995	476	0	-0.36718
CDC73	8	0.076536	0.24683	0.999926	134	4	-0.15417	0.94063	0.94031	0.999995	611	0	-0.15417
FBXL19	8	0.080058	0.25516	0.999926	135	5	-0.46047	0.94668	0.9463	0.999995	615	0	-0.46047
EHMT2	8	0.080923	0.25714	0.999926	136	6	-0.48277	0.46569	0.46503	0.94703	329	0	-0.48277
PRMT6	8	0.081076	0.25745	0.999926	137	4	-0.1908	0.56656	0.56637	0.985628	385	0	-0.1908
ATAD2	8	0.08141	0.25812	0.999926	138	6	-0.34977	0.9768	0.97691	0.999995	638	0	-0.34977
BPTF	8	0.081749	0.2589	0.999926	139	5	-0.33809	0.67805	0.67754	0.994464	454	0	-0.33809
E2F6	8	0.085617	0.2672	0.999926	140	5	-0.36928	0.86061	0.85986	0.999995	563	0	-0.36928
MEN1	8	0.086628	0.26959	0.999926	141	5	-0.42733	0.64312	0.64301	0.994464	429	0	-0.42733
ALKBH5	8	0.089187	0.27568	0.999926	142	5	-0.38952	0.20564	0.20402	0.859449	152	0	-0.38952
VPS72	8	0.089763	0.27705	0.999926	143	6	-0.40116	0.77818	0.77702	0.999995	515	0	-0.40116
DDX59	8	0.090091	0.27777	0.999926	144	5	-0.42124	0.60403	0.60391	0.992155	407	0	-0.42124
MCRS1	8	0.091306	0.28026	0.999926	145	4	-0.02552	0.41831	0.41776	0.921147	304	0	-0.02552
EP400	8	0.091708	0.28124	0.999926	146	5	-0.61304	0.37395	0.37408	0.921147	270	0	-0.61304
JADE1	8	0.09296	0.28412	0.999926	147	2	0.49195	0.0089624	0.0095335	0.638742	10	1	0.49195
SIRT5	8	0.09422	0.28714	0.999926	148	6	-0.39663	0.78557	0.78429	0.999995	518	0	-0.39663
MSL3	8	0.094718	0.28802	0.999926	149	6	-0.3783	0.73282	0.73189	0.999995	483	0	-0.3783
SKP1	8	0.095598	0.28981	0.999926	150	5	-0.20826	0.3858	0.38632	0.921147	280	0	-0.20826
MTF2	8	0.098957	0.29705	0.999926	151	6	-0.32717	0.61457	0.61428	0.994464	412	0	-0.32717
KAT7	8	0.099564	0.29844	0.999926	152	4	0.27195	0.18748	0.18571	0.859449	139	0	0.27195
NonTargeting_Human_0092	1	0.09985	0.10043	0.747645	153	1	-1.5754	0.90015	0.90113	0.999995	589	0	-1.5754
TP53BP1	8	0.10498	0.31025	0.999926	154	5	-0.35587	0.97523	0.97529	0.999995	635	0	-0.35587
TDRD9	8	0.1095	0.31987	0.999926	155	4	-0.2026	0.79475	0.79364	0.999995	521	0	-0.2026
ARID3B	8	0.10959	0.32007	0.999926	156	4	-0.13396	0.72126	0.72084	0.999995	477	0	-0.13396
CHRAC1	8	0.10963	0.32012	0.999926	157	5	-0.51178	0.15007	0.14978	0.859449	112	0	-0.51178
HDAC5	8	0.11347	0.32854	0.999926	158	6	-0.31622	0.89942	0.89946	0.999995	588	0	-0.31622
MBD3L4	3	0.11426	0.24872	0.999926	159	3	-0.28619	0.88574	0.88693	0.999995	580	0	-0.28619
CRB3	8	0.11599	0.3342	0.999926	160	4	-0.23723	0.47372	0.47321	0.949488	334	0	-0.23723
NAT8L	8	0.11733	0.33694	0.999926	161	5	-0.13475	0.37129	0.3716	0.921147	267	0	-0.13475
ZNF217	8	0.11739	0.33705	0.999926	162	5	-0.40841	0.37528	0.37548	0.921147	272	0	-0.40841
NonTargeting_Human_0186	1	0.1176	0.11819	0.833566	163	1	-1.3543	0.8824	0.88321	0.999995	579	0	-1.3543
MBD3L2	8	0.11835	0.33909	0.999926	164	5	-0.2819	0.62061	0.62049	0.994464	415	0	-0.2819
HDAC8	8	0.11865	0.3398	0.999926	165	6	-0.2344	0.69543	0.69545	0.999995	463	0	-0.2344
SUV420H2	8	0.12028	0.34312	0.999926	166	6	-0.14265	0.82422	0.82344	0.999995	544	0	-0.14265
HDAC1	8	0.12227	0.34701	0.999926	167	5	-0.31153	0.11296	0.11322	0.846117	88	0	-0.31153
USP7	8	0.1223	0.34707	0.999926	168	4	-0.22444	0.89834	0.89835	0.999995	584	0	-0.22444
NFRKB	8	0.12338	0.34947	0.999926	169	5	-0.41424	0.68757	0.68738	0.999016	461	0	-0.41424
ASH1L	8	0.12365	0.34994	0.999926	170	5	-0.37357	0.28974	0.28927	0.876974	221	0	-0.37357
MTA2	8	0.12593	0.35478	0.999926	171	5	-0.44509	0.77195	0.77032	0.999995	509	0	-0.44509
TAF1A	8	0.12599	0.35493	0.999926	172	4	-0.11106	0.63986	0.63968	0.994464	426	0	-0.11106
NonTargeting_Human_0080	1	0.12684	0.12748	0.847026	173	1	-1.2633	0.87316	0.87388	0.999995	574	0	-1.2633
POLE3	8	0.12689	0.35662	0.999926	174	5	-0.48739	0.35513	0.35521	0.921147	254	0	-0.48739
SUPT7L	8	0.12721	0.35733	0.999926	175	5	-0.38838	0.43125	0.43076	0.929391	310	0	-0.38838
HDAC2	8	0.12821	0.35897	0.999926	176	4	-0.29658	0.49169	0.49119	0.953175	343	0	-0.29658
INO80E	8	0.12965	0.362	0.999926	177	6	-0.16797	0.95667	0.95627	0.999995	621	0	-0.16797
RCOR2	8	0.12996	0.36262	0.999926	178	6	-0.043964	0.92742	0.92745	0.999995	600	0	-0.043964
KMT2B	8	0.1308	0.36427	0.999926	179	5	-0.27952	0.67207	0.67143	0.994464	449	0	-0.27952
RAD54L2	8	0.1318	0.36622	0.999926	180	6	-0.074344	0.95322	0.95291	0.999995	619	0	-0.074344
NonTargeting_Human_0039	1	0.13234	0.13294	0.847026	181	1	-1.1619	0.86766	0.86861	0.999995	571	0	-1.1619
TAF9	8	0.13433	0.37173	0.999926	182	4	0.053248	0.46337	0.46299	0.945738	328	0	0.053248
JADE2	8	0.13585	0.37459	0.999926	183	6	-0.21319	0.80999	0.80846	0.999995	537	0	-0.21319
RCOR3	8	0.13689	0.37664	0.999926	184	3	0.081324	0.43246	0.4318	0.929391	311	0	0.081324
SETDB1	8	0.13839	0.37949	0.999926	185	6	-0.21596	0.40764	0.40718	0.921147	295	0	-0.21596
L3MBTL2	8	0.13961	0.38166	0.999926	186	3	0.45526	0.52706	0.52619	0.961759	363	0	0.45526
RBBP7	8	0.14327	0.38859	0.999926	187	5	-0.33725	0.57938	0.57953	0.988398	392	0	-0.33725
ATAD5	8	0.14341	0.38881	0.999926	188	5	-0.35379	0.89915	0.89919	0.999995	587	0	-0.35379
NonTargeting_Human_0005	1	0.14634	0.14664	0.857098	189	1	-1.1526	0.85366	0.85425	0.999995	559	0	-1.1526
TADA2A	8	0.14874	0.39692	0.999926	190	5	-0.20765	0.96291	0.96251	0.999995	626	0	-0.20765
NonTargeting_Human_0120	1	0.14884	0.14907	0.859088	191	1	-1.1625	0.85116	0.85183	0.999995	558	0	-1.1625
KMT2A	8	0.14944	0.39797	0.999926	192	3	0.29102	0.47144	0.47072	0.949488	332	0	0.29102
SFN	8	0.15519	0.4063	0.999926	193	4	-0.27333	0.94385	0.94347	0.999995	613	0	-0.27333
ARID5A	8	0.15526	0.40639	0.999926	194	5	-0.23938	0.86025	0.85952	0.999995	562	0	-0.23938
NAA50	8	0.15797	0.41071	0.999926	195	2	0.17519	0.57182	0.57142	0.986729	388	0	0.17519
SETD2	8	0.1587	0.41168	0.999926	196	3	0.27254	0.19578	0.19373	0.859449	146	0	0.27254
SMARCA4	8	0.16366	0.41896	0.999926	197	4	-0.23712	0.61889	0.61875	0.994464	414	0	-0.23712
PHC1	8	0.16504	0.42087	0.999926	198	4	-0.056441	0.030575	0.030666	0.736708	25	0	-0.056441
SAP30	8	0.16834	0.42551	0.999926	199	5	-0.25551	0.022764	0.023154	0.736708	20	1	-0.25551
NonTargeting_Human_0018	1	0.16933	0.16934	0.945502	200	1	-1.0748	0.83067	0.83156	0.999995	549	0	-1.0748
HDAC6	8	0.16956	0.42716	0.999926	201	5	-0.34956	0.41644	0.41564	0.921147	302	0	-0.34956
CHD4	8	0.17236	0.43118	0.999926	202	5	-0.067535	0.5281	0.52719	0.961759	364	0	-0.067535
RSF1	8	0.17299	0.43199	0.999926	203	4	-0.31793	0.10935	0.10966	0.846117	84	0	-0.31793
MSL1	8	0.17483	0.43451	0.999926	204	4	-0.28721	0.87619	0.87557	0.999995	575	0	-0.28721
UBE3A	8	0.17684	0.43724	0.999926	205	4	-0.1162	0.83109	0.82997	0.999995	550	0	-0.1162
ANP32A	8	0.17687	0.43729	0.999926	206	5	-0.25711	0.4839	0.48307	0.953175	337	0	-0.25711
SMYD4	8	0.18007	0.4417	0.999926	207	4	-0.17839	0.65747	0.65735	0.994464	439	0	-0.17839
PADI3	8	0.18036	0.44225	0.999926	208	4	-0.19994	0.17911	0.17757	0.859449	133	0	-0.19994
NonTargeting_Human_0051	1	0.18083	0.18028	0.99642	209	1	-1.01	0.81917	0.82032	0.999995	541	0	-1.01
DNMT3B	8	0.18212	0.44468	0.999926	210	4	0.016317	0.66866	0.66809	0.994464	447	0	0.016317
ALKBH3	8	0.18271	0.44546	0.999926	211	3	0.345	0.068817	0.069156	0.778642	59	0	0.345
UHRF1BP1	8	0.18393	0.44713	0.999926	212	5	-0.1975	0.63575	0.63518	0.994464	424	0	-0.1975
NonTargeting_Human_0167	1	0.18558	0.18483	0.998692	213	1	-0.94596	0.81442	0.81571	0.999995	540	0	-0.94596
SUPT20H	8	0.18582	0.44987	0.999926	214	4	0.0038501	0.75467	0.75384	0.999995	499	0	0.0038501
L3MBTL3	8	0.18674	0.45113	0.999926	215	5	-0.20636	0.48947	0.48888	0.953175	342	0	-0.20636
EAF2	8	0.18715	0.45164	0.999926	216	5	-0.30642	0.3302	0.33034	0.921147	236	0	-0.30642
POLD3	8	0.18968	0.45494	0.999926	217	5	-0.29253	0.92682	0.92685	0.999995	599	0	-0.29253
NonTargeting_Human_0182	1	0.19258	0.19207	0.999926	218	1	-0.94085	0.80742	0.80927	0.999995	534	0	-0.94085
NAT8	8	0.19465	0.46172	0.999926	219	5	-0.23449	0.82159	0.82058	0.999995	542	0	-0.23449
LEO1	8	0.19578	0.46339	0.999926	220	3	0.48374	0.51233	0.51196	0.961759	354	0	0.48374
PADI2	8	0.19613	0.4639	0.999926	221	5	-0.3032	0.13961	0.13933	0.859449	106	0	-0.3032
MAX	8	0.19831	0.46688	0.999926	222	5	-0.1387	0.8686	0.86772	0.999995	572	0	-0.1387
PADI1	8	0.19993	0.46891	0.999926	223	3	0.57321	0.063166	0.063413	0.778642	54	0	0.57321
NonTargeting_Human_0095	1	0.20107	0.20076	0.999926	224	1	-0.81442	0.79893	0.80085	0.999995	527	0	-0.81442
ALKBH7	8	0.20129	0.47056	0.999926	225	4	-0.17378	0.82379	0.8229	0.999995	543	0	-0.17378
ATAD3C	8	0.20601	0.47732	0.999926	226	4	-0.18114	0.14311	0.14278	0.859449	107	0	-0.18114
INO80C	8	0.20748	0.47918	0.999926	227	5	-0.24247	0.36191	0.36172	0.921147	261	0	-0.24247
DPY30	8	0.20822	0.48013	0.999926	228	4	0.081469	0.3386	0.33902	0.921147	241	0	0.081469
SIRT7	8	0.20876	0.48085	0.999926	229	5	-0.1788	0.19743	0.19532	0.859449	147	0	-0.1788
EAF1	8	0.20891	0.48107	0.999926	230	3	0.25606	0.6832	0.68277	0.994464	460	0	0.25606
SIN3B	8	0.21566	0.4905	0.999926	231	5	-0.42259	0.97052	0.97028	0.999995	631	0	-0.42259
PHF20L1	8	0.22312	0.50036	0.999926	232	5	-0.31518	0.09296	0.093452	0.826683	75	0	-0.31518
HDAC4	8	0.22489	0.50266	0.999926	233	5	-0.37842	0.69894	0.69874	0.999995	465	0	-0.37842
CBX8	8	0.22517	0.50301	0.999926	234	5	-0.40395	0.29122	0.29069	0.877319	222	0	-0.40395
NonTargeting_Human_0161	1	0.22682	0.22657	0.999926	235	1	-0.73722	0.77318	0.77504	0.999995	511	0	-0.73722
NSD1	8	0.22801	0.50651	0.999926	236	5	-0.24815	0.17236	0.17135	0.859449	128	0	-0.24815
GATAD2A	8	0.2341	0.5142	0.999926	237	5	-0.1881	0.89167	0.89144	0.999995	583	0	-0.1881
KMT2C	8	0.2347	0.51491	0.999926	238	4	-0.076817	0.0069769	0.0072502	0.539735	7	1	-0.076817
KMT2D	8	0.23741	0.51862	0.999926	239	4	0.014664	0.79674	0.79564	0.999995	523	0	0.014664
KDM1B	8	0.23933	0.5212	0.999926	240	4	0.017261	0.34553	0.34539	0.921147	247	0	0.017261
SUDS3	8	0.23947	0.52137	0.999926	241	4	-0.093561	0.80645	0.80515	0.999995	532	0	-0.093561
NonTargeting_Human_0015	1	0.24081	0.24061	0.999926	242	1	-0.64963	0.75919	0.76086	0.999995	503	0	-0.64963
NonTargeting_Human_0187	1	0.24131	0.24118	0.999926	243	1	-0.85796	0.75869	0.76034	0.999995	502	0	-0.85796
CHD1	8	0.24366	0.52687	0.999926	244	3	0.34536	0.8908	0.89048	0.999995	582	0	0.34536
NAA40	8	0.24522	0.52891	0.999926	245	3	0.46409	0.014898	0.015336	0.655008	14	1	0.46409
PRR15L	8	0.2456	0.52938	0.999926	246	4	-0.043519	0.60225	0.60202	0.992155	406	0	-0.043519
HELLS	8	0.2474	0.53155	0.999926	247	5	-0.30037	0.79723	0.79624	0.999995	524	0	-0.30037
NonTargeting_Human_0078	1	0.24844	0.24839	0.999926	248	1	-0.76715	0.75156	0.75303	0.999995	496	0	-0.76715
TDRD10	8	0.25	0.53435	0.999926	249	5	-0.17033	0.83526	0.83405	0.999995	551	0	-0.17033
PRMT7	8	0.25183	0.53653	0.999926	250	3	0.13457	0.96189	0.96145	0.999995	624	0	0.13457
GLYR1	8	0.25352	0.53862	0.999926	251	5	-0.139	0.66368	0.66346	0.994464	443	0	-0.139
BRD4	8	0.25376	0.539	0.999926	252	5	-0.31119	0.8264	0.82537	0.999995	546	0	-0.31119
SCMH1	8	0.25474	0.54019	0.999926	253	4	0.01322	0.48502	0.48411	0.953175	338	0	0.01322
INO80D	8	0.2566	0.54252	0.999926	254	5	-0.068101	0.40129	0.4011	0.921147	291	0	-0.068101
NCOA7	8	0.25707	0.54307	0.999926	255	5	-0.21205	0.43973	0.43938	0.929391	316	0	-0.21205
ING1	8	0.25724	0.54328	0.999926	256	5	-0.11299	0.97088	0.97072	0.999995	632	0	-0.11299
RING1	8	0.25755	0.54362	0.999926	257	5	-0.18177	0.67432	0.67374	0.994464	451	0	-0.18177
CHD7	8	0.26448	0.55241	0.999926	258	4	0.11641	0.0029953	0.0033755	0.539735	3	1	0.11641
PADI4	8	0.26492	0.55291	0.999926	259	2	0.22603	0.14833	0.14806	0.859449	110	0	0.22603
TADA1	8	0.26539	0.55353	0.999926	260	3	0.18966	0.86203	0.8611	0.999995	565	0	0.18966
YWHAQ	8	0.26713	0.5558	0.999926	261	4	0.2281	0.37263	0.37276	0.921147	268	0	0.2281
NonTargeting_Human_0127	1	0.26831	0.26902	0.999926	262	1	-0.5244	0.73169	0.733	0.999995	482	0	-0.5244
USP22	8	0.26906	0.55794	0.999926	263	5	-0.14178	0.37792	0.37809	0.921147	274	0	-0.14178
PHF13	8	0.27149	0.56115	0.999926	264	5	-0.25372	0.59232	0.59156	0.988398	401	0	-0.25372
NonTargeting_Human_0025	1	0.27356	0.27415	0.999926	265	1	-0.61632	0.72644	0.72807	0.999995	480	0	-0.61632
NonTargeting_Human_0052	1	0.27743	0.27807	0.999926	266	1	-0.62332	0.72257	0.72397	0.999995	478	0	-0.62332
PHF2	8	0.27861	0.56979	0.999926	267	3	0.32874	0.92902	0.92906	0.999995	601	0	0.32874
CXXC4	8	0.28528	0.57721	0.999926	268	4	-0.005299	0.40256	0.40223	0.921147	292	0	-0.005299
NonTargeting_Human_0110	1	0.28755	0.28783	0.999926	269	1	-0.49067	0.71245	0.71334	0.999995	470	0	-0.49067
TET1	8	0.28877	0.58127	0.999926	270	5	-0.003953	0.93901	0.93873	0.999995	609	0	-0.003953
SFMBT2	8	0.28954	0.58216	0.999926	271	4	-0.097535	0.85664	0.85588	0.999995	561	0	-0.097535
NCOA5	8	0.2927	0.58629	0.999926	272	4	0.11774	0.84035	0.83892	0.999995	553	0	0.11774
NonTargeting_Human_0089	1	0.2968	0.29756	0.999926	273	1	-0.51386	0.7032	0.70408	0.999995	466	0	-0.51386
MGA	8	0.30267	0.598	0.999926	274	5	-0.10035	0.80881	0.80731	0.999995	536	0	-0.10035
NonTargeting_Human_0003	1	0.30392	0.3043	0.999926	275	1	-0.5264	0.69608	0.69704	0.999995	464	0	-0.5264
ALKBH8	8	0.30446	0.60007	0.999926	276	5	-0.17815	0.87195	0.87107	0.999995	573	0	-0.17815
TDRD5	8	0.30548	0.6014	0.999926	277	5	-0.094593	0.41142	0.41075	0.921147	297	0	-0.094593
NAT6	8	0.30599	0.60196	0.999926	278	5	-0.21663	0.96423	0.96381	0.999995	628	0	-0.21663
DNMT3L	8	0.30856	0.60501	0.999926	279	5	-0.057309	0.30878	0.30863	0.908998	227	0	-0.057309
ING2	8	0.31106	0.60789	0.999926	280	4	0.019127	0.64876	0.64842	0.994464	433	0	0.019127
PWWP2B	8	0.31312	0.61028	0.999926	281	2	0.2266	0.032519	0.032692	0.736708	27	0	0.2266
NAT9	8	0.3132	0.61039	0.999926	282	5	-0.080879	0.12726	0.12777	0.859449	95	0	-0.080879
MBD3L1	8	0.32048	0.61924	0.999926	283	5	-0.14201	0.54242	0.541	0.964008	376	0	-0.14201
NonTargeting_Human_0056	1	0.32104	0.3214	0.999926	284	1	-0.38299	0.67896	0.68046	0.994464	456	0	-0.38299
NonTargeting_Human_0038	1	0.32554	0.32569	0.999926	285	1	-0.4016	0.67446	0.67634	0.994464	452	0	-0.4016
NonTargeting_Human_0099	1	0.32754	0.32765	0.999926	286	1	-0.45365	0.67246	0.67455	0.994464	450	0	-0.45365
NonTargeting_Human_0113	1	0.32804	0.32813	0.999926	287	1	-0.52935	0.67196	0.67406	0.994464	448	0	-0.52935
NonTargeting_Human_0148	1	0.33479	0.33499	0.999926	288	1	-0.3999	0.66521	0.66746	0.994464	444	0	-0.3999
SMYD1	8	0.3385	0.63973	0.999926	289	4	-0.043841	0.67656	0.67605	0.994464	453	0	-0.043841
NonTargeting_Human_0014	1	0.34129	0.34179	0.999926	290	1	-0.44232	0.65871	0.66127	0.994464	440	0	-0.44232
NonTargeting_Human_0091	1	0.34729	0.3478	0.999926	291	1	-0.37201	0.65271	0.65547	0.994464	437	0	-0.37201
SUPT3H	8	0.34863	0.65067	0.999926	292	3	0.48136	0.23776	0.23638	0.865433	183	0	0.48136
SPHK2	8	0.34916	0.65151	0.999926	293	5	-0.071138	0.35649	0.35662	0.921147	255	0	-0.071138
PHF23	8	0.35186	0.65476	0.999926	294	5	-0.058438	0.90181	0.902	0.999995	591	0	-0.058438
NonTargeting_Human_0082	1	0.35254	0.35323	0.999926	295	1	-0.36546	0.64746	0.65021	0.994464	432	0	-0.36546
MBD1	8	0.35551	0.65887	0.999926	296	3	0.11847	0.76669	0.7652	0.999995	508	0	0.11847
NonTargeting_Human_0146	1	0.36003	0.3603	0.999926	297	1	-0.28951	0.63997	0.64257	0.994464	427	0	-0.28951
BAZ1A	8	0.36049	0.6641	0.999926	298	3	0.31331	0.80597	0.80467	0.999995	531	0	0.31331
AFF1	8	0.36167	0.66538	0.999926	299	4	0.011728	0.84686	0.84555	0.999995	556	0	0.011728
RCOR1	8	0.36627	0.66926	0.999926	300	3	0.37583	0.63492	0.63442	0.994464	423	0	0.37583
NonTargeting_Human_0059	1	0.36678	0.36704	0.999926	301	1	-0.32919	0.63322	0.63572	0.994464	422	0	-0.32919
ZBTB4	8	0.3669	0.66994	0.999926	302	4	0.098757	0.64149	0.64127	0.994464	428	0	0.098757
NonTargeting_Human_0050	1	0.37028	0.37048	0.999926	303	1	-0.31977	0.62972	0.63199	0.994464	421	0	-0.31977
FBXO11	8	0.37039	0.67258	0.999926	304	3	0.16352	0.26415	0.26277	0.876974	200	0	0.16352
TRIM24	8	0.37263	0.67422	0.999926	305	3	0.057841	0.86132	0.86037	0.999995	564	0	0.057841
EP300	8	0.37395	0.67528	0.999926	306	2	0.26238	0.7347	0.73384	0.999995	485	0	0.26238
NonTargeting_Human_0061	1	0.37753	0.378	0.999926	307	1	-0.39169	0.62247	0.62431	0.994464	416	0	-0.39169
C11ORF30	8	0.37769	0.67791	0.999926	308	4	-0.012035	0.25338	0.25206	0.876974	192	0	-0.012035
CRB1	8	0.37792	0.67808	0.999926	309	3	0.084336	0.45166	0.45127	0.933172	324	0	0.084336
YWHAH	8	0.38171	0.68102	0.999926	310	4	-0.045071	0.68247	0.68203	0.994464	459	0	-0.045071
CREBBP	8	0.38229	0.6814	0.999926	311	4	-0.053612	0.57844	0.57875	0.988398	391	0	-0.053612
NonTargeting_Human_0172	1	0.38403	0.38453	0.999926	312	1	-0.29784	0.61597	0.61775	0.994464	413	0	-0.29784
MLLT1	8	0.39525	0.69111	0.999926	313	4	-0.015464	0.73407	0.73327	0.999995	484	0	-0.015464
JADE3	8	0.39662	0.69219	0.999926	314	4	0.038994	0.19413	0.19208	0.859449	144	0	0.038994
CDYL	8	0.39805	0.69327	0.999926	315	3	0.31028	0.053682	0.054132	0.755588	48	0	0.31028
NonTargeting_Human_0152	1	0.39865	0.3991	0.999926	316	1	-0.25079	0.60135	0.60288	0.992155	405	0	-0.25079
PHF1	8	0.39932	0.69424	0.999926	317	4	-0.041858	0.5775	0.57782	0.988398	390	0	-0.041858
RNF2	8	0.39975	0.69459	0.999926	318	3	0.079904	0.33161	0.33194	0.921147	237	0	0.079904
TAF6L	8	0.40001	0.69481	0.999926	319	4	-0.041726	0.58682	0.58624	0.988398	396	0	-0.041726
BRD3	8	0.40208	0.69633	0.999926	320	3	0.1234	0.00099931	0.0013196	0.442053	2	1	0.1234
NonTargeting_Human_0171	1	0.4024	0.40258	0.999926	321	1	-0.16783	0.5976	0.59898	0.992155	403	0	-0.16783
ELL2	8	0.40283	0.69683	0.999926	322	4	-0.042178	0.52914	0.52816	0.961759	365	0	-0.042178
HDAC9	8	0.40384	0.69759	0.999926	323	3	0.22888	0.27327	0.27233	0.876974	207	0	0.22888
NonTargeting_Human_0011	1	0.40627	0.40612	0.999926	324	1	-0.31983	0.59373	0.59471	0.991178	402	0	-0.31983
TRDMT1	8	0.40761	0.70038	0.999926	325	3	0.67105	0.40001	0.39988	0.921147	290	0	0.67105
NonTargeting_Human_0058	1	0.41002	0.41026	0.999926	326	1	-0.16029	0.58998	0.59106	0.988398	399	0	-0.16029
NonTargeting_Human_0190	1	0.4164	0.41652	0.999926	327	1	-0.13054	0.5836	0.58468	0.988398	395	0	-0.13054
SMARCAL1	8	0.41684	0.70731	0.999926	328	4	0.17707	0.54544	0.54389	0.965792	377	0	0.17707
SND1	8	0.4176	0.70799	0.999926	329	4	-0.0635	0.74697	0.7465	0.999995	494	0	-0.0635
MBD6	8	0.41768	0.70805	0.999926	330	2	0.48094	0.27554	0.27465	0.876974	208	0	0.48094
SETD7	8	0.41819	0.70848	0.999926	331	4	-0.059242	0.33999	0.34024	0.921147	243	0	-0.059242
MEAF6	8	0.42226	0.71179	0.999926	332	4	0.0070148	0.22345	0.22217	0.859449	171	0	0.0070148
KDM4B	8	0.42402	0.71322	0.999926	333	4	-0.027992	0.55537	0.55471	0.975483	381	0	-0.027992
ZBTB38	8	0.42986	0.71784	0.999926	334	4	-0.05978	0.58774	0.58723	0.988398	397	0	-0.05978
NonTargeting_Human_0012	1	0.43152	0.43146	0.999926	335	1	-0.063865	0.56848	0.5694	0.986267	386	0	-0.063865
TDRD6	8	0.43882	0.72424	0.999926	336	3	0.097785	0.54844	0.5468	0.966634	379	0	0.097785
NonTargeting_Human_0135	1	0.44076	0.44081	0.999926	337	1	-0.047955	0.55924	0.55999	0.979622	383	0	-0.047955
PHF6	8	0.44567	0.72884	0.999926	338	4	0.10876	0.79773	0.79675	0.999995	525	0	0.10876
PHF19	8	0.44692	0.72989	0.999926	339	4	0.20563	0.73595	0.7351	0.999995	486	0	0.20563
SCML2	8	0.44772	0.73046	0.999926	340	4	0.20812	0.28603	0.28521	0.876974	217	0	0.20812
NonTargeting_Human_0013	1	0.44901	0.44901	0.999926	341	1	-0.13053	0.55099	0.55113	0.971724	380	0	-0.13053
SIRT4	8	0.45048	0.73223	0.999926	342	2	0.40384	0.52394	0.52331	0.961759	360	0	0.40384
ING5	8	0.45286	0.73402	0.999926	343	4	0.068918	0.77603	0.77472	0.999995	514	0	0.068918
MSL2	8	0.45388	0.73469	0.999926	344	4	0.089313	0.4552	0.45478	0.936823	325	0	0.089313
CBX5	8	0.45505	0.7356	0.999926	345	4	0.18347	0.78712	0.78608	0.999995	519	0	0.18347
PHF10	8	0.45871	0.73815	0.999926	346	3	0.2775	0.0049878	0.0052239	0.539735	4	1	0.2775
NonTargeting_Human_0064	1	0.46551	0.46533	0.999926	347	1	-0.099455	0.53449	0.53421	0.962161	371	0	-0.099455
NonTargeting_Human_0164	1	0.46913	0.46878	0.999926	348	1	-0.027077	0.53087	0.53084	0.961759	368	0	-0.027077
MORF4L1	8	0.46914	0.74546	0.999926	349	4	-0.01037	0.75291	0.75221	0.999995	497	0	-0.01037
NonTargeting_Human_0006	1	0.47013	0.46988	0.999926	350	1	-0.041878	0.52987	0.52977	0.961759	366	0	-0.041878
NCOR1	8	0.4702	0.74634	0.999926	351	4	-0.013055	0.83691	0.83562	0.999995	552	0	-0.013055
PHF3	8	0.47258	0.74789	0.999926	352	2	0.41309	0.30297	0.30253	0.900854	225	0	0.41309
TADA3	8	0.47305	0.74834	0.999926	353	4	-0.0010152	0.43611	0.43567	0.929391	313	0	-0.0010152
NonTargeting_Human_0139	1	0.47501	0.47494	0.999926	354	1	-0.028063	0.52499	0.52505	0.961759	362	0	-0.028063
UBE2E1	8	0.47619	0.75057	0.999926	355	4	0.0090648	0.44811	0.44751	0.931153	322	0	0.0090648
YWHAB	8	0.47737	0.75138	0.999926	356	4	0.093641	0.15353	0.15348	0.859449	115	0	0.093641
NonTargeting_Human_0124	1	0.48163	0.48154	0.999926	357	1	-0.082467	0.51837	0.5181	0.961759	357	0	-0.082467
CRB2	8	0.48559	0.75739	0.999926	358	4	0.029183	0.45048	0.44994	0.933172	323	0	0.029183
NonTargeting_Human_0034	1	0.4865	0.48634	0.999926	359	1	-0.010748	0.5135	0.51331	0.961759	355	0	-0.010748
DOT1L	8	0.48691	0.75867	0.999926	360	4	0.078249	0.94131	0.94095	0.999995	612	0	0.078249
NonTargeting_Human_0157	1	0.49075	0.49058	0.999926	361	1	-0.12989	0.50925	0.50934	0.961759	351	0	-0.12989
KDM7A	8	0.49146	0.76188	0.999926	362	4	-0.074901	0.38318	0.38376	0.921147	278	0	-0.074901
LRWD1	8	0.4928	0.76288	0.999926	363	3	0.4093	0.28603	0.28521	0.876974	218	0	0.4093
KDM5A	8	0.495	0.7645	0.999926	364	2	0.24139	0.82982	0.82863	0.999995	548	0	0.24139
TBL1X	8	0.49507	0.76458	0.999926	365	4	0.21163	0.52498	0.52431	0.961759	361	0	0.21163
UCHL5	8	0.49719	0.76593	0.999926	366	3	0.26827	0.86274	0.86185	0.999995	566	0	0.26827
NonTargeting_Human_0004	1	0.50275	0.50286	0.999926	367	0	0.0075232	0.49725	0.49709	0.954297	349	0	0.0075232
NRBF2	8	0.50373	0.77043	0.999926	368	4	-0.060634	0.69187	0.69177	0.999995	462	0	-0.060634
NonTargeting_Human_0145	1	0.506	0.50598	0.999926	369	0	0.015488	0.494	0.49366	0.953175	347	0	0.015488
NonTargeting_Human_0040	1	0.50675	0.50686	0.999926	370	0	0.016908	0.49325	0.49294	0.953175	346	0	0.016908
SMARCD3	8	0.50697	0.77275	0.999926	371	3	0.34273	0.53531	0.53419	0.962161	372	0	0.34273
BRD8	8	0.50755	0.77322	0.999926	372	4	-0.00042245	0.71798	0.71752	0.999995	475	0	-0.00042245
NonTargeting_Human_0162	1	0.50825	0.50823	0.999926	373	0	0.020088	0.49175	0.49151	0.953175	344	0	0.020088
NonTargeting_Human_0031	1	0.5115	0.51139	0.999926	374	0	0.026012	0.4885	0.48845	0.953175	341	0	0.026012
SMARCC1	8	0.51365	0.77784	0.999926	375	3	0.28155	0.44573	0.44528	0.929391	321	0	0.28155
JARID2	8	0.51798	0.78089	0.999926	376	3	0.28749	0.36595	0.36602	0.921147	265	0	0.28749
JMJD6	8	0.52191	0.78354	0.999926	377	4	0.031141	0.012923	0.013477	0.655008	12	1	0.031141
NonTargeting_Human_0160	1	0.52637	0.52641	0.999926	378	0	0.062472	0.47363	0.47333	0.949488	333	0	0.062472
CXXC5	8	0.5273	0.78702	0.999926	379	2	0.99964	0.03446	0.034531	0.736708	30	0	0.99964
AFF4	8	0.52914	0.78836	0.999926	380	3	0.13291	0.80834	0.8068	0.999995	535	0	0.13291
NCOA6	8	0.52922	0.78843	0.999926	381	3	0.17425	0.19908	0.19702	0.859449	148	0	0.17425
USP11	8	0.53007	0.78898	0.999926	382	4	-0.011668	0.77441	0.77298	0.999995	513	0	-0.011668
CHD9	8	0.53995	0.79563	0.999926	383	4	-0.05174	0.1587	0.15847	0.859449	120	0	-0.05174
BRD1	8	0.54343	0.79812	0.999926	384	2	0.3173	0.5404	0.53913	0.964008	374	0	0.3173
PCGF6	8	0.54923	0.80199	0.999926	385	4	0.034898	0.44214	0.44185	0.929391	318	0	0.034898
HDAC7	8	0.54951	0.80215	0.999926	386	3	0.38702	0.040262	0.040175	0.74306	36	0	0.38702
CTR9	8	0.55334	0.80478	0.999926	387	2	0.27115	0.47029	0.46951	0.949488	331	0	0.27115
NonTargeting_Human_0137	1	0.55536	0.55589	0.999926	388	0	0.1242	0.44464	0.44475	0.929391	320	0	0.1242
NonTargeting_Human_0174	1	0.56023	0.56101	0.999926	389	0	0.13633	0.43977	0.43985	0.929391	317	0	0.13633
NonTargeting_Human_0030	1	0.56073	0.56144	0.999926	390	0	0.13094	0.43927	0.43941	0.929391	315	0	0.13094
NonTargeting_Human_0062	1	0.56373	0.56471	0.999926	391	0	0.13861	0.43627	0.43653	0.929391	314	0	0.13861
NonTargeting_Human_0081	1	0.56473	0.56568	0.999926	392	0	0.14691	0.43527	0.43547	0.929391	312	0	0.14691
ATAD1	8	0.56704	0.81404	0.999926	393	3	0.085688	0.3897	0.39017	0.921147	282	0	0.085688
NonTargeting_Human_0016	1	0.56948	0.57025	0.999926	394	0	0.15606	0.43052	0.43053	0.929391	309	0	0.15606
REST	8	0.57526	0.8197	0.999926	395	3	0.81387	0.39616	0.39627	0.921147	286	0	0.81387
NonTargeting_Human_0178	1	0.57548	0.57612	0.999926	396	0	0.17372	0.42452	0.42469	0.924583	307	0	0.17372
NonTargeting_Human_0103	1	0.58173	0.58269	0.999926	397	0	0.18249	0.41827	0.41849	0.921147	303	0	0.18249
NonTargeting_Human_0066	1	0.58498	0.58605	0.999926	398	0	0.18969	0.41502	0.41522	0.921147	300	0	0.18969
BAZ1B	8	0.58533	0.82625	0.999926	399	3	0.28849	0.80692	0.80555	0.999995	533	0	0.28849
NonTargeting_Human_0032	1	0.58698	0.58803	0.999926	400	0	0.19886	0.41302	0.41329	0.921147	299	0	0.19886
BRWD1	8	0.58733	0.8277	0.999926	401	3	0.16569	0.62487	0.62474	0.994464	418	0	0.16569
NonTargeting_Human_0177	1	0.58923	0.59012	0.999926	402	0	0.19622	0.41077	0.41111	0.921147	296	0	0.19622
CDK2AP1	8	0.59048	0.8296	0.999926	403	4	0.069658	0.87842	0.87755	0.999995	577	0	0.069658
SIRT2	8	0.59839	0.83512	0.999926	404	4	0.0099855	0.87715	0.87652	0.999995	576	0	0.0099855
NonTargeting_Human_0024	1	0.60085	0.60242	0.999926	405	0	0.22063	0.39915	0.39948	0.921147	289	0	0.22063
HMG20B	8	0.60118	0.83695	0.999926	406	2	0.24915	0.35377	0.35385	0.921147	252	0	0.24915
NonTargeting_Human_0023	1	0.60297	0.60459	0.999926	407	0	0.2565	0.39703	0.39744	0.921147	288	0	0.2565
NonTargeting_Human_0045	1	0.6036	0.6053	0.999926	408	0	0.24049	0.3964	0.39672	0.921147	287	0	0.24049
PHF11	8	0.60476	0.83951	0.999926	409	3	0.4071	0.80262	0.80138	0.999995	528	0	0.4071
DPF1	8	0.60738	0.84118	0.999926	410	4	0.023604	0.41519	0.41445	0.921147	301	0	0.023604
USP16	8	0.60906	0.84257	0.999926	411	4	-0.0094054	0.97186	0.97172	0.999995	633	0	-0.0094054
NonTargeting_Human_0176	1	0.60922	0.61086	0.999926	412	0	0.23976	0.39078	0.39122	0.921147	283	0	0.23976
KDM3A	8	0.61196	0.84455	0.999926	413	3	0.49637	0.076304	0.076648	0.808304	63	0	0.49637
NonTargeting_Human_0075	1	0.61272	0.61433	0.999926	414	0	0.22717	0.38728	0.38787	0.921147	281	0	0.22717
FANCL	8	0.61385	0.84572	0.999926	415	3	0.61387	0.74787	0.74745	0.999995	495	0	0.61387
MTA3	8	0.61668	0.84792	0.999926	416	3	0.50546	0.3592	0.35922	0.921147	258	0	0.50546
NonTargeting_Human_0149	1	0.61697	0.61876	0.999926	417	0	0.24689	0.38303	0.38349	0.921147	277	0	0.24689
NonTargeting_Human_0071	1	0.61722	0.61897	0.999926	418	0	0.23342	0.38278	0.38324	0.921147	276	0	0.23342
SUV39H1	8	0.61932	0.84957	0.999926	419	3	0.10115	0.64635	0.6463	0.994464	431	0	0.10115
KDM6A	8	0.61964	0.84979	0.999926	420	4	0.20781	0.64555	0.64547	0.994464	430	0	0.20781
UHRF2	8	0.62014	0.85011	0.999926	421	3	0.50877	0.27176	0.2709	0.876974	205	0	0.50877
NonTargeting_Human_0049	1	0.62547	0.62745	0.999926	422	0	0.28313	0.37453	0.37496	0.921147	271	0	0.28313
NonTargeting_Human_0047	1	0.62697	0.62904	0.999926	423	0	0.28543	0.37303	0.37332	0.921147	269	0	0.28543
NCOA3	8	0.62824	0.85535	0.999926	424	3	0.51454	0.038332	0.038485	0.736708	34	0	0.51454
BRPF3	8	0.62992	0.85653	0.999926	425	3	0.29605	0.1308	0.1311	0.859449	97	0	0.29605
NonTargeting_Human_0175	1	0.63022	0.63262	0.999926	426	0	0.29664	0.36978	0.37009	0.921147	266	0	0.29664
CCNT1	8	0.63124	0.85732	0.999926	427	4	0.043063	0.12013	0.12011	0.859449	92	0	0.043063
ZCWPW2	8	0.63183	0.85769	0.999926	428	3	0.12942	0.86309	0.86222	0.999995	567	0	0.12942
MECP2	8	0.63326	0.85851	0.999926	429	3	0.14585	0.56992	0.56968	0.986267	387	0	0.14585
NonTargeting_Human_0130	1	0.63522	0.63767	0.999926	430	0	0.31287	0.36478	0.36498	0.921147	264	0	0.31287
PHF7	8	0.63865	0.86129	0.999926	431	2	0.12204	0.20891	0.20738	0.859449	155	0	0.12204
NonTargeting_Human_0132	1	0.63872	0.64121	0.999926	432	0	0.33465	0.36128	0.36138	0.921147	260	0	0.33465
NCOA1	8	0.6393	0.86154	0.999926	433	3	0.7319	0.20237	0.20061	0.859449	149	0	0.7319
NonTargeting_Human_0142	1	0.64296	0.64542	0.999926	434	0	0.30261	0.35704	0.35741	0.921147	256	0	0.30261
L3MBTL4	8	0.64429	0.86382	0.999926	435	3	0.05407	0.57656	0.57678	0.988398	389	0	0.05407
NonTargeting_Human_0067	1	0.64596	0.64873	0.999926	436	0	0.34031	0.35404	0.35471	0.921147	253	0	0.34031
NonTargeting_Human_0093	1	0.64721	0.65	0.999926	437	0	0.32898	0.35279	0.35351	0.921147	251	0	0.32898
NonTargeting_Human_0150	1	0.64846	0.65143	0.999926	438	0	0.35901	0.35154	0.35228	0.921147	250	0	0.35901
NonTargeting_Human_0181	1	0.64871	0.65164	0.999926	439	0	0.31733	0.35129	0.35203	0.921147	249	0	0.31733
TDRD7	8	0.65036	0.8661	0.999926	440	2	0.34171	0.083739	0.084091	0.816537	69	0	0.34171
NonTargeting_Human_0119	1	0.65871	0.66127	0.999926	441	0	0.36884	0.34129	0.34179	0.921147	244	0	0.36884
NonTargeting_Human_0191	1	0.66071	0.66305	0.999926	442	0	0.37587	0.33929	0.33959	0.921147	242	0	0.37587
RNF17	8	0.66283	0.87094	0.999926	443	3	0.38498	0.66522	0.66496	0.994464	445	0	0.38498
NonTargeting_Human_0079	1	0.66283	0.66526	0.999926	444	0	0.37421	0.33717	0.33749	0.921147	240	0	0.37421
YAF2	8	0.66879	0.87329	0.999926	445	3	0.25867	0.62571	0.62562	0.994464	419	0	0.25867
WDR61	8	0.66933	0.87349	0.999926	446	3	0.2998	0.71198	0.71193	0.999995	469	0	0.2998
PHC3	8	0.67105	0.87416	0.999926	447	2	0.30961	0.21702	0.21592	0.859449	166	0	0.30961
PAXIP1	8	0.67226	0.87464	0.999926	448	3	0.25279	0.48836	0.48771	0.953175	340	0	0.25279
NAT14	8	0.67359	0.87522	0.999926	449	3	0.54184	0.098453	0.098937	0.828601	80	0	0.54184
NonTargeting_Human_0046	1	0.67371	0.67571	0.999926	450	0	0.41006	0.32629	0.32643	0.921147	235	0	0.41006
KDM6B	8	0.67412	0.87546	0.999926	451	3	0.32672	0.15698	0.15687	0.859449	119	0	0.32672
NonTargeting_Human_0115	1	0.67446	0.67634	0.999926	452	0	0.43028	0.32554	0.32569	0.921147	234	0	0.43028
ALKBH1	8	0.67656	0.87652	0.999926	453	2	0.41534	0.65274	0.65271	0.994464	438	0	0.41534
NonTargeting_Human_0036	1	0.6852	0.68669	0.999926	454	0	0.41816	0.3148	0.31499	0.912294	231	0	0.41816
MBD4	8	0.68674	0.88086	0.999926	455	3	0.56961	0.042189	0.042142	0.74306	37	0	0.56961
NonTargeting_Human_0073	1	0.6882	0.68932	0.999926	456	0	0.45944	0.3118	0.31204	0.908998	230	0	0.45944
KDM4D	8	0.68901	0.8818	0.999926	457	3	0.2277	0.23301	0.23156	0.861855	180	0	0.2277
PHF20	8	0.68973	0.88198	0.999926	458	2	0.48927	0.089281	0.089686	0.826683	72	0	0.48927
PRAME	8	0.69038	0.88233	0.999926	459	3	0.33956	0.10392	0.10453	0.846117	82	0	0.33956
PHC2	8	0.69044	0.88233	0.999926	460	2	0.50292	0.48613	0.48534	0.953175	339	0	0.50292
SMARCC2	8	0.69824	0.88521	0.999926	461	3	0.1729	0.84491	0.84364	0.999995	555	0	0.1729
NAA16	8	0.70103	0.88639	0.999926	462	3	0.20878	0.79324	0.79206	0.999995	520	0	0.20878
INO80	8	0.70212	0.88684	0.999926	463	3	0.15384	0.16385	0.16346	0.859449	123	0	0.15384
NonTargeting_Human_0129	1	0.7037	0.70467	0.999926	464	0	0.49255	0.2963	0.297	0.892332	223	0	0.49255
ERCC6	8	0.7038	0.88742	0.999926	465	2	0.75866	0.476	0.47554	0.951082	335	0	0.75866
SUV420H1	8	0.70586	0.88837	0.999926	466	3	0.3596	0.2823	0.28157	0.876974	215	0	0.3596
SIRT1	8	0.70918	0.88966	0.999926	467	3	0.38691	0.25028	0.249	0.876974	189	0	0.38691
WHSC1L1	8	0.71072	0.89036	0.999926	468	3	0.08813	0.15526	0.15516	0.859449	116	0	0.08813
NonTargeting_Human_0001	1	0.7117	0.71267	0.999926	469	0	0.48209	0.2883	0.28864	0.876974	220	0	0.48209
NonTargeting_Human_0180	1	0.7127	0.71366	0.999926	470	0	0.52634	0.2873	0.28746	0.876974	219	0	0.52634
ATXN7L3	8	0.71272	0.89115	0.999926	471	3	0.59699	0.58218	0.58186	0.988398	394	0	0.59699
NonTargeting_Human_0090	1	0.7142	0.71535	0.999926	472	0	0.50456	0.2858	0.28599	0.876974	216	0	0.50456
TET3	8	0.71718	0.89287	0.999926	473	3	0.57406	0.24872	0.2476	0.876974	188	0	0.57406
BRDT	8	0.71771	0.89308	0.999926	474	2	0.5578	0.59141	0.59061	0.988398	400	0	0.5578
NonTargeting_Human_0029	1	0.72019	0.72126	0.999926	475	0	0.56465	0.27981	0.28016	0.876974	213	0	0.56465
NonTargeting_Human_0072	1	0.72094	0.72199	0.999926	476	0	0.49723	0.27906	0.2795	0.876974	211	0	0.49723
CTBP1	8	0.72111	0.8947	0.999926	477	3	0.18658	0.73719	0.73635	0.999995	487	0	0.18658
SMARCAD1	8	0.72244	0.89508	0.999926	478	3	0.26235	0.2778	0.27682	0.876974	210	0	0.26235
NonTargeting_Human_0125	1	0.72807	0.72972	0.999926	479	0	0.55178	0.27193	0.27246	0.876974	206	0	0.55178
NonTargeting_Human_0063	1	0.73169	0.733	0.999926	480	0	0.5307	0.26831	0.26902	0.876974	203	0	0.5307
NonTargeting_Human_0134	1	0.73294	0.73418	0.999926	481	0	0.56267	0.26706	0.2677	0.876974	202	0	0.56267
NonTargeting_Human_0131	1	0.73482	0.73612	0.999926	482	0	0.5237	0.26518	0.26577	0.876974	201	0	0.5237
SIRT6	8	0.73595	0.90058	0.999926	483	1	0.59508	0.17066	0.16992	0.859449	127	0	0.59508
NonTargeting_Human_0108	1	0.73832	0.73984	0.999926	484	0	0.59306	0.26168	0.26177	0.876974	199	0	0.59306
L3MBTL1	8	0.74059	0.90266	0.999926	485	2	0.54181	0.41268	0.41197	0.921147	298	0	0.54181
STK31	8	0.74174	0.90325	0.999926	486	3	0.11392	0.32313	0.32319	0.921147	233	0	0.11392
NonTargeting_Human_0140	1	0.74194	0.74359	0.999926	487	0	0.62456	0.25806	0.25819	0.876974	196	0	0.62456
NonTargeting_Human_0188	1	0.74219	0.74388	0.999926	488	0	0.55083	0.25781	0.25798	0.876974	195	0	0.55083
UHRF1BP1L	8	0.74232	0.90348	0.999926	489	2	0.49576	0.12903	0.12937	0.859449	96	0	0.49576
HDAC11	8	0.74408	0.90413	0.999926	490	3	0.18603	0.60845	0.60799	0.993547	410	0	0.18603
MYSM1	8	0.74455	0.90429	0.999926	491	3	0.039823	0.75758	0.75651	0.999995	501	0	0.039823
NonTargeting_Human_0033	1	0.74844	0.74981	0.999926	492	0	0.59641	0.25156	0.2513	0.876974	190	0	0.59641
SMARCA2	8	0.75195	0.90743	0.999926	493	3	0.42403	0.16896	0.16823	0.859449	126	0	0.42403
HLTF	8	0.75409	0.90811	0.999926	494	2	0.32394	0.48052	0.47974	0.953175	336	0	0.32394
GATAD2B	8	0.75599	0.90881	0.999926	495	2	0.57367	0.34966	0.34973	0.921147	248	0	0.57367
USP3	8	0.75878	0.90994	0.999926	496	3	0.30207	0.22185	0.22046	0.859449	170	0	0.30207
NonTargeting_Human_0085	1	0.75919	0.76086	0.999926	497	0	0.61193	0.24081	0.24061	0.866713	184	0	0.61193
BRD7	8	0.76238	0.91139	0.999926	498	3	0.061551	0.16726	0.16671	0.859449	124	0	0.061551
NonTargeting_Human_0107	1	0.76568	0.7674	0.999926	499	0	0.65834	0.23432	0.23412	0.861855	182	0	0.65834
NonTargeting_Human_0017	1	0.76656	0.76844	0.999926	500	0	0.62875	0.23344	0.23332	0.861855	181	0	0.62875
EPC1	8	0.7673	0.91337	0.999926	501	2	0.40892	0.68174	0.68127	0.994464	458	0	0.40892
NonTargeting_Human_0159	1	0.77043	0.77225	0.999926	502	0	0.63842	0.22957	0.22947	0.860428	178	0	0.63842
NonTargeting_Human_0069	1	0.77268	0.77455	0.999926	503	0	0.66372	0.22732	0.22705	0.859449	176	0	0.66372
NonTargeting_Human_0126	1	0.77443	0.77623	0.999926	504	0	0.64821	0.22557	0.22519	0.859449	175	0	0.64821
NonTargeting_Human_0077	1	0.77468	0.77654	0.999926	505	0	0.65101	0.22532	0.22494	0.859449	174	0	0.65101
NonTargeting_Human_0179	1	0.77493	0.77675	0.999926	506	0	0.62778	0.22507	0.22469	0.859449	173	0	0.62778
PRDM2	8	0.77602	0.91716	0.999926	507	3	0.4037	0.091122	0.091544	0.826683	73	0	0.4037
ARID4A	8	0.77645	0.91739	0.999926	508	3	0.1843	0.42141	0.4207	0.921147	306	0	0.1843
NonTargeting_Human_0189	1	0.77968	0.78163	0.999926	509	0	0.7033	0.22032	0.21994	0.859449	169	0	0.7033
CBX6	8	0.78137	0.91943	0.999926	510	2	0.24044	0.072567	0.072961	0.801379	61	0	0.24044
PCGF5	8	0.7816	0.91952	0.999926	511	3	0.085855	0.53837	0.53715	0.964008	373	0	0.085855
NonTargeting_Human_0068	1	0.78318	0.78525	0.999926	512	0	0.66418	0.21682	0.21632	0.859449	165	0	0.66418
NonTargeting_Human_0165	1	0.78343	0.78549	0.999926	513	0	0.72694	0.21657	0.21611	0.859449	164	0	0.72694
NonTargeting_Human_0173	1	0.78518	0.78713	0.999926	514	0	0.69869	0.21482	0.21432	0.859449	163	0	0.69869
NonTargeting_Human_0122	1	0.78568	0.78772	0.999926	515	0	0.6808	0.21432	0.2138	0.859449	162	0	0.6808
CBX3	8	0.78583	0.92126	0.999926	516	3	0.19644	0.68027	0.67989	0.994464	457	0	0.19644
NonTargeting_Human_0163	1	0.78655	0.78846	0.999926	517	0	0.6595	0.21345	0.21288	0.859449	160	0	0.6595
NonTargeting_Human_0184	1	0.78843	0.79033	0.999926	518	0	0.6854	0.21157	0.21106	0.859449	158	0	0.6854
NonTargeting_Human_0022	1	0.79068	0.79249	0.999926	519	0	0.70139	0.20932	0.20897	0.859449	156	0	0.70139
NonTargeting_Human_0102	1	0.79168	0.79344	0.999926	520	0	0.72559	0.20832	0.20792	0.859449	154	0	0.72559
NonTargeting_Human_0065	1	0.79318	0.79491	0.999926	521	0	0.72297	0.20682	0.20647	0.859449	153	0	0.72297
NonTargeting_Human_0035	1	0.79543	0.79731	0.999926	522	0	0.75386	0.20457	0.20439	0.859449	151	0	0.75386
NonTargeting_Human_0041	1	0.79643	0.79834	0.999926	523	0	0.76364	0.20357	0.20328	0.859449	150	0	0.76364
KDM2B	8	0.80507	0.92953	0.999926	524	3	0.076517	0.58866	0.58799	0.988398	398	0	0.076517
NonTargeting_Human_0100	1	0.80517	0.80716	0.999926	525	0	0.73922	0.19483	0.19431	0.859449	145	0	0.73922
NonTargeting_Human_0043	1	0.80742	0.80927	0.999926	526	0	0.74124	0.19258	0.19207	0.859449	143	0	0.74124
NonTargeting_Human_0141	1	0.81017	0.81159	0.999926	527	0	0.85891	0.18983	0.18924	0.859449	140	0	0.85891
NonTargeting_Human_0074	1	0.81517	0.81635	0.999926	528	0	0.77737	0.18483	0.18408	0.859449	138	0	0.77737
NonTargeting_Human_0133	1	0.81542	0.81659	0.999926	529	0	0.77691	0.18458	0.18384	0.859449	137	0	0.77691
BCOR	8	0.81568	0.9345	0.999926	530	2	0.8964	0.34138	0.34155	0.921147	245	0	0.8964
NonTargeting_Human_0114	1	0.81717	0.81838	0.999926	531	0	0.75962	0.18283	0.18228	0.859449	136	0	0.75962
NonTargeting_Human_0021	1	0.81842	0.81966	0.999926	532	0	0.81457	0.18158	0.18105	0.859449	134	0	0.81457
DPF3	8	0.82169	0.93728	0.999926	533	3	0.16749	0.39488	0.395	0.921147	285	0	0.16749
NonTargeting_Human_0169	1	0.82267	0.82361	0.999926	534	0	0.80549	0.17733	0.17731	0.859449	131	0	0.80549
ZCWPW1	8	0.82269	0.93771	0.999926	535	3	0.15506	0.31167	0.31161	0.908998	229	0	0.15506
NonTargeting_Human_0136	1	0.82317	0.82418	0.999926	536	0	0.80476	0.17683	0.17683	0.859449	130	0	0.80476
CLOCK	8	0.82579	0.93917	0.999926	537	3	0.34939	0.21378	0.21266	0.859449	161	0	0.34939
EZH2	8	0.8269	0.93968	0.999926	538	3	0.90608	0.31023	0.31007	0.908998	228	0	0.90608
NonTargeting_Human_0084	1	0.82692	0.82769	0.999926	539	0	0.8363	0.17308	0.17314	0.859449	129	0	0.8363
NonTargeting_Human_0010	1	0.83267	0.83359	0.999926	540	0	0.91999	0.16733	0.16724	0.859449	125	0	0.91999
SFMBT1	8	0.83277	0.94202	0.999926	541	3	0.29477	0.33581	0.3362	0.921147	239	0	0.29477
NonTargeting_Human_0156	1	0.83742	0.83838	0.999926	542	0	0.86034	0.16258	0.16227	0.859449	122	0	0.86034
PCGF1	8	0.84055	0.94529	0.999926	543	2	1.0495	0.094794	0.095211	0.826683	76	0	1.0495
TET2	8	0.8416	0.94579	0.999926	544	3	0.085631	0.17743	0.17608	0.859449	132	0	0.085631
NonTargeting_Human_0143	1	0.84416	0.84495	0.999926	545	0	0.87699	0.15584	0.15528	0.859449	118	0	0.87699
NonTargeting_Human_0155	1	0.84466	0.8454	0.999926	546	0	0.84159	0.15534	0.15482	0.859449	117	0	0.84159
MTA1	8	0.84608	0.94783	0.999926	547	2	0.31299	0.14485	0.14445	0.859449	108	0	0.31299
NonTargeting_Human_0008	1	0.84966	0.85054	0.999926	548	0	0.90591	0.15034	0.15045	0.859449	113	0	0.90591
NonTargeting_Human_0088	1	0.85116	0.85183	0.999926	549	0	0.91353	0.14884	0.14907	0.859449	111	0	0.91353
MLLT3	8	0.85116	0.95027	0.999926	550	3	0.16485	0.84802	0.8467	0.999995	557	0	0.16485
CDYL2	8	0.85138	0.95037	0.999926	551	2	0.81332	0.16042	0.16006	0.859449	121	0	0.81332
NonTargeting_Human_0026	1	0.85191	0.8524	0.999926	552	0	0.89036	0.14809	0.14835	0.859449	109	0	0.89036
ING4	8	0.85316	0.9511	0.999926	553	3	0.14451	0.087437	0.087729	0.826683	71	0	0.14451
CSRP2BP	8	0.85349	0.95127	0.999926	554	3	0.24811	0.25955	0.25821	0.876974	197	0	0.24811
PHF21A	8	0.85406	0.95148	0.999926	555	1	0.93041	0.066936	0.06707	0.778642	57	0	0.93041
MBD3	8	0.85415	0.95155	0.999926	556	3	0.39982	0.40511	0.40471	0.921147	293	0	0.39982
PCGF2	8	0.85846	0.95267	0.999926	557	2	0.46873	0.65036	0.64997	0.994464	435	0	0.46873
NonTargeting_Human_0183	1	0.86041	0.86143	0.999926	558	0	0.95145	0.13959	0.14008	0.859449	105	0	0.95145
NonTargeting_Human_0166	1	0.86116	0.86228	0.999926	559	0	0.93586	0.13884	0.1393	0.859449	104	0	0.93586
NonTargeting_Human_0057	1	0.86141	0.86251	0.999926	560	0	0.89846	0.13859	0.13913	0.859449	103	0	0.89846
NonTargeting_Human_0104	1	0.86166	0.86269	0.999926	561	0	0.90297	0.13834	0.13881	0.859449	102	0	0.90297
RBBP5	8	0.86168	0.95335	0.999926	562	2	0.67343	0.36056	0.36045	0.921147	259	0	0.67343
NonTargeting_Human_0007	1	0.86566	0.86666	0.999926	563	0	1.016	0.13434	0.13487	0.859449	100	0	1.016
SETD1B	8	0.8669	0.95456	0.999926	564	1	0.2715	0.77277	0.77125	0.999995	510	0	0.2715
NonTargeting_Human_0027	1	0.86741	0.86838	0.999926	565	0	0.96699	0.13259	0.13317	0.859449	99	0	0.96699
NonTargeting_Human_0060	1	0.86816	0.86905	0.999926	566	0	0.9706	0.13184	0.1323	0.859449	98	0	0.9706
HSPBAP1	8	0.86886	0.95497	0.999926	567	2	0.97559	0.42017	0.41964	0.921147	305	0	0.97559
CHD3	8	0.86911	0.95506	0.999926	568	1	0.47788	0.25183	0.25053	0.876974	191	0	0.47788
NonTargeting_Human_0112	1	0.87566	0.87631	0.999926	569	0	0.96215	0.12434	0.12508	0.859449	93	0	0.96215
SUV39H2	8	0.88026	0.95796	0.999926	570	2	0.29512	0.66214	0.66209	0.994464	442	0	0.29512
PRMT8	8	0.88351	0.95877	0.999926	571	2	0.61149	0.24169	0.24027	0.866713	186	0	0.61149
NonTargeting_Human_0123	1	0.88565	0.88641	0.999926	572	0	1.0349	0.11435	0.11492	0.846117	90	0	1.0349
NonTargeting_Human_0117	1	0.88615	0.88706	0.999926	573	0	1.0025	0.11385	0.11434	0.846117	89	0	1.0025
NonTargeting_Human_0019	1	0.8884	0.88939	0.999926	574	0	1.0338	0.1116	0.11232	0.846117	87	0	1.0338
NonTargeting_Human_0106	1	0.88915	0.89011	0.999926	575	0	0.98521	0.11085	0.11165	0.846117	85	0	0.98521
ZBTB33	8	0.89128	0.9609	0.999926	576	2	0.24024	0.8031	0.80184	0.999995	529	0	0.24024
NonTargeting_Human_0083	1	0.8929	0.89389	0.999926	577	0	1.0779	0.1071	0.10781	0.846117	83	0	1.0779
NRIP1	8	0.89588	0.96198	0.999926	578	2	0.52772	0.078168	0.078418	0.808304	65	0	0.52772
DZIP3	8	0.89861	0.96291	0.999926	579	1	0.4416	0.024722	0.025171	0.736708	21	1	0.4416
NonTargeting_Human_0109	1	0.9029	0.90373	0.999926	580	0	1.1394	0.097101	0.097475	0.826683	79	0	1.1394
NonTargeting_Human_0147	1	0.90465	0.90547	0.999926	581	0	1.0418	0.095351	0.095933	0.826683	77	0	1.0418
ARID1B	8	0.90705	0.96525	0.999926	582	2	0.56975	0.4961	0.49537	0.953728	348	0	0.56975
ALKBH2	8	0.90718	0.96527	0.999926	583	1	0.41288	0.30151	0.30115	0.900766	224	0	0.41288
NonTargeting_Human_0121	1	0.90815	0.90887	0.999926	584	0	1.052	0.091852	0.092177	0.826683	74	0	1.052
TBL1Y	8	0.90941	0.96585	0.999926	585	1	0.47103	0.74516	0.74468	0.999995	492	0	0.47103
ATXN7	8	0.91135	0.96657	0.999926	586	1	0.31486	0.36326	0.36321	0.921147	263	0	0.31486
CSNK2A2	8	0.91325	0.96704	0.999926	587	1	0.21063	0.72709	0.72628	0.999995	481	0	0.21063
EZH1	8	0.91603	0.96801	0.999926	588	2	0.55478	0.12548	0.126	0.859449	94	0	0.55478
NonTargeting_Human_0028	1	0.91665	0.91713	0.999926	589	0	1.1612	0.083354	0.083963	0.816537	68	0	1.1612
NonTargeting_Human_0042	1	0.91715	0.91776	0.999926	590	0	1.1955	0.082854	0.083389	0.816537	67	0	1.1955
TAF5L	8	0.92027	0.96936	0.999926	591	2	0.24927	0.84135	0.84002	0.999995	554	0	0.24927
NonTargeting_Human_0192	1	0.92264	0.92307	0.999926	592	0	1.1223	0.077356	0.077943	0.808304	64	0	1.1223
BRD9	8	0.92407	0.97053	0.999926	593	2	0.51957	0.080029	0.080394	0.816125	66	0	0.51957
TDRD12	8	0.92414	0.97056	0.999926	594	1	0.35758	0.53017	0.52914	0.961759	367	0	0.35758
NonTargeting_Human_0087	1	0.92439	0.92503	0.999926	595	0	1.2518	0.075606	0.076164	0.808304	62	0	1.2518
ARID3C	8	0.93058	0.97263	0.999926	596	1	0.36446	0.33441	0.33461	0.921147	238	0	0.36446
NonTargeting_Human_0144	1	0.93064	0.93089	0.999926	597	0	1.2037	0.069358	0.069729	0.778642	60	0	1.2037
MLLT10	8	0.93155	0.97292	0.999926	598	2	0.95401	0.059382	0.059756	0.778642	50	0	0.95401
JMJD1C	8	0.93217	0.97316	0.999926	599	2	0.73475	0.010944	0.01157	0.655008	11	1	0.73475
NonTargeting_Human_0168	1	0.93264	0.93305	0.999926	600	0	1.2844	0.067358	0.067644	0.778642	58	0	1.2844
LCORL	8	0.93287	0.97334	0.999926	601	1	0.80579	0.21054	0.20918	0.859449	157	0	0.80579
NonTargeting_Human_0037	1	0.93339	0.93374	0.999926	602	0	1.2659	0.066608	0.067149	0.778642	56	0	1.2659
BAZ2B	8	0.93399	0.97365	0.999926	603	2	0.47238	0.37924	0.37937	0.921147	275	0	0.47238
NonTargeting_Human_0098	1	0.93839	0.93865	0.999926	604	0	1.2953	0.06161	0.062079	0.778642	53	0	1.2953
NonTargeting_Human_0138	1	0.93964	0.93995	0.999926	605	0	1.329	0.06036	0.060922	0.778642	51	0	1.329
NCOR2	8	0.94041	0.97598	0.999926	606	2	0.4663	0.58032	0.5803	0.988398	393	0	0.4663
PHF21B	8	0.94238	0.97668	0.999926	607	1	0.74694	0.047951	0.0483	0.74306	42	0	0.74694
NonTargeting_Human_0128	1	0.94439	0.94457	0.999926	608	0	1.3301	0.055611	0.055792	0.762873	49	0	1.3301
NonTargeting_Human_0170	1	0.94814	0.94833	0.999926	609	0	1.3115	0.051862	0.052125	0.74306	47	0	1.3115
BAZ2A	8	0.94828	0.97907	0.999926	610	2	0.36682	0.8055	0.80413	0.999995	530	0	0.36682
NonTargeting_Human_0158	1	0.94889	0.94924	0.999926	611	0	1.3744	0.051112	0.051394	0.74306	46	0	1.3744
NonTargeting_Human_0070	1	0.94989	0.95035	0.999926	612	0	1.2979	0.050112	0.050385	0.74306	45	0	1.2979
TDRD3	8	0.95069	0.98002	0.999926	613	2	0.34383	0.54644	0.54488	0.965792	378	0	0.34383
NonTargeting_Human_0185	1	0.95139	0.9517	0.999926	614	0	1.4121	0.048613	0.048952	0.74306	43	0	1.4121
NonTargeting_Human_0105	1	0.95214	0.9526	0.999926	615	0	1.4177	0.047863	0.048211	0.74306	41	0	1.4177
NonTargeting_Human_0002	1	0.95264	0.95308	0.999926	616	0	1.3428	0.047363	0.047657	0.74306	40	0	1.3428
TDRD1	8	0.95336	0.98115	0.999926	617	2	0.37164	0.38449	0.38499	0.921147	279	0	0.37164
HDGFL1	8	0.95538	0.98209	0.999926	618	2	0.325	0.22824	0.22678	0.859449	177	0	0.325
MLLT6	8	0.95641	0.98249	0.999926	619	2	0.50417	0.22024	0.21893	0.859449	168	0	0.50417
NonTargeting_Human_0044	1	0.95739	0.95791	0.999926	620	0	1.4509	0.042614	0.042735	0.74306	38	0	1.4509
SMYD3	8	0.95828	0.98325	0.999926	621	2	0.5951	0.24716	0.24593	0.876974	187	0	0.5951
HAT1	8	0.95874	0.98348	0.999926	622	1	0.45463	0.62359	0.62353	0.994464	417	0	0.45463
KAT6B	8	0.95893	0.98357	0.999926	623	1	0.5859	0.72322	0.72246	0.999995	479	0	0.5859
NCOA2	8	0.96084	0.98443	0.999926	624	1	0.73287	0.0003145	0.00055847	0.374172	1	2	0.73287
NonTargeting_Human_0054	1	0.96163	0.96223	0.999926	625	0	1.3223	0.038365	0.038435	0.736708	35	0	1.3223
NonTargeting_Human_0111	1	0.96188	0.96248	0.999926	626	0	1.3386	0.038115	0.038287	0.736708	33	0	1.3386
KDM5D	8	0.96291	0.9854	0.999926	627	1	0.2188	0.784	0.78284	0.999995	517	0	0.2188
UBE2B	8	0.96509	0.98634	0.999926	628	1	0.27435	0.71599	0.71553	0.999995	473	0	0.27435
NonTargeting_Human_0118	1	0.96538	0.96589	0.999926	629	0	1.518	0.034616	0.03462	0.736708	31	0	1.518
NonTargeting_Human_0076	1	0.96638	0.96691	0.999926	630	0	1.4646	0.033617	0.033641	0.736708	29	0	1.4646
NonTargeting_Human_0094	1	0.96713	0.96777	0.999926	631	0	1.4182	0.032867	0.033029	0.736708	28	0	1.4182
NonTargeting_Human_0101	1	0.96838	0.96889	0.999926	632	0	1.5193	0.031617	0.031684	0.736708	26	0	1.5193
SETDB2	8	0.97133	0.98737	0.999926	633	1	0.18857	0.27554	0.27465	0.876974	209	0	0.18857
CBX7	8	0.97151	0.98739	0.999926	634	1	0.67268	0.46799	0.46717	0.948495	330	0	0.67268
MBD5	8	0.97169	0.98742	0.999926	635	1	0.27352	0.51869	0.51845	0.961759	358	0	0.27352
PHF14	8	0.97324	0.98768	0.999926	636	1	0.18955	0.1361	0.1361	0.859449	101	0	0.18955
NonTargeting_Human_0151	1	0.97413	0.97433	0.999926	637	0	1.5638	0.025869	0.025961	0.736708	23	0	1.5638
NonTargeting_Human_0020	1	0.97463	0.97484	0.999926	638	0	1.6355	0.025369	0.025378	0.736708	22	0	1.6355
PRMT3	8	0.97488	0.98796	0.999926	639	1	0.42873	0.2808	0.28002	0.876974	214	0	0.42873
NonTargeting_Human_0055	1	0.97763	0.97784	0.999926	640	0	1.6398	0.022369	0.022581	0.736708	19	0	1.6398
CSNK2A1	8	0.98013	0.98905	0.999926	641	1	0.29159	0.76613	0.7647	0.999995	507	0	0.29159
KAT2B	8	0.98099	0.98926	0.999926	642	1	0.36963	0.3766	0.37692	0.921147	273	0	0.36963
PWWP2A	8	0.98176	0.98948	0.999926	643	1	0.46017	0.25493	0.25343	0.876974	193	0	0.46017
MBD2	8	0.98194	0.98954	0.999926	644	1	0.19758	0.55733	0.55687	0.976709	382	0	0.19758
TBL1XR1	8	0.98258	0.98969	0.999926	645	1	0.47006	0.40638	0.40584	0.921147	294	0	0.47006
SMARCD1	8	0.98315	0.98984	0.999926	646	1	0.95841	0.10028	0.10067	0.832679	81	0	0.95841
LCOR	8	0.98327	0.98986	0.999926	647	1	0.5689	0.34415	0.34405	0.921147	246	0	0.5689
NonTargeting_Human_0153	1	0.98438	0.98463	0.999926	648	0	1.722	0.015621	0.015642	0.655008	16	0	1.722
NonTargeting_Human_0048	1	0.98463	0.98485	0.999926	649	0	1.7869	0.015371	0.015316	0.655008	15	0	1.7869
HCFC2	8	0.98477	0.99023	0.999926	650	1	0.34578	0.18247	0.18094	0.859449	135	0	0.34578
CDY1	8	0.98512	0.99038	0.999926	651	1	0.55189	0.61283	0.61259	0.994464	411	0	0.55189
NonTargeting_Human_0097	1	0.98613	0.98624	0.999926	652	0	1.7274	0.013872	0.013675	0.655008	13	0	1.7274
FXR2	8	0.98619	0.99074	0.999926	653	1	0.87915	0.028628	0.0286	0.736708	24	0	0.87915
CHD5	8	0.9864	0.99081	0.999926	654	1	0.69935	0.30588	0.30567	0.906186	226	0	0.69935
BRD2	8	0.99012	0.99228	0.999926	655	1	0.73474	0.036398	0.036508	0.736708	32	0	0.73474
TDRKH	8	0.99126	0.99274	0.999926	656	1	0.49049	0.26109	0.25973	0.876974	198	0	0.49049
MBIP	8	0.9919	0.99304	0.999926	657	1	0.89819	0.01687	0.017362	0.684262	17	1	0.89819
NonTargeting_Human_0086	1	0.99263	0.9926	0.999926	658	0	1.8098	0.0073732	0.0070228	0.539735	9	0	1.8098
NonTargeting_Human_0154	1	0.99288	0.99291	0.999926	659	0	2.0093	0.0071232	0.0068054	0.539735	8	0	2.0093
NonTargeting_Human_0096	1	0.99338	0.99338	0.999926	660	0	1.7872	0.0066233	0.0062519	0.539735	6	0	1.7872
NonTargeting_Human_0009	1	0.99413	0.99414	0.999926	661	0	2.0215	0.0058735	0.0055599	0.539735	5	0	2.0215
DNMT3A	8	0.99475	0.9949	0.999926	662	1	0.21431	0.66752	0.66721	0.994464	446	0	0.21431
SMARCA1	8	0.99509	0.99508	0.999926	663	1	0.39465	0.5312	0.53009	0.961759	369	0	0.39465
CDY2A	5	0.99677	0.99687	0.999926	664	0	0.95474	0.36249	0.36024	0.921147	262	0	0.95474
UTY	8	0.99691	0.99683	0.999926	665	0	1.143	0.096625	0.097208	0.826683	78	0	1.143
AIRE	8	0.99693	0.99684	0.999926	666	0	0.4634	0.74028	0.73958	0.999995	488	0	0.4634
BCORL1	8	0.99857	0.99856	0.999926	667	0	0.85774	0.23143	0.22988	0.860428	179	0	0.85774
TAF1	8	0.99874	0.9987	0.999926	668	0	0.68959	0.065053	0.065133	0.778642	55	0	0.68959
KDM4C	8	0.99914	0.99913	0.999926	669	0	0.84864	0.35785	0.35805	0.921147	257	0	0.84864
CHD6	8	0.99993	0.99993	0.999926	670	0	1.1882	0.049864	0.050356	0.74306	44	0	1.1882

## Sheet: R2 sgRNA summary
sgrna	Gene	control_count	treatment_count	control_mean	treat_mean	LFC	control_var	adj_var	score	p.low	p.high	p.twosided	FDR	high_in_treatment
GUIDES_sg3652_WDR82	WDR82	284.21	1.2904	284.21	1.2904	-6.9603	40022	1255300	3.178	0.0007415	0.99926	0.001483	0.68183	FALSE
GUIDES_sg0144_ARID4B	ARID4B	271.23	0	271.23	0	-8.0887	36782	1117600	3.1619	0.00078383	0.99922	0.0015677	0.68183	FALSE
GUIDES_sg2516_PRMT1	PRMT1	266.9	1.2904	266.9	1.2904	-6.8699	35274	1073800	3.1563	0.00079894	0.9992	0.0015979	0.68183	FALSE
GUIDES_sg2733_RUVBL1	RUVBL1	265.46	1.2904	265.46	1.2904	-6.8621	34892	1059400	3.1544	0.0008041	0.9992	0.0016082	0.68183	FALSE
GUIDES_sg3809_ZNHIT2	ZNHIT2	233.72	0	233.72	0	-7.8748	27312	772030	3.1101	0.00093514	0.99906	0.0018703	0.68183	FALSE
GUIDES_sg2738_RUVBL2	RUVBL2	209.19	0	209.19	0	-7.7156	21880	586120	3.0711	0.0010663	0.99893	0.0021325	0.68183	FALSE
GUIDES_sg1425_KAT5	KAT5	183.22	0	183.22	0	-7.5253	16785	421640	3.024	0.0012471	0.99875	0.0024942	0.68183	FALSE
GUIDES_sg0744_CTBP2	CTBP2	222.18	2.5808	222.18	2.5808	-5.9617	24111	680730	2.8803	0.0019863	0.99801	0.0039726	0.68183	FALSE
GUIDES_sg2258_PBRM1	PBRM1	122.63	1.2904	122.63	1.2904	-5.7543	7361.6	155470	2.8781	0.0020006	0.998	0.0040013	0.68183	FALSE
GUIDES_sg0777_DCAF4	DCAF4	200.53	2.5808	200.53	2.5808	-5.8146	19593	527690	2.8419	0.0022424	0.99776	0.0044847	0.68183	FALSE
GUIDES_sg2305_PHB2	PHB2	170.24	2.5808	170.24	2.5808	-5.5796	14055	351250	2.7796	0.002721	0.99728	0.005442	0.68183	FALSE
GUIDES_sg0753_CXXC1	CXXC1	220.73	3.8712	220.73	3.8712	-5.5084	23514	669800	2.7474	0.0030031	0.997	0.0060063	0.68183	FALSE
GUIDES_sg0879_DR1	DR1	154.37	2.5808	154.37	2.5808	-5.4393	11520	275440	2.742	0.0030538	0.99695	0.0061075	0.68183	FALSE
GUIDES_sg0649_CHORDC1	CHORDC1	196.21	3.8712	196.21	3.8712	-5.3393	18496	499840	2.7014	0.0034523	0.99655	0.0069046	0.68183	FALSE
GUIDES_sg0941_ELL	ELL	220.73	5.1617	220.73	5.1617	-5.1694	23235	669800	2.6516	0.004005	0.99599	0.00801	0.68183	FALSE
GUIDES_sg0195_ATAD3A	ATAD3A	217.85	5.1617	217.85	5.1617	-5.1505	22618	648250	2.6464	0.0040679	0.99593	0.0081358	0.68183	FALSE
GUIDES_sg1401_KANSL3	KANSL3	217.85	5.1617	217.85	5.1617	-5.1505	22618	648250	2.6464	0.0040679	0.99593	0.0081358	0.68183	FALSE
GUIDES_sg1413_KAT2A	KAT2A	196.21	5.1617	196.21	5.1617	-5.0002	18249	499840	2.6042	0.0046042	0.9954	0.0092084	0.68183	FALSE
GUIDES_sg1993_NAA15	NAA15	194.76	5.1617	194.76	5.1617	-4.9897	17975	490760	2.6012	0.0046446	0.99536	0.0092892	0.68183	FALSE
GUIDES_sg2455_PHF5A	PHF5A	223.62	6.4521	223.62	6.4521	-4.9137	23581	691770	2.5806	0.0049308	0.99507	0.0098617	0.68183	FALSE
GUIDES_sg2698_RNF20	RNF20	252.47	7.7425	252.47	7.7425	-4.8576	29946	935280	2.5673	0.0051247	0.99488	0.010249	0.68183	FALSE
GUIDES_sg3651_WDR82	WDR82	216.4	6.4521	216.4	6.4521	-4.8666	22040	637640	2.5672	0.0051262	0.99487	0.010252	0.68183	FALSE
GUIDES_sg0656_CHORDC1	CHORDC1	245.26	9.0329	245.26	9.0329	-4.6174	27901	870280	2.5012	0.0061892	0.99381	0.012378	0.68183	FALSE
GUIDES_sg2755_SAP18	SAP18	240.93	9.0329	240.93	9.0329	-4.5918	26888	832610	2.4937	0.0063214	0.99368	0.012643	0.68183	FALSE
GUIDES_sg3273_TAF12	TAF12	207.75	7.7425	207.75	7.7425	-4.5776	20001	576130	2.4861	0.0064576	0.99354	0.012915	0.68183	FALSE
GUIDES_sg0171_ASH2L	ASH2L	173.12	6.4521	173.12	6.4521	-4.5463	13890	366230	2.4743	0.0066749	0.99333	0.01335	0.68183	FALSE
GUIDES_sg1457_KAT8	KAT8	197.65	7.7425	197.65	7.7425	-4.506	18032	509020	2.465	0.0068501	0.99315	0.0137	0.68183	FALSE
GUIDES_sg0650_CHORDC1	CHORDC1	242.37	10.323	242.37	10.323	-4.4258	26924	845050	2.4484	0.0071747	0.99283	0.014349	0.68183	FALSE
GUIDES_sg3149_SUPT16H	SUPT16H	134.17	5.1617	134.17	5.1617	-4.4553	8321.7	194400	2.4466	0.0072098	0.99279	0.01442	0.68183	FALSE
GUIDES_sg0516_CDK9	CDK9	229.39	10.323	229.39	10.323	-4.3467	23995	736990	2.4248	0.0076591	0.99234	0.015318	0.68183	FALSE
GUIDES_sg1210_HINFP	HINFP	204.86	9.0329	204.86	9.0329	-4.3589	19175	556450	2.4247	0.0076615	0.99234	0.015323	0.68183	FALSE
GUIDES_sg2731_RUVBL1	RUVBL1	201.98	9.0329	201.98	9.0329	-4.3385	18614	537170	2.4185	0.0077913	0.99221	0.015583	0.68183	FALSE
GUIDES_sg2020_NAA30	NAA30	269.78	12.904	269.78	12.904	-4.2836	32994	1102900	2.4135	0.0078991	0.9921	0.015798	0.68183	FALSE
GUIDES_sg0940_ELL	ELL	252.47	12.904	252.47	12.904	-4.1882	28696	935280	2.3847	0.0085469	0.99145	0.017094	0.68183	FALSE
GUIDES_sg2831_SETD8	SETD8	181.78	9.0329	181.78	9.0329	-4.1873	14921	413440	2.3728	0.0088261	0.99117	0.017652	0.68183	FALSE
GUIDES_sg3036_SMARCD2	SMARCD2	223.62	11.614	223.62	11.614	-4.1544	22473	691770	2.3705	0.0088827	0.99112	0.017765	0.68183	FALSE
GUIDES_sg1214_HINFP	HINFP	223.62	11.614	223.62	11.614	-4.1544	22473	691770	2.3705	0.0088827	0.99112	0.017765	0.68183	FALSE
GUIDES_sg2203_NUP98	NUP98	196.21	10.323	196.21	10.323	-4.1223	17276	499840	2.3568	0.0092175	0.99078	0.018435	0.68183	FALSE
GUIDES_sg2785_SET	SET	216.4	11.614	216.4	11.614	-4.1073	20970	637640	2.3561	0.009235	0.99077	0.01847	0.68183	FALSE
GUIDES_sg0954_ENY2	ENY2	227.95	12.904	227.95	12.904	-4.0414	23122	725520	2.3397	0.0096496	0.99035	0.019299	0.68183	FALSE
GUIDES_sg1389_KANSL1	KANSL1	187.55	10.323	187.55	10.323	-4.0576	15705	446820	2.3369	0.0097234	0.99028	0.019447	0.68183	FALSE
GUIDES_sg3146_SUPT16H	SUPT16H	320.28	20.647	320.28	20.647	-3.8916	44890	1689300	2.3148	0.010312	0.98969	0.020624	0.68183	FALSE
GUIDES_sg0087_ARID1A	ARID1A	230.83	14.195	230.83	14.195	-3.9315	23466	748560	2.3095	0.010459	0.98954	0.020919	0.68183	FALSE
GUIDES_sg3487_TTF2	TTF2	204.86	12.904	204.86	12.904	-3.8881	18424	556450	2.292	0.010952	0.98905	0.021905	0.68183	FALSE
GUIDES_sg0175_ASH2L	ASH2L	194.76	12.904	194.76	12.904	-3.8155	16537	490760	2.2692	0.011629	0.98837	0.023258	0.68183	FALSE
GUIDES_sg0958_ENY2	ENY2	225.06	15.485	225.06	15.485	-3.7775	21961	702910	2.2649	0.011761	0.98824	0.023521	0.68183	FALSE
GUIDES_sg2742_RUVBL2	RUVBL2	187.55	12.904	187.55	12.904	-3.7614	15251	446820	2.252	0.012161	0.98784	0.024321	0.68183	FALSE
GUIDES_sg3119_SRCAP	SRCAP	321.72	24.518	321.72	24.518	-3.6607	44165	1708300	2.2513	0.012184	0.98782	0.024369	0.68183	FALSE
GUIDES_sg1325_JADE1	JADE1	271.23	20.647	271.23	20.647	-3.6526	31395	1117600	2.2392	0.01257	0.98743	0.02514	0.68183	FALSE
GUIDES_sg3118_SRCAP	SRCAP	235.16	18.066	235.16	18.066	-3.6307	23565	783930	2.2254	0.013029	0.98697	0.026057	0.68183	FALSE
GUIDES_sg0808_DNMT1	DNMT1	242.37	19.356	242.37	19.356	-3.5796	24868	845050	2.2124	0.013469	0.98653	0.026939	0.68183	FALSE
GUIDES_sg2753_SAP18	SAP18	226.5	18.066	226.5	18.066	-3.5768	21723	714160	2.208	0.013622	0.98638	0.027245	0.68183	FALSE
GUIDES_sg2307_PHB2	PHB2	212.08	16.775	212.08	16.775	-3.5834	19071	606410	2.2065	0.013675	0.98633	0.027349	0.68183	FALSE
GUIDES_sg3147_SUPT16H	SUPT16H	249.59	20.647	249.59	20.647	-3.5331	26207	908940	2.2007	0.013877	0.98612	0.027754	0.68183	FALSE
GUIDES_sg0653_CHORDC1	CHORDC1	235.16	19.356	235.16	19.356	-3.5362	23286	783930	2.1984	0.013962	0.98604	0.027924	0.68183	FALSE
GUIDES_sg0806_DNMT1	DNMT1	266.9	23.227	266.9	23.227	-3.467	29688	1073800	2.1857	0.014419	0.98558	0.028838	0.68183	FALSE
GUIDES_sg0485_CCDC101	CCDC101	188.99	15.485	188.99	15.485	-3.5267	15053	455410	2.1844	0.014468	0.98553	0.028936	0.68183	FALSE
GUIDES_sg1836_MDC1	MDC1	193.32	16.775	193.32	16.775	-3.4505	15584	481770	2.1632	0.015262	0.98474	0.030525	0.68183	FALSE
GUIDES_sg3481_TTF2	TTF2	165.91	14.195	165.91	14.195	-3.4574	11509	329480	2.1578	0.015471	0.98453	0.030941	0.68183	FALSE
GUIDES_sg1820_MBTD1	MBTD1	200.53	18.066	200.53	18.066	-3.402	16648	527690	2.1509	0.015741	0.98426	0.031482	0.68183	FALSE
GUIDES_sg3617_WAC	WAC	212.08	19.356	212.08	19.356	-3.3878	18571	606410	2.1498	0.015785	0.98421	0.03157	0.68183	FALSE
GUIDES_sg0575_CENPA	CENPA	209.19	19.356	209.19	19.356	-3.3682	18019	586120	2.1433	0.016044	0.98396	0.032088	0.68183	FALSE
GUIDES_sg1760_MBD3L2	MBD3L2	252.47	24.518	252.47	24.518	-3.3122	25982	935280	2.1379	0.016263	0.98374	0.032527	0.68183	FALSE
GUIDES_sg2621_RBBP4	RBBP4	240.93	24.518	240.93	24.518	-3.245	23417	832610	2.1155	0.017195	0.98281	0.034389	0.68183	FALSE
GUIDES_sg2241_PAF1	PAF1	239.49	24.518	239.49	24.518	-3.2364	23106	820270	2.1126	0.017318	0.98268	0.034636	0.68183	FALSE
GUIDES_sg2022_NAA30	NAA30	268.34	28.389	268.34	28.389	-3.1961	28789	1088300	2.1079	0.017521	0.98248	0.035042	0.68183	FALSE
GUIDES_sg0371_BRPF1	BRPF1	204.86	20.647	204.86	20.647	-3.2495	16968	556450	2.1073	0.017548	0.98245	0.035095	0.68183	FALSE
GUIDES_sg1461_KAT8	KAT8	171.68	18.066	171.68	18.066	-3.1791	11799	358700	2.0765	0.018925	0.98107	0.037851	0.68183	FALSE
GUIDES_sg3805_ZNHIT1	ZNHIT1	359.23	43.874	359.23	43.874	-3.005	49725	2246900	2.0718	0.019143	0.98086	0.038287	0.68183	FALSE
GUIDES_sg1618_KMT2B	KMT2B	238.05	27.099	238.05	27.099	-3.0887	22249	808050	2.0687	0.019286	0.98071	0.038572	0.68183	FALSE
GUIDES_sg2739_RUVBL2	RUVBL2	178.89	19.356	178.89	19.356	-3.1436	12726	397320	2.0681	0.019317	0.98068	0.038634	0.68183	FALSE
GUIDES_sg3307_TAF9	TAF9	137.06	14.195	137.06	14.195	-3.1836	7547.5	204960	2.0665	0.019392	0.98061	0.038785	0.68183	FALSE
GUIDES_sg0873_DR1	DR1	197.65	21.937	197.65	21.937	-3.1145	15437	509020	2.065	0.01946	0.98054	0.038919	0.68183	FALSE
GUIDES_sg2950_SKP1	SKP1	275.56	33.551	275.56	33.551	-3.0008	29283	1162400	2.0522	0.020074	0.97993	0.040147	0.68183	FALSE
GUIDES_sg1659_L3MBTL2	L3MBTL2	173.12	19.356	173.12	19.356	-3.0966	11822	366230	2.052	0.020083	0.97992	0.040166	0.68183	FALSE
GUIDES_sg0497_CDC73	CDC73	163.02	18.066	163.02	18.066	-3.1049	10507	315420	2.0512	0.020122	0.97988	0.040244	0.68183	FALSE
GUIDES_sg2043_NAT10	NAT10	163.02	18.066	163.02	18.066	-3.1049	10507	315420	2.0512	0.020122	0.97988	0.040244	0.68183	FALSE
GUIDES_sg2243_PAF1	PAF1	235.16	28.389	235.16	28.389	-3.0064	21377	783930	2.0435	0.020503	0.9795	0.041007	0.68183	FALSE
GUIDES_sg0141_ARID4B	ARID4B	213.52	25.808	213.52	25.808	-3.0004	17618	616720	2.0355	0.0209	0.9791	0.0418	0.68183	FALSE
GUIDES_sg3150_SUPT16H	SUPT16H	200.53	24.518	200.53	24.518	-2.9815	15491	527690	2.0259	0.021387	0.97861	0.042775	0.68183	FALSE
GUIDES_sg3480_TRRAP	TRRAP	240.93	30.97	240.93	30.97	-2.9198	22042	832610	2.0191	0.021738	0.97826	0.043477	0.68183	FALSE
GUIDES_sg1951_MSL3	MSL3	178.89	21.937	178.89	21.937	-2.9714	12318	397320	2.0159	0.021904	0.9781	0.043809	0.68183	FALSE
GUIDES_sg1380_JMJD8	JMJD8	230.83	29.679	230.83	29.679	-2.9177	20231	748560	2.0156	0.021918	0.97808	0.043837	0.68183	FALSE
GUIDES_sg0146_ARID5A	ARID5A	187.55	23.227	187.55	23.227	-2.9602	13501	446820	2.0154	0.021933	0.97807	0.043867	0.68183	FALSE
GUIDES_sg2620_RBBP4	RBBP4	245.26	32.26	245.26	32.26	-2.8883	22684	870280	2.0108	0.022173	0.97783	0.044345	0.68183	FALSE
GUIDES_sg2811_SETD2	SETD2	165.91	20.647	165.91	20.647	-2.9469	10551	329480	2.004	0.022537	0.97746	0.045074	0.68183	FALSE
GUIDES_sg0804_DNMT1	DNMT1	233.72	30.97	233.72	30.97	-2.8761	20553	772030	2.0039	0.02254	0.97746	0.045079	0.68183	FALSE
GUIDES_sg3811_ZNHIT2	ZNHIT2	272.67	37.422	272.67	37.422	-2.8324	27671	1132400	2.0013	0.022682	0.97732	0.045365	0.68183	FALSE
GUIDES_sg3810_ZNHIT2	ZNHIT2	310.18	43.874	310.18	43.874	-2.7938	35459	1560000	1.9988	0.022815	0.97718	0.04563	0.68183	FALSE
GUIDES_sg0795_DMAP1	DMAP1	294.31	41.293	294.31	41.293	-2.8037	32009	1369100	1.998	0.022857	0.97714	0.045715	0.68183	FALSE
GUIDES_sg0513_CDK9	CDK9	222.18	29.679	222.18	29.679	-2.8628	18527	680730	1.9965	0.022939	0.97706	0.045877	0.68183	FALSE
GUIDES_sg3833_ZZZ3	ZZZ3	171.68	21.937	171.68	21.937	-2.9124	11212	358700	1.9954	0.023001	0.977	0.046001	0.68183	FALSE
GUIDES_sg1138_HDAC3	HDAC3	261.13	37.422	261.13	37.422	-2.7703	25022	1017000	1.9794	0.023883	0.97612	0.047766	0.68183	FALSE
GUIDES_sg0604_CHD4	CHD4	206.31	28.389	206.31	28.389	-2.8184	15827	566230	1.9781	0.023959	0.97604	0.047918	0.68183	FALSE
GUIDES_sg3573_USP21	USP21	188.99	25.808	188.99	25.808	-2.8252	13315	455410	1.9745	0.024162	0.97584	0.048323	0.68183	FALSE
GUIDES_sg1833_MDC1	MDC1	155.81	20.647	155.81	20.647	-2.8568	9134.8	281880	1.9725	0.024279	0.97572	0.048557	0.68183	FALSE
GUIDES_sg3050_SMARCE1	SMARCE1	226.5	32.26	226.5	32.26	-2.774	18865	714160	1.9707	0.024376	0.97562	0.048753	0.68183	FALSE
GUIDES_sg2828_SETD8	SETD8	163.02	21.937	163.02	21.937	-2.8382	9952.9	315420	1.9694	0.024456	0.97554	0.048912	0.68183	FALSE
GUIDES_sg3633_WDR5	WDR5	255.36	37.422	255.36	37.422	-2.7382	23748	962070	1.9681	0.024528	0.97547	0.049057	0.68183	FALSE
GUIDES_sg0570_CENPA	CENPA	225.06	32.26	225.06	32.26	-2.7648	18586	702910	1.9675	0.024563	0.97544	0.049125	0.68183	FALSE
GUIDES_sg1513_KDM4A	KDM4A	116.86	15.485	116.86	15.485	-2.8378	5138.3	137930	1.9506	0.02555	0.97445	0.0511	0.68183	FALSE
GUIDES_sg3158_SUPT20H	SUPT20H	171.68	24.518	171.68	24.518	-2.7585	10829	358700	1.9478	0.025721	0.97428	0.051442	0.68183	FALSE
GUIDES_sg2517_PRMT1	PRMT1	186.11	27.099	186.11	27.099	-2.7353	12642	438330	1.9457	0.025844	0.97416	0.051688	0.68183	FALSE
GUIDES_sg1602_KDM8	KDM8	222.18	33.551	222.18	33.551	-2.6914	17790	680730	1.944	0.025946	0.97405	0.051891	0.68183	FALSE
GUIDES_sg0943_ELL	ELL	264.01	41.293	264.01	41.293	-2.6476	24802	1045200	1.9428	0.026022	0.97398	0.052044	0.68183	FALSE
GUIDES_sg3117_SRCAP	SRCAP	256.8	40.003	256.8	40.003	-2.6525	23501	975640	1.9423	0.026052	0.97395	0.052105	0.68183	FALSE
GUIDES_sg3276_TAF12	TAF12	184.67	27.099	184.67	27.099	-2.7241	12414	429940	1.9417	0.026084	0.97392	0.052168	0.68183	FALSE
GUIDES_sg1702_LEO1	LEO1	216.4	33.551	216.4	33.551	-2.6536	16718	637640	1.9305	0.026772	0.97323	0.053543	0.68183	FALSE
GUIDES_sg2193_NSL1	NSL1	289.98	47.745	289.98	47.745	-2.5776	29339	1319600	1.9282	0.026918	0.97308	0.053835	0.68183	FALSE
GUIDES_sg3494_UBE2A	UBE2A	214.96	33.551	214.96	33.551	-2.644	16455	627130	1.9271	0.026986	0.97301	0.053971	0.68183	FALSE
GUIDES_sg3801_ZNHIT1	ZNHIT1	226.5	36.132	226.5	36.132	-2.6152	18121	714160	1.9218	0.027317	0.97268	0.054633	0.68183	FALSE
GUIDES_sg0172_ASH2L	ASH2L	236.6	38.712	236.6	38.712	-2.5809	19580	795930	1.9142	0.027795	0.97221	0.05559	0.68183	FALSE
GUIDES_sg2740_RUVBL2	RUVBL2	201.98	32.26	201.98	32.26	-2.6094	14402	537170	1.912	0.02794	0.97206	0.055879	0.68183	FALSE
GUIDES_sg1394_KANSL2	KANSL2	220.73	36.132	220.73	36.132	-2.5781	17039	669800	1.9084	0.02817	0.97183	0.056339	0.68183	FALSE
GUIDES_sg2798_SETD1A	SETD1A	171.68	27.099	171.68	27.099	-2.6195	10452	358700	1.9042	0.028444	0.97156	0.056889	0.68183	FALSE
GUIDES_sg0897_EAF1	EAF1	209.19	34.841	209.19	34.841	-2.552	15199	586120	1.8964	0.028952	0.97105	0.057905	0.68183	FALSE
GUIDES_sg3812_ZNHIT2	ZNHIT2	188.99	30.97	188.99	30.97	-2.5712	12486	455410	1.8954	0.029022	0.97098	0.058044	0.68183	FALSE
GUIDES_sg2018_NAA30	NAA30	168.8	27.099	168.8	27.099	-2.5952	10039	343900	1.8954	0.029023	0.97098	0.058046	0.68183	FALSE
GUIDES_sg0423_CBX1	CBX1	186.11	30.97	186.11	30.97	-2.5491	12034	438330	1.8873	0.029558	0.97044	0.059116	0.68183	FALSE
GUIDES_sg0754_CXXC1	CXXC1	199.09	33.551	199.09	33.551	-2.5339	13702	518310	1.8872	0.029566	0.97043	0.059131	0.68183	FALSE
GUIDES_sg3145_SUPT16H	SUPT16H	178.89	29.679	178.89	29.679	-2.5518	11133	397320	1.8855	0.029682	0.97032	0.059364	0.68183	FALSE
GUIDES_sg2214_PADI1	PADI1	233.72	41.293	233.72	41.293	-2.4724	18513	772030	1.8794	0.030095	0.9699	0.06019	0.68183	FALSE
GUIDES_sg2513_PRMT1	PRMT1	181.78	30.97	181.78	30.97	-2.5153	11372	413440	1.875	0.030397	0.9696	0.060793	0.68183	FALSE
GUIDES_sg3613_VPS72	VPS72	253.91	46.455	253.91	46.455	-2.4254	21520	948620	1.8708	0.030688	0.96931	0.061377	0.68183	FALSE
GUIDES_sg3172_SUPT4H1	SUPT4H1	229.39	41.293	229.39	41.293	-2.4456	17690	736990	1.8695	0.030774	0.96923	0.061547	0.68183	FALSE
GUIDES_sg1183_HDAC8	HDAC8	246.7	45.164	246.7	45.164	-2.4237	20309	883050	1.8681	0.030875	0.96912	0.061751	0.68183	FALSE
GUIDES_sg3003_SMARCB1	SMARCB1	190.44	33.551	190.44	33.551	-2.4701	12307	464100	1.8638	0.031172	0.96883	0.062344	0.68183	FALSE
GUIDES_sg1839_MDC1	MDC1	196.21	34.841	196.21	34.841	-2.46	13019	499840	1.8628	0.031248	0.96875	0.062496	0.68183	FALSE
GUIDES_sg2368_PHF12	PHF12	207.75	37.422	207.75	37.422	-2.4418	14506	576130	1.8611	0.031367	0.96863	0.062734	0.68183	FALSE
GUIDES_sg0155_ARID5B	ARID5B	183.22	32.26	183.22	32.26	-2.4696	11395	421640	1.861	0.031375	0.96863	0.06275	0.68183	FALSE
GUIDES_sg2033_NAA50	NAA50	252.47	47.745	252.47	47.745	-2.3785	20957	935280	1.8555	0.031761	0.96824	0.063522	0.68183	FALSE
GUIDES_sg2980_SMARCA5	SMARCA5	302.97	59.359	302.97	59.359	-2.3323	29672	1471400	1.8551	0.031792	0.96821	0.063585	0.68183	FALSE
GUIDES_sg3114_SRCAP	SRCAP	180.34	32.26	180.34	32.26	-2.4468	10963	405330	1.8526	0.031973	0.96803	0.063946	0.68183	FALSE
GUIDES_sg0482_CCDC101	CCDC101	203.42	37.422	203.42	37.422	-2.4115	13778	546760	1.8499	0.032164	0.96784	0.064328	0.68183	FALSE
GUIDES_sg1477_KDM1B	KDM1B	230.83	43.874	230.83	43.874	-2.3691	17477	748560	1.8457	0.032465	0.96754	0.064929	0.68183	FALSE
GUIDES_sg0174_ASH2L	ASH2L	308.74	63.23	308.74	63.23	-2.2697	30137	1542000	1.8368	0.033121	0.96688	0.066242	0.68183	FALSE
GUIDES_sg1430_KAT5	KAT5	281.33	56.778	281.33	56.778	-2.2888	25211	1223900	1.8354	0.033221	0.96678	0.066441	0.68183	FALSE
GUIDES_sg1130_HDAC2	HDAC2	220.73	42.584	220.73	42.584	-2.347	15869	669800	1.8353	0.033231	0.96677	0.066462	0.68183	FALSE
GUIDES_sg2572_PRR15L	PRR15L	197.65	37.422	197.65	37.422	-2.3702	12836	509020	1.8346	0.033286	0.96671	0.066572	0.68183	FALSE
GUIDES_sg3049_SMARCE1	SMARCE1	148.6	27.099	148.6	27.099	-2.4125	7381	250560	1.8281	0.033765	0.96624	0.06753	0.68183	FALSE
GUIDES_sg0159_ARID5B	ARID5B	243.82	49.036	243.82	49.036	-2.2907	18970	857610	1.8248	0.034012	0.96599	0.068025	0.68183	FALSE
GUIDES_sg1512_KDM3B	KDM3B	226.5	45.164	226.5	45.164	-2.301	16442	714160	1.8225	0.034189	0.96581	0.068378	0.68183	FALSE
GUIDES_sg2559_PRMT7	PRMT7	240.93	49.036	240.93	49.036	-2.2736	18412	832610	1.8184	0.034499	0.9655	0.068999	0.68183	FALSE
GUIDES_sg0518_CDK9	CDK9	207.75	41.293	207.75	41.293	-2.3033	13854	576130	1.8167	0.034633	0.96537	0.069267	0.68183	FALSE
NonTargeting_Human_0053_NonTargeting_Human_0053	NonTargeting_Human_0053	178.89	34.841	178.89	34.841	-2.3275	10376	397320	1.8135	0.03488	0.96512	0.06976	0.68183	FALSE
GUIDES_sg3703_YEATS4	YEATS4	173.12	33.551	173.12	33.551	-2.3333	9740.3	366230	1.813	0.034916	0.96508	0.069831	0.68183	FALSE
GUIDES_sg1245_ING1	ING1	173.12	33.551	173.12	33.551	-2.3333	9740.3	366230	1.813	0.034916	0.96508	0.069831	0.68183	FALSE
GUIDES_sg2825_SETD8	SETD8	252.47	52.907	252.47	52.907	-2.2333	19913	935280	1.8091	0.035216	0.96478	0.070432	0.68183	FALSE
GUIDES_sg2744_RUVBL2	RUVBL2	272.67	58.069	272.67	58.069	-2.212	23027	1132400	1.8084	0.035274	0.96473	0.070548	0.68183	FALSE
GUIDES_sg0142_ARID4B	ARID4B	370.77	83.877	370.77	83.877	-2.131	41155	2430600	1.8076	0.035335	0.96467	0.07067	0.68183	FALSE
GUIDES_sg2239_PADI4	PADI4	240.93	50.326	240.93	50.326	-2.2368	18165	832610	1.8066	0.035413	0.96459	0.070826	0.68183	FALSE
GUIDES_sg3433_TFDP1	TFDP1	240.93	50.326	240.93	50.326	-2.2368	18165	832610	1.8066	0.035413	0.96459	0.070826	0.68183	FALSE
GUIDES_sg1918_MORF4L2	MORF4L2	187.55	37.422	187.55	37.422	-2.2949	11269	446820	1.8064	0.035431	0.96457	0.070863	0.68183	FALSE
GUIDES_sg0591_CHD2	CHD2	235.16	49.036	235.16	49.036	-2.2387	17321	783930	1.8053	0.035513	0.96449	0.071025	0.68183	FALSE
GUIDES_sg3052_SMARCE1	SMARCE1	223.62	46.455	223.62	46.455	-2.2428	15693	691770	1.8027	0.035714	0.96429	0.071429	0.68183	FALSE
GUIDES_sg3814_ZNHIT2	ZNHIT2	158.7	30.97	158.7	30.97	-2.3205	8157.1	295030	1.8026	0.035723	0.96428	0.071446	0.68183	FALSE
GUIDES_sg2905_SIRT3	SIRT3	174.57	34.841	174.57	34.841	-2.2923	9761.6	373860	1.8002	0.035912	0.96409	0.071823	0.68183	FALSE
GUIDES_sg2750_SAP130	SAP130	190.44	38.712	190.44	38.712	-2.2692	11510	464100	1.7991	0.036001	0.964	0.072002	0.68183	FALSE
GUIDES_sg2537_PRMT5	PRMT5	184.67	37.422	184.67	37.422	-2.2727	10840	429940	1.798	0.036092	0.96391	0.072184	0.68183	FALSE
GUIDES_sg1115_HDAC1	HDAC1	184.67	37.422	184.67	37.422	-2.2727	10840	429940	1.798	0.036092	0.96391	0.072184	0.68183	FALSE
GUIDES_sg2021_NAA30	NAA30	178.89	36.132	178.89	36.132	-2.2764	10191	397320	1.7968	0.036181	0.96382	0.072362	0.68183	FALSE
GUIDES_sg1834_MDC1	MDC1	210.63	43.874	210.63	43.874	-2.2376	13904	596220	1.7964	0.036212	0.96379	0.072424	0.68183	FALSE
GUIDES_sg3638_WDR5	WDR5	367.89	85.167	367.89	85.167	-2.098	39965	2383900	1.7964	0.036219	0.96378	0.072439	0.68183	FALSE
GUIDES_sg2540_PRMT5	PRMT5	239.49	51.617	239.49	51.617	-2.1924	17648	820270	1.7917	0.036588	0.96341	0.073177	0.68183	FALSE
GUIDES_sg0112_ARID3A	ARID3A	171.68	34.841	171.68	34.841	-2.2684	9362.6	358700	1.7912	0.036631	0.96337	0.073262	0.68183	FALSE
GUIDES_sg2489_POLE3	POLE3	253.91	55.488	253.91	55.488	-2.174	19687	948620	1.7904	0.036694	0.96331	0.073388	0.68183	FALSE
GUIDES_sg1213_HINFP	HINFP	243.82	52.907	243.82	52.907	-2.1832	18223	857610	1.7901	0.036715	0.96329	0.07343	0.68183	FALSE
GUIDES_sg3127_SSRP1	SSRP1	207.75	43.874	207.75	43.874	-2.2178	13427	576130	1.7889	0.036813	0.96319	0.073625	0.68183	FALSE
GUIDES_sg2156_NFRKB	NFRKB	196.21	41.293	196.21	41.293	-2.2212	11999	499840	1.7857	0.037075	0.96292	0.074151	0.68183	FALSE
GUIDES_sg2115_NCOA5	NCOA5	206.31	43.874	206.31	43.874	-2.2078	13192	566230	1.7851	0.03712	0.96288	0.07424	0.68183	FALSE
GUIDES_sg3658_WHSC1	WHSC1	240.93	52.907	240.93	52.907	-2.1661	17676	832610	1.7836	0.037241	0.96276	0.074482	0.68183	FALSE
GUIDES_sg0323_BRD3	BRD3	188.99	1391.1	188.99	1391.1	2.8732	722490	455410	1.7813	0.93866	0.061341	0.12268	0.68183	TRUE
GUIDES_sg0410_CARM1	CARM1	188.99	40.003	188.99	40.003	-2.2122	11099	455410	1.7799	0.037548	0.96245	0.075097	0.68183	FALSE
GUIDES_sg2619_RBBP4	RBBP4	199.09	42.584	199.09	42.584	-2.1988	12247	518310	1.7795	0.037582	0.96242	0.075165	0.68183	FALSE
GUIDES_sg0476_CBX8	CBX8	157.25	32.26	157.25	32.26	-2.2504	7811.7	288410	1.7789	0.037629	0.96237	0.075258	0.68183	FALSE
GUIDES_sg2514_PRMT1	PRMT1	238.05	52.907	238.05	52.907	-2.1487	17138	808050	1.777	0.037781	0.96222	0.075562	0.68183	FALSE
GUIDES_sg3650_WDR82	WDR82	187.55	40.003	187.55	40.003	-2.2012	10885	446820	1.7757	0.037893	0.96211	0.075785	0.68183	FALSE
GUIDES_sg0299_BPTF	BPTF	222.18	49.036	222.18	49.036	-2.1571	14989	680730	1.7743	0.038005	0.962	0.076009	0.68183	FALSE
GUIDES_sg0802_DNMT1	DNMT1	212.08	46.455	212.08	46.455	-2.1667	13715	606410	1.7738	0.038046	0.96195	0.076092	0.68183	FALSE
GUIDES_sg0786_DDX59	DDX59	251.03	56.778	251.03	56.778	-2.125	18867	922060	1.7735	0.03807	0.96193	0.076139	0.68183	FALSE
GUIDES_sg0202_ATAD3B	ATAD3B	251.03	56.778	251.03	56.778	-2.125	18867	922060	1.7735	0.03807	0.96193	0.076139	0.68183	FALSE
GUIDES_sg1916_MORF4L2	MORF4L2	308.74	73.554	308.74	73.554	-2.0547	27656	1542000	1.7676	0.038562	0.96144	0.077125	0.68183	FALSE
GUIDES_sg2013_NAA20	NAA20	227.95	51.617	227.95	51.617	-2.1214	15546	725520	1.7646	0.038812	0.96119	0.077624	0.68183	FALSE
GUIDES_sg0225_ATRX	ATRX	227.95	51.617	227.95	51.617	-2.1214	15546	725520	1.7646	0.038812	0.96119	0.077624	0.68183	FALSE
GUIDES_sg2585_PWWP2B	PWWP2B	246.7	56.778	246.7	56.778	-2.1	18035	883050	1.764	0.038869	0.96113	0.077739	0.68183	FALSE
GUIDES_sg3437_TFDP1	TFDP1	163.02	34.841	163.02	34.841	-2.1942	8215.5	315420	1.7629	0.038957	0.96104	0.077914	0.68183	FALSE
GUIDES_sg2830_SETD8	SETD8	245.26	56.778	245.26	56.778	-2.0916	17762	870280	1.7607	0.039143	0.96086	0.078286	0.68183	FALSE
GUIDES_sg3818_ZNHIT3	ZNHIT3	191.88	42.584	191.88	42.584	-2.1458	11145	472890	1.7592	0.039273	0.96073	0.078546	0.68183	FALSE
GUIDES_sg0942_ELL	ELL	239.49	55.488	239.49	55.488	-2.09	16928	820270	1.7583	0.039351	0.96065	0.078703	0.68183	FALSE
GUIDES_sg2593_RAD54B	RAD54B	229.39	52.907	229.39	52.907	-2.0955	15573	736990	1.7566	0.03949	0.96051	0.078981	0.68183	FALSE
GUIDES_sg1405_KANSL3	KANSL3	288.54	69.682	288.54	69.682	-2.0343	23949	1303400	1.7553	0.039603	0.9604	0.079207	0.68183	FALSE
GUIDES_sg0783_DCAF4	DCAF4	194.76	43.874	194.76	43.874	-2.1252	11384	490760	1.7535	0.039758	0.96024	0.079516	0.68183	FALSE
GUIDES_sg0399_BTAF1	BTAF1	194.76	43.874	194.76	43.874	-2.1252	11384	490760	1.7535	0.039758	0.96024	0.079516	0.68183	FALSE
GUIDES_sg0230_ATRX	ATRX	282.77	68.392	282.77	68.392	-2.0319	22979	1239500	1.7528	0.039817	0.96018	0.079634	0.68183	FALSE
GUIDES_sg0484_CCDC101	CCDC101	213.52	49.036	213.52	49.036	-2.1001	13527	616720	1.7524	0.039851	0.96015	0.079702	0.68183	FALSE
GUIDES_sg2618_RBBP4	RBBP4	253.91	60.649	253.91	60.649	-2.0479	18676	948620	1.7492	0.040131	0.95987	0.080262	0.68183	FALSE
GUIDES_sg3697_YEATS4	YEATS4	197.65	45.164	197.65	45.164	-2.1054	11626	509020	1.7481	0.040225	0.95978	0.080449	0.68183	FALSE
GUIDES_sg3270_TAF10	TAF10	220.73	51.617	220.73	51.617	-2.0752	14300	669800	1.7468	0.040332	0.95967	0.080663	0.68183	FALSE
GUIDES_sg2201_NUP98	NUP98	248.14	59.359	248.14	59.359	-2.0453	17820	895940	1.7465	0.040366	0.95963	0.080732	0.68183	FALSE
GUIDES_sg3265_TAF10	TAF10	225.06	52.907	225.06	52.907	-2.0682	14818	702910	1.7461	0.040399	0.9596	0.080799	0.68183	FALSE
GUIDES_sg3827_ZNHIT6	ZNHIT6	191.88	43.874	191.88	43.874	-2.1037	10953	472890	1.7452	0.040472	0.95953	0.080945	0.68183	FALSE
GUIDES_sg0796_DMAP1	DMAP1	282.77	69.682	282.77	69.682	-2.0053	22703	1239500	1.7441	0.040573	0.95943	0.081146	0.68183	FALSE
GUIDES_sg1429_KAT5	KAT5	167.35	37.422	167.35	37.422	-2.1315	8441	336640	1.744	0.040581	0.95942	0.081161	0.68183	FALSE
GUIDES_sg2199_NSL1	NSL1	223.62	52.907	223.62	52.907	-2.0589	14571	691770	1.7425	0.040711	0.95929	0.081422	0.68183	FALSE
GUIDES_sg3490_UBE2A	UBE2A	190.44	43.874	190.44	43.874	-2.0929	10740	464100	1.741	0.040838	0.95916	0.081676	0.68183	FALSE
GUIDES_sg0655_CHORDC1	CHORDC1	213.52	50.326	213.52	50.326	-2.0633	13316	616720	1.7402	0.040908	0.95909	0.081815	0.68183	FALSE
GUIDES_sg0422_CBX1	CBX1	217.85	51.617	217.85	51.617	-2.0563	13816	648250	1.7395	0.040971	0.95903	0.081941	0.68183	FALSE
GUIDES_sg0853_DPF2	DPF2	222.18	52.907	222.18	52.907	-2.0496	14326	680730	1.7389	0.041027	0.95897	0.082054	0.68183	FALSE
GUIDES_sg2746_SAP130	SAP130	207.75	49.036	207.75	49.036	-2.0607	12595	576130	1.7372	0.041176	0.95882	0.082352	0.68183	FALSE
GUIDES_sg1468_KDM1A	KDM1A	216.4	51.617	216.4	51.617	-2.0468	13578	637640	1.7358	0.041297	0.9587	0.082594	0.68183	FALSE
GUIDES_sg2726_RTF1	RTF1	139.94	30.97	139.94	30.97	-2.1403	5937.4	215850	1.7337	0.041483	0.95852	0.082966	0.68183	FALSE
GUIDES_sg2366_PHF12	PHF12	311.62	80.006	311.62	80.006	-1.9483	26823	1578100	1.7335	0.041502	0.9585	0.083005	0.68183	FALSE
GUIDES_sg1505_KDM3B	KDM3B	8.6562	1.2904	8.6562	1.2904	-2.0758	27.127	222.34	1.7331	0.041543	0.95846	0.083086	0.68183	FALSE
GUIDES_sg3635_WDR5	WDR5	210.63	50.326	210.63	50.326	-2.0438	12849	596220	1.7327	0.041578	0.95842	0.083155	0.68183	FALSE
GUIDES_sg3826_ZNHIT6	ZNHIT6	268.34	67.101	268.34	67.101	-1.9837	20249	1088300	1.7325	0.041588	0.95841	0.083176	0.68183	FALSE
GUIDES_sg2017_NAA30	NAA30	173.12	40.003	173.12	40.003	-2.0863	8860.6	366230	1.7315	0.041685	0.95832	0.083369	0.68183	FALSE
GUIDES_sg3822_ZNHIT3	ZNHIT3	177.45	41.293	177.45	41.293	-2.077	9269.6	389410	1.7303	0.041792	0.95821	0.083585	0.68183	FALSE
GUIDES_sg3594_USP7	USP7	236.6	58.069	236.6	58.069	-2.0081	15937	795930	1.7302	0.041796	0.9582	0.083592	0.68183	FALSE
GUIDES_sg0255_BAZ1A	BAZ1A	217.85	52.907	217.85	52.907	-2.0214	13603	648250	1.7279	0.042003	0.958	0.084005	0.68183	FALSE
GUIDES_sg3087_SMYD4	SMYD4	230.83	56.778	230.83	56.778	-2.0045	15147	748560	1.727	0.042085	0.95792	0.08417	0.68183	FALSE
GUIDES_sg2019_NAA30	NAA30	301.52	78.715	301.52	78.715	-1.9241	24822	1454000	1.7227	0.042473	0.95753	0.084946	0.68183	FALSE
GUIDES_sg2704_RNF20	RNF20	301.52	78.715	301.52	78.715	-1.9241	24822	1454000	1.7227	0.042473	0.95753	0.084946	0.68183	FALSE
GUIDES_sg0443_CBX4	CBX4	209.19	51.617	209.19	51.617	-1.9981	12415	586120	1.7168	0.043003	0.957	0.086007	0.68183	FALSE
GUIDES_sg3636_WDR5	WDR5	217.85	54.197	217.85	54.197	-1.9873	13391	648250	1.7165	0.043035	0.95697	0.08607	0.68183	FALSE
GUIDES_sg1459_KAT8	KAT8	173.12	41.293	173.12	41.293	-2.0416	8689.6	366230	1.7164	0.04304	0.95696	0.086081	0.68183	FALSE
GUIDES_sg2194_NSL1	NSL1	226.5	56.778	226.5	56.778	-1.9773	14403	714160	1.7164	0.043048	0.95695	0.086096	0.68183	FALSE
GUIDES_sg2449_PHF5A	PHF5A	230.83	58.069	230.83	58.069	-1.9726	14924	748560	1.7164	0.043048	0.95695	0.086097	0.68183	FALSE
GUIDES_sg3465_TRIM24	TRIM24	177.45	42.584	177.45	42.584	-2.0337	9094.7	389410	1.7157	0.043109	0.95689	0.086218	0.68183	FALSE
GUIDES_sg0963_EP300	EP300	305.85	81.296	305.85	81.296	-1.8986	25213	1506500	1.7154	0.043132	0.95687	0.086264	0.68183	FALSE
GUIDES_sg3347_TDRD10	TDRD10	176.01	42.584	176.01	42.584	-2.022	8901.2	381590	1.7111	0.043531	0.95647	0.087061	0.68183	FALSE
GUIDES_sg2046_NAT10	NAT10	157.25	37.422	157.25	37.422	-2.0422	7179.9	288410	1.7092	0.043702	0.9563	0.087405	0.68183	FALSE
GUIDES_sg0677_CRB1	CRB1	191.88	47.745	191.88	47.745	-1.9844	10387	472890	1.7053	0.044073	0.95593	0.088145	0.68183	FALSE
GUIDES_sg3169_SUPT4H1	SUPT4H1	160.14	38.712	160.14	38.712	-2.0206	7372.3	301730	1.7033	0.044254	0.95575	0.088508	0.68183	FALSE
GUIDES_sg1611_KMT2A	KMT2A	206.31	52.907	206.31	52.907	-1.9432	11766	566230	1.6973	0.044825	0.95518	0.089649	0.68183	FALSE
GUIDES_sg3005_SMARCB1	SMARCB1	243.82	64.521	243.82	64.521	-1.9017	16073	857610	1.6971	0.044837	0.95516	0.089673	0.68183	FALSE
GUIDES_sg2756_SAP18	SAP18	201.98	51.617	201.98	51.617	-1.9477	11304	537170	1.697	0.044844	0.95516	0.089688	0.68183	FALSE
GUIDES_sg0504_CDC73	CDC73	230.83	60.649	230.83	60.649	-1.9109	14481	748560	1.6956	0.044977	0.95502	0.089953	0.68183	FALSE
[truncated: 3,764 more rows]

## Sheet: R2 with indisulam gene summary
id	num	neg|score	neg|p-value	neg|fdr	neg|rank	neg|goodsgrna	neg|lfc	pos|score	pos|p-value	pos|fdr	pos|rank	pos|goodsgrna	pos|lfc
[truncated: 670 more rows]

[truncated: 1 more sheets: R2 with indisulam sgRNA summary]
