# Supplementary material for: RBM39 degrader invigorates innate immunity to eradicate neuroblastoma despite cancer cell plasticity
Source: Nat Commun. 2025 Sep 17;16:8287. doi: 10.1038/s41467-025-63979-x (PMC12443969; doi:10.1038/s41467-025-63979-x)
Supplement: Supplementary file 8 — Supplementary Data 6 [file 41467_2025_63979_MOESM8_ESM.xlsx]

## Sheet: Naïve gene summary
Iid	num	neg|score	neg|p-value	neg|fdr	neg|rank	neg|goodsgrna	neg|lfc	pos|score	pos|p-value	pos|fdr	pos|rank	pos|goodsgrna	pos|lfc
ATR	6	3.4892e-09	4.9682e-06	0.000368	1	6	-1.1891	1	1	0.999995	592	0	-1.1891
AURKB	6	1.225e-08	4.9682e-06	0.000368	2	5	-1.4032	0.94667	0.94746	0.999995	538	0	-1.4032
CHEK1	6	4.0102e-08	4.9682e-06	0.000368	3	6	-1.2969	1	1	0.999995	591	0	-1.2969
CDK9	6	4.2849e-08	4.9682e-06	0.000368	4	6	-1.4904	0.99999	1	0.999995	588	0	-1.4904
PKMYT1	6	2.0554e-07	4.9682e-06	0.000368	5	5	-1.4005	0.97928	0.9793	0.999995	564	0	-1.4005
PLK1	6	2.7233e-07	4.9682e-06	0.000368	6	6	-2.0608	1	1	0.999995	590	0	-2.0608
BUB1B	6	9.7321e-07	4.9682e-06	0.000368	7	6	-1.0018	1	1	0.999995	589	0	-1.0018
PIK3R4	6	1.012e-06	4.9682e-06	0.000368	8	6	-1.1034	0.99999	1	0.999995	587	0	-1.1034
RIOK1	6	5.0086e-06	1.4905e-05	0.00098	9	6	-1.3154	0.99977	0.99974	0.999995	582	0	-1.3154
STK11	6	9.7554e-06	3.4777e-05	0.001584	10	6	-0.76837	0.99999	1	0.999995	586	0	-0.76837
TRRAP	6	1.0183e-05	3.4777e-05	0.001584	11	6	-0.71315	0.99999	1	0.999995	585	0	-0.71315
CDC7	6	1.0353e-05	3.4777e-05	0.001584	12	6	-1.0533	0.99962	0.9996	0.999995	581	0	-1.0533
TTK	6	1.0851e-05	3.4777e-05	0.001584	13	5	-1.0725	0.99554	0.99531	0.999995	576	0	-1.0725
MASTL	6	1.4006e-05	4.4714e-05	0.001891	14	6	-0.58395	0.99999	1	0.999995	584	0	-0.58395
AURKA	6	1.687e-05	6.4587e-05	0.002549	15	6	-1.803	0.99998	1	0.999995	583	0	-1.803
CDK7	6	5.425e-05	0.00022357	0.008272	16	5	-1.0527	0.71503	0.76921	0.999995	442	1	-1.0527
PLK4	6	0.00018733	0.00087937	0.030623	17	4	-0.72691	0.96588	0.96597	0.999995	554	0	-0.72691
CDK6	6	0.0002207	0.0010334	0.033987	18	5	-0.77687	0.96289	0.96283	0.999995	552	0	-0.77687
CLK3	6	0.00024793	0.0012271	0.038235	19	5	-0.48131	0.99277	0.99253	0.999995	573	0	-0.48131
SMG1	6	0.00056527	0.0028965	0.085735	20	5	-0.5488	0.99117	0.99093	0.999995	571	0	-0.5488
TP53RK	6	0.0006156	0.0031946	0.090056	21	4	-0.57148	0.9618	0.96183	0.999995	551	0	-0.57148
MAP3K7	6	0.00092019	0.0046552	0.125267	22	4	-0.65388	0.93433	0.93571	0.999995	527	0	-0.65388
VRK1	6	0.0012905	0.0061457	0.153309	23	4	-0.56933	0.025912	0.079059	0.754886	48	1	-0.56933
DYRK1A	6	0.0013077	0.0062152	0.153309	24	4	-0.52568	0.93583	0.9372	0.999995	530	0	-0.52568
INSR	6	0.0016892	0.0076858	0.181787	25	4	-0.53442	0.58515	0.71486	0.999995	407	1	-0.53442
CHEK2	6	0.0017632	0.0079839	0.181787	26	4	-0.52052	0.95191	0.95257	0.999995	543	0	-0.52052
PDPK1	6	0.0022095	0.0098917	0.216885	27	5	-0.6407	0.81813	0.82848	0.999995	472	1	-0.6407
JAK3	6	0.0029669	0.012793	0.270483	28	5	-0.4373	0.9226	0.92397	0.999995	517	0	-0.4373
WEE1	6	0.0032678	0.013926	0.28428	29	4	-0.59907	0.77699	0.80191	0.999995	462	1	-0.59907
DYRK1B	6	0.0035995	0.015347	0.302843	30	5	-0.36957	0.98951	0.98951	0.999995	569	0	-0.36957
MAPK4	6	0.0056598	0.022809	0.435579	31	5	-0.48001	0.67618	0.75086	0.999995	433	1	-0.48001
PDK2	6	0.0062554	0.024806	0.451604	32	5	-0.31025	0.997	0.99674	0.999995	577	0	-0.31025
ILK	6	0.0063556	0.025174	0.451604	33	4	-0.47089	0.72518	0.77435	0.999995	444	1	-0.47089
EPHB1	6	0.0072816	0.028324	0.493166	34	5	-0.30071	0.89878	0.89924	0.999995	507	0	-0.30071
STK35	6	0.0085902	0.032934	0.557059	35	4	-0.39932	0.98172	0.98179	0.999995	565	0	-0.39932
BUB1	6	0.0091877	0.035051	0.566486	36	5	-0.3778	0.83162	0.83809	0.999995	477	1	-0.3778
CSK	6	0.0094724	0.036054	0.566486	37	3	-0.25954	0.11855	0.25548	0.874243	146	2	-0.25954
CDK4	6	0.0095612	0.036362	0.566486	38	4	-0.42718	0.9833	0.98343	0.999995	566	0	-0.42718
FES	6	0.01115	0.041996	0.637481	39	5	-0.2697	0.95388	0.95447	0.999995	544	0	-0.2697
CDK5	6	0.012595	0.045881	0.667504	40	3	-0.30975	0.45252	0.60237	0.959733	346	1	-0.30975
MAST2	6	0.012728	0.046229	0.667504	41	4	-0.45215	0.97611	0.9762	0.999995	563	0	-0.45215
EPHA2	6	0.01682	0.056921	0.795655	42	3	-0.10579	0.22196	0.40184	0.907507	226	3	-0.10579
MAPKAPK5	6	0.017382	0.058143	0.795655	43	4	-0.39332	0.82971	0.83662	0.999995	475	1	-0.39332
AKT3	6	0.017789	0.059137	0.795655	44	3	-0.17045	0.92371	0.92512	0.999995	519	0	-0.17045
BRD2	6	0.019661	0.063737	0.838497	45	4	-0.3951	0.5363	0.67425	0.989637	378	2	-0.3951
RPS6KA3	6	0.021973	0.069669	0.879841	46	3	-0.30167	0.98588	0.98607	0.999995	568	0	-0.30167
MAPK3	6	0.02216	0.070027	0.879841	47	4	-0.4021	0.7412	0.7824	0.999995	447	1	-0.4021
GAK	6	0.022625	0.071338	0.879841	48	3	-0.21092	0.80483	0.8197	0.999995	469	1	-0.21092
TLK2	6	0.026672	0.081315	0.965316	49	4	-0.44021	0.99857	0.99866	0.999995	580	0	-0.44021
TEX14	6	0.027122	0.082398	0.965316	50	3	-0.27685	0.33597	0.50808	0.94606	291	2	-0.27685
SCYL1	6	0.028162	0.085269	0.965316	51	4	-0.33983	0.85777	0.85962	0.999995	487	1	-0.33983
MAST1	6	0.028467	0.086015	0.965316	52	4	-0.29559	0.55509	0.69152	0.996057	392	1	-0.29559
SRPK2	6	0.028618	0.086422	0.965316	53	4	-0.38241	0.9328	0.93432	0.999995	525	0	-0.38241
PTK2	6	0.030006	0.089979	0.986438	54	3	-0.19804	0.90063	0.90087	0.999995	508	0	-0.19804
MARK1	6	0.031293	0.093218	0.999737	55	3	-0.147	0.4995	0.64181	0.974231	365	2	-0.147
MAP2K2	6	0.032631	0.096617	0.999737	56	4	-0.28379	0.76784	0.79686	0.999995	459	1	-0.28379
AMHR2	6	0.038479	0.1109	0.999737	57	4	-0.33234	0.79608	0.81389	0.999995	465	1	-0.33234
TRIM28	6	0.038592	0.11129	0.999737	58	4	-0.38726	0.71132	0.76744	0.999995	441	1	-0.38726
NEK1	6	0.0422	0.12009	0.999737	59	1	-0.070459	0.64067	0.73603	0.999995	423	1	-0.070459
MAP3K4	6	0.046031	0.12887	0.999737	60	4	-0.25324	0.19362	0.36319	0.907507	199	2	-0.25324
PINK1	6	0.04852	0.13472	0.999737	61	3	-0.27541	0.85818	0.85994	0.999995	488	1	-0.27541
TESK2	6	0.049405	0.13675	0.999737	62	3	-0.33006	0.40251	0.5605	0.94606	325	1	-0.33006
RIOK2	6	0.051505	0.14179	0.999737	63	3	-0.28651	0.93731	0.93857	0.999995	532	0	-0.28651
BTK	6	0.05356	0.14662	0.999737	64	4	-0.21676	0.33211	0.50526	0.94606	287	2	-0.21676
PIM1	6	0.053899	0.14742	0.999737	65	3	-0.17967	0.091645	0.21573	0.852629	124	1	-0.17967
PHKG2	6	0.054261	0.14843	0.999737	66	4	-0.26082	0.95777	0.95801	0.999995	548	0	-0.26082
CSNK1A1	6	0.057364	0.15539	0.999737	67	4	-0.23558	0.9947	0.99452	0.999995	574	0	-0.23558
DDR1	6	0.057612	0.15592	0.999737	68	2	-0.062042	0.42666	0.57993	0.94606	337	2	-0.062042
PRKD3	6	0.058219	0.15723	0.999737	69	4	-0.26483	0.99753	0.99732	0.999995	579	0	-0.26483
NRBP1	6	0.059232	0.15948	0.999737	70	3	-0.14339	0.99218	0.99207	0.999995	572	0	-0.14339
TRIB2	6	0.060078	0.16145	0.999737	71	4	-0.21016	0.92347	0.92485	0.999995	518	0	-0.21016
NRBP2	6	0.062873	0.16741	0.999737	72	4	-0.21839	0.64555	0.73805	0.999995	425	1	-0.21839
WNK3	6	0.063074	0.16785	0.999737	73	3	-0.22629	0.55295	0.68938	0.996057	390	1	-0.22629
CAMK1	6	0.063638	0.16905	0.999737	74	2	-0.042828	0.8697	0.86982	0.999995	493	1	-0.042828
MAST3	6	0.06391	0.16962	0.999737	75	4	-0.25478	0.90659	0.9073	0.999995	509	0	-0.25478
BMPR1A	6	0.065221	0.17241	0.999737	76	4	-0.21877	0.98552	0.98577	0.999995	567	0	-0.21877
DAPK1	6	0.066549	0.17507	0.999737	77	4	-0.15682	0.93346	0.9349	0.999995	526	0	-0.15682
PIM3	6	0.066865	0.17583	0.999737	78	3	-0.22725	0.97457	0.97477	0.999995	560	0	-0.22725
MAP3K9	6	0.069257	0.18143	0.999737	79	4	-0.21263	0.77154	0.79899	0.999995	461	1	-0.21263
CSNK1G3	6	0.070055	0.18309	0.999737	80	3	-0.14894	0.88274	0.88286	0.999995	499	0	-0.14894
LMTK2	6	0.070915	0.18497	0.999737	81	4	-0.21211	0.22028	0.39969	0.907507	224	2	-0.21211
CHUK	6	0.073325	0.1896	0.999737	82	3	-0.19739	0.91551	0.9164	0.999995	514	0	-0.19739
RPS6KB1	6	0.074577	0.19154	0.999737	83	3	-0.18175	0.95038	0.95097	0.999995	542	0	-0.18175
CIT	6	0.081813	0.2024	0.999737	84	3	-0.14563	0.89402	0.89413	0.999995	506	0	-0.14563
CSNK1D	6	0.082427	0.20324	0.999737	85	3	-0.2925	0.61445	0.72584	0.999995	416	1	-0.2925
TRIB3	6	0.083608	0.20499	0.999737	86	3	-0.1635	0.27533	0.46161	0.929502	262	2	-0.1635
MYLK2	6	0.084279	0.20619	0.999737	87	3	-0.16847	0.68668	0.75551	0.999995	435	1	-0.16847
STK40	6	0.089921	0.21483	0.999737	88	3	-0.23164	0.80962	0.82272	0.999995	470	1	-0.23164
UHMK1	6	0.092092	0.21783	0.999737	89	3	-0.12604	0.32139	0.49685	0.94606	283	2	-0.12604
KIT	6	0.095043	0.2224	0.999737	90	2	0.020186	0.55814	0.69435	0.996734	393	2	0.020186
STK38L	6	0.099355	0.22913	0.999737	91	1	0.021386	0.67944	0.75211	0.999995	434	1	0.021386
PRPF4B	6	0.10357	0.23544	0.999737	92	3	-0.26134	0.9171	0.91814	0.999995	516	0	-0.26134
MAP3K13	6	0.10671	0.23974	0.999737	93	3	-0.14177	0.67536	0.7505	0.999995	432	1	-0.14177
ADCK4	6	0.10892	0.24308	0.999737	94	2	-0.089204	0.13056	0.27346	0.880065	152	2	-0.089204
NonTargeting_Human_0099	1	0.10915	0.10998	0.999737	95	1	-0.67244	0.89085	0.89191	0.999995	503	0	-0.67244
RAF1	6	0.11272	0.24855	0.999737	96	2	-0.015772	0.49381	0.63687	0.972546	363	2	-0.015772
TNIK	6	0.11442	0.25106	0.999737	97	3	-0.13518	0.73294	0.77827	0.999995	446	1	-0.13518
ACVR2A	6	0.11716	0.2548	0.999737	98	3	-0.11366	0.17863	0.34219	0.907507	189	2	-0.11366
PASK	6	0.11925	0.25784	0.999737	99	3	-0.16827	0.693	0.75844	0.999995	437	1	-0.16827
PRKACA	6	0.12097	0.26016	0.999737	100	3	-0.17469	0.92685	0.92826	0.999995	521	0	-0.17469
NonTargeting_Human_0003	1	0.12103	0.12172	0.999737	101	1	-0.56983	0.87897	0.87978	0.999995	496	0	-0.56983
PKN2	6	0.12135	0.26075	0.999737	102	3	-0.1252	0.5221	0.662	0.987161	372	1	-0.1252
ACVR1	6	0.12404	0.26482	0.999737	103	2	0.22274	0.095434	0.22156	0.852629	127	3	0.22274
PAK4	6	0.12527	0.26673	0.999737	104	3	-0.15504	0.52997	0.66882	0.989637	375	1	-0.15504
FGFR2	6	0.1277	0.27042	0.999737	105	2	0.27209	0.041945	0.11932	0.781554	73	4	0.27209
MAPK7	6	0.12913	0.27251	0.999737	106	2	0.10777	0.19667	0.36746	0.907507	202	3	0.10777
MAP2K3	6	0.12965	0.27338	0.999737	107	1	0.12775	0.56045	0.69644	0.996734	394	2	0.12775
ITK	6	0.13014	0.27402	0.999737	108	3	-0.15736	0.96867	0.96873	0.999995	556	0	-0.15736
NEK2	6	0.13112	0.27549	0.999737	109	3	-0.074792	0.032047	0.094739	0.772918	55	2	-0.074792
NonTargeting_Human_0018	1	0.13185	0.13234	0.999737	110	1	-0.56022	0.86815	0.86912	0.999995	491	0	-0.56022
IKBKE	6	0.13309	0.27813	0.999737	111	3	-0.18559	0.088656	0.2115	0.852629	121	2	-0.18559
HIPK3	6	0.13609	0.28217	0.999737	112	3	-0.22668	0.072129	0.18596	0.827502	109	1	-0.22668
NonTargeting_Human_0056	1	0.13919	0.13971	0.999737	113	1	-0.41977	0.86081	0.86191	0.999995	489	0	-0.41977
ERBB3	6	0.14114	0.28976	0.999737	114	3	-0.16776	0.39013	0.55086	0.94606	311	1	-0.16776
BMX	6	0.1419	0.29087	0.999737	115	3	-0.15488	0.0093937	0.035806	0.713102	20	1	-0.15488
PRKCA	6	0.14448	0.2945	0.999737	116	3	-0.22094	0.97526	0.9754	0.999995	561	0	-0.22094
TNK2	6	0.14661	0.29752	0.999737	117	2	-0.097322	0.4642	0.61212	0.963759	351	2	-0.097322
EPHB2	6	0.15364	0.30772	0.999737	118	1	0.0094021	0.67371	0.74983	0.999995	431	1	0.0094021
CAMK4	6	0.15483	0.30944	0.999737	119	3	-0.098099	0.85443	0.85692	0.999995	485	1	-0.098099
MAP2K6	6	0.1552	0.30997	0.999737	120	3	-0.25912	0.42929	0.58222	0.94606	338	1	-0.25912
GRK7	6	0.15546	0.31029	0.999737	121	2	-0.15424	0.99093	0.99075	0.999995	570	0	-0.15424
NonTargeting_Human_0083	1	0.15561	0.1551	0.999737	122	1	-0.47904	0.84439	0.84515	0.999995	481	0	-0.47904
NonTargeting_Human_0027	1	0.1591	0.15864	0.999737	123	1	-0.39206	0.8409	0.84189	0.999995	478	0	-0.39206
BCR	6	0.16165	0.31885	0.999737	124	2	-0.04596	0.1591	0.31441	0.894867	173	1	-0.04596
EEF2K	6	0.16777	0.3272	0.999737	125	2	-0.1617	0.96982	0.96984	0.999995	558	0	-0.1617
PKN1	6	0.16819	0.32772	0.999737	126	3	-0.07558	0.35605	0.52304	0.94606	301	1	-0.07558
PRKACG	6	0.16854	0.32834	0.999737	127	2	0.060277	0.53314	0.67147	0.989637	377	2	0.060277
PAK7	6	0.16992	0.3303	0.999737	128	2	0.082001	0.097433	0.22466	0.852629	130	1	0.082001
MAP3K2	6	0.17626	0.33961	0.999737	129	3	-0.17279	0.027964	0.084256	0.772918	49	2	-0.17279
SGK2	6	0.17936	0.34399	0.999737	130	3	-0.1209	0.16633	0.3243	0.906531	182	2	-0.1209
LIMK1	6	0.18019	0.34514	0.999737	131	3	-0.18621	0.8436	0.84792	0.999995	480	1	-0.18621
ABL1	6	0.18063	0.34581	0.999737	132	2	-0.048495	0.45338	0.60308	0.959733	347	2	-0.048495
CAMKK1	6	0.1824	0.3481	0.999737	133	1	-0.026091	0.76346	0.79427	0.999995	455	1	-0.026091
CSF1R	6	0.18333	0.34939	0.999737	134	3	-0.18427	0.76409	0.79465	0.999995	456	1	-0.18427
PDIK1L	6	0.18563	0.35273	0.999737	135	3	-0.18411	0.88044	0.87995	0.999995	498	1	-0.18411
TAOK2	6	0.1857	0.35287	0.999737	136	2	0.32577	0.024678	0.076068	0.754886	46	4	0.32577
BMPR2	6	0.18594	0.35322	0.999737	137	2	0.032061	0.39703	0.55618	0.94606	322	1	0.032061
SCYL3	6	0.18621	0.35353	0.999737	138	3	-0.22891	0.95656	0.95691	0.999995	546	0	-0.22891
PDGFRB	6	0.19844	0.37042	0.999737	139	3	-0.20617	0.99721	0.997	0.999995	578	0	-0.20617
NonTargeting_Human_0008	1	0.20276	0.20242	0.999737	140	1	-0.43903	0.79724	0.79933	0.999995	467	0	-0.43903
NonTargeting_Human_0055	1	0.20363	0.20329	0.999737	141	1	-0.41538	0.79637	0.79828	0.999995	466	0	-0.41538
TIE1	6	0.20497	0.37955	0.999737	142	3	-0.14326	0.95671	0.95704	0.999995	547	0	-0.14326
ACVR1B	6	0.20557	0.38032	0.999737	143	3	-0.1871	0.80376	0.81908	0.999995	468	1	-0.1871
MAPKAPK2	6	0.20646	0.38165	0.999737	144	3	-0.23149	0.39428	0.55415	0.94606	317	1	-0.23149
MAPKAPK3	6	0.20857	0.38448	0.999737	145	3	-0.034396	0.53945	0.67703	0.989637	382	2	-0.034396
VRK2	6	0.20862	0.38452	0.999737	146	1	0.32468	0.015615	0.053224	0.754886	31	4	0.32468
NonTargeting_Human_0054	1	0.20975	0.20937	0.999737	147	1	-0.33809	0.79025	0.79204	0.999995	463	0	-0.33809
LRRK2	6	0.21279	0.39032	0.999737	148	3	-0.090316	0.019745	0.063449	0.754886	37	2	-0.090316
PLK3	6	0.2134	0.39115	0.999737	149	3	-0.25035	0.97564	0.97572	0.999995	562	0	-0.25035
HIPK1	6	0.21888	0.39808	0.999737	150	3	-0.19798	0.9353	0.93675	0.999995	529	0	-0.19798
CAMK1D	6	0.21892	0.39813	0.999737	151	2	0.12063	0.047765	0.13275	0.797888	82	3	0.12063
ROR2	6	0.22196	0.40222	0.999737	152	3	-0.13311	0.56889	0.70384	0.996827	401	2	-0.13311
TYRO3	6	0.22319	0.40372	0.999737	153	3	0.014603	0.17163	0.33188	0.90704	185	3	0.014603
CDK10	6	0.22402	0.40478	0.999737	154	1	0.13712	0.47989	0.6249	0.965896	358	2	0.13712
MINK1	6	0.22571	0.40703	0.999737	155	1	0.075417	0.1824	0.34738	0.907507	191	2	0.075417
MLKL	6	0.22909	0.41162	0.999737	156	1	0.12575	0.25897	0.44896	0.926942	254	2	0.12575
NTRK2	6	0.23001	0.41271	0.999737	157	3	-0.020884	0.30427	0.48306	0.94606	275	2	-0.020884
ANKK1	6	0.23014	0.41286	0.999737	158	2	-0.054173	0.89207	0.89215	0.999995	505	0	-0.054173
BRD4	6	0.23126	0.4144	0.999737	159	3	-0.15291	0.91631	0.91731	0.999995	515	0	-0.15291
ULK3	6	0.23377	0.41823	0.999737	160	3	0.099023	0.017945	0.059047	0.754886	36	3	0.099023
STK10	6	0.23502	0.41993	0.999737	161	3	-0.16383	0.99511	0.99482	0.999995	575	0	-0.16383
MAP3K10	6	0.23582	0.42084	0.999737	162	2	0.14775	0.10056	0.22946	0.852629	134	3	0.14775
RET	6	0.23628	0.42152	0.999737	163	3	-0.13149	0.58212	0.71389	0.999995	406	1	-0.13149
TESK1	6	0.2407	0.42746	0.999737	164	3	0.046886	0.13112	0.27434	0.880065	154	3	0.046886
CASK	6	0.24083	0.42759	0.999737	165	3	-0.10483	0.94482	0.94582	0.999995	536	0	-0.10483
MKNK1	6	0.2409	0.42775	0.999737	166	2	0.023114	0.48348	0.62783	0.9679	359	1	0.023114
RPS6KA2	6	0.24261	0.43013	0.999737	167	3	-0.0077516	0.51081	0.65173	0.986768	369	2	-0.0077516
NonTargeting_Human_0107	1	0.24363	0.24355	0.999737	168	1	-0.29081	0.75637	0.75799	0.999995	453	0	-0.29081
NonTargeting_Human_0106	1	0.24625	0.24608	0.999737	169	1	-0.32555	0.75375	0.75544	0.999995	451	0	-0.32555
NonTargeting_Human_0115	1	0.24712	0.24708	0.999737	170	1	-0.30787	0.75288	0.75458	0.999995	450	0	-0.30787
TRPM7	6	0.24963	0.43946	0.999737	171	3	-0.15584	0.085827	0.20697	0.852629	119	1	-0.15584
CLK4	6	0.25077	0.44093	0.999737	172	2	-0.16781	0.91362	0.91433	0.999995	512	0	-0.16781
CDKL2	6	0.25426	0.44557	0.999737	173	2	-0.061519	0.40532	0.56286	0.94606	327	2	-0.061519
NonTargeting_Human_0131	1	0.25428	0.25419	0.999737	174	1	-0.2936	0.74572	0.74726	0.999995	448	0	-0.2936
MST1R	6	0.25678	0.449	0.999737	175	2	-0.032331	0.39509	0.55478	0.94606	318	2	-0.032331
EPHA1	6	0.25734	0.44956	0.999737	176	1	0.20491	0.013545	0.047551	0.721795	29	3	0.20491
PRKACB	6	0.25867	0.45127	0.999737	177	3	-0.19969	0.96117	0.96122	0.999995	550	0	-0.19969
TAF1	6	0.25932	0.45221	0.999737	178	3	-0.078207	0.27515	0.46145	0.929502	261	1	-0.078207
TRIO	6	0.25997	0.45299	0.999737	179	3	-0.10097	0.97159	0.97153	0.999995	559	0	-0.10097
CLK1	6	0.26098	0.45445	0.999737	180	2	-0.1044	0.85548	0.85776	0.999995	486	1	-0.1044
MAPK14	6	0.26351	0.4566	0.999737	181	2	-0.15772	0.26385	0.45311	0.92816	258	1	-0.15772
MAP3K6	6	0.26385	0.4569	0.999737	182	2	0.054984	0.21294	0.39005	0.907507	218	3	0.054984
PSKH2	6	0.26857	0.46017	0.999737	183	2	0.17085	0.13759	0.28355	0.883483	157	3	0.17085
PAK3	6	0.27195	0.46265	0.999737	184	2	0.16163	0.099605	0.22813	0.852629	133	3	0.16163
KALRN	6	0.27675	0.46653	0.999737	185	1	0.17229	0.44334	0.59466	0.954033	344	2	0.17229
WNK1	6	0.27787	0.4674	0.999737	186	2	0.14194	0.22504	0.4058	0.907507	230	3	0.14194
IGF1R	6	0.27872	0.46789	0.999737	187	2	0.19108	0.060252	0.16172	0.817573	95	3	0.19108
AXL	6	0.28127	0.46969	0.999737	188	2	-0.0054859	0.41635	0.57154	0.94606	332	2	-0.0054859
NonTargeting_Human_0005	1	0.28275	0.28281	0.999737	189	1	-0.19916	0.71725	0.71854	0.999995	443	0	-0.19916
ACVR1C	6	0.28629	0.47321	0.999737	190	1	-0.083	0.091192	0.21494	0.852629	123	2	-0.083
SBK1	6	0.29103	0.47649	0.999737	191	2	0.025514	0.59413	0.71846	0.999995	411	1	0.025514
NonTargeting_Human_0004	1	0.29253	0.29282	0.999737	192	1	-0.20279	0.70747	0.70818	0.999995	440	0	-0.20279
NonTargeting_Human_0092	1	0.29881	0.29946	0.999737	193	1	-0.31066	0.70119	0.70208	0.996734	438	0	-0.31066
PRKAA2	6	0.30128	0.48432	0.999737	194	2	0.041603	0.3929	0.55304	0.94606	316	2	0.041603
PTK7	6	0.30769	0.48928	0.999737	195	2	0.074404	0.54337	0.68069	0.992531	386	2	0.074404
PRKG2	6	0.31124	0.49199	0.999737	196	1	0.23576	0.048822	0.13517	0.797888	84	4	0.23576
NonTargeting_Human_0011	1	0.31243	0.31266	0.999737	197	0	-0.24292	0.68757	0.68883	0.996057	436	0	-0.24292
PAK2	6	0.31277	0.49342	0.999737	198	1	0.20345	0.054267	0.14826	0.797888	94	3	0.20345
PRKCG	6	0.31368	0.49408	0.999737	199	2	-0.061095	0.56545	0.7008	0.996734	397	2	-0.061095
MAP3K12	6	0.31625	0.49606	0.999737	200	2	0.014885	0.94847	0.94916	0.999995	541	0	0.014885
STK32B	6	0.32482	0.50291	0.999737	201	2	0.057373	0.3094	0.48735	0.94606	277	2	0.057373
GRK4	6	0.32568	0.50351	0.999737	202	2	-0.040612	0.32053	0.49631	0.94606	282	2	-0.040612
NonTargeting_Human_0098	1	0.3306	0.33068	0.999737	203	0	-0.18499	0.6694	0.67172	0.989637	430	0	-0.18499
MAP2K1	6	0.33425	0.50999	0.999737	204	2	0.037365	0.46834	0.61564	0.963891	352	2	0.037365
FGFR4	6	0.33511	0.51059	0.999737	205	2	0.095131	0.41805	0.57283	0.94606	334	2	0.095131
GRK5	6	0.33597	0.51109	0.999737	206	2	0.1054	0.040993	0.11716	0.781554	70	3	0.1054
FER	6	0.33843	0.51286	0.999737	207	2	-0.02669	0.20862	0.38402	0.907507	214	2	-0.02669
CDC42BPG	6	0.33991	0.51397	0.999737	208	2	0.073067	0.044227	0.12462	0.786577	78	3	0.073067
NonTargeting_Human_0049	1	0.34247	0.34318	0.999737	209	0	-0.15032	0.65753	0.66039	0.987161	429	0	-0.15032
NonTargeting_Human_0072	1	0.34335	0.34421	0.999737	210	0	-0.15658	0.65665	0.65957	0.987161	428	0	-0.15658
NonTargeting_Human_0103	1	0.34527	0.34596	0.999737	211	0	-0.18436	0.65473	0.65761	0.987161	427	0	-0.18436
CDKL1	6	0.34582	0.5187	0.999737	212	2	-0.014642	0.49625	0.63906	0.972546	364	2	-0.014642
BRSK2	6	0.34627	0.51911	0.999737	213	2	0.14387	0.20676	0.38153	0.907507	211	3	0.14387
NonTargeting_Human_0015	1	0.34736	0.34792	0.999737	214	0	-0.17237	0.65264	0.65544	0.987161	426	0	-0.17237
MAP4K2	6	0.3497	0.52151	0.999737	215	2	-0.13149	0.96395	0.964	0.999995	553	0	-0.13149
TXK	6	0.35022	0.52187	0.999737	216	1	-0.013324	0.94776	0.94846	0.999995	539	0	-0.013324
MYO3A	6	0.35485	0.52491	0.999737	217	2	0.028921	0.48829	0.6322	0.96959	362	2	0.028921
NUAK2	6	0.36328	0.53135	0.999737	218	1	0.056828	0.70304	0.7631	0.999995	439	1	0.056828
NonTargeting_Human_0001	1	0.36413	0.36433	0.999737	219	0	-0.15172	0.63587	0.63831	0.972546	422	0	-0.15172
STK36	6	0.36472	0.53245	0.999737	220	2	-0.023643	0.15728	0.31197	0.892199	172	2	-0.023643
MAPK11	6	0.36686	0.53391	0.999737	221	2	-0.10434	0.79102	0.81088	0.999995	464	1	-0.10434
TTBK1	6	0.37029	0.53662	0.999737	222	2	-0.05042	0.95609	0.95649	0.999995	545	0	-0.05042
TTN	6	0.37286	0.53857	0.999737	223	2	-0.1292	0.47495	0.62123	0.965896	355	2	-0.1292
DAPK2	6	0.38313	0.54698	0.999737	224	2	-0.0078734	0.32796	0.50213	0.94606	285	2	-0.0078734
MAPK15	6	0.38316	0.547	0.999737	225	1	0.048375	0.16272	0.31927	0.902031	177	2	0.048375
MET	6	0.38399	0.54783	0.999737	226	2	0.0089598	0.45758	0.60681	0.962166	348	2	0.0089598
YES1	6	0.38484	0.54865	0.999737	227	2	-0.013817	0.21035	0.38648	0.907507	217	2	-0.013817
NonTargeting_Human_0031	1	0.38543	0.38591	0.999737	228	0	-0.14851	0.61457	0.61632	0.963891	417	0	-0.14851
TRIM33	6	0.38741	0.55082	0.999737	229	2	-0.090703	0.96879	0.96883	0.999995	557	0	-0.090703
PDK3	6	0.38912	0.55237	0.999737	230	2	-0.17869	0.23078	0.41346	0.907507	234	2	-0.17869
NonTargeting_Human_0113	1	0.39137	0.39178	0.999737	231	0	-0.12461	0.60863	0.61027	0.963412	414	0	-0.12461
NUAK1	6	0.39151	0.55442	0.999737	232	1	0.11225	0.049777	0.13737	0.797888	85	2	0.11225
OBSCN	6	0.39509	0.5571	0.999737	233	2	-0.050949	0.91002	0.9105	0.999995	510	0	-0.050949
MYLK	6	0.39841	0.55959	0.999737	234	2	-0.057549	0.33694	0.50887	0.94606	292	2	-0.057549
GSK3B	6	0.39978	0.56066	0.999737	235	2	-0.079096	0.93236	0.93382	0.999995	524	0	-0.079096
EIF2AK2	6	0.40021	0.56093	0.999737	236	2	0.065217	0.25406	0.44512	0.924592	253	2	0.065217
SYK	6	0.40115	0.56172	0.999737	237	2	-0.14496	0.31124	0.48858	0.94606	279	1	-0.14496
NonTargeting_Human_0100	1	0.40115	0.40129	0.999737	238	0	-0.11279	0.59885	0.60033	0.959733	412	0	-0.11279
GSK3A	6	0.40251	0.56271	0.999737	239	1	0.09477	0.098949	0.22703	0.852629	132	2	0.09477
CLK2	6	0.40532	0.56504	0.999737	240	2	-0.1768	0.93605	0.93741	0.999995	531	0	-0.1768
NPR1	6	0.40795	0.56725	0.999737	241	1	0.019029	0.13063	0.2736	0.880065	153	3	0.019029
JAK1	6	0.41065	0.56923	0.999737	242	1	0.031832	0.62936	0.73177	0.999995	419	1	0.031832
TTBK2	6	0.412	0.57019	0.999737	243	1	0.092951	0.15108	0.30312	0.892199	165	3	0.092951
NonTargeting_Human_0065	1	0.41303	0.4133	0.999737	244	0	-0.087615	0.58697	0.58809	0.94606	410	0	-0.087615
NonTargeting_Human_0013	1	0.41338	0.41362	0.999737	245	0	-0.081857	0.58662	0.58774	0.94606	409	0	-0.081857
HUNK	6	0.41469	0.5724	0.999737	246	1	0.33048	0.0044745	0.018815	0.713102	8	3	0.33048
NonTargeting_Human_0023	1	0.41477	0.41503	0.999737	247	0	-0.090527	0.58523	0.58633	0.94606	408	0	-0.090527
CAMK1G	6	0.41737	0.57429	0.999737	248	1	0.068226	0.19122	0.35994	0.907507	198	2	0.068226
MAPK9	6	0.41805	0.57484	0.999737	249	2	0.030055	0.071053	0.18446	0.827502	107	2	0.030055
RPS6KA5	6	0.4187	0.57548	0.999737	250	1	0.09919	0.011471	0.042523	0.718344	25	3	0.09919
NonTargeting_Human_0101	1	0.42071	0.42097	0.999737	251	0	-0.081397	0.57929	0.58027	0.94606	405	0	-0.081397
NonTargeting_Human_0096	1	0.4249	0.42512	0.999737	252	0	-0.081475	0.5751	0.57582	0.94606	403	0	-0.081475
CAMK2A	6	0.42651	0.58177	0.999737	253	2	0.055347	0.15255	0.30533	0.892199	166	3	0.055347
NonTargeting_Human_0039	1	0.43014	0.4301	0.999737	254	0	-0.069317	0.56986	0.57073	0.94606	402	0	-0.069317
HSPB8	6	0.43241	0.58687	0.999737	255	2	-0.036319	0.601	0.72107	0.999995	413	1	-0.036319
NonTargeting_Human_0110	1	0.43399	0.43405	0.999737	256	0	-0.060672	0.56601	0.56696	0.94606	398	0	-0.060672
NonTargeting_Human_0024	1	0.43468	0.4348	0.999737	257	0	-0.065167	0.56532	0.56629	0.94606	396	0	-0.065167
SRMS	6	0.43582	0.59001	0.999737	258	2	-0.032524	0.53787	0.67562	0.989637	380	2	-0.032524
NEK5	6	0.43662	0.59061	0.999737	259	2	0.11327	0.065473	0.17286	0.827502	101	3	0.11327
AAK1	6	0.43712	0.59107	0.999737	260	1	0.061892	0.23189	0.41502	0.907507	235	3	0.061892
NonTargeting_Human_0123	1	0.43888	0.43903	0.999737	261	0	-0.048534	0.56112	0.562	0.94606	395	0	-0.048534
NEK10	6	0.43999	0.59337	0.999737	262	2	0.078913	0.19403	0.36389	0.907507	200	3	0.078913
MYO3B	6	0.44358	0.59654	0.999737	263	2	0.075866	0.23251	0.41593	0.907507	236	3	0.075866
STK24	6	0.44502	0.59801	0.999737	264	2	-0.12467	0.93896	0.94015	0.999995	533	0	-0.12467
FASTK	6	0.44669	0.59922	0.999737	265	2	-0.17717	0.94426	0.94522	0.999995	535	0	-0.17717
ADCK1	6	0.44998	0.60196	0.999737	266	1	0.0018403	0.84582	0.84959	0.999995	483	1	0.0018403
NonTargeting_Human_0112	1	0.4504	0.45032	0.999737	267	0	-0.046319	0.5496	0.5498	0.94606	389	0	-0.046319
MAP3K5	6	0.45125	0.60294	0.999737	268	1	0.23059	0.041759	0.11898	0.781554	72	3	0.23059
PSKH1	6	0.45171	0.60322	0.999737	269	2	-0.053746	0.7622	0.79357	0.999995	454	1	-0.053746
CSNK1G1	2	0.45401	0.45328	0.999737	270	1	0.094541	0.24996	0.27752	0.880065	249	1	0.094541
NonTargeting_Human_0071	1	0.45529	0.45533	0.999737	271	0	-0.05368	0.54471	0.54485	0.94606	387	0	-0.05368
MUSK	6	0.45632	0.60721	0.999737	272	1	0.056556	0.0010474	0.0051222	0.713102	2	2	0.056556
NonTargeting_Human_0070	1	0.45739	0.45744	0.999737	273	0	-0.04768	0.54261	0.5426	0.94606	385	0	-0.04768
BRSK1	6	0.45758	0.6083	0.999737	274	1	0.28633	0.035033	0.10216	0.775377	64	4	0.28633
NonTargeting_Human_0012	1	0.45774	0.45772	0.999737	275	0	-0.043331	0.54226	0.54228	0.94606	384	0	-0.043331
NonTargeting_Human_0030	1	0.45913	0.45903	0.999737	276	0	-0.047665	0.54087	0.54086	0.94606	383	0	-0.047665
NonTargeting_Human_0094	1	0.46263	0.46255	0.999737	277	0	-0.033785	0.53737	0.53714	0.94606	379	0	-0.033785
MAPK6	6	0.46384	0.61317	0.999737	278	1	-0.15693	0.94557	0.94634	0.999995	537	0	-0.15693
RPS6KB2	6	0.46586	0.61471	0.999737	279	2	-0.083036	0.81889	0.82892	0.999995	473	1	-0.083036
PDGFRA	6	0.46834	0.617	0.999737	280	2	0.081851	0.8214	0.83054	0.999995	474	1	0.081851
NonTargeting_Human_0040	1	0.47031	0.47005	0.999737	281	0	-0.031695	0.52969	0.52969	0.94606	374	0	-0.031695
STK32C	6	0.47082	0.61892	0.999737	282	2	0.16726	0.16764	0.32617	0.906531	184	3	0.16726
STK16	6	0.47251	0.62029	0.999737	283	1	0.011631	0.28945	0.47165	0.940117	267	2	0.011631
NonTargeting_Human_0108	1	0.47503	0.47496	0.999737	284	0	-0.025794	0.52497	0.52507	0.94606	373	0	-0.025794
TNK1	6	0.47907	0.62548	0.999737	285	2	0.023709	0.17551	0.33774	0.90704	188	2	0.023709
FGR	6	0.48348	0.62899	0.999737	286	2	-0.070128	0.64467	0.73767	0.999995	424	1	-0.070128
MELK	6	0.484	0.62949	0.999737	287	2	-0.033368	0.92542	0.9269	0.999995	520	0	-0.033368
MARK2	6	0.48469	0.6301	0.999737	288	1	-0.071642	0.19996	0.37201	0.907507	203	1	-0.071642
BRDT	6	0.48589	0.63128	0.999737	289	2	-0.020902	0.93455	0.93596	0.999995	528	0	-0.020902
WNK4	6	0.48829	0.6333	0.999737	290	1	0.3318	0.0065241	0.02572	0.713102	13	4	0.3318
NonTargeting_Human_0019	1	0.48865	0.48859	0.999737	291	0	-0.012123	0.51135	0.51122	0.94606	370	0	-0.012123
SCYL2	6	0.48891	0.63379	0.999737	292	2	0.04973	0.26223	0.45172	0.92816	256	1	0.04973
NonTargeting_Human_0126	1	0.48952	0.48929	0.999737	293	0	-0.010675	0.51048	0.51036	0.94606	368	0	-0.010675
TYK2	6	0.49069	0.63533	0.999737	294	1	0.02335	0.27354	0.46024	0.929502	260	1	0.02335
NonTargeting_Human_0014	1	0.49092	0.49081	0.999737	295	0	-0.010919	0.50908	0.50911	0.94606	367	0	-0.010919
PXK	6	0.49299	0.63719	0.999737	296	2	0.14139	0.03339	0.098316	0.772918	58	3	0.14139
NonTargeting_Human_0091	1	0.49336	0.49308	0.999737	297	0	-0.0058125	0.50664	0.50674	0.94606	366	0	-0.0058125
SRC	6	0.49421	0.63819	0.999737	298	2	-0.14267	0.8418	0.84628	0.999995	479	1	-0.14267
LYN	6	0.49781	0.64137	0.999737	299	1	-0.014743	0.879	0.87856	0.999995	497	1	-0.014743
NEK11	6	0.49869	0.64206	0.999737	300	2	-0.11799	0.84537	0.84926	0.999995	482	1	-0.11799
PRKD1	6	0.50134	0.64432	0.999737	301	1	0.13199	0.034085	0.099916	0.772918	60	3	0.13199
NLK	6	0.50193	0.64483	0.999737	302	2	-0.086081	0.36258	0.52809	0.94606	303	2	-0.086081
ALPK3	6	0.50274	0.64556	0.999737	303	2	0.091585	0.052265	0.14324	0.797888	89	2	0.091585
ALPK2	6	0.50485	0.64724	0.999737	304	1	0.12302	0.017463	0.057775	0.754886	35	3	0.12302
ACVRL1	6	0.50839	0.65028	0.999737	305	2	-0.099478	0.9435	0.94443	0.999995	534	0	-0.099478
C9ORF96	6	0.5095	0.65142	0.999737	306	1	0.10068	0.48727	0.63123	0.96959	361	2	0.10068
ULK1	6	0.51001	0.65193	0.999737	307	2	0.065666	0.12145	0.25959	0.878975	147	3	0.065666
AKT1	6	0.51322	0.65467	0.999737	308	2	0.059568	0.20646	0.38113	0.907507	210	2	0.059568
NonTargeting_Human_0042	1	0.51432	0.51406	0.999737	309	0	0.010409	0.48568	0.48567	0.94606	360	0	0.010409
PRKCE	6	0.51563	0.65676	0.999737	310	2	0.15848	0.03885	0.11153	0.781554	66	3	0.15848
GRK6	6	0.51803	0.65908	0.999737	311	2	-0.082591	0.38316	0.54455	0.94606	308	2	-0.082591
STYK1	6	0.51869	0.65966	0.999737	312	1	-0.069046	0.88774	0.88792	0.999995	501	0	-0.069046
STK17A	6	0.51963	0.66043	0.999737	313	2	0.01316	0.40276	0.56071	0.94606	326	2	0.01316
CSNK1E	6	0.52282	0.66331	0.999737	314	2	-0.016419	0.43494	0.58743	0.94606	340	2	-0.016419
PTK2B	6	0.52323	0.6636	0.999737	315	1	0.10464	0.39083	0.55147	0.94606	312	2	0.10464
MATK	6	0.52549	0.66548	0.999737	316	1	0.017615	0.063638	0.16895	0.819841	100	2	0.017615
PRKCQ	6	0.52661	0.66654	0.999737	317	1	0.14576	0.1051	0.23605	0.860986	137	3	0.14576
NonTargeting_Human_0084	1	0.52829	0.52808	0.999737	318	0	0.020177	0.47171	0.47141	0.940117	354	0	0.020177
TRIB1	6	0.52997	0.66944	0.999737	319	1	-0.072813	0.87498	0.87495	0.999995	494	1	-0.072813
TGFBR2	6	0.5322	0.67127	0.999737	320	1	-0.0030572	0.15546	0.30938	0.892199	170	2	-0.0030572
PRKCH	6	0.53663	0.67518	0.999737	321	1	0.0060982	0.31354	0.49062	0.94606	281	2	0.0060982
ARAF	6	0.53945	0.67754	0.999737	322	2	-0.18271	0.9665	0.96658	0.999995	555	0	-0.18271
NonTargeting_Human_0124	1	0.54017	0.54017	0.999737	323	0	0.029066	0.45983	0.45978	0.929502	350	0	0.029066
PRKCZ	6	0.54376	0.68151	0.999737	324	2	-0.066121	0.39595	0.55537	0.94606	321	2	-0.066121
CDC42BPB	6	0.54493	0.68262	0.999737	325	2	-0.042135	0.0052278	0.021378	0.713102	12	2	-0.042135
ERN2	6	0.54728	0.68465	0.999737	326	2	0.0032683	0.42397	0.57769	0.94606	336	2	0.0032683
NEK8	6	0.54972	0.68681	0.999737	327	2	0.032004	0.91059	0.91107	0.999995	511	0	0.032004
NonTargeting_Human_0136	1	0.55065	0.55091	0.999737	328	0	0.041593	0.44935	0.44938	0.926942	345	0	0.041593
DYRK2	6	0.55828	0.69478	0.999737	329	1	0.080699	0.2137	0.39112	0.907507	219	3	0.080699
IRAK2	6	0.55891	0.69542	0.999737	330	2	0.12159	0.12965	0.27219	0.880065	151	3	0.12159
BLK	6	0.55968	0.69608	0.999737	331	2	0.16564	0.10127	0.23044	0.852629	135	3	0.16564
NonTargeting_Human_0046	1	0.56008	0.56091	0.999737	332	0	0.054361	0.43992	0.44002	0.922708	343	0	0.054361
NonTargeting_Human_0125	1	0.56392	0.56502	0.999737	333	0	0.048263	0.43608	0.43635	0.922708	342	0	0.048263
NonTargeting_Human_0062	1	0.56427	0.56538	0.999737	334	0	0.065892	0.43573	0.43601	0.922708	341	0	0.065892
ACVR2B	6	0.56583	0.70134	0.999737	335	2	-0.12435	0.94793	0.94864	0.999995	540	0	-0.12435
RPS6KA4	6	0.56813	0.70344	0.999737	336	2	-0.18145	0.14264	0.29096	0.887887	161	2	-0.18145
LRRK1	6	0.56966	0.70464	0.999737	337	2	-0.0098249	0.31197	0.48932	0.94606	280	2	-0.0098249
MAP4K3	6	0.57086	0.70573	0.999737	338	1	0.10439	0.11122	0.2451	0.860986	140	3	0.10439
ICK	6	0.57194	0.70686	0.999737	339	2	-0.17102	0.19044	0.35899	0.907507	196	2	-0.17102
STK39	6	0.57574	0.71047	0.999737	340	2	0.029884	0.066206	0.17433	0.827502	102	2	0.029884
TAOK3	6	0.57805	0.71262	0.999737	341	1	0.12058	0.4306	0.58354	0.94606	339	2	0.12058
TAF1L	6	0.57877	0.71331	0.999737	342	2	0.079283	0.0422	0.11979	0.781554	74	3	0.079283
AATK	6	0.57907	0.71358	0.999737	343	1	0.27838	0.011981	0.043775	0.718344	26	4	0.27838
FLT1	6	0.58263	0.71683	0.999737	344	1	0.015879	0.83115	0.83779	0.999995	476	1	0.015879
MAPK12	6	0.58554	0.71934	0.999737	345	2	-0.094846	0.92826	0.92964	0.999995	522	0	-0.094846
RIPK1	6	0.58716	0.72	0.999737	346	1	-0.090812	0.62103	0.72827	0.999995	418	1	-0.090812
NonTargeting_Human_0002	1	0.58732	0.58842	0.999737	347	0	0.088993	0.41268	0.41288	0.907507	330	0	0.088993
NonTargeting_Human_0061	1	0.58767	0.58876	0.999737	348	0	0.097245	0.41233	0.41238	0.907507	329	0	0.097245
CDKL4	6	0.59016	0.72122	0.999737	349	1	-0.021938	0.11272	0.24724	0.860986	142	2	-0.021938
NonTargeting_Human_0053	1	0.59431	0.59533	0.999737	350	0	0.079389	0.40569	0.4055	0.907507	328	0	0.079389
STK25	6	0.59709	0.72391	0.999737	351	1	-0.03727	0.53884	0.67637	0.989637	381	1	-0.03727
NonTargeting_Human_0064	1	0.59815	0.59965	0.999737	352	0	0.11867	0.40185	0.40207	0.907507	324	0	0.11867
EGFR	6	0.601	0.7254	0.999737	353	1	0.1594	0.54728	0.68423	0.995238	388	2	0.1594
NonTargeting_Human_0028	1	0.60409	0.60578	0.999737	354	0	0.10208	0.39591	0.39622	0.907507	320	0	0.10208
NonTargeting_Human_0009	1	0.60479	0.60661	0.999737	355	0	0.08916	0.39521	0.39561	0.907507	319	0	0.08916
ULK2	6	0.60488	0.72676	0.999737	356	1	0.043539	0.29403	0.47522	0.941714	269	2	0.043539
NonTargeting_Human_0059	1	0.60723	0.60883	0.999737	357	0	0.10104	0.39277	0.39308	0.907507	315	0	0.10104
NonTargeting_Human_0111	1	0.60898	0.61071	0.999737	358	0	0.10024	0.39102	0.39143	0.907507	313	0	0.10024
STK38	6	0.61728	0.73093	0.999737	359	1	0.027142	0.090556	0.21406	0.852629	122	2	0.027142
CAMK2G	6	0.62197	0.73269	0.999737	360	1	0.050552	0.12842	0.27028	0.880065	148	2	0.050552
NonTargeting_Human_0034	1	0.62993	0.63231	0.999737	361	0	0.11363	0.37007	0.37031	0.907507	306	0	0.11363
GUCY2F	6	0.63392	0.7373	0.999737	362	1	0.11173	0.11581	0.25179	0.866638	145	3	0.11173
NonTargeting_Human_0029	1	0.63727	0.63972	0.999737	363	0	0.11858	0.36273	0.36288	0.907507	304	0	0.11858
STK3	6	0.63843	0.73905	0.999737	364	1	-0.13116	0.3394	0.51062	0.94606	294	2	-0.13116
EPHA10	6	0.64111	0.7401	0.999737	365	1	0.13389	0.023728	0.073584	0.754886	42	2	0.13389
NPR2	6	0.64555	0.74187	0.999737	366	1	-0.037332	0.22062	0.40021	0.907507	225	2	-0.037332
MARK3	6	0.64994	0.74363	0.999737	367	1	0.0063513	0.2017	0.37428	0.907507	206	1	0.0063513
NonTargeting_Human_0129	1	0.65019	0.65311	0.999737	368	0	0.11189	0.34981	0.35026	0.907507	299	0	0.11189
NonTargeting_Human_0102	1	0.65229	0.65514	0.999737	369	0	0.15181	0.34771	0.34821	0.907507	298	0	0.15181
SRPK1	6	0.65429	0.74531	0.999737	370	1	-0.022719	0.76659	0.79614	0.999995	458	1	-0.022719
NonTargeting_Human_0074	1	0.65648	0.65946	0.999737	371	0	0.1219	0.34352	0.34438	0.907507	296	0	0.1219
NonTargeting_Human_0132	1	0.65788	0.66071	0.999737	372	0	0.15396	0.34212	0.34267	0.907507	295	0	0.15396
NonTargeting_Human_0057	1	0.66172	0.66424	0.999737	373	0	0.16541	0.33828	0.33861	0.90704	293	0	0.16541
NonTargeting_Human_0044	1	0.66539	0.66776	0.999737	374	0	0.1519	0.33461	0.33474	0.90704	290	0	0.1519
NonTargeting_Human_0007	1	0.66626	0.66852	0.999737	375	0	0.14952	0.33374	0.33385	0.90704	288	0	0.14952
NonTargeting_Human_0032	1	0.6708	0.67308	0.999737	376	0	0.1706	0.3292	0.32929	0.90704	286	0	0.1706
STK4	6	0.67206	0.75287	0.999737	377	1	0.36585	0.0076489	0.029635	0.713102	16	5	0.36585
SRPK3	6	0.67289	0.75316	0.999737	378	1	0.032098	0.95983	0.95995	0.999995	549	0	0.032098
NonTargeting_Human_0117	1	0.67552	0.67743	0.999737	379	0	0.14481	0.32448	0.32467	0.906531	284	0	0.14481
TEK	6	0.68428	0.75794	0.999737	380	1	0.12682	0.42313	0.57695	0.94606	335	2	0.12682
CAMKV	6	0.68588	0.75863	0.999737	381	1	0.10017	0.14958	0.30097	0.892199	164	2	0.10017
PRKCD	6	0.68668	0.75895	0.999737	382	1	0.046351	0.84713	0.85076	0.999995	484	1	0.046351
AKT2	6	0.68747	0.7593	0.999737	383	1	0.092165	0.35895	0.52523	0.94606	302	1	0.092165
NonTargeting_Human_0060	1	0.68931	0.69054	0.999737	384	0	0.13165	0.31069	0.31085	0.892199	278	0	0.13165
BCKDK	6	0.69143	0.76113	0.999737	385	1	0.087259	0.12916	0.27137	0.880065	149	3	0.087259
NonTargeting_Human_0095	1	0.69246	0.69373	0.999737	386	0	0.15861	0.30754	0.30781	0.892199	276	0	0.15861
RPS6KA1	6	0.693	0.76176	0.999737	387	1	0.035084	0.63482	0.73374	0.999995	420	1	0.035084
NonTargeting_Human_0081	1	0.6963	0.69725	0.999737	388	0	0.18248	0.3037	0.30404	0.892199	274	0	0.18248
MAP2K5	6	0.69689	0.7637	0.999737	389	1	0.075902	0.17171	0.33201	0.90704	186	2	0.075902
NonTargeting_Human_0063	1	0.697	0.69791	0.999737	390	0	0.16312	0.303	0.30337	0.892199	273	0	0.16312
DYRK4	6	0.69767	0.76406	0.999737	391	1	-0.012131	0.89075	0.89072	0.999995	502	0	-0.012131
CSNK1G2	6	0.69998	0.76498	0.999737	392	1	0.050365	0.74991	0.78676	0.999995	449	1	0.050365
NEK6	6	0.70113	0.76551	0.999737	393	1	0.039433	0.38826	0.5492	0.94606	310	2	0.039433
RNASEL	6	0.70266	0.76615	0.999737	394	1	0.1744	0.15364	0.3068	0.892199	168	3	0.1744
TRIM24	6	0.70833	0.76916	0.999737	395	1	0.094044	0.72873	0.77608	0.999995	445	1	0.094044
NonTargeting_Human_0025	1	0.70957	0.71042	0.999737	396	0	0.20491	0.29043	0.29081	0.887887	268	1	0.20491
ADRBK2	6	0.71355	0.77152	0.999737	397	1	0.23788	0.050369	0.13892	0.797888	86	4	0.23788
PRKCI	6	0.71723	0.77342	0.999737	398	1	0.14863	0.20917	0.38472	0.907507	216	3	0.14863
NonTargeting_Human_0026	1	0.71935	0.72046	0.999737	399	0	0.20777	0.28065	0.28097	0.880065	265	1	0.20777
NonTargeting_Human_0127	1	0.72005	0.72115	0.999737	400	0	0.21179	0.27995	0.28032	0.880065	264	1	0.21179
STK31	6	0.72303	0.77616	0.999737	401	1	0.14837	0.14012	0.28717	0.887887	158	3	0.14837
MAK	6	0.72375	0.7765	0.999737	402	1	0.25887	0.093756	0.21881	0.852629	125	3	0.25887
NonTargeting_Human_0051	1	0.72389	0.72539	0.999737	403	0	0.19749	0.27611	0.27684	0.880065	263	1	0.19749
LMTK3	6	0.72731	0.77817	0.999737	404	1	-0.092736	0.60873	0.72378	0.999995	415	1	-0.092736
JAK2	6	0.72802	0.77844	0.999737	405	1	-0.025088	0.51643	0.65688	0.987161	371	2	-0.025088
NonTargeting_Human_0017	1	0.73681	0.73815	0.999737	406	0	0.18485	0.26319	0.26364	0.880065	257	1	0.18485
STK32A	6	0.73847	0.78373	0.999737	407	1	0.17672	0.19491	0.36514	0.907507	201	3	0.17672
NonTargeting_Human_0069	1	0.74031	0.74182	0.999737	408	0	0.17462	0.25969	0.25983	0.878975	255	1	0.17462
DDR2	6	0.74391	0.78621	0.999737	409	1	-0.035637	0.76908	0.79757	0.999995	460	1	-0.035637
ERBB4	6	0.74659	0.78742	0.999737	410	1	0.07897	0.053377	0.14595	0.797888	92	3	0.07897
EPHA4	6	0.74792	0.78799	0.999737	411	1	0.19619	0.039894	0.1143	0.781554	68	3	0.19619
NonTargeting_Human_0077	1	0.74869	0.75013	0.999737	412	0	0.20958	0.25131	0.25106	0.866638	251	1	0.20958
ROCK1	6	0.75319	0.7908	0.999737	413	1	-0.0014353	0.5322	0.67068	0.989637	376	1	-0.0014353
NonTargeting_Human_0088	1	0.75323	0.75488	0.999737	414	0	0.23863	0.24677	0.24671	0.860986	246	1	0.23863
NonTargeting_Human_0022	1	0.75428	0.75591	0.999737	415	0	0.26269	0.24572	0.24563	0.860986	245	1	0.26269
EIF2AK1	6	0.7545	0.79145	0.999737	416	1	0.33553	0.0099691	0.037813	0.713102	23	4	0.33553
NonTargeting_Human_0086	1	0.7576	0.75921	0.999737	417	0	0.25589	0.2424	0.24229	0.860986	244	1	0.25589
NonTargeting_Human_0068	1	0.76196	0.76375	0.999737	418	0	0.22444	0.23804	0.23791	0.860986	241	1	0.22444
NTRK1	6	0.7622	0.79571	0.999737	419	1	0.22601	0.044366	0.1249	0.786577	79	4	0.22601
TBK1	6	0.77398	0.80245	0.999737	420	1	0.34135	0.0096484	0.0367	0.713102	22	4	0.34135
NonTargeting_Human_0047	1	0.77489	0.77669	0.999737	421	0	0.30309	0.22511	0.22472	0.852629	231	1	0.30309
MAP3K8	6	0.77699	0.80394	0.999737	422	1	0.12823	0.35142	0.5198	0.94606	300	2	0.12823
NonTargeting_Human_0120	1	0.77733	0.77942	0.999737	423	0	0.28317	0.22267	0.22227	0.852629	227	1	0.28317
CSNK2A1	6	0.77879	0.80508	0.999737	424	1	0.26685	0.0038321	0.016251	0.713102	5	5	0.26685
TLK1	6	0.78057	0.80626	0.999737	425	1	0.044478	0.17529	0.33745	0.90704	187	2	0.044478
GUCY2D	6	0.78351	0.80804	0.999737	426	1	0.082524	0.20437	0.37825	0.907507	207	3	0.082524
NonTargeting_Human_0104	1	0.78432	0.78642	0.999737	427	0	0.3466	0.21568	0.21521	0.852629	222	1	0.3466
NonTargeting_Human_0114	1	0.79095	0.79285	0.999737	428	0	0.24863	0.20905	0.20867	0.852629	215	1	0.24863
NonTargeting_Human_0076	1	0.79427	0.79604	0.999737	429	0	0.273	0.20573	0.20536	0.852629	209	1	0.273
PRKD2	6	0.79468	0.8148	0.999737	430	1	0.061518	0.095507	0.22165	0.852629	128	2	0.061518
NonTargeting_Human_0006	1	0.79532	0.79729	0.999737	431	0	0.32432	0.20468	0.20444	0.852629	208	1	0.32432
MOS	6	0.79608	0.81562	0.999737	432	1	-0.046965	0.0049823	0.020504	0.713102	10	2	-0.046965
NonTargeting_Human_0035	1	0.79899	0.80095	0.999737	433	0	0.28732	0.20101	0.20063	0.848382	205	1	0.28732
NonTargeting_Human_0050	1	0.79934	0.80137	0.999737	434	0	0.24234	0.20066	0.2002	0.848382	204	1	0.24234
PRKX	6	0.7994	0.8179	0.999737	435	1	0.20989	0.24899	0.43855	0.922708	248	3	0.20989
MAP3K11	6	0.79995	0.81829	0.999737	436	1	-0.12576	0.21538	0.39299	0.907507	220	2	-0.12576
STK33	6	0.8005	0.81862	0.999737	437	1	0.02455	0.33396	0.50677	0.94606	289	1	0.02455
AURKC	6	0.80159	0.81928	0.999737	438	1	0.013909	0.15408	0.30736	0.892199	169	2	0.013909
NonTargeting_Human_0080	1	0.80912	0.81063	0.999737	439	0	0.2823	0.19088	0.19025	0.828136	197	1	0.2823
MAP3K1	6	0.80962	0.82414	0.999737	440	1	0.16957	0.034348	0.10053	0.772918	62	3	0.16957
KDR	6	0.81067	0.82471	0.999737	441	1	0.3551	0.016188	0.054476	0.754886	32	4	0.3551
TAOK1	6	0.81119	0.82513	0.999737	442	1	0.049634	0.91417	0.91493	0.999995	513	0	0.049634
EIF2AK4	6	0.81223	0.82586	0.999737	443	1	0.13263	0.012626	0.045355	0.718344	27	3	0.13263
NonTargeting_Human_0078	1	0.81261	0.81407	0.999737	444	0	0.36493	0.18739	0.18687	0.827502	194	1	0.36493
RPS6KL1	6	0.81482	0.82763	0.999737	445	1	0.27463	0.0052089	0.021319	0.713102	11	5	0.27463
IRAK4	6	0.81533	0.82795	0.999737	446	1	0.014916	0.13524	0.27986	0.880065	156	2	0.014916
NonTargeting_Human_0090	1	0.8154	0.81662	0.999737	447	0	0.29993	0.1846	0.18385	0.827502	193	1	0.29993
NEK9	6	0.81661	0.82866	0.999737	448	1	0.077483	0.56698	0.70209	0.996734	400	2	0.077483
ROS1	6	0.81737	0.8291	0.999737	449	1	0.043478	0.025616	0.078383	0.754886	47	2	0.043478
EIF2AK3	6	0.81939	0.83047	0.999737	450	1	-0.010253	0.2973	0.47774	0.941714	271	2	-0.010253
DAPK3	6	0.8199	0.8308	0.999737	451	1	0.10291	0.20796	0.38323	0.907507	212	3	0.10291
MAP3K3	6	0.8204	0.83109	0.999737	452	1	0.06224	0.046237	0.12911	0.79617	81	2	0.06224
NonTargeting_Human_0130	1	0.82099	0.82214	0.999737	453	0	0.31476	0.17901	0.17871	0.827502	190	1	0.31476
PRKG1	6	0.82239	0.8324	0.999737	454	1	0.1846	0.096703	0.22354	0.852629	129	3	0.1846
NTRK3	6	0.82388	0.83352	0.999737	455	1	0.0080633	0.36429	0.52943	0.94606	305	2	0.0080633
TSSK1B	6	0.82584	0.83486	0.999737	456	1	0.2376	0.022914	0.071726	0.754886	41	3	0.2376
RPS6KA6	6	0.82633	0.83516	0.999737	457	1	0.094564	0.07895	0.19669	0.843755	118	3	0.094564
BMP2K	6	0.82682	0.83549	0.999737	458	1	0.20602	0.042884	0.12146	0.781554	76	4	0.20602
CDK2	6	0.8273	0.83579	0.999737	459	1	0.058577	0.34729	0.51701	0.94606	297	1	0.058577
EPHA3	6	0.83019	0.83804	0.999737	460	1	0.2374	0.030837	0.091539	0.772918	54	3	0.2374
NonTargeting_Human_0109	1	0.83252	0.8335	0.999737	461	0	0.30142	0.16748	0.16736	0.818838	183	1	0.30142
NonTargeting_Human_0043	1	0.83392	0.83474	0.999737	462	0	0.32006	0.16608	0.16588	0.818358	181	1	0.32006
EPHA5	6	0.83398	0.84116	0.999737	463	1	-0.028531	0.89141	0.89136	0.999995	504	0	-0.028531
NonTargeting_Human_0116	1	0.83531	0.83626	0.999737	464	0	0.38556	0.16469	0.16434	0.817573	180	1	0.38556
NonTargeting_Human_0119	1	0.83671	0.83775	0.999737	465	0	0.34546	0.16329	0.16281	0.817573	179	1	0.34546
NonTargeting_Human_0128	1	0.83776	0.8388	0.999737	466	0	0.3368	0.16224	0.16188	0.817573	176	1	0.3368
NonTargeting_Human_0075	1	0.83898	0.84005	0.999737	467	0	0.34461	0.16102	0.16059	0.817573	175	1	0.34461
GUCY2C	6	0.83908	0.84513	0.999737	468	1	0.051006	0.22274	0.40276	0.907507	228	2	0.051006
IRAK3	6	0.83953	0.84546	0.999737	469	1	0.1142	0.47004	0.61709	0.963891	353	1	0.1142
NonTargeting_Human_0036	1	0.84055	0.8415	0.999737	470	0	0.32185	0.15945	0.15902	0.817573	174	1	0.32185
OXSR1	6	0.84135	0.84693	0.999737	471	1	-0.043537	0.27032	0.4577	0.929502	259	1	-0.043537
NonTargeting_Human_0052	1	0.84439	0.84515	0.999737	472	0	0.4005	0.15561	0.1551	0.817573	171	1	0.4005
NEK4	6	0.84449	0.84954	0.999737	473	1	-0.02901	0.81197	0.82424	0.999995	471	1	-0.02901
EPHA6	6	0.84537	0.85012	0.999737	474	1	0.12538	0.2155	0.39312	0.907507	221	2	0.12538
NRK	6	0.8467	0.85113	0.999737	475	1	-0.049016	0.47863	0.62394	0.965896	357	1	-0.049016
MAP2K7	6	0.84801	0.85225	0.999737	476	1	0.12383	0.63573	0.73406	0.999995	421	1	0.12383
KSR1	6	0.85274	0.85596	0.999737	477	1	0.24491	0.037552	0.10838	0.781554	65	4	0.24491
NonTargeting_Human_0121	1	0.85417	0.8548	0.999737	478	0	0.41537	0.14583	0.14604	0.797888	162	1	0.41537
NonTargeting_Human_0135	1	0.85871	0.85975	0.999737	479	0	0.34033	0.14129	0.14182	0.797888	159	1	0.34033
LTK	6	0.86103	0.86283	0.999737	480	1	-0.029219	0.23414	0.41854	0.907507	237	2	-0.029219
ERN1	6	0.86184	0.8635	0.999737	481	1	0.17356	0.38655	0.54761	0.94606	309	2	0.17356
PLK2	6	0.86855	0.86929	0.999737	482	1	-0.11376	0.41737	0.57226	0.94606	333	1	-0.11376
PIM2	6	0.87009	0.87064	0.999737	483	1	-0.069247	0.92896	0.9304	0.999995	523	0	-0.069247
ERBB2	6	0.87312	0.87346	0.999737	484	1	0.31885	0.0090666	0.034613	0.713102	19	4	0.31885
ROR1	6	0.87424	0.87449	0.999737	485	1	0.16384	0.25092	0.44109	0.922708	250	3	0.16384
EPHA8	6	0.87646	0.87647	0.999737	486	1	0.092571	0.23841	0.4241	0.907507	242	2	0.092571
MARK4	6	0.87792	0.87776	0.999737	487	1	0.04776	0.23565	0.42042	0.907507	239	3	0.04776
TRPM6	6	0.87936	0.87907	0.999737	488	1	-0.048783	0.86932	0.86959	0.999995	492	1	-0.048783
TSSK4	6	0.8815	0.88124	0.999737	489	1	0.1379	0.15308	0.306	0.892199	167	3	0.1379
CSNK1A1L	6	0.88326	0.8834	0.999737	490	1	-0.00071741	0.1877	0.35486	0.907507	195	1	-0.00071741
NonTargeting_Human_0085	1	0.88596	0.88691	0.999737	491	0	0.3966	0.11404	0.11452	0.781554	144	1	0.3966
NonTargeting_Human_0033	1	0.88666	0.88765	0.999737	492	0	0.40733	0.11334	0.11386	0.781554	143	1	0.40733
PNCK	6	0.88774	0.88792	0.999737	493	0	0.15131	0.14888	0.30002	0.892199	163	3	0.15131
NonTargeting_Human_0038	1	0.88805	0.88915	0.999737	494	0	0.43712	0.11195	0.11262	0.781554	141	1	0.43712
MAPK8	6	0.88842	0.8885	0.999737	495	0	0.14482	0.070158	0.1831	0.827502	106	2	0.14482
FRK	6	0.88875	0.8889	0.999737	496	0	0.1361	0.25242	0.44319	0.92383	252	1	0.1361
EPHB6	6	0.88942	0.8895	0.999737	497	0	0.13078	0.57601	0.71059	0.999995	404	1	0.13078
STK19	6	0.89158	0.89157	0.999737	498	0	0.13815	0.29886	0.47881	0.941714	272	2	0.13815
BRAF	6	0.89321	0.89329	0.999737	499	0	0.12878	0.4766	0.6225	0.965896	356	2	0.12878
EPHB3	6	0.8937	0.89376	0.999737	500	0	-0.0029222	0.02386	0.073942	0.754886	43	2	-0.0029222
LCK	6	0.89611	0.89643	0.999737	501	0	0.005563	0.76472	0.79505	0.999995	457	1	0.005563
ADCK5	6	0.89611	0.89643	0.999737	502	0	0.17991	0.18277	0.34787	0.907507	192	3	0.17991
IRAK1	6	0.89658	0.89697	0.999737	503	0	0.22945	0.024666	0.076058	0.754886	45	3	0.22945
RIPK2	6	0.89815	0.89858	0.999737	504	0	0.15032	0.28636	0.46961	0.940117	266	2	0.15032
RPS6KC1	6	0.90001	0.90025	0.999737	505	0	0.084683	0.23471	0.41917	0.907507	238	3	0.084683
RIOK3	6	0.90124	0.90147	0.999737	506	0	0.042632	0.23014	0.41258	0.907507	233	3	0.042632
MKNK2	6	0.90215	0.9025	0.999737	507	0	0.027001	0.37753	0.54003	0.94606	307	2	0.027001
NonTargeting_Human_0079	1	0.90238	0.90334	0.999737	508	0	0.43841	0.097625	0.098047	0.772918	131	1	0.43841
ULK4	6	0.90454	0.90515	0.999737	509	0	0.11459	0.88706	0.88713	0.999995	500	0	0.11459
NonTargeting_Human_0058	1	0.90552	0.90642	0.999737	510	0	0.33182	0.094481	0.094967	0.772918	126	1	0.33182
ALPK1	6	0.9063	0.90706	0.999737	511	0	0.048789	0.45883	0.60785	0.962166	349	1	0.048789
ADCK2	6	0.90832	0.90902	0.999737	512	0	0.0398	0.75579	0.78985	0.999995	452	1	0.0398
MAP4K1	6	0.91115	0.9116	0.999737	513	0	0.39198	0.0076599	0.029645	0.713102	17	4	0.39198
NonTargeting_Human_0010	1	0.91181	0.91237	0.999737	514	0	0.51891	0.088194	0.088379	0.772918	120	1	0.51891
LATS1	6	0.91253	0.9129	0.999737	515	0	0.23341	0.045402	0.12724	0.79291	80	4	0.23341
FGFR1	6	0.91335	0.91404	0.999737	516	0	0.20114	0.10317	0.23335	0.858038	136	3	0.20114
FLT4	6	0.91417	0.91493	0.999737	517	0	-0.011726	0.29488	0.47597	0.941714	270	2	-0.011726
MAPK10	6	0.91444	0.91524	0.999737	518	0	-0.049178	0.5667	0.70179	0.996734	399	1	-0.049178
SLK	6	0.91605	0.91704	0.999737	519	0	0.18497	0.21827	0.39669	0.907507	223	3	0.18497
PKN3	6	0.91658	0.91757	0.999737	520	0	-0.028464	0.030401	0.090476	0.772918	53	2	-0.028464
PHKG1	6	0.92072	0.92198	0.999737	521	0	0.17342	0.0073126	0.028413	0.713102	15	3	0.17342
NonTargeting_Human_0037	1	0.92194	0.92247	0.999737	522	0	0.47921	0.078065	0.078652	0.754886	117	1	0.47921
NonTargeting_Human_0020	1	0.92228	0.92277	0.999737	523	0	0.48733	0.077716	0.078304	0.754886	116	1	0.48733
DYRK3	6	0.92248	0.92388	0.999737	524	0	0.21119	0.053793	0.14696	0.797888	93	4	0.21119
NonTargeting_Human_0067	1	0.92333	0.92394	0.999737	525	0	0.60471	0.076668	0.077141	0.754886	115	1	0.60471
LIMK2	6	0.92396	0.92539	0.999737	526	0	0.29055	0.0031394	0.013429	0.713102	4	4	0.29055
BRD3	6	0.92457	0.92604	0.999737	527	0	0.1464	0.2388	0.42463	0.907507	243	3	0.1464
NonTargeting_Human_0021	1	0.92508	0.92581	0.999737	528	0	0.4499	0.074921	0.075383	0.754886	113	1	0.4499
ZAP70	6	0.92709	0.92842	0.999737	529	0	0.22847	0.072226	0.18603	0.827502	110	3	0.22847
PRKAA1	6	0.92826	0.92964	0.999737	530	0	0.23507	0.0069533	0.027191	0.713102	14	4	0.23507
NonTargeting_Human_0137	1	0.92892	0.92926	0.999737	531	0	0.45412	0.071079	0.071597	0.754886	108	1	0.45412
MAP2K4	6	0.93045	0.93184	0.999737	532	0	0.19279	0.12965	0.27217	0.880065	150	3	0.19279
NonTargeting_Human_0041	1	0.93206	0.93241	0.999737	533	0	0.52926	0.067936	0.068268	0.754886	105	1	0.52926
DMPK	6	0.9328	0.93432	0.999737	534	0	0.055238	0.11082	0.24455	0.860986	139	2	0.055238
FGFR3	6	0.93455	0.93596	0.999737	535	0	0.0771	0.010222	0.038697	0.713102	24	2	0.0771
NonTargeting_Human_0118	1	0.93695	0.93722	0.999737	536	0	0.38228	0.063046	0.063399	0.754886	99	1	0.38228
KSR2	6	0.9371	0.93842	0.999737	537	0	0.13894	0.23691	0.42203	0.907507	240	3	0.13894
RIPK4	6	0.93752	0.93878	0.999737	538	0	0.28202	0.029274	0.087793	0.772918	51	4	0.28202
NonTargeting_Human_0134	1	0.93835	0.93863	0.999737	539	0	0.45161	0.061649	0.062127	0.754886	98	1	0.45161
CAMKK2	6	0.93875	0.9399	0.999737	540	0	0.294	0.01978	0.063538	0.754886	38	4	0.294
MERTK	6	0.93916	0.9404	0.999737	541	0	0.10379	0.41296	0.56897	0.94606	331	2	0.10379
NonTargeting_Human_0105	1	0.94743	0.94769	0.999737	542	0	0.58063	0.052567	0.052718	0.754886	91	1	0.58063
HCK	6	0.94793	0.94864	0.999737	543	0	0.11289	0.22438	0.40488	0.907507	229	3	0.11289
CSNK2A2	6	0.94935	0.95008	0.999737	544	0	0.2826	0.050599	0.13952	0.797888	87	4	0.2826
PAK1	6	0.95056	0.95117	0.999737	545	0	0.11549	0.14218	0.2903	0.887887	160	2	0.11549
CDKL3	6	0.9509	0.95146	0.999737	546	0	0.43335	0.012908	0.04611	0.718344	28	4	0.43335
ROCK2	6	0.95115	0.95172	0.999737	547	0	0.16187	0.16327	0.31998	0.902031	178	3	0.16187
ADRBK1	6	0.95307	0.95364	0.999737	548	0	0.18891	0.06087	0.16305	0.817573	96	3	0.18891
ABL2	6	0.95563	0.95601	0.999737	549	0	0.22556	0.048226	0.13379	0.797888	83	3	0.22556
NonTargeting_Human_0097	1	0.95582	0.9562	0.999737	550	0	0.72391	0.044184	0.044331	0.718344	77	1	0.72391
EPHB4	6	0.95686	0.95713	0.999737	551	0	0.020304	0.2484	0.43777	0.922708	247	2	0.020304
NonTargeting_Human_0093	1	0.96001	0.9604	0.999737	552	0	0.52907	0.039993	0.039751	0.713102	69	1	0.52907
MAP4K4	6	0.96329	0.96327	0.999737	553	0	-0.014478	0.39978	0.55841	0.94606	323	2	-0.014478
PTK6	6	0.96395	0.964	0.999737	554	0	0.087212	0.55466	0.69107	0.996057	391	2	0.087212
NonTargeting_Human_0048	1	0.9656	0.96608	0.999737	555	0	0.66131	0.034404	0.034335	0.713102	63	1	0.66131
ATM	6	0.96563	0.9657	0.999737	556	0	0.22082	0.051042	0.14064	0.797888	88	4	0.22082
NonTargeting_Human_0133	1	0.96629	0.96682	0.999737	557	0	0.60219	0.033706	0.03365	0.713102	59	1	0.60219
NonTargeting_Human_0045	1	0.96734	0.96804	0.999737	558	0	0.57714	0.032658	0.032716	0.713102	56	1	0.57714
BMPR1B	6	0.96867	0.96873	0.999737	559	0	0.070062	0.86621	0.86674	0.999995	490	1	0.070062
PDK1	6	0.97049	0.97049	0.999737	560	0	0.096799	0.87627	0.87608	0.999995	495	1	0.096799
MAPK1	6	0.97398	0.97414	0.999737	561	0	0.26705	0.041747	0.11897	0.781554	71	4	0.26705
INSRR	6	0.97535	0.97547	0.999737	562	0	0.31669	0.0039663	0.016788	0.713102	6	5	0.31669
NonTargeting_Human_0016	1	0.97572	0.97586	0.999737	563	0	0.71732	0.024275	0.02424	0.713102	44	1	0.71732
RIPK3	6	0.97738	0.97741	0.999737	564	0	0.043114	0.22571	0.40669	0.907507	232	2	0.043114
HIPK4	6	0.97765	0.97767	0.999737	565	0	0.074781	0.39253	0.5528	0.94606	314	2	0.074781
TGFBR1	6	0.97826	0.97837	0.999737	566	0	0.27536	0.042573	0.12072	0.781554	75	4	0.27536
CAMK2B	6	0.97835	0.97844	0.999737	567	0	0.20479	0.067085	0.17627	0.827502	104	4	0.20479
NonTargeting_Human_0089	1	0.97887	0.97888	0.999737	568	0	0.52351	0.021132	0.021239	0.713102	39	1	0.52351
FLT3	6	0.97894	0.9789	0.999737	569	0	0.23991	0.033136	0.09758	0.772918	57	4	0.23991
CDK3	6	0.97919	0.97921	0.999737	570	0	0.13544	0.20807	0.38335	0.907507	213	2	0.13544
LATS2	6	0.97928	0.9793	0.999737	571	0	0.11675	0.074096	0.18902	0.828136	112	3	0.11675
SNRK	6	0.98194	0.98203	0.999737	572	0	0.19907	0.1326	0.27637	0.880065	155	3	0.19907
NEK7	6	0.98212	0.98216	0.999737	573	0	0.2551	0.02955	0.088489	0.772918	52	4	0.2551
NonTargeting_Human_0066	1	0.98271	0.98273	0.999737	574	0	0.72415	0.01729	0.017503	0.713102	34	1	0.72415
MAPK13	6	0.98288	0.98293	0.999737	575	0	0.25713	0.039043	0.112	0.781554	67	4	0.25713
NonTargeting_Human_0082	1	0.98376	0.98395	0.999737	576	0	0.71809	0.016242	0.016301	0.713102	33	1	0.71809
NonTargeting_Human_0087	1	0.98446	0.98473	0.999737	577	0	0.67373	0.015543	0.015476	0.713102	30	1	0.67373
CDKL5	6	0.98716	0.98722	0.999737	578	0	0.23279	0.02862	0.086015	0.772918	50	4	0.23279
PDK4	6	0.98951	0.98951	0.999737	579	0	0.24158	0.060891	0.16309	0.817573	97	3	0.24158
TEC	6	0.99015	0.99006	0.999737	580	0	0.31827	0.0087789	0.03367	0.713102	18	5	0.31827
CDC42BPA	6	0.99028	0.9902	0.999737	581	0	0.28337	0.052406	0.14359	0.797888	90	4	0.28337
IKBKB	6	0.99101	0.99078	0.999737	582	0	0.21341	0.10761	0.23993	0.860986	138	3	0.21341
CAMK2D	6	0.99117	0.99093	0.999737	583	0	0.23745	0.021804	0.068854	0.754886	40	3	0.23745
VRK3	6	0.99292	0.99259	0.999737	584	0	0.16975	0.07606	0.19217	0.830378	114	3	0.16975
FYN	6	0.99437	0.99423	0.999737	585	0	0.26969	0.034335	0.10049	0.772918	61	4	0.26969
STK17B	6	0.99518	0.99491	0.999737	586	0	0.22695	0.072958	0.18731	0.827502	111	3	0.22695
ALK	6	0.99521	0.99491	0.999737	587	0	0.20424	0.066817	0.1757	0.827502	103	4	0.20424
NonTargeting_Human_0073	1	0.99528	0.99539	0.999737	588	0	0.65554	0.0047153	0.0043969	0.713102	9	1	0.65554
NonTargeting_Human_0122	1	0.99703	0.99707	0.999737	589	0	1.0105	0.0029689	0.0026481	0.713102	3	1	1.0105
EPHA7	6	0.99766	0.99744	0.999737	590	0	0.37516	0.0042455	0.017891	0.713102	7	5	0.37516
PBK	6	0.99826	0.99824	0.999737	591	0	0.35867	0.0094894	0.036104	0.713102	21	4	0.35867
CDK8	6	0.99977	0.99974	0.999737	592	0	0.51342	0.00021285	0.00098867	0.585294	1	6	0.51342

## Sheet: Naïve sgRNA summary
sgrna	Gene	control_count	treatment_count	control_mean	treat_mean	LFC	control_var	adj_var	score	p.low	p.high	p.twosided	FDR	high_in_treatment
GUIDES_sg1531	MUSK	205.07	443.01	205.07	443.01	1.1075	28308	1609.8	5.9303	1	1.5115e-09	3.0231e-09	8.655e-06	TRUE
GUIDES_sg1135	LIMK2	222.93	466.15	222.93	466.15	1.0608	29577	1750.1	5.8139	1	3.052e-09	6.104e-09	8.7379e-06	TRUE
GUIDES_sg2057	RIOK1	357.31	57.029	357.31	57.029	-2.6264	45086	2805	5.67	7.1405e-09	1	1.4281e-08	1.3629e-05	FALSE
GUIDES_sg0454	CDK9	403.14	104.97	403.14	104.97	-1.9313	44455	3164.8	5.3003	5.7793e-08	1	1.1559e-07	8.2731e-05	FALSE
GUIDES_sg0388	CDC42BPB	226.04	444.66	226.04	444.66	0.973	23898	1774.5	5.1899	1	1.0521e-07	2.1042e-07	0.00012049	TRUE
GUIDES_sg1790	PHKG1	281.97	524.01	281.97	524.01	0.8917	29291	2213.5	5.1445	1	1.3411e-07	2.6823e-07	0.00012799	TRUE
GUIDES_sg1831	PKMYT1	244.68	35.54	244.68	35.54	-2.7493	21870	1920.8	4.7746	9.002e-07	1	1.8004e-06	0.00069217	FALSE
GUIDES_sg2060	RIOK1	365.86	110.75	365.86	110.75	-1.7149	32540	2872.1	4.7602	9.6705e-07	1	1.9341e-06	0.00069217	FALSE
GUIDES_sg0163	ATR	257.11	48.764	257.11	48.764	-2.3748	21704	2018.4	4.6381	1.7578e-06	1	3.5156e-06	0.0011184	FALSE
GUIDES_sg0174	AURKA	177.88	9.0916	177.88	9.0916	-4.1478	14245	1396.4	4.5943	2.1707e-06	1	4.3415e-06	0.001243	FALSE
GUIDES_sg0236	BMX	176.33	343	176.33	343	0.956	13890	1384.2	4.4799	1	3.7341e-06	7.4682e-06	0.0019438	TRUE
GUIDES_sg1853	PLK1	201.18	26.448	201.18	26.448	-2.8809	15266	1579.3	4.4052	5.2842e-06	0.99999	1.0568e-05	0.0025214	FALSE
GUIDES_sg0451	CDK9	230.7	44.631	230.7	44.631	-2.3442	17311	1811.1	4.3733	6.1178e-06	0.99999	1.2236e-05	0.0026946	FALSE
GUIDES_sg2159	RPS6KA5	216.72	392.59	216.72	392.59	0.85423	15466	1701.3	4.2639	0.99999	1.0044e-05	2.0088e-05	0.0037799	TRUE
GUIDES_sg0701	EPHA1	251.67	440.53	251.67	440.53	0.80523	17833	1975.7	4.2488	0.99999	1.0745e-05	2.1489e-05	0.0037799	TRUE
GUIDES_sg2682	VRK2	206.62	377.71	206.62	377.71	0.86716	14636	1622	4.2482	0.99999	1.0775e-05	2.155e-05	0.0037799	TRUE
GUIDES_sg2525	TP53RK	218.27	42.978	218.27	42.978	-2.3179	15364	1713.5	4.2361	1.1374e-05	0.99999	2.2747e-05	0.0037799	FALSE
GUIDES_sg0178	AURKB	212.84	40.499	212.84	40.499	-2.3654	14850	1670.8	4.2179	1.2331e-05	0.99999	2.4661e-05	0.0037799	FALSE
NonTargeting_Human_0122	NonTargeting_Human_0122	132.83	268.62	132.83	268.62	1.0105	9219.1	1042.7	4.2051	0.99999	1.305e-05	2.61e-05	0.0037799	TRUE
GUIDES_sg0398	CDC7	174.77	19.836	174.77	19.836	-3.0766	12003	1372	4.2024	1.3203e-05	0.99999	2.6405e-05	0.0037799	FALSE
GUIDES_sg0296	BUB1B	256.33	71.906	256.33	71.906	-1.8195	17007	2012.3	4.1114	1.9664e-05	0.99998	3.9327e-05	0.0053616	FALSE
GUIDES_sg1159	LRRK2	172.44	323.16	172.44	323.16	0.90226	11359	1353.7	4.0965	0.99998	2.0973e-05	4.1947e-05	0.0054588	TRUE
GUIDES_sg1799	PIK3R4	413.24	181.83	413.24	181.83	-1.18	26775	3244	4.0629	2.423e-05	0.99998	4.8461e-05	0.0060323	FALSE
GUIDES_sg1832	PKMYT1	245.46	69.427	245.46	69.427	-1.8072	15494	1926.9	4.0103	3.0326e-05	0.99997	6.0653e-05	0.0072354	FALSE
GUIDES_sg2013	PTK2	184.09	33.06	184.09	33.06	-2.4421	11406	1445.2	3.9773	3.4852e-05	0.99997	6.9704e-05	0.0079825	FALSE
GUIDES_sg0180	AURKB	194.19	39.672	194.19	39.672	-2.2628	11938	1524.5	3.9596	3.753e-05	0.99996	7.5061e-05	0.0082653	FALSE
GUIDES_sg0490	CHEK1	347.99	142.99	347.99	142.99	-1.2773	21014	2731.8	3.9223	4.385e-05	0.99996	8.7701e-05	0.0090748	FALSE
GUIDES_sg0495	CHEK2	162.35	23.142	162.35	23.142	-2.7583	9688.7	1274.4	3.9133	4.5521e-05	0.99995	9.1041e-05	0.0090748	FALSE
GUIDES_sg2524	TP53RK	175.55	30.581	175.55	30.581	-2.483	10508	1378.1	3.911	4.596e-05	0.99995	9.1921e-05	0.0090748	FALSE
GUIDES_sg1463	MASTL	201.18	46.284	201.18	46.284	-2.0962	11997	1579.3	3.8988	4.8342e-05	0.99995	9.6685e-05	0.0092269	FALSE
GUIDES_sg0341	CAMK2D	180.99	327.3	180.99	327.3	0.85116	10703	1420.8	3.8816	0.99995	5.1892e-05	0.00010378	0.0092734	TRUE
GUIDES_sg1559	NEK1	261.77	85.957	261.77	85.957	-1.5954	15455	2055	3.8784	5.2568e-05	0.99995	0.00010514	0.0092734	FALSE
GUIDES_sg1856	PLK1	181.76	35.54	181.76	35.54	-2.3224	10691	1426.9	3.8744	5.3444e-05	0.99995	0.00010689	0.0092734	FALSE
GUIDES_sg0766	EPHB3	141.37	269.44	141.37	269.44	0.92565	8200.9	1109.8	3.8443	0.99994	6.0438e-05	0.00012088	0.0098925	TRUE
GUIDES_sg0171	AURKA	167.01	28.101	167.01	28.101	-2.5294	9647.2	1311	3.8442	6.0468e-05	0.99994	0.00012094	0.0098925	FALSE
GUIDES_sg2674	VRK1	198.85	350.44	198.85	350.44	0.81433	11489	1561	3.8366	0.99994	6.2362e-05	0.00012472	0.0099191	TRUE
NonTargeting_Human_0073	NonTargeting_Human_0073	344.89	543.84	344.89	543.84	0.65554	19792	2707.4	3.8237	0.99993	6.5744e-05	0.00013149	0.010174	TRUE
GUIDES_sg0489	CHEK1	281.97	103.31	281.97	103.31	-1.4397	15959	2213.5	3.7973	7.3145e-05	0.99993	0.00014629	0.011022	FALSE
GUIDES_sg0487	CHEK1	240.8	76.039	240.8	76.039	-1.6502	13573	1890.3	3.7896	7.5455e-05	0.99992	0.00015091	0.011078	FALSE
GUIDES_sg0848	FGFR3	159.24	292.58	159.24	292.58	0.87356	8890.6	1250.1	3.7715	0.99992	8.1132e-05	0.00016226	0.011364	TRUE
GUIDES_sg1579	NEK2	213.61	367.8	213.61	367.8	0.78109	11886	1676.9	3.7652	0.99992	8.3214e-05	0.00016643	0.011364	TRUE
GUIDES_sg1964	PRKD1	336.34	529.79	336.34	529.79	0.65394	18711	2640.4	3.7648	0.99992	8.3354e-05	0.00016671	0.011364	TRUE
GUIDES_sg1802	PIK3R4	338.67	146.29	338.67	146.29	-1.2055	18505	2658.7	3.731	9.5347e-05	0.9999	0.00019069	0.012697	FALSE
GUIDES_sg2618	TTK	316.92	131.41	316.92	131.41	-1.2636	17207	2487.9	3.7192	9.9945e-05	0.9999	0.00019989	0.012793	FALSE
GUIDES_sg0889	FYN	162.35	295.06	162.35	295.06	0.85798	8807.1	1274.4	3.7177	0.9999	0.00010054	0.00020107	0.012793	TRUE
GUIDES_sg1801	PIK3R4	325.47	140.51	325.47	140.51	-1.2061	17105	2555	3.6592	0.00012651	0.99987	0.00025302	0.015631	FALSE
GUIDES_sg1223	MAP3K1	161.57	291.76	161.57	291.76	0.84866	8474.6	1268.3	3.6556	0.99987	0.0001283	0.00025661	0.015631	TRUE
GUIDES_sg0129	ALPK2	118.07	228.12	118.07	228.12	0.94428	6055.2	926.87	3.6147	0.99985	0.00015037	0.00030074	0.017938	TRUE
GUIDES_sg0165	ATR	297.5	123.15	297.5	123.15	-1.2657	15200	2335.5	3.6078	0.0001544	0.99985	0.00030879	0.018042	FALSE
GUIDES_sg2417	TAF1L	157.68	283.49	157.68	283.49	0.84223	7913.8	1237.9	3.5758	0.99983	0.00017459	0.00034917	0.019716	TRUE
GUIDES_sg0908	GRK5	173.22	304.98	173.22	304.98	0.81254	8680.6	1359.8	3.5731	0.99982	0.00017637	0.00035274	0.019716	TRUE
GUIDES_sg0170	AURKA	177.88	44.631	177.88	44.631	-1.9709	8877.7	1396.4	3.5672	0.0001804	0.99982	0.00036079	0.019716	FALSE
GUIDES_sg0439	CDK7	315.37	138.03	315.37	138.03	-1.1862	15725	2475.7	3.5642	0.00018249	0.99982	0.00036498	0.019716	FALSE
GUIDES_sg1262	MAP3K3	164.68	292.58	164.68	292.58	0.82541	8180.3	1292.7	3.5575	0.99981	0.00018721	0.00037441	0.019851	TRUE
GUIDES_sg1883	PRKAA1	177.1	309.11	177.1	309.11	0.80008	8713.4	1390.3	3.5404	0.9998	0.00019976	0.00039951	0.020796	TRUE
GUIDES_sg0449	CDK8	129.72	241.34	129.72	241.34	0.89055	6229.5	1018.3	3.4978	0.99977	0.00023456	0.00046912	0.023984	TRUE
GUIDES_sg0497	CHEK2	321.58	146.29	321.58	146.29	-1.131	15364	2524.5	3.4888	0.00024262	0.99976	0.00048525	0.024151	FALSE
GUIDES_sg0136	ALPK3	175.55	304.98	175.55	304.98	0.79337	8376.2	1378.1	3.4866	0.99976	0.00024463	0.00048927	0.024151	TRUE
GUIDES_sg1704	PAK2	283.52	447.14	283.52	447.14	0.65542	13386	2225.7	3.4682	0.99974	0.000262	0.000524	0.025427	TRUE
GUIDES_sg0710	EPHA10	213.61	355.4	213.61	355.4	0.73176	10052	1676.9	3.4624	0.99973	0.00026766	0.00053532	0.025544	TRUE
GUIDES_sg0981	HUNK	155.35	276.05	155.35	276.05	0.82535	7284.2	1219.6	3.4562	0.99973	0.00027389	0.00054778	0.02571	TRUE
GUIDES_sg0997	IGF1R	242.35	392.59	242.35	392.59	0.69365	11286	1902.5	3.4444	0.99971	0.00028613	0.00057226	0.026425	TRUE
GUIDES_sg0164	ATR	319.25	147.12	319.25	147.12	-1.1125	14815	2506.2	3.4384	0.00029256	0.99971	0.00058512	0.02659	FALSE
GUIDES_sg1781	PDPK1	227.59	83.477	227.59	83.477	-1.4362	10385	1786.7	3.4095	0.00032536	0.99967	0.00065072	0.029109	FALSE
GUIDES_sg0446	CDK8	211.28	349.61	211.28	349.61	0.7239	9567.8	1658.6	3.3966	0.99966	0.0003411	0.0006822	0.030048	TRUE
GUIDES_sg2613	TTK	159.24	39.672	159.24	39.672	-1.9781	7148	1250.1	3.3843	0.00035679	0.99964	0.00071358	0.030811	FALSE
GUIDES_sg0482	CDKL5	108.75	207.45	108.75	207.45	0.92553	4871.4	853.7	3.3782	0.99964	0.00036479	0.00072959	0.030811	TRUE
GUIDES_sg2056	RIOK1	226.82	84.304	226.82	84.304	-1.4172	10155	1780.6	3.3774	0.0003659	0.99963	0.0007318	0.030811	FALSE
GUIDES_sg1012	ILK	235.36	90.916	235.36	90.916	-1.3626	10432	1847.6	3.3605	0.00038908	0.99961	0.00077815	0.032288	FALSE
GUIDES_sg2384	STK39	189.53	318.21	189.53	318.21	0.74445	8278.5	1487.9	3.3359	0.99957	0.00042519	0.00085038	0.034446	TRUE
GUIDES_sg1518	MOS	198.85	330.6	198.85	330.6	0.73052	8679	1561	3.3346	0.99957	0.00042712	0.00085424	0.034446	TRUE
GUIDES_sg0523	CLK3	241.58	96.702	241.58	96.702	-1.312	10494	1896.4	3.3268	0.00043927	0.99956	0.00087854	0.034934	FALSE
GUIDES_sg1392	MAPK8	190.31	318.21	190.31	318.21	0.73858	8178.8	1494	3.3089	0.99953	0.00046825	0.00093649	0.036728	TRUE
GUIDES_sg0964	HIPK3	152.25	266.14	152.25	266.14	0.80171	6485.3	1195.2	3.2943	0.99951	0.00049332	0.00098664	0.038172	TRUE
GUIDES_sg1114	LATS2	216.72	352.09	216.72	352.09	0.69758	9163	1701.3	3.282	0.99948	0.00051529	0.0010306	0.039341	TRUE
GUIDES_sg2685	VRK3	149.14	261.18	149.14	261.18	0.80423	6276.1	1170.8	3.2743	0.99947	0.00052958	0.0010592	0.039899	TRUE
GUIDES_sg0455	CDK9	198.85	70.253	198.85	70.253	-1.4879	8269	1561	3.255	0.00056698	0.99943	0.001134	0.042162	FALSE
GUIDES_sg0167	ATR	142.93	34.713	142.93	34.713	-2.0108	5855	1122	3.2352	0.00060779	0.99939	0.0012156	0.044618	FALSE
GUIDES_sg0798	ERBB4	237.69	376.06	237.69	376.06	0.65965	9573.1	1865.9	3.2033	0.99932	0.00067941	0.0013588	0.049245	TRUE
GUIDES_sg0297	BUB1B	192.64	68.6	192.64	68.6	-1.4762	7692.8	1512.3	3.1898	0.00071183	0.99929	0.0014237	0.050694	FALSE
GUIDES_sg2298	STK17B	222.93	356.23	222.93	356.23	0.67376	8883.4	1750.1	3.1862	0.99928	0.00072074	0.0014415	0.050694	TRUE
GUIDES_sg0746	EPHA7	237.69	375.23	237.69	375.23	0.65648	9459	1865.9	3.1841	0.99927	0.00072597	0.0014519	0.050694	TRUE
GUIDES_sg0175	AURKB	171.67	55.376	171.67	55.376	-1.6148	6761.7	1347.6	3.1684	0.00076649	0.99923	0.001533	0.052782	FALSE
GUIDES_sg0542	CSK	339.45	176.05	339.45	176.05	-0.94331	13350	2664.8	3.1654	0.00077431	0.99923	0.0015486	0.052782	FALSE
GUIDES_sg0392	CDC42BPG	194.19	317.38	194.19	317.38	0.70585	7587.5	1524.5	3.155	0.9992	0.00080237	0.0016047	0.053407	TRUE
GUIDES_sg2581	TRPM7	157.68	268.62	157.68	268.62	0.76474	6152.8	1237.9	3.1529	0.99919	0.00080817	0.0016163	0.053407	TRUE
GUIDES_sg1829	PKMYT1	196.52	72.733	196.52	72.733	-1.4216	7662	1542.8	3.1518	0.00081146	0.99919	0.0016229	0.053407	FALSE
GUIDES_sg2614	TTK	189.53	68.6	189.53	68.6	-1.4529	7312.3	1487.9	3.1353	0.00085838	0.99914	0.0017168	0.055853	FALSE
GUIDES_sg2664	ULK3	369.74	538.06	369.74	538.06	0.54002	14165	2902.6	3.1241	0.99911	0.00089166	0.0017833	0.056796	TRUE
GUIDES_sg1852	PLK1	146.03	40.499	146.03	40.499	-1.825	5568.7	1146.4	3.1195	0.0009057	0.99909	0.0018114	0.056796	FALSE
NonTargeting_Human_0087	NonTargeting_Human_0087	213.61	341.35	213.61	341.35	0.67373	8158.2	1676.9	3.1193	0.99909	0.00090636	0.0018127	0.056796	TRUE
GUIDES_sg1804	PIM1	162.35	273.57	162.35	273.57	0.74927	6186	1274.4	3.1157	0.99908	0.0009175	0.001835	0.056796	TRUE
NonTargeting_Human_0082	NonTargeting_Human_0082	180.99	298.37	180.99	298.37	0.71809	6889.3	1420.8	3.1141	0.99908	0.00092247	0.0018449	0.056796	TRUE
GUIDES_sg1966	PRKD2	79.231	156.21	79.231	156.21	0.97047	2962.9	621.98	3.0866	0.99899	0.0010129	0.0020258	0.0617	TRUE
GUIDES_sg1720	PAK7	274.98	418.21	274.98	418.21	0.60314	10258	2158.6	3.0829	0.99898	0.0010249	0.0020497	0.061726	TRUE
NonTargeting_Human_0066	NonTargeting_Human_0066	173.22	286.8	173.22	286.8	0.72415	6450	1359.8	3.08	0.99897	0.0010349	0.0020697	0.061726	TRUE
GUIDES_sg0423	CDK4	255.56	118.19	255.56	118.19	-1.106	9434.8	2006.2	3.0669	0.0010815	0.99892	0.0021631	0.063843	FALSE
GUIDES_sg0207	BLK	188.76	306.63	188.76	306.63	0.69708	6947.8	1481.8	3.0623	0.9989	0.0010982	0.0021965	0.064169	TRUE
GUIDES_sg2445	TEC	112.63	203.32	112.63	203.32	0.84647	4112.3	884.19	3.0499	0.99886	0.0011447	0.0022894	0.065481	TRUE
GUIDES_sg0488	CHEK1	201.18	80.171	201.18	80.171	-1.3166	7322	1579.3	3.0451	0.0011631	0.99884	0.0023261	0.065481	FALSE
GUIDES_sg1952	PRKCQ	254.78	390.94	254.78	390.94	0.61572	9269.5	2000.1	3.0445	0.99883	0.0011653	0.0023306	0.065481	TRUE
GUIDES_sg0400	CDC7	208.17	85.13	208.17	85.13	-1.2801	7569.9	1634.2	3.0438	0.0011682	0.99883	0.0023364	0.065481	FALSE
GUIDES_sg1517	MOS	172.44	284.32	172.44	284.32	0.71811	6258.1	1353.7	3.0407	0.99882	0.0011802	0.0023604	0.065481	TRUE
GUIDES_sg2377	STK38L	344.89	186.79	344.89	186.79	-0.88117	12497	2707.4	3.0384	0.0011893	0.99881	0.0023786	0.065481	FALSE
GUIDES_sg0112	AKT3	243.13	110.75	243.13	110.75	-1.1273	8761.9	1908.6	3.0301	0.0012225	0.99878	0.0024449	0.066664	FALSE
GUIDES_sg0177	AURKB	262.55	125.63	262.55	125.63	-1.0575	9373.5	2061.1	3.0159	0.001281	0.99872	0.0025621	0.0692	FALSE
GUIDES_sg0176	AURKB	222.16	96.702	222.16	96.702	-1.1916	7869.5	1744	3.0041	0.0013317	0.99867	0.0026634	0.070898	FALSE
GUIDES_sg1874	PLK4	208.17	86.783	208.17	86.783	-1.2527	7367.9	1634.2	3.0029	0.0013372	0.99866	0.0026745	0.070898	FALSE
GUIDES_sg0075	ADCK4	236.14	107.45	236.14	107.45	-1.1288	8280.9	1853.7	2.989	0.0013994	0.9986	0.0027987	0.072985	FALSE
GUIDES_sg2132	ROS1	226.82	352.92	226.82	352.92	0.63554	7950.9	1780.6	2.9884	0.9986	0.0014021	0.0028042	0.072985	TRUE
GUIDES_sg0618	DDR1	206.62	86.783	206.62	86.783	-1.2419	7180.5	1622	2.9756	0.0014622	0.99854	0.0029245	0.075431	FALSE
GUIDES_sg0627	DMPK	234.58	362.01	234.58	362.01	0.62377	8118.7	1841.5	2.9694	0.99851	0.001492	0.002984	0.076218	TRUE
GUIDES_sg0480	CDKL4	170.11	278.53	170.11	278.53	0.70807	5877.5	1335.4	2.9669	0.9985	0.0015041	0.0030083	0.076218	TRUE
GUIDES_sg2044	RAF1	192.64	77.692	192.64	77.692	-1.2991	6606.5	1512.3	2.9559	0.0015586	0.99844	0.0031171	0.078284	FALSE
GUIDES_sg2042	PXK	222.93	346.31	222.93	346.31	0.63314	7610.6	1750.1	2.9491	0.99841	0.0015933	0.0031867	0.079334	TRUE
GUIDES_sg1461	MASTL	148.36	47.938	148.36	47.938	-1.6098	5042.7	1164.7	2.944	0.0016201	0.99838	0.0032402	0.079973	FALSE
GUIDES_sg0252	BRD2	302.94	159.52	302.94	159.52	-0.92107	10285	2378.2	2.9411	0.0016355	0.99836	0.0032709	0.08004	FALSE
GUIDES_sg0037	ACVR1C	260.22	392.59	260.22	392.59	0.59144	8761.3	2042.8	2.9288	0.9983	0.0017013	0.0034027	0.082559	TRUE
GUIDES_sg0295	BUB1B	351.1	197.54	351.1	197.54	-0.82659	11791	2756.2	2.9251	0.0017219	0.99828	0.0034439	0.082855	FALSE
GUIDES_sg1731	PBK	285.85	424	285.85	424	0.56715	9542.3	2244	2.9163	0.99823	0.0017711	0.0035422	0.084106	TRUE
GUIDES_sg0435	CDK6	376.73	218.2	376.73	218.2	-0.78513	12567	2957.4	2.9152	0.0017773	0.99822	0.0035546	0.084106	FALSE
NonTargeting_Human_0089	NonTargeting_Human_0089	344.11	495.08	344.11	495.08	0.52351	11396	2701.3	2.9047	0.99816	0.0018381	0.0036763	0.086272	TRUE
GUIDES_sg1023	INSRR	198.08	312.42	198.08	312.42	0.65477	6537.2	1554.9	2.8997	0.99813	0.0018676	0.0037351	0.08694	TRUE
GUIDES_sg0652	DYRK3	148.36	247.13	148.36	247.13	0.73225	4877	1164.7	2.8939	0.9981	0.0019022	0.0038045	0.087161	TRUE
GUIDES_sg1882	PRKAA1	273.42	407.47	273.42	407.47	0.57382	8984.1	2146.4	2.8933	0.99809	0.0019061	0.0038122	0.087161	TRUE
GUIDES_sg0472	CDKL3	207.4	323.99	207.4	323.99	0.64106	6797	1628.1	2.8896	0.99807	0.0019289	0.0038579	0.087161	TRUE
GUIDES_sg2586	TRRAP	155.35	54.55	155.35	54.55	-1.493	5080.8	1219.6	2.8872	0.0019432	0.99806	0.0038864	0.087161	FALSE
GUIDES_sg0027	ACVR1	260.22	129.76	260.22	129.76	-0.99831	8509.4	2042.8	2.8864	0.0019484	0.99805	0.0038968	0.087161	FALSE
GUIDES_sg1039	IRAK2	241.58	366.97	241.58	366.97	0.60115	7861.8	1896.4	2.8794	0.99801	0.0019919	0.0039838	0.088408	TRUE
GUIDES_sg0784	ERBB2	255.56	384.33	255.56	384.33	0.5868	8290.7	2006.2	2.8749	0.99798	0.0020207	0.0040414	0.088408	TRUE
GUIDES_sg2554	TRIM28	152.25	52.897	152.25	52.897	-1.5076	4935.3	1195.2	2.8746	0.0020226	0.99798	0.0040452	0.088408	FALSE
GUIDES_sg0443	CDK7	195.75	83.477	195.75	83.477	-1.2197	6302.2	1536.7	2.864	0.0020914	0.99791	0.0041828	0.090722	FALSE
GUIDES_sg0007	AATK	170.11	274.4	170.11	274.4	0.68658	5438	1335.4	2.8538	0.99784	0.0021599	0.0043199	0.092991	TRUE
GUIDES_sg1050	IRAK4	180.99	288.45	180.99	288.45	0.66948	5774.2	1420.8	2.851	0.99782	0.0021791	0.0043582	0.093117	TRUE
GUIDES_sg1196	MAP2K3	295.95	158.69	295.95	158.69	-0.89495	9420.2	2323.3	2.8477	0.0022018	0.9978	0.0044036	0.09339	FALSE
GUIDES_sg0452	CDK9	150.69	52.897	150.69	52.897	-1.4929	4782.1	1183	2.8442	0.0022259	0.99777	0.0044518	0.093717	FALSE
NonTargeting_Human_0016	NonTargeting_Human_0016	149.92	247.13	149.92	247.13	0.71732	4724.8	1176.9	2.8336	0.9977	0.0023012	0.0046025	0.095622	TRUE
GUIDES_sg0453	CDK9	167.01	64.468	167.01	64.468	-1.3597	5257	1311	2.8322	0.0023116	0.99769	0.0046232	0.095622	FALSE
GUIDES_sg1827	PKMYT1	236.92	114.88	236.92	114.88	-1.0378	7445.7	1859.8	2.8296	0.00233	0.99767	0.00466	0.095622	FALSE
GUIDES_sg2370	STK38	153.8	252.09	153.8	252.09	0.70921	4829.9	1207.4	2.8286	0.99766	0.002338	0.0046759	0.095622	TRUE
GUIDES_sg2055	RIOK1	191.09	81.824	191.09	81.824	-1.2136	5969	1500.1	2.8211	0.0023929	0.99761	0.0047858	0.096578	FALSE
GUIDES_sg0678	EIF2AK1	237.69	359.53	237.69	359.53	0.59497	7422.4	1865.9	2.8206	0.9976	0.0023968	0.0047936	0.096578	TRUE
GUIDES_sg1784	PDPK1	203.51	90.916	203.51	90.916	-1.1538	6339.2	1597.6	2.8171	0.0024233	0.99758	0.0048465	0.096578	FALSE
GUIDES_sg1286	MAP3K7	226.04	107.45	226.04	107.45	-1.066	7032.3	1774.5	2.8153	0.0024363	0.99756	0.0048726	0.096578	FALSE
GUIDES_sg0401	CDC7	191.86	82.651	191.86	82.651	-1.2051	5963.6	1506.2	2.8141	0.0024457	0.99755	0.0048913	0.096578	FALSE
GUIDES_sg1913	PRKCA	296.73	161.17	296.73	161.17	-0.87649	9187.9	2329.4	2.8087	0.0024872	0.99751	0.0049744	0.097051	FALSE
GUIDES_sg0541	CSK	240.02	118.19	240.02	118.19	-1.0159	7421.5	1884.2	2.8067	0.0025027	0.9975	0.0050055	0.097051	FALSE
GUIDES_sg2155	RPS6KA4	219.83	336.39	219.83	336.39	0.6115	6793.4	1725.7	2.8059	0.99749	0.0025085	0.0050169	0.097051	TRUE
GUIDES_sg0891	GAK	198.08	87.61	198.08	87.61	-1.1678	6101.5	1554.9	2.8014	0.0025439	0.99746	0.0050878	0.097686	FALSE
GUIDES_sg1111	LATS1	193.42	302.5	193.42	302.5	0.64256	5949.9	1518.4	2.7995	0.99744	0.002559	0.005118	0.097686	TRUE
GUIDES_sg1006	IKBKE	167.01	267.79	167.01	267.79	0.67796	5078.6	1311	2.7834	0.99731	0.0026894	0.0053788	0.10198	TRUE
GUIDES_sg0491	CHEK1	226.04	109.1	226.04	109.1	-1.0441	6837.6	1774.5	2.7761	0.0027508	0.99725	0.0055016	0.10254	FALSE
GUIDES_sg1030	IRAK1	154.58	251.26	154.58	251.26	0.69727	4673.6	1213.5	2.7754	0.99724	0.0027566	0.0055132	0.10254	TRUE
GUIDES_sg1281	MAP3K7	247.01	124.8	247.01	124.8	-0.97925	7467.7	1939.1	2.7753	0.0027577	0.99724	0.0055154	0.10254	FALSE
GUIDES_sg0680	EIF2AK1	129.72	218.2	129.72	218.2	0.74575	3914.1	1018.3	2.7726	0.99722	0.0027806	0.0055612	0.10272	TRUE
GUIDES_sg0843	FGFR3	155.35	252.09	155.35	252.09	0.6948	4678.4	1219.6	2.7699	0.9972	0.0028038	0.0056075	0.10287	TRUE
GUIDES_sg0759	EPHB2	375.96	225.64	375.96	225.64	-0.73402	11298	2951.4	2.767	0.0028288	0.99717	0.0056577	0.10287	FALSE
GUIDES_sg2102	RNASEL	102.53	181.01	102.53	181.01	0.81388	3078.9	804.91	2.7659	0.99716	0.0028386	0.0056773	0.10287	TRUE
GUIDES_sg0920	GRK7	170.11	69.427	170.11	69.427	-1.2808	5068.9	1335.4	2.7554	0.0029308	0.99707	0.0058616	0.10555	FALSE
GUIDES_sg2483	TGFBR2	269.54	395.9	269.54	395.9	0.55293	7983.2	2115.9	2.7469	0.99699	0.0030076	0.0060153	0.10764	TRUE
GUIDES_sg1385	MAPK7	208.17	97.528	208.17	97.528	-1.0861	6121.3	1634.2	2.7371	0.0030995	0.9969	0.006199	0.11023	FALSE
GUIDES_sg0166	ATR	229.15	113.23	229.15	113.23	-1.0106	6718.2	1798.9	2.733	0.0031377	0.99686	0.0062755	0.11091	FALSE
GUIDES_sg2361	STK36	170.11	269.44	170.11	269.44	0.66037	4933.1	1335.4	2.7181	0.99672	0.0032829	0.0065657	0.11532	TRUE
GUIDES_sg0202	BCR	268.76	393.42	268.76	393.42	0.54803	7769.5	2109.9	2.7138	0.99667	0.0033254	0.0066507	0.1161	TRUE
GUIDES_sg2693	WEE1	139.04	49.591	139.04	49.591	-1.4689	4000.8	1091.5	2.7088	0.0033765	0.99662	0.006753	0.11717	FALSE
GUIDES_sg0926	GSK3A	313.04	447.14	313.04	447.14	0.51301	8991.7	2457.4	2.7052	0.99659	0.0034134	0.0068267	0.11774	TRUE
GUIDES_sg0397	CDC7	263.33	140.51	263.33	140.51	-0.90145	7542.3	2067.2	2.7013	0.0034531	0.99655	0.0069062	0.1184	FALSE
GUIDES_sg2615	TTK	270.32	146.29	270.32	146.29	-0.8813	7691	2122	2.6923	0.0035476	0.99645	0.0070953	0.11995	FALSE
GUIDES_sg1361	MAPK15	153.02	246.3	153.02	246.3	0.68311	4350.2	1201.3	2.6912	0.99644	0.0035597	0.0071194	0.11995	TRUE
GUIDES_sg0698	EIF2AK4	260.22	381.85	260.22	381.85	0.55151	7396.8	2042.8	2.6911	0.99644	0.0035611	0.0071222	0.11995	TRUE
GUIDES_sg2220	SGK2	146.03	236.38	146.03	236.38	0.69107	4081.4	1146.4	2.6684	0.99619	0.0038105	0.0076209	0.12646	TRUE
GUIDES_sg0711	EPHA2	274.2	150.42	274.2	150.42	-0.86188	7660.2	2152.5	2.6678	0.003817	0.99618	0.007634	0.12646	FALSE
GUIDES_sg0695	EIF2AK4	237.69	352.92	237.69	352.92	0.56827	6638.7	1865.9	2.6675	0.99618	0.0038207	0.0076415	0.12646	TRUE
GUIDES_sg0469	CDKL3	204.29	310.77	204.29	310.77	0.6028	5668.6	1603.7	2.6588	0.99608	0.0039208	0.0078416	0.12829	TRUE
GUIDES_sg1207	MAP2K5	172.44	270.27	172.44	270.27	0.64526	4784.9	1353.7	2.6588	0.99608	0.0039209	0.0078419	0.12829	TRUE
GUIDES_sg2480	TGFBR1	116.52	196.71	116.52	196.71	0.75053	3215.5	914.68	2.6516	0.99599	0.004006	0.008012	0.12913	TRUE
GUIDES_sg2497	TLK1	122.73	204.97	122.73	204.97	0.73527	3382.1	963.46	2.6497	0.99597	0.0040288	0.0080577	0.12913	TRUE
GUIDES_sg0185	AURKC	145.26	234.73	145.26	234.73	0.68863	4002.6	1140.3	2.6496	0.99597	0.0040294	0.0080589	0.12913	TRUE
GUIDES_sg1795	PHKG2	222.16	111.58	222.16	111.58	-0.98712	6113.7	1744	2.6479	0.0040499	0.99595	0.0080998	0.12913	FALSE
GUIDES_sg1719	PAK7	214.39	105.79	214.39	105.79	-1.0121	5896.5	1683	2.6471	0.0040592	0.99594	0.0081183	0.12913	FALSE
GUIDES_sg2065	RIOK2	179.43	80.171	179.43	80.171	-1.1524	4926.6	1408.6	2.6449	0.0040861	0.99591	0.0081722	0.12927	FALSE
GUIDES_sg1672	NUAK1	142.93	231.42	142.93	231.42	0.69142	3915.8	1122	2.642	0.99588	0.0041212	0.0082424	0.12966	TRUE
GUIDES_sg1726	PASK	296.73	169.43	296.73	169.43	-0.80477	8101.7	2329.4	2.6374	0.0041767	0.99582	0.0083534	0.13	FALSE
GUIDES_sg1365	MAPK3	299.83	171.91	299.83	171.91	-0.79891	8181.7	2353.8	2.6367	0.0041861	0.99581	0.0083723	0.13	FALSE
NonTargeting_Human_0045	NonTargeting_Human_0045	222.93	333.08	222.93	333.08	0.57714	6066.5	1750.1	2.633	0.99577	0.0042314	0.0084629	0.13	TRUE
GUIDES_sg0300	BUB1B	237.69	123.98	237.69	123.98	-0.9335	6465.6	1865.9	2.6325	0.0042377	0.99576	0.0084753	0.13	FALSE
GUIDES_sg1830	PKMYT1	141.37	53.723	141.37	53.723	-1.3794	3841.2	1109.8	2.6319	0.0042454	0.99575	0.0084909	0.13	FALSE
GUIDES_sg0017	ABL1	227.59	116.54	227.59	116.54	-0.95966	6166.7	1786.7	2.6274	0.0043023	0.9957	0.0086047	0.13104	FALSE
GUIDES_sg0357	CAMKK1	295.95	169.43	295.95	169.43	-0.801	8003.1	2323.3	2.6248	0.0043352	0.99566	0.0086704	0.13134	FALSE
GUIDES_sg1058	ITK	187.2	86.783	187.2	86.783	-1.1003	5041.9	1469.6	2.6195	0.0044025	0.9956	0.008805	0.13268	FALSE
GUIDES_sg1493	MINK1	165.45	259.52	165.45	259.52	0.64631	4424.7	1298.8	2.6102	0.99548	0.004524	0.0090479	0.13426	TRUE
GUIDES_sg0982	HUNK	127.39	209.93	127.39	209.93	0.71625	3406.7	1000	2.6102	0.99548	0.004525	0.0090499	0.13426	TRUE
NonTargeting_Human_0133	NonTargeting_Human_0133	197.3	300.02	197.3	300.02	0.60219	5276	1548.8	2.6101	0.99547	0.0045254	0.0090508	0.13426	TRUE
GUIDES_sg0233	BMPR2	293.62	168.61	293.62	168.61	-0.79665	7814	2305	2.6039	0.0046091	0.99539	0.0092181	0.13576	FALSE
GUIDES_sg0554	CSNK1A1L	207.4	312.42	207.4	312.42	0.58876	5514.9	1628.1	2.6028	0.99538	0.0046235	0.009247	0.13576	TRUE
NonTargeting_Human_0048	NonTargeting_Human_0048	153.8	243.82	153.8	243.82	0.66131	4051.7	1207.4	2.5907	0.99521	0.0047892	0.0095784	0.13952	TRUE
GUIDES_sg0320	CAMK1G	197.3	299.2	197.3	299.2	0.59822	5191.4	1548.8	2.5891	0.99519	0.004811	0.0096219	0.13952	TRUE
GUIDES_sg1604	NEK7	253.23	368.62	253.23	368.62	0.53993	6658.1	1987.9	2.5882	0.99518	0.0048244	0.0096488	0.13952	TRUE
GUIDES_sg1088	KDR	174	269.44	174	269.44	0.62799	4554.9	1365.9	2.5825	0.9951	0.0049042	0.0098085	0.14111	TRUE
GUIDES_sg0128	ALPK2	160.01	251.26	160.01	251.26	0.64771	4162.7	1256.2	2.5744	0.99498	0.0050202	0.01004	0.14252	TRUE
GUIDES_sg1350	MAPK13	222.93	330.6	222.93	330.6	0.56639	5796.4	1750.1	2.5738	0.99497	0.0050301	0.01006	0.14252	TRUE
GUIDES_sg1798	PIK3R4	198.08	96.702	198.08	96.702	-1.0269	5138.5	1554.9	2.5708	0.0050725	0.99493	0.010145	0.14252	FALSE
GUIDES_sg1428	MARK2	243.13	355.4	243.13	355.4	0.54585	6302.2	1908.6	2.5698	0.99491	0.0050877	0.010175	0.14252	TRUE
GUIDES_sg1435	MARK3	119.62	198.36	119.62	198.36	0.72489	3099.9	939.07	2.5695	0.99491	0.005093	0.010186	0.14252	TRUE
GUIDES_sg2458	TESK1	238.47	349.61	238.47	349.61	0.55004	6176.5	1872	2.5688	0.9949	0.0051025	0.010205	0.14252	TRUE
GUIDES_sg2235	SNRK	184.87	282.67	184.87	282.67	0.60989	4781.9	1451.3	2.5671	0.99487	0.0051281	0.010256	0.14254	TRUE
GUIDES_sg1177	MAK	205.07	307.46	205.07	307.46	0.58197	5242.2	1609.8	2.552	0.99464	0.0053551	0.01071	0.14765	TRUE
GUIDES_sg0824	FER	175.55	270.27	175.55	270.27	0.61964	4485.8	1378.1	2.5515	0.99464	0.0053635	0.010727	0.14765	TRUE
GUIDES_sg2719	YES1	346.44	479.38	346.44	479.38	0.4674	8835.9	2719.6	2.5491	0.9946	0.0054003	0.010801	0.14795	TRUE
GUIDES_sg0727	EPHA4	225.26	332.26	225.26	332.26	0.55863	5723.7	1768.4	2.5443	0.99453	0.0054749	0.01095	0.14911	TRUE
GUIDES_sg0196	BCKDK	189.53	287.63	189.53	287.63	0.59916	4811.1	1487.9	2.543	0.99451	0.0054945	0.010989	0.14911	TRUE
GUIDES_sg0738	EPHA6	200.41	300.85	200.41	300.85	0.58371	5044.3	1573.2	2.5323	0.99433	0.0056655	0.011331	0.15213	TRUE
GUIDES_sg1013	ILK	404.7	262	404.7	262	-0.62532	10181	3177	2.5316	0.0056766	0.99432	0.011353	0.15213	FALSE
NonTargeting_Human_0093	NonTargeting_Human_0093	254	366.97	254	366.97	0.52907	6380.6	1994	2.5298	0.99429	0.0057065	0.011413	0.15213	TRUE
GUIDES_sg0216	BMP2K	233.81	342.17	233.81	342.17	0.54746	5871.6	1835.4	2.5294	0.99429	0.0057123	0.011425	0.15213	TRUE
GUIDES_sg2474	TEX14	228.37	121.5	228.37	121.5	-0.90494	5711	1792.8	2.5241	0.0057993	0.9942	0.011599	0.15374	FALSE
GUIDES_sg1629	NPR2	185.65	281.84	185.65	281.84	0.59966	4626.4	1457.4	2.5197	0.99413	0.0058728	0.011746	0.15497	TRUE
GUIDES_sg0713	EPHA2	191.86	94.222	191.86	94.222	-1.0182	4766.8	1506.2	2.5159	0.005936	0.99406	0.011872	0.15592	FALSE
GUIDES_sg0832	FGFR1	219.83	323.99	219.83	323.99	0.55749	5425.2	1725.7	2.5075	0.99392	0.0060794	0.012159	0.15893	TRUE
GUIDES_sg0317	CAMK1D	229.92	336.39	229.92	336.39	0.54699	5667.4	1805	2.5059	0.99389	0.0061062	0.012212	0.15893	TRUE
GUIDES_sg2085	RIPK3	367.41	501.69	367.41	501.69	0.44835	9015.3	2884.3	2.5003	0.9938	0.006205	0.01241	0.16077	TRUE
GUIDES_sg0218	BMPR1A	285.85	167.78	285.85	167.78	-0.76515	6970.3	2244	2.4925	0.0063429	0.99366	0.012686	0.16235	FALSE
GUIDES_sg2230	SMG1	154.58	67.774	154.58	67.774	-1.1777	3767.4	1213.5	2.4921	0.0063492	0.99365	0.012698	0.16235	FALSE
GUIDES_sg0110	AKT3	271.09	156.21	271.09	156.21	-0.79141	6599.1	2128.1	2.4903	0.0063814	0.99362	0.012763	0.16235	FALSE
GUIDES_sg0433	CDK6	244.68	135.55	244.68	135.55	-0.8474	5955.3	1920.8	2.4901	0.0063847	0.99362	0.012769	0.16235	FALSE
GUIDES_sg0706	EPHA10	174.77	266.96	174.77	266.96	0.60831	4249.4	1372	2.4889	0.99359	0.0064078	0.012816	0.16235	TRUE
GUIDES_sg2662	ULK3	180.21	273.57	180.21	273.57	0.59953	4358.4	1414.7	2.4822	0.99347	0.0065278	0.013056	0.16412	TRUE
GUIDES_sg1771	PDK3	137.49	219.02	137.49	219.02	0.6679	3324.1	1079.3	2.4819	0.99346	0.0065351	0.01307	0.16412	TRUE
GUIDES_sg1283	MAP3K7	225.26	121.5	225.26	121.5	-0.88526	5383.8	1768.4	2.4676	0.0068014	0.9932	0.013603	0.17006	FALSE
GUIDES_sg2231	SMG1	267.21	154.56	267.21	154.56	-0.78591	6345.3	2097.7	2.4596	0.0069537	0.99305	0.013907	0.17301	FALSE
GUIDES_sg0840	FGFR2	136.71	56.203	136.71	56.203	-1.2675	3240.9	1073.2	2.4583	0.0069796	0.99302	0.013959	0.17301	FALSE
GUIDES_sg0427	CDK5	269.54	157.04	269.54	157.04	-0.77558	6328.5	2115.9	2.4457	0.0072276	0.99277	0.014455	0.17839	FALSE
GUIDES_sg0044	ACVR2A	215.94	316.55	215.94	316.55	0.54968	5061.2	1695.2	2.4436	0.99273	0.0072705	0.014541	0.17867	TRUE
GUIDES_sg1164	LTK	167.78	256.22	167.78	256.22	0.60782	3910.4	1317.1	2.4367	0.99259	0.0074101	0.01482	0.18126	TRUE
GUIDES_sg2127	ROS1	239.25	344.65	239.25	344.65	0.52482	5555.5	1878.1	2.4323	0.9925	0.0075021	0.015004	0.18126	TRUE
GUIDES_sg2683	VRK2	287.41	171.91	287.41	171.91	-0.73804	6669.1	2256.2	2.4314	0.0075197	0.99248	0.015039	0.18126	FALSE
GUIDES_sg1448	MAST1	213.61	114.06	213.61	114.06	-0.89937	4955.5	1676.9	2.4311	0.0075263	0.99247	0.015053	0.18126	FALSE
NonTargeting_Human_0097	NonTargeting_Human_0097	107.19	177.7	107.19	177.7	0.72391	2485.5	841.5	2.4305	0.99246	0.0075402	0.01508	0.18126	TRUE
GUIDES_sg0168	ATR	260.22	150.42	260.22	150.42	-0.78666	6027.3	2042.8	2.4292	0.0075656	0.99243	0.015131	0.18126	FALSE
GUIDES_sg2443	TBK1	153.8	238.03	153.8	238.03	0.62681	3547.7	1207.4	2.4242	0.99233	0.0076714	0.015343	0.18238	TRUE
GUIDES_sg1807	PIM1	184.87	92.569	184.87	92.569	-0.9902	4259.9	1451.3	2.4229	0.0076977	0.9923	0.015395	0.18238	FALSE
GUIDES_sg1849	PKN3	135.16	214.07	135.16	214.07	0.65949	3113.2	1061	2.4225	0.99229	0.0077081	0.015416	0.18238	TRUE
GUIDES_sg0169	AURKA	97.096	30.581	97.096	30.581	-1.6352	2212.2	762.23	2.4193	0.0077762	0.99222	0.015552	0.18317	FALSE
GUIDES_sg0094	ADRBK2	175.55	265.31	175.55	265.31	0.59302	4028.3	1378.1	2.4179	0.99219	0.0078055	0.015611	0.18317	TRUE
GUIDES_sg1255	MAP3K2	323.14	444.66	323.14	444.66	0.45935	7384.1	2536.7	2.4129	0.99209	0.0079141	0.015828	0.18496	TRUE
GUIDES_sg1256	MAP3K2	270.32	381.02	270.32	381.02	0.49367	6127.7	2122	2.4032	0.99187	0.0081266	0.016253	0.18916	TRUE
GUIDES_sg0336	CAMK2B	237.69	341.35	237.69	341.35	0.52031	5372.3	1865.9	2.3996	0.99179	0.0082056	0.016411	0.19022	TRUE
GUIDES_sg2190	RPS6KL1	128.94	204.97	128.94	204.97	0.66457	2890.3	1012.2	2.3897	0.99157	0.0084312	0.016862	0.19467	TRUE
GUIDES_sg0363	CAMKK2	210.51	307.46	210.51	307.46	0.5444	4700.3	1652.5	2.3851	0.99146	0.0085377	0.017075	0.19616	TRUE
GUIDES_sg1873	PLK4	158.46	74.386	158.46	74.386	-1.0808	3534.3	1244	2.3839	0.0085644	0.99144	0.017129	0.19616	FALSE
GUIDES_sg0879	FRK	187.2	278.53	187.2	278.53	0.57074	4170.7	1469.6	2.3825	0.9914	0.0085988	0.017198	0.19616	TRUE
GUIDES_sg0316	CAMK1D	215.17	117.36	215.17	117.36	-0.8689	4782.6	1689.1	2.3797	0.0086639	0.99134	0.017328	0.19636	FALSE
GUIDES_sg0682	EIF2AK2	161.57	246.3	161.57	246.3	0.60521	3589.7	1268.3	2.3792	0.99132	0.0086761	0.017352	0.19636	TRUE
GUIDES_sg1893	PRKACA	282.74	171.09	282.74	171.09	-0.72145	6233.7	2219.6	2.37	0.0088939	0.99111	0.017788	0.19993	FALSE
GUIDES_sg0894	GAK	167.78	81.824	167.78	81.824	-1.027	3694.4	1317.1	2.3686	0.0089284	0.99107	0.017857	0.19993	FALSE
GUIDES_sg1847	PKN3	185.65	276.05	185.65	276.05	0.56984	4086.6	1457.4	2.3681	0.99106	0.0089387	0.017877	0.19993	TRUE
GUIDES_sg1323	MAPK1	226.04	325.64	226.04	325.64	0.52477	4960.5	1774.5	2.3645	0.99097	0.0090268	0.018054	0.20112	TRUE
GUIDES_sg1509	MLKL	254.78	360.36	254.78	360.36	0.49852	5573.2	2000.1	2.3607	0.99088	0.0091198	0.01824	0.20141	TRUE
GUIDES_sg0408	CDK10	218.27	120.67	218.27	120.67	-0.84975	4763.1	1713.5	2.3579	0.00919	0.99081	0.01838	0.20141	FALSE
GUIDES_sg1231	MAP3K10	183.32	272.75	183.32	272.75	0.57065	3998.9	1439.1	2.3574	0.9908	0.009201	0.018402	0.20141	TRUE
GUIDES_sg1494	MINK1	263.33	156.21	263.33	156.21	-0.74962	5736.8	2067.2	2.3559	0.009238	0.99076	0.018476	0.20141	FALSE
GUIDES_sg2206	SCYL2	202.74	296.72	202.74	296.72	0.54723	4416.1	1591.5	2.3557	0.99076	0.0092433	0.018487	0.20141	TRUE
GUIDES_sg1356	MAPK14	212.84	309.11	212.84	309.11	0.5363	4634.8	1670.8	2.3554	0.99075	0.0092509	0.018502	0.20141	TRUE
GUIDES_sg1971	PRKD3	233.81	133.07	233.81	133.07	-0.80852	5074.3	1835.4	2.3514	0.0093507	0.99065	0.018701	0.20234	FALSE
GUIDES_sg2096	RIPK4	184.87	274.4	184.87	274.4	0.56723	4007.8	1451.3	2.3501	0.99062	0.0093838	0.018768	0.20234	TRUE
GUIDES_sg1511	MLKL	137.49	60.335	137.49	60.335	-1.175	2976.3	1079.3	2.349	0.0094118	0.99059	0.018824	0.20234	FALSE
GUIDES_sg0559	CSNK1D	219.83	122.32	219.83	122.32	-0.84047	4753.4	1725.7	2.3471	0.0094593	0.99054	0.018919	0.20234	FALSE
GUIDES_sg1467	MATK	190.31	281.01	190.31	281.01	0.55986	4113.6	1494	2.3467	0.99053	0.0094705	0.018941	0.20234	TRUE
GUIDES_sg1906	PRKACG	178.66	90.916	178.66	90.916	-0.96686	3849.3	1402.5	2.3429	0.0095665	0.99043	0.019133	0.20326	FALSE
GUIDES_sg1270	MAP3K5	237.69	338.87	237.69	338.87	0.50983	5118.4	1865.9	2.3422	0.99042	0.0095842	0.019168	0.20326	TRUE
GUIDES_sg0200	BCR	250.9	147.12	250.9	147.12	-0.76608	5385	1969.6	2.3384	0.0096833	0.99032	0.019367	0.2046	FALSE
GUIDES_sg1228	MAP3K10	163.9	80.171	163.9	80.171	-1.0225	3505.1	1286.6	2.3343	0.0097901	0.99021	0.01958	0.20564	FALSE
GUIDES_sg0299	BUB1B	153.8	72.733	153.8	72.733	-1.07	3286	1207.4	2.3333	0.0098173	0.99018	0.019635	0.20564	FALSE
GUIDES_sg1690	OXSR1	149.14	228.94	149.14	228.94	0.61497	3184.2	1170.8	2.3323	0.99016	0.0098431	0.019686	0.20564	TRUE
GUIDES_sg1800	PIK3R4	167.01	82.651	167.01	82.651	-1.0061	3557.9	1311	2.3298	0.0099085	0.99009	0.019817	0.20564	FALSE
GUIDES_sg1087	KDR	170.89	256.22	170.89	256.22	0.58151	3640.4	1341.5	2.3297	0.99009	0.0099121	0.019824	0.20564	TRUE
GUIDES_sg2635	TYK2	134.38	209.93	134.38	209.93	0.63976	2854	1054.9	2.3261	0.98999	0.010006	0.020012	0.20684	TRUE
GUIDES_sg2409	TAF1	187.2	276.05	187.2	276.05	0.55789	3947.3	1469.6	2.3178	0.98977	0.010231	0.020462	0.21073	TRUE
NonTargeting_Human_0105	NonTargeting_Human_0105	169.34	253.74	169.34	253.74	0.58063	3561.9	1329.3	2.3149	0.98969	0.010309	0.020617	0.21156	TRUE
GUIDES_sg0715	EPHA2	148.36	227.29	148.36	227.29	0.61204	3114.7	1164.7	2.3127	0.98963	0.01037	0.020739	0.21206	TRUE
GUIDES_sg0378	CASK	199.63	108.27	199.63	108.27	-0.87661	4173.1	1567.1	2.3078	0.010506	0.98949	0.021012	0.21315	FALSE
GUIDES_sg1575	NEK2	211.28	117.36	211.28	117.36	-0.84275	4410.3	1658.6	2.3061	0.010553	0.98945	0.021106	0.21315	FALSE
GUIDES_sg1133	LIMK2	226.04	323.16	226.04	323.16	0.51378	4716.6	1774.5	2.3057	0.98944	0.010565	0.02113	0.21315	TRUE
GUIDES_sg0088	ADRBK1	162.35	244.65	162.35	244.65	0.58866	3386.8	1274.4	2.3054	0.98943	0.010572	0.021144	0.21315	TRUE
GUIDES_sg0046	ACVR2A	305.27	192.58	305.27	192.58	-0.66191	6350	2396.4	2.3021	0.010666	0.98933	0.021331	0.21346	FALSE
GUIDES_sg0544	CSK	130.5	204.15	130.5	204.15	0.64163	2712.2	1024.4	2.3011	0.98931	0.010694	0.021388	0.21346	TRUE
GUIDES_sg2714	WNK4	154.58	234.73	154.58	234.73	0.59949	3212.1	1213.5	2.3009	0.9893	0.010699	0.021398	0.21346	TRUE
GUIDES_sg2432	TAOK2	164.68	247.13	164.68	247.13	0.58271	3399.1	1292.7	2.2932	0.98908	0.010919	0.021838	0.21709	TRUE
GUIDES_sg1851	PLK1	56.704	10.745	56.704	10.745	-2.2967	1056.1	445.14	2.2858	0.011132	0.98887	0.022264	0.22056	FALSE
GUIDES_sg2588	TRRAP	149.92	71.906	149.92	71.906	-1.0496	3042.8	1176.9	2.2742	0.011477	0.98852	0.022955	0.22662	FALSE
GUIDES_sg0612	DAPK3	191.09	278.53	191.09	278.53	0.54127	3823.6	1500.1	2.2578	0.98802	0.011978	0.023956	0.23526	TRUE
GUIDES_sg2287	STK16	212.06	304.16	212.06	304.16	0.51829	4240.9	1664.7	2.2572	0.988	0.011997	0.023994	0.23526	TRUE
GUIDES_sg0647	DYRK2	133.6	206.63	133.6	206.63	0.62527	2666.1	1048.8	2.2548	0.98793	0.012074	0.024147	0.23532	TRUE
GUIDES_sg1765	PDK2	219.05	125.63	219.05	125.63	-0.79722	4363.7	1719.6	2.2528	0.012135	0.98787	0.02427	0.23532	FALSE
GUIDES_sg0529	CLK4	450.53	316.55	450.53	316.55	-0.50782	8974.6	3536.7	2.2528	0.012136	0.98786	0.024273	0.23532	FALSE
GUIDES_sg0589	CSNK2A1	236.14	333.08	236.14	333.08	0.49448	4699.1	1853.7	2.2516	0.98783	0.012173	0.024345	0.23532	TRUE
GUIDES_sg0903	GRK5	138.27	212.41	138.27	212.41	0.61581	2748.9	1085.4	2.2506	0.98779	0.012206	0.024411	0.23532	TRUE
GUIDES_sg0873	FLT4	236.92	333.91	236.92	333.91	0.49332	4703.9	1859.8	2.2491	0.98775	0.012253	0.024506	0.23544	TRUE
GUIDES_sg1370	MAPK3	208.17	117.36	208.17	117.36	-0.82148	4123.3	1634.2	2.2464	0.01234	0.98766	0.02468	0.23632	FALSE
GUIDES_sg0691	EIF2AK3	221.38	314.9	221.38	314.9	0.50644	4373	1737.9	2.2433	0.98756	0.012438	0.024875	0.23723	TRUE
GUIDES_sg0551	CSNK1A1	180.21	95.875	180.21	95.875	-0.90347	3556.3	1414.7	2.2423	0.012472	0.98753	0.024945	0.23723	FALSE
GUIDES_sg2302	STK19	264.1	366.14	264.1	366.14	0.46979	5206.2	2073.3	2.241	0.98749	0.012512	0.025024	0.23723	TRUE
GUIDES_sg0214	BMP2K	124.28	194.23	124.28	194.23	0.63998	2446.2	975.65	2.2393	0.98743	0.012568	0.025136	0.23751	TRUE
GUIDES_sg0837	FGFR2	187.2	272.75	187.2	272.75	0.54057	3659.1	1469.6	2.2315	0.98718	0.012823	0.025646	0.24029	TRUE
GUIDES_sg2527	TP53RK	228.37	133.89	228.37	133.89	-0.76585	4462.9	1792.8	2.2313	0.01283	0.98717	0.02566	0.24029	FALSE
GUIDES_sg0700	EPHA1	247.01	148.77	247.01	148.77	-0.72765	4825.7	1939.1	2.231	0.012841	0.98716	0.025683	0.24029	FALSE
GUIDES_sg2387	STK4	243.13	340.52	243.13	340.52	0.48433	4742.6	1908.6	2.2293	0.9871	0.012898	0.025795	0.24056	TRUE
GUIDES_sg0276	BRSK1	114.96	181.83	114.96	181.83	0.65686	2235.8	902.48	2.2259	0.98699	0.01301	0.026021	0.24172	TRUE
GUIDES_sg2277	STK11	214.39	123.15	214.39	123.15	-0.79486	4162.3	1683	2.224	0.013073	0.98693	0.026147	0.24172	FALSE
GUIDES_sg1157	LRRK2	194.19	281.01	194.19	281.01	0.53086	3768.9	1524.5	2.2236	0.98691	0.013087	0.026173	0.24172	TRUE
GUIDES_sg2587	TRRAP	246.24	148.77	246.24	148.77	-0.72313	4749.7	1933	2.2168	0.013318	0.98668	0.026635	0.24448	FALSE
GUIDES_sg0293	BUB1	206.62	117.36	206.62	117.36	-0.81072	3983.4	1622	2.2162	0.013338	0.98666	0.026676	0.24448	FALSE
GUIDES_sg0345	CAMK2G	223.71	316.55	223.71	316.55	0.49893	4309.9	1756.2	2.2155	0.98664	0.013364	0.026729	0.24448	TRUE
GUIDES_sg1278	MAP3K6	256.33	157.04	256.33	157.04	-0.70339	4930	2012.3	2.2136	0.013429	0.98657	0.026858	0.24488	FALSE
GUIDES_sg1751	PDIK1L	247.79	150.42	247.79	150.42	-0.71633	4740	1945.2	2.2076	0.013636	0.98636	0.027272	0.24745	FALSE
GUIDES_sg0440	CDK7	124.28	55.376	124.28	55.376	-1.152	2374.1	975.65	2.207	0.013656	0.98634	0.027311	0.24745	FALSE
GUIDES_sg0448	CDK8	133.6	204.97	133.6	204.97	0.61374	2546.8	1048.8	2.2037	0.98623	0.013772	0.027543	0.24756	TRUE
GUIDES_sg2408	SYK	174	255.39	174	255.39	0.55102	3312.5	1365.9	2.2023	0.98618	0.013821	0.027642	0.24756	TRUE
GUIDES_sg1939	PRKCH	199.63	286.8	199.63	286.8	0.52052	3799.2	1567.1	2.2019	0.98617	0.013835	0.02767	0.24756	TRUE
GUIDES_sg1875	PNCK	199.63	286.8	199.63	286.8	0.52052	3799.2	1567.1	2.2019	0.98617	0.013835	0.02767	0.24756	TRUE
GUIDES_sg0314	CAMK1D	205.84	294.24	205.84	294.24	0.51333	3906.6	1615.9	2.1989	0.98606	0.013942	0.027885	0.24871	TRUE
GUIDES_sg1373	MAPK4	167.01	87.61	167.01	87.61	-0.92297	3151.9	1311	2.1928	0.01416	0.98584	0.028321	0.25133	FALSE
GUIDES_sg2695	WEE1	201.18	114.06	201.18	114.06	-0.8133	3795.4	1579.3	2.1923	0.014177	0.98582	0.028355	0.25133	FALSE
GUIDES_sg1022	INSR	184.09	100.83	184.09	100.83	-0.86204	3466.2	1445.2	2.1902	0.014255	0.98574	0.028511	0.25164	FALSE
NonTargeting_Human_0134	NonTargeting_Human_0134	276.53	378.54	276.53	378.54	0.45161	5203.1	2170.8	2.1894	0.98572	0.014283	0.028565	0.25164	TRUE
GUIDES_sg2444	TBK1	192.64	277.71	192.64	277.71	0.52538	3618.3	1512.3	2.1875	0.98565	0.014353	0.028705	0.25209	TRUE
GUIDES_sg0940	GUCY2D	137.49	209.11	137.49	209.11	0.60136	2564.6	1079.3	2.18	0.98537	0.01463	0.029261	0.25619	TRUE
GUIDES_sg1249	MAP3K13	309.93	202.49	309.93	202.49	-0.61161	5771.4	2433	2.1781	0.014699	0.9853	0.029398	0.2566	FALSE
GUIDES_sg2502	TLK2	269.54	169.43	269.54	169.43	-0.66662	5010.5	2115.9	2.1762	0.014769	0.98523	0.029538	0.25687	FALSE
GUIDES_sg1674	NUAK1	170.11	249.61	170.11	249.61	0.55047	3159.5	1335.4	2.1753	0.9852	0.014804	0.029608	0.25687	TRUE
GUIDES_sg1081	KALRN	244.68	149.6	244.68	149.6	-0.70609	4520.6	1920.8	2.1695	0.015021	0.98498	0.030041	0.25925	FALSE
NonTargeting_Human_0118	NonTargeting_Human_0118	399.26	520.7	399.26	520.7	0.38228	7373.8	3134.3	2.1692	0.98496	0.015035	0.03007	0.25925	TRUE
GUIDES_sg2395	STK40	219.83	129.76	219.83	129.76	-0.75597	4055.8	1725.7	2.1681	0.015077	0.98492	0.030154	0.25925	FALSE
GUIDES_sg0442	CDK7	154.58	79.345	154.58	79.345	-0.95336	2830	1213.5	2.1598	0.015394	0.98461	0.030787	0.26391	FALSE
GUIDES_sg2389	STK4	235.36	328.12	235.36	328.12	0.47763	4302.4	1847.6	2.1581	0.98454	0.015462	0.030924	0.26428	TRUE
GUIDES_sg0986	HUNK	170.11	248.78	170.11	248.78	0.5457	3094.2	1335.4	2.1527	0.98433	0.015672	0.031344	0.26647	TRUE
GUIDES_sg1865	PLK3	174.77	95.049	174.77	95.049	-0.87188	3178	1372	2.1524	0.015683	0.98432	0.031366	0.26647	FALSE
GUIDES_sg0434	CDK6	210.51	123.15	210.51	123.15	-0.76861	3815.5	1652.5	2.1489	0.015821	0.98418	0.031642	0.26802	FALSE
GUIDES_sg0603	DAPK2	198.08	282.67	198.08	282.67	0.51087	3577.7	1554.9	2.1452	0.98403	0.01597	0.031941	0.26975	TRUE
GUIDES_sg2167	RPS6KA6	210.51	297.54	210.51	297.54	0.49725	3787.8	1652.5	2.1411	0.98387	0.016133	0.032266	0.2717	TRUE
GUIDES_sg0019	ABL2	242.35	335.56	242.35	335.56	0.46783	4344	1902.5	2.137	0.9837	0.0163	0.032601	0.27371	TRUE
GUIDES_sg0795	ERBB4	149.92	223.16	149.92	223.16	0.57076	2682.1	1176.9	2.1349	0.98362	0.016383	0.032766	0.2743	TRUE
GUIDES_sg1779	PDPK1	172.44	94.222	172.44	94.222	-0.8651	3059.3	1353.7	2.126	0.016751	0.98325	0.033502	0.27964	FALSE
GUIDES_sg0038	ACVR1C	303.72	200.02	303.72	200.02	-0.60017	5377.1	2384.3	2.1238	0.016844	0.98316	0.033687	0.27964	FALSE
GUIDES_sg2353	STK33	234.58	325.64	234.58	325.64	0.47147	4145.9	1841.5	2.1219	0.98308	0.016921	0.033842	0.27964	TRUE
GUIDES_sg0703	EPHA1	177.1	256.22	177.1	256.22	0.53027	3129.5	1390.3	2.1218	0.98307	0.016929	0.033857	0.27964	TRUE
GUIDES_sg1536	MYLK	321.58	428.13	321.58	428.13	0.41175	5676.3	2524.5	2.1206	0.98302	0.016978	0.033956	0.27964	TRUE
GUIDES_sg2259	SRPK2	250.12	156.21	250.12	156.21	-0.67568	4409.6	1963.5	2.1193	0.017032	0.98297	0.034063	0.27964	FALSE
GUIDES_sg1869	PLK4	315.37	209.93	315.37	209.93	-0.58482	5558.4	2475.7	2.119	0.017044	0.98296	0.034088	0.27964	FALSE
GUIDES_sg2198	SBK1	191.09	109.1	191.09	109.1	-0.80295	3360.9	1500.1	2.1168	0.017136	0.98286	0.034273	0.28035	FALSE
GUIDES_sg2282	STK11	219.05	131.41	219.05	131.41	-0.73276	3839.9	1719.6	2.1133	0.017287	0.98271	0.034574	0.28201	FALSE
GUIDES_sg0291	BUB1	183.32	103.31	183.32	103.31	-0.82127	3200.4	1439.1	2.109	0.017473	0.98253	0.034946	0.28361	FALSE
GUIDES_sg2711	WNK4	180.21	259.52	180.21	259.52	0.52374	3145.3	1414.7	2.1087	0.98251	0.017486	0.034972	0.28361	TRUE
GUIDES_sg2508	TNIK	242.35	150.42	242.35	150.42	-0.68445	4225.4	1902.5	2.1076	0.017534	0.98247	0.035068	0.28361	FALSE
GUIDES_sg2696	WEE1	95.543	38.019	95.543	38.019	-1.307	1654.5	750.03	2.1059	0.017608	0.98239	0.035216	0.28401	FALSE
GUIDES_sg2450	TEC	235.36	325.64	235.36	325.64	0.46672	4075.5	1847.6	2.1004	0.98215	0.017848	0.035696	0.28583	TRUE
GUIDES_sg1924	PRKCE	222.93	310.77	222.93	310.77	0.4774	3857.4	1750.1	2.0996	0.98212	0.017883	0.035765	0.28583	TRUE
GUIDES_sg2170	RPS6KB1	170.11	93.395	170.11	93.395	-0.85816	2942.8	1335.4	2.0994	0.017892	0.98211	0.035783	0.28583	FALSE
GUIDES_sg2212	SCYL3	181.76	102.49	181.76	102.49	-0.82053	3142.5	1426.9	2.0987	0.01792	0.98208	0.03584	0.28583	FALSE
GUIDES_sg0768	EPHB3	250.9	343.83	250.9	343.83	0.45304	4318	1969.6	2.094	0.98187	0.018132	0.036263	0.28589	TRUE
NonTargeting_Human_0041	NonTargeting_Human_0041	173.22	250.43	173.22	250.43	0.52926	2980.9	1359.8	2.0938	0.98186	0.018137	0.036273	0.28589	TRUE
GUIDES_sg1501	MKNK1	215.94	129.76	215.94	129.76	-0.73037	3713.5	1695.2	2.0931	0.018168	0.98183	0.036336	0.28589	FALSE
GUIDES_sg2322	STK3	189.53	270.27	189.53	270.27	0.50969	3259.2	1487.9	2.0931	0.98183	0.018171	0.036342	0.28589	TRUE
GUIDES_sg0492	CHEK1	212.84	127.28	212.84	127.28	-0.73718	3659.7	1670.8	2.093	0.018174	0.98183	0.036348	0.28589	FALSE
GUIDES_sg2676	VRK1	229.15	140.51	229.15	140.51	-0.70169	3928.6	1798.9	2.09	0.018311	0.98169	0.036622	0.28612	FALSE
GUIDES_sg2463	TESK2	226.04	138.03	226.04	138.03	-0.70758	3873.2	1774.5	2.0894	0.018337	0.98166	0.036675	0.28612	FALSE
GUIDES_sg2697	WNK1	207.4	123.15	207.4	123.15	-0.74726	3548.9	1628.1	2.0879	0.018402	0.9816	0.036803	0.28612	FALSE
GUIDES_sg0412	CDK2	226.82	314.9	226.82	314.9	0.47159	3879.3	1780.6	2.0874	0.98158	0.018425	0.03685	0.28612	TRUE
GUIDES_sg0955	HCK	191.09	271.92	191.09	271.92	0.50674	3267.2	1500.1	2.0871	0.98156	0.018439	0.036877	0.28612	TRUE
GUIDES_sg0248	BRD2	246.24	154.56	246.24	154.56	-0.66845	4202.6	1933	2.0852	0.018524	0.98148	0.037048	0.28667	FALSE
GUIDES_sg1986	PRKG2	180.99	102.49	180.99	102.49	-0.81439	3081.2	1420.8	2.0826	0.018643	0.98136	0.037286	0.28773	FALSE
GUIDES_sg1301	MAP4K1	97.096	154.56	97.096	154.56	0.66517	1650.9	762.23	2.0813	0.98129	0.018709	0.037417	0.28797	TRUE
GUIDES_sg1702	PAK2	274.2	177.7	274.2	177.7	-0.62295	4656.2	2152.5	2.08	0.018764	0.98124	0.037529	0.28806	FALSE
GUIDES_sg0030	ACVR1	224.49	311.59	224.49	311.59	0.47125	3793.8	1762.3	2.075	0.98101	0.018994	0.037988	0.2908	TRUE
GUIDES_sg1870	PLK4	162.35	88.436	162.35	88.436	-0.86899	2731.3	1274.4	2.0704	0.019209	0.98079	0.038418	0.29331	FALSE
GUIDES_sg1021	INSR	348.77	240.51	348.77	240.51	-0.5343	5859.7	2737.9	2.0689	0.019277	0.98072	0.038554	0.29357	FALSE
GUIDES_sg2222	SGK2	305.27	204.15	305.27	204.15	-0.57815	5113	2396.4	2.0657	0.019428	0.98057	0.038857	0.29508	FALSE
GUIDES_sg0424	CDK4	237.69	148.77	237.69	148.77	-0.67239	3953.4	1865.9	2.0585	0.019771	0.98023	0.039541	0.29832	FALSE
GUIDES_sg0086	ADRBK1	287.41	385.15	287.41	385.15	0.42107	4777.3	2256.2	2.0579	0.9802	0.019801	0.039603	0.29832	TRUE
GUIDES_sg1188	MAP2K2	208.95	125.63	208.95	125.63	-0.72944	3471.3	1640.3	2.0573	0.019829	0.98017	0.039658	0.29832	FALSE
GUIDES_sg0841	FGFR2	280.41	376.89	280.41	376.89	0.42526	4653.6	2201.3	2.0562	0.98012	0.019881	0.039763	0.29832	TRUE
GUIDES_sg2279	STK11	158.46	85.957	158.46	85.957	-0.87483	2628.4	1244	2.0558	0.019902	0.9801	0.039804	0.29832	FALSE
GUIDES_sg1834	PKN1	251.67	343	251.67	343	0.44514	4170.3	1975.7	2.0547	0.98004	0.019956	0.039912	0.29835	TRUE
GUIDES_sg2360	STK35	200.41	119.02	200.41	119.02	-0.74687	3312.1	1573.2	2.052	0.020086	0.97991	0.040172	0.29951	FALSE
NonTargeting_Human_0137	NonTargeting_Human_0137	239.25	328.12	239.25	328.12	0.45412	3949.7	1878.1	2.0508	0.97986	0.020141	0.040282	0.29955	TRUE
GUIDES_sg0436	CDK6	156.91	85.13	156.91	85.13	-0.87449	2576	1231.8	2.0452	0.020416	0.97958	0.040833	0.30194	FALSE
GUIDES_sg2278	STK11	156.91	85.13	156.91	85.13	-0.87449	2576	1231.8	2.0452	0.020416	0.97958	0.040833	0.30194	FALSE
GUIDES_sg0103	AKT2	270.32	364.49	270.32	364.49	0.42986	4434.4	2122	2.0443	0.97954	0.02046	0.04092	0.30194	TRUE
GUIDES_sg1462	MASTL	208.17	125.63	208.17	125.63	-0.7241	3406.9	1634.2	2.0419	0.02058	0.97942	0.04116	0.30293	FALSE
GUIDES_sg1472	MATK	272.65	366.97	272.65	366.97	0.42727	4448.4	2140.3	2.0388	0.97927	0.020734	0.041469	0.30349	TRUE
GUIDES_sg0509	CIT	264.88	171.91	264.88	171.91	-0.62072	4321.3	2079.4	2.0387	0.02074	0.97926	0.041479	0.30349	FALSE
GUIDES_sg1530	MUSK	223.71	309.11	223.71	309.11	0.46473	3646.9	1756.2	2.038	0.97922	0.020777	0.041554	0.30349	TRUE
GUIDES_sg1252	MAP3K2	275.75	181.01	275.75	181.01	-0.60462	4488.6	2164.7	2.0364	0.020854	0.97915	0.041707	0.30384	FALSE
GUIDES_sg1383	MAPK7	171.67	246.3	171.67	246.3	0.51827	2785.1	1347.6	2.033	0.97898	0.021024	0.042048	0.30554	TRUE
GUIDES_sg0022	ABL2	207.4	289.28	207.4	289.28	0.47809	3352.2	1628.1	2.0292	0.97878	0.021217	0.042433	0.30756	TRUE
GUIDES_sg1840	PKN2	185.65	108.27	185.65	108.27	-0.77239	2993.5	1457.4	2.0268	0.021339	0.97866	0.042678	0.30828	FALSE
GUIDES_sg1808	PIM1	204.29	123.15	204.29	123.15	-0.72559	3291.9	1603.7	2.0262	0.021374	0.97863	0.042748	0.30828	FALSE
GUIDES_sg1640	NRBP1	137.49	71.08	137.49	71.08	-0.9421	2205.1	1079.3	2.0217	0.021606	0.97839	0.043211	0.31084	FALSE
GUIDES_sg0337	CAMK2D	130.5	195.06	130.5	195.06	0.57623	2083.9	1024.4	2.017	0.97815	0.021847	0.043694	0.3124	TRUE
GUIDES_sg0008	AATK	244.68	333.08	244.68	333.08	0.44341	3907.3	1920.8	2.017	0.97815	0.021847	0.043694	0.3124	TRUE
GUIDES_sg1539	MYLK2	225.26	140.51	225.26	140.51	-0.67714	3591.9	1768.4	2.0155	0.021924	0.97808	0.043849	0.3124	FALSE
GUIDES_sg0820	FER	193.42	114.88	193.42	114.88	-0.74646	3083.6	1518.4	2.0154	0.021932	0.97807	0.043865	0.3124	FALSE
GUIDES_sg0395	CDC42BPG	242.35	154.56	242.35	154.56	-0.6456	3854	1902.5	2.0128	0.022066	0.97793	0.044132	0.31353	FALSE
GUIDES_sg1791	PHKG2	187.98	110.75	187.98	110.75	-0.75792	2982	1475.7	2.0104	0.022197	0.9778	0.044394	0.3146	FALSE
GUIDES_sg0312	CAMK1	253.23	163.65	253.23	163.65	-0.62673	4012.2	1987.9	2.0091	0.022262	0.97774	0.044523	0.31474	FALSE
GUIDES_sg1396	MAPK9	123.51	185.96	123.51	185.96	0.58654	1950.5	969.56	2.0059	0.97756	0.022436	0.044873	0.31643	TRUE
GUIDES_sg0620	DDR1	177.1	102.49	177.1	102.49	-0.78327	2783.8	1390.3	2.0012	0.022687	0.97731	0.045373	0.31792	FALSE
GUIDES_sg0458	CDKL1	205.07	124.8	205.07	124.8	-0.71195	3221.2	1609.8	2.0005	0.022724	0.97728	0.045448	0.31792	FALSE
GUIDES_sg1265	MAP3K4	142.93	209.93	142.93	209.93	0.55146	2245	1122	2.0004	0.97727	0.022727	0.045453	0.31792	TRUE
GUIDES_sg2342	STK32B	198.85	119.84	198.85	119.84	-0.7258	3121.3	1561	1.9997	0.022764	0.97724	0.045528	0.31792	FALSE
GUIDES_sg2611	TTBK2	192.64	270.27	192.64	270.27	0.48635	3013.1	1512.3	1.9962	0.97705	0.022954	0.045909	0.31928	TRUE
NonTargeting_Human_0021	NonTargeting_Human_0021	231.48	316.55	231.48	316.55	0.4499	3618.9	1817.2	1.9958	0.97702	0.022981	0.045961	0.31928	TRUE
GUIDES_sg1639	NRBP1	190.31	113.23	190.31	113.23	-0.74394	2970.5	1494	1.9941	0.023068	0.97693	0.046136	0.31928	FALSE
GUIDES_sg2627	TXK	232.25	147.12	232.25	147.12	-0.65515	3624.1	1823.3	1.9938	0.023085	0.97692	0.04617	0.31928	FALSE
GUIDES_sg1353	MAPK14	274.2	181.83	274.2	181.83	-0.58996	4266	2152.5	1.9909	0.023246	0.97675	0.046493	0.32074	FALSE
GUIDES_sg2120	ROR1	255.56	344.65	255.56	344.65	0.43005	3969.1	2006.2	1.9892	0.97666	0.023341	0.046681	0.32127	TRUE
GUIDES_sg1816	PIM3	229.92	145.47	229.92	145.47	-0.65686	3566.6	1805	1.988	0.023407	0.97659	0.046814	0.32141	FALSE
GUIDES_sg0744	EPHA7	161.57	232.25	161.57	232.25	0.52082	2497.9	1268.3	1.9846	0.97641	0.023593	0.047185	0.32223	TRUE
GUIDES_sg2460	TESK1	227.59	143.81	227.59	143.81	-0.6586	3509.7	1786.7	1.9821	0.023734	0.97627	0.047468	0.32223	FALSE
GUIDES_sg1526	MST1R	251.67	163.65	251.67	163.65	-0.61789	3874.2	1975.7	1.9804	0.023831	0.97617	0.047662	0.32223	FALSE
GUIDES_sg1214	MAP2K6	205.07	125.63	205.07	125.63	-0.70251	3155.2	1609.8	1.9799	0.023858	0.97614	0.047716	0.32223	FALSE
GUIDES_sg2229	SMG1	255.56	166.95	255.56	166.95	-0.61121	3925.2	2006.2	1.9782	0.023955	0.97604	0.04791	0.32223	FALSE
GUIDES_sg1506	MKNK2	204.29	283.49	204.29	283.49	0.47072	3136.5	1603.7	1.9777	0.97602	0.023979	0.047958	0.32223	TRUE
GUIDES_sg1398	MAPK9	309.93	407.47	309.93	407.47	0.39363	4756.7	2433	1.9774	0.976	0.023998	0.047996	0.32223	TRUE
GUIDES_sg0307	CAMK1	165.45	94.222	165.45	94.222	-0.80574	2536.9	1298.8	1.9765	0.024049	0.97595	0.048099	0.32223	FALSE
NonTargeting_Human_0067	NonTargeting_Human_0067	111.08	169.43	111.08	169.43	0.60471	1702.7	871.99	1.9762	0.97593	0.024068	0.048137	0.32223	TRUE
GUIDES_sg2390	STK4	205.07	284.32	205.07	284.32	0.46946	3140.4	1609.8	1.9752	0.97588	0.024121	0.048242	0.32223	TRUE
GUIDES_sg0909	GRK6	239.25	324.82	239.25	324.82	0.43956	3661.3	1878.1	1.9746	0.97584	0.024159	0.048318	0.32223	TRUE
GUIDES_sg1011	ILK	263.33	173.57	263.33	173.57	-0.59854	4028.3	2067.2	1.9742	0.02418	0.97582	0.04836	0.32223	FALSE
GUIDES_sg1678	NUAK2	174.77	101.66	174.77	101.66	-0.77584	2672.8	1372	1.9739	0.024198	0.9758	0.048396	0.32223	FALSE
NonTargeting_Human_0020	NonTargeting_Human_0020	187.2	262.83	187.2	262.83	0.48733	2859.8	1469.6	1.9728	0.97574	0.024258	0.048517	0.32228	TRUE
NonTargeting_Human_0037	NonTargeting_Human_0037	194.19	271.09	194.19	271.09	0.47921	2957	1524.5	1.9696	0.97556	0.024442	0.048883	0.32348	TRUE
GUIDES_sg1695	PAK1	288.18	381.85	288.18	381.85	0.40479	4386.6	2262.3	1.9693	0.97554	0.024462	0.048924	0.32348	TRUE
GUIDES_sg0362	CAMKK2	397.71	507.48	397.71	507.48	0.35085	6024.7	3122.1	1.9645	0.97527	0.024734	0.049469	0.32633	TRUE
GUIDES_sg2365	STK36	176.33	103.31	176.33	103.31	-0.76549	2665.5	1384.2	1.9625	0.024853	0.97515	0.049706	0.32715	FALSE
GUIDES_sg1762	PDK2	208.17	128.94	208.17	128.94	-0.68691	3139.4	1634.2	1.9601	0.02499	0.97501	0.04998	0.32786	FALSE
GUIDES_sg0793	ERBB3	184.87	259.52	184.87	259.52	0.48711	2786.5	1451.3	1.9596	0.97498	0.025022	0.050043	0.32786	TRUE
GUIDES_sg2519	TNK2	228.37	145.47	228.37	145.47	-0.64712	3436.6	1792.8	1.958	0.025113	0.97489	0.050226	0.32807	FALSE
GUIDES_sg1998	PRPF4B	186.43	111.58	186.43	111.58	-0.73538	2801	1463.5	1.9565	0.025203	0.9748	0.050406	0.32807	FALSE
GUIDES_sg0722	EPHA3	191.86	267.79	191.86	267.79	0.4789	2882.4	1506.2	1.9564	0.97479	0.025209	0.050419	0.32807	TRUE
GUIDES_sg1018	INSR	222.16	140.51	222.16	140.51	-0.65719	3333.4	1744	1.9552	0.025281	0.97472	0.050562	0.32825	FALSE
GUIDES_sg1889	PRKAA2	118.85	178.53	118.85	178.53	0.58301	1780.8	932.97	1.9539	0.97464	0.02536	0.05072	0.32853	TRUE
GUIDES_sg1403	MAPKAPK2	124.28	185.14	124.28	185.14	0.57118	1851.6	975.65	1.9483	0.97431	0.025693	0.051386	0.3321	TRUE
GUIDES_sg2673	VRK1	191.09	115.71	191.09	115.71	-0.71881	2840.7	1500.1	1.9461	0.02582	0.97418	0.05164	0.33298	FALSE
GUIDES_sg1976	PRKD3	179.43	106.62	179.43	106.62	-0.74553	2651	1408.6	1.9401	0.026183	0.97382	0.052366	0.33511	FALSE
GUIDES_sg2591	TSSK1B	172.44	243.82	172.44	243.82	0.49726	2547.3	1353.7	1.94	0.97381	0.026192	0.052384	0.33511	TRUE
GUIDES_sg0230	BMPR2	230.7	313.25	230.7	313.25	0.43963	3406.9	1811.1	1.9397	0.97379	0.02621	0.052419	0.33511	TRUE
GUIDES_sg1774	PDK4	261	348.79	261	348.79	0.41694	3853.7	2048.9	1.9395	0.97378	0.026219	0.052437	0.33511	TRUE
GUIDES_sg1322	MAP4K4	140.6	204.97	140.6	204.97	0.54069	2072.3	1103.7	1.9378	0.97368	0.026323	0.052645	0.33569	TRUE
GUIDES_sg1855	PLK1	149.92	83.477	149.92	83.477	-0.83712	2207.1	1176.9	1.9368	0.026386	0.97361	0.052771	0.33574	FALSE
GUIDES_sg0535	CSF1R	236.14	152.9	236.14	152.9	-0.6237	3464	1853.7	1.9332	0.026605	0.97339	0.053211	0.33668	FALSE
GUIDES_sg0790	ERBB3	199.63	123.15	199.63	123.15	-0.69246	2924.6	1567.1	1.932	0.026683	0.97332	0.053365	0.33668	FALSE
GUIDES_sg0393	CDC42BPG	298.28	391.77	298.28	391.77	0.39217	4369.7	2341.6	1.9319	0.97332	0.026685	0.05337	0.33668	TRUE
GUIDES_sg1371	MAPK4	271.87	182.66	271.87	182.66	-0.57119	3979.3	2134.2	1.9311	0.026737	0.97326	0.053474	0.33668	FALSE
GUIDES_sg2148	RPS6KA3	209.73	131.41	209.73	131.41	-0.67032	3066.5	1646.4	1.93	0.026801	0.9732	0.053602	0.33668	FALSE
GUIDES_sg2466	TESK2	193.42	268.62	193.42	268.62	0.47176	2827.5	1518.4	1.9299	0.97319	0.026812	0.053624	0.33668	TRUE
GUIDES_sg1007	IKBKE	204.29	127.28	204.29	127.28	-0.67835	2965.2	1603.7	1.923	0.027242	0.97276	0.054483	0.34039	FALSE
GUIDES_sg1363	MAPK15	248.57	163.65	248.57	163.65	-0.60003	3605.5	1951.3	1.9224	0.027279	0.97272	0.054559	0.34039	FALSE
GUIDES_sg2698	WNK1	177.1	248.78	177.1	248.78	0.48793	2568.7	1390.3	1.9223	0.97271	0.027286	0.054572	0.34039	TRUE
GUIDES_sg1094	KIT	271.87	183.48	271.87	183.48	-0.56471	3906	2134.2	1.9132	0.027862	0.97214	0.055724	0.34682	FALSE
GUIDES_sg2585	TRRAP	190.31	116.54	190.31	116.54	-0.70278	2721.1	1494	1.9086	0.028156	0.97184	0.056312	0.34972	FALSE
GUIDES_sg2173	RPS6KB1	171.67	101.66	171.67	101.66	-0.75011	2450.4	1347.6	1.907	0.028259	0.97174	0.056518	0.35024	FALSE
GUIDES_sg1925	PRKCE	201.18	276.88	201.18	276.88	0.4588	2865	1579.3	1.9048	0.97159	0.028406	0.056812	0.3513	TRUE
GUIDES_sg1587	NEK5	215.94	294.24	215.94	294.24	0.44456	3065	1695.2	1.9016	0.97139	0.028611	0.057222	0.35291	TRUE
GUIDES_sg2442	TBK1	238.47	320.69	238.47	320.69	0.42581	3379.8	1872	1.9002	0.9713	0.028702	0.057405	0.35291	TRUE
GUIDES_sg1026	INSRR	202.74	278.53	202.74	278.53	0.45631	2872.5	1591.5	1.8999	0.97128	0.028721	0.057441	0.35291	TRUE
GUIDES_sg0593	CSNK2A2	184.87	257.04	184.87	257.04	0.47331	2604.4	1451.3	1.8945	0.97092	0.029079	0.058158	0.35654	TRUE
GUIDES_sg1241	MAP3K12	189.53	116.54	189.53	116.54	-0.69691	2664.1	1487.9	1.8924	0.02922	0.97078	0.05844	0.35742	FALSE
GUIDES_sg0380	CDC42BPA	226.82	306.63	226.82	306.63	0.43334	3185.4	1780.6	1.8916	0.97072	0.029275	0.05855	0.35742	TRUE
GUIDES_sg0950	GUCY2F	285.08	374.41	285.08	374.41	0.39207	3990.2	2237.9	1.8884	0.97051	0.029486	0.058973	0.3589	TRUE
GUIDES_sg0636	DYRK1A	206.62	130.59	206.62	130.59	-0.65792	2890.5	1622	1.8879	0.029522	0.97048	0.059043	0.3589	FALSE
GUIDES_sg0326	CAMK2A	207.4	283.49	207.4	283.49	0.44905	2895.2	1628.1	1.8859	0.97034	0.029657	0.059313	0.35927	TRUE
GUIDES_sg1481	MERTK	163.12	230.6	163.12	230.6	0.49684	2276.4	1280.5	1.8856	0.97032	0.029678	0.059355	0.35927	TRUE
GUIDES_sg1858	PLK2	188.76	261.18	188.76	261.18	0.4664	2622.4	1481.8	1.8814	0.97004	0.02996	0.059921	0.36172	TRUE
GUIDES_sg1676	NUAK1	235.36	154.56	235.36	154.56	-0.60355	3264.7	1847.6	1.8799	0.030063	0.96994	0.060126	0.36172	FALSE
GUIDES_sg1010	IKBKE	239.25	320.69	239.25	320.69	0.42114	3316.2	1878.1	1.8792	0.96989	0.030108	0.060217	0.36172	TRUE
GUIDES_sg1263	MAP3K4	294.4	204.15	294.4	204.15	-0.52599	4072.4	2311.1	1.8773	0.030239	0.96976	0.060477	0.36172	FALSE
GUIDES_sg1304	MAP4K1	142.93	205.8	142.93	205.8	0.52291	1976.6	1122	1.8771	0.96975	0.030255	0.06051	0.36172	TRUE
GUIDES_sg2093	RIPK4	104.86	158.69	104.86	158.69	0.59306	1448.6	823.21	1.876	0.96967	0.030331	0.060662	0.36172	TRUE
GUIDES_sg2500	TLK2	212.06	135.55	212.06	135.55	-0.64185	2927	1664.7	1.8752	0.03038	0.96962	0.06076	0.36172	FALSE
GUIDES_sg2372	STK38	177.88	247.95	177.88	247.95	0.47687	2455	1396.4	1.8752	0.96961	0.030385	0.06077	0.36172	TRUE
GUIDES_sg0039	ACVR1C	185.65	257.04	185.65	257.04	0.4673	2548.7	1457.4	1.8702	0.96927	0.030729	0.061457	0.36453	TRUE
NonTargeting_Human_0010	NonTargeting_Human_0010	144.48	207.45	144.48	207.45	0.51891	1982.9	1134.2	1.8699	0.96925	0.030749	0.061498	0.36453	TRUE
GUIDES_sg1854	PLK1	170.89	102.49	170.89	102.49	-0.73203	2339.5	1341.5	1.8676	0.030911	0.96909	0.061821	0.36569	FALSE
GUIDES_sg0619	DDR1	130.5	190.1	130.5	190.1	0.53927	1776	1024.4	1.8621	0.9687	0.031296	0.062592	0.36938	TRUE
GUIDES_sg0278	BRSK2	132.83	72.733	132.83	72.733	-0.86	1805.7	1042.7	1.8613	0.031351	0.96865	0.062702	0.36938	FALSE
GUIDES_sg2654	ULK1	148.36	211.59	148.36	211.59	0.50922	1998.6	1164.7	1.8526	0.96803	0.031974	0.063947	0.37486	TRUE
GUIDES_sg1537	MYLK	195.75	123.15	195.75	123.15	-0.66425	2635.1	1536.7	1.8519	0.032017	0.96798	0.064033	0.37486	FALSE
GUIDES_sg0930	GSK3B	258.66	175.22	258.66	175.22	-0.55927	3481.5	2030.6	1.8518	0.032028	0.96797	0.064057	0.37486	FALSE
GUIDES_sg1209	MAP2K6	122.73	180.18	122.73	180.18	0.55022	1650.2	963.46	1.8508	0.9679	0.032098	0.064196	0.37486	TRUE
GUIDES_sg2435	TAOK3	160.79	226.46	160.79	226.46	0.4915	2156.4	1262.3	1.8484	0.96773	0.032269	0.064539	0.37486	TRUE
GUIDES_sg2406	SYK	216.72	140.51	216.72	140.51	-0.6216	2904.2	1701.3	1.8477	0.032321	0.96768	0.064642	0.37486	FALSE
GUIDES_sg0921	GSK3A	248.57	166.95	248.57	166.95	-0.57135	3330.3	1951.3	1.8475	0.032335	0.96766	0.06467	0.37486	FALSE
GUIDES_sg1707	PAK3	192.64	264.48	192.64	264.48	0.45525	2580.7	1512.3	1.8475	0.96766	0.032341	0.064681	0.37486	TRUE
GUIDES_sg1963	PRKD1	271.87	357.05	271.87	357.05	0.39195	3628	2134.2	1.8438	0.9674	0.032603	0.065205	0.37712	TRUE
GUIDES_sg0507	CIT	197.3	124.8	197.3	124.8	-0.65652	2627.9	1548.8	1.8421	0.032729	0.96727	0.065458	0.37712	FALSE
GUIDES_sg0561	CSNK1D	177.88	109.1	177.88	109.1	-0.70019	2365.4	1396.4	1.8406	0.032837	0.96716	0.065674	0.37712	FALSE
GUIDES_sg2704	WNK3	156.13	91.742	156.13	91.742	-0.76067	2072.9	1225.7	1.8392	0.032941	0.96706	0.065882	0.37712	FALSE
GUIDES_sg1623	NPR1	232.25	153.73	232.25	153.73	-0.59215	3083	1823.3	1.839	0.032958	0.96704	0.065917	0.37712	FALSE
GUIDES_sg1540	MYLK2	218.27	142.16	218.27	142.16	-0.6151	2896.6	1713.5	1.8387	0.032977	0.96702	0.065954	0.37712	FALSE
GUIDES_sg1736	PBK	265.66	349.61	265.66	349.61	0.3949	3524.4	2085.5	1.8385	0.967	0.032996	0.065992	0.37712	TRUE
GUIDES_sg0885	FYN	157.68	222.33	157.68	222.33	0.49302	2089.6	1237.9	1.8374	0.96693	0.033074	0.066149	0.37726	TRUE
GUIDES_sg1657	NTRK1	158.46	223.16	158.46	223.16	0.49131	2092.8	1244	1.8343	0.9667	0.033303	0.066607	0.37912	TRUE
GUIDES_sg1061	JAK1	156.91	92.569	156.91	92.569	-0.75498	2069.7	1231.8	1.8332	0.033383	0.96662	0.066765	0.37926	FALSE
GUIDES_sg1525	MST1R	184.09	253.74	184.09	253.74	0.46075	2425.1	1445.2	1.832	0.96652	0.033478	0.066956	0.37959	TRUE
GUIDES_sg2608	TTBK2	182.54	113.23	182.54	113.23	-0.68414	2401.9	1433	1.8309	0.033555	0.96645	0.06711	0.37971	FALSE
GUIDES_sg1836	PKN1	167.01	100.83	167.01	100.83	-0.72229	2189.4	1311	1.8276	0.033808	0.96619	0.067616	0.38135	FALSE
GUIDES_sg0984	HUNK	160.79	95.875	160.79	95.875	-0.73994	2107.1	1262.3	1.8272	0.033833	0.96617	0.067666	0.38135	FALSE
GUIDES_sg2677	VRK1	213.61	138.85	213.61	138.85	-0.61782	2794.4	1676.9	1.8256	0.033955	0.96605	0.067909	0.38197	FALSE
GUIDES_sg0925	GSK3A	138.27	198.36	138.27	198.36	0.51756	1805.8	1085.4	1.8241	0.96593	0.034067	0.068135	0.38197	TRUE
GUIDES_sg0322	CAMK1G	231.48	153.73	231.48	153.73	-0.58733	3022.3	1817.2	1.8238	0.034087	0.96591	0.068175	0.38197	FALSE
GUIDES_sg1711	PAK3	144.48	205.8	144.48	205.8	0.50743	1880.1	1134.2	1.8208	0.96568	0.034318	0.068635	0.38379	TRUE
GUIDES_sg2599	TSSK4	275.75	360.36	275.75	360.36	0.38482	3578.9	2164.7	1.8184	0.9655	0.034502	0.069003	0.38399	TRUE
GUIDES_sg0470	CDKL3	128.94	186.79	128.94	186.79	0.53124	1673.1	1012.2	1.8182	0.96548	0.034519	0.069037	0.38399	TRUE
GUIDES_sg0371	CAMKV	145.26	206.63	145.26	206.63	0.5055	1883.2	1140.3	1.8174	0.96542	0.034577	0.069154	0.38399	TRUE
GUIDES_sg0743	EPHA7	202.74	275.23	202.74	275.23	0.43915	2627.4	1591.5	1.8171	0.9654	0.034603	0.069207	0.38399	TRUE
GUIDES_sg2160	RPS6KA5	205.07	132.24	205.07	132.24	-0.62908	2651.8	1609.8	1.8151	0.034755	0.96525	0.06951	0.38456	FALSE
GUIDES_sg2556	TRIM28	194.97	123.98	194.97	123.98	-0.64898	2520	1530.6	1.8147	0.034789	0.96521	0.069577	0.38456	FALSE
GUIDES_sg2721	ZAP70	184.09	252.91	184.09	252.91	0.45606	2367.9	1445.2	1.8102	0.96487	0.03513	0.070261	0.38704	TRUE
GUIDES_sg2394	STK40	267.21	184.31	267.21	184.31	-0.53341	3436	2097.7	1.81	0.035149	0.96485	0.070297	0.38704	FALSE
GUIDES_sg2007	PSKH2	176.33	109.1	176.33	109.1	-0.68761	2259.8	1384.2	1.807	0.035383	0.96462	0.070766	0.38887	FALSE
GUIDES_sg1074	JAK3	287.41	201.67	287.41	201.67	-0.50898	3675.4	2256.2	1.805	0.035536	0.96446	0.071072	0.38981	FALSE
GUIDES_sg2061	RIOK2	243.13	164.48	243.13	164.48	-0.56103	3093.2	1908.6	1.8004	0.035901	0.9641	0.071802	0.39306	FALSE
GUIDES_sg0349	CAMK4	211.28	138.03	211.28	138.03	-0.61062	2683.1	1658.6	1.7987	0.036031	0.96397	0.072063	0.39373	FALSE
NonTargeting_Human_0058	NonTargeting_Human_0058	376.73	474.42	376.73	474.42	0.33182	4770.9	2957.4	1.7962	0.96377	0.036231	0.072462	0.39503	TRUE
GUIDES_sg1141	LMTK2	288.18	373.58	288.18	373.58	0.3733	3646.6	2262.3	1.7955	0.96371	0.036288	0.072576	0.39503	TRUE
GUIDES_sg1450	MAST2	255.56	175.22	255.56	175.22	-0.54191	3227.1	2006.2	1.7936	0.036436	0.96356	0.072871	0.39588	FALSE
GUIDES_sg1004	IKBKB	212.06	285.15	212.06	285.15	0.4255	2670.9	1664.7	1.7913	0.96338	0.036622	0.073244	0.39592	TRUE
GUIDES_sg0429	CDK5	205.84	133.89	205.84	133.89	-0.61672	2588.4	1615.9	1.7899	0.036738	0.96326	0.073476	0.39592	FALSE
GUIDES_sg0428	CDK5	146.03	206.63	146.03	206.63	0.49786	1835.8	1146.4	1.7896	0.96324	0.036757	0.073513	0.39592	TRUE
GUIDES_sg2511	TNK1	109.52	162	109.52	162	0.56046	1376.6	859.79	1.7895	0.96323	0.036774	0.073548	0.39592	TRUE
GUIDES_sg2022	PTK2B	220.6	295.06	220.6	295.06	0.41793	2772.2	1731.8	1.7893	0.96322	0.036784	0.073569	0.39592	TRUE
GUIDES_sg2456	TEK	237.69	314.9	237.69	314.9	0.40432	2980.5	1865.9	1.7874	0.96306	0.036939	0.073879	0.39651	TRUE
GUIDES_sg1489	MET	198.85	269.44	198.85	269.44	0.43638	2491.4	1561	1.7866	0.963	0.037002	0.074003	0.39651	TRUE
GUIDES_sg0124	ALPK1	184.87	252.91	184.87	252.91	0.45002	2314.7	1451.3	1.786	0.96295	0.037047	0.074094	0.39651	TRUE
GUIDES_sg1073	JAK3	163.9	100.01	163.9	100.01	-0.70712	2041	1286.6	1.7812	0.037438	0.96256	0.074876	0.39994	FALSE
GUIDES_sg1092	KIT	240.02	162.82	240.02	162.82	-0.55704	2979.9	1884.2	1.7785	0.037662	0.96234	0.075324	0.40159	FALSE
GUIDES_sg2150	RPS6KA3	198.08	128.11	198.08	128.11	-0.62474	2447.7	1554.9	1.7744	0.038002	0.962	0.076004	0.40371	FALSE
GUIDES_sg1452	MAST2	198.08	128.11	198.08	128.11	-0.62474	2447.7	1554.9	1.7744	0.038002	0.962	0.076004	0.40371	FALSE
GUIDES_sg2252	SRMS	222.93	148.77	222.93	148.77	-0.58031	2750	1750.1	1.7728	0.038134	0.96187	0.076267	0.40436	FALSE
GUIDES_sg0006	AAK1	237.69	161.17	237.69	161.17	-0.55765	2927.9	1865.9	1.7715	0.038238	0.96176	0.076477	0.40472	FALSE
GUIDES_sg0634	DYRK1A	279.64	196.71	279.64	196.71	-0.50533	3438.6	2195.2	1.77	0.038366	0.96163	0.076733	0.40532	FALSE
NonTargeting_Human_0079	NonTargeting_Human_0079	191.86	260.35	191.86	260.35	0.43841	2345.3	1506.2	1.7647	0.96119	0.038805	0.07761	0.40779	TRUE
GUIDES_sg0748	EPHA8	171.67	236.38	171.67	236.38	0.45922	2094	1347.6	1.7629	0.96104	0.038961	0.077922	0.40779	TRUE
GUIDES_sg1311	MAP4K3	223.71	297.54	223.71	297.54	0.40987	2725.7	1756.2	1.7618	0.96095	0.039048	0.078096	0.40779	TRUE
GUIDES_sg0430	CDK5	250.9	172.74	250.9	172.74	-0.5359	3054.2	1969.6	1.7611	0.039113	0.96089	0.078226	0.40779	FALSE
GUIDES_sg1453	MAST2	214.39	142.16	214.39	142.16	-0.58932	2608.5	1683	1.7606	0.039149	0.96085	0.078299	0.40779	FALSE
GUIDES_sg0076	ADCK4	250.12	328.12	250.12	328.12	0.39025	3042.3	1963.5	1.7604	0.96083	0.039174	0.078348	0.40779	TRUE
GUIDES_sg0974	HIPK4	224.49	298.37	224.49	298.37	0.40888	2729.3	1762.3	1.76	0.96079	0.039206	0.078412	0.40779	TRUE
GUIDES_sg1622	NLK	186.43	253.74	186.43	253.74	0.4427	2265.5	1463.5	1.7596	0.96076	0.039241	0.078481	0.40779	TRUE
GUIDES_sg1667	NTRK3	186.43	253.74	186.43	253.74	0.4427	2265.5	1463.5	1.7596	0.96076	0.039241	0.078481	0.40779	TRUE
GUIDES_sg1710	PAK3	247.79	170.26	247.79	170.26	-0.53873	3005.4	1945.2	1.7579	0.039386	0.96061	0.078773	0.40856	FALSE
GUIDES_sg1553	MYO3B	267.21	186.79	267.21	186.79	-0.51423	3233.6	2097.7	1.7559	0.039557	0.96044	0.079114	0.40959	FALSE
GUIDES_sg1266	MAP3K4	287.41	204.15	287.41	204.15	-0.49144	3465.9	2256.2	1.7528	0.039817	0.96018	0.079634	0.41154	FALSE
GUIDES_sg0641	DYRK1B	174.77	109.93	174.77	109.93	-0.66412	2102.6	1372	1.7507	0.039996	0.96	0.079992	0.41264	FALSE
GUIDES_sg1653	NTRK1	229.15	303.33	229.15	303.33	0.40307	2751.4	1798.9	1.749	0.95986	0.040144	0.080287	0.4129	TRUE
GUIDES_sg1819	PIM3	223.71	150.42	223.71	150.42	-0.56947	2685.4	1756.2	1.7488	0.040165	0.95984	0.08033	0.4129	FALSE
GUIDES_sg1995	PRPF4B	227.59	153.73	227.59	153.73	-0.56303	2727.9	1786.7	1.7475	0.040279	0.95972	0.080557	0.41333	FALSE
GUIDES_sg0064	ADCK1	288.96	205.8	288.96	205.8	-0.48761	3457.6	2268.4	1.746	0.040405	0.9596	0.08081	0.41367	FALSE
GUIDES_sg1045	IRAK3	409.36	508.3	409.36	508.3	0.31164	4895	3213.6	1.7454	0.95954	0.040456	0.080913	0.41367	TRUE
GUIDES_sg1085	KDR	122.73	176.87	122.73	176.87	0.52365	1465.7	963.46	1.7443	0.95945	0.040553	0.081106	0.41392	TRUE
GUIDES_sg1274	MAP3K5	228.37	154.56	228.37	154.56	-0.56024	2724.2	1792.8	1.7433	0.04064	0.95936	0.081279	0.41406	FALSE
GUIDES_sg0580	CSNK1G3	225.26	152.08	225.26	152.08	-0.56374	2678.1	1768.4	1.7404	0.040897	0.9591	0.081794	0.41524	FALSE
GUIDES_sg2541	TRIB3	300.61	385.15	300.61	385.15	0.35649	3573.7	2359.9	1.7403	0.9591	0.0409	0.081801	0.41524	TRUE
GUIDES_sg0281	BRSK2	233.81	308.29	233.81	308.29	0.39747	2773.6	1835.4	1.7385	0.95894	0.041064	0.082129	0.41617	TRUE
GUIDES_sg1109	LATS1	141.37	199.19	141.37	199.19	0.49169	1671.4	1109.8	1.7355	0.95867	0.041326	0.082652	0.41808	TRUE
GUIDES_sg0545	CSK	148.36	207.45	148.36	207.45	0.4809	1745.8	1164.7	1.7315	0.95831	0.041685	0.08337	0.42097	TRUE
GUIDES_sg1628	NPR1	265.66	344.65	265.66	344.65	0.37435	3120.4	2085.5	1.7299	0.95817	0.041825	0.083651	0.42106	TRUE
GUIDES_sg1650	NRK	220.6	292.58	220.6	292.58	0.4058	2590.6	1731.8	1.7297	0.95816	0.041842	0.083684	0.42106	TRUE
GUIDES_sg2345	STK32C	212.84	283.49	212.84	283.49	0.41189	2496.2	1670.8	1.7286	0.95806	0.041941	0.083882	0.4212	TRUE
GUIDES_sg1236	MAP3K11	221.38	293.41	221.38	293.41	0.4048	2594.2	1737.9	1.7279	0.95799	0.042007	0.084014	0.4212	TRUE
GUIDES_sg0283	BTK	257.89	180.18	257.89	180.18	-0.51491	3019.4	2024.5	1.7271	0.042076	0.95792	0.084151	0.4212	FALSE
GUIDES_sg2072	RIOK3	223.71	295.89	223.71	295.89	0.40186	2605	1756.2	1.7224	0.9575	0.042499	0.084998	0.42469	TRUE
GUIDES_sg1500	MKNK1	58.258	95.049	58.258	95.049	0.69676	676.78	457.34	1.7204	0.95718	0.042822	0.085643	0.42498	TRUE
GUIDES_sg0192	AXL	149.92	90.916	149.92	90.916	-0.71537	1740.6	1176.9	1.7199	0.042723	0.95728	0.085447	0.42498	FALSE
GUIDES_sg2666	ULK3	216.72	287.63	216.72	287.63	0.40673	2513.8	1701.3	1.7191	0.9572	0.042801	0.085603	0.42498	TRUE
GUIDES_sg1532	MUSK	233.03	159.52	233.03	159.52	-0.54398	2702.2	1829.4	1.7188	0.042824	0.95718	0.085648	0.42498	FALSE
GUIDES_sg0274	BRSK1	260.22	182.66	260.22	182.66	-0.50823	3007.8	2042.8	1.716	0.043077	0.95692	0.086155	0.42567	FALSE
GUIDES_sg1032	IRAK1	80.784	123.98	80.784	123.98	0.61176	932.78	634.17	1.7151	0.95681	0.043189	0.086377	0.42567	TRUE
GUIDES_sg0635	DYRK1A	77.677	35.54	77.677	35.54	-1.1065	887.77	609.78	1.715	0.043175	0.95683	0.08635	0.42567	FALSE
GUIDES_sg1419	MARK1	208.17	138.85	208.17	138.85	-0.58079	2402.7	1634.2	1.7148	0.043192	0.95681	0.086383	0.42567	FALSE
GUIDES_sg1732	PBK	160.79	221.5	160.79	221.5	0.4597	1843	1262.3	1.7089	0.95626	0.043739	0.087477	0.4302	TRUE
GUIDES_sg0503	CHUK	151.47	92.569	151.47	92.569	-0.70443	1734.7	1189.1	1.7082	0.043801	0.9562	0.087602	0.4302	FALSE
GUIDES_sg1931	PRKCG	174.77	111.58	174.77	111.58	-0.64278	1996.8	1372	1.7061	0.043994	0.95601	0.087989	0.43135	FALSE
GUIDES_sg1377	MAPK6	158.46	98.355	158.46	98.355	-0.68255	1806.4	1244	1.7042	0.044168	0.95583	0.088337	0.43207	FALSE
GUIDES_sg1550	MYO3A	313.82	398.38	313.82	398.38	0.34325	3575.3	2463.5	1.7037	0.95578	0.044218	0.088436	0.43207	TRUE
GUIDES_sg0728	EPHA4	281.97	362.01	281.97	362.01	0.35937	3203.4	2213.5	1.7013	0.95556	0.044443	0.088886	0.43353	TRUE
GUIDES_sg0498	CHEK2	189.53	123.98	189.53	123.98	-0.60838	2148.8	1487.9	1.6995	0.044609	0.95539	0.089218	0.43441	FALSE
GUIDES_sg0003	AAK1	235.36	308.29	235.36	308.29	0.38795	2659.1	1847.6	1.6966	0.95511	0.044888	0.089777	0.43638	TRUE
GUIDES_sg1717	PAK4	321.58	236.38	321.58	236.38	-0.44246	3629.7	2524.5	1.6957	0.044967	0.95503	0.089934	0.43641	FALSE
GUIDES_sg0441	CDK7	285.08	204.97	285.08	204.97	-0.47393	3208.1	2237.9	1.6932	0.045206	0.95479	0.090411	0.4369	FALSE
GUIDES_sg0681	EIF2AK2	187.2	122.32	187.2	122.32	-0.60984	2104.6	1469.6	1.6924	0.045284	0.95472	0.090567	0.4369	FALSE
GUIDES_sg0117	ALK	310.71	394.24	310.71	394.24	0.34255	3489.1	2439.1	1.6914	0.95462	0.045376	0.090753	0.4369	TRUE
GUIDES_sg2675	VRK1	242.35	168.61	242.35	168.61	-0.52085	2719.2	1902.5	1.6907	0.045447	0.95455	0.090894	0.4369	FALSE
GUIDES_sg0346	CAMK2G	299.83	381.85	299.83	381.85	0.3478	3363.1	2353.8	1.6905	0.95453	0.045471	0.090941	0.4369	TRUE
GUIDES_sg1327	MAPK1	212.06	281.01	212.06	281.01	0.40451	2377.4	1664.7	1.69	0.95449	0.045512	0.091023	0.4369	TRUE
GUIDES_sg0637	DYRK1A	223.71	152.9	223.71	152.9	-0.54603	2506.7	1756.2	1.6896	0.045551	0.95445	0.091103	0.4369	FALSE
GUIDES_sg2288	STK16	274.2	195.88	274.2	195.88	-0.48315	3066.8	2152.5	1.688	0.045701	0.9543	0.091402	0.4376	FALSE
GUIDES_sg0048	ACVR2A	262.55	185.96	262.55	185.96	-0.49531	2932.6	2061.1	1.6869	0.04581	0.95419	0.09162	0.43791	FALSE
GUIDES_sg2293	STK17A	270.32	347.96	270.32	347.96	0.36309	3014.3	2122	1.6855	0.95405	0.045946	0.091892	0.43848	TRUE
GUIDES_sg0074	ADCK4	155.35	214.07	155.35	214.07	0.45996	1723.5	1219.6	1.6812	0.95364	0.046362	0.092724	0.44171	TRUE
GUIDES_sg2665	ULK3	260.22	184.31	260.22	184.31	-0.4953	2880.9	2042.8	1.6795	0.046531	0.95347	0.093061	0.44258	FALSE
GUIDES_sg2166	RPS6KA6	209.73	277.71	209.73	277.71	0.40337	2310.6	1646.4	1.6753	0.95307	0.046934	0.093867	0.44462	TRUE
GUIDES_sg1459	MAST3	219.05	149.6	219.05	149.6	-0.54712	2411.7	1719.6	1.6748	0.046984	0.95302	0.093969	0.44462	FALSE
GUIDES_sg1352	MAPK13	227.59	298.37	227.59	298.37	0.38914	2504.6	1786.7	1.6744	0.95298	0.047025	0.09405	0.44462	TRUE
GUIDES_sg1727	PASK	197.3	131.41	197.3	131.41	-0.58262	2170.4	1548.8	1.6741	0.047055	0.95294	0.09411	0.44462	FALSE
GUIDES_sg0399	CDC7	146.81	90.089	146.81	90.089	-0.69839	1608.6	1152.5	1.6709	0.047375	0.95262	0.09475	0.4463	FALSE
GUIDES_sg2592	TSSK1B	139.04	194.23	139.04	194.23	0.47931	1522.8	1091.5	1.6704	0.95258	0.047418	0.094837	0.4463	TRUE
GUIDES_sg1097	KSR1	187.98	252.09	187.98	252.09	0.4214	2054.8	1475.7	1.6688	0.95242	0.047578	0.095155	0.4463	TRUE
GUIDES_sg2461	TESK1	280.41	358.7	280.41	358.7	0.35412	3064.7	2201.3	1.6687	0.95241	0.047593	0.095185	0.4463	TRUE
GUIDES_sg0499	CHUK	235.36	163.65	235.36	163.65	-0.5216	2571.4	1847.6	1.6684	0.047623	0.95238	0.095245	0.4463	FALSE
GUIDES_sg0679	EIF2AK1	180.99	243.82	180.99	243.82	0.42788	1974	1420.8	1.6669	0.95224	0.047764	0.095528	0.44689	TRUE
GUIDES_sg1844	PKN2	251.67	177.7	251.67	177.7	-0.49974	2736.1	1975.7	1.6643	0.04803	0.95197	0.09606	0.44793	FALSE
GUIDES_sg0527	CLK3	240.02	167.78	240.02	167.78	-0.51401	2609.4	1884.2	1.6642	0.048032	0.95197	0.096064	0.44793	FALSE
GUIDES_sg2079	RIPK2	141.37	196.71	141.37	196.71	0.47371	1531.1	1109.8	1.6611	0.95165	0.048349	0.096699	0.44932	TRUE
GUIDES_sg0856	FGR	199.63	133.89	199.63	133.89	-0.57271	2160.6	1567.1	1.6605	0.048403	0.9516	0.096807	0.44932	FALSE
GUIDES_sg1427	MARK2	240.8	168.61	240.8	168.61	-0.51161	2605.8	1890.3	1.6604	0.048416	0.95158	0.096831	0.44932	FALSE
GUIDES_sg2340	STK32B	208.17	275.23	208.17	275.23	0.40115	2248	1634.2	1.6587	0.95141	0.048591	0.097181	0.45	TRUE
GUIDES_sg2447	TEC	235.36	306.63	235.36	306.63	0.38022	2539.9	1847.6	1.6581	0.95135	0.048646	0.097293	0.45	TRUE
GUIDES_sg1592	NEK5	177.1	238.86	177.1	238.86	0.42948	1907	1390.3	1.6563	0.95117	0.048833	0.097666	0.451	TRUE
GUIDES_sg0269	BRDT	136.71	82.651	136.71	82.651	-0.7192	1461.3	1073.2	1.6503	0.049436	0.95056	0.098872	0.45583	FALSE
GUIDES_sg0519	CLK2	163.12	104.14	163.12	104.14	-0.64246	1739.4	1280.5	1.6483	0.049649	0.95035	0.099298	0.45589	FALSE
GUIDES_sg2710	WNK4	271.09	195.06	271.09	195.06	-0.47283	2890.8	2128.1	1.6483	0.04965	0.95035	0.0993	0.45589	FALSE
GUIDES_sg1546	MYO3A	216.72	148.77	216.72	148.77	-0.5397	2308.4	1701.3	1.6473	0.049744	0.95026	0.099487	0.45589	FALSE
GUIDES_sg2636	TYK2	201.96	136.37	201.96	136.37	-0.56309	2150.8	1585.4	1.6472	0.049761	0.95024	0.099521	0.45589	FALSE
NonTargeting_Human_0038	NonTargeting_Human_0038	167.01	226.46	167.01	226.46	0.43712	1767.6	1311	1.6421	0.94972	0.050285	0.10057	0.45995	TRUE
GUIDES_sg0870	FLT3	175.55	236.38	175.55	236.38	0.42713	1850.2	1378.1	1.6386	0.94936	0.050644	0.10129	0.46208	TRUE
GUIDES_sg0450	CDK8	208.17	274.4	208.17	274.4	0.39682	2193	1634.2	1.6382	0.94931	0.050687	0.10137	0.46208	TRUE
GUIDES_sg0842	FGFR2	285.85	208.28	285.85	208.28	-0.45487	3008.7	2244	1.6375	0.050759	0.94924	0.10152	0.46208	FALSE
GUIDES_sg1298	MAP3K9	219.05	151.25	219.05	151.25	-0.53138	2298.3	1719.6	1.635	0.051029	0.94897	0.10206	0.46277	FALSE
GUIDES_sg1388	MAPK7	324.69	242.17	324.69	242.17	-0.42155	3405	2548.9	1.6346	0.051071	0.94893	0.10214	0.46277	FALSE
GUIDES_sg0338	CAMK2D	291.29	369.45	291.29	369.45	0.34188	3054.5	2286.7	1.6345	0.94892	0.051078	0.10216	0.46277	TRUE
GUIDES_sg1020	INSR	215.94	148.77	215.94	148.77	-0.53455	2256	1695.2	1.6314	0.051399	0.9486	0.1028	0.46451	FALSE
NonTargeting_Human_0033	NonTargeting_Human_0033	194.19	257.87	194.19	257.87	0.40733	2027.4	1524.5	1.6309	0.94855	0.051454	0.10291	0.46451	TRUE
GUIDES_sg1487	MET	247.01	175.22	247.01	175.22	-0.49304	2577.1	1939.1	1.6304	0.051513	0.94849	0.10303	0.46451	FALSE
GUIDES_sg1698	PAK1	261.77	335.56	261.77	335.56	0.35706	2722.5	2055	1.6278	0.94822	0.051785	0.10357	0.46622	TRUE
GUIDES_sg1171	LYN	240.02	169.43	240.02	169.43	-0.49995	2491.3	1884.2	1.6262	0.051958	0.94804	0.10392	0.46645	FALSE
GUIDES_sg2646	UHMK1	191.09	128.11	191.09	128.11	-0.57316	1983	1500.1	1.626	0.051972	0.94803	0.10394	0.46645	FALSE
NonTargeting_Human_0085	NonTargeting_Human_0085	205.07	270.27	205.07	270.27	0.3966	2125.6	1609.8	1.625	0.94792	0.052078	0.10416	0.46666	TRUE
GUIDES_sg2593	TSSK1B	197.3	261.18	197.3	261.18	0.40286	2040.1	1548.8	1.6231	0.94771	0.052287	0.10457	0.4678	TRUE
NonTargeting_Human_0099	NonTargeting_Human_0099	146.81	91.742	146.81	91.742	-0.67244	1516.2	1152.5	1.6222	0.052385	0.94762	0.10477	0.46795	FALSE
GUIDES_sg2690	VRK3	126.61	177.7	126.61	177.7	0.48575	1304.9	993.95	1.6204	0.94742	0.052577	0.10515	0.46893	TRUE
GUIDES_sg1959	PRKD1	167.78	109.1	167.78	109.1	-0.61636	1721.9	1317.1	1.617	0.052941	0.94706	0.10588	0.47145	FALSE
GUIDES_sg2490	TIE1	144.48	90.089	144.48	90.089	-0.67546	1479.1	1134.2	1.6151	0.053146	0.94685	0.10629	0.47162	FALSE
GUIDES_sg1405	MAPKAPK2	219.05	152.08	219.05	152.08	-0.52356	2242.6	1719.6	1.615	0.053152	0.94685	0.1063	0.47162	FALSE
GUIDES_sg0131	ALPK2	299.83	221.5	299.83	221.5	-0.43513	3067.7	2353.8	1.6145	0.053207	0.94679	0.10641	0.47162	FALSE
GUIDES_sg1422	MARK1	243.13	172.74	243.13	172.74	-0.49071	2477.3	1908.6	1.6112	0.05357	0.94643	0.10714	0.4741	FALSE
GUIDES_sg2639	TYRO3	271.87	197.54	271.87	197.54	-0.45882	2762.8	2134.2	1.609	0.053803	0.9462	0.10761	0.47543	FALSE
GUIDES_sg2017	PTK2	156.13	100.01	156.13	100.01	-0.6375	1574.9	1225.7	1.6031	0.054453	0.94555	0.10891	0.47984	FALSE
GUIDES_sg0302	C9ORF96	261	188.44	261	188.44	-0.46777	2631.8	2048.9	1.6028	0.054486	0.94551	0.10897	0.47984	FALSE
GUIDES_sg1198	MAP2K4	150.69	205.8	150.69	205.8	0.44708	1518.4	1183	1.6022	0.94544	0.054555	0.10911	0.47984	TRUE
GUIDES_sg2479	TGFBR1	180.99	241.34	180.99	241.34	0.41319	1821.2	1420.8	1.6012	0.94533	0.054672	0.10934	0.47984	TRUE
GUIDES_sg2429	TAOK2	307.6	228.94	307.6	228.94	-0.42447	3093.6	2414.7	1.6007	0.054722	0.94528	0.10944	0.47984	FALSE
GUIDES_sg1841	PKN2	125.84	176.05	125.84	176.05	0.48115	1260.5	987.85	1.5975	0.94492	0.055079	0.11016	0.48208	TRUE
GUIDES_sg0771	EPHB4	152.25	207.45	152.25	207.45	0.44387	1523.9	1195.2	1.5969	0.94485	0.055146	0.11029	0.48208	TRUE
GUIDES_sg1066	JAK2	208.95	273.57	208.95	273.57	0.38714	2088.1	1640.3	1.5956	0.94471	0.05529	0.11058	0.4826	TRUE
GUIDES_sg2145	RPS6KA3	309.15	230.6	309.15	230.6	-0.42138	3085.8	2426.9	1.5947	0.055395	0.94461	0.11079	0.48279	FALSE
GUIDES_sg1366	MAPK3	215.94	150.42	215.94	150.42	-0.51871	2146.3	1695.2	1.5913	0.055772	0.94423	0.11154	0.48534	FALSE
GUIDES_sg0788	ERBB2	286.63	362.01	286.63	362.01	0.33581	2841.2	2250.1	1.5892	0.94399	0.056012	0.11202	0.48625	TRUE
GUIDES_sg0369	CAMKV	147.59	201.67	147.59	201.67	0.44782	1462.4	1158.6	1.5889	0.94395	0.056047	0.11209	0.48625	TRUE
GUIDES_sg1372	MAPK4	194.19	132.24	194.19	132.24	-0.55086	1919	1524.5	1.5867	0.056291	0.94371	0.11258	0.48732	FALSE
GUIDES_sg1031	IRAK1	222.93	289.28	222.93	289.28	0.37437	2200.8	1750.1	1.5859	0.94362	0.05638	0.11276	0.48732	TRUE
GUIDES_sg2607	TTBK2	178.66	238.03	178.66	238.03	0.41197	1762.8	1402.5	1.5855	0.94357	0.056426	0.11285	0.48732	TRUE
GUIDES_sg1714	PAK4	13.982	30.581	13.982	30.581	1.0758	137.76	109.76	1.5844	0.93778	0.062217	0.12443	0.50446	TRUE
GUIDES_sg0720	EPHA3	156.13	211.59	156.13	211.59	0.43608	1537.6	1225.7	1.584	0.9434	0.056596	0.11319	0.48769	TRUE
GUIDES_sg2179	RPS6KB2	257.11	185.96	257.11	185.96	-0.46523	2530.9	2018.4	1.5836	0.056639	0.94336	0.11328	0.48769	FALSE
GUIDES_sg1126	LIMK1	194.97	133.07	194.97	133.07	-0.54767	1915.9	1530.6	1.5823	0.056795	0.94321	0.11359	0.4883	FALSE
GUIDES_sg1414	MAPKAPK5	287.41	212.41	287.41	212.41	-0.43445	2811.9	2256.2	1.5788	0.05719	0.94281	0.11438	0.49085	FALSE
GUIDES_sg2104	ROCK1	143.7	196.71	143.7	196.71	0.45029	1404.8	1128.1	1.5782	0.94274	0.057263	0.11453	0.49085	TRUE
GUIDES_sg0186	AURKC	181.76	241.34	181.76	241.34	0.40705	1774.7	1426.9	1.5772	0.94262	0.057379	0.11476	0.49111	TRUE
GUIDES_sg1979	PRKG1	261	332.26	261	332.26	0.34709	2539.1	2048.9	1.5743	0.94229	0.057705	0.11541	0.49313	TRUE
GUIDES_sg2640	TYRO3	209.73	273.57	209.73	273.57	0.38181	2038.2	1646.4	1.5735	0.9422	0.057802	0.1156	0.49313	TRUE
GUIDES_sg0384	CDC42BPA	86.998	128.11	86.998	128.11	0.55304	845.04	682.96	1.5731	0.94213	0.057873	0.11575	0.49313	TRUE
GUIDES_sg2039	PXK	202.74	265.31	202.74	265.31	0.38639	1957.6	1591.5	1.5685	0.94161	0.058387	0.11677	0.49677	TRUE
GUIDES_sg2400	STYK1	131.27	80.998	131.27	80.998	-0.68988	1263.9	1030.5	1.5663	0.058636	0.94136	0.11727	0.49815	FALSE
GUIDES_sg0141	AMHR2	213.61	149.6	213.61	149.6	-0.51103	2048.9	1676.9	1.5632	0.059	0.941	0.118	0.49992	FALSE
GUIDES_sg2314	STK25	148.36	201.67	148.36	201.67	0.44029	1420.7	1164.7	1.5619	0.94085	0.059152	0.1183	0.49992	TRUE
GUIDES_sg0871	FLT3	246.24	314.9	246.24	314.9	0.35358	2357.3	1933	1.5617	0.94082	0.059175	0.11835	0.49992	TRUE
GUIDES_sg2726	ZAP70	225.26	290.93	225.26	290.93	0.36762	2156.1	1768.4	1.5616	0.94081	0.059194	0.11839	0.49992	TRUE
GUIDES_sg2359	STK35	198.85	137.2	198.85	137.2	-0.53218	1900.5	1561	1.5604	0.059328	0.94067	0.11866	0.50031	FALSE
GUIDES_sg0301	C9ORF96	216.72	281.01	216.72	281.01	0.37329	2066.8	1701.3	1.5588	0.94047	0.059527	0.11905	0.50092	TRUE
GUIDES_sg1222	MAP3K1	217.5	281.84	217.5	281.84	0.37238	2070	1707.4	1.5572	0.94029	0.059714	0.11943	0.50092	TRUE
GUIDES_sg1001	IKBKB	373.63	457.89	373.63	457.89	0.29268	3549.8	2933.1	1.5558	0.94012	0.059877	0.11975	0.50092	TRUE
GUIDES_sg1277	MAP3K6	218.27	282.67	218.27	282.67	0.37147	2073.2	1713.5	1.5556	0.9401	0.059901	0.1198	0.50092	TRUE
GUIDES_sg1786	PHKG1	273.42	345.48	273.42	345.48	0.33637	2596.1	2146.4	1.5553	0.94006	0.059936	0.11987	0.50092	TRUE
GUIDES_sg2521	TNK2	132.83	82.651	132.83	82.651	-0.67793	1258.9	1042.7	1.554	0.060088	0.93991	0.12018	0.50092	FALSE
GUIDES_sg1359	MAPK15	287.41	361.18	287.41	361.18	0.32863	2721.7	2256.2	1.5533	0.93982	0.060181	0.12036	0.50092	TRUE
GUIDES_sg2020	PTK2B	306.82	230.6	306.82	230.6	-0.4105	2905.4	2408.6	1.5532	0.060186	0.93981	0.12037	0.50092	FALSE
GUIDES_sg2203	SCYL1	177.88	119.84	177.88	119.84	-0.56585	1684.1	1396.4	1.5531	0.060199	0.9398	0.1204	0.50092	FALSE
GUIDES_sg1470	MATK	375.18	290.93	375.18	290.93	-0.3658	3549	2945.3	1.5524	0.060282	0.93972	0.12056	0.50092	FALSE
GUIDES_sg1948	PRKCQ	181.76	123.15	181.76	123.15	-0.5579	1717.8	1426.9	1.5517	0.060365	0.93963	0.12073	0.50092	FALSE
GUIDES_sg2011	PSKH2	137.49	188.44	137.49	188.44	0.45201	1298.2	1079.3	1.551	0.93955	0.06045	0.1209	0.50092	TRUE
GUIDES_sg1705	PAK2	152.25	205.8	152.25	205.8	0.43238	1434	1195.2	1.5491	0.93932	0.060682	0.12136	0.50157	TRUE
GUIDES_sg1397	MAPK9	232.25	166.13	232.25	166.13	-0.48095	2186.3	1823.3	1.5486	0.060734	0.93927	0.12147	0.50157	FALSE
GUIDES_sg2289	STK17A	248.57	180.18	248.57	180.18	-0.46201	2338.5	1951.3	1.5482	0.060792	0.93921	0.12158	0.50157	FALSE
GUIDES_sg2531	TRIB1	358.09	276.05	358.09	276.05	-0.37418	3365.1	2811.1	1.5473	0.060895	0.9391	0.12179	0.50171	FALSE
GUIDES_sg1290	MAP3K8	244.68	312.42	244.68	312.42	0.3513	2294.2	1920.8	1.5456	0.93889	0.061106	0.12221	0.50211	TRUE
GUIDES_sg2092	RIPK4	185.65	244.65	185.65	244.65	0.39626	1740.4	1457.4	1.5454	0.93888	0.06112	0.12224	0.50211	TRUE
GUIDES_sg0664	EEF2K	221.38	157.04	221.38	157.04	-0.49277	2070	1737.9	1.5434	0.061361	0.93864	0.12272	0.50337	FALSE
GUIDES_sg2484	TGFBR2	233.81	167.78	233.81	167.78	-0.47633	2179.8	1835.4	1.5412	0.061638	0.93836	0.12328	0.50446	FALSE
GUIDES_sg2707	WNK3	247.79	315.73	247.79	315.73	0.34831	2307.7	1945.2	1.5403	0.93826	0.061738	0.12348	0.50446	TRUE
GUIDES_sg0526	CLK3	258.66	189.27	258.66	189.27	-0.4486	2407.8	2030.6	1.54	0.061783	0.93822	0.12357	0.50446	FALSE
GUIDES_sg0352	CAMK4	162.35	107.45	162.35	107.45	-0.59095	1507	1274.4	1.5378	0.062044	0.93796	0.12409	0.50446	FALSE
GUIDES_sg0785	ERBB2	198.08	258.7	198.08	258.7	0.38351	1837.4	1554.9	1.5373	0.93789	0.062108	0.12422	0.50446	TRUE
GUIDES_sg2280	STK11	112.63	66.947	112.63	66.947	-0.74188	1043.5	884.19	1.537	0.062152	0.93785	0.1243	0.50446	FALSE
GUIDES_sg1938	PRKCH	285.08	212.41	285.08	212.41	-0.42275	2639.9	2237.9	1.536	0.06227	0.93773	0.12454	0.50446	FALSE
GUIDES_sg1444	MAST1	287.41	360.36	287.41	360.36	0.32533	2661	2256.2	1.5359	0.93771	0.062287	0.12457	0.50446	TRUE
GUIDES_sg2473	TEX14	282.74	210.76	282.74	210.76	-0.42217	2590.9	2219.6	1.5279	0.063265	0.93674	0.12653	0.5108	FALSE
GUIDES_sg2109	ROCK2	233.03	298.37	233.03	298.37	0.35523	2134.5	1829.4	1.5276	0.9367	0.063302	0.1266	0.5108	TRUE
GUIDES_sg1271	MAP3K5	159.24	213.24	159.24	213.24	0.41901	1458.1	1250.1	1.5273	0.93666	0.063337	0.12667	0.5108	TRUE
GUIDES_sg2641	TYRO3	373.63	456.23	373.63	456.23	0.28747	3411.9	2933.1	1.5253	0.93641	0.063594	0.12719	0.51215	TRUE
NonTargeting_Human_0003	NonTargeting_Human_0003	168.56	113.23	168.56	113.23	-0.56983	1530.6	1323.2	1.521	0.06413	0.93587	0.12826	0.51476	FALSE
GUIDES_sg0721	EPHA3	226.04	290.1	226.04	290.1	0.35859	2052.1	1774.5	1.5208	0.93585	0.064151	0.1283	0.51476	TRUE
GUIDES_sg0834	FGFR1	161.57	215.72	161.57	215.72	0.41478	1466.1	1268.3	1.5205	0.93581	0.064195	0.12839	0.51476	TRUE
GUIDES_sg0525	CLK3	172.44	116.54	172.44	116.54	-0.56134	1562.7	1353.7	1.5195	0.064322	0.93568	0.12864	0.51476	FALSE
GUIDES_sg2709	WNK4	249.34	316.55	249.34	316.55	0.34309	2258.5	1957.4	1.5191	0.93563	0.064368	0.12874	0.51476	TRUE
GUIDES_sg2472	TEX14	226.82	162.82	226.82	162.82	-0.47575	2047.7	1780.6	1.5166	0.064686	0.93531	0.12937	0.51658	FALSE
GUIDES_sg0419	CDK3	229.92	294.24	229.92	294.24	0.35445	2068.1	1805	1.5138	0.93496	0.06504	0.13008	0.51832	TRUE
GUIDES_sg2515	TNK1	180.99	238.03	180.99	238.03	0.39338	1627.2	1420.8	1.5134	0.93492	0.065084	0.13017	0.51832	TRUE
GUIDES_sg2262	SRPK2	77.677	40.499	77.677	40.499	-0.92287	691.11	609.78	1.5116	0.065314	0.93469	0.13063	0.51929	FALSE
GUIDES_sg2113	ROCK2	191.09	249.61	191.09	249.61	0.38367	1712.3	1500.1	1.5109	0.9346	0.065401	0.1308	0.51929	TRUE
GUIDES_sg0173	AURKA	208.17	147.12	208.17	147.12	-0.49796	1863.9	1634.2	1.5103	0.065478	0.93452	0.13096	0.51929	FALSE
GUIDES_sg0594	CSNK2A2	191.86	250.43	191.86	250.43	0.3826	1715.2	1506.2	1.5092	0.93437	0.065628	0.13126	0.51976	TRUE
GUIDES_sg0199	BCR	216.72	154.56	216.72	154.56	-0.48502	1932.1	1701.3	1.5071	0.065895	0.9341	0.13179	0.52071	FALSE
GUIDES_sg0828	FES	197.3	138.03	197.3	138.03	-0.51232	1756.6	1548.8	1.5061	0.066021	0.93398	0.13204	0.52071	FALSE
GUIDES_sg0639	DYRK1B	197.3	138.03	197.3	138.03	-0.51232	1756.6	1548.8	1.5061	0.066021	0.93398	0.13204	0.52071	FALSE
GUIDES_sg1333	MAPK10	330.13	406.64	330.13	406.64	0.29992	2927.2	2591.6	1.503	0.93358	0.066418	0.13284	0.52309	TRUE
GUIDES_sg1660	NTRK2	113.41	68.6	113.41	68.6	-0.71703	1003.9	890.28	1.5023	0.066515	0.93349	0.13303	0.52309	FALSE
GUIDES_sg0047	ACVR2A	215.17	276.88	215.17	276.88	0.36233	1904.4	1689.1	1.5016	0.9334	0.066597	0.13319	0.52309	TRUE
GUIDES_sg1302	MAP4K1	137.49	186.79	137.49	186.79	0.43936	1215.4	1079.3	1.5007	0.93328	0.066717	0.13343	0.52332	TRUE
GUIDES_sg2260	SRPK2	187.2	129.76	187.2	129.76	-0.52534	1649.7	1469.6	1.4984	0.067019	0.93298	0.13404	0.524	FALSE
GUIDES_sg1607	NEK8	168.56	114.06	168.56	114.06	-0.55943	1485.2	1323.2	1.4983	0.067031	0.93297	0.13406	0.524	FALSE
GUIDES_sg2144	RPS6KA2	207.4	267.79	207.4	267.79	0.36713	1823.5	1628.1	1.4967	0.93276	0.067239	0.13448	0.524	TRUE
GUIDES_sg0288	BTK	239.25	174.39	239.25	174.39	-0.45392	2102.9	1878.1	1.4964	0.067268	0.93273	0.13454	0.524	FALSE
GUIDES_sg2037	PXK	229.15	292.58	229.15	292.58	0.35121	2012.1	1798.9	1.4957	0.93263	0.067368	0.13474	0.524	TRUE
GUIDES_sg1589	NEK5	247.79	181.83	247.79	181.83	-0.44441	2175.2	1945.2	1.4955	0.067393	0.93261	0.13479	0.524	FALSE
GUIDES_sg0445	CDK8	254	320.69	254	320.69	0.33513	2223.2	1994	1.4933	0.93232	0.067682	0.13536	0.524	TRUE
GUIDES_sg0663	EEF2K	318.48	243.82	318.48	243.82	-0.38399	2786.8	2500.1	1.4931	0.067707	0.93229	0.13541	0.524	FALSE
GUIDES_sg0590	CSNK2A1	230.7	294.24	230.7	294.24	0.34961	2018.4	1811.1	1.493	0.93228	0.067721	0.13544	0.524	TRUE
GUIDES_sg0256	BRD3	139.82	189.27	139.82	189.27	0.43421	1222.7	1097.6	1.4926	0.93223	0.067766	0.13553	0.524	TRUE
GUIDES_sg1221	MAP3K1	147.59	198.36	147.59	198.36	0.42409	1289.1	1158.6	1.4917	0.93211	0.067885	0.13577	0.524	TRUE
GUIDES_sg1910	PRKACG	219.83	157.86	219.83	157.86	-0.47513	1919.7	1725.7	1.4916	0.067902	0.9321	0.1358	0.524	FALSE
GUIDES_sg0777	EPHB6	256.33	323.16	256.33	323.16	0.33308	2233.2	2012.3	1.4898	0.93186	0.068138	0.13628	0.52507	TRUE
GUIDES_sg1203	MAP2K5	133.6	181.83	133.6	181.83	0.44179	1162.9	1048.8	1.4892	0.93178	0.068224	0.13645	0.52507	TRUE
GUIDES_sg0572	CSNK1G1	134.38	182.66	134.38	182.66	0.44	1165.3	1054.9	1.4864	0.93141	0.068591	0.13718	0.52718	TRUE
GUIDES_sg0026	ACVR1	213.61	274.4	213.61	274.4	0.3598	1847.6	1676.9	1.4845	0.93116	0.068843	0.13769	0.52821	TRUE
GUIDES_sg1455	MAST3	221.38	159.52	221.38	159.52	-0.47031	1913.6	1737.9	1.484	0.068908	0.93109	0.13782	0.52821	FALSE
GUIDES_sg2505	TNIK	358.87	280.19	358.87	280.19	-0.35594	3095.4	2817.2	1.4824	0.069117	0.93088	0.13823	0.52909	FALSE
GUIDES_sg0991	ICK	167.78	221.5	167.78	221.5	0.39867	1443	1317.1	1.4803	0.9306	0.069403	0.13881	0.53058	TRUE
GUIDES_sg1447	MAST1	214.39	153.73	214.39	153.73	-0.47718	1839.7	1683	1.4786	0.069625	0.93037	0.13925	0.53156	FALSE
GUIDES_sg0646	DYRK2	247.79	182.66	247.79	182.66	-0.4379	2121.1	1945.2	1.4768	0.069871	0.93013	0.13974	0.53259	FALSE
GUIDES_sg2680	VRK2	229.15	291.76	229.15	291.76	0.34715	1960	1798.9	1.4762	0.93005	0.069945	0.13989	0.53259	TRUE
GUIDES_sg0899	GRK4	215.17	154.56	215.17	154.56	-0.47469	1836.7	1689.1	1.4747	0.070146	0.92985	0.14029	0.53278	FALSE
GUIDES_sg0644	DYRK1B	240.02	176.05	240.02	176.05	-0.44504	2046.5	1884.2	1.4738	0.070263	0.92974	0.14053	0.53278	FALSE
GUIDES_sg2054	RET	344.11	420.69	344.11	420.69	0.28914	2932.5	2701.3	1.4735	0.92969	0.070311	0.14062	0.53278	TRUE
GUIDES_sg1424	MARK1	257.11	190.92	257.11	190.92	-0.42746	2190.4	2018.4	1.4732	0.070342	0.92966	0.14068	0.53278	FALSE
GUIDES_sg0992	ICK	189.53	246.3	189.53	246.3	0.37623	1611.3	1487.9	1.4717	0.92945	0.070552	0.1411	0.53366	TRUE
GUIDES_sg2357	STK35	254	188.44	254	188.44	-0.42875	2149.1	1994	1.4682	0.071028	0.92897	0.14206	0.53655	FALSE
GUIDES_sg0298	BUB1B	177.88	123.15	177.88	123.15	-0.52692	1497.7	1396.4	1.4646	0.071511	0.92849	0.14302	0.53898	FALSE
GUIDES_sg0389	CDC42BPB	201.18	142.99	201.18	142.99	-0.48974	1693.5	1579.3	1.4644	0.071538	0.92846	0.14308	0.53898	FALSE
GUIDES_sg2034	PTK7	242.35	178.53	242.35	178.53	-0.43886	2036.9	1902.5	1.4633	0.071691	0.92831	0.14338	0.53942	FALSE
GUIDES_sg0096	ADRBK2	184.87	240.51	184.87	240.51	0.3778	1548	1451.3	1.4606	0.92794	0.072063	0.14413	0.54049	TRUE
GUIDES_sg1417	MAPKAPK5	234.58	171.91	234.58	171.91	-0.44619	1963.8	1841.5	1.4604	0.072088	0.92791	0.14418	0.54049	FALSE
GUIDES_sg1465	MASTL	251.67	186.79	251.67	186.79	-0.42815	2104.9	1975.7	1.4597	0.072183	0.92782	0.14437	0.54049	FALSE
GUIDES_sg1305	MAP4K2	218.27	157.86	218.27	157.86	-0.46494	1824.7	1713.5	1.4594	0.072232	0.92777	0.14446	0.54049	FALSE
GUIDES_sg1019	INSR	185.65	241.34	185.65	241.34	0.37671	1550.8	1457.4	1.4588	0.9277	0.072305	0.14461	0.54049	TRUE
GUIDES_sg1080	KALRN	217.5	277.71	217.5	277.71	0.35114	1812.7	1707.4	1.4572	0.92746	0.072535	0.14507	0.54151	TRUE
GUIDES_sg1127	LIMK1	175.55	121.5	175.55	121.5	-0.52734	1460.9	1378.1	1.4561	0.072686	0.92731	0.14537	0.54193	FALSE
GUIDES_sg1268	MAP3K4	283.52	352.09	283.52	352.09	0.31151	2351	2225.7	1.4535	0.92695	0.073046	0.14609	0.54286	TRUE
GUIDES_sg1315	MAP4K3	172.44	119.02	172.44	119.02	-0.53122	1427.2	1353.7	1.4521	0.07324	0.92676	0.14648	0.54286	FALSE
GUIDES_sg1909	PRKACG	170.11	223.16	170.11	223.16	0.38956	1406.9	1335.4	1.4515	0.92669	0.073314	0.14663	0.54286	TRUE
NonTargeting_Human_0018	NonTargeting_Human_0018	157.68	106.62	157.68	106.62	-0.56022	1303.8	1237.9	1.4514	0.073331	0.92667	0.14666	0.54286	FALSE
GUIDES_sg1253	MAP3K2	240.8	177.7	240.8	177.7	-0.43627	1990.8	1890.3	1.4513	0.073347	0.92665	0.14669	0.54286	FALSE
GUIDES_sg0540	CSF1R	191.86	135.55	191.86	135.55	-0.49817	1585.7	1506.2	1.4511	0.07338	0.92662	0.14676	0.54286	FALSE
GUIDES_sg2383	STK39	199.63	257.04	199.63	257.04	0.36308	1648.2	1567.1	1.4503	0.92652	0.073485	0.14697	0.54293	TRUE
GUIDES_sg0364	CAMKK2	116.52	160.34	116.52	160.34	0.45727	960.4	914.68	1.4491	0.92635	0.073654	0.14731	0.54349	TRUE
GUIDES_sg0325	CAMK2A	133.6	86.783	133.6	86.783	-0.61671	1096.1	1048.8	1.4459	0.074108	0.92589	0.14822	0.54572	FALSE
GUIDES_sg0102	AKT1	212.84	271.92	212.84	271.92	0.35199	1745.6	1670.8	1.4455	0.92584	0.074157	0.14831	0.54572	TRUE
GUIDES_sg0990	ICK	233.81	171.91	233.81	171.91	-0.44143	1915.5	1835.4	1.4447	0.07427	0.92573	0.14854	0.54572	FALSE
GUIDES_sg2428	TAOK2	217.5	157.86	217.5	157.86	-0.45982	1778	1707.4	1.4432	0.074486	0.92551	0.14897	0.54572	FALSE
GUIDES_sg0133	ALPK3	147.59	196.71	147.59	196.71	0.41208	1206.5	1158.6	1.4432	0.92551	0.074487	0.14897	0.54572	TRUE
GUIDES_sg1926	PRKCE	238.47	300.85	238.47	300.85	0.33399	1945.7	1872	1.4418	0.92531	0.074686	0.14937	0.54572	TRUE
GUIDES_sg2197	SBK1	431.11	514.91	431.11	514.91	0.25574	3511.8	3384.3	1.4406	0.92515	0.074848	0.1497	0.54572	TRUE
GUIDES_sg2217	SGK2	310.71	381.85	310.71	381.85	0.29657	2530.3	2439.1	1.4404	0.92512	0.074875	0.14975	0.54572	TRUE
GUIDES_sg1599	NEK7	118.85	162.82	118.85	162.82	0.45095	966.95	932.97	1.4397	0.92503	0.074974	0.14995	0.54572	TRUE
GUIDES_sg2437	TAOK3	256.33	191.75	256.33	191.75	-0.41691	2085.6	2012.3	1.4397	0.074971	0.92503	0.14994	0.54572	FALSE
GUIDES_sg0726	EPHA4	184.87	239.69	184.87	239.69	0.37286	1502.4	1451.3	1.4389	0.92491	0.075089	0.15018	0.54572	TRUE
GUIDES_sg0010	AATK	170.89	118.19	170.89	118.19	-0.52821	1388.6	1341.5	1.4388	0.075101	0.9249	0.1502	0.54572	FALSE
GUIDES_sg1824	PINK1	404.7	323.99	404.7	323.99	-0.32	3256.8	3177	1.4319	0.076092	0.92391	0.15218	0.55045	FALSE
GUIDES_sg0976	HSPB8	176.33	123.15	176.33	123.15	-0.51433	1413.9	1384.2	1.4293	0.076457	0.92354	0.15291	0.55045	FALSE
GUIDES_sg1182	MAP2K1	220.6	161.17	220.6	161.17	-0.45048	1766.2	1731.8	1.4282	0.076618	0.92338	0.15324	0.55045	FALSE
GUIDES_sg0865	FLT1	220.6	161.17	220.6	161.17	-0.45048	1766.2	1731.8	1.4282	0.076618	0.92338	0.15324	0.55045	FALSE
GUIDES_sg0524	CLK3	285.85	218.2	285.85	218.2	-0.38807	2288.5	2244	1.4282	0.076622	0.92338	0.15324	0.55045	FALSE
GUIDES_sg1572	NEK11	237.69	176.05	237.69	176.05	-0.43102	1900.1	1865.9	1.4271	0.076776	0.92322	0.15355	0.55045	FALSE
GUIDES_sg2238	SNRK	212.06	270.27	212.06	270.27	0.34847	1694.2	1664.7	1.4267	0.92316	0.076836	0.15367	0.55045	TRUE
NonTargeting_Human_0135	NonTargeting_Human_0135	223.71	283.49	223.71	283.49	0.34033	1787	1756.2	1.4266	0.92315	0.076854	0.15371	0.55045	TRUE
GUIDES_sg0250	BRD2	242.35	180.18	242.35	180.18	-0.42563	1932.8	1902.5	1.4254	0.077018	0.92298	0.15404	0.55045	FALSE
GUIDES_sg2192	RPS6KL1	309.15	379.37	309.15	379.37	0.2944	2464.9	2426.9	1.4252	0.92295	0.077045	0.15409	0.55045	TRUE
GUIDES_sg0975	HSPB8	263.33	328.12	263.33	328.12	0.31632	2099.4	2067.2	1.4252	0.92295	0.077049	0.1541	0.55045	TRUE
GUIDES_sg0390	CDC42BPB	115.74	158.69	115.74	158.69	0.45199	922.38	908.58	1.4249	0.9229	0.077095	0.15419	0.55045	TRUE
GUIDES_sg2073	RIPK1	73.793	39.672	73.793	39.672	-0.87886	582.12	579.29	1.4245	0.077145	0.92286	0.15429	0.55045	FALSE
GUIDES_sg0993	IGF1R	154.58	104.97	154.58	104.97	-0.55402	1230.6	1213.5	1.4242	0.077194	0.92281	0.15439	0.55045	FALSE
GUIDES_sg0146	ANKK1	154.58	104.97	154.58	104.97	-0.55402	1230.6	1213.5	1.4242	0.077194	0.92281	0.15439	0.55045	FALSE
GUIDES_sg0477	CDKL4	315.37	244.65	315.37	244.65	-0.36502	2500.8	2475.7	1.4214	0.077605	0.9224	0.15521	0.55269	FALSE
GUIDES_sg0031	ACVR1B	330.13	257.87	330.13	257.87	-0.35516	2610.5	2591.6	1.4194	0.077894	0.92211	0.15579	0.55407	FALSE
GUIDES_sg0100	AKT1	217.5	276.05	217.5	276.05	0.34256	1714.5	1707.4	1.4172	0.92178	0.078218	0.15644	0.55543	TRUE
GUIDES_sg2555	TRIM28	178.66	125.63	178.66	125.63	-0.50464	1406	1402.5	1.416	0.078391	0.92161	0.15678	0.55543	FALSE
NonTargeting_Human_0056	NonTargeting_Human_0056	244.68	182.66	244.68	182.66	-0.41977	1923.5	1920.8	1.4152	0.078504	0.9215	0.15701	0.55543	FALSE
GUIDES_sg1269	MAP3K5	219.05	277.71	219.05	277.71	0.34092	1720.3	1719.6	1.4145	0.9214	0.078604	0.15721	0.55543	TRUE
GUIDES_sg0417	CDK3	380.62	457.89	380.62	457.89	0.26601	2985.2	2987.9	1.4136	0.92125	0.078746	0.15749	0.55543	TRUE
GUIDES_sg2249	SRMS	208.17	265.31	208.17	265.31	0.34839	1632.2	1634.2	1.4133	0.92122	0.078779	0.15756	0.55543	TRUE
GUIDES_sg2645	UHMK1	124.28	80.171	124.28	80.171	-0.62615	972.94	975.65	1.4125	0.078907	0.92109	0.15781	0.55543	FALSE
GUIDES_sg0958	HIPK1	236.92	176.05	236.92	176.05	-0.42632	1852.5	1859.8	1.4114	0.07906	0.92094	0.15812	0.55543	FALSE
GUIDES_sg1723	PAK7	233.03	172.74	233.03	172.74	-0.42977	1817.5	1829.4	1.4096	0.079325	0.92068	0.15865	0.55543	FALSE
GUIDES_sg2478	TGFBR1	247.79	309.94	247.79	309.94	0.32171	1931.4	1945.2	1.4092	0.92061	0.079393	0.15879	0.55543	TRUE
GUIDES_sg2313	STK25	208.17	151.25	208.17	151.25	-0.45826	1620.1	1634.2	1.4081	0.079549	0.92045	0.1591	0.55543	FALSE
GUIDES_sg1496	MINK1	262.55	326.47	262.55	326.47	0.3133	2043	2061.1	1.408	0.92044	0.079564	0.15913	0.55543	TRUE
GUIDES_sg2234	SMG1	187.98	133.89	187.98	133.89	-0.48639	1462.6	1475.7	1.4079	0.079578	0.92042	0.15916	0.55543	FALSE
GUIDES_sg2546	TRIB3	204.29	147.95	204.29	147.95	-0.46289	1587.4	1603.7	1.407	0.079713	0.92029	0.15943	0.55543	FALSE
GUIDES_sg0456	CDK9	242.35	181.01	242.35	181.01	-0.41907	1881.7	1902.5	1.4065	0.079793	0.92021	0.15959	0.55543	FALSE
GUIDES_sg1144	LMTK3	190.31	244.65	190.31	244.65	0.36068	1476.3	1494	1.4058	0.92011	0.079889	0.15978	0.55543	TRUE
GUIDES_sg0080	ADCK5	180.21	233.08	180.21	233.08	0.3693	1397.3	1414.7	1.4055	0.92006	0.079936	0.15987	0.55543	TRUE
GUIDES_sg0669	EGFR	324.69	253.74	324.69	253.74	-0.35449	2517.1	2548.9	1.4054	0.079956	0.92004	0.15991	0.55543	FALSE
GUIDES_sg1904	PRKACB	260.22	196.71	260.22	196.71	-0.40188	2016.7	2042.8	1.4052	0.079986	0.92001	0.15997	0.55543	FALSE
GUIDES_sg1401	MAPKAPK2	208.95	152.08	208.95	152.08	-0.45579	1617.3	1640.3	1.4043	0.08012	0.91988	0.16024	0.55543	FALSE
GUIDES_sg1279	MAP3K6	191.09	245.47	191.09	245.47	0.35968	1479	1500.1	1.4042	0.91988	0.080123	0.16025	0.55543	TRUE
NonTargeting_Human_0121	NonTargeting_Human_0121	136.71	182.66	136.71	182.66	0.41537	1055.5	1073.2	1.4025	0.91962	0.080381	0.16076	0.55654	TRUE
GUIDES_sg1928	PRKCE	226.82	167.78	226.82	167.78	-0.43272	1742.6	1780.6	1.3991	0.080897	0.9191	0.16179	0.55941	FALSE
GUIDES_sg2656	ULK2	240.02	179.35	240.02	179.35	-0.41835	1840.4	1884.2	1.3977	0.081105	0.91889	0.16221	0.55941	FALSE
GUIDES_sg1821	PINK1	231.48	171.91	231.48	171.91	-0.42704	1773.9	1817.2	1.3973	0.081162	0.91884	0.16232	0.55941	FALSE
GUIDES_sg0391	CDC42BPG	184.09	237.21	184.09	237.21	0.36396	1410.5	1445.2	1.3971	0.91881	0.081185	0.16237	0.55941	TRUE
GUIDES_sg1234	MAP3K11	174.77	226.46	174.77	226.46	0.37192	1335.9	1372	1.3955	0.91857	0.081434	0.16287	0.55986	TRUE
GUIDES_sg0560	CSNK1D	156.13	204.97	156.13	204.97	0.3905	1192.8	1225.7	1.3951	0.91851	0.081487	0.16297	0.55986	TRUE
GUIDES_sg1009	IKBKE	159.24	109.93	159.24	109.93	-0.53062	1215.9	1250.1	1.3948	0.081545	0.91846	0.16309	0.55986	FALSE
GUIDES_sg2583	TRRAP	100.2	61.162	100.2	61.162	-0.70316	762.13	786.62	1.3931	0.081795	0.91821	0.16359	0.56091	FALSE
GUIDES_sg2717	YES1	236.92	176.87	236.92	176.87	-0.4196	1802.5	1859.8	1.3923	0.081922	0.91808	0.16384	0.56111	FALSE
GUIDES_sg1797	PIK3R4	254.78	192.58	254.78	192.58	-0.402	1934.7	2000.1	1.3909	0.082128	0.91787	0.16426	0.56184	FALSE
GUIDES_sg1955	PRKCZ	295.17	362.01	295.17	362.01	0.29357	2233.6	2317.2	1.3885	0.91751	0.082494	0.16499	0.56368	TRUE
GUIDES_sg1464	MASTL	212.84	156.21	212.84	156.21	-0.44381	1603.2	1670.8	1.3853	0.082979	0.91702	0.16596	0.56631	FALSE
GUIDES_sg1747	PDGFRB	247.79	186.79	247.79	186.79	-0.4058	1860.4	1945.2	1.3831	0.083324	0.91668	0.16665	0.56773	FALSE
GUIDES_sg2281	STK11	205.07	149.6	205.07	149.6	-0.45241	1538.4	1609.8	1.3825	0.083409	0.91659	0.16682	0.56773	FALSE
GUIDES_sg2272	STK10	222.16	164.48	222.16	164.48	-0.43144	1663.6	1744	1.3812	0.083605	0.9164	0.16721	0.56773	FALSE
GUIDES_sg2562	TRIM33	180.99	128.94	180.99	128.94	-0.48605	1354.7	1420.8	1.3809	0.083648	0.91635	0.1673	0.56773	FALSE
GUIDES_sg2584	TRRAP	132.05	87.61	132.05	87.61	-0.58644	987.51	1036.6	1.3804	0.083728	0.91627	0.16746	0.56773	FALSE
GUIDES_sg0936	GUCY2C	286.63	352.09	286.63	352.09	0.29584	2142.8	2250.1	1.3801	0.91622	0.083782	0.16756	0.56773	TRUE
GUIDES_sg0437	CDK6	262.55	200.02	262.55	200.02	-0.39077	1955.2	2061.1	1.3774	0.084191	0.91581	0.16838	0.56983	FALSE
GUIDES_sg2367	STK38	236.14	176.87	236.14	176.87	-0.41488	1756.2	1853.7	1.3765	0.084333	0.91567	0.16867	0.57012	FALSE
GUIDES_sg2464	TESK2	194.19	140.51	194.19	140.51	-0.46403	1441.1	1524.5	1.375	0.084564	0.91544	0.16913	0.5707	FALSE
GUIDES_sg1118	LATS2	219.05	276.05	219.05	276.05	0.33234	1624.8	1719.6	1.3747	0.91538	0.084618	0.16924	0.5707	TRUE
GUIDES_sg1942	PRKCI	195.75	249.61	195.75	249.61	0.34908	1450.4	1536.7	1.374	0.91527	0.084728	0.16946	0.57077	TRUE
GUIDES_sg1054	ITK	329.35	259.52	329.35	259.52	-0.34258	2437.9	2585.5	1.3733	0.084835	0.91516	0.16967	0.57082	FALSE
GUIDES_sg1137	LMTK2	122.73	165.3	122.73	165.3	0.42661	906.18	963.46	1.3715	0.91489	0.085108	0.17022	0.57198	TRUE
GUIDES_sg1761	PDK2	437.32	357.05	437.32	357.05	-0.29182	3221.7	3433.1	1.37	0.085347	0.91465	0.17069	0.57246	FALSE
GUIDES_sg0466	CDKL2	108.75	148.77	108.75	148.77	0.44857	800.94	853.7	1.3698	0.91462	0.08538	0.17076	0.57246	TRUE
GUIDES_sg2076	RIPK1	200.41	254.56	200.41	254.56	0.34357	1466.5	1573.2	1.3654	0.91394	0.086062	0.17212	0.57637	TRUE
GUIDES_sg0938	GUCY2C	269.54	332.26	269.54	332.26	0.30079	1966.7	2115.9	1.3634	0.91363	0.086374	0.17275	0.57773	TRUE
GUIDES_sg0285	BTK	169.34	219.02	169.34	219.02	0.36928	1234.5	1329.3	1.3628	0.91353	0.086468	0.17294	0.57773	TRUE
GUIDES_sg0953	HCK	170.11	219.85	170.11	219.85	0.36813	1237	1335.4	1.3611	0.91325	0.086745	0.17349	0.57838	TRUE
GUIDES_sg1175	MAK	191.86	244.65	191.86	244.65	0.34901	1393.1	1506.2	1.3601	0.9131	0.086901	0.1738	0.57838	TRUE
GUIDES_sg0021	ABL2	170.89	220.68	170.89	220.68	0.36698	1239.4	1341.5	1.3593	0.91298	0.08702	0.17404	0.57838	TRUE
GUIDES_sg2694	WEE1	262.55	200.84	262.55	200.84	-0.38485	1903.9	2061.1	1.3592	0.087039	0.91296	0.17408	0.57838	FALSE
GUIDES_sg0347	CAMK2G	180.99	129.76	180.99	129.76	-0.4769	1312	1420.8	1.359	0.087071	0.91293	0.17414	0.57838	FALSE
GUIDES_sg2545	TRIB3	219.05	162.82	219.05	162.82	-0.4257	1580.8	1719.6	1.3559	0.087562	0.91244	0.17512	0.58094	FALSE
GUIDES_sg1028	INSRR	183.32	234.73	183.32	234.73	0.35493	1321.5	1439.1	1.3552	0.91233	0.087675	0.17535	0.58094	TRUE
GUIDES_sg2637	TYRO3	223.71	166.95	223.71	166.95	-0.41999	1610.6	1756.2	1.3543	0.087816	0.91218	0.17563	0.58094	FALSE
GUIDES_sg0144	AMHR2	177.88	127.28	177.88	127.28	-0.47967	1280.1	1396.4	1.354	0.087862	0.91214	0.17572	0.58094	FALSE
GUIDES_sg2655	ULK2	248.57	308.29	248.57	308.29	0.30952	1783.3	1951.3	1.352	0.91181	0.088194	0.17639	0.58247	TRUE
GUIDES_sg1867	PLK3	198.85	145.47	198.85	145.47	-0.44838	1425.1	1561	1.3512	0.088308	0.91169	0.17662	0.58253	FALSE
GUIDES_sg1822	PINK1	336.34	266.96	336.34	266.96	-0.33218	2406.8	2640.4	1.3502	0.088475	0.91153	0.17695	0.58253	FALSE
GUIDES_sg2296	STK17B	137.49	181.83	137.49	181.83	0.40075	983.17	1079.3	1.3498	0.91145	0.088549	0.1771	0.58253	TRUE
GUIDES_sg1063	JAK1	300.61	366.14	300.61	366.14	0.28366	2147.3	2359.9	1.349	0.91133	0.088666	0.17733	0.58253	TRUE
GUIDES_sg2067	RIOK3	198.08	251.26	198.08	251.26	0.34158	1414.2	1554.9	1.3487	0.91128	0.088721	0.17744	0.58253	TRUE
GUIDES_sg1152	LRRK1	251.67	311.59	251.67	311.59	0.30701	1795.2	1975.7	1.3481	0.91118	0.088819	0.17764	0.58253	TRUE
GUIDES_sg1184	MAP2K1	138.27	182.66	138.27	182.66	0.39919	985.38	1085.4	1.3475	0.91108	0.088916	0.17783	0.58253	TRUE
GUIDES_sg0596	CSNK2A2	167.01	215.72	167.01	215.72	0.36731	1186.5	1311	1.3454	0.91074	0.089255	0.17851	0.58395	TRUE
GUIDES_sg0464	CDKL2	171.67	122.32	171.67	122.32	-0.48554	1217.4	1347.6	1.3441	0.089451	0.91055	0.1789	0.58395	FALSE
GUIDES_sg0552	CSNK1A1	156.13	109.1	156.13	109.1	-0.51316	1106	1225.7	1.3434	0.089567	0.91043	0.17913	0.58395	FALSE
GUIDES_sg2713	WNK4	226.82	283.49	226.82	283.49	0.32051	1606	1780.6	1.3431	0.91038	0.089617	0.17923	0.58395	TRUE
GUIDES_sg2135	RPS6KA1	139.82	184.31	139.82	184.31	0.39611	989.8	1097.6	1.343	0.91036	0.089643	0.17929	0.58395	TRUE
GUIDES_sg2467	TESK2	249.34	190.1	249.34	190.1	-0.3896	1755.1	1957.4	1.3391	0.090264	0.90974	0.18053	0.58733	FALSE
GUIDES_sg0147	ANKK1	267.99	206.63	267.99	206.63	-0.37354	1882.5	2103.8	1.3378	0.090486	0.90951	0.18097	0.58777	FALSE
GUIDES_sg2215	SCYL3	146.03	100.83	146.03	100.83	-0.52992	1021.5	1146.4	1.335	0.090941	0.90906	0.18188	0.58777	FALSE
GUIDES_sg1219	MAP2K7	219.05	274.4	219.05	274.4	0.32371	1531.9	1719.6	1.3348	0.90903	0.090971	0.18194	0.58777	TRUE
GUIDES_sg0056	ACVRL1	268.76	207.45	268.76	207.45	-0.37196	1879.4	2109.9	1.3347	0.090979	0.90902	0.18196	0.58777	FALSE
GUIDES_sg2218	SGK2	149.92	104.14	149.92	104.14	-0.52144	1047.8	1176.9	1.3344	0.091035	0.90897	0.18207	0.58777	FALSE
GUIDES_sg1108	LATS1	280.41	343	280.41	343	0.28972	1958.5	2201.3	1.334	0.90889	0.09111	0.18222	0.58777	TRUE
GUIDES_sg0947	GUCY2F	241.58	183.48	241.58	183.48	-0.39493	1687.3	1896.4	1.334	0.09111	0.90889	0.18222	0.58777	FALSE
NonTargeting_Human_0052	NonTargeting_Human_0052	134.38	177.7	134.38	177.7	0.4005	938.22	1054.9	1.3337	0.90885	0.091153	0.18231	0.58777	TRUE
GUIDES_sg1782	PDPK1	219.83	164.48	219.83	164.48	-0.4163	1531.9	1725.7	1.3324	0.091359	0.90864	0.18272	0.58844	FALSE
GUIDES_sg2679	VRK2	163.12	210.76	163.12	210.76	0.36766	1134.7	1280.5	1.3312	0.90844	0.091556	0.18311	0.58905	TRUE
GUIDES_sg2066	RIOK2	154.58	108.27	154.58	108.27	-0.5097	1072.1	1213.5	1.3293	0.091876	0.90812	0.18375	0.59044	FALSE
GUIDES_sg1466	MASTL	257.11	197.54	257.11	197.54	-0.3786	1774.6	2018.4	1.3261	0.092408	0.90759	0.18482	0.59262	FALSE
NonTargeting_Human_0083	NonTargeting_Human_0083	170.89	122.32	170.89	122.32	-0.47904	1179.3	1341.5	1.326	0.092422	0.90758	0.18484	0.59262	FALSE
GUIDES_sg2321	STK3	195.75	143.81	195.75	143.81	-0.44215	1348.6	1536.7	1.3248	0.092612	0.90739	0.18522	0.59273	FALSE
GUIDES_sg1075	JAK3	183.32	133.07	183.32	133.07	-0.45923	1262.5	1439.1	1.3246	0.092647	0.90735	0.18529	0.59273	FALSE
GUIDES_sg2706	WNK3	114.96	75.212	114.96	75.212	-0.60556	790.03	902.48	1.3235	0.09283	0.90717	0.18566	0.59301	FALSE
GUIDES_sg0752	EPHA8	188.76	239.69	188.76	239.69	0.34302	1297	1481.8	1.3231	0.9071	0.092897	0.18579	0.59301	TRUE
GUIDES_sg0708	EPHA10	213.61	159.52	213.61	159.52	-0.41901	1463.2	1676.9	1.321	0.093247	0.90675	0.18649	0.59458	FALSE
GUIDES_sg1499	MKNK1	292.07	228.94	292.07	228.94	-0.34995	1992.3	2292.8	1.3183	0.093706	0.90629	0.18741	0.59526	FALSE
GUIDES_sg0513	CLK1	133.6	90.916	133.6	90.916	-0.55034	911.16	1048.8	1.3182	0.093712	0.90629	0.18742	0.59526	FALSE
GUIDES_sg0279	BRSK2	180.21	229.77	180.21	229.77	0.34878	1228	1414.7	1.3176	0.90618	0.093817	0.18763	0.59526	TRUE
GUIDES_sg1558	NEK1	180.21	229.77	180.21	229.77	0.34878	1228	1414.7	1.3176	0.90618	0.093817	0.18763	0.59526	TRUE
GUIDES_sg0816	FASTK	250.12	191.75	250.12	191.75	-0.38165	1703.5	1963.5	1.3173	0.093873	0.90613	0.18775	0.59526	FALSE
GUIDES_sg0197	BCKDK	300.61	364.49	300.61	364.49	0.27715	2040.3	2359.9	1.315	0.90574	0.094257	0.18851	0.59658	TRUE
GUIDES_sg0704	EPHA1	170.89	219.02	170.89	219.02	0.35618	1158.5	1341.5	1.3142	0.90561	0.094389	0.18878	0.59658	TRUE
GUIDES_sg0425	CDK4	189.53	138.85	189.53	138.85	-0.44612	1284.2	1487.9	1.3138	0.094449	0.90555	0.1889	0.59658	FALSE
GUIDES_sg2325	STK31	206.62	259.52	206.62	259.52	0.32746	1399.3	1622	1.3136	0.9055	0.094498	0.189	0.59658	TRUE
GUIDES_sg0855	FGR	151.47	196.71	151.47	196.71	0.37485	1023.3	1189.1	1.3119	0.90522	0.094775	0.18955	0.59767	TRUE
GUIDES_sg1632	NPR2	238.47	181.83	238.47	181.83	-0.38932	1603.9	1872	1.309	0.095266	0.90473	0.19053	0.6001	FALSE
GUIDES_sg1644	NRBP2	309.93	374.41	309.93	374.41	0.27186	2078.6	2433	1.3072	0.90442	0.095579	0.19116	0.60098	TRUE
GUIDES_sg1773	PDK4	163.9	210.76	163.9	210.76	0.36085	1098	1286.6	1.3064	0.90429	0.095705	0.19141	0.60098	TRUE
NonTargeting_Human_0027	NonTargeting_Human_0027	234.58	178.53	234.58	178.53	-0.39206	1571.3	1841.5	1.3063	0.095719	0.90428	0.19144	0.60098	FALSE
NonTargeting_Human_0036	NonTargeting_Human_0036	212.06	265.31	212.06	265.31	0.32185	1417.8	1664.7	1.3051	0.90408	0.095923	0.19185	0.60102	TRUE
GUIDES_sg2538	TRIB2	271.87	211.59	271.87	211.59	-0.36017	1817.1	2134.2	1.3049	0.095963	0.90404	0.19193	0.60102	FALSE
GUIDES_sg1016	ILK	295.95	233.08	295.95	233.08	-0.34325	1976.6	2323.3	1.3044	0.096042	0.90396	0.19208	0.60102	FALSE
GUIDES_sg0567	CSNK1E	200.41	252.09	200.41	252.09	0.32951	1335.3	1573.2	1.3029	0.90369	0.096305	0.19261	0.60201	TRUE
GUIDES_sg0172	AURKA	163.12	116.54	163.12	116.54	-0.48164	1085	1280.5	1.3018	0.096491	0.90351	0.19298	0.60207	FALSE
GUIDES_sg2431	TAOK2	177.1	225.64	177.1	225.64	0.34766	1177.7	1390.3	1.3016	0.90348	0.096524	0.19305	0.60207	TRUE
GUIDES_sg0773	EPHB4	57.481	85.13	57.481	85.13	0.55855	382.24	451.24	1.3016	0.90315	0.096855	0.19371	0.60229	TRUE
GUIDES_sg1433	MARK3	175.55	127.28	175.55	127.28	-0.46076	1164.9	1378.1	1.3002	0.096762	0.90324	0.19352	0.60229	FALSE
GUIDES_sg0714	EPHA2	209.73	157.04	209.73	157.04	-0.41512	1388.2	1646.4	1.2986	0.097042	0.90296	0.19408	0.60229	FALSE
GUIDES_sg2233	SMG1	227.59	172.74	227.59	172.74	-0.39585	1504.5	1786.7	1.2977	0.09719	0.90281	0.19438	0.60229	FALSE
GUIDES_sg0600	DAPK1	100.98	64.468	100.98	64.468	-0.63944	666.58	792.72	1.2977	0.097194	0.90281	0.19439	0.60229	FALSE
NonTargeting_Human_0075	NonTargeting_Human_0075	179.43	228.12	179.43	228.12	0.34461	1185	1408.6	1.2971	0.9027	0.097297	0.19459	0.60229	TRUE
GUIDES_sg1299	MAP4K1	179.43	228.12	179.43	228.12	0.34461	1185	1408.6	1.2971	0.9027	0.097297	0.19459	0.60229	TRUE
GUIDES_sg1568	NEK10	180.21	228.94	180.21	228.94	0.34361	1187.4	1414.7	1.2956	0.90245	0.097551	0.1951	0.60321	TRUE
GUIDES_sg1580	NEK2	168.56	121.5	168.56	121.5	-0.46905	1107.4	1323.2	1.2938	0.09787	0.90213	0.19574	0.60454	FALSE
GUIDES_sg2254	SRPK1	153.02	108.27	153.02	108.27	-0.49522	1001.3	1201.3	1.2912	0.098317	0.90168	0.19663	0.60661	FALSE
GUIDES_sg2567	TRIO	271.09	211.59	271.09	211.59	-0.35605	1770.5	2128.1	1.2899	0.098537	0.90146	0.19707	0.60661	FALSE
GUIDES_sg0465	CDKL2	126.61	85.957	126.61	85.957	-0.55341	826.49	993.95	1.2897	0.09857	0.90143	0.19714	0.60661	FALSE
GUIDES_sg0606	DAPK2	190.31	140.51	190.31	140.51	-0.43504	1240.1	1494	1.2885	0.098788	0.90121	0.19758	0.60661	FALSE
GUIDES_sg0582	CSNK1G3	177.88	129.76	177.88	129.76	-0.45206	1157.7	1396.4	1.2877	0.098927	0.90107	0.19785	0.60661	FALSE
GUIDES_sg1524	MST1R	320.81	256.22	320.81	256.22	-0.3232	2085.9	2518.4	1.287	0.099039	0.90096	0.19808	0.60661	FALSE
GUIDES_sg1386	MAPK7	184.87	233.9	184.87	233.9	0.33775	1202	1451.3	1.287	0.90096	0.099042	0.19808	0.60661	TRUE
GUIDES_sg0789	ERBB3	243.91	187.62	243.91	187.62	-0.37677	1584.2	1914.7	1.2864	0.099156	0.90084	0.19831	0.60661	FALSE
NonTargeting_Human_0128	NonTargeting_Human_0128	185.65	234.73	185.65	234.73	0.3368	1204.4	1457.4	1.2856	0.90072	0.099285	0.19857	0.60661	TRUE
GUIDES_sg0289	BUB1	170.11	123.15	170.11	123.15	-0.46287	1102.8	1335.4	1.2851	0.099372	0.90063	0.19874	0.60661	FALSE
GUIDES_sg1944	PRKCI	163.12	209.11	163.12	209.11	0.35635	1057.3	1280.5	1.285	0.90061	0.09939	0.19878	0.60661	TRUE
GUIDES_sg1037	IRAK2	198.85	249.61	198.85	249.61	0.32648	1287.9	1561	1.2845	0.90052	0.099477	0.19895	0.60661	TRUE
NonTargeting_Human_0119	NonTargeting_Human_0119	174.77	222.33	174.77	222.33	0.34546	1130.8	1372	1.2839	0.90042	0.099585	0.19917	0.60662	TRUE
GUIDES_sg1105	KSR2	278.86	338.87	278.86	338.87	0.28027	1800.5	2189.1	1.2825	0.90017	0.099826	0.19965	0.60702	TRUE
GUIDES_sg0253	BRD3	164.68	210.76	164.68	210.76	0.35407	1061.9	1292.7	1.2817	0.90003	0.099969	0.19994	0.60702	TRUE
GUIDES_sg0479	CDKL4	214.39	266.96	214.39	266.96	0.31509	1382	1683	1.2815	0.89999	0.10001	0.20001	0.60702	TRUE
NonTargeting_Human_0116	NonTargeting_Human_0116	135.16	176.87	135.16	176.87	0.38556	870.06	1061	1.2806	0.89984	0.10016	0.20032	0.60702	TRUE
GUIDES_sg2459	TESK1	236.14	181.01	236.14	181.01	-0.38175	1519.8	1853.7	1.2805	0.10018	0.89982	0.20036	0.60702	FALSE
GUIDES_sg0965	HIPK3	227.59	173.57	227.59	173.57	-0.38901	1459.5	1786.7	1.2782	0.10059	0.89941	0.20119	0.60829	FALSE
GUIDES_sg0803	ERN1	190.31	239.69	190.31	239.69	0.33126	1219.1	1494	1.2775	0.89929	0.10071	0.20142	0.60829	TRUE
GUIDES_sg1777	PDK4	190.31	239.69	190.31	239.69	0.33126	1219.1	1494	1.2775	0.89929	0.10071	0.20142	0.60829	TRUE
GUIDES_sg0514	CLK1	205.84	154.56	205.84	154.56	-0.4111	1315.2	1615.9	1.2758	0.101	0.899	0.20201	0.60943	FALSE
GUIDES_sg2358	STK35	247.01	190.92	247.01	190.92	-0.36989	1573	1939.1	1.2737	0.10138	0.89862	0.20275	0.61104	FALSE
GUIDES_sg2310	STK24	233.81	179.35	233.81	179.35	-0.38066	1482.7	1835.4	1.2711	0.10185	0.89815	0.2037	0.61236	FALSE
GUIDES_sg1634	NPR2	292.07	352.92	292.07	352.92	0.27219	1851.6	2292.8	1.2709	0.89811	0.10189	0.20377	0.61236	TRUE
GUIDES_sg1354	MAPK14	252.45	195.88	252.45	195.88	-0.36437	1600	1981.8	1.2707	0.10192	0.89808	0.20384	0.61236	FALSE
GUIDES_sg1282	MAP3K7	194.19	144.64	194.19	144.64	-0.4225	1227.8	1524.5	1.2692	0.10219	0.89781	0.20438	0.61336	FALSE
GUIDES_sg2708	WNK3	212.06	160.34	212.06	160.34	-0.40112	1337.3	1664.7	1.2675	0.10248	0.89752	0.20497	0.61448	FALSE
GUIDES_sg0906	GRK5	292.84	232.25	292.84	232.25	-0.33317	1835.8	2298.9	1.2638	0.10316	0.89684	0.20631	0.61739	FALSE
GUIDES_sg1954	PRKCZ	126.61	86.783	126.61	86.783	-0.53976	793.23	993.95	1.2635	0.1032	0.8968	0.2064	0.61739	FALSE
GUIDES_sg2503	TLK2	101.76	66.121	101.76	66.121	-0.61441	634.97	798.82	1.2617	0.10354	0.89646	0.20707	0.61739	FALSE
GUIDES_sg2012	PSKH2	142.15	100.01	142.15	100.01	-0.50306	887.96	1115.9	1.2616	0.10355	0.89645	0.2071	0.61739	FALSE
NonTargeting_Human_0043	NonTargeting_Human_0043	200.41	250.43	200.41	250.43	0.32006	1251.3	1573.2	1.2612	0.89639	0.10361	0.20723	0.61739	TRUE
GUIDES_sg1477	MELK	278.86	219.85	278.86	219.85	-0.34163	1741.1	2189.1	1.2612	0.10362	0.89638	0.20723	0.61739	FALSE
GUIDES_sg0012	AATK	308.38	370.28	308.38	370.28	0.26312	1915.7	2420.8	1.258	0.89581	0.10419	0.20838	0.62016	TRUE
GUIDES_sg2388	STK4	131.27	90.916	131.27	90.916	-0.52515	814.4	1030.5	1.2573	0.10432	0.89568	0.20864	0.6203	FALSE
GUIDES_sg1993	PRKX	335.57	400.03	335.57	400.03	0.25283	2077.9	2634.3	1.256	0.89544	0.10456	0.20911	0.62104	TRUE
GUIDES_sg2266	SRPK3	233.81	180.18	233.81	180.18	-0.37407	1438	1835.4	1.2518	0.10532	0.89468	0.21065	0.62496	FALSE
GUIDES_sg0942	GUCY2D	208.17	258.7	208.17	258.7	0.31212	1276.3	1634.2	1.2498	0.89431	0.10569	0.21138	0.6262	TRUE
GUIDES_sg1708	PAK3	220.6	168.61	220.6	168.61	-0.38578	1351.8	1731.8	1.2494	0.10575	0.89425	0.2115	0.6262	FALSE
NonTargeting_Human_0109	NonTargeting_Human_0109	224.49	276.88	224.49	276.88	0.30142	1372.5	1762.3	1.2481	0.894	0.106	0.212	0.62699	TRUE
GUIDES_sg1293	MAP3K9	177.1	130.59	177.1	130.59	-0.43669	1081.8	1390.3	1.2475	0.10611	0.89389	0.21221	0.62699	FALSE
GUIDES_sg0426	CDK4	198.85	149.6	198.85	149.6	-0.40824	1213	1561	1.2467	0.10626	0.89374	0.21252	0.62699	FALSE
GUIDES_sg1817	PIM3	190.31	142.16	190.31	142.16	-0.41828	1159.2	1494	1.2457	0.10643	0.89357	0.21287	0.62699	FALSE
GUIDES_sg1737	PDGFRA	273.42	215.72	273.42	215.72	-0.34058	1664.9	2146.4	1.2455	0.10647	0.89353	0.21294	0.62699	FALSE
GUIDES_sg0015	ABL1	139.04	180.18	139.04	180.18	0.37155	846.12	1091.5	1.2451	0.89346	0.10654	0.21308	0.62699	TRUE
GUIDES_sg0261	BRD4	156.91	113.23	156.91	113.23	-0.46712	953.8	1231.8	1.2445	0.10666	0.89334	0.21332	0.62705	FALSE
GUIDES_sg1750	PDIK1L	245.46	190.92	245.46	190.92	-0.36082	1487.1	1926.9	1.2424	0.10705	0.89295	0.2141	0.62868	FALSE
GUIDES_sg2699	WNK1	289.74	230.6	289.74	230.6	-0.3281	1748.8	2274.5	1.24	0.10748	0.89252	0.21496	0.63056	FALSE
GUIDES_sg0996	IGF1R	246.24	191.75	246.24	191.75	-0.35916	1484.4	1933	1.2393	0.10762	0.89238	0.21524	0.63074	FALSE
GUIDES_sg0811	ERN2	142.15	183.48	142.15	183.48	0.36598	854.32	1115.9	1.2374	0.89203	0.10797	0.21594	0.63214	TRUE
GUIDES_sg0783	ERBB2	219.05	270.27	219.05	270.27	0.30189	1311.7	1719.6	1.2351	0.89161	0.10839	0.21678	0.63395	TRUE
GUIDES_sg2513	TNK1	219.83	168.61	219.83	168.61	-0.38071	1311.7	1725.7	1.233	0.1088	0.8912	0.21759	0.63553	FALSE
GUIDES_sg1211	MAP2K6	233.81	181.01	233.81	181.01	-0.3675	1394.1	1835.4	1.2325	0.10888	0.89112	0.21776	0.63553	FALSE
GUIDES_sg0273	BRSK1	222.16	273.57	222.16	273.57	0.29914	1321.9	1744	1.2312	0.89088	0.10912	0.21823	0.63625	TRUE
GUIDES_sg1985	PRKG2	240.02	293.41	240.02	293.41	0.28866	1425.2	1884.2	1.2299	0.89064	0.10936	0.21872	0.63704	TRUE
GUIDES_sg0187	AXL	278.08	220.68	278.08	220.68	-0.33224	1647.7	2183	1.2287	0.1096	0.8904	0.2192	0.63778	FALSE
GUIDES_sg2036	PTK7	209.73	259.52	209.73	259.52	0.30603	1239.8	1646.4	1.2272	0.89013	0.10987	0.21974	0.6387	TRUE
GUIDES_sg0581	CSNK1G3	319.25	257.87	319.25	257.87	-0.30698	1883.9	2506.2	1.2261	0.11008	0.88992	0.22015	0.63897	FALSE
GUIDES_sg2453	TEK	185.65	138.85	185.65	138.85	-0.41641	1094.9	1457.4	1.2258	0.11014	0.88986	0.22028	0.63897	FALSE
GUIDES_sg1591	NEK5	246.24	300.02	246.24	300.02	0.28398	1446.5	1933	1.2234	0.8894	0.1106	0.22119	0.64026	TRUE
GUIDES_sg0761	EPHB2	229.15	281.01	229.15	281.01	0.2932	1345	1798.9	1.2229	0.88931	0.11069	0.22138	0.64026	TRUE
GUIDES_sg1735	PBK	184.87	231.42	184.87	231.42	0.32244	1083.5	1451.3	1.2219	0.88914	0.11086	0.22173	0.64026	TRUE
GUIDES_sg1245	MAP3K13	214.39	264.48	214.39	264.48	0.30167	1254.7	1683	1.2211	0.88897	0.11103	0.22206	0.64026	TRUE
GUIDES_sg1376	MAPK4	199.63	247.95	199.63	247.95	0.31133	1167.5	1567.1	1.2207	0.88889	0.11111	0.22222	0.64026	TRUE
GUIDES_sg2544	TRIB3	160.79	204.15	160.79	204.15	0.34253	939.87	1262.3	1.2203	0.88883	0.11117	0.22234	0.64026	TRUE
GUIDES_sg1158	LRRK2	363.53	298.37	363.53	298.37	-0.28411	2122.9	2853.8	1.2197	0.11128	0.88872	0.22257	0.64026	FALSE
GUIDES_sg0367	CAMKV	232.25	180.18	232.25	180.18	-0.36449	1355.9	1823.3	1.2196	0.11131	0.88869	0.22262	0.64026	FALSE
GUIDES_sg1920	PRKCD	275.75	219.02	275.75	219.02	-0.33094	1609.1	2164.7	1.2193	0.11137	0.88863	0.22274	0.64026	FALSE
GUIDES_sg2649	ULK1	201.18	249.61	201.18	249.61	0.30975	1172.3	1579.3	1.2184	0.88847	0.11153	0.22306	0.64053	TRUE
GUIDES_sg0106	AKT2	107.19	71.906	107.19	71.906	-0.56951	622.63	841.5	1.217	0.11181	0.88819	0.22361	0.64148	FALSE
GUIDES_sg1407	MAPKAPK3	228.37	176.87	228.37	176.87	-0.36683	1326	1792.8	1.2163	0.11194	0.88806	0.22388	0.64152	FALSE
GUIDES_sg0946	GUCY2F	188.76	235.56	188.76	235.56	0.31803	1095.1	1481.8	1.2158	0.88796	0.11204	0.22407	0.64152	TRUE
GUIDES_sg1661	NTRK2	187.98	141.33	187.98	141.33	-0.40895	1087.9	1475.7	1.2143	0.11232	0.88768	0.22464	0.64203	FALSE
GUIDES_sg2373	STK38L	190.31	237.21	190.31	237.21	0.31632	1099.8	1494	1.2134	0.88751	0.11249	0.22499	0.64203	TRUE
GUIDES_sg0901	GRK4	237.69	290.1	237.69	290.1	0.28639	1373.5	1865.9	1.2134	0.8875	0.1125	0.225	0.64203	TRUE
GUIDES_sg2469	TEX14	177.1	222.33	177.1	222.33	0.32646	1022.7	1390.3	1.2129	0.88743	0.11257	0.22515	0.64203	TRUE
GUIDES_sg1891	PRKAA2	350.32	286.8	350.32	286.8	-0.28774	2017.7	2750.1	1.2114	0.11288	0.88712	0.22576	0.64314	FALSE
GUIDES_sg0504	CHUK	206.62	157.86	206.62	157.86	-0.38617	1188.7	1622	1.2106	0.11302	0.88698	0.22603	0.64327	FALSE
GUIDES_sg0194	BCKDK	258.66	204.15	258.66	204.15	-0.33999	1486.1	2030.6	1.2098	0.11317	0.88683	0.22635	0.64352	FALSE
GUIDES_sg1982	PRKG1	193.42	240.51	193.42	240.51	0.31296	1109.1	1518.4	1.2087	0.88661	0.11339	0.22678	0.64412	TRUE
GUIDES_sg2616	TTK	180.99	135.55	180.99	135.55	-0.41444	1032.4	1420.8	1.2055	0.114	0.886	0.228	0.64544	FALSE
GUIDES_sg2137	RPS6KA1	151.47	109.93	151.47	109.93	-0.45894	862.98	1189.1	1.2048	0.11414	0.88586	0.22827	0.64544	FALSE
GUIDES_sg2523	TP53RK	212.84	163.65	212.84	163.65	-0.37711	1209.7	1670.8	1.2033	0.11442	0.88558	0.22885	0.64544	FALSE
GUIDES_sg2029	PTK6	197.3	244.65	197.3	244.65	0.3089	1120.9	1548.8	1.2031	0.88552	0.11448	0.22896	0.64544	TRUE
GUIDES_sg1664	NTRK2	212.84	262	212.84	262	0.29858	1208.7	1670.8	1.2029	0.88549	0.11451	0.22903	0.64544	TRUE
GUIDES_sg0565	CSNK1E	290.51	233.08	290.51	233.08	-0.31658	1649.5	2280.6	1.2027	0.11454	0.88546	0.22908	0.64544	FALSE
GUIDES_sg0313	CAMK1D	231.48	282.67	231.48	282.67	0.2871	1310.1	1817.2	1.2008	0.88509	0.11491	0.22983	0.64544	TRUE
GUIDES_sg1618	NLK	256.33	202.49	256.33	202.49	-0.33865	1449.4	2012.3	1.2002	0.11503	0.88497	0.23006	0.64544	FALSE
GUIDES_sg1139	LMTK2	281.19	224.81	281.19	224.81	-0.32156	1589.4	2207.4	1.2	0.11507	0.88493	0.23013	0.64544	FALSE
GUIDES_sg1208	MAP2K5	227.59	176.87	227.59	176.87	-0.36194	1286.3	1786.7	1.2	0.11508	0.88492	0.23015	0.64544	FALSE
GUIDES_sg0661	DYRK4	195.75	148.77	195.75	148.77	-0.39357	1103.3	1536.7	1.1983	0.11539	0.88461	0.23079	0.64544	FALSE
GUIDES_sg1408	MAPKAPK3	186.43	232.25	186.43	232.25	0.31556	1049.9	1463.5	1.1978	0.88451	0.11549	0.23098	0.64544	TRUE
GUIDES_sg2517	TNK2	201.18	248.78	201.18	248.78	0.30499	1132.7	1579.3	1.1976	0.88447	0.11553	0.23106	0.64544	TRUE
GUIDES_sg1544	MYLK2	234.58	285.97	234.58	285.97	0.28466	1320.3	1841.5	1.1975	0.88444	0.11556	0.23113	0.64544	TRUE
GUIDES_sg0496	CHEK2	165.45	122.32	165.45	122.32	-0.43266	930.05	1298.8	1.1967	0.11571	0.88429	0.23141	0.64544	FALSE
GUIDES_sg0643	DYRK1B	456.74	385.15	456.74	385.15	-0.24536	2562.5	3585.5	1.1955	0.11594	0.88406	0.23187	0.64544	FALSE
GUIDES_sg2081	RIPK2	187.98	233.9	187.98	233.9	0.31384	1054.5	1475.7	1.1955	0.88405	0.11595	0.2319	0.64544	TRUE
GUIDES_sg0574	CSNK1G2	178.66	133.89	178.66	133.89	-0.41342	1001.9	1402.5	1.1953	0.11599	0.88401	0.23198	0.64544	FALSE
GUIDES_sg1888	PRKAA2	196.52	149.6	196.52	149.6	-0.39132	1101	1542.8	1.1947	0.1161	0.8839	0.23221	0.64544	FALSE
GUIDES_sg1595	NEK6	196.52	149.6	196.52	149.6	-0.39132	1101	1542.8	1.1947	0.1161	0.8839	0.23221	0.64544	FALSE
GUIDES_sg0757	EPHB1	210.51	162	210.51	162	-0.37586	1176.6	1652.5	1.1933	0.11637	0.88363	0.23275	0.64544	FALSE
GUIDES_sg2099	RNASEL	210.51	162	210.51	162	-0.37586	1176.6	1652.5	1.1933	0.11637	0.88363	0.23275	0.64544	FALSE
GUIDES_sg1686	OBSCN	166.23	123.15	166.23	123.15	-0.42974	927.91	1304.9	1.1926	0.11652	0.88348	0.23305	0.64544	FALSE
GUIDES_sg2722	ZAP70	281.19	337.22	281.19	337.22	0.26127	1569.4	2207.4	1.1924	0.88345	0.11655	0.23309	0.64544	TRUE
GUIDES_sg0162	ATM	281.97	338.04	281.97	338.04	0.26083	1572.2	2213.5	1.1918	0.88334	0.11666	0.23332	0.64544	TRUE
GUIDES_sg2488	TIE1	192.64	146.29	192.64	146.29	-0.39469	1074	1512.3	1.1918	0.11667	0.88333	0.23333	0.64544	FALSE
GUIDES_sg0143	AMHR2	192.64	146.29	192.64	146.29	-0.39469	1074	1512.3	1.1918	0.11667	0.88333	0.23333	0.64544	FALSE
GUIDES_sg2295	STK17B	240.8	292.58	240.8	292.58	0.27997	1340.8	1890.3	1.1911	0.88319	0.11681	0.23363	0.64558	TRUE
GUIDES_sg0850	FGFR4	254	200.84	254	200.84	-0.3373	1413.1	1994	1.1905	0.11692	0.88308	0.23383	0.64558	FALSE
GUIDES_sg0740	EPHA6	153.02	194.23	153.02	194.23	0.34202	848.95	1201.3	1.1889	0.88275	0.11725	0.23449	0.64677	TRUE
GUIDES_sg0839	FGFR2	208.95	257.04	208.95	257.04	0.29756	1156.5	1640.3	1.1875	0.88248	0.11752	0.23505	0.64769	TRUE
GUIDES_sg2032	PTK7	236.14	185.14	236.14	185.14	-0.34936	1300.5	1853.7	1.1845	0.1181	0.8819	0.2362	0.65023	FALSE
GUIDES_sg2344	STK32C	196.52	242.99	196.52	242.99	0.30482	1079.8	1542.8	1.1831	0.88162	0.11838	0.23676	0.651	TRUE
GUIDES_sg1728	PASK	82.338	112.41	82.338	112.41	0.44444	452.03	646.37	1.1826	0.88145	0.11855	0.23709	0.651	TRUE
NonTargeting_Human_0130	NonTargeting_Human_0130	182.54	227.29	182.54	227.29	0.31476	1001.2	1433	1.1821	0.88142	0.11858	0.23716	0.651	TRUE
GUIDES_sg2058	RIOK1	177.1	133.07	177.1	133.07	-0.40975	969.58	1390.3	1.181	0.1188	0.8812	0.2376	0.65158	FALSE
GUIDES_sg2547	TRIM24	204.29	157.04	204.29	157.04	-0.37741	1116.5	1603.7	1.18	0.119	0.881	0.23801	0.65207	FALSE
GUIDES_sg2660	ULK2	115.74	151.25	115.74	151.25	0.38317	630.56	908.58	1.1781	0.88062	0.11938	0.23876	0.65334	TRUE
GUIDES_sg0097	AKT1	182.54	138.03	182.54	138.03	-0.40074	990.76	1433	1.1759	0.11981	0.88019	0.23963	0.65334	FALSE
GUIDES_sg1344	MAPK12	182.54	138.03	182.54	138.03	-0.40074	990.76	1433	1.1759	0.11981	0.88019	0.23963	0.65334	FALSE
GUIDES_sg0874	FLT4	219.05	267.79	219.05	267.79	0.28865	1187.8	1719.6	1.1754	0.88007	0.11993	0.23985	0.65334	TRUE
GUIDES_sg2364	STK36	160.01	201.67	160.01	201.67	0.33193	867.5	1256.2	1.1752	0.88005	0.11995	0.2399	0.65334	TRUE
GUIDES_sg2648	UHMK1	187.2	232.25	187.2	232.25	0.30959	1014.6	1469.6	1.1751	0.88002	0.11998	0.23996	0.65334	TRUE
GUIDES_sg1316	MAP4K3	202.74	249.61	202.74	249.61	0.29871	1098.3	1591.5	1.1748	0.87997	0.12003	0.24007	0.65334	TRUE
GUIDES_sg1246	MAP3K13	299.06	242.17	299.06	242.17	-0.30329	1618.2	2347.7	1.1741	0.12017	0.87983	0.24034	0.65347	FALSE
GUIDES_sg2543	TRIB3	170.11	127.28	170.11	127.28	-0.41563	917.23	1335.4	1.1721	0.12059	0.87941	0.24118	0.6551	FALSE
GUIDES_sg1929	PRKCG	249.34	197.54	249.34	197.54	-0.33451	1342	1957.4	1.171	0.1208	0.8792	0.2416	0.6551	FALSE
GUIDES_sg0823	FER	223.71	272.75	223.71	272.75	0.28478	1202.4	1756.2	1.1702	0.87903	0.12097	0.24194	0.6551	TRUE
GUIDES_sg0563	CSNK1D	211.28	163.65	211.28	163.65	-0.36659	1134.5	1658.6	1.1696	0.12108	0.87892	0.24216	0.6551	FALSE
GUIDES_sg1227	MAP3K10	191.09	236.38	191.09	236.38	0.30546	1025.9	1500.1	1.1695	0.8789	0.1211	0.2422	0.6551	TRUE
GUIDES_sg0011	AATK	208.17	255.39	208.17	255.39	0.29364	1114.7	1634.2	1.168	0.87859	0.12141	0.24281	0.6551	TRUE
GUIDES_sg0887	FYN	245.46	296.72	245.46	296.72	0.27259	1313.6	1926.9	1.1677	0.87853	0.12147	0.24294	0.6551	TRUE
GUIDES_sg0628	DMPK	177.88	221.5	177.88	221.5	0.31484	951.51	1396.4	1.1674	0.87847	0.12153	0.24305	0.6551	TRUE
GUIDES_sg2164	RPS6KA6	208.95	256.22	208.95	256.22	0.29293	1117	1640.3	1.167	0.8784	0.1216	0.24319	0.6551	TRUE
GUIDES_sg1679	NUAK2	226.82	276.05	226.82	276.05	0.28229	1212.1	1780.6	1.1668	0.87836	0.12164	0.24328	0.6551	TRUE
GUIDES_sg0092	ADRBK2	240.8	190.1	240.8	190.1	-0.3395	1285.4	1890.3	1.1662	0.12178	0.87822	0.24355	0.6551	FALSE
GUIDES_sg1663	NTRK2	165.45	207.45	165.45	207.45	0.32462	882.06	1298.8	1.1654	0.87808	0.12192	0.24385	0.6551	TRUE
GUIDES_sg0585	CSNK2A1	228.37	277.71	228.37	277.71	0.28107	1217	1792.8	1.1652	0.87803	0.12197	0.24393	0.6551	TRUE
GUIDES_sg0245	BRAF	194.97	240.51	194.97	240.51	0.30148	1037.1	1530.6	1.1642	0.87782	0.12218	0.24436	0.6551	TRUE
GUIDES_sg1244	MAP3K12	176.33	133.07	176.33	133.07	-0.40345	935.68	1384.2	1.1627	0.12247	0.87753	0.24494	0.6551	FALSE
NonTargeting_Human_0090	NonTargeting_Human_0090	196.52	242.17	196.52	242.17	0.29993	1041.7	1542.8	1.1621	0.8774	0.1226	0.2452	0.6551	TRUE
GUIDES_sg0328	CAMK2A	181.76	225.64	181.76	225.64	0.3104	962.39	1426.9	1.1614	0.87727	0.12273	0.24546	0.6551	TRUE
GUIDES_sg1554	MYO3B	155.35	195.88	155.35	195.88	0.33252	821.27	1219.6	1.1605	0.87708	0.12292	0.24583	0.6551	TRUE
GUIDES_sg0505	CIT	257.11	204.97	257.11	204.97	-0.32553	1359.1	2018.4	1.1605	0.12292	0.87708	0.24585	0.6551	FALSE
GUIDES_sg2049	RET	194.97	149.6	194.97	149.6	-0.37993	1029.3	1530.6	1.1597	0.12308	0.87692	0.24616	0.6551	FALSE
GUIDES_sg1445	MAST1	298.28	242.17	298.28	242.17	-0.29955	1574.3	2341.6	1.1596	0.1231	0.8769	0.24621	0.6551	FALSE
GUIDES_sg1945	PRKCI	213.61	166.13	213.61	166.13	-0.36078	1127.4	1676.9	1.1596	0.12311	0.87689	0.24623	0.6551	FALSE
GUIDES_sg2339	STK32B	183.32	227.29	183.32	227.29	0.30867	966.76	1439.1	1.1591	0.8768	0.1232	0.2464	0.6551	TRUE
GUIDES_sg2162	RPS6KA5	156.13	196.71	156.13	196.71	0.33141	823.29	1225.7	1.1591	0.87678	0.12322	0.24643	0.6551	TRUE
GUIDES_sg0381	CDC42BPA	122.73	158.69	122.73	158.69	0.36808	646.55	963.46	1.1585	0.87667	0.12333	0.24666	0.6551	TRUE
GUIDES_sg1154	LRRK1	156.91	197.54	156.91	197.54	0.33032	825.31	1231.8	1.1576	0.87649	0.12351	0.24703	0.65546	TRUE
GUIDES_sg1339	MAPK11	209.73	162.82	209.73	162.82	-0.36325	1100.1	1646.4	1.156	0.12384	0.87616	0.24768	0.6564	FALSE
GUIDES_sg2558	TRIM28	259.44	311.59	259.44	311.59	0.26333	1359.9	2036.7	1.1556	0.87608	0.12392	0.24784	0.6564	TRUE
NonTargeting_Human_0078	NonTargeting_Human_0078	124.28	160.34	124.28	160.34	0.36493	650.14	975.65	1.1544	0.87583	0.12417	0.24833	0.65703	TRUE
GUIDES_sg2412	TAF1	224.49	176.05	224.49	176.05	-0.34892	1173.2	1762.3	1.1539	0.12427	0.87573	0.24854	0.65703	FALSE
GUIDES_sg1803	PIM1	196.52	151.25	196.52	151.25	-0.37557	1024.8	1542.8	1.1526	0.12454	0.87546	0.24907	0.65783	FALSE
GUIDES_sg0688	EIF2AK3	147.59	186.79	147.59	186.79	0.33782	768.49	1158.6	1.1518	0.87529	0.12471	0.24941	0.65813	TRUE
GUIDES_sg1201	MAP2K4	292.84	347.96	292.84	347.96	0.24802	1519	2298.9	1.1496	0.87484	0.12516	0.25033	0.65941	TRUE
GUIDES_sg2204	SCYL1	235.36	185.96	235.36	185.96	-0.33823	1220	1847.6	1.1492	0.12524	0.87476	0.25048	0.65941	FALSE
GUIDES_sg0474	CDKL3	149.14	188.44	149.14	188.44	0.33546	772.4	1170.8	1.1487	0.87465	0.12535	0.25069	0.65941	TRUE
GUIDES_sg2536	TRIB2	230.7	181.83	230.7	181.83	-0.34175	1194.1	1811.1	1.1483	0.12542	0.87458	0.25083	0.65941	FALSE
GUIDES_sg0444	CDK7	162.35	203.32	162.35	203.32	0.32291	839.51	1274.4	1.1478	0.87448	0.12552	0.25105	0.65941	TRUE
GUIDES_sg2341	STK32B	307.6	251.26	307.6	251.26	-0.29084	1587.3	2414.7	1.1466	0.12578	0.87422	0.25156	0.65991	FALSE
GUIDES_sg2185	RPS6KC1	298.28	353.75	298.28	353.75	0.24529	1538.2	2341.6	1.1462	0.87415	0.12585	0.2517	0.65991	TRUE
GUIDES_sg0404	CDK10	163.9	204.97	163.9	204.97	0.32088	843.6	1286.6	1.1451	0.87392	0.12608	0.25216	0.66045	TRUE
GUIDES_sg0898	GRK4	175.55	133.07	175.55	133.07	-0.39712	902.38	1378.1	1.1444	0.12623	0.87377	0.25247	0.66045	FALSE
GUIDES_sg2329	STK31	222.16	174.39	222.16	174.39	-0.34746	1140.7	1744	1.1437	0.12637	0.87363	0.25274	0.66045	FALSE
GUIDES_sg1173	MAK	167.01	125.63	167.01	125.63	-0.4079	856.01	1311	1.1427	0.12657	0.87343	0.25314	0.66045	FALSE
GUIDES_sg2009	PSKH2	231.48	280.19	231.48	280.19	0.27443	1186.3	1817.2	1.1426	0.87341	0.12659	0.25319	0.66045	TRUE
GUIDES_sg0900	GRK4	140.6	178.53	140.6	178.53	0.34242	719.35	1103.7	1.1417	0.87321	0.12679	0.25357	0.66045	TRUE
GUIDES_sg2644	UHMK1	109.52	142.99	109.52	142.99	0.38156	559.83	859.79	1.1412	0.87309	0.12691	0.25383	0.66045	TRUE
GUIDES_sg1645	NRBP2	180.99	138.03	180.99	138.03	-0.38848	922.81	1420.8	1.1397	0.1272	0.8728	0.25439	0.66045	FALSE
GUIDES_sg2200	SCYL1	208.95	162.82	208.95	162.82	-0.35792	1064	1640.3	1.139	0.12736	0.87264	0.25472	0.66045	FALSE
NonTargeting_Human_0080	NonTargeting_Human_0080	215.94	262.83	215.94	262.83	0.2823	1099.2	1695.2	1.1388	0.87261	0.12739	0.25479	0.66045	TRUE
GUIDES_sg1449	MAST2	204.29	158.69	204.29	158.69	-0.3624	1039.7	1603.7	1.1387	0.12741	0.87259	0.25483	0.66045	FALSE
GUIDES_sg2643	UHMK1	253.23	202.49	253.23	202.49	-0.32113	1286.9	1987.9	1.1379	0.12759	0.87241	0.25518	0.66045	FALSE
GUIDES_sg1146	LMTK3	278.86	225.64	278.86	225.64	-0.30433	1416.4	2189.1	1.1376	0.12765	0.87235	0.25531	0.66045	FALSE
GUIDES_sg1067	JAK2	223.71	176.05	223.71	176.05	-0.34394	1135.9	1756.2	1.1374	0.12769	0.87231	0.25538	0.66045	FALSE
GUIDES_sg1421	MARK1	93.213	123.98	93.213	123.98	0.40766	473.2	731.74	1.1373	0.87225	0.12775	0.2555	0.66045	TRUE
GUIDES_sg2188	RPS6KL1	155.35	195.06	155.35	195.06	0.32645	788.12	1219.6	1.1369	0.8722	0.1278	0.2556	0.66045	TRUE
GUIDES_sg1103	KSR2	239.25	288.45	239.25	288.45	0.26881	1210.6	1878.1	1.1354	0.8719	0.1281	0.2562	0.66115	TRUE
GUIDES_sg2101	RNASEL	219.83	266.96	219.83	266.96	0.27912	1110.9	1725.7	1.1347	0.87174	0.12826	0.25651	0.66115	TRUE
GUIDES_sg2121	ROR2	224.49	176.87	224.49	176.87	-0.3422	1133.5	1762.3	1.1342	0.12835	0.87165	0.2567	0.66115	FALSE
GUIDES_sg0333	CAMK2B	264.88	316.55	264.88	316.55	0.25623	1335.1	2079.4	1.1332	0.87143	0.12857	0.25713	0.66115	TRUE
GUIDES_sg1180	MAP2K1	274.98	222.33	274.98	222.33	-0.30537	1385.8	2158.6	1.1331	0.12858	0.87142	0.25716	0.66115	FALSE
GUIDES_sg0853	FGFR4	151.47	112.41	151.47	112.41	-0.42704	763.05	1189.1	1.1329	0.12863	0.87137	0.25725	0.66115	FALSE
GUIDES_sg2191	RPS6KL1	267.21	319.03	267.21	319.03	0.25486	1342.8	2097.7	1.1315	0.87108	0.12892	0.25784	0.66207	TRUE
GUIDES_sg1132	LIMK2	224.49	271.92	224.49	271.92	0.27544	1125	1762.3	1.1299	0.87075	0.12925	0.2585	0.66224	TRUE
GUIDES_sg1015	ILK	174	215.72	174	215.72	0.3085	870.36	1365.9	1.1289	0.87053	0.12947	0.25894	0.66224	TRUE
GUIDES_sg0907	GRK5	152.25	113.23	152.25	113.23	-0.4239	761.1	1195.2	1.1286	0.12954	0.87046	0.25908	0.66224	FALSE
GUIDES_sg2043	RAF1	183.32	140.51	183.32	140.51	-0.38133	916.41	1439.1	1.1285	0.12955	0.87045	0.25909	0.66224	FALSE
GUIDES_sg2326	STK31	147.59	185.96	147.59	185.96	0.33146	736.43	1158.6	1.1275	0.87023	0.12977	0.25953	0.66224	TRUE
GUIDES_sg1542	MYLK2	174.77	133.07	174.77	133.07	-0.39075	869.68	1372	1.1259	0.13009	0.86991	0.26019	0.66224	FALSE
GUIDES_sg2595	TSSK4	176.33	218.2	176.33	218.2	0.30582	876.6	1384.2	1.1254	0.86979	0.13021	0.26041	0.66224	TRUE
GUIDES_sg1563	NEK10	192.64	236.38	192.64	236.38	0.29384	956.69	1512.3	1.1248	0.86967	0.13033	0.26066	0.66224	TRUE
GUIDES_sg0286	BTK	192.64	236.38	192.64	236.38	0.29384	956.69	1512.3	1.1248	0.86967	0.13033	0.26066	0.66224	TRUE
GUIDES_sg2548	TRIM24	177.1	219.02	177.1	219.02	0.30495	878.68	1390.3	1.1243	0.86955	0.13045	0.26089	0.66224	TRUE
GUIDES_sg1174	MAK	125.84	161.17	125.84	161.17	0.35452	624.18	987.85	1.1242	0.86952	0.13048	0.26096	0.66224	TRUE
GUIDES_sg0120	ALK	230.7	278.53	230.7	278.53	0.27076	1144	1811.1	1.124	0.86949	0.13051	0.26102	0.66224	TRUE
GUIDES_sg1763	PDK2	236.92	188.44	236.92	188.44	-0.32868	1174.7	1859.8	1.1239	0.13052	0.86948	0.26103	0.66224	FALSE
GUIDES_sg2471	TEX14	231.48	279.36	231.48	279.36	0.27019	1146.3	1817.2	1.1233	0.86933	0.13067	0.26133	0.66224	TRUE
GUIDES_sg0916	GRK7	217.5	171.09	217.5	171.09	-0.34447	1076.9	1707.4	1.1231	0.13069	0.86931	0.26138	0.66224	FALSE
GUIDES_sg1984	PRKG2	233.03	281.01	233.03	281.01	0.26906	1151.1	1829.4	1.1218	0.86903	0.13097	0.26194	0.66306	TRUE
GUIDES_sg0028	ACVR1	164.68	204.97	164.68	204.97	0.3141	811.99	1292.7	1.1208	0.86882	0.13118	0.26237	0.66356	TRUE
GUIDES_sg1901	PRKACB	145.26	107.45	145.26	107.45	-0.43152	714.8	1140.3	1.1197	0.13141	0.86859	0.26283	0.66356	FALSE
GUIDES_sg2018	PTK2	243.13	194.23	243.13	194.23	-0.32247	1195.6	1908.6	1.1193	0.13151	0.86849	0.26301	0.66356	FALSE
GUIDES_sg0073	ADCK4	213.61	167.78	213.61	167.78	-0.34658	1050.2	1676.9	1.1192	0.13153	0.86847	0.26306	0.66356	FALSE
GUIDES_sg1153	LRRK1	238.47	190.1	238.47	190.1	-0.32553	1169.9	1872	1.118	0.13179	0.86821	0.26357	0.66372	FALSE
GUIDES_sg2510	TNIK	218.27	264.48	218.27	264.48	0.27589	1067.7	1713.5	1.1163	0.86786	0.13214	0.26428	0.66372	TRUE
GUIDES_sg0263	BRD4	146.03	108.27	146.03	108.27	-0.42821	712.92	1146.4	1.1153	0.13237	0.86763	0.26473	0.66372	FALSE
GUIDES_sg2319	STK3	219.83	266.14	219.83	266.14	0.27466	1072.3	1725.7	1.1148	0.86753	0.13247	0.26494	0.66372	TRUE
GUIDES_sg2391	STK40	280.41	228.12	280.41	228.12	-0.29662	1367.5	2201.3	1.1147	0.1325	0.8675	0.26499	0.66372	FALSE
GUIDES_sg1978	PRKG1	154.58	193.4	154.58	193.4	0.32142	753.71	1213.5	1.1146	0.86748	0.13252	0.26504	0.66372	TRUE
GUIDES_sg2334	STK32A	438.1	372.76	438.1	372.76	-0.23245	2134.9	3439.2	1.1142	0.13259	0.86741	0.26518	0.66372	FALSE
GUIDES_sg0282	BRSK2	186.43	143.81	186.43	143.81	-0.37213	907.92	1463.5	1.1139	0.13266	0.86734	0.26532	0.66372	FALSE
GUIDES_sg1416	MAPKAPK5	191.09	147.95	191.09	147.95	-0.36697	930.56	1500.1	1.1139	0.13267	0.86733	0.26534	0.66372	FALSE
GUIDES_sg1413	MAPKAPK5	150.69	112.41	150.69	112.41	-0.41967	733	1183	1.1132	0.1328	0.8672	0.26561	0.66372	FALSE
GUIDES_sg2210	SCYL2	302.16	247.95	302.16	247.95	-0.28423	1469.4	2372.1	1.1131	0.13284	0.86716	0.26567	0.66372	FALSE
GUIDES_sg1310	MAP4K2	229.92	182.66	229.92	182.66	-0.33039	1117	1805	1.1125	0.13295	0.86705	0.26591	0.66373	FALSE
GUIDES_sg1627	NPR1	270.32	321.51	270.32	321.51	0.24938	1310.5	2122	1.1114	0.86679	0.13321	0.26641	0.66441	TRUE
GUIDES_sg1961	PRKD1	205.07	249.61	205.07	249.61	0.2823	991.82	1609.8	1.11	0.86651	0.13349	0.26698	0.66476	TRUE
GUIDES_sg1131	LIMK2	171.67	212.41	171.67	212.41	0.30566	830.13	1347.6	1.11	0.86649	0.13351	0.26702	0.66476	TRUE
GUIDES_sg2430	TAOK2	173.22	214.07	173.22	214.07	0.30387	834.19	1359.8	1.1077	0.866	0.134	0.26801	0.66632	TRUE
GUIDES_sg0093	ADRBK2	189.53	232.25	189.53	232.25	0.29184	912.36	1487.9	1.1074	0.86595	0.13405	0.26811	0.66632	TRUE
GUIDES_sg1439	MARK4	102.53	133.89	102.53	133.89	0.38173	491.74	804.91	1.1054	0.86548	0.13452	0.26904	0.66804	TRUE
GUIDES_sg0966	HIPK3	188.76	146.29	188.76	146.29	-0.36546	901.57	1481.8	1.1031	0.13499	0.86501	0.26997	0.66924	FALSE
NonTargeting_Human_0050	NonTargeting_Human_0050	283.52	335.56	283.52	335.56	0.24234	1354.1	2225.7	1.1031	0.86501	0.13499	0.26999	0.66924	TRUE
NonTargeting_Human_0035	NonTargeting_Human_0035	194.19	237.21	194.19	237.21	0.28732	925.15	1524.5	1.1017	0.8647	0.1353	0.27059	0.67016	TRUE
NonTargeting_Human_0008	NonTargeting_Human_0008	135.93	100.01	135.93	100.01	-0.43903	645.39	1067.1	1.0999	0.13569	0.86431	0.27139	0.67077	FALSE
GUIDES_sg0624	DDR2	290.51	238.03	290.51	238.03	-0.28634	1377	2280.6	1.0989	0.13591	0.86409	0.27182	0.67077	FALSE
NonTargeting_Human_0055	NonTargeting_Human_0055	149.14	111.58	149.14	111.58	-0.41538	705.43	1170.8	1.0978	0.13615	0.86385	0.2723	0.67077	FALSE
GUIDES_sg1072	JAK3	149.14	111.58	149.14	111.58	-0.41538	705.43	1170.8	1.0978	0.13615	0.86385	0.2723	0.67077	FALSE
GUIDES_sg1549	MYO3A	264.88	214.89	264.88	214.89	-0.30046	1249.3	2079.4	1.0962	0.1365	0.8635	0.27299	0.67077	FALSE
GUIDES_sg1232	MAP3K10	166.23	205.8	166.23	205.8	0.30642	782.96	1304.9	1.0954	0.86334	0.13666	0.27332	0.67077	TRUE
GUIDES_sg0800	ERBB4	124.28	90.089	124.28	90.089	-0.45984	584.61	975.65	1.0949	0.13679	0.86321	0.27358	0.67077	FALSE
GUIDES_sg0753	EPHB1	244.68	196.71	244.68	196.71	-0.31342	1150.7	1920.8	1.0946	0.13684	0.86316	0.27369	0.67077	FALSE
GUIDES_sg0724	EPHA4	234.58	187.62	234.58	187.62	-0.32078	1103	1841.5	1.0945	0.13687	0.86313	0.27375	0.67077	FALSE
GUIDES_sg1369	MAPK3	387.61	447.97	387.61	447.97	0.20829	1821.6	3042.8	1.0942	0.86307	0.13693	0.27386	0.67077	TRUE
GUIDES_sg0830	FES	205.07	161.17	205.07	161.17	-0.34562	963.54	1609.8	1.0941	0.13695	0.86305	0.27391	0.67077	FALSE
GUIDES_sg1089	KIT	183.32	224.81	183.32	224.81	0.29291	860.81	1439.1	1.0938	0.86297	0.13703	0.27406	0.67077	TRUE
GUIDES_sg2603	TTBK1	265.66	215.72	265.66	215.72	-0.29915	1246.9	2085.5	1.0935	0.13709	0.86291	0.27417	0.67077	FALSE
GUIDES_sg1248	MAP3K13	387.61	327.3	387.61	327.3	-0.24332	1818.7	3042.8	1.0934	0.13712	0.86288	0.27424	0.67077	FALSE
GUIDES_sg2224	SLK	167.78	207.45	167.78	207.45	0.30456	786.9	1317.1	1.0931	0.86282	0.13718	0.27435	0.67077	TRUE
GUIDES_sg0025	ACVR1	210.51	166.13	210.51	166.13	-0.33974	984.65	1652.5	1.0916	0.13749	0.86251	0.27499	0.67124	FALSE
GUIDES_sg1291	MAP3K8	97.873	128.11	97.873	128.11	0.38494	457.1	768.33	1.0908	0.86229	0.13771	0.27542	0.67124	TRUE
GUIDES_sg1190	MAP2K2	256.33	207.45	256.33	207.45	-0.30392	1194.7	2012.3	1.0897	0.13793	0.86207	0.27586	0.67124	FALSE
GUIDES_sg2156	RPS6KA4	205.07	248.78	205.07	248.78	0.27754	955.35	1609.8	1.0894	0.86202	0.13798	0.27596	0.67124	TRUE
GUIDES_sg0836	FGFR1	205.84	249.61	205.84	249.61	0.27687	957.52	1615.9	1.0886	0.86184	0.13816	0.27632	0.67124	TRUE
GUIDES_sg1914	PRKCA	155.35	117.36	155.35	117.36	-0.40159	721.62	1219.6	1.0879	0.13833	0.86167	0.27666	0.67124	FALSE
GUIDES_sg1969	PRKD2	279.64	330.6	279.64	330.6	0.24075	1298.8	2195.2	1.0878	0.86165	0.13835	0.27669	0.67124	TRUE
GUIDES_sg0033	ACVR1B	221.38	176.05	221.38	176.05	-0.3289	1027.6	1737.9	1.0874	0.13842	0.86158	0.27684	0.67124	FALSE
GUIDES_sg0089	ADRBK1	253.23	301.68	253.23	301.68	0.25165	1173.6	1987.9	1.0866	0.8614	0.1386	0.2772	0.67124	TRUE
NonTargeting_Human_0006	NonTargeting_Human_0006	143.7	180.18	143.7	180.18	0.32432	665.26	1128.1	1.086	0.86126	0.13874	0.27747	0.67124	TRUE
GUIDES_sg0161	ATM	143.7	180.18	143.7	180.18	0.32432	665.26	1128.1	1.086	0.86126	0.13874	0.27747	0.67124	TRUE
GUIDES_sg0741	EPHA7	157.68	195.88	157.68	195.88	0.31117	729.54	1237.9	1.0857	0.86119	0.13881	0.27762	0.67124	TRUE
GUIDES_sg2103	ROCK1	174	133.89	174	133.89	-0.3755	804.1	1365.9	1.0851	0.13894	0.86106	0.27789	0.67124	FALSE
GUIDES_sg0247	BRD2	183.32	142.16	183.32	142.16	-0.36457	847.01	1439.1	1.085	0.13897	0.86103	0.27794	0.67124	FALSE
GUIDES_sg1881	PRKAA1	210.51	254.56	210.51	254.56	0.273	970.63	1652.5	1.0838	0.86078	0.13922	0.27843	0.67124	TRUE
NonTargeting_Human_0076	NonTargeting_Human_0076	210.51	254.56	210.51	254.56	0.273	970.63	1652.5	1.0838	0.86078	0.13922	0.27843	0.67124	TRUE
GUIDES_sg0577	CSNK1G2	370.52	428.96	370.52	428.96	0.21076	1707.5	2908.7	1.0836	0.86072	0.13928	0.27856	0.67124	TRUE
GUIDES_sg0677	EIF2AK1	165.45	126.46	165.45	126.46	-0.38511	760.36	1298.8	1.0821	0.13961	0.86039	0.27923	0.67124	FALSE
GUIDES_sg1336	MAPK11	279.64	228.94	279.64	228.94	-0.28743	1285	2195.2	1.082	0.13963	0.86037	0.27926	0.67124	FALSE
GUIDES_sg0240	BMX	403.92	343	403.92	343	-0.23523	1855.6	3170.9	1.0819	0.13966	0.86034	0.27932	0.67124	FALSE
GUIDES_sg1095	KSR1	176.33	216.55	176.33	216.55	0.2949	808.75	1384.2	1.081	0.86015	0.13985	0.2797	0.67124	TRUE
NonTargeting_Human_0054	NonTargeting_Human_0054	208.17	164.48	208.17	164.48	-0.33809	954.82	1634.2	1.081	0.13985	0.86015	0.2797	0.67124	FALSE
GUIDES_sg0999	IKBKB	236.92	283.49	236.92	283.49	0.25794	1084.7	1859.8	1.08	0.85994	0.14006	0.28013	0.67154	TRUE
GUIDES_sg1411	MAPKAPK3	213.61	169.43	213.61	169.43	-0.33252	975.84	1676.9	1.0788	0.14033	0.85967	0.28067	0.67154	FALSE
GUIDES_sg1617	NLK	195.75	238.03	195.75	238.03	0.28088	894.14	1536.7	1.0788	0.85966	0.14034	0.28069	0.67154	TRUE
GUIDES_sg0671	EGFR	336.34	391.77	336.34	391.77	0.21946	1535.9	2640.4	1.0786	0.85962	0.14038	0.28077	0.67154	TRUE
GUIDES_sg2602	TTBK1	170.89	131.41	170.89	131.41	-0.37642	779.13	1341.5	1.0778	0.14057	0.85943	0.28114	0.67187	FALSE
GUIDES_sg2620	TTN	353.43	296.72	353.43	296.72	-0.25156	1608.3	2774.5	1.0767	0.1408	0.8592	0.28161	0.67243	FALSE
GUIDES_sg0758	EPHB1	234.58	188.44	234.58	188.44	-0.31448	1064.5	1841.5	1.0752	0.14114	0.85886	0.28228	0.67297	FALSE
GUIDES_sg2623	TTN	224.49	179.35	224.49	179.35	-0.32222	1018.6	1762.3	1.0752	0.14115	0.85885	0.2823	0.67297	FALSE
GUIDES_sg1189	MAP2K2	99.427	69.427	99.427	69.427	-0.51195	450	780.52	1.0745	0.14129	0.85871	0.28259	0.67308	FALSE
GUIDES_sg1669	NTRK3	245.46	292.58	245.46	292.58	0.25242	1110.4	1926.9	1.0735	0.85848	0.14152	0.28303	0.67359	TRUE
GUIDES_sg1603	NEK7	201.18	243.82	201.18	243.82	0.27605	908.93	1579.3	1.0729	0.85833	0.14167	0.28334	0.67374	TRUE
GUIDES_sg2507	TNIK	261.77	213.24	261.77	213.24	-0.29459	1177.7	2055	1.0706	0.14217	0.85783	0.28434	0.67553	FALSE
GUIDES_sg0366	CAMKK2	279.64	329.78	279.64	329.78	0.23715	1257	2195.2	1.0701	0.85772	0.14228	0.28456	0.67553	TRUE
NonTargeting_Human_0114	NonTargeting_Human_0114	251.67	299.2	251.67	299.2	0.24863	1129.2	1975.7	1.0691	0.8575	0.1425	0.285	0.67566	TRUE
GUIDES_sg0069	ADCK2	226.82	271.92	226.82	271.92	0.26061	1017.2	1780.6	1.0689	0.85744	0.14256	0.28511	0.67566	TRUE
GUIDES_sg1896	PRKACA	196.52	154.56	196.52	154.56	-0.34458	880.57	1542.8	1.0684	0.14266	0.85734	0.28532	0.67566	FALSE
GUIDES_sg1314	MAP4K3	171.67	210.76	171.67	210.76	0.29444	764.14	1347.6	1.0649	0.85654	0.14346	0.28691	0.67836	TRUE
GUIDES_sg1325	MAPK1	156.13	193.4	156.13	193.4	0.30708	694.6	1225.7	1.0646	0.85648	0.14352	0.28705	0.67836	TRUE
GUIDES_sg2446	TEC	233.03	278.53	233.03	278.53	0.25632	1035.2	1829.4	1.0639	0.8563	0.1437	0.28739	0.67836	TRUE
GUIDES_sg1593	NEK6	191.09	232.25	191.09	232.25	0.28012	847.21	1500.1	1.0628	0.85607	0.14393	0.28787	0.67836	TRUE
GUIDES_sg1654	NTRK1	169.34	130.59	169.34	130.59	-0.37235	750.69	1329.3	1.0628	0.14395	0.85605	0.28789	0.67836	FALSE
GUIDES_sg2047	RAF1	234.58	280.19	234.58	280.19	0.25528	1039.8	1841.5	1.0626	0.85603	0.14397	0.28794	0.67836	TRUE
GUIDES_sg0869	FLT3	295.17	346.31	295.17	346.31	0.22977	1307.3	2317.2	1.0623	0.85594	0.14406	0.28812	0.67836	TRUE
GUIDES_sg0829	FES	228.37	183.48	228.37	183.48	-0.31418	1007.4	1792.8	1.0601	0.14455	0.85545	0.2891	0.67888	FALSE
GUIDES_sg1578	NEK2	144.48	180.18	144.48	180.18	0.3166	637.23	1134.2	1.06	0.85543	0.14457	0.28913	0.67888	TRUE
GUIDES_sg1280	MAP3K6	184.09	143.81	184.09	143.81	-0.35408	811.33	1445.2	1.0596	0.14466	0.85534	0.28931	0.67888	FALSE
GUIDES_sg1780	PDPK1	160.79	123.15	160.79	123.15	-0.38206	708.45	1262.3	1.0595	0.14469	0.85531	0.28937	0.67888	FALSE
GUIDES_sg1162	LTK	145.26	181.01	145.26	181.01	0.31548	639	1140.3	1.0587	0.85512	0.14488	0.28976	0.67888	TRUE
GUIDES_sg2681	VRK2	160.01	197.54	160.01	197.54	0.3022	703.9	1256.2	1.0586	0.85512	0.14488	0.28976	0.67888	TRUE
GUIDES_sg0318	CAMK1D	360.42	304.16	360.42	304.16	-0.24414	1583	2829.4	1.0578	0.14507	0.85493	0.29015	0.67922	FALSE
GUIDES_sg2002	PSKH1	271.87	320.69	271.87	320.69	0.23744	1191.5	2134.2	1.0567	0.85467	0.14533	0.29067	0.67967	TRUE
GUIDES_sg2650	ULK1	175.55	136.37	175.55	136.37	-0.36197	767.39	1378.1	1.0553	0.14564	0.85436	0.29128	0.67967	FALSE
GUIDES_sg1718	PAK4	199.63	157.86	199.63	157.86	-0.33675	872.24	1567.1	1.0551	0.1457	0.8543	0.2914	0.67967	FALSE
GUIDES_sg1769	PDK3	240.02	194.23	240.02	194.23	-0.304	1048.5	1884.2	1.0549	0.14573	0.85427	0.29145	0.67967	FALSE
GUIDES_sg0948	GUCY2F	198.85	240.51	198.85	240.51	0.27316	867.8	1561	1.0544	0.85416	0.14584	0.29169	0.67967	TRUE
GUIDES_sg0607	DAPK2	282.74	233.08	282.74	233.08	-0.27762	1233.5	2219.6	1.0543	0.14588	0.85412	0.29176	0.67967	FALSE
GUIDES_sg0359	CAMKK1	163.9	201.67	163.9	201.67	0.29754	713.26	1286.6	1.053	0.85382	0.14618	0.29236	0.68008	TRUE
GUIDES_sg0536	CSF1R	200.41	242.17	200.41	242.17	0.27183	871.95	1573.2	1.0528	0.85379	0.14621	0.29241	0.68008	TRUE
GUIDES_sg1119	LCK	249.34	295.89	249.34	295.89	0.24602	1083.3	1957.4	1.0521	0.85362	0.14638	0.29276	0.68034	TRUE
GUIDES_sg1349	MAPK13	185.65	225.64	185.65	225.64	0.28006	799.54	1457.4	1.0475	0.85256	0.14744	0.29487	0.68414	TRUE
GUIDES_sg0610	DAPK3	229.15	273.57	229.15	273.57	0.25464	986.87	1798.9	1.0475	0.85256	0.14744	0.29488	0.68414	TRUE
GUIDES_sg2257	SRPK1	230.7	275.23	230.7	275.23	0.25359	991.3	1811.1	1.0463	0.85229	0.14771	0.29543	0.68459	TRUE
GUIDES_sg1488	MET	232.25	187.62	232.25	187.62	-0.30644	996.24	1823.3	1.0454	0.14792	0.85208	0.29585	0.68459	FALSE
NonTargeting_Human_0104	NonTargeting_Human_0104	114.19	145.47	114.19	145.47	0.3466	489.22	896.38	1.0448	0.85193	0.14807	0.29615	0.68459	TRUE
GUIDES_sg2720	YES1	154.58	118.19	154.58	118.19	-0.38436	662	1213.5	1.0446	0.14811	0.85189	0.29622	0.68459	FALSE
GUIDES_sg1187	MAP2K2	233.81	278.53	233.81	278.53	0.25154	1000.2	1835.4	1.044	0.85175	0.14825	0.29651	0.68459	TRUE
GUIDES_sg0484	CDKL5	263.33	310.77	263.33	310.77	0.23815	1125.4	2067.2	1.0435	0.85163	0.14837	0.29674	0.68459	TRUE
GUIDES_sg0625	DDR2	170.89	209.11	170.89	209.11	0.28964	730.27	1341.5	1.0434	0.85162	0.14838	0.29676	0.68459	TRUE
GUIDES_sg0802	ERN1	93.989	122.32	93.989	122.32	0.37661	401.41	737.84	1.0431	0.85151	0.14849	0.29698	0.68459	TRUE
GUIDES_sg2124	ROR2	228.37	184.31	228.37	184.31	-0.30773	970.61	1792.8	1.0406	0.14903	0.85097	0.29807	0.68654	FALSE
GUIDES_sg2652	ULK1	214.39	257.04	214.39	257.04	0.26067	909.74	1683	1.0398	0.85077	0.14923	0.29845	0.68687	TRUE
GUIDES_sg1596	NEK6	142.93	177.7	142.93	177.7	0.31221	604.6	1122	1.0381	0.85039	0.14961	0.29921	0.68704	TRUE
GUIDES_sg1897	PRKACA	410.14	351.27	410.14	351.27	-0.22295	1732.8	3219.7	1.0375	0.14975	0.85025	0.29951	0.68704	FALSE
GUIDES_sg1297	MAP3K9	195.75	236.38	195.75	236.38	0.27087	825.61	1536.7	1.0366	0.85004	0.14996	0.29992	0.68704	TRUE
GUIDES_sg2560	TRIM33	156.13	119.84	156.13	119.84	-0.37882	658.38	1225.7	1.0365	0.14998	0.85002	0.29996	0.68704	FALSE
GUIDES_sg0231	BMPR2	160.79	123.98	160.79	123.98	-0.37248	677.68	1262.3	1.0362	0.15005	0.84995	0.30009	0.68704	FALSE
GUIDES_sg1772	PDK3	165.45	128.11	165.45	128.11	-0.36652	697.27	1298.8	1.0362	0.15006	0.84994	0.30011	0.68704	FALSE
GUIDES_sg2181	RPS6KC1	277.31	325.64	277.31	325.64	0.23104	1168.2	2176.9	1.036	0.8499	0.1501	0.3002	0.68704	TRUE
GUIDES_sg2040	PXK	261.77	214.89	261.77	214.89	-0.2835	1098.9	2055	1.0341	0.15053	0.84947	0.30107	0.68804	FALSE
GUIDES_sg2019	PTK2B	325.47	377.71	325.47	377.71	0.21417	1364.9	2555	1.0336	0.84935	0.15065	0.3013	0.68804	TRUE
GUIDES_sg0189	AXL	198.85	239.69	198.85	239.69	0.26822	833.71	1561	1.0335	0.84932	0.15068	0.30136	0.68804	TRUE
GUIDES_sg2193	SBK1	161.57	124.8	161.57	124.8	-0.36988	675.85	1268.3	1.0323	0.15095	0.84905	0.30191	0.68874	FALSE
GUIDES_sg2153	RPS6KA4	236.14	191.75	236.14	191.75	-0.299	985.17	1853.7	1.031	0.15128	0.84872	0.30256	0.68916	FALSE
GUIDES_sg2440	TBK1	185.65	146.29	185.65	146.29	-0.34164	774.46	1457.4	1.0309	0.15129	0.84871	0.30257	0.68916	FALSE
GUIDES_sg1972	PRKD3	263.33	216.55	263.33	216.55	-0.281	1094.2	2067.2	1.0289	0.15176	0.84824	0.30353	0.69077	FALSE
GUIDES_sg0971	HIPK4	205.07	246.3	205.07	246.3	0.26314	850.04	1609.8	1.0276	0.84794	0.15206	0.30412	0.69157	TRUE
GUIDES_sg0461	CDKL1	185.65	224.81	185.65	224.81	0.27479	766.83	1457.4	1.0258	0.84752	0.15248	0.30497	0.69296	TRUE
GUIDES_sg1716	PAK4	212.06	170.26	212.06	170.26	-0.31505	873.53	1664.7	1.0244	0.15282	0.84718	0.30563	0.69391	FALSE
GUIDES_sg2701	WNK1	210.51	252.09	210.51	252.09	0.25893	864.45	1652.5	1.0229	0.84681	0.15319	0.30638	0.69505	TRUE
GUIDES_sg1523	MST1R	269.54	316.55	269.54	316.55	0.23116	1105.1	2115.9	1.022	0.84662	0.15338	0.30676	0.69523	TRUE
GUIDES_sg1684	OBSCN	228.37	185.14	228.37	185.14	-0.30131	934.54	1792.8	1.0211	0.15361	0.84639	0.30723	0.69523	FALSE
GUIDES_sg0912	GRK6	159.24	123.15	159.24	123.15	-0.36814	651.18	1250.1	1.0207	0.15369	0.84631	0.30739	0.69523	FALSE
GUIDES_sg1292	MAP3K8	187.98	148.77	187.98	148.77	-0.33546	768.6	1475.7	1.0206	0.15371	0.84629	0.30743	0.69523	FALSE
GUIDES_sg1953	PRKCZ	156.91	192.58	156.91	192.58	0.29382	636.13	1231.8	1.0163	0.84526	0.15474	0.30949	0.69866	TRUE
GUIDES_sg2569	TRIO	272.65	225.64	272.65	225.64	-0.27193	1105	2140.3	1.0161	0.15478	0.84522	0.30957	0.69866	FALSE
GUIDES_sg2692	WEE1	219.05	261.18	219.05	261.18	0.25271	887.35	1719.6	1.0159	0.84516	0.15484	0.30968	0.69866	TRUE
GUIDES_sg0587	CSNK2A1	286.63	334.74	286.63	334.74	0.22312	1157.2	2250.1	1.0142	0.84475	0.15525	0.3105	0.69997	TRUE
GUIDES_sg0394	CDC42BPG	146.81	112.41	146.81	112.41	-0.38225	591.84	1152.5	1.0135	0.15542	0.84458	0.31084	0.70018	FALSE
GUIDES_sg2427	TAOK2	84.668	110.75	84.668	110.75	0.38347	340.19	664.66	1.0118	0.84409	0.15591	0.31182	0.70183	TRUE
GUIDES_sg0586	CSNK2A1	210.51	169.43	210.51	169.43	-0.31148	843.4	1652.5	1.0103	0.15617	0.84383	0.31234	0.70236	FALSE
GUIDES_sg0686	EIF2AK2	142.93	109.1	142.93	109.1	-0.38652	572.12	1122	1.0099	0.15627	0.84373	0.31254	0.70236	FALSE
GUIDES_sg0998	IGF1R	204.29	244.65	204.29	244.65	0.25891	814.29	1603.7	1.0077	0.84321	0.15679	0.31359	0.70376	TRUE
GUIDES_sg2051	RET	292.07	243.82	292.07	243.82	-0.2595	1163.8	2292.8	1.0076	0.15683	0.84317	0.31366	0.70376	FALSE
GUIDES_sg2493	TLK1	206.62	166.13	206.62	166.13	-0.313	819.84	1622	1.0054	0.15735	0.84265	0.31469	0.7051	FALSE
GUIDES_sg1053	ITK	196.52	157.04	196.52	157.04	-0.32176	779.59	1542.8	1.0053	0.15737	0.84263	0.31475	0.7051	FALSE
NonTargeting_Human_0120	NonTargeting_Human_0120	166.23	202.49	166.23	202.49	0.28317	657.6	1304.9	1.0039	0.84229	0.15771	0.31542	0.70605	TRUE
GUIDES_sg0195	BCKDK	151.47	185.96	151.47	185.96	0.29423	594.92	1189.1	1.0003	0.84142	0.15858	0.31716	0.70901	TRUE
GUIDES_sg2141	RPS6KA2	177.88	140.51	177.88	140.51	-0.33813	698.41	1396.4	1.0002	0.15862	0.84138	0.31724	0.70901	FALSE
GUIDES_sg1202	MAP2K4	192.64	231.42	192.64	231.42	0.26338	752.07	1512.3	0.99731	0.84069	0.15931	0.31861	0.70948	TRUE
GUIDES_sg1576	NEK2	301.39	252.91	301.39	252.91	-0.25207	1174.9	2366	0.9966	0.15948	0.84052	0.31896	0.70948	FALSE
GUIDES_sg2294	STK17A	193.42	232.25	193.42	232.25	0.26272	754	1518.4	0.99658	0.84052	0.15948	0.31897	0.70948	TRUE
GUIDES_sg1625	NPR1	348.77	400.86	348.77	400.86	0.20027	1356.5	2737.9	0.99544	0.84024	0.15976	0.31952	0.70948	TRUE
GUIDES_sg2462	TESK1	194.97	233.9	194.97	233.9	0.26143	757.87	1530.6	0.99515	0.84017	0.15983	0.31967	0.70948	TRUE
GUIDES_sg0463	CDKL2	220.6	262	220.6	262	0.2471	856.99	1731.8	0.99485	0.84009	0.15991	0.31981	0.70948	TRUE
NonTargeting_Human_0047	NonTargeting_Human_0047	139.82	172.74	139.82	172.74	0.30309	541.91	1097.6	0.9937	0.83981	0.16019	0.32037	0.70948	TRUE
GUIDES_sg0520	CLK2	114.96	85.13	114.96	85.13	-0.42906	444.97	902.48	0.99325	0.16029	0.83971	0.32059	0.70948	FALSE
GUIDES_sg2240	SNRK	222.93	264.48	222.93	264.48	0.24555	863.18	1750.1	0.9932	0.83969	0.16031	0.32061	0.70948	TRUE
GUIDES_sg0943	GUCY2D	155.35	120.67	155.35	120.67	-0.36184	601.49	1219.6	0.99319	0.16031	0.83969	0.32062	0.70948	FALSE
GUIDES_sg1987	PRKG2	156.91	191.75	156.91	191.75	0.28765	606.99	1231.8	0.99276	0.83958	0.16042	0.32083	0.70948	TRUE
GUIDES_sg1565	NEK10	174.77	138.03	174.77	138.03	-0.33835	675.16	1372	0.99206	0.16058	0.83942	0.32117	0.70948	FALSE
GUIDES_sg1098	KSR1	198.85	238.03	198.85	238.03	0.25828	767.58	1561	0.99167	0.83932	0.16068	0.32136	0.70948	TRUE
GUIDES_sg1008	IKBKE	220.6	179.35	220.6	179.35	-0.29716	850.81	1731.8	0.99125	0.16078	0.83922	0.32156	0.70948	FALSE
GUIDES_sg1997	PRPF4B	194.97	156.21	194.97	156.21	-0.31794	751.15	1530.6	0.99073	0.16091	0.83909	0.32182	0.70948	FALSE
GUIDES_sg1792	PHKG2	226.04	184.31	226.04	184.31	-0.293	870.65	1774.5	0.99061	0.16094	0.83906	0.32188	0.70948	FALSE
GUIDES_sg2499	TLK2	269.54	223.98	269.54	223.98	-0.26602	1037.7	2115.9	0.99035	0.161	0.839	0.322	0.70948	FALSE
GUIDES_sg1730	PASK	315.37	266.14	315.37	266.14	-0.24404	1212	2475.7	0.98948	0.16121	0.83879	0.32243	0.70948	FALSE
GUIDES_sg0852	FGFR4	386.83	441.36	386.83	441.36	0.18977	1486.4	3036.7	0.98942	0.83877	0.16123	0.32246	0.70948	TRUE
GUIDES_sg1076	JAK3	200.41	161.17	200.41	161.17	-0.31261	769.8	1573.2	0.98925	0.16127	0.83873	0.32254	0.70948	FALSE
GUIDES_sg0210	BLK	309.15	357.88	309.15	357.88	0.21051	1187	2426.9	0.98903	0.83867	0.16133	0.32265	0.70948	TRUE
GUIDES_sg0968	HIPK3	270.32	224.81	270.32	224.81	-0.26486	1035.4	2122	0.98785	0.16161	0.83839	0.32323	0.7098	FALSE
GUIDES_sg2718	YES1	203.51	242.99	203.51	242.99	0.25464	779.32	1597.6	0.98772	0.83835	0.16165	0.32329	0.7098	TRUE
GUIDES_sg2142	RPS6KA2	259.44	214.89	259.44	214.89	-0.27065	992.32	2036.7	0.98714	0.16179	0.83821	0.32357	0.70988	FALSE
GUIDES_sg1142	LMTK2	206.62	166.95	206.62	166.95	-0.30588	786.71	1622	0.9849	0.16234	0.83766	0.32467	0.71174	FALSE
GUIDES_sg2496	TLK1	146.03	179.35	146.03	179.35	0.29468	555.09	1146.4	0.98408	0.83746	0.16254	0.32508	0.71209	TRUE
GUIDES_sg2582	TRPM7	271.87	226.46	271.87	226.46	-0.26258	1030.9	2134.2	0.98287	0.16284	0.83716	0.32567	0.71284	FALSE
GUIDES_sg1483	MERTK	210.51	250.43	210.51	250.43	0.24948	797.09	1652.5	0.98219	0.837	0.163	0.32601	0.71303	TRUE
GUIDES_sg1642	NRBP2	157.68	123.15	157.68	123.15	-0.35408	596.32	1237.9	0.98158	0.16315	0.83685	0.32631	0.71314	FALSE
GUIDES_sg0235	BMX	172.44	136.37	172.44	136.37	-0.33636	650.5	1353.7	0.98034	0.16346	0.83654	0.32692	0.71394	FALSE
GUIDES_sg0127	ALPK2	188.76	226.46	188.76	226.46	0.26149	710.95	1481.8	0.97959	0.83635	0.16365	0.32729	0.7142	TRUE
GUIDES_sg1656	NTRK1	191.86	229.77	191.86	229.77	0.25888	718.47	1506.2	0.97675	0.83565	0.16435	0.32869	0.71635	TRUE
GUIDES_sg2010	PSKH2	170.11	205.8	170.11	205.8	0.27329	636.81	1335.4	0.97658	0.83561	0.16439	0.32878	0.71635	TRUE
GUIDES_sg1400	MAPK9	168.56	133.07	168.56	133.07	-0.33883	629.82	1323.2	0.97568	0.16461	0.83539	0.32922	0.71678	FALSE
GUIDES_sg0191	AXL	382.95	436.4	382.95	436.4	0.18803	1428.4	3006.2	0.97482	0.83517	0.16483	0.32965	0.71717	TRUE
GUIDES_sg2202	SCYL1	164.68	129.76	164.68	129.76	-0.34142	609.48	1292.7	0.97105	0.16576	0.83424	0.33152	0.72069	FALSE
GUIDES_sg0151	ARAF	276.53	231.42	276.53	231.42	-0.2559	1017.4	2170.8	0.96815	0.16649	0.83351	0.33297	0.72329	FALSE
GUIDES_sg1338	MAPK11	204.29	242.99	204.29	242.99	0.24917	748.95	1603.7	0.96644	0.83309	0.16691	0.33382	0.72447	TRUE
GUIDES_sg1443	MAST1	216.72	176.87	216.72	176.87	-0.29162	793.86	1701.3	0.96605	0.16701	0.83299	0.33402	0.72447	FALSE
GUIDES_sg0849	FGFR4	205.84	244.65	205.84	244.65	0.24804	752.81	1615.9	0.96526	0.83279	0.16721	0.33441	0.72477	TRUE
GUIDES_sg2386	STK4	181.76	218.2	181.76	218.2	0.26225	663.71	1426.9	0.96452	0.83261	0.16739	0.33479	0.72504	TRUE
GUIDES_sg2328	STK31	241.58	283.49	241.58	283.49	0.22995	878.5	1896.4	0.96254	0.83211	0.16789	0.33578	0.72663	TRUE
GUIDES_sg0481	CDKL5	212.06	251.26	212.06	251.26	0.24365	768.32	1664.7	0.96077	0.83167	0.16833	0.33667	0.72736	TRUE
GUIDES_sg0791	ERBB3	142.93	110.75	142.93	110.75	-0.36502	517.57	1122	0.96055	0.16839	0.83161	0.33678	0.72736	FALSE
GUIDES_sg0485	CDKL5	246.24	288.45	246.24	288.45	0.22743	891.06	1933	0.96017	0.83152	0.16848	0.33697	0.72736	TRUE
GUIDES_sg1965	PRKD2	177.1	141.33	177.1	141.33	-0.32345	639.78	1390.3	0.95935	0.16869	0.83131	0.33738	0.72736	FALSE
GUIDES_sg0237	BMX	177.1	141.33	177.1	141.33	-0.32345	639.78	1390.3	0.95935	0.16869	0.83131	0.33738	0.72736	FALSE
GUIDES_sg2441	TBK1	187.98	224.81	187.98	224.81	0.25689	678.29	1475.7	0.9588	0.83117	0.16883	0.33766	0.72741	TRUE
GUIDES_sg1160	LRRK2	198.08	160.34	198.08	160.34	-0.3032	711.93	1554.9	0.95692	0.1693	0.8307	0.33861	0.72816	FALSE
GUIDES_sg2454	TEK	190.31	227.29	190.31	227.29	0.25496	683.8	1494	0.95677	0.83066	0.16934	0.33868	0.72816	TRUE
GUIDES_sg1516	MOS	134.38	103.31	134.38	103.31	-0.3761	482.61	1054.9	0.95659	0.16939	0.83061	0.33877	0.72816	FALSE
GUIDES_sg1368	MAPK3	219.83	180.18	219.83	180.18	-0.2855	785.96	1725.7	0.95441	0.16994	0.83006	0.33988	0.72999	FALSE
GUIDES_sg0810	ERN2	261.77	304.98	261.77	304.98	0.21963	933.54	2055	0.95319	0.82975	0.17025	0.34049	0.72999	TRUE
GUIDES_sg0142	AMHR2	194.97	232.25	194.97	232.25	0.25124	694.88	1530.6	0.95289	0.82968	0.17032	0.34064	0.72999	TRUE
GUIDES_sg0329	CAMK2A	178.66	142.99	178.66	142.99	-0.31932	636.22	1402.5	0.95251	0.17042	0.82958	0.34084	0.72999	FALSE
GUIDES_sg1391	MAPK8	151.47	184.31	151.47	184.31	0.28142	539.27	1189.1	0.95238	0.82955	0.17045	0.3409	0.72999	TRUE
GUIDES_sg0754	EPHB1	215.17	176.05	215.17	176.05	-0.28801	765.16	1689.1	0.95184	0.17059	0.82941	0.34118	0.72999	FALSE
GUIDES_sg1602	NEK7	226.82	266.96	226.82	266.96	0.23415	805.82	1780.6	0.95138	0.82929	0.17071	0.34141	0.72999	TRUE
GUIDES_sg2006	PSKH1	159.24	125.63	159.24	125.63	-0.33961	564.77	1250.1	0.95059	0.17091	0.82909	0.34181	0.73031	FALSE
GUIDES_sg0462	CDKL1	108.75	80.998	108.75	80.998	-0.42054	385.03	853.7	0.95008	0.17104	0.82896	0.34207	0.73031	FALSE
GUIDES_sg1989	PRKX	189.53	152.9	189.53	152.9	-0.308	670.81	1487.9	0.94958	0.17116	0.82884	0.34233	0.73031	FALSE
GUIDES_sg1235	MAP3K11	243.13	201.67	243.13	201.67	-0.26853	859.52	1908.6	0.94904	0.1713	0.8287	0.3426	0.73036	FALSE
GUIDES_sg1878	PNCK	275.75	319.86	275.75	319.86	0.21334	972.63	2164.7	0.94795	0.82842	0.17158	0.34315	0.73053	TRUE
GUIDES_sg2349	STK33	174.77	139.68	174.77	139.68	-0.3213	615.78	1372	0.94744	0.17171	0.82829	0.34342	0.73053	FALSE
GUIDES_sg2226	SLK	137.49	168.61	137.49	168.61	0.29244	484.2	1079.3	0.94723	0.82824	0.17176	0.34353	0.73053	TRUE
GUIDES_sg1024	INSRR	281.19	325.64	281.19	325.64	0.21105	988.05	2207.4	0.94615	0.82796	0.17204	0.34407	0.73053	TRUE
GUIDES_sg0696	EIF2AK4	236.92	277.71	236.92	277.71	0.2283	831.98	1859.8	0.94588	0.82789	0.17211	0.34421	0.73053	TRUE
GUIDES_sg1052	IRAK4	236.92	277.71	236.92	277.71	0.2283	831.98	1859.8	0.94588	0.82789	0.17211	0.34421	0.73053	TRUE
GUIDES_sg0675	EIF2AK1	205.84	243.82	205.84	243.82	0.24318	721.08	1615.9	0.9447	0.82759	0.17241	0.34481	0.73112	TRUE
GUIDES_sg2285	STK16	180.21	215.72	180.21	215.72	0.25815	630.4	1414.7	0.94404	0.82743	0.17257	0.34515	0.73112	TRUE
GUIDES_sg0271	BRSK1	158.46	191.75	158.46	191.75	0.27352	554.07	1244	0.94383	0.82737	0.17263	0.34526	0.73112	TRUE
GUIDES_sg0980	HSPB8	273.42	229.77	273.42	229.77	-0.24995	952.84	2146.4	0.94225	0.17303	0.82697	0.34607	0.73229	FALSE
GUIDES_sg0181	AURKC	250.9	209.11	250.9	209.11	-0.26171	873.22	1969.6	0.94165	0.17319	0.82681	0.34637	0.7324	FALSE
GUIDES_sg1879	PNCK	188.76	224.81	188.76	224.81	0.25097	649.98	1481.8	0.93664	0.82553	0.17447	0.34894	0.73697	TRUE
GUIDES_sg0568	CSNK1E	219.05	257.87	219.05	257.87	0.2344	753.54	1719.6	0.93617	0.82541	0.17459	0.34918	0.73697	TRUE
GUIDES_sg1951	PRKCQ	323.14	370.28	323.14	370.28	0.19589	1111	2536.7	0.93594	0.82535	0.17465	0.34931	0.73697	TRUE
GUIDES_sg2242	SRC	177.88	142.99	177.88	142.99	-0.31307	608.82	1396.4	0.9338	0.1752	0.8248	0.35041	0.73874	FALSE
GUIDES_sg0640	DYRK1B	198.85	162	198.85	162	-0.29411	679.25	1561	0.93287	0.17544	0.82456	0.35089	0.73921	FALSE
GUIDES_sg0134	ALPK3	209.73	171.91	209.73	171.91	-0.28533	714.97	1646.4	0.93194	0.17568	0.82432	0.35137	0.73937	FALSE
GUIDES_sg1590	NEK5	215.17	176.87	215.17	176.87	-0.28129	733.17	1689.1	0.93173	0.17574	0.82426	0.35148	0.73937	FALSE
GUIDES_sg0932	GSK3B	226.82	187.62	226.82	187.62	-0.27241	768.31	1780.6	0.92897	0.17645	0.82355	0.3529	0.74157	FALSE
GUIDES_sg0035	ACVR1B	173.22	207.45	173.22	207.45	0.25882	585.97	1359.8	0.92835	0.82339	0.17661	0.35322	0.74157	TRUE
GUIDES_sg2174	RPS6KB1	249.34	208.28	249.34	208.28	-0.25847	843.1	1957.4	0.92814	0.17667	0.82333	0.35333	0.74157	FALSE
GUIDES_sg0546	CSK	159.24	126.46	159.24	126.46	-0.33022	537.34	1250.1	0.92721	0.17691	0.82309	0.35382	0.74157	FALSE
NonTargeting_Human_0068	NonTargeting_Human_0068	236.14	276.05	236.14	276.05	0.22444	796.62	1853.7	0.92708	0.82306	0.17694	0.35389	0.74157	TRUE
GUIDES_sg0892	GAK	153.02	185.14	153.02	185.14	0.27322	515.66	1201.3	0.92656	0.82292	0.17708	0.35416	0.74157	TRUE
GUIDES_sg1564	NEK10	227.59	188.44	227.59	188.44	-0.27102	766.36	1786.7	0.92621	0.17717	0.82283	0.35434	0.74157	FALSE
GUIDES_sg1556	MYO3B	239.25	279.36	239.25	279.36	0.22277	804.58	1878.1	0.92563	0.82268	0.17732	0.35464	0.74166	TRUE
GUIDES_sg0327	CAMK2A	205.07	242.17	205.07	242.17	0.23883	688.18	1609.8	0.92465	0.82243	0.17757	0.35515	0.74218	TRUE
GUIDES_sg2598	TSSK4	243.13	283.49	243.13	283.49	0.22074	814.59	1908.6	0.9239	0.82223	0.17777	0.35554	0.74246	TRUE
GUIDES_sg1534	MYLK	279.64	236.38	279.64	236.38	-0.2415	935.55	2195.2	0.92323	0.17794	0.82206	0.35589	0.74264	FALSE
GUIDES_sg0083	ADCK5	156.91	189.27	156.91	189.27	0.26897	523.67	1231.8	0.92211	0.82176	0.17824	0.35647	0.74282	TRUE
GUIDES_sg0588	CSNK2A1	180.21	214.89	180.21	214.89	0.25264	601.4	1414.7	0.92207	0.82175	0.17825	0.35649	0.74282	TRUE
GUIDES_sg1077	KALRN	181.76	216.55	181.76	216.55	0.25133	604.85	1426.9	0.92076	0.82141	0.17859	0.35718	0.74335	TRUE
GUIDES_sg0111	AKT3	251.67	210.76	251.67	210.76	-0.25485	836.98	1975.7	0.92048	0.17866	0.82134	0.35732	0.74335	FALSE
GUIDES_sg2335	STK32A	252.45	293.41	252.45	293.41	0.21612	838.86	1981.8	0.92009	0.82124	0.17876	0.35753	0.74335	TRUE
GUIDES_sg0867	FLT3	183.32	218.2	183.32	218.2	0.25004	608.32	1439.1	0.91947	0.82107	0.17893	0.35785	0.74349	TRUE
GUIDES_sg1185	MAP2K2	235.36	195.88	235.36	195.88	-0.26366	779.3	1847.6	0.91846	0.17919	0.82081	0.35838	0.74405	FALSE
GUIDES_sg2393	STK40	140.6	171.09	140.6	171.09	0.28136	464.87	1103.7	0.91781	0.82064	0.17936	0.35872	0.74421	TRUE
GUIDES_sg2382	STK39	258.66	217.37	258.66	217.37	-0.24986	852.56	2030.6	0.91636	0.17974	0.82026	0.35948	0.74525	FALSE
GUIDES_sg1025	INSRR	142.93	173.57	142.93	173.57	0.27845	469.43	1122	0.91476	0.81984	0.18016	0.36032	0.74621	TRUE
GUIDES_sg1210	MAP2K6	167.01	133.89	167.01	133.89	-0.31668	548.18	1311	0.91448	0.18023	0.81977	0.36047	0.74621	FALSE
GUIDES_sg2309	STK24	242.35	202.49	242.35	202.49	-0.25806	794.33	1902.5	0.9138	0.18041	0.81959	0.36082	0.74641	FALSE
GUIDES_sg1224	MAP3K1	172.44	138.85	172.44	138.85	-0.31055	564.14	1353.7	0.91294	0.18064	0.81936	0.36127	0.74651	FALSE
GUIDES_sg0815	FASTK	162.35	129.76	162.35	129.76	-0.32098	530.84	1274.4	0.91272	0.18069	0.81931	0.36139	0.74651	FALSE
GUIDES_sg1084	KDR	243.13	203.32	243.13	203.32	-0.25681	792.35	1908.6	0.9112	0.1811	0.8189	0.36219	0.74762	FALSE
GUIDES_sg2422	TAOK1	199.63	163.65	199.63	163.65	-0.28515	647.33	1567.1	0.90892	0.1817	0.8183	0.36339	0.7482	FALSE
NonTargeting_Human_0086	NonTargeting_Human_0086	170.11	203.32	170.11	203.32	0.25589	551.39	1335.4	0.90873	0.81825	0.18175	0.36349	0.7482	TRUE
GUIDES_sg1712	PAK3	170.11	203.32	170.11	203.32	0.25589	551.39	1335.4	0.90873	0.81825	0.18175	0.36349	0.7482	TRUE
GUIDES_sg2347	STK32C	278.86	236.38	278.86	236.38	-0.2375	902.25	2189.1	0.90791	0.18196	0.81804	0.36393	0.7482	FALSE
GUIDES_sg1585	NEK4	199.63	235.56	199.63	235.56	0.23764	645.3	1567.1	0.90749	0.81792	0.18208	0.36415	0.7482	TRUE
GUIDES_sg0004	AAK1	199.63	235.56	199.63	235.56	0.23764	645.3	1567.1	0.90749	0.81792	0.18208	0.36415	0.7482	TRUE
GUIDES_sg0697	EIF2AK4	233.03	194.23	233.03	194.23	-0.26153	752.79	1829.4	0.9072	0.18215	0.81785	0.3643	0.7482	FALSE
NonTargeting_Human_0107	NonTargeting_Human_0107	190.31	155.38	190.31	155.38	-0.29081	609.89	1494	0.90359	0.18311	0.81689	0.36621	0.75159	FALSE
GUIDES_sg0890	FYN	153.02	184.31	153.02	184.31	0.2668	489.45	1201.3	0.90271	0.81666	0.18334	0.36668	0.75171	TRUE
GUIDES_sg0905	GRK5	133.6	162.82	133.6	162.82	0.2834	426.83	1048.8	0.90218	0.81652	0.18348	0.36697	0.75171	TRUE
GUIDES_sg2158	RPS6KA5	208.95	245.47	208.95	245.47	0.23137	666.91	1640.3	0.90175	0.81641	0.18359	0.36719	0.75171	TRUE
GUIDES_sg0013	ABL1	134.38	163.65	134.38	163.65	0.28236	428.29	1054.9	0.9011	0.81623	0.18377	0.36754	0.75171	TRUE
GUIDES_sg2004	PSKH1	149.92	119.02	149.92	119.02	-0.33051	477.39	1176.9	0.90073	0.18387	0.81613	0.36773	0.75171	FALSE
GUIDES_sg0272	BRSK1	45.053	61.988	45.053	61.988	0.45179	143.4	353.67	0.90052	0.81454	0.18546	0.37092	0.753	TRUE
GUIDES_sg1837	PKN1	361.2	313.25	361.2	313.25	-0.20488	1149.7	2835.5	0.90051	0.18392	0.81608	0.36785	0.75171	FALSE
GUIDES_sg0205	BLK	207.4	171.09	207.4	171.09	-0.2762	659.23	1628.1	0.89989	0.18409	0.81591	0.36818	0.75185	FALSE
GUIDES_sg0745	EPHA7	214.39	251.26	214.39	251.26	0.22796	679.69	1683	0.89873	0.8156	0.1844	0.3688	0.75223	TRUE
NonTargeting_Human_0022	NonTargeting_Human_0022	156.91	188.44	156.91	188.44	0.26269	497.27	1231.8	0.89856	0.81556	0.18444	0.36889	0.75223	TRUE
GUIDES_sg2189	RPS6KL1	208.17	171.91	208.17	171.91	-0.27466	657.43	1634.2	0.89698	0.18486	0.81514	0.36973	0.75298	FALSE
GUIDES_sg1049	IRAK4	253.23	213.24	253.23	213.24	-0.2469	799.53	1987.9	0.89688	0.18489	0.81511	0.36978	0.75298	FALSE
GUIDES_sg1911	PRKCA	259.44	219.02	259.44	219.02	-0.24329	816.76	2036.7	0.89557	0.18524	0.81476	0.37048	0.753	FALSE
GUIDES_sg2111	ROCK2	160.01	191.75	160.01	191.75	0.25954	503.56	1256.2	0.8954	0.81471	0.18529	0.37057	0.753	TRUE
GUIDES_sg1611	NEK9	151.47	120.67	151.47	120.67	-0.32555	474.32	1189.1	0.89321	0.18587	0.81413	0.37174	0.753	FALSE
NonTargeting_Human_0106	NonTargeting_Human_0106	151.47	120.67	151.47	120.67	-0.32555	474.32	1189.1	0.89321	0.18587	0.81413	0.37174	0.753	FALSE
GUIDES_sg2128	ROS1	161.57	129.76	161.57	129.76	-0.31411	505.83	1268.3	0.8931	0.1859	0.8141	0.3718	0.753	FALSE
GUIDES_sg1932	PRKCG	226.04	263.66	226.04	263.66	0.22117	707.48	1774.5	0.89297	0.81406	0.18594	0.37187	0.753	TRUE
NonTargeting_Human_0088	NonTargeting_Human_0088	191.09	225.64	191.09	225.64	0.23863	596.89	1500.1	0.89209	0.81383	0.18617	0.37235	0.753	TRUE
NonTargeting_Human_0115	NonTargeting_Human_0115	167.01	134.72	167.01	134.72	-0.30787	521.16	1311	0.89165	0.18629	0.81371	0.37258	0.753	FALSE
GUIDES_sg1374	MAPK4	100.2	75.212	100.2	75.212	-0.40916	312.28	786.62	0.89159	0.18631	0.81369	0.37261	0.753	FALSE
GUIDES_sg2059	RIOK1	243.91	204.97	243.91	204.97	-0.24977	757.85	1914.7	0.88972	0.18681	0.81319	0.37362	0.753	FALSE
GUIDES_sg0160	ATM	194.97	229.77	194.97	229.77	0.23582	605.51	1530.6	0.88951	0.81314	0.18686	0.37373	0.753	TRUE
GUIDES_sg1783	PDPK1	194.97	229.77	194.97	229.77	0.23582	605.51	1530.6	0.88951	0.81314	0.18686	0.37373	0.753	TRUE
GUIDES_sg2180	RPS6KB2	301.39	344.65	301.39	344.65	0.19293	936.01	2366	0.88951	0.81314	0.18686	0.37373	0.753	TRUE
GUIDES_sg0687	EIF2AK3	152.25	121.5	152.25	121.5	-0.32312	472.79	1195.2	0.88949	0.18687	0.81313	0.37374	0.753	FALSE
GUIDES_sg0614	DAPK3	215.94	179.35	215.94	179.35	-0.26649	669.41	1695.2	0.88869	0.18708	0.81292	0.37417	0.75333	FALSE
GUIDES_sg0447	CDK8	54.374	72.733	54.374	72.733	0.4131	168.52	426.85	0.8886	0.81209	0.18791	0.37581	0.75347	TRUE
GUIDES_sg0249	BRD2	167.78	200.02	167.78	200.02	0.25214	519.47	1317.1	0.88814	0.81277	0.18723	0.37447	0.75341	TRUE
GUIDES_sg2346	STK32C	327.8	372.76	327.8	372.76	0.1849	1010.6	2573.3	0.88626	0.81226	0.18774	0.37548	0.75347	TRUE
GUIDES_sg2520	TNK2	200.41	235.56	200.41	235.56	0.23206	617.69	1573.2	0.88614	0.81223	0.18777	0.37554	0.75347	TRUE
GUIDES_sg1739	PDGFRA	170.11	202.49	170.11	202.49	0.25004	524.29	1335.4	0.88612	0.81222	0.18778	0.37556	0.75347	TRUE
GUIDES_sg1100	KSR1	201.18	236.38	201.18	236.38	0.23154	619.44	1579.3	0.88568	0.81211	0.18789	0.37579	0.75347	TRUE
GUIDES_sg1260	MAP3K3	200.41	165.3	200.41	165.3	-0.27631	616.19	1573.2	0.88506	0.18806	0.81194	0.37612	0.75356	FALSE
GUIDES_sg1833	PKN1	179.43	146.29	179.43	146.29	-0.29279	549.2	1408.6	0.88305	0.1886	0.8114	0.37721	0.7552	FALSE
GUIDES_sg2366	STK36	163.9	132.24	163.9	132.24	-0.30754	501.09	1286.6	0.88257	0.18873	0.81127	0.37747	0.7552	FALSE
GUIDES_sg2177	RPS6KB2	275.75	234.73	275.75	234.73	-0.23148	841.54	2164.7	0.88176	0.18895	0.81105	0.37791	0.75555	FALSE
GUIDES_sg1977	PRKG1	174.77	142.16	174.77	142.16	-0.29609	531.84	1372	0.8805	0.1893	0.8107	0.37859	0.75639	FALSE
GUIDES_sg2414	TAF1	213.61	177.7	213.61	177.7	-0.2642	644.86	1676.9	0.87699	0.19025	0.80975	0.38049	0.75966	FALSE
GUIDES_sg1740	PDGFRA	165.45	133.89	165.45	133.89	-0.30328	497.95	1298.8	0.87566	0.19061	0.80939	0.38122	0.76058	FALSE
GUIDES_sg1670	NTRK3	231.48	194.23	231.48	194.23	-0.25192	693.72	1817.2	0.8738	0.19111	0.80889	0.38223	0.7614	FALSE
GUIDES_sg0140	AMHR2	203.51	168.61	203.51	168.61	-0.27	609.22	1597.6	0.8733	0.19125	0.80875	0.3825	0.7614	FALSE
GUIDES_sg2348	STK32C	192.64	158.69	192.64	158.69	-0.2781	576.29	1512.3	0.87301	0.19133	0.80867	0.38266	0.7614	FALSE
GUIDES_sg2116	ROR1	298.28	340.52	298.28	340.52	0.19048	892.17	2341.6	0.87294	0.80865	0.19135	0.38269	0.7614	TRUE
GUIDES_sg0549	CSNK1A1	243.91	205.8	243.91	205.8	-0.24399	726.01	1914.7	0.87083	0.19192	0.80808	0.38385	0.76146	FALSE
GUIDES_sg2590	TSSK1B	209.73	174.39	209.73	174.39	-0.26479	624.28	1646.4	0.87083	0.19192	0.80808	0.38385	0.76146	FALSE
GUIDES_sg1437	MARK4	138.27	166.95	138.27	166.95	0.27024	411.54	1085.4	0.87081	0.80807	0.19193	0.38386	0.76146	TRUE
GUIDES_sg2168	RPS6KA6	107.97	82.651	107.97	82.651	-0.38149	320.56	847.6	0.87002	0.19215	0.80785	0.38429	0.76146	FALSE
GUIDES_sg0212	BMP2K	193.42	159.52	193.42	159.52	-0.27643	574.6	1518.4	0.86998	0.19215	0.80785	0.38431	0.76146	FALSE
GUIDES_sg1183	MAP2K1	163.9	195.06	163.9	195.06	0.24969	485.39	1286.6	0.86862	0.80747	0.19253	0.38505	0.76146	TRUE
GUIDES_sg0413	CDK2	215.94	180.18	215.94	180.18	-0.2599	639.51	1695.2	0.86862	0.19253	0.80747	0.38505	0.76146	FALSE
NonTargeting_Human_0077	NonTargeting_Human_0077	240.02	277.71	240.02	277.71	0.20958	710.07	1884.2	0.86815	0.80735	0.19265	0.38531	0.76146	TRUE
GUIDES_sg1251	MAP3K2	172.44	140.51	172.44	140.51	-0.2936	509.98	1353.7	0.86802	0.19269	0.80731	0.38539	0.76146	FALSE
NonTargeting_Human_0131	NonTargeting_Human_0131	172.44	140.51	172.44	140.51	-0.2936	509.98	1353.7	0.86802	0.19269	0.80731	0.38539	0.76146	FALSE
GUIDES_sg1743	PDGFRB	177.88	145.47	177.88	145.47	-0.28844	525.37	1396.4	0.86745	0.19285	0.80715	0.3857	0.76155	FALSE
GUIDES_sg0957	HIPK1	162.35	131.41	162.35	131.41	-0.30286	478.34	1274.4	0.86642	0.19313	0.80687	0.38626	0.76214	FALSE
GUIDES_sg2516	TNK1	356.54	310.77	356.54	310.77	-0.19763	1047.5	2798.9	0.86515	0.19348	0.80652	0.38695	0.76298	FALSE
GUIDES_sg2336	STK32A	172.44	204.15	172.44	204.15	0.2422	502.59	1353.7	0.8617	0.80557	0.19443	0.38885	0.7662	TRUE
GUIDES_sg2621	TTN	271.09	310.77	271.09	310.77	0.19637	787.02	2128.1	0.86002	0.80511	0.19489	0.38978	0.7675	TRUE
GUIDES_sg0718	EPHA3	207.4	172.74	207.4	172.74	-0.26241	600.57	1628.1	0.85892	0.19519	0.80481	0.39038	0.76781	FALSE
GUIDES_sg2221	SGK2	169.34	138.03	169.34	138.03	-0.29302	490.13	1329.3	0.85873	0.19524	0.80476	0.39049	0.76781	FALSE
GUIDES_sg2557	TRIM28	196.52	162.82	196.52	162.82	-0.26989	567.88	1542.8	0.85801	0.19544	0.80456	0.39089	0.76781	FALSE
GUIDES_sg1264	MAP3K4	191.09	157.86	191.09	157.86	-0.27397	551.87	1500.1	0.85778	0.19551	0.80449	0.39101	0.76781	FALSE
GUIDES_sg1485	MET	178.66	210.76	178.66	210.76	0.23718	515.28	1402.5	0.85721	0.80433	0.19567	0.39133	0.76791	TRUE
GUIDES_sg2248	SRMS	225.26	189.27	225.26	189.27	-0.24995	647.75	1768.4	0.85592	0.19602	0.80398	0.39204	0.7681	FALSE
GUIDES_sg1476	MELK	266.43	227.29	266.43	227.29	-0.22831	766.07	2091.6	0.85588	0.19603	0.80397	0.39206	0.7681	FALSE
GUIDES_sg0045	ACVR2A	272.65	233.08	272.65	233.08	-0.22534	782.94	2140.3	0.85534	0.19618	0.80382	0.39236	0.7681	FALSE
GUIDES_sg0809	ERN2	186.43	153.73	186.43	153.73	-0.27656	534.46	1463.5	0.85464	0.19638	0.80362	0.39275	0.7681	FALSE
GUIDES_sg1348	MAPK13	182.54	214.89	182.54	214.89	0.23421	523.29	1433	0.85461	0.80362	0.19638	0.39277	0.7681	TRUE
GUIDES_sg2638	TYRO3	227.59	263.66	227.59	263.66	0.21133	650.25	1786.7	0.85316	0.80322	0.19678	0.39357	0.76891	TRUE
GUIDES_sg2301	STK19	228.37	264.48	228.37	264.48	0.21094	652.04	1792.8	0.85289	0.80314	0.19686	0.39372	0.76891	TRUE
GUIDES_sg2619	TTN	132.83	160.34	132.83	160.34	0.26975	378.53	1042.7	0.85208	0.80291	0.19709	0.39418	0.76913	TRUE
GUIDES_sg0732	EPHA5	176.33	144.64	176.33	144.64	-0.28402	502.07	1384.2	0.85172	0.19719	0.80281	0.39437	0.76913	FALSE
GUIDES_sg0654	DYRK3	188.76	221.5	188.76	221.5	0.22969	536.25	1481.8	0.85076	0.80255	0.19745	0.3949	0.76965	TRUE
GUIDES_sg0243	BRAF	135.16	162.82	135.16	162.82	0.26685	382.65	1061	0.84928	0.80214	0.19786	0.39573	0.77073	TRUE
GUIDES_sg1505	MKNK2	193.42	226.46	193.42	226.46	0.22649	546.06	1518.4	0.8481	0.80181	0.19819	0.39638	0.77147	TRUE
GUIDES_sg1950	PRKCQ	246.24	283.49	246.24	283.49	0.2025	694.01	1933	0.84738	0.80161	0.19839	0.39678	0.77173	TRUE
GUIDES_sg0049	ACVR2B	344.89	300.85	344.89	300.85	-0.19647	969.64	2707.4	0.84633	0.19868	0.80132	0.39737	0.77185	FALSE
GUIDES_sg0290	BUB1	251.67	214.07	251.67	214.07	-0.2325	707.19	1975.7	0.8461	0.19875	0.80125	0.3975	0.77185	FALSE
GUIDES_sg1418	MAPKAPK5	252.45	290.1	252.45	290.1	0.19983	708.91	1981.8	0.84583	0.80117	0.19883	0.39765	0.77185	TRUE
GUIDES_sg2205	SCYL2	259.44	221.5	259.44	221.5	-0.22713	719.62	2036.7	0.84063	0.20028	0.79972	0.40056	0.77569	FALSE
GUIDES_sg0406	CDK10	170.89	201.67	170.89	201.67	0.23764	473.66	1341.5	0.84033	0.79964	0.20036	0.40073	0.77569	TRUE
GUIDES_sg2187	RPS6KL1	288.18	328.12	288.18	328.12	0.18665	797.68	2262.3	0.83976	0.79948	0.20052	0.40104	0.77569	TRUE
GUIDES_sg1754	PDIK1L	309.15	267.79	309.15	267.79	-0.20652	855.58	2426.9	0.83968	0.20054	0.79946	0.40109	0.77569	FALSE
GUIDES_sg0866	FLT1	293.62	333.91	293.62	333.91	0.18492	811.64	2305	0.8392	0.79932	0.20068	0.40136	0.77569	TRUE
GUIDES_sg2213	SCYL3	236.14	200.02	236.14	200.02	-0.23843	652.45	1853.7	0.839	0.20073	0.79927	0.40147	0.77569	FALSE
GUIDES_sg1375	MAPK4	224.49	189.27	224.49	189.27	-0.24499	620.1	1762.3	0.8389	0.20076	0.79924	0.40153	0.77569	FALSE
GUIDES_sg0292	BUB1	216.72	251.26	216.72	251.26	0.21244	596.49	1701.3	0.83739	0.79881	0.20119	0.40238	0.77655	TRUE
GUIDES_sg0571	CSNK1G1	213.61	179.35	213.61	179.35	-0.25091	586.86	1676.9	0.83662	0.2014	0.7986	0.4028	0.77655	FALSE
GUIDES_sg2041	PXK	169.34	138.85	169.34	138.85	-0.28447	464.6	1329.3	0.83606	0.20156	0.79844	0.40312	0.77655	FALSE
GUIDES_sg2246	SRC	148.36	119.84	148.36	119.84	-0.30568	406.68	1164.7	0.8357	0.20166	0.79834	0.40333	0.77655	FALSE
GUIDES_sg2404	SYK	148.36	119.84	148.36	119.84	-0.30568	406.68	1164.7	0.8357	0.20166	0.79834	0.40333	0.77655	FALSE
GUIDES_sg0684	EIF2AK2	179.43	210.76	179.43	210.76	0.23096	490.65	1408.6	0.83465	0.79804	0.20196	0.40391	0.77715	TRUE
GUIDES_sg0935	GUCY2C	243.91	207.45	243.91	207.45	-0.2325	664.39	1914.7	0.83306	0.20241	0.79759	0.40481	0.77836	FALSE
GUIDES_sg1043	IRAK3	256.33	219.02	256.33	219.02	-0.22598	696.01	2012.3	0.83172	0.20278	0.79722	0.40557	0.77888	FALSE
GUIDES_sg1324	MAPK1	184.87	216.55	184.87	216.55	0.22701	501.61	1451.3	0.83142	0.79713	0.20287	0.40573	0.77888	TRUE
GUIDES_sg0375	CASK	306.05	265.31	306.05	265.31	-0.20536	829.82	2402.5	0.83113	0.20295	0.79705	0.4059	0.77888	FALSE
GUIDES_sg0838	FGFR2	153.8	182.66	153.8	182.66	0.24661	416.38	1207.4	0.8305	0.79687	0.20313	0.40626	0.77904	TRUE
GUIDES_sg0284	BTK	233.03	197.54	233.03	197.54	-0.2373	629.98	1829.4	0.82991	0.2033	0.7967	0.40659	0.77917	FALSE
GUIDES_sg0079	ADCK5	156.91	185.96	156.91	185.96	0.24368	422.15	1231.8	0.82791	0.79614	0.20386	0.40772	0.78081	TRUE
GUIDES_sg0656	DYRK3	159.24	188.44	159.24	188.44	0.24155	426.49	1250.1	0.82605	0.79561	0.20439	0.40878	0.78231	TRUE
GUIDES_sg1573	NEK11	199.63	166.95	199.63	166.95	-0.25647	533.84	1567.1	0.82541	0.20457	0.79543	0.40914	0.78248	FALSE
GUIDES_sg1692	OXSR1	240.8	204.97	240.8	204.97	-0.23135	641.71	1890.3	0.82398	0.20498	0.79502	0.40995	0.7835	FALSE
GUIDES_sg0537	CSF1R	172.44	142.16	172.44	142.16	-0.27684	458.55	1353.7	0.82309	0.20523	0.79477	0.41046	0.7835	FALSE
GUIDES_sg0303	C9ORF96	285.08	323.99	285.08	323.99	0.18401	757.24	2237.9	0.82264	0.79464	0.20536	0.41071	0.7835	TRUE
GUIDES_sg0797	ERBB4	163.9	193.4	163.9	193.4	0.23747	435.25	1286.6	0.82254	0.79461	0.20539	0.41077	0.7835	TRUE
NonTargeting_Human_0069	NonTargeting_Human_0069	317.7	358.7	317.7	358.7	0.17462	840.72	2494	0.82109	0.7942	0.2058	0.41159	0.78455	TRUE
GUIDES_sg1267	MAP3K4	236.14	200.84	236.14	200.84	-0.23251	622.93	1853.7	0.81981	0.20616	0.79384	0.41233	0.78501	FALSE
GUIDES_sg1621	NLK	201.18	168.61	201.18	168.61	-0.25346	530.6	1579.3	0.81971	0.20619	0.79381	0.41238	0.78501	FALSE
GUIDES_sg0138	ALPK3	224.49	190.1	224.49	190.1	-0.23874	591.33	1762.3	0.81921	0.20633	0.79367	0.41267	0.78503	FALSE
GUIDES_sg0648	DYRK2	219.83	253.74	219.83	253.74	0.2061	575.01	1725.7	0.81634	0.79285	0.20715	0.41431	0.78715	TRUE
GUIDES_sg1636	NRBP1	324.69	283.49	324.69	283.49	-0.19511	848.63	2548.9	0.81602	0.20725	0.79275	0.41449	0.78715	FALSE
GUIDES_sg0712	EPHA2	174	204.15	174	204.15	0.22933	454.54	1365.9	0.81581	0.7927	0.2073	0.41461	0.78715	TRUE
GUIDES_sg1766	PDK2	185.65	154.56	185.65	154.56	-0.26288	483.33	1457.4	0.81443	0.2077	0.7923	0.4154	0.78766	FALSE
GUIDES_sg0913	GRK6	177.1	207.45	177.1	207.45	0.22701	460.56	1390.3	0.81396	0.79216	0.20784	0.41567	0.78766	TRUE
GUIDES_sg1192	MAP2K3	145.26	172.74	145.26	172.74	0.24843	377.69	1140.3	0.8139	0.79215	0.20785	0.4157	0.78766	TRUE
GUIDES_sg0616	DDR1	178.66	209.11	178.66	209.11	0.22587	463.58	1402.5	0.81307	0.79191	0.20809	0.41618	0.78797	TRUE
GUIDES_sg1583	NEK4	220.6	186.79	220.6	186.79	-0.23885	571.63	1731.8	0.8125	0.20825	0.79175	0.4165	0.78797	FALSE
GUIDES_sg1456	MAST3	191.86	160.34	191.86	160.34	-0.25744	496.75	1506.2	0.81217	0.20835	0.79165	0.41669	0.78797	FALSE
GUIDES_sg2046	RAF1	148.36	176.05	148.36	176.05	0.2453	383.18	1164.7	0.81117	0.79136	0.20864	0.41727	0.78855	TRUE
GUIDES_sg1655	NTRK1	248.57	284.32	248.57	284.32	0.19315	639.11	1951.3	0.80936	0.79085	0.20915	0.41831	0.78999	TRUE
GUIDES_sg0735	EPHA6	204.29	171.91	204.29	171.91	-0.24762	524.14	1603.7	0.80848	0.20941	0.79059	0.41881	0.79041	FALSE
GUIDES_sg1706	PAK2	191.09	222.33	191.09	222.33	0.21743	488.13	1500.1	0.80673	0.79009	0.20991	0.41982	0.79074	TRUE
GUIDES_sg0460	CDKL1	267.21	304.16	267.21	304.16	0.18618	682.5	2097.7	0.80668	0.79007	0.20993	0.41985	0.79074	TRUE
GUIDES_sg1745	PDGFRB	258.66	222.33	258.66	222.33	-0.21747	660.08	2030.6	0.80631	0.21003	0.78997	0.42006	0.79074	FALSE
NonTargeting_Human_0017	NonTargeting_Human_0017	271.09	308.29	271.09	308.29	0.18485	691.72	2128.1	0.80627	0.78996	0.21004	0.42009	0.79074	TRUE
GUIDES_sg0057	ACVRL1	296.73	257.87	296.73	257.87	-0.20176	754.89	2329.4	0.80508	0.21039	0.78961	0.42078	0.79083	FALSE
GUIDES_sg2094	RIPK4	332.46	373.58	332.46	373.58	0.16778	845.59	2609.9	0.80498	0.78958	0.21042	0.42083	0.79083	TRUE
GUIDES_sg1110	LATS1	295.95	334.74	295.95	334.74	0.17711	752.18	2323.3	0.80469	0.7895	0.2105	0.421	0.79083	TRUE
GUIDES_sg1647	NRK	155.35	127.28	155.35	127.28	-0.2855	394.02	1219.6	0.80385	0.21074	0.78926	0.42148	0.79083	FALSE
GUIDES_sg1423	MARK1	157.68	185.96	157.68	185.96	0.2366	399.88	1237.9	0.80379	0.78924	0.21076	0.42152	0.79083	TRUE
GUIDES_sg2653	ULK1	205.84	173.57	205.84	173.57	-0.24477	520.92	1615.9	0.80295	0.211	0.789	0.422	0.79122	FALSE
GUIDES_sg0402	CDC7	272.65	235.56	272.65	235.56	-0.21014	687.9	2140.3	0.80174	0.21135	0.78865	0.4227	0.79164	FALSE
GUIDES_sg1215	MAP2K7	212.06	179.35	212.06	179.35	-0.24043	534.85	1664.7	0.80161	0.21139	0.78861	0.42278	0.79164	FALSE
GUIDES_sg0219	BMPR1A	207.4	175.22	207.4	175.22	-0.24196	517.71	1628.1	0.79747	0.21259	0.78741	0.42518	0.79535	FALSE
GUIDES_sg2241	SRC	170.11	199.19	170.11	199.19	0.22641	422.7	1335.4	0.79565	0.78688	0.21312	0.42624	0.79535	TRUE
GUIDES_sg0098	AKT1	359.65	317.38	359.65	317.38	-0.17983	893.2	2823.3	0.79544	0.21318	0.78682	0.42635	0.79535	FALSE
GUIDES_sg1036	IRAK2	139.04	165.3	139.04	165.3	0.24794	344.79	1091.5	0.79483	0.78664	0.21336	0.42672	0.79535	TRUE
GUIDES_sg1566	NEK10	139.04	165.3	139.04	165.3	0.24794	344.79	1091.5	0.79483	0.78664	0.21336	0.42672	0.79535	TRUE
GUIDES_sg2333	STK32A	172.44	201.67	172.44	201.67	0.22466	427.05	1353.7	0.79431	0.78649	0.21351	0.42702	0.79535	TRUE
GUIDES_sg1125	LIMK1	229.15	262.83	229.15	262.83	0.19705	567.25	1798.9	0.79415	0.78645	0.21355	0.42711	0.79535	TRUE
GUIDES_sg1295	MAP3K9	191.09	160.34	191.09	160.34	-0.25162	472.57	1500.1	0.79376	0.21367	0.78633	0.42733	0.79535	FALSE
GUIDES_sg2271	STK10	288.18	250.43	288.18	250.43	-0.20181	712.53	2262.3	0.79367	0.21369	0.78631	0.42739	0.79535	FALSE
GUIDES_sg1923	PRKCE	202.74	171.09	202.74	171.09	-0.24357	500.86	1591.5	0.79335	0.21379	0.78621	0.42757	0.79535	FALSE
GUIDES_sg2415	TAF1L	236.14	270.27	236.14	270.27	0.19399	582.43	1853.7	0.7927	0.78602	0.21398	0.42795	0.79535	TRUE
GUIDES_sg2491	TIE1	136.71	110.75	136.71	110.75	-0.30135	336.95	1073.2	0.79246	0.21405	0.78595	0.42809	0.79535	FALSE
GUIDES_sg0032	ACVR1B	215.17	182.66	215.17	182.66	-0.23511	528.36	1689.1	0.79096	0.21448	0.78552	0.42897	0.79588	FALSE
GUIDES_sg0914	GRK6	341.78	300.85	341.78	300.85	-0.18345	837.64	2683	0.79019	0.21471	0.78529	0.42942	0.79588	FALSE
GUIDES_sg1384	MAPK7	252.45	287.63	252.45	287.63	0.18749	618.62	1981.8	0.79013	0.78527	0.21473	0.42945	0.79588	TRUE
GUIDES_sg1117	LATS2	144.48	171.09	144.48	171.09	0.24233	353.99	1134.2	0.79007	0.78525	0.21475	0.42949	0.79588	TRUE
GUIDES_sg1570	NEK11	288.18	325.64	288.18	325.64	0.17574	701.71	2262.3	0.78763	0.78454	0.21546	0.43092	0.79671	TRUE
GUIDES_sg0066	ADCK1	290.51	328.12	290.51	328.12	0.17507	707.31	2280.6	0.78758	0.78453	0.21547	0.43094	0.79671	TRUE
GUIDES_sg1842	PKN2	153.8	126.46	153.8	126.46	-0.28041	373.87	1207.4	0.78698	0.21565	0.78435	0.43129	0.79671	FALSE
GUIDES_sg2292	STK17A	159.24	131.41	159.24	131.41	-0.27515	387.07	1250.1	0.78695	0.21566	0.78434	0.43131	0.79671	FALSE
GUIDES_sg2100	RNASEL	122.73	147.12	122.73	147.12	0.25956	297.4	963.46	0.78573	0.78398	0.21602	0.43204	0.79671	TRUE
GUIDES_sg1994	PRKX	191.09	221.5	191.09	221.5	0.21208	462.65	1500.1	0.78539	0.78389	0.21611	0.43223	0.79671	TRUE
GUIDES_sg1099	KSR1	357.31	315.73	357.31	315.73	-0.17799	864.8	2805	0.78525	0.21615	0.78385	0.43231	0.79671	FALSE
GUIDES_sg1922	PRKCD	150.69	177.7	150.69	177.7	0.23637	364.66	1183	0.78518	0.78382	0.21618	0.43235	0.79671	TRUE
GUIDES_sg1409	MAPKAPK3	222.93	190.1	222.93	190.1	-0.22876	539.11	1750.1	0.78492	0.21625	0.78375	0.4325	0.79671	FALSE
GUIDES_sg0826	FES	229.15	195.88	229.15	195.88	-0.22522	553.28	1798.9	0.78431	0.21643	0.78357	0.43286	0.79671	FALSE
GUIDES_sg0570	CSNK1E	266.43	230.6	266.43	230.6	-0.20757	642.13	2091.6	0.7836	0.21664	0.78336	0.43328	0.79671	FALSE
GUIDES_sg2139	RPS6KA2	195.75	226.46	195.75	226.46	0.2093	471.77	1536.7	0.78359	0.78336	0.21664	0.43328	0.79671	TRUE
GUIDES_sg0860	FGR	188.76	158.69	188.76	158.69	-0.24887	451.97	1481.8	0.78105	0.21739	0.78261	0.43477	0.79873	FALSE
GUIDES_sg0756	EPHB1	183.32	153.73	183.32	153.73	-0.25244	437.71	1439.1	0.77994	0.21771	0.78229	0.43542	0.79873	FALSE
GUIDES_sg0353	CAMK4	128.94	104.14	128.94	104.14	-0.30558	307.62	1012.2	0.77968	0.21779	0.78221	0.43558	0.79873	FALSE
GUIDES_sg1983	PRKG2	208.17	239.69	208.17	239.69	0.20245	496.53	1634.2	0.77953	0.78217	0.21783	0.43567	0.79873	TRUE
GUIDES_sg2263	SRPK2	201.18	170.26	201.18	170.26	-0.23947	478.11	1579.3	0.77811	0.21825	0.78175	0.4365	0.79873	FALSE
GUIDES_sg1547	MYO3A	214.39	246.3	214.39	246.3	0.19932	509.15	1683	0.77785	0.78167	0.21833	0.43666	0.79873	TRUE
GUIDES_sg2485	TGFBR2	214.39	246.3	214.39	246.3	0.19932	509.15	1683	0.77785	0.78167	0.21833	0.43666	0.79873	TRUE
GUIDES_sg1155	LRRK2	167.01	138.85	167.01	138.85	-0.2646	396.28	1311	0.77752	0.21843	0.78157	0.43685	0.79873	FALSE
GUIDES_sg2418	TAF1L	215.94	247.95	215.94	247.95	0.19856	512.33	1695.2	0.77746	0.78156	0.21844	0.43689	0.79873	TRUE
GUIDES_sg1864	PLK3	156.13	128.94	156.13	128.94	-0.27417	369.8	1225.7	0.77682	0.21863	0.78137	0.43727	0.79891	FALSE
GUIDES_sg0287	BTK	288.96	252.09	288.96	252.09	-0.19623	679.84	2268.4	0.77421	0.2194	0.7806	0.43881	0.80025	FALSE
GUIDES_sg0119	ALK	233.03	266.14	233.03	266.14	0.19087	547.95	1829.4	0.77399	0.78053	0.21947	0.43893	0.80025	TRUE
GUIDES_sg0941	GUCY2D	134.38	159.52	134.38	159.52	0.24569	315.88	1054.9	0.77386	0.78049	0.21951	0.43902	0.80025	TRUE
GUIDES_sg0530	CLK4	302.16	264.48	302.16	264.48	-0.19148	709.94	2372.1	0.77368	0.21956	0.78044	0.43912	0.80025	FALSE
GUIDES_sg2663	ULK3	233.03	200.02	233.03	200.02	-0.2194	545.04	1829.4	0.77193	0.22008	0.77992	0.44015	0.80086	FALSE
GUIDES_sg1070	JAK2	172.44	200.84	172.44	200.84	0.21876	403.23	1353.7	0.77184	0.7799	0.2201	0.44021	0.80086	TRUE
GUIDES_sg0095	ADRBK2	250.9	285.15	250.9	285.15	0.18391	586.48	1969.6	0.7717	0.77986	0.22014	0.44029	0.80086	TRUE
GUIDES_sg1793	PHKG2	215.17	183.48	215.17	183.48	-0.22863	501.83	1689.1	0.77085	0.2204	0.7796	0.4408	0.80127	FALSE
GUIDES_sg0265	BRDT	146.81	120.67	146.81	120.67	-0.28076	341.64	1152.5	0.77	0.22065	0.77935	0.4413	0.80168	FALSE
GUIDES_sg1643	NRBP2	240.02	206.63	240.02	206.63	-0.21517	557.62	1884.2	0.76934	0.22085	0.77915	0.44169	0.80187	FALSE
GUIDES_sg0215	BMP2K	184.09	213.24	184.09	213.24	0.21096	424.7	1445.2	0.76664	0.77835	0.22165	0.44329	0.80187	TRUE
GUIDES_sg2535	TRIB2	241.58	208.28	241.58	208.28	-0.213	554.3	1896.4	0.76457	0.22226	0.77774	0.44453	0.80187	FALSE
GUIDES_sg0277	BRSK2	191.09	220.68	191.09	220.68	0.20671	437.85	1500.1	0.76405	0.77758	0.22242	0.44484	0.80187	TRUE
GUIDES_sg2416	TAF1L	306.05	268.62	306.05	268.62	-0.18756	700.6	2402.5	0.76368	0.22253	0.77747	0.44506	0.80187	FALSE
GUIDES_sg0159	ATM	192.64	222.33	192.64	222.33	0.20581	440.8	1512.3	0.76352	0.77742	0.22258	0.44515	0.80187	TRUE
GUIDES_sg0613	DAPK3	193.42	223.16	193.42	223.16	0.20536	442.27	1518.4	0.76326	0.77735	0.22265	0.44531	0.80187	TRUE
GUIDES_sg0961	HIPK1	223.71	191.75	223.71	191.75	-0.22133	510.72	1756.2	0.76265	0.22284	0.77716	0.44567	0.80187	FALSE
GUIDES_sg1138	LMTK2	236.14	203.32	236.14	203.32	-0.21489	538.49	1853.7	0.76222	0.22297	0.77703	0.44593	0.80187	FALSE
GUIDES_sg1163	LTK	242.35	209.11	242.35	209.11	-0.21193	552.65	1902.5	0.76221	0.22297	0.77703	0.44594	0.80187	FALSE
GUIDES_sg0211	BMP2K	201.18	231.42	201.18	231.42	0.20108	457.19	1579.3	0.7609	0.77664	0.22336	0.44672	0.80187	TRUE
GUIDES_sg1946	PRKCI	201.96	232.25	201.96	232.25	0.20067	458.69	1585.4	0.76068	0.77658	0.22342	0.44685	0.80187	TRUE
GUIDES_sg2477	TGFBR1	151.47	177.7	151.47	177.7	0.22901	343.98	1189.1	0.76064	0.77656	0.22344	0.44688	0.80187	TRUE
GUIDES_sg0350	CAMK4	202.74	233.08	202.74	233.08	0.20026	460.2	1591.5	0.76047	0.77651	0.22349	0.44697	0.80187	TRUE
GUIDES_sg0382	CDC42BPA	205.84	236.38	205.84	236.38	0.19866	466.26	1615.9	0.75966	0.77627	0.22373	0.44746	0.80187	TRUE
GUIDES_sg0018	ABL1	149.14	123.15	149.14	123.15	-0.27423	337.75	1170.8	0.7596	0.22375	0.77625	0.4475	0.80187	FALSE
GUIDES_sg0595	CSNK2A2	207.4	238.03	207.4	238.03	0.19788	469.3	1628.1	0.75927	0.77615	0.22385	0.44769	0.80187	TRUE
GUIDES_sg0515	CLK1	207.4	238.03	207.4	238.03	0.19788	469.3	1628.1	0.75927	0.77615	0.22385	0.44769	0.80187	TRUE
NonTargeting_Human_0051	NonTargeting_Human_0051	208.17	238.86	208.17	238.86	0.19749	470.83	1634.2	0.75908	0.7761	0.2239	0.4478	0.80187	TRUE
GUIDES_sg0801	ERN1	281.97	246.3	281.97	246.3	-0.19438	636.12	2213.5	0.75813	0.22419	0.77581	0.44837	0.80187	FALSE
GUIDES_sg0650	DYRK2	213.61	244.65	213.61	244.65	0.19485	481.57	1676.9	0.75786	0.77573	0.22427	0.44853	0.80187	TRUE
GUIDES_sg1940	PRKCH	213.61	244.65	213.61	244.65	0.19485	481.57	1676.9	0.75786	0.77573	0.22427	0.44853	0.80187	TRUE
GUIDES_sg2122	ROR2	231.48	199.19	231.48	199.19	-0.21573	521.3	1817.2	0.75746	0.22439	0.77561	0.44877	0.80187	FALSE
GUIDES_sg0655	DYRK3	218.27	249.61	218.27	249.61	0.19269	490.88	1713.5	0.75694	0.77546	0.22454	0.44909	0.80187	TRUE
GUIDES_sg2201	SCYL1	222.93	254.56	222.93	254.56	0.19062	500.27	1750.1	0.75612	0.77521	0.22479	0.44958	0.80187	TRUE
GUIDES_sg0155	ARAF	195.75	166.13	195.75	166.13	-0.23538	438.62	1536.7	0.75556	0.22496	0.77504	0.44991	0.80187	FALSE
GUIDES_sg1823	PINK1	320.81	358.7	320.81	358.7	0.16062	718.14	2518.4	0.75519	0.77493	0.22507	0.45013	0.80187	TRUE
GUIDES_sg2642	TYRO3	316.15	278.53	316.15	278.53	-0.18213	707.35	2481.8	0.755	0.22512	0.77488	0.45025	0.80187	FALSE
GUIDES_sg1770	PDK3	232.25	264.48	232.25	264.48	0.18671	519.33	1823.3	0.75477	0.77481	0.22519	0.45039	0.80187	TRUE
GUIDES_sg0550	CSNK1A1	208.17	177.7	208.17	177.7	-0.22717	464.37	1634.2	0.75386	0.22547	0.77453	0.45093	0.80187	FALSE
GUIDES_sg2087	RIPK3	85.445	104.97	85.445	104.97	0.29376	190.55	670.76	0.75376	0.7744	0.2256	0.45121	0.80187	TRUE
GUIDES_sg1908	PRKACG	252.45	285.97	252.45	285.97	0.17921	561.84	1981.8	0.753	0.77427	0.22573	0.45145	0.80187	TRUE
NonTargeting_Human_0005	NonTargeting_Human_0005	264.88	230.6	264.88	230.6	-0.19916	587.66	2079.4	0.75182	0.22608	0.77392	0.45216	0.80187	FALSE
GUIDES_sg0597	DAPK1	167.78	140.51	167.78	140.51	-0.2543	371.99	1317.1	0.75157	0.22615	0.77385	0.45231	0.80187	FALSE
GUIDES_sg1957	PRKCZ	258.66	224.81	258.66	224.81	-0.20154	573.06	2030.6	0.75129	0.22624	0.77376	0.45248	0.80187	FALSE
GUIDES_sg1973	PRKD3	258.66	224.81	258.66	224.81	-0.20154	573.06	2030.6	0.75129	0.22624	0.77376	0.45248	0.80187	FALSE
GUIDES_sg2227	SLK	170.11	197.54	170.11	197.54	0.21445	376	1335.4	0.75041	0.7735	0.2265	0.45301	0.80187	TRUE
GUIDES_sg0387	CDC42BPB	104.09	82.651	104.09	82.651	-0.32914	229.76	817.11	0.75027	0.22655	0.77345	0.45309	0.80187	FALSE
GUIDES_sg0819	FER	197.3	167.78	197.3	167.78	-0.23253	435.67	1548.8	0.75005	0.22661	0.77339	0.45322	0.80187	FALSE
GUIDES_sg2577	TRPM7	285.08	249.61	285.08	249.61	-0.19097	629.04	2237.9	0.74978	0.22669	0.77331	0.45339	0.80187	FALSE
GUIDES_sg0995	IGF1R	107.19	128.94	107.19	128.94	0.26417	236.33	841.5	0.74946	0.77319	0.22681	0.45363	0.80187	TRUE
GUIDES_sg0812	ERN2	151.47	125.63	151.47	125.63	-0.26792	333.88	1189.1	0.7494	0.22681	0.77319	0.45362	0.80187	FALSE
NonTargeting_Human_0127	NonTargeting_Human_0127	174	201.67	174	201.67	0.21179	382.85	1365.9	0.74872	0.77299	0.22701	0.45403	0.80187	TRUE
GUIDES_sg0217	BMPR1A	168.56	141.33	168.56	141.33	-0.25252	370.64	1323.2	0.74847	0.22709	0.77291	0.45418	0.80187	FALSE
GUIDES_sg0251	BRD2	174.77	202.49	174.77	202.49	0.21127	384.23	1372	0.7484	0.77289	0.22711	0.45422	0.80187	TRUE
GUIDES_sg1662	NTRK2	191.86	162.82	191.86	162.82	-0.23544	421.67	1506.2	0.74828	0.22715	0.77285	0.45429	0.80187	FALSE
NonTargeting_Human_0026	NonTargeting_Human_0026	180.21	208.28	180.21	208.28	0.20777	393.94	1414.7	0.74628	0.77225	0.22775	0.4555	0.80269	TRUE
GUIDES_sg2540	TRIB2	241.58	209.11	241.58	209.11	-0.20731	527.12	1896.4	0.74559	0.22796	0.77204	0.45591	0.80269	FALSE
GUIDES_sg2251	SRMS	184.09	212.41	184.09	212.41	0.20538	400.95	1445.2	0.7449	0.77183	0.22817	0.45633	0.80269	TRUE
GUIDES_sg0716	EPHA2	187.2	215.72	187.2	215.72	0.20354	406.61	1469.6	0.74389	0.77153	0.22847	0.45695	0.80269	TRUE
GUIDES_sg0264	BRD4	300.61	264.48	300.61	264.48	-0.18407	652.6	2359.9	0.7437	0.22853	0.77147	0.45706	0.80269	FALSE
GUIDES_sg1410	MAPKAPK3	188.76	217.37	188.76	217.37	0.20265	409.45	1481.8	0.7434	0.77138	0.22862	0.45724	0.80269	TRUE
GUIDES_sg2125	ROR2	189.53	218.2	189.53	218.2	0.2022	410.87	1487.9	0.74317	0.77131	0.22869	0.45738	0.80269	TRUE
GUIDES_sg2385	STK4	189.53	218.2	189.53	218.2	0.2022	410.87	1487.9	0.74317	0.77131	0.22869	0.45738	0.80269	TRUE
GUIDES_sg1860	PLK2	153.02	127.28	153.02	127.28	-0.26383	331.31	1201.3	0.74271	0.22883	0.77117	0.45765	0.80269	FALSE
GUIDES_sg2688	VRK3	192.64	221.5	192.64	221.5	0.20046	416.6	1512.3	0.74227	0.77104	0.22896	0.45793	0.80269	TRUE
GUIDES_sg2702	WNK1	143.7	168.61	143.7	168.61	0.22911	310.13	1128.1	0.74151	0.7708	0.2292	0.45839	0.80269	TRUE
GUIDES_sg2031	PTK7	196.52	225.64	196.52	225.64	0.19836	423.81	1542.8	0.74123	0.77072	0.22928	0.45856	0.80269	TRUE
GUIDES_sg1608	NEK8	308.38	271.92	308.38	271.92	-0.18089	664.55	2420.8	0.74096	0.22936	0.77064	0.45872	0.80269	FALSE
GUIDES_sg1884	PRKAA1	198.85	228.12	198.85	228.12	0.19714	428.16	1561	0.74065	0.77055	0.22945	0.45891	0.80269	TRUE
GUIDES_sg0956	HCK	333.23	371.1	333.23	371.1	0.15484	716.98	2616	0.74037	0.77046	0.22954	0.45907	0.80269	TRUE
GUIDES_sg1514	MLKL	201.18	230.6	201.18	230.6	0.19594	432.54	1579.3	0.7401	0.77038	0.22962	0.45924	0.80269	TRUE
GUIDES_sg0223	BMPR1B	149.14	174.39	149.14	174.39	0.22428	318.86	1170.8	0.73804	0.76975	0.23025	0.46049	0.80427	TRUE
GUIDES_sg0673	EGFR	213.61	243.82	213.61	243.82	0.18999	456.26	1676.9	0.73768	0.76965	0.23035	0.46071	0.80427	TRUE
GUIDES_sg1035	IRAK2	207.4	177.7	207.4	177.7	-0.22181	441	1628.1	0.73602	0.23086	0.76914	0.46172	0.80528	FALSE
GUIDES_sg2661	ULK3	232.25	200.84	232.25	200.84	-0.20868	493.39	1823.3	0.73567	0.23096	0.76904	0.46193	0.80528	FALSE
GUIDES_sg2434	TAOK3	234.58	266.14	234.58	266.14	0.18133	497.73	1841.5	0.73523	0.7689	0.2311	0.4622	0.80528	TRUE
GUIDES_sg0608	DAPK2	246.24	278.53	246.24	278.53	0.17713	521.55	1933	0.73459	0.7687	0.2313	0.46259	0.80528	TRUE
GUIDES_sg2449	TEC	253.23	285.97	253.23	285.97	0.17479	536.1	1987.9	0.73442	0.76865	0.23135	0.46269	0.80528	TRUE
GUIDES_sg1811	PIM2	460.63	416.56	460.63	416.56	-0.14474	970.86	3616	0.73279	0.23184	0.76816	0.46369	0.80623	FALSE
GUIDES_sg2273	STK10	190.31	162	190.31	162	-0.23107	400.82	1494	0.73252	0.23193	0.76807	0.46385	0.80623	FALSE
GUIDES_sg0294	BUB1	122.73	100.01	122.73	100.01	-0.29273	258.15	963.46	0.73214	0.23204	0.76796	0.46408	0.80623	FALSE
GUIDES_sg2053	RET	202.74	173.57	202.74	173.57	-0.22293	425.46	1591.5	0.7312	0.23233	0.76767	0.46466	0.80637	FALSE
GUIDES_sg1320	MAP4K4	369.74	409.12	369.74	409.12	0.14563	775.34	2902.6	0.73092	0.76759	0.23241	0.46483	0.80637	TRUE
GUIDES_sg1230	MAP3K10	215.17	185.14	215.17	185.14	-0.21576	450.83	1689.1	0.73062	0.2325	0.7675	0.46501	0.80637	FALSE
GUIDES_sg1646	NRBP2	203.51	174.39	203.51	174.39	-0.22161	424.01	1597.6	0.72856	0.23314	0.76686	0.46627	0.80787	FALSE
GUIDES_sg1040	IRAK2	286.63	252.09	286.63	252.09	-0.18458	596.62	2250.1	0.72822	0.23324	0.76676	0.46648	0.80787	FALSE
GUIDES_sg0206	BLK	185.65	157.86	185.65	157.86	-0.23254	386.01	1457.4	0.72783	0.23336	0.76664	0.46672	0.80787	FALSE
GUIDES_sg0001	AAK1	171.67	198.36	171.67	198.36	0.2074	356.33	1347.6	0.7272	0.76645	0.23355	0.4671	0.80804	TRUE
GUIDES_sg1551	MYO3B	177.1	204.15	177.1	204.15	0.20394	365.68	1390.3	0.72529	0.76586	0.23414	0.46827	0.80957	TRUE
GUIDES_sg2571	TRPM6	178.66	205.8	178.66	205.8	0.20299	368.38	1402.5	0.72479	0.76571	0.23429	0.46858	0.80957	TRUE
GUIDES_sg0787	ERBB2	163.12	137.2	163.12	137.2	-0.24801	335.96	1280.5	0.72438	0.23442	0.76558	0.46883	0.80957	FALSE
GUIDES_sg1458	MAST3	157.68	132.24	157.68	132.24	-0.25212	323.68	1237.9	0.72317	0.23479	0.76521	0.46957	0.81036	FALSE
GUIDES_sg0310	CAMK1	135.16	158.69	135.16	158.69	0.22999	276.87	1061	0.72242	0.76498	0.23502	0.47005	0.81069	TRUE
GUIDES_sg2457	TESK1	337.12	300.02	337.12	300.02	-0.16766	688.06	2646.5	0.7211	0.23542	0.76458	0.47085	0.81158	FALSE
GUIDES_sg2117	ROR1	187.98	160.34	187.98	160.34	-0.22809	381.87	1475.7	0.71942	0.23594	0.76406	0.47189	0.81206	FALSE
GUIDES_sg2027	PTK6	139.82	163.65	139.82	163.65	0.22555	283.93	1097.6	0.71928	0.76401	0.23599	0.47197	0.81206	TRUE
GUIDES_sg2182	RPS6KC1	139.82	163.65	139.82	163.65	0.22555	283.93	1097.6	0.71928	0.76401	0.23599	0.47197	0.81206	TRUE
GUIDES_sg1442	MARK4	209.73	238.86	209.73	238.86	0.18682	424.36	1646.4	0.71798	0.76362	0.23638	0.47277	0.81254	TRUE
GUIDES_sg0209	BLK	210.51	239.69	210.51	239.69	0.18647	425.81	1652.5	0.71788	0.76358	0.23642	0.47283	0.81254	TRUE
GUIDES_sg1104	KSR2	110.3	131.41	110.3	131.41	0.25059	222.89	865.89	0.71751	0.76345	0.23655	0.4731	0.81254	TRUE
NonTargeting_Human_0004	NonTargeting_Human_0004	232.25	201.67	232.25	201.67	-0.20279	467.77	1823.3	0.71632	0.2369	0.7631	0.47379	0.81282	FALSE
GUIDES_sg2143	RPS6KA2	226.04	195.88	226.04	195.88	-0.20561	454.75	1774.5	0.71592	0.23702	0.76298	0.47404	0.81282	FALSE
GUIDES_sg1093	KIT	246.24	277.71	246.24	277.71	0.17286	495.19	1933	0.71579	0.76294	0.23706	0.47412	0.81282	TRUE
GUIDES_sg0222	BMPR1A	246.24	214.89	246.24	214.89	-0.19558	491.23	1933	0.71292	0.23795	0.76205	0.4759	0.81537	FALSE
GUIDES_sg0053	ACVR2B	184.09	157.04	184.09	157.04	-0.228	366.07	1445.2	0.71177	0.23831	0.76169	0.47661	0.81592	FALSE
GUIDES_sg0599	DAPK1	376.73	338.04	376.73	338.04	-0.15591	748.53	2957.4	0.71148	0.23839	0.76161	0.47679	0.81592	FALSE
GUIDES_sg0751	EPHA8	196.52	168.61	196.52	168.61	-0.21982	389.63	1542.8	0.71071	0.23863	0.76137	0.47726	0.81625	FALSE
GUIDES_sg2152	RPS6KA4	167.01	141.33	167.01	141.33	-0.23924	329.55	1311	0.70904	0.23915	0.76085	0.4783	0.81754	FALSE
GUIDES_sg0598	DAPK1	364.31	326.47	364.31	326.47	-0.15774	715.73	2859.9	0.70748	0.23963	0.76037	0.47927	0.8187	FALSE
NonTargeting_Human_0025	NonTargeting_Human_0025	166.23	191.75	166.23	191.75	0.20491	325.66	1304.9	0.70648	0.76006	0.23994	0.47989	0.81889	TRUE
GUIDES_sg1151	LRRK1	236.14	205.8	236.14	205.8	-0.19749	460.19	1853.7	0.70463	0.24052	0.75948	0.48104	0.81889	FALSE
GUIDES_sg0254	BRD3	306.05	340.52	306.05	340.52	0.15351	594.22	2402.5	0.70332	0.75907	0.24093	0.48186	0.81889	TRUE
GUIDES_sg1194	MAP2K3	177.1	203.32	177.1	203.32	0.19812	343.67	1390.3	0.70313	0.75901	0.24099	0.48198	0.81889	TRUE
GUIDES_sg1440	MARK4	198.85	171.09	198.85	171.09	-0.2158	385.48	1561	0.70276	0.2411	0.7589	0.4822	0.81889	FALSE
GUIDES_sg2068	RIOK3	179.43	205.8	179.43	205.8	0.19677	347.6	1408.6	0.70252	0.75882	0.24118	0.48236	0.81889	TRUE
GUIDES_sg1616	NEK9	180.99	207.45	180.99	207.45	0.19589	350.22	1420.8	0.70214	0.7587	0.2413	0.48259	0.81889	TRUE
GUIDES_sg1402	MAPKAPK2	263.33	231.42	263.33	231.42	-0.18557	508.9	2067.2	0.70169	0.24144	0.75856	0.48287	0.81889	FALSE
GUIDES_sg0331	CAMK2B	183.32	209.93	183.32	209.93	0.19459	354.18	1439.1	0.70159	0.75853	0.24147	0.48293	0.81889	TRUE
GUIDES_sg1538	MYLK	128.94	151.25	128.94	151.25	0.22856	248.8	1012.2	0.70113	0.75838	0.24162	0.48323	0.81889	TRUE
GUIDES_sg2533	TRIB1	185.65	212.41	185.65	212.41	0.19332	358.17	1457.4	0.70109	0.75838	0.24162	0.48325	0.81889	TRUE
GUIDES_sg0989	ICK	332.46	296.72	332.46	296.72	-0.16357	638.73	2609.9	0.69962	0.24208	0.75792	0.48416	0.81889	FALSE
GUIDES_sg2580	TRPM7	250.9	219.85	250.9	219.85	-0.18976	481.92	1969.6	0.69954	0.24211	0.75789	0.48421	0.81889	FALSE
GUIDES_sg1887	PRKAA2	198.08	225.64	198.08	225.64	0.18706	379.78	1554.9	0.69892	0.7577	0.2423	0.4846	0.81889	TRUE
GUIDES_sg1934	PRKCG	198.08	225.64	198.08	225.64	0.18706	379.78	1554.9	0.69892	0.7577	0.2423	0.4846	0.81889	TRUE
GUIDES_sg1614	NEK9	198.85	226.46	198.85	226.46	0.18669	381.15	1561	0.69881	0.75766	0.24234	0.48467	0.81889	TRUE
GUIDES_sg1757	PDK1	198.85	226.46	198.85	226.46	0.18669	381.15	1561	0.69881	0.75766	0.24234	0.48467	0.81889	TRUE
GUIDES_sg1788	PHKG1	132.83	155.38	132.83	155.38	0.22471	254.38	1042.7	0.69851	0.75757	0.24243	0.48487	0.81889	TRUE
GUIDES_sg2576	TRPM6	219.05	190.1	219.05	190.1	-0.20352	419.12	1719.6	0.69819	0.24253	0.75747	0.48506	0.81889	FALSE
GUIDES_sg1552	MYO3B	212.84	184.31	212.84	184.31	-0.20655	406.81	1670.8	0.69782	0.24264	0.75736	0.48529	0.81889	FALSE
GUIDES_sg0376	CASK	194.19	166.95	194.19	166.95	-0.21683	370.96	1524.5	0.69762	0.24271	0.75729	0.48542	0.81889	FALSE
GUIDES_sg2123	ROR2	215.17	243.82	215.17	243.82	0.17958	410.54	1689.1	0.69721	0.75716	0.24284	0.48567	0.81889	TRUE
GUIDES_sg2380	STK39	141.37	118.19	141.37	118.19	-0.2564	268.69	1109.8	0.69588	0.24325	0.75675	0.4865	0.81981	FALSE
GUIDES_sg1294	MAP3K9	292.84	259.52	292.84	259.52	-0.17363	555.08	2298.9	0.69492	0.24355	0.75645	0.48711	0.82034	FALSE
NonTargeting_Human_0092	NonTargeting_Human_0092	98.65	79.345	98.65	79.345	-0.31066	186.34	774.42	0.69419	0.24378	0.75622	0.48756	0.82045	FALSE
GUIDES_sg0116	ALK	140.6	163.65	140.6	163.65	0.21762	265.72	1103.7	0.69391	0.75613	0.24387	0.48774	0.82045	TRUE
GUIDES_sg2600	TSSK4	177.1	151.25	177.1	151.25	-0.22627	334.18	1390.3	0.69335	0.24404	0.75596	0.48809	0.82055	FALSE
GUIDES_sg2419	TAF1L	201.96	174.39	201.96	174.39	-0.21061	379.97	1585.4	0.69234	0.24436	0.75564	0.48873	0.82071	FALSE
GUIDES_sg0332	CAMK2B	143.7	166.95	143.7	166.95	0.21498	270.33	1128.1	0.69229	0.75562	0.24438	0.48876	0.82071	TRUE
GUIDES_sg1130	LIMK1	153.8	129.76	153.8	129.76	-0.24347	288.93	1207.4	0.69183	0.24452	0.75548	0.48904	0.82071	FALSE
GUIDES_sg0896	GAK	125.84	104.14	125.84	104.14	-0.27066	235.38	987.85	0.6904	0.24497	0.75503	0.48995	0.82174	FALSE
GUIDES_sg1140	LMTK2	202.74	175.22	202.74	175.22	-0.20933	378.6	1591.5	0.68976	0.24517	0.75483	0.49034	0.82193	FALSE
GUIDES_sg0321	CAMK1G	318.48	352.92	318.48	352.92	0.14771	593.16	2500.1	0.68885	0.75454	0.24546	0.49092	0.82241	TRUE
GUIDES_sg1992	PRKX	153.02	176.87	153.02	176.87	0.20769	284.39	1201.3	0.68809	0.7543	0.2457	0.4914	0.82273	TRUE
GUIDES_sg1168	LYN	156.13	180.18	156.13	180.18	0.20545	289.15	1225.7	0.6869	0.75392	0.24608	0.49215	0.82351	TRUE
GUIDES_sg2609	TTBK2	160.01	184.31	160.01	184.31	0.20276	295.16	1256.2	0.68553	0.75349	0.24651	0.49301	0.82447	TRUE
GUIDES_sg0557	CSNK1A1L	191.86	165.3	191.86	165.3	-0.21377	352.74	1506.2	0.68439	0.24686	0.75314	0.49373	0.82519	FALSE
GUIDES_sg2119	ROR1	281.19	313.25	281.19	313.25	0.15523	513.78	2207.4	0.68228	0.75247	0.24753	0.49506	0.82693	TRUE
GUIDES_sg1261	MAP3K3	273.42	304.98	273.42	304.98	0.15704	497.96	2146.4	0.68117	0.75212	0.24788	0.49577	0.82763	TRUE
GUIDES_sg0827	FES	231.48	202.49	231.48	202.49	-0.1921	420.01	1817.2	0.67991	0.24828	0.75172	0.49656	0.82788	FALSE
GUIDES_sg1752	PDIK1L	349.55	385.15	349.55	385.15	0.13956	633.89	2744	0.67972	0.75166	0.24834	0.49668	0.82788	TRUE
GUIDES_sg1902	PRKACB	128.17	106.62	128.17	106.62	-0.2633	232.15	1006.1	0.67938	0.24845	0.75155	0.4969	0.82788	FALSE
GUIDES_sg1083	KDR	187.98	214.07	187.98	214.07	0.18655	340.27	1475.7	0.6791	0.75146	0.24854	0.49708	0.82788	TRUE
GUIDES_sg2411	TAF1	285.85	253.74	285.85	253.74	-0.17129	515.64	2244	0.67792	0.24891	0.75109	0.49782	0.82858	FALSE
GUIDES_sg1275	MAP3K6	236.14	265.31	236.14	265.31	0.16737	425.47	1853.7	0.67752	0.75096	0.24904	0.49807	0.82858	TRUE
GUIDES_sg2565	TRIO	200.41	173.57	200.41	173.57	-0.20633	360.2	1573.2	0.67669	0.2493	0.7507	0.4986	0.82883	FALSE
GUIDES_sg1346	MAPK12	239.25	209.93	239.25	209.93	-0.18772	429.61	1878.1	0.67637	0.2494	0.7506	0.4988	0.82883	FALSE
GUIDES_sg2633	TYK2	158.46	134.72	158.46	134.72	-0.23256	281.8	1244	0.67312	0.25044	0.74956	0.50087	0.82957	FALSE
GUIDES_sg2264	SRPK2	201.96	175.22	201.96	175.22	-0.20382	357.53	1585.4	0.67158	0.25093	0.74907	0.50185	0.82957	FALSE
GUIDES_sg0576	CSNK1G2	267.99	237.21	267.99	237.21	-0.17531	473.64	2103.8	0.67103	0.2511	0.7489	0.5022	0.82957	FALSE
GUIDES_sg2468	TESK2	118.85	98.355	118.85	98.355	-0.27052	209.95	932.97	0.67099	0.25111	0.74889	0.50223	0.82957	FALSE
GUIDES_sg1404	MAPKAPK2	113.41	93.395	113.41	93.395	-0.27741	200.26	890.28	0.6709	0.25114	0.74886	0.50228	0.82957	FALSE
GUIDES_sg1307	MAP4K2	254.78	224.81	254.78	224.81	-0.1798	449.12	2000.1	0.67015	0.25138	0.74862	0.50276	0.82957	FALSE
GUIDES_sg1826	PINK1	159.24	135.55	159.24	135.55	-0.23082	280.62	1250.1	0.67007	0.25141	0.74859	0.50282	0.82957	FALSE
GUIDES_sg1880	PNCK	204.29	177.7	204.29	177.7	-0.20013	353.55	1603.7	0.66401	0.25334	0.74666	0.50668	0.82957	FALSE
GUIDES_sg0854	FGFR4	153.8	176.87	153.8	176.87	0.20043	266.16	1207.4	0.664	0.74665	0.25335	0.50669	0.82957	TRUE
GUIDES_sg1065	JAK2	264.1	233.9	264.1	233.9	-0.17449	456.03	2073.3	0.66326	0.25358	0.74642	0.50716	0.82957	FALSE
GUIDES_sg1697	PAK1	272.65	303.33	272.65	303.33	0.15332	470.69	2140.3	0.6632	0.7464	0.2536	0.5072	0.82957	TRUE
GUIDES_sg1390	MAPK8	191.86	166.13	191.86	166.13	-0.20662	331.13	1506.2	0.66309	0.25363	0.74637	0.50727	0.82957	FALSE
GUIDES_sg0882	FRK	250.9	221.5	250.9	221.5	-0.179	431.97	1969.6	0.66229	0.25389	0.74611	0.50778	0.82957	FALSE
GUIDES_sg0674	EGFR	265.66	295.89	265.66	295.89	0.15495	457.06	2085.5	0.66206	0.74603	0.25397	0.50793	0.82957	TRUE
GUIDES_sg1648	NRK	161.57	138.03	161.57	138.03	-0.22568	277.1	1268.3	0.66103	0.2543	0.7457	0.5086	0.82957	FALSE
GUIDES_sg0579	CSNK1G3	165.45	189.27	165.45	189.27	0.19294	283.65	1298.8	0.66089	0.74566	0.25434	0.50868	0.82957	TRUE
GUIDES_sg2631	TYK2	165.45	189.27	165.45	189.27	0.19294	283.65	1298.8	0.66089	0.74566	0.25434	0.50868	0.82957	TRUE
GUIDES_sg1498	MKNK1	255.56	285.15	255.56	285.15	0.15747	437.72	2006.2	0.66058	0.74556	0.25444	0.50888	0.82957	TRUE
GUIDES_sg0778	EPHB6	292.84	261.18	292.84	261.18	-0.1645	501.37	2298.9	0.66044	0.25449	0.74551	0.50897	0.82957	FALSE
GUIDES_sg1014	ILK	174	149.6	174	149.6	-0.21662	297.65	1365.9	0.66017	0.25457	0.74543	0.50914	0.82957	FALSE
GUIDES_sg1890	PRKAA2	252.45	281.84	252.45	281.84	0.15828	431.85	1981.8	0.66017	0.74543	0.25457	0.50915	0.82957	TRUE
GUIDES_sg1746	PDGFRB	212.06	185.14	212.06	185.14	-0.19488	362.36	1664.7	0.65981	0.25469	0.74531	0.50938	0.82957	FALSE
GUIDES_sg0884	FRK	170.89	195.06	170.89	195.06	0.18978	292.01	1341.5	0.6598	0.74531	0.25469	0.50938	0.82957	TRUE
GUIDES_sg2083	RIPK2	171.67	195.88	171.67	195.88	0.18935	293.21	1347.6	0.65966	0.74526	0.25474	0.50947	0.82957	TRUE
GUIDES_sg1594	NEK6	174	198.36	174	198.36	0.18806	296.83	1365.9	0.65927	0.74514	0.25486	0.50973	0.82957	TRUE
GUIDES_sg0009	AATK	156.13	133.07	156.13	133.07	-0.229	265.95	1225.7	0.65878	0.25502	0.74498	0.51004	0.82957	FALSE
GUIDES_sg1430	MARK2	279.64	248.78	279.64	248.78	-0.16806	476.12	2195.2	0.65862	0.25507	0.74493	0.51014	0.82957	FALSE
GUIDES_sg1510	MLKL	237.69	266.14	237.69	266.14	0.16242	404.53	1865.9	0.65848	0.74488	0.25512	0.51023	0.82957	TRUE
NonTargeting_Human_0063	NonTargeting_Human_0063	235.36	263.66	235.36	263.66	0.16312	400.29	1847.6	0.65826	0.74481	0.25519	0.51037	0.82957	TRUE
GUIDES_sg0707	EPHA10	232.25	260.35	232.25	260.35	0.16408	394.68	1823.3	0.65798	0.74473	0.25527	0.51055	0.82957	TRUE
NonTargeting_Human_0081	NonTargeting_Human_0081	184.87	209.93	184.87	209.93	0.18248	314.04	1451.3	0.65786	0.74469	0.25531	0.51063	0.82957	TRUE
GUIDES_sg2634	TYK2	228.37	256.22	228.37	256.22	0.16531	387.73	1792.8	0.65768	0.74463	0.25537	0.51074	0.82957	TRUE
GUIDES_sg0335	CAMK2B	227.59	255.39	227.59	255.39	0.16556	386.34	1786.7	0.65763	0.74461	0.25539	0.51078	0.82957	TRUE
GUIDES_sg2216	SCYL3	168.56	144.64	168.56	144.64	-0.21939	286.09	1323.2	0.65759	0.2554	0.7446	0.5108	0.82957	FALSE
GUIDES_sg2667	ULK4	324.69	357.88	324.69	357.88	0.13999	550.72	2548.9	0.65736	0.74453	0.25547	0.51095	0.82957	TRUE
GUIDES_sg2303	STK19	174.77	150.42	174.77	150.42	-0.21512	296.44	1372	0.65736	0.25547	0.74453	0.51095	0.82957	FALSE
GUIDES_sg0988	ICK	174.77	150.42	174.77	150.42	-0.21512	296.44	1372	0.65736	0.25547	0.74453	0.51095	0.82957	FALSE
GUIDES_sg0232	BMPR2	221.38	248.78	221.38	248.78	0.16763	375.36	1737.9	0.65725	0.74449	0.25551	0.51102	0.82957	TRUE
GUIDES_sg2397	STYK1	199.63	225.64	199.63	225.64	0.17584	338.17	1567.1	0.65695	0.74439	0.25561	0.51121	0.82957	TRUE
GUIDES_sg2297	STK17B	210.51	237.21	210.51	237.21	0.17153	356.53	1652.5	0.65688	0.74437	0.25563	0.51126	0.82957	TRUE
GUIDES_sg2299	STK17B	204.29	230.6	204.29	230.6	0.17394	345.98	1603.7	0.65686	0.74437	0.25563	0.51127	0.82957	TRUE
GUIDES_sg0902	GRK4	294.4	262.83	294.4	262.83	-0.16304	498.22	2311.1	0.65663	0.25571	0.74429	0.51142	0.82957	FALSE
GUIDES_sg0468	CDKL2	169.34	145.47	169.34	145.47	-0.21782	284.9	1329.3	0.65471	0.25633	0.74367	0.51265	0.83063	FALSE
GUIDES_sg0396	CDC42BPG	169.34	145.47	169.34	145.47	-0.21782	284.9	1329.3	0.65471	0.25633	0.74367	0.51265	0.83063	FALSE
GUIDES_sg0241	BRAF	188.76	163.65	188.76	163.65	-0.20475	315.17	1481.8	0.65223	0.25713	0.74287	0.51425	0.83228	FALSE
GUIDES_sg1996	PRPF4B	188.76	163.65	188.76	163.65	-0.20475	315.17	1481.8	0.65223	0.25713	0.74287	0.51425	0.83228	FALSE
GUIDES_sg1721	PAK7	407.8	444.66	407.8	444.66	0.12454	679.21	3201.4	0.6514	0.74261	0.25739	0.51479	0.83267	TRUE
GUIDES_sg0765	EPHB3	333.23	300.02	333.23	300.02	-0.15099	551.52	2616	0.64935	0.25805	0.74195	0.51611	0.83434	FALSE
GUIDES_sg0692	EIF2AK3	242.35	214.07	242.35	214.07	-0.17827	400.07	1902.5	0.64851	0.25833	0.74167	0.51665	0.83475	FALSE
NonTargeting_Human_0011	NonTargeting_Human_0011	135.16	114.06	135.16	114.06	-0.24292	222.6	1061	0.64781	0.25855	0.74145	0.51711	0.83502	FALSE
GUIDES_sg1204	MAP2K5	165.45	142.16	165.45	142.16	-0.21749	271.28	1298.8	0.64632	0.25904	0.74096	0.51807	0.83522	FALSE
GUIDES_sg2573	TRPM6	165.45	142.16	165.45	142.16	-0.21749	271.28	1298.8	0.64632	0.25904	0.74096	0.51807	0.83522	FALSE
GUIDES_sg2504	TLK2	141.37	119.84	141.37	119.84	-0.23653	231.74	1109.8	0.64626	0.25905	0.74095	0.51811	0.83522	FALSE
GUIDES_sg0368	CAMKV	285.08	254.56	285.08	254.56	-0.16271	465.44	2237.9	0.64495	0.25948	0.74052	0.51896	0.8358	FALSE
GUIDES_sg1122	LCK	210.51	184.31	210.51	184.31	-0.19074	343.05	1652.5	0.64435	0.25967	0.74033	0.51935	0.8358	FALSE
GUIDES_sg0082	ADCK5	210.51	184.31	210.51	184.31	-0.19074	343.05	1652.5	0.64435	0.25967	0.74033	0.51935	0.8358	FALSE
GUIDES_sg1033	IRAK1	172.44	148.77	172.44	148.77	-0.2117	280.17	1353.7	0.64338	0.25999	0.74001	0.51998	0.83635	FALSE
GUIDES_sg0351	CAMK4	243.13	271.09	243.13	271.09	0.15646	391.03	1908.6	0.64012	0.73895	0.26105	0.52209	0.83679	TRUE
GUIDES_sg0967	HIPK3	212.06	185.96	212.06	185.96	-0.18849	340.45	1664.7	0.63955	0.26123	0.73877	0.52247	0.83679	FALSE
GUIDES_sg2195	SBK1	237.69	265.31	237.69	265.31	0.15795	381.36	1865.9	0.63934	0.7387	0.2613	0.5226	0.83679	TRUE
NonTargeting_Human_0095	NonTargeting_Human_0095	235.36	262.83	235.36	262.83	0.15861	377.25	1847.6	0.63903	0.7386	0.2614	0.52281	0.83679	TRUE
GUIDES_sg2403	SYK	108.75	90.089	108.75	90.089	-0.26884	174.07	853.7	0.63882	0.26147	0.73853	0.52294	0.83679	FALSE
GUIDES_sg0016	ABL1	155.35	133.07	155.35	133.07	-0.22185	248.34	1219.6	0.63818	0.26168	0.73832	0.52336	0.83679	FALSE
GUIDES_sg2451	TEK	180.21	156.21	180.21	156.21	-0.20498	288.02	1414.7	0.63811	0.2617	0.7383	0.5234	0.83679	FALSE
GUIDES_sg0846	FGFR3	224.49	251.26	224.49	251.26	0.16186	358.36	1762.3	0.63774	0.73818	0.26182	0.52365	0.83679	TRUE
GUIDES_sg0672	EGFR	218.27	244.65	218.27	244.65	0.16386	347.79	1713.5	0.63714	0.73798	0.26202	0.52404	0.83679	TRUE
GUIDES_sg0657	DYRK4	213.61	239.69	213.61	239.69	0.16543	339.96	1676.9	0.63676	0.73786	0.26214	0.52428	0.83679	TRUE
GUIDES_sg1399	MAPK9	180.99	204.97	180.99	204.97	0.17862	287.68	1420.8	0.63636	0.73773	0.26227	0.52454	0.83679	TRUE
GUIDES_sg0730	EPHA5	187.98	212.41	187.98	212.41	0.17542	298.51	1475.7	0.63606	0.73763	0.26237	0.52473	0.83679	TRUE
GUIDES_sg2671	ULK4	189.53	214.07	189.53	214.07	0.17474	300.95	1487.9	0.63603	0.73762	0.26238	0.52476	0.83679	TRUE
GUIDES_sg0150	ANKK1	195.75	220.68	195.75	220.68	0.17213	310.79	1536.7	0.636	0.73761	0.26239	0.52477	0.83679	TRUE
GUIDES_sg2118	ROR1	194.97	219.85	194.97	219.85	0.17245	309.55	1530.6	0.636	0.73761	0.26239	0.52478	0.83679	TRUE
GUIDES_sg2080	RIPK2	247.01	219.02	247.01	219.02	-0.17275	391.68	1939.1	0.63559	0.26252	0.73748	0.52504	0.83679	FALSE
GUIDES_sg1378	MAPK6	254	225.64	254	225.64	-0.17014	402.35	1994	0.63527	0.26263	0.73737	0.52525	0.83679	FALSE
GUIDES_sg2151	RPS6KA4	168.56	145.47	168.56	145.47	-0.21123	266.66	1323.2	0.63486	0.26276	0.73724	0.52552	0.83679	FALSE
GUIDES_sg2320	STK3	356.54	323.16	356.54	323.16	-0.14137	556.88	2798.9	0.63082	0.26408	0.73592	0.52816	0.84054	FALSE
GUIDES_sg2369	STK38	182.54	158.69	182.54	158.69	-0.20083	284.45	1433	0.63008	0.26432	0.73568	0.52864	0.84083	FALSE
GUIDES_sg1974	PRKD3	121.95	102.49	121.95	102.49	-0.24866	189.46	957.36	0.62922	0.2646	0.7354	0.52921	0.84086	FALSE
GUIDES_sg2183	RPS6KC1	222.16	195.88	222.16	195.88	-0.18072	345.16	1744	0.62915	0.26462	0.73538	0.52925	0.84086	FALSE
NonTargeting_Human_0060	NonTargeting_Human_0060	337.9	370.28	337.9	370.28	0.13165	524.25	2652.6	0.62871	0.73523	0.26477	0.52954	0.84086	TRUE
GUIDES_sg2374	STK38L	274.2	303.33	274.2	303.33	0.14515	424.23	2152.5	0.62783	0.73494	0.26506	0.53012	0.84131	TRUE
GUIDES_sg1226	MAP3K1	257.11	228.94	257.11	228.94	-0.16672	396.73	2018.4	0.62699	0.26533	0.73467	0.53067	0.84172	FALSE
GUIDES_sg1212	MAP2K6	177.88	154.56	177.88	154.56	-0.20155	271.99	1396.4	0.62415	0.26626	0.73374	0.53253	0.84295	FALSE
GUIDES_sg0939	GUCY2D	197.3	172.74	197.3	172.74	-0.19075	301.59	1548.8	0.62405	0.2663	0.7337	0.5326	0.84295	FALSE
GUIDES_sg2071	RIOK3	191.09	166.95	191.09	166.95	-0.19368	291.15	1500.1	0.62305	0.26663	0.73337	0.53325	0.84295	FALSE
GUIDES_sg1502	MKNK1	250.9	278.53	250.9	278.53	0.15019	381.88	1969.6	0.62272	0.73327	0.26673	0.53347	0.84295	TRUE
GUIDES_sg0960	HIPK1	231.48	204.97	231.48	204.97	-0.17463	351.22	1817.2	0.62174	0.26706	0.73294	0.53411	0.84295	FALSE
GUIDES_sg2659	ULK2	280.41	251.26	280.41	251.26	-0.15779	425.03	2201.3	0.62142	0.26716	0.73284	0.53433	0.84295	FALSE
GUIDES_sg1503	MKNK2	218.27	192.58	218.27	192.58	-0.17982	330.15	1713.5	0.62077	0.26738	0.73262	0.53475	0.84295	FALSE
GUIDES_sg0805	ERN1	361.2	394.24	361.2	394.24	0.12596	546.02	2835.5	0.62059	0.73257	0.26743	0.53487	0.84295	TRUE
GUIDES_sg0508	CIT	136.71	157.04	136.71	157.04	0.19861	206.55	1073.2	0.62042	0.7325	0.2675	0.53499	0.84295	TRUE
GUIDES_sg0405	CDK10	310.71	341.35	310.71	341.35	0.13527	469.39	2439.1	0.62039	0.7325	0.2675	0.535	0.84295	TRUE
GUIDES_sg1367	MAPK3	295.17	265.31	295.17	265.31	-0.15334	445.92	2317.2	0.62039	0.2675	0.7325	0.535	0.84295	FALSE
GUIDES_sg0575	CSNK1G2	139.82	160.34	139.82	160.34	0.19629	210.61	1097.6	0.61949	0.7322	0.2678	0.5356	0.84295	TRUE
GUIDES_sg0929	GSK3B	142.15	121.5	142.15	121.5	-0.22478	213.26	1115.9	0.61826	0.2682	0.7318	0.5364	0.84295	FALSE
GUIDES_sg1079	KALRN	147.59	168.61	147.59	168.61	0.1909	220.95	1158.6	0.61758	0.73157	0.26843	0.53686	0.84295	TRUE
GUIDES_sg2258	SRPK1	217.5	242.99	217.5	242.99	0.15924	325.06	1707.4	0.61707	0.7314	0.2686	0.53719	0.84295	TRUE
GUIDES_sg1528	MUSK	154.58	176.05	154.58	176.05	0.18649	230.46	1213.5	0.6163	0.73115	0.26885	0.5377	0.84295	TRUE
GUIDES_sg0517	CLK2	180.21	157.04	180.21	157.04	-0.19741	268.52	1414.7	0.61613	0.2689	0.7311	0.53781	0.84295	FALSE
GUIDES_sg2657	ULK2	209.73	234.73	209.73	234.73	0.16174	312.51	1646.4	0.61613	0.7311	0.2689	0.53781	0.84295	TRUE
GUIDES_sg0937	GUCY2C	174	151.25	174	151.25	-0.20088	258.68	1365.9	0.61544	0.26913	0.73087	0.53826	0.84295	FALSE
GUIDES_sg1652	NRK	195.75	219.85	195.75	219.85	0.16674	290.52	1536.7	0.61492	0.7307	0.2693	0.53861	0.84295	TRUE
GUIDES_sg0779	EPHB6	169.34	191.75	169.34	191.75	0.17835	251.19	1329.3	0.61475	0.73064	0.26936	0.53872	0.84295	TRUE
GUIDES_sg1861	PLK2	247.79	220.68	247.79	220.68	-0.16646	367.54	1945.2	0.61473	0.26937	0.73063	0.53874	0.84295	FALSE
GUIDES_sg1002	IKBKB	190.31	214.07	190.31	214.07	0.16887	282.19	1494	0.61464	0.7306	0.2694	0.5388	0.84295	TRUE
GUIDES_sg2672	ULK4	188.76	212.41	188.76	212.41	0.16951	279.83	1481.8	0.61458	0.73058	0.26942	0.53884	0.84295	TRUE
GUIDES_sg1675	NUAK1	174.77	197.54	174.77	197.54	0.17568	259.06	1372	0.61452	0.73056	0.26944	0.53888	0.84295	TRUE
GUIDES_sg1626	NPR1	200.41	176.05	200.41	176.05	-0.18599	296.72	1573.2	0.61417	0.26955	0.73045	0.5391	0.84295	FALSE
GUIDES_sg1866	PLK3	137.49	117.36	137.49	117.36	-0.22653	202.49	1079.3	0.61259	0.27007	0.72993	0.54015	0.84413	FALSE
GUIDES_sg0782	EPHB6	52.82	65.294	52.82	65.294	0.30073	77.797	414.65	0.61257	0.72863	0.27137	0.54274	0.84771	TRUE
GUIDES_sg2670	ULK4	202.74	178.53	202.74	178.53	-0.18252	293.1	1591.5	0.60689	0.27196	0.72804	0.54392	0.8491	FALSE
GUIDES_sg2465	TESK2	151.47	130.59	151.47	130.59	-0.2125	218.03	1189.1	0.60559	0.27239	0.72761	0.54479	0.84999	FALSE
GUIDES_sg0883	FRK	253.23	280.19	253.23	280.19	0.14541	363.39	1987.9	0.60466	0.7273	0.2727	0.54541	0.85013	TRUE
GUIDES_sg0360	CAMKK1	258.66	231.42	258.66	231.42	-0.1599	371.07	2030.6	0.60455	0.27274	0.72726	0.54548	0.85013	FALSE
GUIDES_sg1238	MAP3K11	134.38	114.88	134.38	114.88	-0.22434	190.06	1054.9	0.60031	0.27415	0.72585	0.5483	0.85194	FALSE
GUIDES_sg2549	TRIM24	233.81	259.52	233.81	259.52	0.14993	330.65	1835.4	0.60024	0.72583	0.27417	0.54835	0.85194	TRUE
GUIDES_sg0755	EPHB1	295.95	324.82	295.95	324.82	0.13385	416.68	2323.3	0.59892	0.72539	0.27461	0.54923	0.85194	TRUE
GUIDES_sg0052	ACVR2B	172.44	150.42	172.44	150.42	-0.19586	242.41	1353.7	0.59845	0.27477	0.72523	0.54954	0.85194	FALSE
GUIDES_sg2239	SNRK	223.71	248.78	223.71	248.78	0.15259	314.23	1756.2	0.59821	0.72515	0.27485	0.5497	0.85194	TRUE
GUIDES_sg0135	ALPK3	293.62	322.34	293.62	322.34	0.13419	412.39	2305	0.59818	0.72514	0.27486	0.54972	0.85194	TRUE
GUIDES_sg2306	STK19	220.6	245.47	220.6	245.47	0.15345	309.26	1731.8	0.59763	0.72496	0.27504	0.55009	0.85194	TRUE
GUIDES_sg1082	KALRN	219.83	244.65	219.83	244.65	0.15367	308.02	1725.7	0.59748	0.72491	0.27509	0.55018	0.85194	TRUE
GUIDES_sg2725	ZAP70	130.5	149.6	130.5	149.6	0.19567	182.41	1024.4	0.59676	0.72466	0.27534	0.55068	0.85194	TRUE
GUIDES_sg2016	PTK2	215.17	239.69	215.17	239.69	0.15502	300.66	1689.1	0.59666	0.72463	0.27537	0.55073	0.85194	TRUE
GUIDES_sg2223	SLK	213.61	238.03	213.61	238.03	0.15549	298.23	1676.9	0.5964	0.72454	0.27546	0.55091	0.85194	TRUE
GUIDES_sg2378	STK38L	285.85	314.07	285.85	314.07	0.13538	398.23	2244	0.59576	0.72433	0.27567	0.55134	0.85194	TRUE
GUIDES_sg1857	PLK2	206.62	182.66	206.62	182.66	-0.17693	287.11	1622	0.59499	0.27593	0.72407	0.55185	0.85194	FALSE
GUIDES_sg0123	ALPK1	328.57	298.37	328.57	298.37	-0.13868	456.16	2579.4	0.59472	0.27601	0.72399	0.55203	0.85194	FALSE
GUIDES_sg0306	C9ORF96	374.4	406.64	374.4	406.64	0.11886	519.66	2939.2	0.59465	0.72396	0.27604	0.55207	0.85194	TRUE
GUIDES_sg1412	MAPKAPK3	199.63	223.16	199.63	223.16	0.15997	276.76	1567.1	0.59431	0.72385	0.27615	0.5523	0.85194	TRUE
GUIDES_sg1825	PINK1	198.85	222.33	198.85	222.33	0.16024	275.59	1561	0.59421	0.72382	0.27618	0.55237	0.85194	TRUE
GUIDES_sg1379	MAPK6	241.58	215.72	241.58	215.72	-0.16261	334.29	1896.4	0.59376	0.27634	0.72366	0.55267	0.85194	FALSE
GUIDES_sg2176	RPS6KB2	191.09	214.07	191.09	214.07	0.16303	264.04	1500.1	0.59333	0.72352	0.27648	0.55296	0.85194	TRUE
GUIDES_sg2371	STK38	191.09	214.07	191.09	214.07	0.16303	264.04	1500.1	0.59333	0.72352	0.27648	0.55296	0.85194	TRUE
GUIDES_sg0911	GRK6	329.35	299.2	329.35	299.2	-0.13809	454.66	2585.5	0.59304	0.27658	0.72342	0.55315	0.85194	FALSE
GUIDES_sg2208	SCYL2	173.22	195.06	173.22	195.06	0.17036	238.41	1359.8	0.59215	0.72313	0.27687	0.55375	0.85194	TRUE
GUIDES_sg0148	ANKK1	164.68	185.96	164.68	185.96	0.1744	226.61	1292.7	0.59211	0.72311	0.27689	0.55378	0.85194	TRUE
GUIDES_sg1200	MAP2K4	272.65	300.02	272.65	300.02	0.13756	374.72	2140.3	0.59174	0.72299	0.27701	0.55403	0.85194	TRUE
GUIDES_sg0065	ADCK1	242.35	216.55	242.35	216.55	-0.16173	333.01	1902.5	0.59167	0.27704	0.72296	0.55407	0.85194	FALSE
GUIDES_sg0562	CSNK1D	136.71	117.36	136.71	117.36	-0.21842	187.16	1073.2	0.59062	0.27739	0.72261	0.55478	0.85257	FALSE
GUIDES_sg0221	BMPR1A	323.91	294.24	323.91	294.24	-0.13818	440.35	2542.8	0.58851	0.27809	0.72191	0.55619	0.85427	FALSE
GUIDES_sg0734	EPHA5	215.94	191.75	215.94	191.75	-0.17058	292.64	1695.2	0.58758	0.27841	0.72159	0.55681	0.85439	FALSE
GUIDES_sg0067	ADCK2	243.91	218.2	243.91	218.2	-0.15999	330.45	1914.7	0.58751	0.27843	0.72157	0.55686	0.85439	FALSE
GUIDES_sg2149	RPS6KA3	189.53	166.95	189.53	166.95	-0.18196	254.87	1487.9	0.58532	0.27917	0.72083	0.55833	0.85619	FALSE
GUIDES_sg1970	PRKD2	246.24	271.92	246.24	271.92	0.14259	329.86	1933	0.5842	0.72046	0.27954	0.55909	0.85686	TRUE
GUIDES_sg0578	CSNK1G2	244.68	270.27	244.68	270.27	0.14292	327.31	1920.8	0.58378	0.72032	0.27968	0.55937	0.85686	TRUE
GUIDES_sg2108	ROCK1	99.427	115.71	99.427	115.71	0.2168	132.59	780.52	0.58288	0.71996	0.28004	0.56008	0.85688	TRUE
GUIDES_sg1382	MAPK6	267.21	240.51	267.21	240.51	-0.15125	356.32	2097.7	0.58286	0.27999	0.72001	0.55998	0.85688	FALSE
GUIDES_sg1237	MAP3K11	197.3	174.39	197.3	174.39	-0.17709	262.36	1548.8	0.58204	0.28027	0.71973	0.56054	0.85688	FALSE
NonTargeting_Human_0117	NonTargeting_Human_0117	236.14	261.18	236.14	261.18	0.14481	313.46	1853.7	0.58154	0.71956	0.28044	0.56088	0.85688	TRUE
GUIDES_sg0208	BLK	236.14	261.18	236.14	261.18	0.14481	313.46	1853.7	0.58154	0.71956	0.28044	0.56088	0.85688	TRUE
GUIDES_sg1326	MAPK1	232.25	257.04	232.25	257.04	0.14571	307.26	1823.3	0.58056	0.71923	0.28077	0.56154	0.85743	TRUE
GUIDES_sg2308	STK24	290.51	262.83	290.51	262.83	-0.14395	383.17	2280.6	0.57967	0.28107	0.71893	0.56213	0.85774	FALSE
GUIDES_sg1615	NEK9	226.82	251.26	226.82	251.26	0.14703	298.69	1780.6	0.57923	0.71878	0.28122	0.56244	0.85774	TRUE
GUIDES_sg1358	MAPK14	240.02	214.89	240.02	214.89	-0.15886	315.76	1884.2	0.57893	0.28132	0.71868	0.56264	0.85774	FALSE
GUIDES_sg0414	CDK2	223.71	247.95	223.71	247.95	0.14781	293.85	1756.2	0.57849	0.71853	0.28147	0.56294	0.85774	TRUE
NonTargeting_Human_0098	NonTargeting_Human_0098	178.66	157.04	178.66	157.04	-0.18499	233.73	1402.5	0.57732	0.28186	0.71814	0.56372	0.85847	FALSE
GUIDES_sg0275	BRSK1	280.41	307.46	280.41	307.46	0.13239	365.77	2201.3	0.57647	0.71785	0.28215	0.5643	0.8589	TRUE
GUIDES_sg1457	MAST3	362.75	393.42	362.75	393.42	0.11677	470.2	2847.7	0.57466	0.71724	0.28276	0.56552	0.85967	TRUE
GUIDES_sg1259	MAP3K3	204.29	227.29	204.29	227.29	0.1532	264.48	1603.7	0.57431	0.71712	0.28288	0.56576	0.85967	TRUE
GUIDES_sg0676	EIF2AK1	201.96	224.81	201.96	224.81	0.15391	261.06	1585.4	0.57386	0.71697	0.28303	0.56606	0.85967	TRUE
GUIDES_sg2115	ROR1	200.41	223.16	200.41	223.16	0.1544	258.79	1573.2	0.57358	0.71687	0.28313	0.56625	0.85967	TRUE
GUIDES_sg1912	PRKCA	153.8	133.89	153.8	133.89	-0.19858	198.13	1207.4	0.5729	0.28336	0.71664	0.56671	0.85967	FALSE
GUIDES_sg1659	NTRK2	122.73	140.51	122.73	140.51	0.19367	158	963.46	0.57271	0.71657	0.28343	0.56686	0.85967	TRUE
GUIDES_sg2337	STK32B	127.39	145.47	127.39	145.47	0.19002	163.35	1000	0.57157	0.71619	0.28381	0.56763	0.85967	TRUE
GUIDES_sg1394	MAPK8	187.98	209.93	187.98	209.93	0.15856	241	1475.7	0.57152	0.71618	0.28382	0.56765	0.85967	TRUE
GUIDES_sg0987	ICK	187.2	165.3	187.2	165.3	-0.17848	239.81	1469.6	0.57128	0.2839	0.7161	0.56781	0.85967	FALSE
GUIDES_sg0623	DDR2	187.2	165.3	187.2	165.3	-0.17848	239.81	1469.6	0.57128	0.2839	0.7161	0.56781	0.85967	FALSE
GUIDES_sg1176	MAK	163.12	183.48	163.12	183.48	0.16873	207.33	1280.5	0.56904	0.71534	0.28466	0.56933	0.8612	TRUE
NonTargeting_Human_0032	NonTargeting_Human_0032	159.24	179.35	159.24	179.35	0.1706	202.29	1250.1	0.56891	0.71529	0.28471	0.56942	0.8612	TRUE
GUIDES_sg1303	MAP4K1	310.71	282.67	310.71	282.67	-0.136	393.19	2439.1	0.5678	0.28508	0.71492	0.57017	0.86129	FALSE
GUIDES_sg1749	PDIK1L	222.93	199.19	222.93	199.19	-0.16171	281.91	1750.1	0.5676	0.28515	0.71485	0.57031	0.86129	FALSE
GUIDES_sg1469	MATK	281.19	254.56	281.19	254.56	-0.14298	354.49	2207.4	0.56672	0.28545	0.71455	0.5709	0.86129	FALSE
GUIDES_sg0667	EEF2K	162.35	142.16	162.35	142.16	-0.1903	203.73	1274.4	0.56544	0.28589	0.71411	0.57177	0.86129	FALSE
GUIDES_sg0343	CAMK2G	216.72	193.4	216.72	193.4	-0.16342	271.82	1701.3	0.56528	0.28594	0.71406	0.57188	0.86129	FALSE
GUIDES_sg1107	LATS1	182.54	161.17	182.54	161.17	-0.1786	228.38	1433	0.56458	0.28618	0.71382	0.57236	0.86129	FALSE
GUIDES_sg0478	CDKL4	245.46	220.68	245.46	220.68	-0.15289	307.07	1926.9	0.56455	0.28619	0.71381	0.57238	0.86129	FALSE
GUIDES_sg0818	FASTK	312.26	284.32	312.26	284.32	-0.13479	390.41	2451.3	0.56438	0.28625	0.71375	0.57249	0.86129	FALSE
GUIDES_sg0835	FGFR1	238.47	214.07	238.47	214.07	-0.15506	297.75	1872	0.56401	0.28637	0.71363	0.57275	0.86129	FALSE
GUIDES_sg0880	FRK	293.62	320.69	293.62	320.69	0.1268	366.28	2305	0.56375	0.71354	0.28646	0.57292	0.86129	TRUE
GUIDES_sg0257	BRD3	240.8	265.31	240.8	265.31	0.13929	300.38	1890.3	0.56374	0.71353	0.28647	0.57293	0.86129	TRUE
GUIDES_sg0125	ALPK1	240.02	264.48	240.02	264.48	0.13945	299.16	1884.2	0.56351	0.71345	0.28655	0.57309	0.86129	TRUE
GUIDES_sg2256	SRPK1	183.32	162	183.32	162	-0.17736	227.32	1439.1	0.56207	0.28703	0.71297	0.57407	0.86231	FALSE
GUIDES_sg2501	TLK2	204.29	181.83	204.29	181.83	-0.16715	252.2	1603.7	0.56082	0.28746	0.71254	0.57492	0.86231	FALSE
GUIDES_sg1688	OBSCN	229.92	253.74	229.92	253.74	0.1416	283.55	1805	0.56053	0.71244	0.28756	0.57512	0.86231	TRUE
GUIDES_sg1990	PRKX	41.169	51.244	41.169	51.244	0.30907	50.749	323.19	0.56041	0.7092	0.2908	0.5816	0.86231	TRUE
GUIDES_sg1609	NEK8	228.37	252.09	228.37	252.09	0.14194	281.19	1792.8	0.56008	0.71229	0.28771	0.57542	0.86231	TRUE
GUIDES_sg0878	FLT4	353.43	323.99	353.43	323.99	-0.1251	433.34	2774.5	0.5589	0.28811	0.71189	0.57623	0.86231	FALSE
GUIDES_sg1330	MAPK10	198.08	176.05	198.08	176.05	-0.1692	242.67	1554.9	0.55868	0.28819	0.71181	0.57638	0.86231	FALSE
GUIDES_sg1741	PDGFRA	221.38	244.65	221.38	244.65	0.14356	270.67	1737.9	0.55812	0.71162	0.28838	0.57676	0.86231	TRUE
GUIDES_sg0213	BMP2K	151.47	132.24	151.47	132.24	-0.19449	184.88	1189.1	0.55765	0.28854	0.71146	0.57708	0.86231	FALSE
GUIDES_sg1078	KALRN	216.72	239.69	216.72	239.69	0.14469	263.77	1701.3	0.55685	0.71119	0.28881	0.57763	0.86231	TRUE
GUIDES_sg1713	PAK4	318.48	346.31	318.48	346.31	0.1205	387.28	2500.1	0.55661	0.7111	0.2889	0.5778	0.86231	TRUE
GUIDES_sg0817	FASTK	205.84	183.48	205.84	183.48	-0.16504	249.97	1615.9	0.55622	0.28903	0.71097	0.57806	0.86231	FALSE
GUIDES_sg1734	PBK	213.61	236.38	213.61	236.38	0.14548	259.22	1676.9	0.55603	0.7109	0.2891	0.57819	0.86231	TRUE
GUIDES_sg0813	FASTK	158.46	138.85	158.46	138.85	-0.18929	192.23	1244	0.55595	0.28912	0.71088	0.57825	0.86231	FALSE
GUIDES_sg0324	CAMK1G	271.09	245.47	271.09	245.47	-0.14267	328.19	2128.1	0.55537	0.28932	0.71068	0.57864	0.86231	FALSE
GUIDES_sg2014	PTK2	353.43	382.67	353.43	382.67	0.11437	427.57	2774.5	0.55517	0.71061	0.28939	0.57878	0.86231	TRUE
GUIDES_sg1515	MOS	185.65	164.48	185.65	164.48	-0.17371	224.15	1457.4	0.55462	0.28958	0.71042	0.57915	0.86231	FALSE
GUIDES_sg2439	TBK1	205.84	228.12	205.84	228.12	0.14754	248.02	1615.9	0.55405	0.71023	0.28977	0.57954	0.86231	TRUE
GUIDES_sg2228	SLK	133.6	115.71	133.6	115.71	-0.20578	160.09	1048.8	0.55255	0.29029	0.70971	0.58057	0.86231	FALSE
GUIDES_sg0304	C9ORF96	250.12	225.64	250.12	225.64	-0.148	299.72	1963.5	0.55253	0.29029	0.70971	0.58058	0.86231	FALSE
NonTargeting_Human_0007	NonTargeting_Human_0007	198.85	220.68	198.85	220.68	0.14952	238.15	1561	0.55238	0.70965	0.29035	0.58069	0.86231	TRUE
GUIDES_sg1848	PKN3	186.43	165.3	186.43	165.3	-0.17251	223.1	1463.5	0.55217	0.29042	0.70958	0.58083	0.86231	FALSE
GUIDES_sg1041	IRAK3	192.64	214.07	192.64	214.07	0.15141	229.55	1512.3	0.55098	0.70918	0.29082	0.58165	0.86231	TRUE
NonTargeting_Human_0044	NonTargeting_Human_0044	191.09	212.41	191.09	212.41	0.1519	227.42	1500.1	0.55065	0.70906	0.29094	0.58187	0.86231	TRUE
GUIDES_sg1778	PDK4	191.09	212.41	191.09	212.41	0.1519	227.42	1500.1	0.55065	0.70906	0.29094	0.58187	0.86231	TRUE
GUIDES_sg0833	FGFR1	229.15	205.8	229.15	205.8	-0.15432	272.54	1798.9	0.55046	0.291	0.709	0.582	0.86231	FALSE
GUIDES_sg0533	CLK4	605.1	643.02	605.1	643.02	0.087547	718.93	4750.2	0.55017	0.7089	0.2911	0.5822	0.86231	TRUE
GUIDES_sg0483	CDKL5	188.76	209.93	188.76	209.93	0.15265	224.25	1481.8	0.55016	0.7089	0.2911	0.58221	0.86231	TRUE
GUIDES_sg2424	TAOK1	176.33	196.71	176.33	196.71	0.15697	207.71	1384.2	0.54783	0.7081	0.2919	0.58381	0.86231	TRUE
GUIDES_sg1691	OXSR1	174	194.23	174	194.23	0.15784	204.68	1365.9	0.54745	0.70796	0.29204	0.58407	0.86231	TRUE
GUIDES_sg2140	RPS6KA2	116.52	133.07	116.52	133.07	0.19011	136.99	914.68	0.5473	0.7079	0.2921	0.58421	0.86231	TRUE
GUIDES_sg1703	PAK2	117.29	133.89	117.29	133.89	0.18947	137.81	920.77	0.54712	0.70784	0.29216	0.58433	0.86231	TRUE
GUIDES_sg2023	PTK2B	171.67	191.75	171.67	191.75	0.15874	201.68	1347.6	0.54709	0.70784	0.29216	0.58432	0.86231	TRUE
GUIDES_sg1186	MAP2K2	201.96	180.18	201.96	180.18	-0.16378	237.22	1585.4	0.54704	0.29218	0.70782	0.58435	0.86231	FALSE
GUIDES_sg0501	CHUK	122.73	139.68	122.73	139.68	0.18522	143.65	963.46	0.54608	0.70748	0.29252	0.58503	0.86231	TRUE
GUIDES_sg0152	ARAF	313.04	285.97	313.04	285.97	-0.13003	366.31	2457.4	0.546	0.29253	0.70747	0.58506	0.86231	FALSE
GUIDES_sg1738	PDGFRA	163.12	182.66	163.12	182.66	0.16226	190.84	1280.5	0.54594	0.70745	0.29255	0.58511	0.86231	TRUE
NonTargeting_Human_0057	NonTargeting_Human_0057	156.13	175.22	156.13	175.22	0.16541	182.19	1225.7	0.54525	0.70721	0.29279	0.58559	0.86231	TRUE
GUIDES_sg0260	BRD4	132.05	149.6	132.05	149.6	0.17872	153.95	1036.6	0.54499	0.70711	0.29289	0.58577	0.86231	TRUE
GUIDES_sg0918	GRK7	238.47	214.89	238.47	214.89	-0.14953	277.93	1872	0.54491	0.29291	0.70709	0.58582	0.86231	FALSE
GUIDES_sg1147	LMTK3	237.69	261.18	237.69	261.18	0.13539	275.77	1865.9	0.54367	0.70667	0.29333	0.58667	0.86312	TRUE
GUIDES_sg2363	STK36	254	229.77	254	229.77	-0.14407	293.66	1994	0.54272	0.29366	0.70634	0.58732	0.86337	FALSE
GUIDES_sg0531	CLK4	149.14	130.59	149.14	130.59	-0.19028	172.08	1170.8	0.5422	0.29384	0.70616	0.58768	0.86337	FALSE
GUIDES_sg1360	MAPK15	232.25	209.11	232.25	209.11	-0.15078	267.91	1823.3	0.54211	0.29387	0.70613	0.58774	0.86337	FALSE
GUIDES_sg1341	MAPK12	190.31	169.43	190.31	169.43	-0.16669	217.88	1494	0.54007	0.29457	0.70543	0.58915	0.86499	FALSE
GUIDES_sg2243	SRC	233.81	210.76	233.81	210.76	-0.14905	265.61	1835.4	0.53798	0.29529	0.70471	0.59059	0.86641	FALSE
GUIDES_sg2686	VRK3	219.83	242.17	219.83	242.17	0.13904	249.56	1725.7	0.5378	0.70464	0.29536	0.59072	0.86641	TRUE
NonTargeting_Human_0049	NonTargeting_Human_0049	227.59	204.97	227.59	204.97	-0.15032	255.83	1786.7	0.53514	0.29628	0.70372	0.59255	0.86865	FALSE
GUIDES_sg2154	RPS6KA4	221.38	199.19	221.38	199.19	-0.15167	246.22	1737.9	0.53232	0.29725	0.70275	0.59451	0.87088	FALSE
GUIDES_sg2000	PRPF4B	199.63	220.68	199.63	220.68	0.14393	221.5	1567.1	0.53168	0.70253	0.29747	0.59495	0.87088	TRUE
NonTargeting_Human_0072	NonTargeting_Human_0072	207.4	185.96	207.4	185.96	-0.15658	229.7	1628.1	0.53119	0.29764	0.70236	0.59529	0.87088	FALSE
GUIDES_sg1357	MAPK14	207.4	185.96	207.4	185.96	-0.15658	229.7	1628.1	0.53119	0.29764	0.70236	0.59529	0.87088	FALSE
GUIDES_sg1624	NPR1	193.42	172.74	193.42	172.74	-0.16221	213.74	1518.4	0.53061	0.29785	0.70215	0.59569	0.87102	FALSE
GUIDES_sg1090	KIT	292.84	318.21	292.84	318.21	0.11944	321.64	2298.9	0.52899	0.70159	0.29841	0.59682	0.87222	TRUE
GUIDES_sg0804	ERN1	181.76	201.67	181.76	201.67	0.14913	198.08	1426.9	0.52691	0.70087	0.29913	0.59826	0.87276	TRUE
GUIDES_sg0737	EPHA6	180.99	200.84	180.99	200.84	0.14938	197.09	1420.8	0.52672	0.70081	0.29919	0.59839	0.87276	TRUE
GUIDES_sg2343	STK32C	180.21	200.02	180.21	200.02	0.14963	196.1	1414.7	0.52653	0.70074	0.29926	0.59852	0.87276	TRUE
GUIDES_sg1312	MAP4K3	275.75	251.26	275.75	251.26	-0.1337	300.01	2164.7	0.52648	0.29928	0.70072	0.59856	0.87276	FALSE
GUIDES_sg0538	CSF1R	176.33	195.88	176.33	195.88	0.15092	191.21	1384.2	0.52562	0.70042	0.29958	0.59916	0.87276	TRUE
GUIDES_sg1787	PHKG1	216.72	195.06	216.72	195.06	-0.1512	234.65	1701.3	0.52521	0.29972	0.70028	0.59944	0.87276	FALSE
GUIDES_sg0522	CLK2	202.74	181.83	202.74	181.83	-0.15619	218.52	1591.5	0.52402	0.30013	0.69987	0.60026	0.87276	FALSE
GUIDES_sg2381	STK39	319.25	345.48	319.25	345.48	0.11356	343.95	2506.2	0.5239	0.69983	0.30017	0.60035	0.87276	TRUE
NonTargeting_Human_0132	NonTargeting_Human_0132	167.78	186.79	167.78	186.79	0.15396	180.66	1317.1	0.52376	0.69978	0.30022	0.60045	0.87276	TRUE
NonTargeting_Human_0103	NonTargeting_Human_0103	147.59	129.76	147.59	129.76	-0.18436	158.86	1158.6	0.52368	0.30025	0.69975	0.6005	0.87276	FALSE
GUIDES_sg0919	GRK7	195.75	175.22	195.75	175.22	-0.15896	210.67	1536.7	0.52363	0.30027	0.69973	0.60053	0.87276	FALSE
GUIDES_sg2518	TNK2	210.51	189.27	210.51	189.27	-0.15264	225.45	1652.5	0.52236	0.30071	0.69929	0.60142	0.87324	FALSE
GUIDES_sg1722	PAK7	277.31	301.68	277.31	301.68	0.12109	296.91	2176.9	0.52228	0.69926	0.30074	0.60147	0.87324	TRUE
GUIDES_sg1947	PRKCQ	175.55	156.21	175.55	156.21	-0.16738	187.02	1378.1	0.52098	0.30119	0.69881	0.60238	0.87371	FALSE
GUIDES_sg2147	RPS6KA3	218.27	196.71	218.27	196.71	-0.14935	232.5	1713.5	0.52093	0.30121	0.69879	0.60241	0.87371	FALSE
GUIDES_sg1805	PIM1	138.27	155.38	138.27	155.38	0.16725	146.52	1085.4	0.51959	0.69832	0.30168	0.60335	0.87406	TRUE
GUIDES_sg1907	PRKACG	125.84	142.16	125.84	142.16	0.17465	133.21	987.85	0.51933	0.69823	0.30177	0.60355	0.87406	TRUE
NonTargeting_Human_0074	NonTargeting_Human_0074	270.32	294.24	270.32	294.24	0.1219	286.1	2122	0.51927	0.69822	0.30178	0.60357	0.87406	TRUE
GUIDES_sg0922	GSK3A	307.6	333.08	307.6	333.08	0.11446	324.66	2414.7	0.51855	0.69796	0.30204	0.60407	0.87435	TRUE
GUIDES_sg0651	DYRK3	198.08	177.7	198.08	177.7	-0.15579	207.62	1554.9	0.51676	0.30266	0.69734	0.60532	0.87553	FALSE
NonTargeting_Human_0015	NonTargeting_Human_0015	163.12	144.64	163.12	144.64	-0.17237	170.81	1280.5	0.51651	0.30275	0.69725	0.6055	0.87553	FALSE
GUIDES_sg2305	STK19	262.55	285.97	262.55	285.97	0.12284	274.33	2061.1	0.51594	0.69705	0.30295	0.60589	0.87566	TRUE
GUIDES_sg1165	LTK	198.85	178.53	198.85	178.53	-0.15475	206.6	1561	0.51449	0.30345	0.69655	0.60691	0.87668	FALSE
GUIDES_sg0476	CDKL4	170.89	152.08	170.89	152.08	-0.16722	176.95	1341.5	0.51362	0.30376	0.69624	0.60752	0.87671	FALSE
GUIDES_sg0154	ARAF	81.561	68.6	81.561	68.6	-0.24637	83.991	640.27	0.51347	0.30381	0.69619	0.60762	0.87671	FALSE
GUIDES_sg0259	BRD4	313.04	287.63	313.04	287.63	-0.12175	322.93	2457.4	0.51266	0.30409	0.69591	0.60819	0.87671	FALSE
GUIDES_sg1136	LIMK2	274.2	250.43	274.2	250.43	-0.13031	282.46	2152.5	0.51229	0.30422	0.69578	0.60845	0.87671	FALSE
GUIDES_sg1693	OXSR1	214.39	193.4	214.39	193.4	-0.14789	220.2	1683	0.51154	0.30448	0.69552	0.60897	0.87671	FALSE
GUIDES_sg0258	BRD3	251.67	228.94	251.67	228.94	-0.136	258.35	1975.7	0.5114	0.30454	0.69546	0.60907	0.87671	FALSE
GUIDES_sg1527	MUSK	251.67	228.94	251.67	228.94	-0.136	258.35	1975.7	0.5114	0.30454	0.69546	0.60907	0.87671	FALSE
GUIDES_sg1519	MOS	158.46	140.51	158.46	140.51	-0.17234	161.19	1244	0.50908	0.30535	0.69465	0.6107	0.8778	FALSE
GUIDES_sg0149	ANKK1	138.27	121.5	138.27	121.5	-0.18509	140.59	1085.4	0.509	0.30538	0.69462	0.61075	0.8778	FALSE
GUIDES_sg1148	LMTK3	222.93	201.67	222.93	201.67	-0.14395	226.1	1750.1	0.50832	0.30561	0.69439	0.61123	0.8778	FALSE
GUIDES_sg0547	CSNK1A1	222.93	201.67	222.93	201.67	-0.14395	226.1	1750.1	0.50832	0.30561	0.69439	0.61123	0.8778	FALSE
GUIDES_sg0630	DMPK	353.43	380.19	353.43	380.19	0.10502	358.13	2774.5	0.50809	0.69431	0.30569	0.61139	0.8778	TRUE
GUIDES_sg0255	BRD3	243.13	265.31	243.13	265.31	0.12546	245.97	1908.6	0.50769	0.69417	0.30583	0.61167	0.8778	TRUE
GUIDES_sg2438	TAOK3	241.58	263.66	241.58	263.66	0.12568	243.77	1896.4	0.50704	0.69394	0.30606	0.61213	0.87802	TRUE
GUIDES_sg1029	IRAK1	159.24	141.33	159.24	141.33	-0.17095	160.3	1250.1	0.50643	0.30628	0.69372	0.61256	0.87819	FALSE
GUIDES_sg1121	LCK	180.99	200.02	180.99	200.02	0.14346	181.02	1420.8	0.50479	0.69315	0.30685	0.6137	0.87902	TRUE
GUIDES_sg2622	TTN	209.73	189.27	209.73	189.27	-0.14733	209.26	1646.4	0.50418	0.30707	0.69293	0.61413	0.87902	FALSE
[truncated: 864 more rows]

## Sheet: R2 gene summary
id	num	neg|score	neg|p-value	neg|fdr	neg|rank	neg|goodsgrna	neg|lfc	pos|score	pos|p-value	pos|fdr	pos|rank	pos|goodsgrna	pos|lfc
ATR	6	1.095e-07	4.9682e-06	0.002941	1	6	-1.2181	1	1	0.999995	592	0	-1.2181
AURKA	6	7.985e-06	1.4905e-05	0.004412	2	6	-1.6889	0.99992	0.99991	0.999995	590	0	-1.6889
CDK7	6	9.8713e-06	3.4777e-05	0.006618	3	5	-1.7067	0.093578	0.23535	0.853364	129	1	-1.7067
CHEK1	6	1.4196e-05	4.4714e-05	0.006618	4	6	-0.9322	0.99999	1	0.999995	591	0	-0.9322
TTK	6	2.1376e-05	9.4396e-05	0.011176	5	5	-1.2353	0.13709	0.3159	0.869836	177	1	-1.2353
PLK1	6	4.3957e-05	0.00018382	0.018137	6	5	-2.6411	0.9509	0.95146	0.999995	560	0	-2.6411
AURKB	6	5.8578e-05	0.00023351	0.019748	7	5	-1.2304	0.99105	0.99079	0.999995	581	0	-1.2304
PKMYT1	6	0.0002173	0.00099861	0.072222	8	5	-1.2466	0.99261	0.99238	0.999995	583	0	-1.2466
CSK	6	0.00022986	0.001098	0.072222	9	5	-1.1444	0.72873	0.83894	0.993273	491	1	-1.1444
SMG1	6	0.00041366	0.0021612	0.127941	10	6	-0.80131	0.99959	0.99958	0.999995	589	0	-0.80131
CDK9	6	0.00047303	0.0024394	0.131283	11	5	-1.062	0.94538	0.94617	0.999995	557	0	-1.062
TRRAP	6	0.00086948	0.0045956	0.214253	12	6	-0.4474	0.99913	0.99912	0.999995	588	0	-0.4474
PIK3R4	6	0.00089499	0.0047049	0.214253	13	4	-0.9484	0.64201	0.77582	0.98771	452	2	-0.9484
MAP2K1	6	0.0010076	0.0052713	0.222899	14	6	-0.60429	0.99899	0.99901	0.999995	587	0	-0.60429
NPR1	6	0.0017941	0.0090868	0.358627	15	6	-0.60381	0.99821	0.99813	0.999995	586	0	-0.60381
CSNK1D	6	0.0020002	0.010041	0.370722	16	4	-0.73164	0.93455	0.93628	0.999995	550	1	-0.73164
BUB1B	6	0.0024849	0.012247	0.370722	17	5	-0.47643	0.97159	0.97153	0.999995	574	0	-0.47643
MAPKAPK5	6	0.0026153	0.012604	0.370722	18	5	-0.67191	0.80856	0.8648	0.999995	504	1	-0.67191
CDK2	6	0.0026167	0.012614	0.370722	19	5	-0.70289	0.99772	0.99754	0.999995	585	0	-0.70289
MAPK4	6	0.0027152	0.012992	0.370722	20	5	-0.55992	0.85061	0.88235	0.999995	516	1	-0.55992
TRIM33	6	0.002833	0.013359	0.370722	21	5	-0.78698	0.99173	0.99151	0.999995	582	0	-0.78698
HIPK1	6	0.0029405	0.013777	0.370722	22	5	-0.75504	0.87199	0.89265	0.999995	520	1	-0.75504
FGFR4	6	0.0031479	0.014582	0.37532	23	5	-0.77878	0.47251	0.66347	0.968197	373	1	-0.77878
LIMK1	6	0.0038853	0.017443	0.43027	24	5	-0.64218	0.30816	0.51909	0.94705	293	1	-0.64218
RIOK2	6	0.0046617	0.020355	0.482	25	5	-0.7573	0.94969	0.95035	0.999995	559	0	-0.7573
PDGFRB	6	0.0051655	0.022064	0.502376	26	4	-0.44463	0.72092	0.83261	0.993273	487	2	-0.44463
INSRR	6	0.0058044	0.02424	0.531481	27	5	-0.60384	0.41469	0.62911	0.968197	342	1	-0.60384
TSSK1B	6	0.0067535	0.0273	0.577206	28	5	-0.43982	0.98437	0.98447	0.999995	577	0	-0.43982
EPHA2	6	0.0081317	0.03209	0.655071	29	5	-0.66424	0.75188	0.84566	0.993273	496	1	-0.66424
DYRK2	6	0.009171	0.035567	0.701863	30	4	-0.51536	0.6679	0.79458	0.989657	467	1	-0.51536
TP53RK	6	0.012626	0.047312	0.771838	31	4	-0.44994	0.94077	0.9419	0.999995	555	1	-0.44994
CDC7	6	0.012998	0.048475	0.771838	32	4	-0.66961	0.9902	0.99011	0.999995	579	0	-0.66961
TLK2	6	0.013192	0.049071	0.771838	33	2	0.055686	0.22571	0.42652	0.918712	239	2	0.055686
TESK2	6	0.013545	0.050045	0.771838	34	4	-0.40748	0.65516	0.78499	0.989286	458	1	-0.40748
TSSK4	6	0.013705	0.050681	0.771838	35	5	-0.49786	0.71613	0.82932	0.993273	484	1	-0.49786
NEK2	6	0.013769	0.050899	0.771838	36	4	-0.38233	0.92445	0.92766	0.999995	546	1	-0.38233
EPHB1	6	0.014126	0.052151	0.771838	37	5	-0.55951	0.95174	0.95238	0.999995	562	0	-0.55951
JAK3	6	0.015576	0.057288	0.809174	38	4	-0.60752	0.19122	0.38752	0.910959	214	2	-0.60752
TGFBR1	6	0.015615	0.057408	0.809174	39	2	0.28869	0.11533	0.27667	0.855702	147	4	0.28869
PRKD3	6	0.016973	0.06176	0.821931	40	3	-0.32843	0.49136	0.67495	0.968197	383	2	-0.32843
OXSR1	6	0.017273	0.062753	0.821931	41	4	-0.52595	0.56878	0.72521	0.981867	416	1	-0.52595
PRKD2	6	0.017293	0.062803	0.821931	42	3	-0.30906	0.33168	0.54468	0.956825	303	2	-0.30906
ULK1	6	0.017682	0.063866	0.821931	43	3	-0.18391	0.020143	0.072004	0.773746	43	3	-0.18391
CAMKV	6	0.018779	0.067473	0.849875	44	3	-0.25794	0.36313	0.57752	0.968197	320	3	-0.25794
STK11	6	0.020143	0.071855	0.866294	45	4	-0.46246	0.83999	0.87767	0.999995	513	1	-0.46246
PHKG2	6	0.020517	0.073167	0.866294	46	4	-0.55605	0.98223	0.98227	0.999995	576	0	-0.55605
ILK	6	0.021804	0.077191	0.896021	47	3	-0.23585	0.41603	0.62976	0.968197	343	1	-0.23585
GAK	6	0.023358	0.081692	0.904342	48	2	-0.19867	0.62758	0.76581	0.98771	442	2	-0.19867
RIOK1	6	0.02386	0.083193	0.904342	49	3	-0.35521	0.94847	0.94916	0.999995	558	0	-0.35521
CDC42BPA	6	0.026526	0.089582	0.904342	50	4	-0.62494	0.69025	0.81005	0.993273	477	1	-0.62494
FGR	6	0.026779	0.090178	0.904342	51	4	-0.57768	0.85652	0.88524	0.999995	517	1	-0.57768
MASTL	6	0.026912	0.090377	0.904342	52	4	-0.51104	0.90832	0.91494	0.999995	537	1	-0.51104
TIE1	6	0.027758	0.092573	0.904342	53	3	-0.54498	0.93605	0.9376	0.999995	553	1	-0.54498
PINK1	6	0.027964	0.093079	0.904342	54	4	-0.31205	0.012348	0.046815	0.773746	29	2	-0.31205
PAK3	6	0.028162	0.093666	0.904342	55	4	-0.51918	0.73984	0.84235	0.993273	495	1	-0.51918
WNK1	6	0.028467	0.094411	0.904342	56	4	-0.52775	0.2252	0.42595	0.918712	237	2	-0.52775
STK31	6	0.028618	0.094798	0.904342	57	3	-0.094743	0.065886	0.18053	0.846914	102	3	-0.094743
PDPK1	6	0.028767	0.095245	0.904342	58	4	-0.44598	0.99568	0.9955	0.999995	584	0	-0.44598
GRK4	6	0.029171	0.096239	0.904342	59	3	-0.20172	0.25242	0.45753	0.929302	258	2	-0.20172
CLK2	6	0.031023	0.10045	0.917421	60	3	-0.26226	0.18767	0.38316	0.910959	211	2	-0.26226
NEK1	6	0.03339	0.10633	0.953788	61	3	-0.34662	0.81737	0.8679	0.999995	507	1	-0.34662
MAPK6	6	0.035531	0.11083	0.979236	62	2	-0.12407	0.33991	0.55332	0.9578	308	1	-0.12407
RAF1	6	0.037185	0.11475	0.983487	63	4	-0.43478	0.56276	0.72135	0.981867	414	2	-0.43478
NonTargeting_Human_0042	1	0.037548	0.037614	0.718311	64	1	-1.0652	0.96245	0.96298	0.999995	568	0	-1.0652
MAP3K3	6	0.037568	0.11571	0.983487	65	3	-0.36137	0.27193	0.47923	0.93226	271	1	-0.36137
SRPK3	6	0.038667	0.11824	0.985874	66	4	-0.46239	0.91335	0.9186	0.999995	540	1	-0.46239
NonTargeting_Human_0105	1	0.038945	0.038906	0.719761	67	1	-1.1415	0.96105	0.96161	0.999995	566	0	-1.1415
MYLK	6	0.039804	0.12104	0.989081	68	4	-0.51592	0.94017	0.94144	0.999995	554	1	-0.51592
IGF1R	6	0.040177	0.12196	0.989081	69	2	0.20326	0.2105	0.40984	0.918712	227	2	0.20326
BUB1	6	0.04422	0.13107	0.999836	70	4	-0.38675	0.52436	0.69615	0.969421	400	1	-0.38675
MAPKAPK2	6	0.046237	0.1354	0.999836	71	3	-0.28284	0.65945	0.78803	0.989286	463	1	-0.28284
NonTargeting_Human_0018	1	0.048027	0.048266	0.771838	72	1	-1.0534	0.95197	0.95248	0.999995	563	0	-1.0534
PRKCA	6	0.050146	0.14408	0.999836	73	4	-0.43126	0.37186	0.58662	0.968197	325	1	-0.43126
ADRBK2	6	0.052856	0.15003	0.999836	74	2	0.11944	0.52442	0.69617	0.969421	401	2	0.11944
LTK	6	0.052866	0.15006	0.999836	75	4	-0.33787	0.87646	0.89497	0.999995	523	1	-0.33787
EIF2AK2	6	0.053377	0.15131	0.999836	76	3	-0.22625	0.91737	0.92185	0.999995	541	1	-0.22625
CHEK2	6	0.054424	0.15385	0.999836	77	3	-0.16656	0.60884	0.75296	0.98771	435	2	-0.16656
VRK1	6	0.055478	0.15608	0.999836	78	3	-0.294	0.91815	0.9225	0.999995	542	1	-0.294
RPS6KA1	6	0.055679	0.15642	0.999836	79	4	-0.39434	0.10127	0.25024	0.853364	141	1	-0.39434
PLK2	6	0.056266	0.15766	0.999836	80	2	-0.047396	0.94215	0.94332	0.999995	556	0	-0.047396
BRD4	6	0.056879	0.15897	0.999836	81	4	-0.35254	0.072129	0.19302	0.846914	109	1	-0.35254
TRPM7	6	0.05869	0.16279	0.999836	82	4	-0.37559	0.68668	0.80761	0.993273	474	1	-0.37559
MAP3K2	6	0.059776	0.16522	0.999836	83	4	-0.2789	0.62103	0.76104	0.98771	438	1	-0.2789
CAMK4	6	0.061057	0.16779	0.999836	84	4	-0.48141	0.96724	0.96729	0.999995	571	0	-0.48141
CAMKK2	6	0.062103	0.16999	0.999836	85	4	-0.27478	0.90275	0.91083	0.999995	534	1	-0.27478
MAST2	6	0.064225	0.17409	0.999836	86	3	-0.22404	0.91867	0.92293	0.999995	543	1	-0.22404
NEK11	6	0.064759	0.1752	0.999836	87	3	-0.12191	0.17163	0.36361	0.891791	200	3	-0.12191
TRIB3	6	0.066549	0.17859	0.999836	88	4	-0.37613	0.47619	0.66584	0.968197	378	2	-0.37613
TGFBR2	6	0.068184	0.1822	0.999836	89	3	-0.062467	0.67331	0.7984	0.989657	469	2	-0.062467
GUCY2D	6	0.069892	0.18579	0.999836	90	4	-0.34746	0.58716	0.73758	0.981937	425	1	-0.34746
PLK3	6	0.070158	0.18645	0.999836	91	3	-0.48992	0.91031	0.91621	0.999995	538	1	-0.48992
MAP2K3	6	0.070471	0.18703	0.999836	92	4	-0.36345	0.46917	0.66159	0.968197	372	2	-0.36345
NonTargeting_Human_0115	1	0.072127	0.072531	0.866294	93	1	-0.83543	0.92787	0.92838	0.999995	548	0	-0.83543
PTK2	6	0.072739	0.19149	0.999836	94	4	-0.43417	0.92148	0.92526	0.999995	544	1	-0.43417
CIT	6	0.074804	0.19589	0.999836	95	4	-0.40526	0.86855	0.89079	0.999995	519	1	-0.40526
CSNK1A1	6	0.075168	0.19667	0.999836	96	4	-0.37059	0.83398	0.875	0.999995	511	1	-0.37059
CDKL2	6	0.075747	0.19786	0.999836	97	4	-0.44436	0.03815	0.12168	0.825946	67	2	-0.44436
BMPR2	6	0.081201	0.20906	0.999836	98	2	0.51468	0.0091361	0.035905	0.773746	21	4	0.51468
MARK3	6	0.085707	0.21802	0.999836	99	4	-0.41453	0.53472	0.70294	0.974563	405	2	-0.41453
MAP3K4	6	0.085827	0.21825	0.999836	100	1	0.050779	0.44358	0.64627	0.968197	357	2	0.050779
ACVRL1	6	0.087397	0.22164	0.999836	101	2	0.070151	0.3084	0.51943	0.94705	294	3	0.070151
TRIO	6	0.089625	0.226	0.999836	102	4	-0.42656	0.49485	0.67724	0.968197	384	1	-0.42656
TNK1	6	0.089709	0.22609	0.999836	103	1	0.3096	0.066167	0.18102	0.846914	103	4	0.3096
ROCK2	6	0.09049	0.22748	0.999836	104	4	-0.35608	0.57805	0.73167	0.981867	422	2	-0.35608
MATK	6	0.091192	0.22885	0.999836	105	2	0.25817	0.1955	0.3924	0.914579	219	3	0.25817
CLK3	6	0.093338	0.23318	0.999836	106	3	-0.40922	0.92297	0.9264	0.999995	545	1	-0.40922
MARK4	6	0.093437	0.23335	0.999836	107	4	-0.33436	0.9128	0.91807	0.999995	539	1	-0.33436
RPS6KB1	6	0.093756	0.23382	0.999836	108	3	-0.38976	0.73572	0.84128	0.993273	494	1	-0.38976
AMHR2	6	0.094174	0.2348	0.999836	109	3	-0.15436	0.040177	0.12645	0.825946	70	3	-0.15436
DYRK1B	6	0.098408	0.2434	0.999836	110	3	-0.35816	0.96409	0.96412	0.999995	570	0	-0.35816
PAK2	6	0.099163	0.24492	0.999836	111	4	-0.39104	0.5508	0.71329	0.979739	411	1	-0.39104
SCYL3	6	0.10002	0.24652	0.999836	112	4	-0.44576	0.41211	0.62753	0.968197	340	2	-0.44576
NonTargeting_Human_0073	1	0.10007	0.10073	0.917421	113	1	-0.54903	0.89993	0.90098	0.999995	532	0	-0.54903
RPS6KC1	6	0.10054	0.2475	0.999836	114	4	-0.28413	0.96302	0.96297	0.999995	569	0	-0.28413
MARK1	6	0.10158	0.24931	0.999836	115	4	-0.35563	0.6626	0.79043	0.989286	465	2	-0.35563
AKT2	6	0.10252	0.2511	0.999836	116	3	-0.22934	0.90154	0.91006	0.999995	533	1	-0.22934
EPHB6	6	0.10357	0.2534	0.999836	117	2	-0.1186	0.90717	0.91417	0.999995	535	1	-0.1186
EIF2AK3	6	0.10652	0.25901	0.999836	118	4	-0.22484	0.50017	0.6805	0.968197	391	1	-0.22484
MYO3B	6	0.11161	0.26868	0.999836	119	4	-0.24615	0.898	0.90783	0.999995	528	1	-0.24615
MERTK	6	0.11166	0.26875	0.999836	120	2	0.21572	0.22877	0.43002	0.918712	245	3	0.21572
BRSK2	6	0.11213	0.26957	0.999836	121	3	-0.32621	0.98688	0.98702	0.999995	578	0	-0.32621
MAP2K2	6	0.11442	0.27409	0.999836	122	3	-0.16894	0.11839	0.28212	0.855702	150	2	-0.16894
MAP3K11	6	0.11495	0.27514	0.999836	123	4	-0.3112	0.57498	0.72951	0.981867	420	1	-0.3112
NonTargeting_Human_0074	1	0.11579	0.11629	0.983487	124	1	-0.63944	0.88421	0.88486	0.999995	524	0	-0.63944
MAP3K6	6	0.11836	0.28127	0.999836	125	4	-0.27301	0.19298	0.38955	0.911521	217	2	-0.27301
TRIB1	6	0.1195	0.28342	0.999836	126	4	-0.28928	0.56927	0.7256	0.981867	417	2	-0.28928
SRC	6	0.11995	0.28417	0.999836	127	3	-0.31568	0.61728	0.75852	0.98771	437	1	-0.31568
CDK5	6	0.12028	0.28473	0.999836	128	2	0.16438	0.22741	0.4284	0.918712	243	3	0.16438
EPHB2	6	0.12182	0.28753	0.999836	129	4	-0.2771	0.8997	0.9089	0.999995	531	1	-0.2771
KSR1	6	0.12216	0.28812	0.999836	130	2	0.31112	0.09985	0.2478	0.853364	138	4	0.31112
ADCK1	6	0.12913	0.29879	0.999836	131	3	-0.018339	0.028767	0.098445	0.790739	57	3	-0.018339
ADCK5	6	0.13014	0.3001	0.999836	132	3	-0.32772	0.82827	0.87241	0.999995	509	1	-0.32772
NonTargeting_Human_0047	1	0.13657	0.13712	0.999836	133	1	-0.70815	0.86343	0.86462	0.999995	518	0	-0.70815
CLK1	6	0.13659	0.308	0.999836	134	3	-0.29979	0.48809	0.67289	0.968197	381	2	-0.29979
PKN1	6	0.13709	0.3087	0.999836	135	3	-0.23905	0.52362	0.69571	0.969421	398	2	-0.23905
UHMK1	6	0.13759	0.30954	0.999836	136	3	-0.35416	0.99084	0.99063	0.999995	580	0	-0.35416
MAP3K1	6	0.13911	0.31142	0.999836	137	3	-0.18407	0.5799	0.73308	0.981867	423	2	-0.18407
RPS6KA4	6	0.13925	0.31159	0.999836	138	2	-0.05316	0.96948	0.96952	0.999995	572	0	-0.05316
MST1R	6	0.14079	0.3134	0.999836	139	3	-0.0074597	0.33989	0.55331	0.9578	307	3	-0.0074597
LCK	6	0.14439	0.31784	0.999836	140	2	0.038363	0.31453	0.52629	0.94705	297	2	0.038363
NUAK2	6	0.14473	0.31827	0.999836	141	3	-0.24773	0.80537	0.86362	0.999995	503	1	-0.24773
EPHA6	6	0.14513	0.31887	0.999836	142	3	0.072678	0.075549	0.2002	0.846914	110	3	0.072678
CDC42BPG	6	0.14679	0.32087	0.999836	143	3	-0.32575	0.4187	0.63137	0.968197	344	1	-0.32575
STK24	6	0.14884	0.32374	0.999836	144	2	0.44396	0.025233	0.087555	0.773746	52	4	0.44396
RPS6KL1	6	0.15364	0.32965	0.999836	145	1	0.1887	0.1144	0.27499	0.855702	145	3	0.1887
ROCK1	6	0.15414	0.33025	0.999836	146	3	-0.30752	0.59116	0.74054	0.982953	427	1	-0.30752
NonTargeting_Human_0102	1	0.15456	0.15414	0.999836	147	1	-0.76042	0.84544	0.84624	0.993273	515	0	-0.76042
NonTargeting_Human_0051	1	0.15526	0.15475	0.999836	148	1	-0.56223	0.84474	0.84552	0.993273	514	0	-0.56223
MAPK11	6	0.15634	0.33295	0.999836	149	3	-0.090251	0.9591	0.95923	0.999995	564	0	-0.090251
FLT4	6	0.16272	0.34074	0.999836	150	3	0.053344	0.035531	0.11561	0.825946	64	3	0.053344
STK33	6	0.16633	0.34522	0.999836	151	2	-0.095442	0.42136	0.63283	0.968197	346	1	-0.095442
PIM1	6	0.167	0.34592	0.999836	152	3	-0.36757	0.87386	0.89363	0.999995	521	1	-0.36757
IKBKE	6	0.16854	0.34803	0.999836	153	3	-0.024326	0.26913	0.47622	0.93226	269	3	-0.024326
DMPK	6	0.17318	0.35388	0.999836	154	2	0.03764	0.17473	0.36756	0.891791	204	2	0.03764
FGFR1	6	0.1735	0.35433	0.999836	155	3	-0.18175	0.61285	0.75567	0.98771	436	2	-0.18175
STYK1	6	0.17941	0.36206	0.999836	156	2	0.19042	0.07606	0.2012	0.846914	113	3	0.19042
STK16	6	0.18063	0.36366	0.999836	157	2	0.073536	0.68966	0.8096	0.993273	476	2	0.073536
NonTargeting_Human_0093	1	0.1818	0.18127	0.999836	158	1	-0.45984	0.8182	0.81951	0.993273	508	0	-0.45984
BCR	6	0.18391	0.36765	0.999836	159	3	-0.24673	0.2155	0.41521	0.918712	230	2	-0.24673
NRBP2	6	0.18563	0.36992	0.999836	160	3	-0.23815	0.45379	0.65247	0.968197	362	1	-0.23815
NonTargeting_Human_0075	1	0.18669	0.18615	0.999836	161	1	-0.5853	0.81331	0.81474	0.993273	506	0	-0.5853
MLKL	6	0.1877	0.37239	0.999836	162	1	0.21206	0.076363	0.20187	0.846914	114	3	0.21206
PSKH2	6	0.18947	0.37501	0.999836	163	2	0.07866	0.14421	0.32873	0.877835	185	3	0.07866
MAPK15	6	0.19044	0.3761	0.999836	164	2	0.17996	0.12527	0.29456	0.855702	161	3	0.17996
PRKCE	6	0.19122	0.37693	0.999836	165	3	-0.19018	0.9611	0.96115	0.999995	567	0	-0.19018
PDGFRA	6	0.19362	0.37987	0.999836	166	3	0.086053	0.091192	0.2308	0.853364	126	3	0.086053
EIF2AK4	6	0.19473	0.38134	0.999836	167	2	0.42773	0.045402	0.13782	0.825946	76	4	0.42773
ACVR2A	6	0.19522	0.38194	0.999836	168	2	-0.083707	0.43712	0.64249	0.968197	352	2	-0.083707
SBK1	6	0.19822	0.38546	0.999836	169	2	-0.12807	0.45338	0.65226	0.968197	360	2	-0.12807
YES1	6	0.20021	0.3878	0.999836	170	3	-0.18157	0.83445	0.87517	0.999995	512	1	-0.18157
AKT1	6	0.20229	0.39013	0.999836	171	3	0.011986	0.20021	0.39779	0.918712	222	3	0.011986
C9ORF96	6	0.20646	0.39544	0.999836	172	2	0.037233	0.47578	0.66563	0.968197	377	2	0.037233
MAP4K4	6	0.20646	0.39545	0.999836	173	3	-0.035626	0.16091	0.35125	0.891791	196	3	-0.035626
CDK3	6	0.2069	0.39599	0.999836	174	3	-0.23783	0.93498	0.93669	0.999995	551	1	-0.23783
HSPB8	6	0.21131	0.40133	0.999836	175	2	0.040052	0.27176	0.47908	0.93226	270	3	0.040052
TRIB2	6	0.21892	0.41017	0.999836	176	3	-0.15577	0.45632	0.65414	0.968197	364	1	-0.15577
CSNK1E	6	0.22442	0.41656	0.999836	177	3	-0.088112	0.26709	0.47388	0.93226	267	1	-0.088112
NonTargeting_Human_0072	1	0.22686	0.22657	0.999836	178	1	-0.43497	0.77314	0.77498	0.98771	501	0	-0.43497
BCKDK	6	0.2269	0.41942	0.999836	179	3	-0.23498	0.027961	0.095712	0.786969	56	1	-0.23498
ROR1	6	0.22752	0.42017	0.999836	180	3	-0.1713	0.92661	0.9295	0.999995	547	1	-0.1713
TXK	6	0.22877	0.42176	0.999836	181	3	-0.22118	0.62936	0.76701	0.98771	444	2	-0.22118
NonTargeting_Human_0083	1	0.2293	0.22915	0.999836	182	1	-0.45906	0.7707	0.7725	0.98771	500	0	-0.45906
CDKL1	6	0.23055	0.42373	0.999836	183	3	-0.038496	0.3938	0.61025	0.968197	335	3	-0.038496
STK19	6	0.23189	0.42543	0.999836	184	3	-0.22294	0.14079	0.32248	0.877835	179	2	-0.22294
MAK	6	0.23502	0.42963	0.999836	185	3	-0.13981	0.16272	0.35321	0.891791	198	1	-0.13981
NEK8	6	0.24261	0.43887	0.999836	186	3	-0.1867	0.14264	0.32595	0.877835	181	2	-0.1867
RET	6	0.24415	0.44061	0.999836	187	2	0.18724	0.052265	0.15259	0.831489	84	3	0.18724
NonTargeting_Human_0023	1	0.24467	0.24474	0.999836	188	1	-0.38284	0.75533	0.75685	0.98771	498	0	-0.38284
AKT3	6	0.24547	0.44193	0.999836	189	3	-0.061738	0.27994	0.48854	0.93226	280	1	-0.061738
PRKCD	6	0.24673	0.44348	0.999836	190	2	-0.14069	0.96011	0.96025	0.999995	565	0	-0.14069
MAP4K2	6	0.24747	0.44439	0.999836	191	2	-0.0093874	0.66125	0.7893	0.989286	464	2	-0.0093874
SRMS	6	0.2484	0.44559	0.999836	192	3	-0.1459	0.39013	0.60663	0.968197	332	1	-0.1459
FLT1	6	0.25027	0.44776	0.999836	193	3	-0.17189	0.63571	0.77127	0.98771	448	2	-0.17189
DDR1	6	0.25349	0.45153	0.999836	194	3	0.097086	0.057774	0.16452	0.846914	90	3	0.097086
MAPKAPK3	6	0.25406	0.45222	0.999836	195	2	-0.026437	0.0085146	0.033789	0.773746	18	2	-0.026437
MKNK1	6	0.25414	0.45229	0.999836	196	3	0.0031609	0.22257	0.42308	0.918712	234	3	0.0031609
STK40	6	0.2551	0.4538	0.999836	197	2	-0.011303	0.19996	0.39755	0.918712	221	1	-0.011303
PAK4	6	0.25543	0.4541	0.999836	198	3	-0.16721	0.88808	0.90173	0.999995	525	1	-0.16721
STK3	6	0.25673	0.45553	0.999836	199	3	-0.20446	0.16992	0.36165	0.891791	199	1	-0.20446
GRK6	6	0.25846	0.45731	0.999836	200	3	-0.1734	0.95107	0.95166	0.999995	561	0	-0.1734
GRK7	6	0.25867	0.45759	0.999836	201	3	-0.23661	0.8994	0.90871	0.999995	530	1	-0.23661
PAK1	6	0.26716	0.46801	0.999836	202	3	-0.073737	0.5961	0.74431	0.983725	429	1	-0.073737
SLK	6	0.27193	0.4735	0.999836	203	1	0.42606	0.051721	0.15145	0.831489	83	4	0.42606
NonTargeting_Human_0108	1	0.27244	0.27309	0.999836	204	1	-0.33796	0.72756	0.72929	0.981867	490	0	-0.33796
SCYL2	6	0.27407	0.47607	0.999836	205	3	-0.084702	0.90803	0.91471	0.999995	536	1	-0.084702
NonTargeting_Human_0052	1	0.27419	0.2749	0.999836	206	1	-0.37194	0.72581	0.7274	0.981867	489	0	-0.37194
MAPK3	6	0.27448	0.47649	0.999836	207	2	0.22534	0.14632	0.33229	0.882129	187	3	0.22534
PKN2	6	0.27507	0.47721	0.999836	208	3	0.021508	0.21492	0.41462	0.918712	229	3	0.021508
LRRK1	6	0.27618	0.4787	0.999836	209	3	-0.22393	0.019745	0.070563	0.773746	42	2	-0.22393
STK10	6	0.27957	0.48279	0.999836	210	2	-0.18536	0.72031	0.83222	0.993273	486	2	-0.18536
STK39	6	0.28238	0.48582	0.999836	211	3	-0.14463	0.50252	0.68199	0.968197	393	1	-0.14463
MAP2K4	6	0.28787	0.49194	0.999836	212	2	0.35041	0.078536	0.20633	0.853364	117	4	0.35041
PSKH1	6	0.29103	0.49555	0.999836	213	2	0.1963	0.13128	0.30575	0.855702	170	3	0.1963
NTRK1	6	0.29573	0.50093	0.999836	214	3	-0.19979	0.67198	0.79733	0.989657	468	2	-0.19979
TTBK2	6	0.29649	0.50182	0.999836	215	3	0.023394	0.22628	0.42709	0.918712	241	3	0.023394
TEX14	6	0.30085	0.50685	0.999836	216	2	0.32505	0.076486	0.20225	0.846914	115	3	0.32505
NPR2	6	0.30352	0.50987	0.999836	217	1	0.62905	0.00072248	0.0037013	0.773746	2	5	0.62905
AAK1	6	0.30507	0.51155	0.999836	218	1	-0.034517	0.27675	0.48488	0.93226	277	1	-0.034517
WEE1	6	0.30598	0.51267	0.999836	219	2	0.028369	0.46751	0.66053	0.968197	370	2	0.028369
RPS6KA2	6	0.30737	0.51435	0.999836	220	3	-0.057411	0.55968	0.71954	0.981867	413	2	-0.057411
PTK7	6	0.30874	0.51598	0.999836	221	3	-0.13135	0.38826	0.60444	0.968197	331	2	-0.13135
DAPK1	6	0.31011	0.51768	0.999836	222	3	-0.083139	0.89499	0.90579	0.999995	526	1	-0.083139
MINK1	6	0.31111	0.51869	0.999836	223	2	0.24415	0.04312	0.13291	0.825946	74	3	0.24415
NonTargeting_Human_0094	1	0.31209	0.31237	0.999836	224	1	-0.23974	0.68791	0.68916	0.969421	475	0	-0.23974
NEK6	6	0.31216	0.52005	0.999836	225	3	-0.15308	0.97648	0.97656	0.999995	575	0	-0.15308
SGK2	6	0.31354	0.52159	0.999836	226	3	-0.19658	0.43452	0.64094	0.968197	350	2	-0.19658
MAP3K7	6	0.3143	0.52253	0.999836	227	2	-0.17481	0.97027	0.97027	0.999995	573	0	-0.17481
MAP2K6	6	0.31453	0.52273	0.999836	228	2	-0.026636	0.043843	0.13446	0.825946	75	2	-0.026636
NonTargeting_Human_0017	1	0.31523	0.3153	0.999836	229	1	-0.25882	0.68477	0.6863	0.969421	473	0	-0.25882
BRSK1	6	0.31939	0.52822	0.999836	230	3	-0.16338	0.42904	0.63711	0.968197	347	2	-0.16338
BRAF	6	0.31967	0.52864	0.999836	231	3	-0.11866	0.89753	0.90743	0.999995	527	1	-0.11866
NonTargeting_Human_0007	1	0.32047	0.32075	0.999836	232	1	-0.23583	0.67953	0.68111	0.968197	471	0	-0.23583
TTBK1	6	0.3218	0.53093	0.999836	233	3	-0.16808	0.87498	0.89423	0.999995	522	1	-0.16808
JAK1	6	0.3231	0.5324	0.999836	234	3	-0.14803	0.0422	0.13088	0.825946	72	1	-0.14803
CLK4	6	0.32343	0.53275	0.999836	235	3	0.031821	0.13633	0.31463	0.869836	174	3	0.031821
DYRK1A	6	0.3263	0.53607	0.999836	236	3	-0.10944	0.46171	0.65713	0.968197	368	2	-0.10944
ARAF	6	0.3336	0.54441	0.999836	237	3	-0.13609	0.62844	0.76641	0.98771	443	1	-0.13609
PRKCG	6	0.3364	0.54725	0.999836	238	2	0.030268	0.30601	0.51666	0.94705	292	3	0.030268
CDKL5	6	0.33694	0.54789	0.999836	239	2	-0.163	0.58404	0.73561	0.981937	424	2	-0.163
NRBP1	6	0.33814	0.54914	0.999836	240	3	-0.17347	0.39978	0.61653	0.968197	336	1	-0.17347
PIM2	6	0.33855	0.54961	0.999836	241	2	-0.037372	0.82923	0.87292	0.999995	510	1	-0.037372
CAMK1	6	0.33989	0.55105	0.999836	242	3	0.012456	0.27905	0.48746	0.93226	279	3	0.012456
TESK1	6	0.34198	0.5534	0.999836	243	2	-0.014412	0.51755	0.69171	0.969421	395	2	-0.014412
NonTargeting_Human_0111	1	0.34212	0.34267	0.999836	244	1	-0.22564	0.65788	0.66071	0.968197	461	0	-0.22564
PDK2	6	0.34876	0.56104	0.999836	245	1	0.039694	0.095507	0.23915	0.853364	132	2	0.039694
ERN2	6	0.35168	0.56403	0.999836	246	2	0.042041	0.25594	0.46151	0.929302	261	2	0.042041
NonTargeting_Human_0022	1	0.35225	0.35298	0.999836	247	1	-0.22266	0.64775	0.65069	0.968197	456	0	-0.22266
NonTargeting_Human_0055	1	0.35278	0.35346	0.999836	248	1	-0.24326	0.64722	0.65006	0.968197	455	0	-0.24326
NonTargeting_Human_0091	1	0.3533	0.35399	0.999836	249	1	-0.21307	0.6467	0.64952	0.968197	454	0	-0.21307
NonTargeting_Human_0137	1	0.35714	0.35745	0.999836	250	0	-0.19386	0.64286	0.64533	0.968197	453	0	-0.19386
NonTargeting_Human_0025	1	0.35941	0.35965	0.999836	251	0	-0.24686	0.64059	0.64309	0.968197	451	0	-0.24686
RIPK3	6	0.36	0.5729	0.999836	252	2	-0.17785	0.93541	0.93711	0.999995	552	1	-0.17785
NonTargeting_Human_0113	1	0.36221	0.36231	0.999836	253	0	-0.24753	0.63779	0.64031	0.968197	450	0	-0.24753
SRPK2	6	0.36455	0.57807	0.999836	254	3	0.054771	0.21766	0.41743	0.918712	232	3	0.054771
TNK2	6	0.36526	0.57881	0.999836	255	3	-0.11416	0.354	0.56793	0.966134	316	2	-0.11416
PKN3	6	0.36615	0.57944	0.999836	256	2	0.22438	0.13667	0.31522	0.869836	175	4	0.22438
NonTargeting_Human_0030	1	0.36762	0.3679	0.999836	257	0	-0.24521	0.63238	0.63491	0.968197	446	0	-0.24521
TAF1L	6	0.36901	0.5812	0.999836	258	1	0.37615	0.070498	0.18998	0.846914	108	4	0.37615
NonTargeting_Human_0009	1	0.37007	0.37031	0.999836	259	0	-0.21733	0.62993	0.63231	0.968197	445	0	-0.21733
PRKG1	6	0.37243	0.58327	0.999836	260	2	0.13014	0.30085	0.51106	0.946829	289	2	0.13014
MARK2	6	0.3747	0.58468	0.999836	261	2	-0.11621	0.48236	0.66924	0.968197	379	2	-0.11621
MYLK2	6	0.37629	0.58563	0.999836	262	2	0.082782	0.18947	0.3857	0.910959	213	3	0.082782
NonTargeting_Human_0013	1	0.3767	0.37712	0.999836	263	0	-0.15857	0.6233	0.62521	0.968197	440	0	-0.15857
ANKK1	6	0.37757	0.5864	0.999836	264	2	0.2711	0.10019	0.24836	0.853364	139	4	0.2711
PRPF4B	6	0.37894	0.58734	0.999836	265	1	0.23936	0.12932	0.30212	0.855702	167	4	0.23936
CAMK2B	6	0.37971	0.58773	0.999836	266	2	-0.027217	0.57801	0.73164	0.981867	421	2	-0.027217
DAPK3	6	0.38655	0.59235	0.999836	267	2	0.084136	0.1877	0.38318	0.910959	212	3	0.084136
NonTargeting_Human_0019	1	0.39172	0.39216	0.999836	268	0	-0.17511	0.60828	0.60997	0.968197	434	0	-0.17511
PRKCZ	6	0.39253	0.59652	0.999836	269	2	0.10913	0.58779	0.73811	0.981937	426	2	0.10913
CDC42BPB	6	0.39359	0.59715	0.999836	270	1	0.11527	0.15546	0.34495	0.891791	192	2	0.11527
RPS6KB2	6	0.3985	0.60016	0.999836	271	2	0.01435	0.3929	0.60931	0.968197	334	2	0.01435
NonTargeting_Human_0136	1	0.39976	0.39997	0.999836	272	0	-0.1449	0.60024	0.60183	0.968197	432	0	-0.1449
LATS2	6	0.39978	0.60094	0.999836	273	2	-0.091835	0.33694	0.5503	0.9578	305	2	-0.091835
NonTargeting_Human_0080	1	0.4001	0.40028	0.999836	274	0	-0.13398	0.5999	0.60147	0.968197	431	0	-0.13398
ULK2	6	0.40115	0.60176	0.999836	275	2	-0.014135	0.39237	0.60881	0.968197	333	3	-0.014135
NonTargeting_Human_0106	1	0.40674	0.40662	0.999836	276	0	-0.14021	0.59326	0.59434	0.968197	428	0	-0.14021
MELK	6	0.40872	0.60666	0.999836	277	2	0.028755	0.08777	0.22441	0.853364	124	2	0.028755
PIM3	6	0.41335	0.60944	0.999836	278	2	0.12949	0.15483	0.34425	0.891791	191	3	0.12949
NEK7	6	0.4172	0.61172	0.999836	279	2	-0.014648	0.38056	0.59531	0.968197	329	3	-0.014648
TAOK2	6	0.41737	0.61178	0.999836	280	1	0.060737	0.12216	0.28869	0.855702	156	1	0.060737
ERN1	6	0.42666	0.61766	0.999836	281	2	-0.13661	0.77759	0.85393	0.999064	502	1	-0.13661
NonTargeting_Human_0100	1	0.42875	0.42873	0.999836	282	0	-0.11922	0.57125	0.572	0.968197	418	0	-0.11922
NonTargeting_Human_0003	1	0.43643	0.43673	0.999836	283	0	-0.10004	0.56357	0.56462	0.966134	415	0	-0.10004
ADCK4	6	0.43647	0.62474	0.999836	284	1	0.091305	0.14999	0.3382	0.890026	189	2	0.091305
CDK6	6	0.43746	0.62544	0.999836	285	2	0.49953	0.011309	0.043516	0.773746	25	4	0.49953
ADRBK1	6	0.44165	0.62804	0.999836	286	2	-0.056091	0.93033	0.93248	0.999995	549	1	-0.056091
PAK7	6	0.44487	0.63056	0.999836	287	1	0.38322	0.0031394	0.015108	0.773746	8	4	0.38322
PDK3	6	0.44753	0.6323	0.999836	288	2	-0.066139	0.18098	0.3752	0.902929	207	2	-0.066139
NonTargeting_Human_0078	1	0.44831	0.44833	0.999836	289	0	-0.10173	0.55169	0.55207	0.9578	412	0	-0.10173
MAP3K8	6	0.44998	0.63382	0.999836	290	1	0.012552	0.22438	0.42502	0.918712	236	2	0.012552
ROR2	6	0.45046	0.63407	0.999836	291	2	0.008519	0.13152	0.30625	0.855702	171	2	0.008519
CDK10	6	0.45171	0.63481	0.999836	292	2	-0.039455	0.63301	0.76946	0.98771	447	1	-0.039455
MYO3A	6	0.45442	0.63659	0.999836	293	2	-0.082507	0.62365	0.76287	0.98771	441	2	-0.082507
PNCK	6	0.45632	0.63809	0.999836	294	2	0.30402	0.082302	0.21347	0.853364	120	4	0.30402
SCYL1	6	0.46088	0.64086	0.999836	295	2	-0.17964	0.75709	0.8473	0.993273	499	1	-0.17964
NonTargeting_Human_0045	1	0.46193	0.46192	0.999836	296	0	-0.057697	0.53807	0.5379	0.951317	407	0	-0.057697
NonTargeting_Human_0104	1	0.46507	0.46499	0.999836	297	0	-0.063881	0.53493	0.53471	0.951317	406	0	-0.063881
STK35	6	0.46917	0.64641	0.999836	298	2	0.13247	0.30464	0.5152	0.94705	291	3	0.13247
NonTargeting_Human_0029	1	0.47031	0.47005	0.999836	299	0	-0.045219	0.52969	0.52969	0.947352	404	0	-0.045219
CSNK1A1L	6	0.47128	0.64767	0.999836	300	2	-0.15207	0.15728	0.34708	0.891791	193	1	-0.15207
NonTargeting_Human_0044	1	0.4738	0.47357	0.999836	301	0	-0.044727	0.5262	0.52632	0.94705	402	0	-0.044727
NonTargeting_Human_0121	1	0.4759	0.47582	0.999836	302	0	-0.043721	0.5241	0.52423	0.94705	399	0	-0.043721
STK25	6	0.4766	0.65129	0.999836	303	2	0.22772	0.12949	0.30255	0.855702	168	3	0.22772
MAPK1	6	0.48227	0.65461	0.999836	304	2	0.013561	0.30897	0.52003	0.94705	295	2	0.013561
STK4	6	0.48236	0.65468	0.999836	305	2	-0.0026887	0.49543	0.6776	0.968197	386	2	-0.0026887
AATK	6	0.48469	0.65627	0.999836	306	1	0.019362	0.70771	0.82291	0.993273	481	2	0.019362
MUSK	6	0.48646	0.65758	0.999836	307	2	0.25095	0.021238	0.075591	0.773746	44	3	0.25095
TBK1	6	0.48709	0.65799	0.999836	308	1	0.15243	0.59635	0.74444	0.983725	430	2	0.15243
NonTargeting_Human_0090	1	0.48812	0.48804	0.999836	309	0	-0.015751	0.51188	0.5118	0.946829	394	0	-0.015751
EPHA1	6	0.49307	0.66217	0.999836	310	1	0.16509	0.36632	0.58088	0.968197	322	3	0.16509
GSK3A	6	0.49706	0.66497	0.999836	311	2	0.016622	0.032047	0.10794	0.825946	61	2	0.016622
FER	6	0.50233	0.66854	0.999836	312	2	0.26914	0.11578	0.27754	0.855702	148	3	0.26914
NonTargeting_Human_0033	1	0.50367	0.50383	0.999836	313	0	0.002882	0.49633	0.49605	0.93226	389	0	0.002882
NonTargeting_Human_0062	1	0.50419	0.50431	0.999836	314	0	0.0056881	0.49581	0.49546	0.93226	388	0	0.0056881
NonTargeting_Human_0034	1	0.50454	0.50459	0.999836	315	0	0.0044248	0.49546	0.49506	0.93226	387	0	0.0044248
NonTargeting_Human_0109	1	0.50489	0.50486	0.999836	316	0	0.0043975	0.49511	0.49477	0.93226	385	0	0.0043975
LATS1	6	0.50759	0.67198	0.999836	317	2	-0.11043	0.43662	0.64218	0.968197	351	2	-0.11043
NonTargeting_Human_0040	1	0.51118	0.511	0.999836	318	0	0.016632	0.48882	0.48878	0.93226	382	0	0.016632
DAPK2	6	0.51161	0.67504	0.999836	319	2	-0.098429	0.73503	0.841	0.993273	493	1	-0.098429
STK17A	6	0.51282	0.67598	0.999836	320	2	-0.019939	0.54648	0.71063	0.97935	409	2	-0.019939
STK38	6	0.51443	0.67712	0.999836	321	2	-0.05025	0.36472	0.57925	0.968197	321	2	-0.05025
NonTargeting_Human_0081	1	0.52462	0.52471	0.999836	322	0	0.042732	0.47538	0.47538	0.93226	376	0	0.042732
NonTargeting_Human_0032	1	0.52515	0.52525	0.999836	323	0	0.042424	0.47485	0.47478	0.93226	375	0	0.042424
ERBB2	6	0.52997	0.68808	0.999836	324	1	0.023187	0.25406	0.45924	0.929302	260	3	0.023187
MAP3K13	6	0.53109	0.68874	0.999836	325	2	0.30908	0.091466	0.2313	0.853364	127	4	0.30908
BMPR1B	6	0.53235	0.68957	0.999836	326	2	0.19298	0.22602	0.42681	0.918712	240	3	0.19298
NonTargeting_Human_0127	1	0.53248	0.53234	0.999836	327	0	0.052341	0.46752	0.46714	0.931125	371	0	0.052341
FYN	6	0.53314	0.69019	0.999836	328	2	0.083578	0.23138	0.43288	0.918712	246	3	0.083578
FES	6	0.53774	0.69355	0.999836	329	1	0.45263	0.025378	0.087982	0.773746	53	4	0.45263
STK32B	6	0.53787	0.6936	0.999836	330	2	0.10156	0.23592	0.43848	0.920494	251	3	0.10156
TNIK	6	0.53884	0.69421	0.999836	331	2	0.011337	0.050795	0.14968	0.831489	82	2	0.011337
NonTargeting_Human_0056	1	0.53895	0.53866	0.999836	332	0	0.053095	0.46105	0.46082	0.929302	366	0	0.053095
BMP2K	6	0.54258	0.6969	0.999836	333	2	0.15611	0.049777	0.14721	0.831489	81	3	0.15611
NonTargeting_Human_0117	1	0.54541	0.54565	0.999836	334	0	0.062283	0.45459	0.45457	0.929302	363	0	0.062283
NonTargeting_Human_0035	1	0.54645	0.54694	0.999836	335	0	0.063351	0.45355	0.45345	0.929302	361	0	0.063351
NonTargeting_Human_0036	1	0.54715	0.54754	0.999836	336	0	0.067808	0.45285	0.45286	0.929302	359	0	0.067808
OBSCN	6	0.54728	0.70039	0.999836	337	2	0.19119	0.27573	0.4836	0.93226	275	3	0.19119
ITK	6	0.54728	0.70039	0.999836	338	2	-0.063149	0.24083	0.44419	0.922673	254	2	-0.063149
NonTargeting_Human_0037	1	0.5489	0.54919	0.999836	339	0	0.066627	0.4511	0.45099	0.929302	358	0	0.066627
TRIM28	6	0.54961	0.702	0.999836	340	2	0.19835	0.36952	0.58417	0.968197	323	3	0.19835
KIT	6	0.55026	0.70255	0.999836	341	1	0.042163	0.032923	0.10997	0.825946	62	2	0.042163
DDR2	6	0.55039	0.70265	0.999836	342	2	-0.05194	0.65169	0.78265	0.989286	457	1	-0.05194
NonTargeting_Human_0053	1	0.55763	0.55834	0.999836	343	0	0.084724	0.44237	0.4424	0.922193	356	0	0.084724
NonTargeting_Human_0077	1	0.55868	0.55943	0.999836	344	0	0.075966	0.44132	0.4413	0.922193	354	0	0.075966
SNRK	6	0.5593	0.70947	0.999836	345	2	-0.14449	0.060252	0.16961	0.846914	94	2	-0.14449
TRPM6	6	0.56565	0.71386	0.999836	346	2	-0.00012259	0.25897	0.46469	0.930137	264	3	-0.00012259
NonTargeting_Human_0097	1	0.56706	0.56798	0.999836	347	0	0.11608	0.43294	0.43297	0.918712	349	0	0.11608
TRIM24	6	0.56774	0.7153	0.999836	348	1	0.37046	0.033628	0.11166	0.825946	63	3	0.37046
NonTargeting_Human_0098	1	0.56986	0.57073	0.999836	349	0	0.11088	0.43014	0.4301	0.918712	348	0	0.11088
CAMK1D	6	0.57042	0.71712	0.999836	350	2	0.23971	0.14383	0.32807	0.877835	183	4	0.23971
CDK4	6	0.5727	0.71906	0.999836	351	2	0.13206	0.2973	0.507	0.946827	287	2	0.13206
BRDT	6	0.57292	0.71921	0.999836	352	2	0.28969	0.084794	0.21858	0.853364	121	3	0.28969
ACVR1C	6	0.57422	0.72022	0.999836	353	2	0.13909	0.12818	0.30003	0.855702	164	3	0.13909
NonTargeting_Human_0132	1	0.58068	0.58166	0.999836	354	0	0.13171	0.41932	0.41966	0.918712	345	0	0.13171
LMTK3	6	0.58179	0.7259	0.999836	355	2	0.097646	0.22274	0.42319	0.918712	235	2	0.097646
NLK	6	0.58404	0.72745	0.999836	356	2	-0.19845	0.60197	0.7485	0.986892	433	1	-0.19845
EIF2AK1	6	0.58565	0.7287	0.999836	357	1	0.37142	0.025673	0.088876	0.773746	54	3	0.37142
PLK4	6	0.58592	0.72891	0.999836	358	2	-0.14894	0.81014	0.86531	0.999995	505	1	-0.14894
NTRK3	6	0.59016	0.73219	0.999836	359	1	-0.021577	0.12628	0.29634	0.855702	162	2	-0.021577
RIPK2	6	0.59078	0.73263	0.999836	360	2	0.37766	0.05391	0.15637	0.835688	86	4	0.37766
DYRK3	6	0.59152	0.73309	0.999836	361	2	0.098406	0.52661	0.69759	0.969421	403	2	0.098406
ROS1	6	0.59215	0.73375	0.999836	362	1	0.56701	0.0069458	0.028393	0.773746	15	4	0.56701
PXK	6	0.59512	0.7362	0.999836	363	1	-0.00082037	0.65547	0.7852	0.989286	459	2	-0.00082037
NonTargeting_Human_0116	1	0.5964	0.5976	0.999836	364	0	0.15919	0.4036	0.40354	0.918712	337	0	0.15919
CSNK1G2	6	0.601	0.74067	0.999836	365	1	0.07736	0.72334	0.83438	0.993273	488	2	0.07736
NEK9	6	0.60197	0.74156	0.999836	366	1	-0.013937	0.46134	0.65699	0.968197	367	2	-0.013937
RIOK3	6	0.60446	0.74323	0.999836	367	2	0.077125	0.10892	0.26481	0.855702	144	3	0.077125
RPS6KA3	6	0.60446	0.74323	0.999836	368	2	0.49851	0.023878	0.083361	0.773746	49	4	0.49851
FGFR2	6	0.60738	0.74532	0.999836	369	2	0.28743	0.12732	0.29845	0.855702	163	4	0.28743
WNK4	6	0.60848	0.74614	0.999836	370	2	-0.12433	0.63573	0.77127	0.98771	449	1	-0.12433
MAP2K5	6	0.61822	0.75309	0.999836	371	1	0.20312	0.32568	0.53833	0.951317	301	3	0.20312
ZAP70	6	0.61863	0.75345	0.999836	372	2	0.23308	0.23565	0.43814	0.920494	250	3	0.23308
ALPK3	6	0.61935	0.7539	0.999836	373	2	0.17864	0.27308	0.48048	0.93226	273	3	0.17864
ATM	6	0.62007	0.75457	0.999836	374	2	0.15004	0.35182	0.5658	0.966134	313	3	0.15004
NonTargeting_Human_0119	1	0.6212	0.62312	0.999836	375	0	0.2172	0.3788	0.37934	0.909181	327	0	0.2172
BMPR1A	6	0.62365	0.75725	0.999836	376	2	0.32862	0.099506	0.24719	0.853364	137	4	0.32862
PRKCH	6	0.62383	0.75738	0.999836	377	1	0.68152	0.0018752	0.0094942	0.773746	4	4	0.68152
MAPK12	6	0.62475	0.75823	0.999836	378	1	-0.00061832	0.52096	0.69394	0.969421	397	1	-0.00061832
SYK	6	0.6266	0.75953	0.999836	379	1	0.45478	0.061972	0.17306	0.846914	96	4	0.45478
NonTargeting_Human_0046	1	0.62889	0.63114	0.999836	380	0	0.20613	0.37111	0.37127	0.897107	324	1	0.20613
MAP3K5	6	0.62936	0.76169	0.999836	381	1	0.35997	0.097433	0.243	0.853364	134	4	0.35997
EPHA4	6	0.63006	0.7622	0.999836	382	2	0.25731	0.13161	0.30643	0.855702	172	3	0.25731
KDR	6	0.63843	0.7686	0.999836	383	1	0.43469	0.01231	0.046656	0.773746	28	5	0.43469
RIPK1	6	0.63992	0.76969	0.999836	384	2	0.24819	0.17374	0.36629	0.891791	203	3	0.24819
NonTargeting_Human_0001	1	0.64006	0.64271	0.999836	385	0	0.222	0.35994	0.36017	0.891791	319	1	0.222
NonTargeting_Human_0076	1	0.64041	0.64293	0.999836	386	0	0.24142	0.35959	0.35985	0.891791	318	1	0.24142
WNK3	6	0.64201	0.77144	0.999836	387	1	0.0074427	0.0052278	0.022789	0.773746	13	2	0.0074427
NonTargeting_Human_0087	1	0.64251	0.6449	0.999836	388	0	0.22318	0.35749	0.35784	0.891791	317	1	0.22318
NonTargeting_Human_0039	1	0.64635	0.64919	0.999836	389	0	0.27299	0.35365	0.35433	0.891791	314	1	0.27299
SRPK1	6	0.65239	0.7794	0.999836	390	2	-0.0076823	0.40795	0.62507	0.968197	338	2	-0.0076823
AXL	6	0.65307	0.78004	0.999836	391	2	0.26977	0.095769	0.23975	0.853364	133	4	0.26977
NonTargeting_Human_0068	1	0.65543	0.65828	0.999836	392	0	0.24593	0.34457	0.34538	0.891791	310	1	0.24593
MAPK10	6	0.65547	0.78175	0.999836	393	2	0.074065	0.29886	0.50869	0.946829	288	2	0.074065
NonTargeting_Human_0028	1	0.65927	0.6618	0.999836	394	0	0.30268	0.34073	0.34116	0.891791	309	1	0.30268
HIPK3	6	0.65945	0.78482	0.999836	395	1	0.14123	0.23345	0.43552	0.920494	248	3	0.14123
RNASEL	6	0.65955	0.78487	0.999836	396	2	-0.17396	0.71869	0.83101	0.993273	485	1	-0.17396
NonTargeting_Human_0118	1	0.66207	0.66462	0.999836	397	0	0.17058	0.33793	0.33827	0.890026	306	1	0.17058
MAP3K10	6	0.66285	0.78765	0.999836	398	1	0.16389	0.1591	0.3491	0.891791	195	3	0.16389
IRAK1	6	0.66327	0.78806	0.999836	399	2	0.44969	0.057121	0.16301	0.846517	89	4	0.44969
ALPK2	6	0.66395	0.78864	0.999836	400	2	0.2411	0.12145	0.28744	0.855702	154	3	0.2411
PRKD1	6	0.66529	0.78972	0.999836	401	2	-0.00070751	0.62186	0.76164	0.98771	439	2	-0.00070751
ACVR2B	6	0.6679	0.79196	0.999836	402	1	0.066653	0.013545	0.050343	0.773746	31	3	0.066653
MAP4K1	6	0.66932	0.79319	0.999836	403	2	-0.02551	0.011471	0.044003	0.773746	26	2	-0.02551
CSNK1G3	6	0.67132	0.79448	0.999836	404	2	0.29231	0.056266	0.16127	0.844898	88	3	0.29231
STK32C	6	0.67289	0.7958	0.999836	405	1	0.25831	0.10761	0.26257	0.855702	143	3	0.25831
VRK2	6	0.6753	0.79754	0.999836	406	2	0.4242	0.013686	0.05084	0.773746	32	3	0.4242
FGFR3	6	0.67596	0.79801	0.999836	407	2	-0.072872	0.20344	0.4015	0.918712	224	2	-0.072872
NonTargeting_Human_0114	1	0.67604	0.6778	0.999836	408	0	0.23589	0.32396	0.32419	0.877835	299	1	0.23589
IRAK3	6	0.68056	0.80124	0.999836	409	2	-0.0059316	0.046237	0.13958	0.825946	77	1	-0.0059316
BMX	6	0.68187	0.80227	0.999836	410	1	0.22026	0.12182	0.28812	0.855702	155	4	0.22026
TEK	6	0.68317	0.80331	0.999836	411	2	0.058695	0.69797	0.81588	0.993273	479	2	0.058695
PDIK1L	6	0.68747	0.80663	0.999836	412	1	-0.051351	0.70228	0.81872	0.993273	480	1	-0.051351
CDK8	6	0.68772	0.80682	0.999836	413	2	-0.10706	0.37894	0.59386	0.968197	328	1	-0.10706
STK17B	6	0.68827	0.80729	0.999836	414	1	0.31545	0.0423	0.13113	0.825946	73	3	0.31545
CSNK2A1	6	0.68933	0.80803	0.999836	415	2	0.072011	0.75254	0.84589	0.993273	497	1	0.072011
ACVR1	6	0.68985	0.80834	0.999836	416	1	0.36244	0.024051	0.083918	0.773746	50	5	0.36244
LMTK2	6	0.6903	0.80873	0.999836	417	2	0.028862	0.29582	0.50554	0.946827	286	3	0.028862
ADCK2	6	0.69064	0.809	0.999836	418	1	0.23996	0.017682	0.064075	0.773746	37	3	0.23996
PASK	6	0.69844	0.81244	0.999836	419	1	0.44285	0.038078	0.12155	0.825946	66	4	0.44285
NonTargeting_Human_0064	1	0.69874	0.69976	0.999836	420	0	0.46064	0.30126	0.30179	0.855702	290	1	0.46064
MKNK2	6	0.7038	0.81401	0.999836	421	1	0.17697	0.34584	0.55975	0.966104	311	3	0.17697
KSR2	6	0.70608	0.81499	0.999836	422	1	0.30683	0.067085	0.18285	0.846914	104	4	0.30683
NonTargeting_Human_0010	1	0.70643	0.7072	0.999836	423	0	0.3594	0.29357	0.29397	0.855702	285	1	0.3594
NonTargeting_Human_0069	1	0.71027	0.7111	0.999836	424	0	0.2799	0.28973	0.29007	0.855702	284	1	0.2799
NonTargeting_Human_0126	1	0.71219	0.71314	0.999836	425	0	0.30665	0.28781	0.28815	0.855702	283	1	0.30665
NonTargeting_Human_0006	1	0.71935	0.72046	0.999836	426	0	0.32407	0.28065	0.28097	0.855702	281	1	0.32407
STK36	6	0.71941	0.81922	0.999836	427	1	0.047579	0.085827	0.22038	0.853364	122	2	0.047579
NonTargeting_Human_0061	1	0.72319	0.7248	0.999836	428	0	0.35523	0.27681	0.2775	0.855702	278	1	0.35523
EGFR	6	0.72375	0.82058	0.999836	429	1	0.50226	0.0038321	0.017831	0.773746	10	5	0.50226
NonTargeting_Human_0070	1	0.72389	0.72539	0.999836	430	0	0.38292	0.27611	0.27684	0.855702	276	1	0.38292
NonTargeting_Human_0092	1	0.72738	0.7291	0.999836	431	0	0.42494	0.27262	0.27319	0.855702	272	1	0.42494
NonTargeting_Human_0086	1	0.73088	0.73236	0.999836	432	0	0.40991	0.26912	0.26983	0.855702	268	1	0.40991
RPS6KA6	6	0.73468	0.82415	0.999836	433	1	0.19076	0.021804	0.07732	0.773746	46	3	0.19076
NonTargeting_Human_0099	1	0.73821	0.73978	0.999836	434	0	0.48683	0.26179	0.26189	0.855702	266	1	0.48683
NonTargeting_Human_0079	1	0.74275	0.74448	0.999836	435	0	0.42106	0.25725	0.25732	0.855702	263	1	0.42106
MOS	6	0.74357	0.82701	0.999836	436	1	0.0095337	0.47413	0.66463	0.968197	374	2	0.0095337
NonTargeting_Human_0016	1	0.7438	0.74543	0.999836	437	0	0.38207	0.2562	0.25622	0.855702	262	1	0.38207
NonTargeting_Human_0134	1	0.75044	0.75189	0.999836	438	0	0.34846	0.24956	0.24942	0.853364	257	1	0.34846
EPHA10	6	0.75057	0.82941	0.999836	439	1	0.0076817	0.6743	0.79908	0.989657	470	2	0.0076817
ABL1	6	0.75123	0.82969	0.999836	440	1	0.17929	0.27507	0.48275	0.93226	274	3	0.17929
MAPK14	6	0.75579	0.83128	0.999836	441	1	0.41055	0.0241	0.084057	0.773746	51	4	0.41055
NonTargeting_Human_0004	1	0.75672	0.75835	0.999836	442	0	0.35173	0.24328	0.24315	0.853364	256	1	0.35173
VRK3	6	0.75837	0.83226	0.999836	443	1	0.18618	0.064225	0.1773	0.846914	101	2	0.18618
NonTargeting_Human_0008	1	0.75882	0.76052	0.999836	444	0	0.4475	0.24118	0.24107	0.853364	255	1	0.4475
NonTargeting_Human_0005	1	0.76196	0.76375	0.999836	445	0	0.41755	0.23804	0.23791	0.853364	253	1	0.41755
NonTargeting_Human_0031	1	0.76284	0.76448	0.999836	446	0	0.46702	0.23716	0.23705	0.853364	252	1	0.46702
CHUK	6	0.76597	0.83524	0.999836	447	1	0.38679	0.054267	0.15733	0.835688	87	4	0.38679
NonTargeting_Human_0058	1	0.76615	0.76801	0.999836	448	0	0.35146	0.23385	0.23366	0.853364	249	1	0.35146
NonTargeting_Human_0112	1	0.76773	0.76956	0.999836	449	0	0.44699	0.23227	0.23203	0.853364	247	1	0.44699
BTK	6	0.76908	0.83639	0.999836	450	1	0.17077	0.16241	0.35292	0.891791	197	3	0.17077
NEK4	6	0.77215	0.83754	0.999836	451	1	0.08947	0.37379	0.5887	0.968197	326	3	0.08947
NonTargeting_Human_0082	1	0.77349	0.77531	0.999836	452	0	0.38621	0.22651	0.22616	0.853364	242	1	0.38621
NonTargeting_Human_0128	1	0.78048	0.78246	0.999836	453	0	0.44959	0.21952	0.21923	0.853364	233	1	0.44959
PRKX	6	0.78175	0.84128	0.999836	454	1	-0.051703	0.1724	0.36461	0.891791	201	2	-0.051703
STK32A	6	0.78234	0.8415	0.999836	455	1	0.21289	0.33569	0.54906	0.9578	304	3	0.21289
NonTargeting_Human_0012	1	0.78362	0.78571	0.999836	456	0	0.43287	0.21638	0.21588	0.853364	231	1	0.43287
MAP3K12	6	0.78758	0.84383	0.999836	457	1	0.29343	0.11955	0.28419	0.855702	151	3	0.29343
NonTargeting_Human_0125	1	0.78921	0.79115	0.999836	458	0	0.43595	0.21079	0.21037	0.853364	228	1	0.43595
NonTargeting_Human_0120	1	0.79654	0.79852	0.999836	459	0	0.56287	0.20346	0.20314	0.846914	225	1	0.56287
HIPK4	6	0.79719	0.84762	0.999836	460	1	0.43943	0.0041602	0.019063	0.773746	11	5	0.43943
NonTargeting_Human_0135	1	0.80213	0.80426	0.999836	461	0	0.44813	0.19787	0.19732	0.846914	220	1	0.44813
CDKL4	6	0.80322	0.85032	0.999836	462	1	0.50507	0.0035744	0.016837	0.773746	9	5	0.50507
NonTargeting_Human_0130	1	0.80492	0.80695	0.999836	463	0	0.48599	0.19508	0.19456	0.846914	218	1	0.48599
NonTargeting_Human_0071	1	0.80737	0.80925	0.999836	464	0	0.55845	0.19263	0.19211	0.846914	216	1	0.55845
STK38L	6	0.81119	0.8534	0.999836	465	1	0.4159	0.02786	0.095444	0.786969	55	4	0.4159
MAPK13	6	0.81379	0.85449	0.999836	466	1	0.050276	0.46508	0.6591	0.968197	369	1	0.050276
NonTargeting_Human_0014	1	0.81401	0.81538	0.999836	467	0	0.59605	0.18599	0.18531	0.846914	210	1	0.59605
NonTargeting_Human_0089	1	0.8161	0.81734	0.999836	468	0	0.45578	0.1839	0.18322	0.846914	209	1	0.45578
NonTargeting_Human_0088	1	0.81645	0.81769	0.999836	469	0	0.53437	0.18355	0.1829	0.846914	208	1	0.53437
PBK	6	0.81686	0.85581	0.999836	470	1	0.18769	0.12867	0.30082	0.855702	166	3	0.18769
GUCY2F	6	0.81737	0.85597	0.999836	471	1	0.064649	0.11509	0.27634	0.855702	146	3	0.064649
CSF1R	6	0.8214	0.85785	0.999836	472	1	0.34855	0.061592	0.17233	0.846914	95	4	0.34855
NonTargeting_Human_0043	1	0.82169	0.82281	0.999836	473	0	0.49524	0.17831	0.17808	0.846914	206	1	0.49524
MAPK8	6	0.82289	0.85844	0.999836	474	1	0.50544	0.012626	0.04766	0.773746	30	4	0.50544
NonTargeting_Human_0101	1	0.82483	0.82584	0.999836	475	0	0.59268	0.17517	0.17516	0.846914	205	1	0.59268
ABL2	6	0.82923	0.86162	0.999836	476	1	0.033936	0.2593	0.46507	0.930137	265	2	0.033936
NTRK2	6	0.83816	0.8663	0.999836	477	1	0.35519	0.046878	0.14091	0.825946	79	4	0.35519
KALRN	6	0.84135	0.86793	0.999836	478	1	-0.12829	0.14448	0.32919	0.877835	186	2	-0.12829
NonTargeting_Human_0002	1	0.8416	0.84255	0.999836	479	0	0.58699	0.1584	0.1581	0.835688	194	1	0.58699
INSR	6	0.84292	0.86886	0.999836	480	1	-0.11964	0.412	0.62745	0.968197	339	1	-0.11964
NonTargeting_Human_0067	1	0.84666	0.84768	0.999836	481	0	0.63006	0.15334	0.1531	0.831489	190	1	0.63006
HUNK	6	0.84757	0.87122	0.999836	482	1	0.1079	0.69612	0.81456	0.993273	478	1	0.1079
NonTargeting_Human_0060	1	0.85173	0.85232	0.999836	483	0	0.44902	0.14827	0.14844	0.831489	188	1	0.44902
HCK	6	0.85443	0.87511	0.999836	484	1	-0.064601	0.12842	0.30045	0.855702	165	2	-0.064601
NonTargeting_Human_0057	1	0.85592	0.85671	0.999836	485	0	0.60111	0.14408	0.14462	0.831211	184	1	0.60111
EPHA8	6	0.85611	0.87607	0.999836	486	1	0.46399	0.0073843	0.029874	0.773746	17	4	0.46399
NonTargeting_Human_0124	1	0.85662	0.85748	0.999836	487	0	0.51623	0.14338	0.14394	0.831211	182	1	0.51623
MAST1	6	0.85777	0.87679	0.999836	488	1	0.10571	0.25285	0.45794	0.929302	259	3	0.10571
PRKCI	6	0.85859	0.87719	0.999836	489	1	0.20891	0.32457	0.53719	0.951317	300	3	0.20891
NonTargeting_Human_0133	1	0.86011	0.86117	0.999836	490	0	0.5509	0.13989	0.14034	0.825946	178	1	0.5509
NonTargeting_Human_0129	1	0.86326	0.86442	0.999836	491	0	0.51492	0.13674	0.13725	0.825946	176	1	0.51492
NonTargeting_Human_0038	1	0.8643	0.86556	0.999836	492	0	0.56609	0.1357	0.13626	0.825946	173	1	0.56609
EPHA7	6	0.86503	0.8808	0.999836	493	1	0.4583	0.029394	0.10047	0.793059	58	4	0.4583
NonTargeting_Human_0059	1	0.87024	0.87107	0.999836	494	0	0.63107	0.12976	0.13042	0.825946	169	1	0.63107
PRKAA1	6	0.87255	0.8854	0.999836	495	1	0.52502	0.021625	0.076774	0.773746	45	4	0.52502
RPS6KA5	6	0.87349	0.88594	0.999836	496	1	0.027317	0.65888	0.78763	0.989286	462	2	0.027317
NonTargeting_Human_0050	1	0.87548	0.87623	0.999836	497	0	0.61383	0.12452	0.1252	0.825946	159	1	0.61383
NonTargeting_Human_0020	1	0.87758	0.87836	0.999836	498	0	0.54708	0.12242	0.12304	0.825946	158	1	0.54708
NonTargeting_Human_0065	1	0.88002	0.88083	0.999836	499	0	0.62957	0.11998	0.12064	0.825946	152	1	0.62957
PRKACA	6	0.88256	0.89196	0.999836	500	1	0.14995	0.2014	0.39898	0.918712	223	3	0.14995
CAMK2D	6	0.88569	0.89396	0.999836	501	1	-0.11534	0.1165	0.27879	0.855702	149	1	-0.11534
EPHA5	6	0.88942	0.89643	0.999836	502	1	0.16511	0.1735	0.36599	0.891791	202	3	0.16511
ERBB4	6	0.89075	0.8973	0.999836	503	1	-0.065086	0.33097	0.54387	0.956825	302	1	-0.065086
TTN	6	0.89435	0.89976	0.999836	504	1	-0.14368	0.68415	0.80577	0.993273	472	2	-0.14368
LIMK2	6	0.89626	0.90124	0.999836	505	1	0.064284	0.50031	0.68057	0.968197	392	2	0.064284
ERBB3	6	0.89784	0.90251	0.999836	506	1	0.30815	0.098137	0.24449	0.853364	135	4	0.30815
LYN	6	0.89846	0.90301	0.999836	507	1	0.64152	0.0048178	0.021338	0.773746	12	5	0.64152
MET	6	0.89878	0.90321	0.999836	508	1	0.57321	0.013891	0.051585	0.773746	33	4	0.57321
NonTargeting_Human_0131	1	0.90168	0.90258	0.999836	509	0	0.76675	0.098323	0.098842	0.790739	136	1	0.76675
NEK10	6	0.90215	0.90578	0.999836	510	1	0.22124	0.079977	0.20923	0.853364	118	3	0.22124
CSNK2A2	6	0.90424	0.90758	0.999836	511	1	0.065145	0.66697	0.79375	0.989657	466	2	0.065145
LRRK2	6	0.90483	0.90806	0.999836	512	1	0.29808	0.017789	0.064462	0.773746	38	3	0.29808
NonTargeting_Human_0015	1	0.90552	0.90642	0.999836	513	0	0.8094	0.094481	0.094967	0.786969	131	1	0.8094
ULK3	6	0.90572	0.90894	0.999836	514	1	0.55253	0.018384	0.066311	0.773746	40	4	0.55253
NonTargeting_Human_0063	1	0.90622	0.90711	0.999836	515	0	0.63911	0.093783	0.094142	0.786969	130	1	0.63911
TYRO3	6	0.90746	0.91025	0.999836	516	1	0.10803	0.31736	0.52915	0.947352	298	3	0.10803
TLK1	6	0.91002	0.91221	0.999836	517	1	0.23809	0.10158	0.25082	0.853364	142	4	0.23809
EEF2K	6	0.9117	0.91359	0.999836	518	1	0.001399	0.71359	0.82719	0.993273	483	2	0.001399
NonTargeting_Human_0110	1	0.9132	0.91383	0.999836	519	0	0.71335	0.086797	0.087028	0.773746	123	1	0.71335
PRKACB	6	0.91578	0.91759	0.999836	520	1	0.60485	0.0020748	0.010577	0.773746	5	5	0.60485
PTK2B	6	0.91737	0.91906	0.999836	521	1	0.52415	0.0090943	0.035726	0.773746	20	4	0.52415
NonTargeting_Human_0026	1	0.91879	0.91938	0.999836	522	0	0.68813	0.081209	0.081722	0.773746	119	1	0.68813
GSK3B	6	0.9197	0.92141	0.999836	523	1	0.20522	0.0073126	0.029625	0.773746	16	3	0.20522
NonTargeting_Human_0122	1	0.92194	0.92247	0.999836	524	0	0.69273	0.078065	0.078652	0.773746	116	1	0.69273
NRK	6	0.92223	0.92387	0.999836	525	1	0.10693	0.28371	0.49252	0.93226	282	3	0.10693
PHKG1	6	0.92359	0.92508	0.999836	526	1	0.056641	0.43842	0.64316	0.968197	353	2	0.056641
NonTargeting_Human_0123	1	0.92403	0.92478	0.999836	527	0	0.6784	0.075969	0.076456	0.773746	111	1	0.6784
MAP4K3	6	0.92826	0.92964	0.999836	528	1	0.11543	0.22566	0.42645	0.918712	238	3	0.11543
NEK5	6	0.92965	0.93099	0.999836	529	0	0.10109	0.89878	0.90832	0.999995	529	1	0.10109
NonTargeting_Human_0085	1	0.93032	0.93061	0.999836	530	0	0.85992	0.069682	0.069997	0.773746	107	1	0.85992
CAMKK1	6	0.93045	0.93184	0.999836	531	0	0.29378	0.12221	0.2888	0.855702	157	4	0.29378
IRAK2	6	0.93214	0.93356	0.999836	532	0	0.11305	0.51963	0.69305	0.969421	396	2	0.11305
GRK5	6	0.93324	0.93472	0.999836	533	0	0.15151	0.65602	0.78567	0.989286	460	2	0.15151
EPHB4	6	0.93583	0.9372	0.999836	534	0	0.31527	0.14086	0.32261	0.877835	180	4	0.31527
CDKL3	6	0.93647	0.93777	0.999836	535	0	0.33321	0.087999	0.22491	0.853364	125	3	0.33321
CSNK1G1	2	0.93667	0.93617	0.999836	536	0	0.70958	0.063332	0.11239	0.825946	100	2	0.70958
FASTK	6	0.93668	0.93802	0.999836	537	0	-0.078646	0.72873	0.83894	0.993273	492	2	-0.078646
FLT3	6	0.93689	0.93823	0.999836	538	0	0.21947	0.22814	0.42922	0.918712	244	3	0.21947
TAF1	6	0.9371	0.93842	0.999836	539	0	0.040526	0.484	0.67027	0.968197	380	2	0.040526
NonTargeting_Human_0054	1	0.938	0.93836	0.999836	540	0	0.84445	0.061998	0.062505	0.773746	97	1	0.84445
NonTargeting_Human_0024	1	0.93975	0.94013	0.999836	541	0	0.84801	0.060251	0.060826	0.773746	93	1	0.84801
NonTargeting_Human_0048	1	0.9401	0.94046	0.999836	542	0	0.90441	0.059902	0.060309	0.773746	92	1	0.90441
NonTargeting_Human_0021	1	0.9408	0.94114	0.999836	543	0	0.7779	0.059204	0.059594	0.773746	91	1	0.7779
PRKCQ	6	0.94156	0.94273	0.999836	544	0	0.69852	0.0021079	0.010716	0.773746	6	5	0.69852
NUAK1	6	0.94244	0.9436	0.999836	545	0	0.065266	0.068738	0.18646	0.846914	105	3	0.065266
TAOK1	6	0.94312	0.9442	0.999836	546	0	0.1598	0.45755	0.65495	0.968197	365	2	0.1598
AURKC	6	0.94331	0.94434	0.999836	547	0	0.22665	0.35394	0.5679	0.966134	315	3	0.22665
JAK2	6	0.9435	0.94443	0.999836	548	0	0.41971	0.037185	0.11946	0.825946	65	4	0.41971
ALPK1	6	0.94426	0.94522	0.999836	549	0	-0.0083835	0.57292	0.72814	0.981867	419	2	-0.0083835
MAST3	6	0.94621	0.94701	0.999836	550	0	0.02829	0.44229	0.64545	0.968197	355	2	0.02829
NonTargeting_Human_0066	1	0.94638	0.94663	0.999836	551	0	0.94268	0.053615	0.053711	0.773746	85	1	0.94268
MAP3K9	6	0.94667	0.94746	0.999836	552	0	0.017761	0.4995	0.68007	0.968197	390	2	0.017761
CAMK2A	6	0.94703	0.94778	0.999836	553	0	0.19782	0.062241	0.17355	0.846914	98	3	0.19782
ICK	6	0.94758	0.94831	0.999836	554	0	0.52456	0.040157	0.1264	0.825946	69	4	0.52456
EPHB3	6	0.94987	0.95057	0.999836	555	0	0.10272	0.41381	0.6286	0.968197	341	2	0.10272
IRAK4	6	0.95038	0.95097	0.999836	556	0	-0.0044835	0.70927	0.82411	0.993273	482	2	-0.0044835
PDK1	6	0.95157	0.95217	0.999836	557	0	0.44295	0.0093937	0.03679	0.773746	22	4	0.44295
DYRK4	6	0.95274	0.95328	0.999836	558	0	0.51448	0.0025957	0.012853	0.773746	7	5	0.51448
NonTargeting_Human_0103	1	0.95302	0.95342	0.999836	559	0	0.87065	0.046979	0.047153	0.773746	80	1	0.87065
BLK	6	0.95356	0.95411	0.999836	560	0	0.4794	0.015615	0.057666	0.773746	36	4	0.4794
NonTargeting_Human_0049	1	0.95372	0.95418	0.999836	561	0	0.85933	0.04628	0.046418	0.773746	78	1	0.85933
IKBKB	6	0.95484	0.95538	0.999836	562	0	0.54927	0.014897	0.055202	0.773746	34	4	0.54927
NonTargeting_Human_0107	1	0.95861	0.95911	0.999836	563	0	0.96205	0.04139	0.04144	0.773746	71	1	0.96205
PRKG2	6	0.96221	0.96221	0.999836	564	0	0.28169	0.038677	0.12287	0.825946	68	3	0.28169
MAPK9	6	0.96322	0.96319	0.999836	565	0	0.43168	0.062736	0.17444	0.846914	99	4	0.43168
NonTargeting_Human_0011	1	0.96804	0.96861	0.999836	566	0	1.0851	0.031959	0.031951	0.773746	60	1	1.0851
CASK	6	0.9682	0.96826	0.999836	567	0	0.23603	0.12479	0.29372	0.855702	160	3	0.23603
PRKAA2	6	0.96855	0.96859	0.999836	568	0	0.13001	0.54756	0.71135	0.97935	410	2	0.13001
RIPK4	6	0.96936	0.96943	0.999836	569	0	0.2728	0.093107	0.23447	0.853364	128	4	0.2728
PDK4	6	0.96971	0.96973	0.999836	570	0	0.32225	0.069314	0.18764	0.846914	106	4	0.32225
PTK6	6	0.96999	0.96998	0.999836	571	0	0.24421	0.030574	0.10389	0.809249	59	5	0.24421
TEC	6	0.97312	0.97323	0.999836	572	0	0.18117	0.38163	0.59637	0.968197	330	3	0.18117
MAPK7	6	0.97497	0.9752	0.999836	573	0	0.15277	0.20517	0.40363	0.918712	226	3	0.15277
MAP2K7	6	0.97583	0.9759	0.999836	574	0	0.17842	0.3476	0.56179	0.966134	312	3	0.17842
ACVR1B	6	0.97765	0.97767	0.999836	575	0	0.13203	0.12028	0.28538	0.855702	153	2	0.13203
CAMK1G	6	0.98001	0.98006	0.999836	576	0	0.21904	0.31354	0.5252	0.94705	296	3	0.21904
NonTargeting_Human_0041	1	0.98061	0.98048	0.999836	577	0	1.0236	0.019385	0.019639	0.773746	41	1	1.0236
NonTargeting_Human_0084	1	0.98166	0.98169	0.999836	578	0	1.2293	0.018337	0.018477	0.773746	39	1	1.2293
EPHA3	6	0.98378	0.98392	0.999836	579	0	0.31459	0.076038	0.20111	0.846914	112	4	0.31459
PRKACG	6	0.98546	0.98571	0.999836	580	0	0.29329	0.10054	0.24906	0.853364	140	4	0.29329
TYK2	6	0.98552	0.98577	0.999836	581	0	0.15545	0.54103	0.70702	0.977934	408	2	0.15545
ALK	6	0.98618	0.98633	0.999836	582	0	0.17322	0.19141	0.38777	0.910959	215	3	0.17322
NonTargeting_Human_0095	1	0.98795	0.98803	0.999836	583	0	1.0884	0.01205	0.011799	0.773746	27	1	1.0884
CAMK2G	6	0.98951	0.98951	0.999836	584	0	0.45423	0.009828	0.03831	0.773746	23	5	0.45423
BRD2	6	0.99109	0.99086	0.999836	585	0	0.40268	0.015091	0.055798	0.773746	35	5	0.40268
NonTargeting_Human_0096	1	0.99144	0.99151	0.999836	586	0	1.2882	0.0085575	0.0080932	0.773746	19	1	1.2882
ULK4	6	0.99332	0.99308	0.999836	587	0	0.53029	0.02325	0.081474	0.773746	48	5	0.53029
GUCY2C	6	0.99389	0.99367	0.999836	588	0	0.37153	0.022677	0.079904	0.773746	47	5	0.37153
BRD3	6	0.99629	0.9961	0.999836	589	0	0.60763	0.010531	0.040605	0.773746	24	5	0.60763
TAOK3	6	0.99711	0.99687	0.999836	590	0	0.43104	0.0061402	0.025661	0.773746	14	5	0.43104
FRK	6	0.99852	0.99857	0.999836	591	0	0.44812	0.0014801	0.0074672	0.773746	3	6	0.44812
NonTargeting_Human_0027	1	0.99983	0.99984	0.999836	592	0	2.2711	0.00017464	0.00017389	0.102941	1	1	2.2711

## Sheet: R2 sgRNA summary
sgrna	Gene	control_count	treatment_count	control_mean	treat_mean	LFC	control_var	adj_var	score	p.low	p.high	p.twosided	FDR	high_in_treatment
NonTargeting_Human_0027	NonTargeting_Human_0027	79.953	389.75	79.953	389.75	2.2711	47988	646.46	12.185	1	1.8796e-34	3.7591e-34	1.0762e-30	TRUE
GUIDES_sg1724	PAK7	157	490.53	157	490.53	1.6374	55620	1397.1	8.9231	1	2.2678e-19	4.5357e-19	6.4928e-16	TRUE
GUIDES_sg2706	WNK3	98.851	342.33	98.851	342.33	1.7817	29641	823.61	8.484	1	1.0879e-17	2.1758e-17	2.0765e-14	TRUE
GUIDES_sg0929	GSK3B	58.148	234.15	58.148	234.15	1.9912	15488	449.56	8.3008	1	5.1844e-17	1.0369e-16	7.4214e-14	TRUE
GUIDES_sg1758	PDK1	84.314	294.91	84.314	294.91	1.7943	22175	686.86	8.0355	1	4.6622e-16	9.3244e-16	5.3391e-13	TRUE
GUIDES_sg1301	MAP4K1	30.528	140.79	30.528	140.79	2.169	6078.4	215.76	7.5062	1	3.1009e-14	6.2018e-14	2.9593e-11	TRUE
GUIDES_sg0053	ACVR2B	88.676	283.05	88.676	283.05	1.6634	18891	727.55	7.2063	1	2.8753e-13	5.7505e-13	2.352e-10	TRUE
GUIDES_sg0209	BLK	157	400.13	157	400.13	1.3441	29556	1397.1	6.5046	1	3.8961e-11	7.7923e-11	2.6228e-08	TRUE
GUIDES_sg0071	ADCK2	129.38	346.78	129.38	346.78	1.4155	23631	1120	6.4961	1	4.1224e-11	8.2448e-11	2.6228e-08	TRUE
GUIDES_sg1152	LRRK1	174.44	431.25	174.44	431.25	1.3009	32974	1575.9	6.4689	1	4.9346e-11	9.8691e-11	2.8255e-08	TRUE
GUIDES_sg2166	RPS6KA6	106.12	294.91	106.12	294.91	1.4659	17821	893.11	6.3172	1	1.3321e-10	2.6642e-10	6.9341e-08	TRUE
GUIDES_sg0348	CAMK2G	188.98	447.55	188.98	447.55	1.2394	33429	1727	6.2221	1	2.4532e-10	4.9063e-10	1.1706e-07	TRUE
GUIDES_sg1354	MAPK14	139.55	355.67	139.55	355.67	1.3435	23353	1221.2	6.1843	1	3.1181e-10	6.2362e-10	1.3734e-07	TRUE
GUIDES_sg0196	BCKDK	142.46	357.15	142.46	357.15	1.3199	23046	1250.3	6.0716	1	6.332e-10	1.2664e-09	2.5898e-07	TRUE
GUIDES_sg1001	IKBKB	312.54	646.13	312.54	646.13	1.0454	55640	3070.8	6.0198	1	8.7314e-10	1.7463e-09	3.3331e-07	TRUE
GUIDES_sg0922	GSK3A	218.05	489.04	218.05	489.04	1.1616	36718	2034	6.0086	1	9.3552e-10	1.871e-09	3.348e-07	TRUE
GUIDES_sg1090	KIT	186.07	432.73	186.07	432.73	1.2132	30420	1696.6	5.9883	1	1.0604e-09	2.1209e-09	3.4955e-07	TRUE
GUIDES_sg1821	PINK1	110.48	293.43	110.48	293.43	1.4011	16735	935.15	5.9825	1	1.0988e-09	2.1977e-09	3.4955e-07	TRUE
GUIDES_sg0467	CDKL2	159.91	383.83	159.91	383.83	1.258	25070	1426.7	5.9282	1	1.5318e-09	3.0635e-09	4.6162e-07	TRUE
GUIDES_sg0141	AMHR2	177.35	411.98	177.35	411.98	1.2114	27526	1606	5.8548	1	2.3876e-09	4.7751e-09	6.7636e-07	TRUE
GUIDES_sg1059	JAK1	113.39	294.91	113.39	294.91	1.3712	16475	963.3	5.8485	1	2.4805e-09	4.9611e-09	6.7636e-07	TRUE
GUIDES_sg1988	PRKG2	133.74	331.96	133.74	331.96	1.3052	19645	1163.2	5.8118	1	3.0899e-09	6.1798e-09	8.0422e-07	TRUE
GUIDES_sg1044	IRAK3	135.19	328.99	135.19	328.99	1.2768	18779	1177.7	5.6473	1	8.1491e-09	1.6298e-08	2.0288e-06	TRUE
GUIDES_sg1407	MAPKAPK3	111.93	283.05	111.93	283.05	1.3307	14641	949.21	5.5541	1	1.3952e-08	2.7905e-08	3.3288e-06	TRUE
NonTargeting_Human_0096	NonTargeting_Human_0096	125.02	306.76	125.02	306.76	1.2882	16516	1077	5.5382	1	1.5282e-08	3.0565e-08	3.5003e-06	TRUE
GUIDES_sg2053	RET	97.398	253.41	97.398	253.41	1.3705	12171	809.8	5.4825	1	2.0969e-08	4.1938e-08	4.618e-06	TRUE
GUIDES_sg0500	CHUK	155.55	358.63	155.55	358.63	1.1999	20622	1382.3	5.4623	1	2.3504e-08	4.7007e-08	4.9845e-06	TRUE
GUIDES_sg0584	CSNK1G3	162.81	363.08	162.81	363.08	1.1522	20053	1456.4	5.2476	1	7.705e-08	1.541e-07	1.5346e-05	TRUE
GUIDES_sg1937	PRKCH	187.53	404.57	187.53	404.57	1.1052	23555	1711.8	5.246	1	7.7721e-08	1.5544e-07	1.5346e-05	TRUE
GUIDES_sg2237	SNRK	293.65	573.52	293.65	573.52	0.96336	39163	2859.2	5.234	1	8.2959e-08	1.6592e-07	1.5834e-05	TRUE
GUIDES_sg0328	CAMK2A	168.63	371.97	168.63	371.97	1.1367	20674	1516	5.2224	1	8.8301e-08	1.766e-07	1.631e-05	TRUE
GUIDES_sg2686	VRK3	175.9	383.83	175.9	383.83	1.1213	21617	1591	5.213	1	9.2927e-08	1.8585e-07	1.6475e-05	TRUE
GUIDES_sg1939	PRKCH	139.55	321.58	139.55	321.58	1.1985	16567	1221.2	5.209	1	9.495e-08	1.899e-07	1.6475e-05	TRUE
GUIDES_sg1727	PASK	138.1	318.62	138.1	318.62	1.2002	16294	1206.7	5.1967	1	1.0141e-07	2.0281e-07	1.7078e-05	TRUE
NonTargeting_Human_0095	NonTargeting_Human_0095	190.43	406.06	190.43	406.06	1.0884	23246	1742.2	5.1659	1	1.1964e-07	2.3928e-07	1.9573e-05	TRUE
GUIDES_sg0261	BRD4	77.046	204.51	77.046	204.51	1.3968	8123.5	619.71	5.1203	1	1.527e-07	3.054e-07	2.3236e-05	TRUE
GUIDES_sg2510	TNIK	123.56	290.46	123.56	290.46	1.2264	13928	1062.7	5.1198	1	1.5292e-07	3.0584e-07	2.3236e-05	TRUE
GUIDES_sg2397	STYK1	148.28	333.44	148.28	333.44	1.1638	17143	1308.8	5.1182	1	1.542e-07	3.0841e-07	2.3236e-05	TRUE
GUIDES_sg1155	LRRK2	129.38	296.39	129.38	296.39	1.1896	13946	1120	4.9905	1	3.0117e-07	6.0234e-07	4.4218e-05	TRUE
GUIDES_sg1565	NEK10	162.81	352.71	162.81	352.71	1.1105	18029	1456.4	4.9758	1	3.2495e-07	6.499e-07	4.6516e-05	TRUE
GUIDES_sg1214	MAP2K6	149.73	330.48	149.73	330.48	1.1369	16334	1323.4	4.9684	1	3.3762e-07	6.7525e-07	4.7152e-05	TRUE
GUIDES_sg0748	EPHA8	79.953	205.99	79.953	205.99	1.3544	7942.8	646.46	4.9571	1	3.58e-07	7.16e-07	4.8808e-05	TRUE
GUIDES_sg2365	STK36	122.11	280.09	122.11	280.09	1.1911	12479	1048.4	4.8791	1	5.33e-07	1.066e-06	7.0975e-05	TRUE
GUIDES_sg1474	MELK	119.2	274.16	119.2	274.16	1.1948	12006	1019.9	4.8521	1	6.1086e-07	1.2217e-06	7.9495e-05	TRUE
GUIDES_sg0719	EPHA3	284.92	539.43	284.92	539.43	0.91848	32387	2762.2	4.8425	1	6.4115e-07	1.2823e-06	8.1583e-05	TRUE
GUIDES_sg1170	LYN	114.84	263.79	114.84	263.79	1.1927	11092	977.42	4.7642	1	9.4828e-07	1.8966e-06	0.00011804	TRUE
GUIDES_sg0444	CDK7	129.38	287.5	129.38	287.5	1.1459	12501	1120	4.7248	1	1.1519e-06	2.3037e-06	0.00014033	TRUE
GUIDES_sg1764	PDK2	197.7	398.65	197.7	398.65	1.0081	20189	1818.4	4.7122	1	1.2251e-06	2.4502e-06	0.00014614	TRUE
GUIDES_sg1274	MAP3K5	193.34	391.24	193.34	391.24	1.0131	19581	1772.6	4.7003	1	1.2989e-06	2.5978e-06	0.00014896	TRUE
GUIDES_sg0436	CDK6	117.75	266.75	117.75	266.75	1.173	11101	1005.7	4.6984	1	1.3111e-06	2.6222e-06	0.00014896	TRUE
GUIDES_sg2135	RPS6KA1	122.11	274.16	122.11	274.16	1.1603	11560	1048.4	4.696	1	1.3267e-06	2.6534e-06	0.00014896	TRUE
GUIDES_sg0987	ICK	127.93	283.05	127.93	283.05	1.1396	12032	1105.6	4.6654	1	1.5403e-06	3.0805e-06	0.00016961	TRUE
NonTargeting_Human_0084	NonTargeting_Human_0084	97.398	229.7	97.398	229.7	1.2293	8752.3	809.8	4.6493	1	1.6657e-06	3.3315e-06	0.00017958	TRUE
GUIDES_sg1673	NUAK1	194.8	391.24	194.8	391.24	1.0024	19294	1787.9	4.6458	1	1.6935e-06	3.387e-06	0.00017958	TRUE
GUIDES_sg2068	RIOK3	88.676	213.4	88.676	213.4	1.2575	7778.3	727.55	4.6241	1	1.8823e-06	3.7647e-06	0.00019401	TRUE
GUIDES_sg0487	CHEK1	252.94	26.675	252.94	26.675	-3.1978	25599	2410.4	4.6223	1.8974e-06	1	3.7947e-06	0.00019401	FALSE
GUIDES_sg0542	CSK	414.3	114.11	414.3	114.11	-1.8511	45058	4240.4	4.61	2.0136e-06	1	4.0272e-06	0.00020228	FALSE
NonTargeting_Human_0041	NonTargeting_Human_0041	175.9	358.63	175.9	358.63	1.0236	16696	1591	4.5813	1	2.31e-06	4.62e-06	0.00022629	TRUE
GUIDES_sg1172	LYN	132.29	287.5	132.29	287.5	1.114	12045	1148.8	4.5794	1	2.3316e-06	4.6633e-06	0.00022629	TRUE
GUIDES_sg2667	ULK4	268.93	500.9	268.93	500.9	0.89479	26904	2585.6	4.5619	1	2.5345e-06	5.0691e-06	0.00024188	TRUE
GUIDES_sg0342	CAMK2D	97.398	226.74	97.398	226.74	1.2107	8364.6	809.8	4.5452	1	2.7455e-06	5.4911e-06	0.00025586	TRUE
GUIDES_sg1185	MAP2K2	191.89	382.34	191.89	382.34	0.99088	18137	1757.4	4.5432	1	2.7704e-06	5.5407e-06	0.00025586	TRUE
GUIDES_sg0035	ACVR1B	155.55	323.07	155.55	323.07	1.0497	14032	1382.3	4.5057	1	3.3084e-06	6.6167e-06	0.00030069	TRUE
GUIDES_sg2430	TAOK2	90.129	211.92	90.129	211.92	1.2243	7416.4	741.18	4.4735	1	3.8488e-06	7.6975e-06	0.00034434	TRUE
GUIDES_sg0439	CDK7	332.9	77.062	332.9	77.062	-2.0967	32726	3300.8	4.4532	4.2306e-06	1	8.4612e-06	0.00037268	FALSE
GUIDES_sg2327	STK31	135.19	287.5	135.19	287.5	1.0829	11598	1177.7	4.4382	1	4.5367e-06	9.0735e-06	0.0003936	TRUE
GUIDES_sg2131	ROS1	209.33	404.57	209.33	404.57	0.94729	19060	1941.2	4.4313	1	4.6834e-06	9.3668e-06	0.00040025	TRUE
GUIDES_sg1798	PIK3R4	314	68.17	314	68.17	-2.1871	30216	3087.2	4.4247	4.828e-06	1	9.656e-06	0.00040654	FALSE
GUIDES_sg1392	MAPK8	194.8	380.86	194.8	380.86	0.9637	17310	1787.9	4.4005	0.99999	5.4002e-06	1.08e-05	0.00044814	TRUE
GUIDES_sg0749	EPHA8	213.69	409.02	213.69	409.02	0.93341	19076	1987.6	4.3813	0.99999	5.8999e-06	1.18e-05	0.00047533	TRUE
GUIDES_sg2121	ROR2	91.583	211.92	91.583	211.92	1.2015	7240.4	754.84	4.38	0.99999	5.9379e-06	1.1876e-05	0.00047533	TRUE
GUIDES_sg0945	GUCY2F	174.44	348.26	174.44	348.26	0.99329	15106	1575.9	4.3784	0.99999	5.9769e-06	1.1954e-05	0.00047533	TRUE
GUIDES_sg1665	NTRK3	183.17	361.6	183.17	361.6	0.97736	15919	1666.3	4.3711	0.99999	6.1821e-06	1.2364e-05	0.00047898	TRUE
GUIDES_sg2616	TTK	143.92	299.35	143.92	299.35	1.0514	12081	1264.9	4.3705	0.99999	6.1973e-06	1.2395e-05	0.00047898	TRUE
GUIDES_sg1410	MAPKAPK3	167.18	336.4	167.18	336.4	1.0045	14319	1501.1	4.3679	0.99999	6.2738e-06	1.2548e-05	0.00047898	TRUE
GUIDES_sg2306	STK19	120.66	260.82	120.66	260.82	1.1058	9823.4	1034.1	4.3587	0.99999	6.5432e-06	1.3086e-05	0.00049298	TRUE
GUIDES_sg1608	NEK8	260.21	477.19	260.21	477.19	0.87236	23540	2489.8	4.3484	0.99999	6.8572e-06	1.3714e-05	0.00050993	TRUE
GUIDES_sg1082	KALRN	171.54	342.33	171.54	342.33	0.9927	14585	1546	4.3439	0.99999	6.9995e-06	1.3999e-05	0.00051384	TRUE
GUIDES_sg2613	TTK	251.49	40.013	251.49	40.013	-2.6221	22361	2394.6	4.3256	7.6062e-06	0.99999	1.5212e-05	0.00055131	FALSE
GUIDES_sg1369	MAPK3	329.99	576.48	329.99	576.48	0.80299	30379	3267.8	4.3119	0.99999	8.0912e-06	1.6182e-05	0.00057912	TRUE
GUIDES_sg0234	BMPR2	138.1	286.02	138.1	286.02	1.045	10940	1206.7	4.2582	0.99999	1.0305e-05	2.0611e-05	0.0007285	TRUE
GUIDES_sg0073	ADCK4	167.18	331.96	167.18	331.96	0.98537	13577	1501.1	4.2531	0.99999	1.0542e-05	2.1083e-05	0.00073159	TRUE
GUIDES_sg1832	PKMYT1	356.16	102.25	356.16	102.25	-1.7903	32233	3566.1	4.2518	1.0605e-05	0.99999	2.1209e-05	0.00073159	FALSE
GUIDES_sg0232	BMPR2	119.2	254.9	119.2	254.9	1.0901	9206.3	1019.9	4.2489	0.99999	1.0744e-05	2.1488e-05	0.0007324	TRUE
GUIDES_sg1755	PDK1	191.89	369.01	191.89	369.01	0.93979	15685	1757.4	4.225	0.99999	1.1945e-05	2.389e-05	0.00080467	TRUE
GUIDES_sg0389	CDC42BPB	148.28	300.84	148.28	300.84	1.0158	11637	1308.8	4.217	0.99999	1.2377e-05	2.4754e-05	0.00082012	TRUE
GUIDES_sg0555	CSNK1A1L	138.1	284.54	138.1	284.54	1.0375	10721	1206.7	4.2155	0.99999	1.2461e-05	2.4922e-05	0.00082012	TRUE
GUIDES_sg1231	MAP3K10	151.18	305.28	151.18	305.28	1.009	11873	1338.1	4.2126	0.99999	1.2625e-05	2.525e-05	0.00082149	TRUE
GUIDES_sg1317	MAP4K4	193.34	370.49	193.34	370.49	0.93472	15690	1772.6	4.2075	0.99999	1.2909e-05	2.5819e-05	0.00082225	TRUE
GUIDES_sg1176	MAK	111.93	241.56	111.93	241.56	1.1028	8401.2	949.21	4.2073	0.99999	1.2924e-05	2.5848e-05	0.00082225	TRUE
GUIDES_sg2651	ULK1	119.2	253.41	119.2	253.41	1.0817	9006.3	1019.9	4.2025	0.99999	1.3203e-05	2.6406e-05	0.00083078	TRUE
GUIDES_sg1825	PINK1	165.72	327.51	165.72	327.51	0.97851	13088	1486.2	4.1968	0.99999	1.3537e-05	2.7075e-05	0.00084256	TRUE
GUIDES_sg1391	MAPK8	120.66	254.9	120.66	254.9	1.0727	9010.1	1034.1	4.1743	0.99999	1.4944e-05	2.9888e-05	0.00092009	TRUE
GUIDES_sg2464	TESK2	283.47	65.206	283.47	65.206	-2.1032	23820	2746.1	4.1655	1.553e-05	0.99998	3.106e-05	0.00094602	FALSE
GUIDES_sg2477	TGFBR1	244.22	44.459	244.22	44.459	-2.4315	19953	2315.6	4.154	1.6336e-05	0.99998	3.2671e-05	0.00098442	FALSE
GUIDES_sg2653	ULK1	345.98	102.25	345.98	102.25	-1.7486	29701	3449.7	4.1497	1.6649e-05	0.99998	3.3298e-05	0.00098442	FALSE
GUIDES_sg2322	STK3	139.55	284.54	139.55	284.54	1.0225	10510	1221.2	4.1488	0.99998	1.6714e-05	3.3427e-05	0.00098442	TRUE
GUIDES_sg1777	PDK4	155.55	309.73	155.55	309.73	0.98907	11886	1382.3	4.1469	0.99998	1.6848e-05	3.3696e-05	0.00098442	TRUE
GUIDES_sg0732	EPHA5	110.48	237.11	110.48	237.11	1.0948	8017.8	935.15	4.141	0.99998	1.7294e-05	3.4589e-05	0.0010003	TRUE
GUIDES_sg1853	PLK1	151.18	5.9278	151.18	5.9278	-4.4573	10550	1338.1	4.1331	1.7897e-05	0.99998	3.5794e-05	0.0010214	FALSE
GUIDES_sg2095	RIPK4	311.09	539.43	311.09	539.43	0.79214	26070	3054.5	4.1316	0.99998	1.8016e-05	3.6031e-05	0.0010214	TRUE
GUIDES_sg1012	ILK	274.75	62.242	274.75	62.242	-2.1244	22580	2649.6	4.129	1.822e-05	0.99998	3.644e-05	0.0010228	FALSE
NonTargeting_Human_0011	NonTargeting_Human_0011	111.93	238.59	111.93	238.59	1.0851	8021.4	949.21	4.1111	0.99998	1.9692e-05	3.9384e-05	0.0010947	TRUE
GUIDES_sg1514	MLKL	125.02	259.34	125.02	259.34	1.0468	9021.5	1077	4.0931	0.99998	2.1282e-05	4.2563e-05	0.0011516	TRUE
GUIDES_sg1881	PRKAA1	125.02	259.34	125.02	259.34	1.0468	9021.5	1077	4.0931	0.99998	2.1282e-05	4.2563e-05	0.0011516	TRUE
GUIDES_sg1663	NTRK2	151.18	300.84	151.18	300.84	0.98795	11198	1338.1	4.091	0.99998	2.1474e-05	4.2949e-05	0.0011516	TRUE
GUIDES_sg0061	ADCK1	235.5	428.28	235.5	428.28	0.8601	18583	2221.2	4.0905	0.99998	2.1519e-05	4.3038e-05	0.0011516	TRUE
GUIDES_sg1574	NEK11	157	309.73	157	309.73	0.97574	11663	1397.1	4.0861	0.99998	2.1939e-05	4.3878e-05	0.0011632	TRUE
GUIDES_sg0610	DAPK3	130.83	268.23	130.83	268.23	1.0301	9439.5	1134.4	4.0796	0.99998	2.2562e-05	4.5124e-05	0.0011852	TRUE
GUIDES_sg1544	MYLK2	190.43	360.11	190.43	360.11	0.91561	14396	1742.2	4.0652	0.99998	2.3991e-05	4.7982e-05	0.0012442	TRUE
GUIDES_sg2057	RIOK1	266.03	60.76	266.03	60.76	-2.1122	21067	2553.6	4.0627	2.4256e-05	0.99998	4.8512e-05	0.0012442	FALSE
GUIDES_sg0410	CDK2	197.7	25.193	197.7	25.193	-2.9233	14880	1818.4	4.0619	2.4337e-05	0.99998	4.8673e-05	0.0012442	FALSE
GUIDES_sg2615	TTK	271.84	65.206	271.84	65.206	-2.043	21349	2617.6	4.0393	2.6807e-05	0.99997	5.3613e-05	0.0013584	FALSE
GUIDES_sg1076	JAK3	109.03	231.18	109.03	231.18	1.0774	7461.2	921.11	4.025	0.99997	2.8493e-05	5.6986e-05	0.0014312	TRUE
GUIDES_sg1277	MAP3K6	203.52	377.9	203.52	377.9	0.88959	15204	1879.7	4.0221	0.99997	2.8839e-05	5.7679e-05	0.001436	TRUE
GUIDES_sg0170	AURKA	290.74	77.062	290.74	77.062	-1.902	22829	2826.9	4.0191	2.9212e-05	0.99997	5.8424e-05	0.001442	FALSE
GUIDES_sg0561	CSNK1D	308.18	87.435	308.18	87.435	-1.8058	24365	3021.8	4.0158	2.9621e-05	0.99997	5.9243e-05	0.0014497	FALSE
GUIDES_sg2310	STK24	207.88	383.83	207.88	383.83	0.88154	15479	1925.8	4.0093	0.99997	3.0444e-05	6.0888e-05	0.0014773	TRUE
GUIDES_sg1631	NPR2	168.63	324.55	168.63	324.55	0.94049	12155	1516	4.0045	0.99997	3.1079e-05	6.2158e-05	0.0014954	TRUE
GUIDES_sg1156	LRRK2	161.36	312.69	161.36	312.69	0.95015	11451	1441.6	3.9858	0.99997	3.3631e-05	6.7262e-05	0.0016048	TRUE
GUIDES_sg2231	SMG1	312.54	91.881	312.54	91.881	-1.7552	24346	3070.8	3.9821	3.4156e-05	0.99997	6.8313e-05	0.0016164	FALSE
GUIDES_sg2396	STK40	132.29	266.75	132.29	266.75	1.0064	9040.5	1148.8	3.9673	0.99996	3.6352e-05	7.2704e-05	0.0016867	TRUE
GUIDES_sg2299	STK17B	162.81	314.17	162.81	314.17	0.94409	11455	1456.4	3.9661	0.99996	3.6524e-05	7.3048e-05	0.0016867	TRUE
GUIDES_sg0846	FGFR3	165.72	318.62	165.72	318.62	0.93892	11689	1486.2	3.9661	0.99996	3.6526e-05	7.3052e-05	0.0016867	TRUE
GUIDES_sg1383	MAPK7	133.74	268.23	133.74	268.23	0.99868	9044.3	1163.2	3.9434	0.99996	4.0168e-05	8.0335e-05	0.00184	TRUE
GUIDES_sg0148	ANKK1	139.55	277.13	139.55	277.13	0.9846	9462.8	1221.2	3.9367	0.99996	4.13e-05	8.2601e-05	0.0018685	TRUE
GUIDES_sg2065	RIOK2	270.39	69.652	270.39	69.652	-1.9416	20147	2601.6	3.9359	4.1443e-05	0.99996	8.2886e-05	0.0018685	FALSE
GUIDES_sg0572	CSNK1G1	129.38	260.82	129.38	260.82	1.0059	8638.9	1120	3.9277	0.99996	4.2883e-05	8.5766e-05	0.0019183	TRUE
GUIDES_sg2649	ULK1	187.53	349.74	187.53	349.74	0.89564	13157	1711.8	3.9207	0.99996	4.4146e-05	8.8291e-05	0.0019595	TRUE
GUIDES_sg0295	BUB1B	433.2	173.39	433.2	173.39	-1.3161	33751	4462.7	3.8892	5.0281e-05	0.99995	0.00010056	0.0021981	FALSE
GUIDES_sg0616	DDR1	206.43	376.42	206.43	376.42	0.86357	14449	1910.4	3.8892	0.99995	5.0288e-05	0.00010058	0.0021981	TRUE
GUIDES_sg0878	FLT4	266.03	462.37	266.03	462.37	0.79518	19275	2553.6	3.8854	0.99995	5.1077e-05	0.00010215	0.0022157	TRUE
GUIDES_sg0996	IGF1R	234.05	51.868	234.05	51.868	-2.1525	16594	2205.5	3.8806	5.2099e-05	0.99995	0.0001042	0.002243	FALSE
GUIDES_sg0203	BCR	290.74	496.45	290.74	496.45	0.76988	21159	2826.9	3.8691	0.99995	5.4611e-05	0.00010922	0.0023233	TRUE
GUIDES_sg2192	RPS6KL1	225.32	403.09	225.32	403.09	0.8363	15801	2111.8	3.8684	0.99995	5.4775e-05	0.00010955	0.0023233	TRUE
GUIDES_sg1852	PLK1	141.01	8.8917	141.01	8.8917	-3.8436	8727.4	1235.7	3.866	5.5325e-05	0.99994	0.00011065	0.0023294	FALSE
GUIDES_sg1900	PRKACB	114.84	235.63	114.84	235.63	1.0305	7294.9	977.42	3.8635	0.99994	5.5885e-05	0.00011177	0.0023358	TRUE
GUIDES_sg1031	IRAK1	282.02	483.12	282.02	483.12	0.77447	20221	2730	3.8488	0.99994	5.9341e-05	0.00011868	0.0024539	TRUE
GUIDES_sg0673	EGFR	154.09	296.39	154.09	296.39	0.93924	10124	1367.6	3.8479	0.99994	5.957e-05	0.00011914	0.0024539	TRUE
GUIDES_sg0293	BUB1	206.43	38.531	206.43	38.531	-2.3915	14094	1910.4	3.8459	6.0049e-05	0.99994	0.0001201	0.002456	FALSE
NonTargeting_Human_0107	NonTargeting_Human_0107	141.01	275.64	141.01	275.64	0.96205	9063.3	1235.7	3.83	0.99994	6.4078e-05	0.00012816	0.0026022	TRUE
GUIDES_sg1402	MAPKAPK2	252.94	65.206	252.94	65.206	-1.9395	17623	2410.4	3.8244	6.5557e-05	0.99993	0.00013111	0.0026435	FALSE
GUIDES_sg2503	TLK2	114.84	234.15	114.84	234.15	1.0214	7117	977.42	3.8161	0.99993	6.7787e-05	0.00013557	0.0027143	TRUE
GUIDES_sg0429	CDK5	136.65	268.23	136.65	268.23	0.96788	8657.5	1192.1	3.8111	0.99993	6.9191e-05	0.00013838	0.0027508	TRUE
GUIDES_sg1799	PIK3R4	427.39	174.87	427.39	174.87	-1.2844	31882	4394.1	3.8094	6.966e-05	0.99993	0.00013932	0.0027508	FALSE
GUIDES_sg1830	PKMYT1	157	16.301	157	16.301	-3.1909	9897.9	1397.1	3.8074	7.0223e-05	0.99993	0.00014045	0.0027541	FALSE
GUIDES_sg1357	MAPK14	186.07	342.33	186.07	342.33	0.876	12208	1696.6	3.7936	0.99993	7.4244e-05	0.00014849	0.002892	TRUE
GUIDES_sg0206	BLK	183.17	337.89	183.17	337.89	0.87979	11969	1666.3	3.7902	0.99992	7.5262e-05	0.00015052	0.0028963	TRUE
GUIDES_sg1747	PDGFRB	295.1	91.881	295.1	91.881	-1.6726	20649	2875.4	3.7898	7.5375e-05	0.99992	0.00015075	0.0028963	FALSE
GUIDES_sg1098	KSR1	155.55	296.39	155.55	296.39	0.92578	9918.7	1382.3	3.7882	0.99992	7.5872e-05	0.00015174	0.0028963	TRUE
GUIDES_sg0442	CDK7	204.97	41.495	204.97	41.495	-2.2771	13362	1895.1	3.7589	8.5321e-05	0.99991	0.00017064	0.0032354	FALSE
GUIDES_sg2307	STK24	138.1	268.23	138.1	268.23	0.95272	8467.2	1206.7	3.7462	0.99991	8.9759e-05	0.00017952	0.0033813	TRUE
GUIDES_sg2317	STK25	116.3	234.15	116.3	234.15	1.0034	6944.7	991.57	3.7427	0.99991	9.1053e-05	0.00018211	0.0034076	TRUE
GUIDES_sg1947	PRKCQ	122.11	243.04	122.11	243.04	0.98717	7312	1048.4	3.7348	0.99991	9.3926e-05	0.00018785	0.0034924	TRUE
GUIDES_sg1857	PLK2	266.03	78.544	266.03	78.544	-1.7472	17575	2553.6	3.7103	0.00010352	0.9999	0.00020705	0.0038243	FALSE
GUIDES_sg2680	VRK2	187.53	340.85	187.53	340.85	0.85859	11754	1711.8	3.7058	0.99989	0.00010537	0.00021073	0.0038675	TRUE
GUIDES_sg0163	ATR	260.21	75.58	260.21	75.58	-1.7702	17045	2489.8	3.7004	0.00010764	0.99989	0.00021528	0.0039257	FALSE
GUIDES_sg1055	ITK	216.6	382.34	216.6	382.34	0.81696	13735	2018.5	3.6891	0.99989	0.00011253	0.00022506	0.0040538	TRUE
GUIDES_sg0221	BMPR1A	280.56	472.74	280.56	472.74	0.75064	18467	2713.9	3.689	0.99989	0.00011257	0.00022513	0.0040538	TRUE
GUIDES_sg2666	ULK3	164.27	305.28	164.27	305.28	0.89006	9942.6	1471.3	3.6763	0.99988	0.00011831	0.00023662	0.004234	TRUE
GUIDES_sg1528	MUSK	87.222	185.24	87.222	185.24	1.078	4804.2	713.95	3.6685	0.99988	0.00012205	0.0002441	0.0043407	TRUE
NonTargeting_Human_0049	NonTargeting_Human_0049	181.71	330.48	181.71	330.48	0.85933	11065	1651.2	3.6609	0.99987	0.00012565	0.0002513	0.0044411	TRUE
GUIDES_sg0064	ADCK1	178.8	326.03	178.8	326.03	0.86299	10838	1621.1	3.6566	0.99987	0.00012777	0.00025555	0.0044885	TRUE
NonTargeting_Human_0103	NonTargeting_Human_0103	172.99	317.14	172.99	317.14	0.87065	10389	1560.9	3.6485	0.99987	0.00013188	0.00026376	0.0046045	TRUE
GUIDES_sg0899	GRK4	171.54	314.17	171.54	314.17	0.86925	10173	1546	3.6277	0.99986	0.00014295	0.0002859	0.0049609	TRUE
GUIDES_sg0788	ERBB2	141.01	268.23	141.01	268.23	0.92288	8093.1	1235.7	3.6192	0.99985	0.00014776	0.00029553	0.0050651	TRUE
GUIDES_sg0249	BRD2	138.1	263.79	138.1	263.79	0.9287	7898.6	1206.7	3.6182	0.99985	0.00014831	0.00029662	0.0050651	TRUE
GUIDES_sg1397	MAPK9	129.38	250.45	129.38	250.45	0.94756	7329.1	1120	3.6177	0.99985	0.00014861	0.00029722	0.0050651	TRUE
GUIDES_sg2618	TTK	293.65	100.77	293.65	100.77	-1.5336	18600	2859.2	3.6071	0.00015485	0.99985	0.00030969	0.0052464	FALSE
GUIDES_sg2572	TRPM6	190.43	340.85	190.43	340.85	0.83651	11312	1742.2	3.6037	0.99984	0.00015687	0.00031374	0.0052838	TRUE
GUIDES_sg2021	PTK2B	219.51	382.34	219.51	382.34	0.79781	13258	2049.5	3.5968	0.99984	0.00016105	0.00032211	0.0053929	TRUE
GUIDES_sg2471	TEX14	171.54	312.69	171.54	312.69	0.86245	9962.5	1546	3.5901	0.99983	0.0001653	0.00033061	0.005503	TRUE
GUIDES_sg2664	ULK3	409.94	641.69	409.94	641.69	0.64518	26853	4189.3	3.5804	0.99983	0.00017151	0.00034303	0.0056768	TRUE
GUIDES_sg1091	KIT	135.19	257.86	135.19	257.86	0.92651	7523.5	1177.7	3.5745	0.99982	0.00017547	0.00035094	0.0057744	TRUE
GUIDES_sg0566	CSNK1E	190.43	339.37	190.43	339.37	0.83024	11091	1742.2	3.5682	0.99982	0.00017974	0.00035947	0.0058773	TRUE
GUIDES_sg0808	ERN2	151.18	281.57	151.18	281.57	0.89279	8500.4	1338.1	3.5644	0.99982	0.00018237	0.00036475	0.0058773	TRUE
GUIDES_sg0469	CDKL3	151.18	281.57	151.18	281.57	0.89279	8500.4	1338.1	3.5644	0.99982	0.00018237	0.00036475	0.0058773	TRUE
GUIDES_sg1559	NEK1	292.19	102.25	292.19	102.25	-1.5056	18038	2843	3.5623	0.00018384	0.99982	0.00036769	0.0058773	FALSE
GUIDES_sg1260	MAP3K3	177.35	320.1	177.35	320.1	0.84831	10189	1606	3.5621	0.99982	0.00018395	0.00036791	0.0058773	TRUE
GUIDES_sg1454	MAST2	303.82	109.66	303.82	109.66	-1.4618	18849	2972.9	3.561	0.00018476	0.99982	0.00036951	0.0058773	FALSE
GUIDES_sg1940	PRKCH	184.62	330.48	184.62	330.48	0.83655	10637	1681.5	3.557	0.99981	0.00018758	0.00037517	0.0059057	TRUE
GUIDES_sg0875	FLT4	209.33	366.04	209.33	366.04	0.80328	12279	1941.2	3.5568	0.99981	0.00018771	0.00037543	0.0059057	TRUE
GUIDES_sg0004	AAK1	191.89	340.85	191.89	340.85	0.8256	11095	1757.4	3.5534	0.99981	0.00019016	0.00038033	0.0059502	TRUE
GUIDES_sg0685	EIF2AK2	216.6	57.796	216.6	57.796	-1.8879	12609	2018.5	3.5356	0.00020345	0.9998	0.00040689	0.0063311	FALSE
GUIDES_sg0258	BRD3	190.43	337.89	190.43	337.89	0.82395	10871	1742.2	3.5327	0.99979	0.00020569	0.00041138	0.0063664	TRUE
GUIDES_sg2484	TGFBR2	213.69	56.314	213.69	56.314	-1.9053	12384	1987.6	3.5311	0.00020688	0.99979	0.00041377	0.0063689	FALSE
GUIDES_sg1867	PLK3	282.02	97.809	282.02	97.809	-1.5182	16966	2730	3.5256	0.00021127	0.99979	0.00042254	0.0064691	FALSE
GUIDES_sg2577	TRPM7	345.98	139.3	345.98	139.3	-1.3063	21358	3449.7	3.5188	0.00021672	0.99978	0.00043343	0.0066006	FALSE
GUIDES_sg0113	AKT3	136.65	257.86	136.65	257.86	0.91119	7346.2	1192.1	3.5106	0.99978	0.00022355	0.00044711	0.0067728	TRUE
GUIDES_sg0174	AURKA	180.26	38.531	180.26	38.531	-2.197	10043	1636.1	3.5087	0.00022513	0.99977	0.00045027	0.0067848	FALSE
NonTargeting_Human_0066	NonTargeting_Human_0066	122.11	235.63	122.11	235.63	0.94268	6443.4	1048.4	3.506	0.99977	0.00022747	0.00045495	0.0068195	TRUE
GUIDES_sg2145	RPS6KA3	219.51	377.9	219.51	377.9	0.78098	12544	2049.5	3.4986	0.99977	0.00023382	0.00046764	0.0069733	TRUE
GUIDES_sg0974	HIPK4	180.26	321.58	180.26	321.58	0.83163	9986.5	1636.1	3.4939	0.99976	0.00023801	0.00047602	0.0070614	TRUE
GUIDES_sg0296	BUB1B	247.13	78.544	247.13	78.544	-1.6413	14210	2347.1	3.4799	0.00025076	0.99975	0.00050152	0.0074013	FALSE
GUIDES_sg0409	CDK2	236.95	72.616	236.95	72.616	-1.6926	13503	2236.9	3.4749	0.00025548	0.99974	0.00051097	0.0075021	FALSE
GUIDES_sg1986	PRKG2	107.57	211.92	107.57	211.92	0.97163	5444	907.1	3.4646	0.99973	0.00026559	0.00053119	0.0077328	TRUE
GUIDES_sg0070	ADCK2	110.48	216.37	110.48	216.37	0.96332	5605.7	935.15	3.4625	0.99973	0.00026762	0.00053523	0.0077328	TRUE
GUIDES_sg0435	CDK6	315.45	508.31	315.45	508.31	0.68656	18597	3103.5	3.4619	0.99973	0.00026823	0.00053646	0.0077328	TRUE
GUIDES_sg0678	EIF2AK1	223.87	382.34	223.87	382.34	0.76955	12557	2096.2	3.4613	0.99973	0.00026874	0.00053748	0.0077328	TRUE
GUIDES_sg1361	MAPK15	97.398	195.62	97.398	195.62	0.9987	4823.6	809.8	3.4515	0.99972	0.00027879	0.00055757	0.0079816	TRUE
GUIDES_sg1739	PDGFRA	138.1	257.86	138.1	257.86	0.89604	7171.1	1206.7	3.4476	0.99972	0.00028281	0.00056562	0.0080566	TRUE
GUIDES_sg1948	PRKCQ	106.12	208.96	106.12	208.96	0.97086	5287.6	893.11	3.441	0.99971	0.00028979	0.00057958	0.0082145	TRUE
GUIDES_sg0422	CDK4	238.41	401.61	238.41	401.61	0.74992	13318	2252.6	3.4386	0.99971	0.00029233	0.00058466	0.0082319	TRUE
GUIDES_sg1334	MAPK10	123.56	235.63	123.56	235.63	0.92575	6279.4	1062.7	3.4378	0.99971	0.00029328	0.00058655	0.0082319	TRUE
GUIDES_sg0830	FES	200.61	348.26	200.61	348.26	0.79273	10900	1849	3.4337	0.9997	0.00029773	0.00059546	0.008316	TRUE
GUIDES_sg1949	PRKCQ	152.64	278.61	152.64	278.61	0.86387	7934.1	1352.9	3.4248	0.99969	0.00030761	0.00061521	0.0085379	TRUE
GUIDES_sg0178	AURKB	168.63	35.567	168.63	35.567	-2.2138	8852.8	1516	3.4239	0.00030865	0.99969	0.00061731	0.0085379	FALSE
GUIDES_sg0165	ATR	332.9	136.34	332.9	136.34	-1.2817	19317	3300.8	3.4212	0.00031171	0.99969	0.00062341	0.0085809	FALSE
GUIDES_sg1210	MAP2K6	125.02	237.11	125.02	237.11	0.91801	6282.6	1077	3.4157	0.99968	0.00031806	0.00063611	0.0087138	TRUE
GUIDES_sg0214	BMP2K	157	284.54	157	284.54	0.85375	8132.7	1397.1	3.412	0.99968	0.00032239	0.00064478	0.0087906	TRUE
GUIDES_sg0495	CHEK2	138.1	20.747	138.1	20.747	-2.6772	6886	1206.7	3.4061	0.00032951	0.99967	0.00065901	0.008942	FALSE
NonTargeting_Human_0021	NonTargeting_Human_0021	207.88	357.15	207.88	357.15	0.7779	11141	1925.8	3.4015	0.99966	0.0003351	0.00067019	0.0090508	TRUE
GUIDES_sg1128	LIMK1	178.8	315.66	178.8	315.66	0.81649	9364.2	1621.1	3.399	0.99966	0.00033818	0.00067637	0.0090913	TRUE
NonTargeting_Human_0048	NonTargeting_Human_0048	129.38	243.04	129.38	243.04	0.90441	6459.5	1120	3.3963	0.99966	0.00034152	0.00068303	0.009138	TRUE
NonTargeting_Human_0024	NonTargeting_Human_0024	158.45	286.02	158.45	286.02	0.84801	8136.3	1411.9	3.3949	0.99966	0.00034331	0.00068662	0.0091432	TRUE
GUIDES_sg2148	RPS6KA3	162.81	291.94	162.81	291.94	0.83857	8337.4	1456.4	3.3837	0.99964	0.00035764	0.00071529	0.0094809	TRUE
GUIDES_sg1264	MAP3K4	311.09	124.48	311.09	124.48	-1.3145	17411	3054.5	3.3765	0.00036713	0.99963	0.00073426	0.0096875	FALSE
GUIDES_sg0698	EIF2AK4	255.85	422.36	255.85	422.36	0.72094	13862	2442.2	3.3693	0.99962	0.00037676	0.00075352	0.009896	TRUE
GUIDES_sg2676	VRK1	206.43	59.278	206.43	59.278	-1.7829	10826	1910.4	3.3674	0.00037942	0.99962	0.00075884	0.0099163	FALSE
GUIDES_sg2405	SYK	141.01	259.34	141.01	259.34	0.87443	7001.4	1235.7	3.3663	0.99962	0.000381	0.00076199	0.0099163	TRUE
GUIDES_sg2515	TNK1	347.43	149.68	347.43	149.68	-1.2094	19554	3466.3	3.3589	0.00039127	0.99961	0.00078253	0.010059	FALSE
GUIDES_sg1127	LIMK1	210.79	62.242	210.79	62.242	-1.7437	11033	1956.7	3.3588	0.00039143	0.99961	0.00078285	0.010059	FALSE
GUIDES_sg2638	TYRO3	135.19	250.45	135.19	250.45	0.88461	6642	1177.7	3.3586	0.99961	0.00039176	0.00078353	0.010059	TRUE
NonTargeting_Human_0054	NonTargeting_Human_0054	155.55	280.09	155.55	280.09	0.84445	7755.6	1382.3	3.3498	0.9996	0.00040442	0.00080885	0.010338	TRUE
GUIDES_sg0944	GUCY2D	234.05	77.062	234.05	77.062	-1.5903	12322	2205.5	3.3429	0.00041452	0.99959	0.00082904	0.01053	FALSE
GUIDES_sg2588	TRRAP	202.06	57.796	202.06	57.796	-1.7881	10407	1864.4	3.3422	0.00041562	0.99958	0.00083124	0.01053	FALSE
GUIDES_sg0776	EPHB4	177.35	311.21	177.35	311.21	0.8078	8959.2	1606	3.3402	0.99958	0.00041856	0.00083713	0.010558	TRUE
GUIDES_sg0216	BMP2K	239.86	398.65	239.86	398.65	0.73053	12606	2268.3	3.3339	0.99957	0.00042813	0.00085625	0.010723	TRUE
GUIDES_sg0100	AKT1	174.44	306.76	174.44	306.76	0.81082	8754.4	1575.9	3.3332	0.99957	0.00042931	0.00085862	0.010723	TRUE
GUIDES_sg1381	MAPK6	309.64	125.97	309.64	125.97	-1.2908	16868	3038.1	3.3323	0.00043072	0.99957	0.00086144	0.010723	FALSE
GUIDES_sg2507	TNIK	209.33	355.67	209.33	355.67	0.76191	10707	1941.2	3.3213	0.99955	0.00044794	0.00089588	0.011103	TRUE
GUIDES_sg1577	NEK2	222.42	71.134	222.42	71.134	-1.631	11443	2080.6	3.3169	0.0004551	0.99954	0.00091019	0.011232	FALSE
GUIDES_sg1105	KSR2	234.05	389.75	234.05	389.75	0.73332	12123	2205.5	3.3156	0.99954	0.00045731	0.00091462	0.011238	TRUE
GUIDES_sg0287	BTK	282.02	454.96	282.02	454.96	0.68802	14955	2730	3.3099	0.99953	0.00046659	0.00093318	0.011417	TRUE
GUIDES_sg1290	MAP3K8	196.25	336.4	196.25	336.4	0.77446	9821.6	1803.1	3.3006	0.99952	0.00048238	0.00096477	0.011751	TRUE
GUIDES_sg0797	ERBB4	159.91	284.54	159.91	284.54	0.82744	7766.1	1426.7	3.2995	0.99952	0.00048433	0.00096865	0.011751	TRUE
GUIDES_sg2524	TP53RK	148.28	29.639	148.28	29.639	-2.2845	7037.5	1308.8	3.2909	0.00049941	0.9995	0.00099882	0.012066	FALSE
GUIDES_sg2551	TRIM24	74.139	154.12	74.139	154.12	1.0458	3198.8	593.1	3.2843	0.99949	0.00051177	0.0010235	0.012237	TRUE
GUIDES_sg1193	MAP2K3	123.56	17.783	123.56	17.783	-2.7294	5594.8	1062.7	3.2837	0.0005122	0.99949	0.0010244	0.012237	FALSE
GUIDES_sg1431	MARK3	449.19	225.26	449.19	225.26	-0.99258	25074	4651.9	3.2833	0.00051301	0.99949	0.001026	0.012237	FALSE
GUIDES_sg1530	MUSK	183.17	317.14	183.17	317.14	0.78865	8974.3	1666.3	3.282	0.99948	0.00051546	0.0010309	0.012237	TRUE
GUIDES_sg0233	BMPR2	300.92	123	300.92	123	-1.2838	15827	2940.4	3.281	0.00051718	0.99948	0.0010344	0.012237	FALSE
GUIDES_sg1748	PDGFRB	277.66	108.18	277.66	108.18	-1.3517	14361	2681.8	3.2726	0.00053278	0.99947	0.0010656	0.012554	FALSE
GUIDES_sg0255	BRD3	183.17	315.66	183.17	315.66	0.78191	8776.8	1666.3	3.2456	0.99941	0.00058592	0.0011718	0.01375	TRUE
GUIDES_sg1118	LATS2	141.01	254.9	141.01	254.9	0.84958	6485.2	1235.7	3.2398	0.9994	0.00059813	0.0011963	0.013979	TRUE
GUIDES_sg1989	PRKX	158.45	280.09	158.45	280.09	0.8179	7397.7	1411.9	3.2371	0.9994	0.00060373	0.0012075	0.014046	TRUE
GUIDES_sg0166	ATR	235.5	82.989	235.5	82.989	-1.4936	11630	2221.2	3.2361	0.0006059	0.99939	0.0012118	0.014046	FALSE
GUIDES_sg1382	MAPK6	170.08	296.39	170.08	296.39	0.79767	7976.9	1531	3.2281	0.99938	0.00062309	0.0012462	0.014386	TRUE
GUIDES_sg0383	CDC42BPA	225.32	77.062	225.32	77.062	-1.5357	10991	2111.8	3.2265	0.00062653	0.99937	0.0012531	0.014408	FALSE
GUIDES_sg2338	STK32B	129.38	237.11	129.38	237.11	0.86893	5803.3	1120	3.2192	0.99936	0.00064281	0.0012856	0.014723	TRUE
GUIDES_sg0880	FRK	279.11	446.07	279.11	446.07	0.6745	13938	2697.8	3.2144	0.99935	0.00065358	0.0013072	0.01491	TRUE
GUIDES_sg1702	PAK2	398.31	194.14	398.31	194.14	-1.033	20844	4053.5	3.207	0.00067075	0.99933	0.0013415	0.015222	FALSE
GUIDES_sg1074	JAK3	316.91	137.82	316.91	137.82	-1.1954	16036	3119.9	3.2062	0.00067257	0.99933	0.0013451	0.015222	FALSE
GUIDES_sg0559	CSNK1D	220.96	75.58	220.96	75.58	-1.5353	10568	2065.1	3.1995	0.00068843	0.99931	0.0013769	0.015494	FALSE
GUIDES_sg0268	BRDT	58.148	125.97	58.148	125.97	1.102	2299.7	449.56	3.1986	0.99931	0.0006927	0.0013854	0.015494	TRUE
GUIDES_sg0628	DMPK	158.45	278.61	158.45	278.61	0.81027	7218.5	1411.9	3.1977	0.99931	0.00069271	0.0013854	0.015494	TRUE
GUIDES_sg0521	CLK2	148.28	263.79	148.28	263.79	0.82684	6671.4	1308.8	3.1929	0.9993	0.00070419	0.0014084	0.01569	TRUE
GUIDES_sg1000	IKBKB	225.32	371.97	225.32	371.97	0.72068	10753	2111.8	3.1912	0.99929	0.00070846	0.0014169	0.015724	TRUE
GUIDES_sg2024	PTK2B	255.85	413.47	255.85	413.47	0.69032	12421	2442.2	3.1894	0.99929	0.00071284	0.0014257	0.015746	TRUE
GUIDES_sg0427	CDK5	315.45	137.82	315.45	137.82	-1.1888	15776	3103.5	3.1885	0.000715	0.99929	0.00143	0.015746	FALSE
GUIDES_sg1096	KSR1	254.4	97.809	254.4	97.809	-1.37	12260	2426.3	3.179	0.00073886	0.99926	0.0014777	0.016182	FALSE
GUIDES_sg0488	CHEK1	197.7	62.242	197.7	62.242	-1.6517	9174.8	1818.4	3.1773	0.00074319	0.99926	0.0014864	0.016182	FALSE
GUIDES_sg1028	INSRR	242.77	90.399	242.77	90.399	-1.4153	11608	2299.8	3.1773	0.00074324	0.99926	0.0014865	0.016182	FALSE
NonTargeting_Human_0085	NonTargeting_Human_0085	129.38	235.63	129.38	235.63	0.85992	5644.7	1120	3.1749	0.99925	0.00074947	0.0014989	0.016235	TRUE
GUIDES_sg2497	TLK1	157	275.64	157	275.64	0.80811	7038.2	1397.1	3.1742	0.99925	0.00075137	0.0015027	0.016235	TRUE
GUIDES_sg1829	PKMYT1	207.88	69.652	207.88	69.652	-1.5639	9553.3	1925.8	3.1502	0.00081582	0.99918	0.0016316	0.017562	FALSE
GUIDES_sg0022	ABL2	178.8	305.28	178.8	305.28	0.76843	7998.3	1621.1	3.1413	0.99916	0.00084091	0.0016818	0.018034	TRUE
GUIDES_sg0541	CSK	239.86	90.399	239.86	90.399	-1.3979	11169	2268.3	3.1382	0.00084984	0.99915	0.0016997	0.018157	FALSE
GUIDES_sg0440	CDK7	129.38	25.193	129.38	25.193	-2.3154	5427.3	1120	3.1313	0.00087015	0.99913	0.0017403	0.018522	FALSE
GUIDES_sg2407	SYK	143.92	254.9	143.92	254.9	0.82034	6158.3	1264.9	3.1205	0.9991	0.00090283	0.0018057	0.019147	TRUE
GUIDES_sg0451	CDK9	200.61	66.688	200.61	66.688	-1.5746	8967.6	1849	3.1149	0.00091989	0.99908	0.0018398	0.019436	FALSE
GUIDES_sg0956	HCK	328.54	505.35	328.54	505.35	0.61969	15631	3251.3	3.1008	0.99904	0.00096488	0.0019298	0.02029	TRUE
GUIDES_sg0923	GSK3A	171.54	293.43	171.54	293.43	0.77101	7428.7	1546	3.1001	0.99903	0.00096736	0.0019347	0.02029	TRUE
GUIDES_sg2548	TRIM24	175.9	299.35	175.9	299.35	0.76375	7620.9	1591	3.0952	0.99902	0.00098346	0.0019669	0.020552	TRUE
GUIDES_sg1823	PINK1	388.14	194.14	388.14	194.14	-0.9958	18818	3935.1	3.0926	0.00099202	0.99901	0.001984	0.020656	FALSE
GUIDES_sg1836	PKN1	174.44	51.868	174.44	51.868	-1.7305	7512.4	1575.9	3.0893	0.0010031	0.999	0.0020061	0.020755	FALSE
GUIDES_sg0978	HSPB8	200.61	333.44	200.61	333.44	0.73018	8821.8	1849	3.089	0.999	0.001004	0.0020081	0.020755	TRUE
GUIDES_sg0860	FGR	280.56	120.04	280.56	120.04	-1.218	12884	2713.9	3.0814	0.0010302	0.99897	0.0020604	0.021219	FALSE
GUIDES_sg2374	STK38L	273.3	431.25	273.3	431.25	0.65613	12475	2633.6	3.0779	0.99896	0.0010423	0.0020847	0.021392	TRUE
GUIDES_sg2367	STK38	123.56	223.78	123.56	223.78	0.85159	5021.1	1062.7	3.0741	0.99894	0.0010558	0.0021116	0.021547	TRUE
GUIDES_sg1526	MST1R	382.32	191.17	382.32	191.17	-0.99616	18269	3867.7	3.0736	0.0010574	0.99894	0.0021148	0.021547	FALSE
GUIDES_sg2328	STK31	174.44	296.39	174.44	296.39	0.76135	7435.5	1575.9	3.0719	0.99894	0.0010637	0.0021273	0.021597	TRUE
GUIDES_sg2132	ROS1	178.8	302.32	178.8	302.32	0.7544	7627.8	1621.1	3.0677	0.99892	0.0010785	0.002157	0.021692	TRUE
GUIDES_sg1901	PRKACB	104.67	195.62	104.67	195.62	0.89588	4136.1	879.15	3.0675	0.99892	0.0010797	0.0021593	0.021692	TRUE
GUIDES_sg0619	DDR1	104.67	195.62	104.67	195.62	0.89588	4136.1	879.15	3.0675	0.99892	0.0010797	0.0021593	0.021692	TRUE
GUIDES_sg1914	PRKCA	117.75	214.88	117.75	214.88	0.86233	4717.5	1005.7	3.0629	0.9989	0.0010962	0.0021925	0.021948	TRUE
GUIDES_sg2499	TLK2	280.56	121.52	280.56	121.52	-1.2004	12647	2713.9	3.0529	0.001133	0.99887	0.0022661	0.022606	FALSE
GUIDES_sg0172	AURKA	207.88	74.098	207.88	74.098	-1.4758	8948.7	1925.8	3.0488	0.0011489	0.99885	0.0022978	0.022801	FALSE
GUIDES_sg1676	NUAK1	122.11	220.81	122.11	220.81	0.84938	4870.9	1048.4	3.0483	0.99885	0.0011508	0.0023016	0.022801	TRUE
GUIDES_sg1774	PDK4	250.04	398.65	250.04	398.65	0.67083	11042	2378.8	3.047	0.99884	0.0011557	0.0023114	0.022819	TRUE
GUIDES_sg0695	EIF2AK4	177.35	299.35	177.35	299.35	0.75195	7442.4	1606	3.0444	0.99883	0.0011658	0.0023316	0.022893	TRUE
NonTargeting_Human_0123	NonTargeting_Human_0123	241.31	386.79	241.31	386.79	0.6784	10582	2284.1	3.044	0.99883	0.0011675	0.0023349	0.022893	TRUE
GUIDES_sg0448	CDK8	129.38	231.18	129.38	231.18	0.83256	5182.2	1120	3.0421	0.99883	0.0011749	0.0023498	0.022961	TRUE
GUIDES_sg0131	ALPK2	229.68	370.49	229.68	370.49	0.6874	9912.9	2158.6	3.0306	0.99878	0.0012203	0.0024405	0.023766	TRUE
GUIDES_sg0056	ACVRL1	282.02	440.14	282.02	440.14	0.64035	12501	2730	3.0263	0.99876	0.0012378	0.0024756	0.023833	TRUE
GUIDES_sg0164	ATR	353.25	173.39	353.25	173.39	-1.0225	16175	3532.8	3.026	0.0012389	0.99876	0.0024778	0.023833	FALSE
GUIDES_sg0398	CDC7	152.64	41.495	152.64	41.495	-1.8542	6176.4	1352.9	3.0258	0.00124	0.99876	0.00248	0.023833	FALSE
GUIDES_sg2707	WNK3	187.53	312.69	187.53	312.69	0.73458	7833.2	1711.8	3.0252	0.99876	0.0012422	0.0024844	0.023833	TRUE
GUIDES_sg0714	EPHA2	199.16	69.652	199.16	69.652	-1.5023	8385.7	1833.7	3.0247	0.0012445	0.99876	0.002489	0.023833	FALSE
GUIDES_sg2514	TNK1	120.66	217.85	120.66	217.85	0.84711	4723	1034.1	3.0223	0.99875	0.0012546	0.0025092	0.023946	TRUE
NonTargeting_Human_0122	NonTargeting_Human_0122	222.42	360.11	222.42	360.11	0.69273	9480.5	2080.6	3.0188	0.99873	0.0012689	0.0025378	0.024139	TRUE
GUIDES_sg1769	PDK3	142.46	248.97	142.46	248.97	0.80107	5671.8	1250.3	3.0121	0.9987	0.0012973	0.0025946	0.024597	TRUE
GUIDES_sg1851	PLK1	61.055	2.9639	61.055	2.9639	-3.9686	1687.3	475.28	3.01	0.0013064	0.99869	0.0026129	0.024689	FALSE
GUIDES_sg2190	RPS6KL1	193.34	66.688	193.34	66.688	-1.5216	8020.6	1772.6	3.0087	0.0013117	0.99869	0.0026233	0.024706	FALSE
GUIDES_sg1629	NPR2	84.314	163.01	84.314	163.01	0.94297	3096.9	686.86	3.0029	0.99866	0.0013379	0.0026757	0.024986	TRUE
GUIDES_sg1251	MAP3K2	241.31	97.809	241.31	97.809	-1.2942	10297	2284.1	3.0028	0.0013377	0.99866	0.0026755	0.024986	FALSE
GUIDES_sg2281	STK11	209.33	77.062	209.33	77.062	-1.43	8747.8	1941.2	3.0023	0.0013396	0.99866	0.0026793	0.024986	FALSE
GUIDES_sg0168	ATR	284.92	127.45	284.92	127.45	-1.1545	12399	2762.2	2.9963	0.0013664	0.99863	0.0027327	0.025352	FALSE
GUIDES_sg0441	CDK7	234.05	93.363	234.05	93.363	-1.3166	9895.7	2205.5	2.9957	0.0013693	0.99863	0.0027385	0.025352	FALSE
GUIDES_sg0094	ADRBK2	218.05	82.989	218.05	82.989	-1.383	9121.3	2034	2.9949	0.0013725	0.99863	0.0027451	0.025352	FALSE
GUIDES_sg0644	DYRK1B	356.16	177.83	356.16	177.83	-0.99793	15899	3566.1	2.9861	0.0014128	0.99859	0.0028255	0.026011	FALSE
GUIDES_sg2351	STK33	309.64	145.23	309.64	145.23	-1.087	13515	3038.1	2.9827	0.0014284	0.99857	0.0028569	0.026215	FALSE
GUIDES_sg2252	SRMS	168.63	284.54	168.63	284.54	0.75129	6717.1	1516	2.9768	0.99854	0.0014563	0.0029126	0.026641	TRUE
GUIDES_sg2525	TP53RK	146.82	40.013	146.82	40.013	-1.8497	5704.3	1294.1	2.9737	0.0014709	0.99853	0.0029419	0.026824	FALSE
GUIDES_sg1509	MLKL	257.3	404.57	257.3	404.57	0.65089	10844	2458	2.9704	0.99851	0.001487	0.002974	0.02703	TRUE
GUIDES_sg0353	CAMK4	213.69	81.507	213.69	81.507	-1.3797	8736.6	1987.6	2.9652	0.0015126	0.99849	0.0030252	0.027409	FALSE
GUIDES_sg2176	RPS6KB2	125.02	222.29	125.02	222.29	0.82531	4731.2	1077	2.9642	0.99848	0.0015176	0.0030352	0.027413	TRUE
GUIDES_sg1313	MAP4K3	132.29	232.67	132.29	232.67	0.80992	5038.1	1148.8	2.9616	0.99847	0.0015302	0.0030603	0.027553	TRUE
GUIDES_sg0583	CSNK1G3	239.86	380.86	239.86	380.86	0.66486	9940.8	2268.3	2.9606	0.99846	0.0015355	0.0030709	0.027561	TRUE
GUIDES_sg2500	TLK2	282.02	127.45	282.02	127.45	-1.1397	11946	2730	2.9583	0.0015467	0.99845	0.0030935	0.027677	FALSE
GUIDES_sg0835	FGFR1	372.15	191.17	372.15	191.17	-0.95734	16376	3750	2.9553	0.0015619	0.99844	0.0031238	0.027801	FALSE
GUIDES_sg1578	NEK2	165.72	51.868	165.72	51.868	-1.657	6481.3	1486.2	2.955	0.0015634	0.99844	0.0031268	0.027801	FALSE
GUIDES_sg1119	LCK	284.92	130.41	284.92	130.41	-1.1215	11937	2762.2	2.9399	0.0016415	0.99836	0.0032831	0.029101	FALSE
GUIDES_sg1781	PDPK1	204.97	77.062	204.97	77.062	-1.3998	8180.5	1895.1	2.9385	0.001649	0.99835	0.003298	0.029142	FALSE
GUIDES_sg1817	PIM3	120.66	214.88	120.66	214.88	0.82743	4439.3	1034.1	2.9301	0.99831	0.0016945	0.0033889	0.029854	TRUE
GUIDES_sg2285	STK16	255.85	111.15	255.85	111.15	-1.1955	10470	2442.2	2.9282	0.0017048	0.9983	0.0034096	0.029944	FALSE
GUIDES_sg2583	TRRAP	130.83	32.603	130.83	32.603	-1.972	4824.5	1134.4	2.9257	0.0017186	0.99828	0.0034371	0.030093	FALSE
GUIDES_sg0524	CLK3	344.53	173.39	344.53	173.39	-0.98649	14644	3433.1	2.9208	0.0017457	0.99825	0.0034914	0.030475	FALSE
NonTargeting_Human_0026	NonTargeting_Human_0026	209.33	337.89	209.33	337.89	0.68813	8262.9	1941.2	2.9177	0.99824	0.0017631	0.0035261	0.030685	TRUE
GUIDES_sg1635	NRBP1	151.18	257.86	151.18	257.86	0.76635	5689.8	1338.1	2.9162	0.99823	0.0017718	0.0035436	0.030701	TRUE
GUIDES_sg0452	CDK9	122.11	28.157	122.11	28.157	-2.078	4413.6	1048.4	2.9157	0.0017747	0.99823	0.0035495	0.030701	FALSE
GUIDES_sg1510	MLKL	271.84	123	271.84	123	-1.1377	11077	2617.6	2.9092	0.001812	0.99819	0.003624	0.031221	FALSE
GUIDES_sg2022	PTK2B	111.93	201.55	111.93	201.55	0.84276	4015.1	949.21	2.9086	0.99818	0.0018157	0.0036313	0.031221	TRUE
GUIDES_sg2008	PSKH2	318.36	155.61	318.36	155.61	-1.0281	13245	3136.3	2.9062	0.0018293	0.99817	0.0036585	0.031241	FALSE
GUIDES_sg2003	PSKH1	148.28	253.41	148.28	253.41	0.76919	5526.9	1308.8	2.9062	0.99817	0.0018294	0.0036587	0.031241	TRUE
GUIDES_sg1926	PRKCE	408.49	220.81	408.49	220.81	-0.88449	17611	4172.3	2.9055	0.0018332	0.99817	0.0036664	0.031241	FALSE
GUIDES_sg0180	AURKB	204.97	78.544	204.97	78.544	-1.3726	7992	1895.1	2.9044	0.0018395	0.99816	0.0036791	0.031256	FALSE
GUIDES_sg0356	CAMKK1	172.99	287.5	172.99	287.5	0.72956	6556.2	1560.9	2.8983	0.99812	0.0018758	0.0037516	0.031778	TRUE
GUIDES_sg0693	EIF2AK4	306.73	148.2	306.73	148.2	-1.0445	12567	3005.5	2.8918	0.0019153	0.99808	0.0038306	0.032351	FALSE
GUIDES_sg1462	MASTL	244.22	105.22	244.22	105.22	-1.207	9660.8	2315.6	2.8887	0.0019344	0.99807	0.0038688	0.032477	FALSE
GUIDES_sg2193	SBK1	248.58	108.18	248.58	108.18	-1.1928	9856	2362.9	2.8883	0.0019366	0.99806	0.0038732	0.032477	FALSE
GUIDES_sg1802	PIK3R4	316.91	155.61	316.91	155.61	-1.0215	13009	3119.9	2.8878	0.0019398	0.99806	0.0038796	0.032477	FALSE
GUIDES_sg1168	LYN	127.93	223.78	127.93	223.78	0.80195	4593.6	1105.6	2.8826	0.99803	0.001972	0.0039439	0.03292	TRUE
GUIDES_sg0841	FGFR2	215.15	343.81	215.15	343.81	0.6738	8277.5	2003	2.8749	0.99798	0.0020209	0.0040418	0.033639	TRUE
GUIDES_sg0898	GRK4	225.32	93.363	225.32	93.363	-1.2621	8706.7	2111.8	2.8716	0.0020417	0.99796	0.0040834	0.033887	FALSE
GUIDES_sg2258	SRPK1	143.92	246	143.92	246	0.76932	5211	1264.9	2.8705	0.99795	0.0020494	0.0040989	0.033916	TRUE
GUIDES_sg0895	GAK	279.11	130.41	279.11	130.41	-1.0919	11056	2697.8	2.8628	0.0020992	0.9979	0.0041985	0.034641	FALSE
GUIDES_sg1632	NPR2	172.99	286.02	172.99	286.02	0.72213	6387.6	1560.9	2.8608	0.99789	0.0021128	0.0042255	0.034764	TRUE
GUIDES_sg1723	PAK7	170.08	281.57	170.08	281.57	0.72392	6214.9	1531	2.8493	0.99781	0.0021905	0.0043809	0.035939	TRUE
NonTargeting_Human_0042	NonTargeting_Human_0042	286.38	136.34	286.38	136.34	-1.0652	11256	2778.4	2.8465	0.0022103	0.99779	0.0044206	0.03616	FALSE
GUIDES_sg0415	CDK3	282.02	133.38	282.02	133.38	-1.0746	11047	2730	2.8448	0.0022217	0.99778	0.0044433	0.036186	FALSE
GUIDES_sg1019	INSR	142.46	243.04	142.46	243.04	0.76645	5058	1250.3	2.8444	0.99778	0.0022245	0.004449	0.036186	TRUE
GUIDES_sg1791	PHKG2	234.05	100.77	234.05	100.77	-1.2076	8880.8	2205.5	2.8379	0.0022709	0.99773	0.0045418	0.036836	FALSE
GUIDES_sg2279	STK11	177.35	63.724	177.35	63.724	-1.4623	6455.6	1606	2.836	0.0022839	0.99772	0.0045678	0.036942	FALSE
GUIDES_sg0888	FYN	117.75	207.47	117.75	207.47	0.81194	4025.2	1005.7	2.8292	0.99767	0.0023333	0.0046666	0.037635	TRUE
NonTargeting_Human_0105	NonTargeting_Human_0105	252.94	114.11	252.94	114.11	-1.1415	9637.3	2410.4	2.8278	0.0023435	0.99766	0.004687	0.037694	FALSE
GUIDES_sg1026	INSRR	199.16	320.1	199.16	320.1	0.6819	7313.9	1833.7	2.8244	0.99763	0.0023685	0.0047371	0.037922	TRUE
GUIDES_sg2561	TRIM33	314	157.09	314	157.09	-0.99463	12311	3087.2	2.8241	0.0023709	0.99763	0.0047419	0.037922	FALSE
GUIDES_sg1570	NEK11	324.17	164.5	324.17	164.5	-0.97441	12748	3202	2.8219	0.0023873	0.99761	0.0047745	0.038076	FALSE
GUIDES_sg0650	DYRK2	199.16	78.544	199.16	78.544	-1.3313	7273.7	1833.7	2.8168	0.0024249	0.99758	0.0048498	0.038569	FALSE
GUIDES_sg2540	TRIB2	268.93	125.97	268.93	125.97	-1.0882	10220	2585.6	2.8117	0.0024644	0.99754	0.0049288	0.039089	FALSE
GUIDES_sg2402	STYK1	302.37	149.68	302.37	149.68	-1.0096	11657	2956.6	2.8081	0.0024916	0.99751	0.0049831	0.039411	FALSE
GUIDES_sg1966	PRKD2	107.57	23.711	107.57	23.711	-2.1354	3516.4	907.1	2.8065	0.002504	0.9975	0.005008	0.039498	FALSE
GUIDES_sg1016	ILK	235.5	367.52	235.5	367.52	0.63993	8715.4	2221.2	2.8013	0.99746	0.0025447	0.0050894	0.039981	TRUE
GUIDES_sg1087	KDR	197.7	317.14	197.7	317.14	0.67904	7132.4	1818.4	2.8008	0.99745	0.0025486	0.0050971	0.039981	TRUE
GUIDES_sg0518	CLK2	348.89	183.76	348.89	183.76	-0.92122	13633	3482.9	2.798	0.0025713	0.99743	0.0051426	0.040218	FALSE
GUIDES_sg0392	CDC42BPG	135.19	231.18	135.19	231.18	0.76961	4607.1	1177.7	2.7972	0.99742	0.0025777	0.0051555	0.040218	TRUE
GUIDES_sg0896	GAK	186.07	71.134	186.07	71.134	-1.3749	6605.5	1696.6	2.7908	0.0026285	0.99737	0.005257	0.040899	FALSE
GUIDES_sg1854	PLK1	174.44	63.724	174.44	63.724	-1.4386	6129.4	1575.9	2.7897	0.0026377	0.99736	0.0052754	0.040931	FALSE
NonTargeting_Human_0110	NonTargeting_Human_0110	168.63	277.13	168.63	277.13	0.71335	5885.7	1516	2.7865	0.99734	0.0026639	0.0053279	0.041226	TRUE
GUIDES_sg0957	HIPK1	178.8	66.688	178.8	66.688	-1.4095	6285.1	1621.1	2.7852	0.0026748	0.99733	0.0053496	0.041283	FALSE
GUIDES_sg2350	STK33	125.02	216.37	125.02	216.37	0.78649	4172.2	1077	2.7835	0.99731	0.0026887	0.0053774	0.041385	TRUE
GUIDES_sg0533	CLK4	510.25	714.3	510.25	714.3	0.48453	20819	5383.2	2.7812	0.99729	0.0027082	0.0054164	0.041574	TRUE
GUIDES_sg1737	PDGFRA	200.61	320.1	200.61	320.1	0.67146	7139.1	1849	2.7789	0.99727	0.0027275	0.005455	0.041758	TRUE
GUIDES_sg1876	PNCK	286.38	432.73	286.38	432.73	0.59385	10709	2778.4	2.7765	0.99725	0.0027471	0.0054942	0.041946	TRUE
GUIDES_sg1422	MARK1	308.18	155.61	308.18	155.61	-0.98133	11640	3021.8	2.7756	0.0027548	0.99725	0.0055097	0.041953	FALSE
GUIDES_sg0434	CDK6	142.46	240.08	142.46	240.08	0.74882	4764.3	1250.3	2.7606	0.99712	0.0028846	0.0057692	0.043812	TRUE
GUIDES_sg1303	MAP4K1	203.52	323.07	203.52	323.07	0.66406	7145.9	1879.7	2.7574	0.99709	0.0029132	0.0058264	0.044129	TRUE
GUIDES_sg1414	MAPKAPK5	232.59	103.74	232.59	103.74	-1.1572	8301.8	2189.9	2.7536	0.0029474	0.99705	0.0058948	0.044466	FALSE
GUIDES_sg0824	FER	190.43	305.28	190.43	305.28	0.67801	6595.1	1742.2	2.7516	0.99703	0.0029656	0.0059312	0.044466	TRUE
GUIDES_sg0723	EPHA4	159.91	263.79	159.91	263.79	0.71861	5395.6	1426.7	2.7502	0.99702	0.002978	0.0059559	0.044466	TRUE
GUIDES_sg0253	BRD3	159.91	263.79	159.91	263.79	0.71861	5395.6	1426.7	2.7502	0.99702	0.002978	0.0059559	0.044466	TRUE
GUIDES_sg0508	CIT	141.01	44.459	141.01	44.459	-1.6434	4661	1235.7	2.7499	0.0029809	0.99702	0.0059618	0.044466	FALSE
GUIDES_sg0248	BRD2	209.33	330.48	209.33	330.48	0.65623	7337.9	1941.2	2.7495	0.99702	0.002984	0.005968	0.044466	TRUE
GUIDES_sg2220	SGK2	127.93	219.33	127.93	219.33	0.77312	4177.3	1105.6	2.7489	0.99701	0.0029898	0.0059795	0.044466	TRUE
GUIDES_sg2684	VRK2	106.12	188.21	106.12	188.21	0.82075	3369.2	893.11	2.7468	0.99699	0.0030095	0.006019	0.044644	TRUE
GUIDES_sg0081	ADCK5	261.67	124.48	261.67	124.48	-1.0657	9409.4	2505.8	2.7405	0.0030675	0.99693	0.006135	0.045386	FALSE
GUIDES_sg0044	ACVR2A	174.44	283.05	174.44	283.05	0.69515	5898	1575.9	2.7359	0.99689	0.0031107	0.0062213	0.045906	TRUE
GUIDES_sg0544	CSK	157	54.832	157	54.832	-1.5007	5219.1	1397.1	2.7347	0.0031215	0.99688	0.006243	0.045948	FALSE
GUIDES_sg1790	PHKG1	263.12	400.13	263.12	400.13	0.60287	9385.6	2521.7	2.7283	0.99682	0.0031826	0.0063652	0.046727	TRUE
GUIDES_sg0478	CDKL4	252.94	386.79	252.94	386.79	0.61077	8957.5	2410.4	2.7262	0.9968	0.0032033	0.0064065	0.046796	TRUE
GUIDES_sg0177	AURKB	250.04	117.07	250.04	117.07	-1.0882	8839.4	2378.8	2.7262	0.0032037	0.9968	0.0064073	0.046796	FALSE
GUIDES_sg1443	MAST1	199.16	315.66	199.16	315.66	0.66179	6786.1	1833.7	2.7206	0.99674	0.0032585	0.006517	0.047476	TRUE
GUIDES_sg1459	MAST3	219.51	342.33	219.51	342.33	0.63877	7542.8	2049.5	2.713	0.99667	0.0033338	0.0066676	0.04845	TRUE
GUIDES_sg1267	MAP3K4	215.15	336.4	215.15	336.4	0.64246	7351.6	2003	2.7093	0.99663	0.0033711	0.0067422	0.048868	TRUE
GUIDES_sg2494	TLK1	220.96	343.81	220.96	343.81	0.6355	7546.2	2065.1	2.7034	0.99657	0.0034316	0.0068633	0.04957	TRUE
GUIDES_sg0858	FGR	239.86	111.15	239.86	111.15	-1.1028	8283.6	2268.3	2.7026	0.0034404	0.99656	0.0068809	0.04957	FALSE
GUIDES_sg1469	MATK	316.91	165.98	316.91	165.98	-0.92894	11390	3119.9	2.7021	0.0034455	0.99655	0.0068909	0.04957	FALSE
NonTargeting_Human_0063	NonTargeting_Human_0063	216.6	337.89	216.6	337.89	0.63911	7355	2018.5	2.6995	0.99653	0.0034719	0.0069437	0.049668	TRUE
GUIDES_sg2051	RET	332.9	177.83	332.9	177.83	-0.90078	12022	3300.8	2.699	0.0034777	0.99652	0.0069554	0.049668	FALSE
GUIDES_sg1824	PINK1	484.08	291.94	484.08	291.94	-0.7276	18458	5068.1	2.6989	0.0034783	0.99652	0.0069567	0.049668	FALSE
GUIDES_sg1144	LMTK3	165.72	269.72	165.72	269.72	0.69934	5407.4	1486.2	2.6976	0.99651	0.0034925	0.006985	0.049683	TRUE
NonTargeting_Human_0015	NonTargeting_Human_0015	106.12	186.73	106.12	186.73	0.8094	3248.7	893.11	2.6972	0.9965	0.0034967	0.0069935	0.049683	TRUE
GUIDES_sg2681	VRK2	85.768	157.09	85.768	157.09	0.86548	2543.2	700.39	2.6949	0.99648	0.003523	0.0070461	0.049933	TRUE
GUIDES_sg2355	STK35	141.01	235.63	141.01	235.63	0.73666	4476.7	1235.7	2.6917	0.99645	0.0035542	0.0071084	0.05025	TRUE
GUIDES_sg0675	EIF2AK1	149.73	247.49	149.73	247.49	0.72119	4778.1	1323.4	2.6871	0.9964	0.0036036	0.0072072	0.050823	TRUE
GUIDES_sg1646	NRBP2	162.81	265.27	162.81	265.27	0.70083	5248.6	1456.4	2.6847	0.99637	0.00363	0.0072601	0.051064	TRUE
GUIDES_sg1308	MAP4K2	488.44	296.39	488.44	296.39	-0.71878	18442	5120.4	2.6839	0.0036385	0.99636	0.007277	0.051064	FALSE
GUIDES_sg1782	PDPK1	229.68	105.22	229.68	105.22	-1.1189	7745.8	2158.6	2.679	0.0036923	0.99631	0.0073846	0.051692	FALSE
GUIDES_sg1470	MATK	295.1	438.66	295.1	438.66	0.5703	10304	2875.4	2.6772	0.99629	0.0037124	0.0074249	0.051736	TRUE
GUIDES_sg2536	TRIB2	245.67	374.93	245.67	374.93	0.60787	8354	2331.4	2.6771	0.99629	0.0037135	0.0074271	0.051736	TRUE
GUIDES_sg0902	GRK4	332.9	179.32	332.9	179.32	-0.88887	11793	3300.8	2.6732	0.0037568	0.99624	0.0075137	0.052102	FALSE
GUIDES_sg1275	MAP3K6	244.22	115.59	244.22	115.59	-1.0726	8272.7	2315.6	2.6731	0.0037579	0.99624	0.0075159	0.052102	FALSE
GUIDES_sg0750	EPHA8	315.45	463.85	315.45	463.85	0.55478	11011	3103.5	2.6638	0.99614	0.003863	0.0077261	0.053429	TRUE
GUIDES_sg2670	ULK4	174.44	280.09	174.44	280.09	0.68002	5580.5	1575.9	2.6612	0.99611	0.0038929	0.0077858	0.05362	TRUE
GUIDES_sg0187	AXL	248.58	377.9	248.58	377.9	0.6023	8361.3	2362.9	2.6603	0.9961	0.0039039	0.0078078	0.05362	TRUE
GUIDES_sg1616	NEK9	116.3	200.06	116.3	200.06	0.7775	3508.5	991.57	2.6602	0.9961	0.0039049	0.0078098	0.05362	TRUE
GUIDES_sg1411	MAPKAPK3	215.15	96.327	215.15	96.327	-1.1511	7059.1	2003	2.6549	0.003966	0.99603	0.007932	0.053924	FALSE
NonTargeting_Human_0018	NonTargeting_Human_0018	247.13	118.56	247.13	118.56	-1.0534	8265.4	2347.1	2.6539	0.0039787	0.99602	0.0079574	0.053924	FALSE
GUIDES_sg0517	CLK2	172.99	68.17	172.99	68.17	-1.3308	5493.6	1560.9	2.6536	0.003982	0.99602	0.007964	0.053924	FALSE
GUIDES_sg2560	TRIM33	172.99	68.17	172.99	68.17	-1.3308	5493.6	1560.9	2.6536	0.003982	0.99602	0.007964	0.053924	FALSE
NonTargeting_Human_0131	NonTargeting_Human_0131	120.66	205.99	120.66	205.99	0.76675	3641	1034.1	2.6536	0.99602	0.0039823	0.0079647	0.053924	TRUE
GUIDES_sg2557	TRIM28	184.62	293.43	184.62	293.43	0.66556	5919.5	1681.5	2.6535	0.99602	0.0039836	0.0079671	0.053924	TRUE
GUIDES_sg1351	MAPK13	239.86	366.04	239.86	366.04	0.60775	7961	2268.3	2.6494	0.99597	0.0040318	0.0080637	0.054438	TRUE
GUIDES_sg1486	MET	229.68	352.71	229.68	352.71	0.61663	7567.1	2158.6	2.6479	0.99595	0.0040502	0.0081004	0.054438	TRUE
GUIDES_sg1725	PASK	106.12	185.24	106.12	185.24	0.79797	3130.3	893.11	2.6476	0.99595	0.0040537	0.0081074	0.054438	TRUE
GUIDES_sg2191	RPS6KL1	190.43	300.84	190.43	300.84	0.65692	6094.3	1742.2	2.645	0.99592	0.004084	0.008168	0.054438	TRUE
GUIDES_sg2600	TSSK4	312.54	165.98	312.54	165.98	-0.90901	10741	3070.8	2.6449	0.0040859	0.99591	0.0081718	0.054438	FALSE
GUIDES_sg0950	GUCY2F	279.11	416.43	279.11	416.43	0.57554	9428.3	2697.8	2.6438	0.9959	0.0040994	0.0081988	0.054438	TRUE
GUIDES_sg0548	CSNK1A1	199.16	85.953	199.16	85.953	-1.2028	6407.5	1833.7	2.6437	0.0041	0.9959	0.0081999	0.054438	FALSE
GUIDES_sg0822	FER	55.241	109.66	55.241	109.66	0.97651	1481	424.02	2.643	0.99588	0.0041237	0.0082475	0.054438	TRUE
GUIDES_sg0852	FGFR4	302.37	446.07	302.37	446.07	0.55942	10325	2956.6	2.6427	0.99589	0.0041119	0.0082238	0.054438	TRUE
GUIDES_sg1320	MAP4K4	488.44	299.35	488.44	299.35	-0.70447	17877	5120.4	2.6425	0.0041151	0.99588	0.0082302	0.054438	FALSE
GUIDES_sg0103	AKT2	318.36	170.42	318.36	170.42	-0.89761	10942	3136.3	2.6416	0.0041261	0.99587	0.0082522	0.054438	FALSE
GUIDES_sg1339	MAPK11	239.86	114.11	239.86	114.11	-1.0652	7906.5	2268.3	2.6403	0.0041414	0.99586	0.0082828	0.054514	FALSE
GUIDES_sg0742	EPHA7	280.56	417.91	280.56	417.91	0.57318	9432.2	2713.9	2.6365	0.99581	0.0041887	0.0083775	0.054775	TRUE
GUIDES_sg0139	AMHR2	183.17	75.58	183.17	75.58	-1.266	5787.4	1666.3	2.6359	0.0041963	0.9958	0.0083925	0.054775	FALSE
GUIDES_sg0662	DYRK4	206.43	321.58	206.43	321.58	0.63708	6630.8	1910.4	2.6347	0.99579	0.0042106	0.0084212	0.054775	TRUE
GUIDES_sg2546	TRIB3	164.27	265.27	164.27	265.27	0.68808	5100.7	1471.3	2.6332	0.99577	0.0042296	0.0084592	0.054775	TRUE
GUIDES_sg1610	NEK8	299.46	157.09	299.46	157.09	-0.92646	10135	2924.1	2.6329	0.004233	0.99577	0.0084659	0.054775	FALSE
GUIDES_sg0376	CASK	159.91	259.34	159.91	259.34	0.69418	4943.7	1426.7	2.6325	0.99576	0.004238	0.008476	0.054775	TRUE
GUIDES_sg2225	SLK	204.97	90.399	204.97	90.399	-1.1722	6563.4	1895.1	2.632	0.0042443	0.99576	0.0084887	0.054775	FALSE
GUIDES_sg1691	OXSR1	325.63	176.35	325.63	176.35	-0.88103	11142	3218.4	2.6313	0.004253	0.99575	0.0085061	0.054775	FALSE
GUIDES_sg1242	MAP3K12	316.91	463.85	316.91	463.85	0.54817	10796	3119.9	2.6308	0.99574	0.0042594	0.0085188	0.054775	TRUE
GUIDES_sg1004	IKBKB	202.06	315.66	202.06	315.66	0.64098	6451.6	1864.4	2.6308	0.99574	0.0042594	0.0085189	0.054775	TRUE
GUIDES_sg1377	MAPK6	155.55	57.796	155.55	57.796	-1.4128	4777.5	1382.3	2.6302	0.0042664	0.99573	0.0085328	0.054775	FALSE
GUIDES_sg2209	SCYL2	370.69	210.44	370.69	210.44	-0.81388	12841	3733.3	2.6228	0.0043603	0.99564	0.0087206	0.055476	FALSE
GUIDES_sg0659	DYRK4	170.08	272.68	170.08	272.68	0.67779	5263.1	1531	2.6221	0.99563	0.0043695	0.008739	0.055476	TRUE
GUIDES_sg2263	SRPK2	170.08	272.68	170.08	272.68	0.67779	5263.1	1531	2.6221	0.99563	0.0043695	0.008739	0.055476	TRUE
GUIDES_sg2032	PTK7	283.47	420.87	283.47	420.87	0.56853	9439.9	2746.1	2.622	0.99563	0.0043703	0.0087406	0.055476	TRUE
GUIDES_sg0400	CDC7	210.79	94.845	210.79	94.845	-1.1438	6721.2	1956.7	2.6211	0.0043818	0.99562	0.0087636	0.055476	FALSE
GUIDES_sg0301	C9ORF96	206.43	91.881	206.43	91.881	-1.1591	6560.2	1910.4	2.6207	0.0043872	0.99561	0.0087745	0.055476	FALSE
GUIDES_sg1896	PRKACA	188.98	297.87	188.98	297.87	0.65368	5928.7	1727	2.6203	0.99561	0.0043924	0.0087848	0.055476	TRUE
GUIDES_sg2522	TNK2	223.87	343.81	223.87	343.81	0.61673	7193.3	2096.2	2.6198	0.9956	0.0043995	0.0087989	0.055476	TRUE
GUIDES_sg2335	STK32A	157	254.9	157	254.9	0.69564	4791.9	1397.1	2.6191	0.99559	0.0044083	0.0088165	0.055476	TRUE
GUIDES_sg0058	ACVRL1	234.05	111.15	234.05	111.15	-1.0676	7552.1	2205.5	2.6169	0.004436	0.99556	0.0088721	0.055517	FALSE
GUIDES_sg0454	CDK9	350.34	195.62	350.34	195.62	-0.83748	11970	3499.5	2.6155	0.0044552	0.99554	0.0089104	0.055517	FALSE
GUIDES_sg1479	MERTK	350.34	195.62	350.34	195.62	-0.83748	11970	3499.5	2.6155	0.0044552	0.99554	0.0089104	0.055517	FALSE
GUIDES_sg2312	STK24	229.68	108.18	229.68	108.18	-1.0792	7381.3	2158.6	2.6152	0.004459	0.99554	0.0089179	0.055517	FALSE
GUIDES_sg1201	MAP2K4	318.36	171.91	318.36	171.91	-0.88519	10724	3136.3	2.6151	0.0044599	0.99554	0.0089199	0.055517	FALSE
GUIDES_sg0169	AURKA	85.768	17.783	85.768	17.783	-2.2077	2311	700.39	2.6114	0.0045083	0.99549	0.0090167	0.055997	FALSE
[truncated: 2,402 more rows]

## Sheet: R2 with indisulam gene summary
id	num	neg|score	neg|p-value	neg|fdr	neg|rank	neg|goodsgrna	neg|lfc	pos|score	pos|p-value	pos|fdr	pos|rank	pos|goodsgrna	pos|lfc
[truncated: 592 more rows]

[truncated: 1 more sheets: R2 with indisulam sgRNA summary]
