# Supplementary material for: RBM39 degrader invigorates innate immunity to eradicate neuroblastoma despite cancer cell plasticity
Source: Nat Commun. 2025 Sep 17;16:8287. doi: 10.1038/s41467-025-63979-x (PMC12443969; doi:10.1038/s41467-025-63979-x)
Supplement: Supplementary file 9 — Supplementary Data 7 [file 41467_2025_63979_MOESM9_ESM.xlsx]

## Sheet: Sheet1
geneSymbol	log2FC	P.Value	FDR	expression change	CRISPR essentiality
NPR1	-2.55	0.00248856	0.0121799	downregulated in resistant	Resistant
ILK	-1.59	0.00020474	0.00226834	downregulated in resistant	Naïve
LIMK1	-1.01	0.0269622	0.0708536	downregulated in resistant	Resistant
ATR	-0.86	0.00241198	0.0119064	downregulated in resistant	shared by all
STK11	-0.85	0.0148949	0.0454826	downregulated in resistant	naïve, resistant/IND
CDK7	-0.82	0.00200261	0.0105354	downregulated in resistant	shared by all
TRRAP	0.58	0.045187	0.104631	upregulated in resistant	shared by all
TP53RK	0.59	0.0110947	0.0363349	upregulated in resistant	naïve, resistant/IND
CLK3	0.68	0.00839715	0.0296215	upregulated in resistant	naïve
PDPK1	0.73	0.0169765	0.050058	upregulated in resistant	naïve, resistant/IND
AURKA	0.99	0.00085214	0.00585621	upregulated in resistant	shared by all
TTK	1.04	0.00140365	0.00823783	upregulated in resistant	shared by all
MAP3K7	1.07	0.00033982	0.00318025	upregulated in resistant	naïve
INSR	1.46	0.00052453	0.0041825	upregulated in resistant	naïve
SBK1	1.78	0.0012721	0.00769093	upregulated in resistant	resistant, resistant/IND
CAMK2B	2.64	0.000168	0.00200583	upregulated in resistant	resistant, resistant/IND
MAPK4	7.25	1.7866e-07	0.00022086	upregulated in resistant	naïve, resistant
IND, indisulam
