# Supplementary material for: RBM39 degrader invigorates innate immunity to eradicate neuroblastoma despite cancer cell plasticity
Source: Nat Commun. 2025 Sep 17;16:8287. doi: 10.1038/s41467-025-63979-x (PMC12443969; doi:10.1038/s41467-025-63979-x)
Supplement: Supplementary file 10 — Supplementary Data 8 [file 41467_2025_63979_MOESM10_ESM.xlsx]

## Sheet: Sheet1
Supplementary Data 8. Percentages of cell types in control tumors and indisulam-treatment tumors. Count = cell numbers for each cell type. Count.total = total cell numbers in each group. Percent = count/count.total
	annotate_percent
	label	grouping	count	count.total	percent
Control	Endothelial	Ctrl	138	25475	0.0054
	Mesenchyme-like	Ctrl	204	25475	0.008
	Schwann-like	Ctrl	75	25475	0.0029
	Immune	Ctrl	488	25475	0.0192
	Tumor	Ctrl	24570	25475	0.9645
Indisulam	Endothelial	Ind	83	6358	0.013
	Mesenchyme-like	Ind	269	6358	0.0423
	Schwann-like	Ind	271	6358	0.0426
	Immune	Ind	2492	6358	0.392
	Tumor	Ind	3243	6358	0.5101
