# Supplementary material for: RBM39 degrader invigorates innate immunity to eradicate neuroblastoma despite cancer cell plasticity
Source: Nat Commun. 2025 Sep 17;16:8287. doi: 10.1038/s41467-025-63979-x (PMC12443969; doi:10.1038/s41467-025-63979-x)
Supplement: Supplementary file 13 — Source Data [file 41467_2025_63979_MOESM13_ESM.xlsx]

## Sheet: Figure 1a
week	Response (n=3)			Resistant (n=2)				Single dose 25 mg/kg/ 3 weeks							Single dose 25 mg/kg/ 3 weeks							Single dose 25 mg/kg/ 3 weeks							Single dose 25 mg/kg/ 3 weeks							Single dose 25 mg/kg/ 3 weeks
0	248.829	196.291	554.076	1040.08	448.871			CC#687425 Toe#1							CC#687425 Toe#1							CC#687394							CC#687468							CC#687468
1	35.605	0	137.526	304.819	38.45			toe 1							toe 1							toe 5							toe 2							toe 6
2	51.581	0	52.36	397.517	33.653				date	Tumor volume (mm3)	Tumor volume (mm3)	body weight				date	Tumor volume (mm3)	body weight					date	Tumor volume (mm3)	Tumor volume (mm3)	body weight				date	Tumor volume (mm3) L	Tumor volume (mm3) R	body weight				date	Tumor volume (mm3)	Tumor volume (mm3)	body weight
3	0	0	16.374	313.867	20.835			Week 0	2021-04-01	248.829	196.291	21	treatment	2021-04-01	Week 0	2021-04-01	196.291	21	treatment	2021-04-01		Week 0	2021-05-06		1040.08	20.3	treatment		Week 0	2021-05-06		448.871	20	treatment	2021-05-06	Week 0	2021-05-12		554.076	21	treatment
4	0	0	61.752	550.83	31.91			Week 1	2021-04-07	35.605	0	21	treatment	2021-04-08	Week 1	2021-04-07	0	21	treatment	2021-04-08		Week 1	2021-05-12		304.819	20	treatment		Week 1	2021-05-12		38.45	20	treatment		Week 1	2021-05-19		137.526	21.2	treatment
5	0	0	18.9	317.258	0			Week 2	2021-04-14	51.581	0	21	treatment	2021-04-14	Week 2	2021-04-14	0	21	treatment	2021-04-14		Week 2	2021-05-19		397.517	20.5	treatment		Week 2	2021-05-19		33.653	21	treatment		Week 2	2021-05-26		52.36	21	treatment
6	0	0	4.219	752.467	0			Week 3	2021-04-21	0	0	21.5			Week 3	2021-04-21	0	21.5				Week 3	2021-05-26		313.867				Week 3	2021-05-26		20.835				Week 3	2021-06-02		16.374	21
7	0	0	6.787		0			Week 4	2021-04-28	0	0				Week 4	2021-04-28	0					Week 4	2021-06-02		550.83	21	treatment		Week 4	2021-06-02		31.91	21	treatment		Week 4	2021-06-10		61.752	21.3	treatment
8			0		0			week 5	2021-05-06	0	0				week 5	2021-05-06	0					week 5	2021-06-10		317.258	21	treatment		week 5	2021-06-10		0	21	treatment		week 5	2021-06-17		18.9	21.5	treatment
9			0		129.453			week6	2021-05-12	0	0				week6	2021-05-12	0					week6	2021-06-17		752.467	22	treatment		week6	2021-06-17		0	21.4	treatment		week6	2021-06-24		4.219		treatment
10			0					week7	2021-05-19	0	0				week7	2021-05-19	0					This animal has now reached endpoint and needs to be euthanized.							week7	2021-06-24		0				week7	2021-07-01		6.787
11					472.178			week8			euthenized				week8			Euthanized recommended by Lee-Ann				harvested the tumor for RNA-seq and IHC							week8	2021-07-01		0				week8	2021-07-08		0
																						T2IR1	submitted for RNA-seq						week9	2021-07-08		129.453	a tumor has reemerged on the right side. Its volume is 129.453mm3.			week9	2021-07-15		0
																													week 10	2021-07-15						week 10	2021-07-22		0
																													week 11	2021-07-22		472.178	This animal has now reached endpoint and needs to be euthanized.
								Tumor sizes were from the ultrasound scanning.

## Sheet: Figure 1c
Gene Set Name	NES	NOM p-val	FDR q-val
NIKOLSKY_BREAST_CANCER_20Q11_AMPLICON	-2.93248	0	0
ANASTASSIOU_MULTICANCER_INVASIVENESS_SIGNATURE	-2.77941	0	0
THUM_MIR21_TARGETS_HEART_DISEASE_UP	-2.57611	0	0
SASAI_RESISTANCE_TO_NEOPLASTIC_TRANSFROMATION	-2.56549	0	2.11e-05
LI_WILMS_TUMOR_VS_FETAL_KIDNEY_2_DN	-2.52808	0	2.06e-05
NIKOLSKY_BREAST_CANCER_17Q11_Q21_AMPLICON	-2.52728	0	2.02e-05
KIM_GLIS2_TARGETS_UP	-2.46212	0	1.98e-05
MEISSNER_NPC_HCP_WITH_H3K4ME2_AND_H3K27ME3	-2.45654	0	1.94e-05
COWLING_MYCN_TARGETS	-2.45336	0	1.9e-05
NIKOLSKY_BREAST_CANCER_17Q21_Q25_AMPLICON	-2.44631	0	1.86e-05
LIN_SILENCED_BY_TUMOR_MICROENVIRONMENT	-2.39308	0	1.82e-05
SIMBULAN_PARP1_TARGETS_UP	-2.3903	0	1.79e-05
MIKKELSEN_IPS_ICP_WITH_H3K27ME3	-2.38913	0	1.76e-05
MIKKELSEN_NPC_HCP_WITH_H3K4ME3_AND_H3K27ME3	-2.38024	0	1.72e-05
HUANG_FOXA2_TARGETS_DN	-2.36869	0	3.39e-05
MEISSNER_BRAIN_HCP_WITH_H3K27ME3	-2.32542	0	5e-05
BOQUEST_STEM_CELL_UP	-2.30994	0	4.92e-05
BOQUEST_STEM_CELL_CULTURED_VS_FRESH_DN	-2.30792	0	4.83e-05
BENPORATH_PRC2_TARGETS	-2.29499	0	7.91e-05
KANG_AR_TARGETS_UP	-2.29322	0	7.78e-05
VART_KSHV_INFECTION_ANGIOGENIC_MARKERS_DN	-2.25938	0	0.000138
HOLLERN_EMT_BREAST_TUMOR_DN	-2.25644	0	0.000151
SCHLESINGER_METHYLATED_DE_NOVO_IN_CANCER	-2.25012	0	0.000163
MIKKELSEN_NPC_HCP_WITH_H3K27ME3	-2.2466	0	0.000161
LI_WILMS_TUMOR	-2.22574	0	0.000288
MIKKELSEN_MCV6_HCP_WITH_H3K27ME3	-2.22117	0	0.000312
BEGUM_TARGETS_OF_PAX3_FOXO1_FUSION_DN	-2.21924	0	0.000321
COLIN_PILOCYTIC_ASTROCYTOMA_VS_GLIOBLASTOMA_UP	-2.20582	0	0.000386
STEGER_ADIPOGENESIS_DN	-2.2015	0	0.000475
LEIN_CHOROID_PLEXUS_MARKERS	-2.19882	0	0.000468
MIKKELSEN_ES_ICP_WITH_H3K27ME3	-2.18948	0	0.000554
JAEGER_METASTASIS_DN	-2.18886	0	0.000546
MISHRA_CARCINOMA_ASSOCIATED_FIBROBLAST_UP	-2.1793	0	0.000668
GU_PDEF_TARGETS_DN	-2.17396	0	0.000697
ZHU_CMV_24_HR_DN	-2.1564	0	0.000787
PLASARI_TGFB1_TARGETS_10HR_UP	-2.14369	0	0.000987
JI_CARCINOGENESIS_BY_KRAS_AND_STK11_DN	-2.14228	0	0.000986
MEISSNER_NPC_HCP_WITH_H3_UNMETHYLATED	-2.14141	0	0.000986
OISHI_CHOLANGIOMA_STEM_CELL_LIKE_DN	-2.13323	0	0.00109211
HANN_RESISTANCE_TO_BCL2_INHIBITOR_DN	-2.13006	0	0.00112568
LEIN_PONS_MARKERS	-2.12897	0	0.00113503
AMIT_SERUM_RESPONSE_240_MCF10A	-2.1238	0	0.00122441
AIGNER_ZEB1_TARGETS	-2.11955	0.00105932	0.00131168
MIKKELSEN_IPS_ICP_WITH_H3K4ME3_AND_H327ME3	-2.11775	0	0.00134101
TURASHVILI_BREAST_LOBULAR_CARCINOMA_VS_LOBULAR_NORMAL_DN	-2.11038	0	0.00140275
ROZANOV_MMP14_TARGETS_SUBSET	-2.10768	0	0.0014086
SERVITJA_ISLET_HNF1A_TARGETS_UP	-2.10499	0	0.00146804
KORKOLA_YOLK_SAC_TUMOR	-2.10316	0	0.00149421
LIM_MAMMARY_LUMINAL_MATURE_DN	-2.1004	0	0.00151983
BLANCO_MELO_COVID19_BRONCHIAL_EPITHELIAL_CELLS_SARS_COV_2_INFECTION_DN	-2.08692	0	0.00178461
SCHRAETS_MLL_TARGETS_DN	-2.08379	0	0.00180635
SAKAI_CHRONIC_HEPATITIS_VS_LIVER_CANCER_DN	-2.07788	0	0.00199102
SCHUETZ_BREAST_CANCER_DUCTAL_INVASIVE_UP	-2.07009	0	0.00224276
SEAVEY_EPITHELIOID_HEMANGIOENDOTHELIOMA	-2.06919	0	0.00222911
KANG_IMMORTALIZED_BY_TERT_UP	-2.06873	0	0.00221575
PEDERSEN_METASTASIS_BY_ERBB2_ISOFORM_1	-2.06166	0	0.00239854
FARMER_BREAST_CANCER_CLUSTER_4	-2.05807	0	0.00242258
CUI_TCF21_TARGETS_UP	-2.05694	0	0.00244607
WANG_SMARCE1_TARGETS_UP	-2.05403	0	0.00252609
RICKMAN_HEAD_AND_NECK_CANCER_B	-2.05353	0.0021164	0.00250108
HOLLERN_ADENOMYOEPITHELIAL_BREAST_TUMOR	-2.05135	0.00110497	0.00256968
LIEN_BREAST_CARCINOMA_METAPLASTIC	-2.05079	0	0.00258167
BOYAULT_LIVER_CANCER_SUBCLASS_G56_DN	-2.0492	0.00110132	0.00259332
STREICHER_LSM1_TARGETS_DN	-2.04835	0	0.00260482
JECHLINGER_EPITHELIAL_TO_MESENCHYMAL_TRANSITION_UP	-2.04683	0	0.00262489
MEBARKI_HCC_PROGENITOR_WNT_UP_CTNNB1_DEPENDENT	-2.0338	0	0.00294674
KOHOUTEK_CCNT1_TARGETS	-2.03191	0	0.00298112
MIKKELSEN_ES_ICP_WITH_H3K4ME3_AND_H3K27ME3	-2.02611	0	0.00314536
WOO_LIVER_CANCER_RECURRENCE_UP	-2.0235	0	0.00327209
LEE_NEURAL_CREST_STEM_CELL_UP	-2.02307	0	0.00328547
ANDERSEN_CHOLANGIOCARCINOMA_CLASS2	-2.02076	0	0.00334937
LIM_MAMMARY_STEM_CELL_UP	-2.01878	0	0.00338703
MEISSNER_NPC_HCP_WITH_H3K27ME3	-2.01348	0	0.00358234
FOROUTAN_INTEGRATED_TGFB_EMT_UP	-2.01317	0	0.00357596
OHM_METHYLATED_IN_ADULT_CANCERS	-2.00066	0.00211864	0.00422449
MIKKELSEN_MEF_HCP_WITH_H3K27ME3	-1.9992	0	0.00425334
PICCALUGA_ANGIOIMMUNOBLASTIC_LYMPHOMA_UP	-1.99753	0	0.00432178
LEIN_ASTROCYTE_MARKERS	-1.99739	0.00102987	0.00430141
FRIDMAN_IMMORTALIZATION_DN	-1.99733	0	0.00426557
DURAND_STROMA_S_UP	-1.99573	0	0.00430096
CLASPER_LYMPHATIC_VESSELS_DURING_METASTASIS_DN	-1.99343	0	0.0043669
WANG_MLL_TARGETS	-1.99142	0	0.00447031
HUPER_BREAST_BASAL_VS_LUMINAL_UP	-1.98865	0.00102881	0.00458746
RICKMAN_HEAD_AND_NECK_CANCER_C	-1.98353	0	0.00483195
PLASARI_TGFB1_SIGNALING_VIA_NFIC_10HR_UP	-1.98175	0	0.00489148
LASTOWSKA_NEUROBLASTOMA_COPY_NUMBER_UP	-1.97905	0	0.00500998
GRAHAM_CML_QUIESCENT_VS_NORMAL_QUIESCENT_DN	-1.97421	0	0.00527494
VART_KSHV_INFECTION_ANGIOGENIC_MARKERS_UP	-1.97414	0	0.00523405
MCBRYAN_PUBERTAL_TGFB1_TARGETS_UP	-1.96767	0	0.00561737
HERNANDEZ_ABERRANT_MITOSIS_BY_DOCETACEL_2NM_DN	-1.96197	0.00108578	0.00588641
URS_ADIPOCYTE_DIFFERENTIATION_DN	-1.96183	0.0010395	0.00585611
STAEGE_EWING_FAMILY_TUMOR	-1.96088	0	0.00586207
PEDERSEN_METASTASIS_BY_ERBB2_ISOFORM_6	-1.95832	0.0010352	0.00593165
VERRECCHIA_DELAYED_RESPONSE_TO_TGFB1	-1.95818	0.00102459	0.0059018
LEIN_MEDULLA_MARKERS	-1.95543	0.001	0.00603305
LOPES_METHYLATED_IN_COLON_CANCER_UP	-1.95333	0	0.0061763
MEISSNER_NPC_ICP_WITH_H3_UNMETHYLATED	-1.95234	0.00110988	0.00619349
CERVERA_SDHB_TARGETS_1_UP	-1.94908	0	0.00640862
WIEDERSCHAIN_TARGETS_OF_BMI1_AND_PCGF2	-1.94714	0	0.0065256
MIKKELSEN_MCV6_ICP_WITH_H3K27ME3	-1.94659	0	0.00650623
WANG_NEOPLASTIC_TRANSFORMATION_BY_CCND1_MYC	-1.94475	0.00105932	0.00654068
MURAKAMI_UV_RESPONSE_6HR_DN	-1.94269	0.00225225	0.00665408
CLASPER_LYMPHATIC_VESSELS_DURING_METASTASIS_UP	-1.94011	0.00643777	0.0067596
BILANGES_SERUM_SENSITIVE_VIA_TSC1	-1.9394	0	0.00677848
BOYLAN_MULTIPLE_MYELOMA_D_CLUSTER_DN	-1.93632	0	0.00703125
YAMAZAKI_TCEB3_TARGETS_UP	-1.93597	0	0.0070222
BOYAULT_LIVER_CANCER_SUBCLASS_G3_DN	-1.93211	0.00101937	0.00724429
WANG_LSD1_TARGETS_UP	-1.93027	0.00213447	0.00737427
GU_PDEF_TARGETS_UP	-1.92973	0	0.00736936
LANDIS_BREAST_CANCER_PROGRESSION_DN	-1.92623	0	0.00763504
LINDVALL_IMMORTALIZED_BY_TERT_DN	-1.92603	0	0.00759733
ZHAN_MULTIPLE_MYELOMA_SPIKED	-1.91644	0.00439078	0.00846644
FLORIO_NEOCORTEX_BASAL_RADIAL_GLIA_UP	-1.91393	0	0.00868918
RODWELL_AGING_KIDNEY_NO_BLOOD_UP	-1.90777	0	0.00926425
MEISSNER_NPC_HCP_WITH_H3K4ME3_AND_H3K27ME3	-1.90722	0	0.00927181
HUPER_BREAST_BASAL_VS_LUMINAL_DN	-1.90526	0	0.00938821
DAVICIONI_MOLECULAR_ARMS_VS_ERMS_DN	-1.90177	0	0.00970138
WINZEN_DEGRADED_VIA_KHSRP	-1.90138	0	0.00970598
LEIN_MIDBRAIN_MARKERS	-1.90036	0.001002	0.0097047
SATO_SILENCED_BY_METHYLATION_IN_PANCREATIC_CANCER_2	-1.89916	0	0.00983321
SCHLINGEMANN_SKIN_CARCINOGENESIS_TPA_DN	-1.89809	0.00107643	0.00986626
MIKKELSEN_NPC_LCP_WITH_H3K4ME3	-1.89624	0.00100402	0.0100272
LINDGREN_BLADDER_CANCER_HIGH_RECURRENCE	-1.89502	0.00102145	0.0101051
BURTON_ADIPOGENESIS_PEAK_AT_0HR	-1.89454	0	0.0100956
NAKAMURA_ADIPOGENESIS_LATE_DN	-1.89099	0	0.0103838
BLANCO_MELO_HUMAN_PARAINFLUENZA_VIRUS_3_INFECTION_A594_CELLS_DN	-1.89059	0	0.0103784
CORRE_MULTIPLE_MYELOMA_DN	-1.8885	0	0.0105373
LIU_SMARCA4_TARGETS	-1.88603	0	0.0107669
ISSAEVA_MLL2_TARGETS	-1.886	0.00101523	0.0107036
LEI_HOXC8_TARGETS_DN	-1.88535	0	0.0106965
VERHAAK_GLIOBLASTOMA_CLASSICAL	-1.8821	0	0.0109988
ABE_INNER_EAR	-1.88109	0.00410256	0.011034
ZHAN_MULTIPLE_MYELOMA_MF_UP	-1.87707	0	0.0114728
MCBRYAN_PUBERTAL_BREAST_4_5WK_UP	-1.87313	0	0.0118088
MCDOWELL_ACUTE_LUNG_INJURY_DN	-1.8726	0	0.0118496
POOLA_INVASIVE_BREAST_CANCER_DN	-1.87187	0	0.0119059
GUENTHER_GROWTH_SPHERICAL_VS_ADHERENT_DN	-1.87071	0	0.0119617
KINSEY_TARGETS_OF_EWSR1_FLII_FUSION_DN	-1.87011	0	0.0119798
CHICAS_RB1_TARGETS_CONFLUENT	-1.86585	0	0.0123722
AMIT_SERUM_RESPONSE_60_MCF10A	-1.86578	0	0.0123195
MCBRYAN_PUBERTAL_BREAST_3_4WK_UP	-1.86488	0	0.0123511
MCBRYAN_PUBERTAL_TGFB1_TARGETS_DN	-1.8625	0	0.0126258
VANDESLUIS_COMMD1_TARGETS_GROUP_3_UP	-1.86166	0	0.012676
FRIDMAN_SENESCENCE_UP	-1.86059	0	0.0127614
BROWNE_HCMV_INFECTION_4HR_UP	-1.8601	0.00203874	0.0127641
BERTUCCI_INVASIVE_CARCINOMA_DUCTAL_VS_LOBULAR_DN	-1.85912	0	0.0127974
LIU_PROSTATE_CANCER_DN	-1.85419	0	0.0133102
GOUYER_TATI_TARGETS_DN	-1.85392	0.00338983	0.01329
VERRECCHIA_RESPONSE_TO_TGFB1_C2	-1.85057	0.00317797	0.0136748
RASHI_RESPONSE_TO_IONIZING_RADIATION_2	-1.84917	0	0.0137872
MEISSNER_NPC_HCP_WITH_H3K4ME2	-1.84895	0	0.0137253
NAKAMURA_CANCER_MICROENVIRONMENT_UP	-1.84745	0.00221729	0.0138855
ZHU_SKIL_TARGETS_UP	-1.84602	0.00215517	0.0140147
BROWNE_HCMV_INFECTION_1HR_UP	-1.84294	0.00203252	0.0143665
ZHU_CMV_ALL_DN	-1.84256	0	0.0143174
WINNEPENNINCKX_MELANOMA_METASTASIS_DN	-1.83711	0.00205761	0.015093
DELYS_THYROID_CANCER_UP	-1.83688	0	0.0150455
OSADA_ASCL1_TARGETS_DN	-1.83482	0.00421053	0.0152466
GAUSSMANN_MLL_AF4_FUSION_TARGETS_F_UP	-1.83389	0	0.0153174
MCGARVEY_SILENCED_BY_METHYLATION_IN_COLON_CANCER	-1.83211	0.00314136	0.0156052
CROMER_TUMORIGENESIS_UP	-1.82876	0.00303337	0.0160401
MIKKELSEN_MEF_LCP_WITH_H3K4ME3	-1.82607	0	0.0164055
MOREAUX_B_LYMPHOCYTE_MATURATION_BY_TACI_UP	-1.82594	0	0.016353
KANG_GLIS3_TARGETS	-1.82039	0.00634921	0.0172829
CHIARADONNA_NEOPLASTIC_TRANSFORMATION_KRAS_CDC25_DN	-1.81931	0	0.017434
NAKAMURA_ADIPOGENESIS_EARLY_DN	-1.81917	0.00102564	0.0173911
HAN_JNK_SINGALING_DN	-1.81748	0.00514933	0.0177001
FOROUTAN_TGFB_EMT_UP	-1.81666	0	0.0177972
MOROSETTI_FACIOSCAPULOHUMERAL_MUSCULAR_DISTROPHY_UP	-1.81534	0.0043573	0.0180154
VANHARANTA_UTERINE_FIBROID_UP	-1.81533	0	0.01793
PHONG_TNF_RESPONSE_VIA_P38_PARTIAL	-1.81489	0	0.0178947
DING_LUNG_CANCER_MUTATED_SIGNIFICANTLY	-1.81453	0.00419287	0.0178508
DELYS_THYROID_CANCER_DN	-1.81451	0	0.0177718
HARRIS_BRAIN_CANCER_PROGENITORS	-1.8111	0.00307692	0.0183829
SCHAEFFER_PROSTATE_DEVELOPMENT_12HR_DN	-1.81005	0.00302419	0.0184912
MIKKELSEN_MEF_ICP_WITH_H3K27ME3	-1.80884	0	0.0185987
NAKAMURA_METASTASIS	-1.80793	0.00303644	0.0186877
VERRECCHIA_EARLY_RESPONSE_TO_TGFB1	-1.80737	0.00100806	0.0187282
TERAMOTO_OPN_TARGETS_CLUSTER_6	-1.80604	0.00209424	0.0189236
KAAB_HEART_ATRIUM_VS_VENTRICLE_UP	-1.80393	0	0.0192376
MEISSNER_BRAIN_HCP_WITH_H3K4ME2_AND_H3K27ME3	-1.80306	0.00305499	0.0193306
WIERENGA_STAT5A_TARGETS_GROUP1	-1.80296	0	0.019278
FOROUTAN_PRODRANK_TGFB_EMT_UP	-1.80212	0	0.0193488
KHETCHOUMIAN_TRIM24_TARGETS_UP	-1.8017	0.00202224	0.0193472
ABBUD_LIF_SIGNALING_1_UP	-1.79978	0.00203046	0.0196775
KUNINGER_IGF1_VS_PDGFB_TARGETS_DN	-1.79388	0.00406918	0.020683
BOYAULT_LIVER_CANCER_SUBCLASS_G6_DN	-1.79319	0.00759219	0.0207464
GILDEA_METASTASIS	-1.79146	0.00630252	0.0210165
SHETH_LIVER_CANCER_VS_TXNIP_LOSS_PAM3	-1.79137	0	0.0209375
SENESE_HDAC2_TARGETS_DN	-1.7906	0	0.0210196
OLSSON_E2F3_TARGETS_UP	-1.79047	0	0.0209454
WANG_BARRETTS_ESOPHAGUS_AND_ESOPHAGUS_CANCER_UP	-1.78222	0.00550055	0.0224697
IBRAHIM_NRF2_DOWN	-1.78112	0	0.0226131
MAHADEVAN_IMATINIB_RESISTANCE_UP	-1.77869	0.00993378	0.0231515
HOLLERN_MICROACINAR_BREAST_TUMOR_DN	-1.77766	0.00891862	0.0232908
GHANDHI_BYSTANDER_IRRADIATION_UP	-1.7765	0	0.0234768
LANDIS_ERBB2_BREAST_PRENEOPLASTIC_UP	-1.77578	0.00544662	0.0235218
SCHLESINGER_H3K27ME3_IN_NORMAL_AND_METHYLATED_IN_CANCER	-1.77317	0.0043384	0.0240155
HUANG_DASATINIB_SENSITIVITY_UP	-1.7722	0	0.0241528
WANG_ESOPHAGUS_CANCER_VS_NORMAL_UP	-1.77208	0	0.0240604
YAMASHITA_LIVER_CANCER_STEM_CELL_UP	-1.77201	0.00102249	0.0239925
MANNE_COVID19_COMBINED_COHORT_VS_HEALTHY_DONOR_PLATELETS_UP	-1.76927	0	0.0245697
NEWMAN_ERCC6_TARGETS_DN	-1.76732	0.00520833	0.0248932
TURASHVILI_BREAST_DUCTAL_CARCINOMA_VS_LOBULAR_NORMAL_DN	-1.76626	0.00204918	0.02497
BLANCO_MELO_INFLUENZA_A_INFECTION_A594_CELLS_DN	-1.7659	0	0.0249418
CHIBA_RESPONSE_TO_TSA_UP	-1.76359	0.00203459	0.0254483
DACOSTA_ERCC3_ALLELE_XPCS_VS_TTD_DN	-1.75976	0.00204708	0.0262839
ZWANG_CLASS_2_TRANSIENTLY_INDUCED_BY_EGF	-1.75847	0.00407747	0.0264798
BOYLAN_MULTIPLE_MYELOMA_D_DN	-1.75747	0	0.0266131
DELACROIX_RAR_TARGETS_UP	-1.75594	0.00307377	0.0268515
LE_NEURONAL_DIFFERENTIATION_UP	-1.75546	0.00756757	0.0268617
WANG_METHYLATED_IN_BREAST_CANCER	-1.75403	0.0030896	0.0271158
KIM_MYCL1_AMPLIFICATION_TARGETS_DN	-1.75363	0.00440529	0.0271063
MIKKELSEN_IPS_HCP_WITH_H3_UNMETHYLATED	-1.75133	0	0.0276148
CHIANG_LIVER_CANCER_SUBCLASS_CTNNB1_DN	-1.75012	0	0.0279039
NIKOLSKY_BREAST_CANCER_16P13_AMPLICON	-1.74903	0	0.0281389
ZHENG_IL22_SIGNALING_UP	-1.74479	0.00302725	0.0292333
VERNOCHET_ADIPOGENESIS	-1.74462	0.00983607	0.0291717
KIM_WT1_TARGETS_12HR_UP	-1.74447	0	0.0290924
PEREZ_TP63_TARGETS	-1.7436	0	0.029232
BARRIER_CANCER_RELAPSE_NORMAL_SAMPLE_DN	-1.74244	0.002079	0.0294358
HATADA_METHYLATED_IN_LUNG_CANCER_UP	-1.74177	0	0.0295261
HOQUE_METHYLATED_IN_CANCER	-1.73764	0.00506073	0.0306265
GOTZMANN_EPITHELIAL_TO_MESENCHYMAL_TRANSITION_UP	-1.73754	0.00201005	0.0305432
TSENG_ADIPOGENIC_POTENTIAL_DN	-1.73576	0.00101523	0.0309747
WEST_ADRENOCORTICAL_TUMOR_DN	-1.73517	0	0.0310258
KATSANOU_ELAVL1_TARGETS_UP	-1.73491	0	0.0309915
HELLEBREKERS_SILENCED_DURING_TUMOR_ANGIOGENESIS	-1.73273	0.00100705	0.0314342
SCHAEFFER_PROSTATE_DEVELOPMENT_12HR_UP	-1.7318	0.001	0.0316309
RORIE_TARGETS_OF_EWSR1_FLI1_FUSION_DN	-1.72967	0.00725389	0.0321414
TING_SILENCED_BY_DICER	-1.72845	0.014862	0.0324004
BROWNE_HCMV_INFECTION_30MIN_UP	-1.72842	0.0020555	0.0322852
BAELDE_DIABETIC_NEPHROPATHY_UP	-1.72752	0.00301811	0.0324583
DAWSON_METHYLATED_IN_LYMPHOMA_TCL1	-1.72636	0.0030426	0.0327479
MOHANKUMAR_HOXA1_TARGETS_DN	-1.72197	0	0.0339782
AMIT_EGF_RESPONSE_120_HELA	-1.72182	0.00300903	0.0338932
BRUECKNER_TARGETS_OF_MIRLET7A3_DN	-1.72032	0.00200803	0.0342529
JACKSON_DNMT1_TARGETS_DN	-1.71809	0.0109051	0.0348515
BANDRES_RESPONSE_TO_CARMUSTIN_MGMT_24HR_DN	-1.71809	0.0136411	0.034727
RIGGI_EWING_SARCOMA_PROGENITOR_DN	-1.7172	0	0.0348839
CROMER_TUMORIGENESIS_DN	-1.71612	0.0135417	0.0350801
HUTTMANN_B_CLL_POOR_SURVIVAL_UP	-1.71611	0	0.0349561
HAMAI_APOPTOSIS_VIA_TRAIL_DN	-1.71588	0	0.0348966
MOREAUX_MULTIPLE_MYELOMA_BY_TACI_UP	-1.71537	0	0.0349873
QUINTENS_EMBRYONIC_BRAIN_RESPONSE_TO_IR	-1.71499	0.00100402	0.0349812
ABE_VEGFA_TARGETS_2HR	-1.71456	0.0136698	0.0349884
LIU_CDX2_TARGETS_UP	-1.7127	0.0137131	0.0354573
LEIN_CEREBELLUM_MARKERS	-1.71255	0.00300903	0.0353806
NADERI_BREAST_CANCER_PROGNOSIS_DN	-1.71131	0.0153005	0.0356449
PLASARI_NFIC_TARGETS_BASAL_DN	-1.7112	0.00638298	0.0355485
RASHI_NFKB1_TARGETS	-1.71089	0.0110865	0.0355082
RIZ_ERYTHROID_DIFFERENTIATION_6HR	-1.71005	0.0104822	0.0356886
PARENT_MTOR_SIGNALING_DN	-1.70789	0.00922131	0.0362323
REN_ALVEOLAR_RHABDOMYOSARCOMA_DN	-1.70765	0	0.0361996
KAPOSI_LIVER_CANCER_MET_UP	-1.70705	0.012931	0.0362827
LA_MEN1_TARGETS	-1.70664	0.0135841	0.0363012
LI_CISPLATIN_RESISTANCE_DN	-1.70537	0.00638978	0.0366064
SATO_SILENCED_BY_METHYLATION_IN_PANCREATIC_CANCER_1	-1.70284	0	0.0373508
ZHANG_ANTIVIRAL_RESPONSE_TO_RIBAVIRIN_UP	-1.70118	0.0118534	0.0377391
JECHLINGER_EPITHELIAL_TO_MESENCHYMAL_TRANSITION_DN	-1.70093	0.00301811	0.0377242
NAKAYAMA_SOFT_TISSUE_TUMORS_PCA1_DN	-1.70072	0	0.0377123
NAKAMURA_METASTASIS_MODEL_UP	-1.70008	0.00716479	0.0377885
GERHOLD_ADIPOGENESIS_DN	-1.69896	0.00303951	0.0380858
ZHAN_MULTIPLE_MYELOMA_MS_UP	-1.69863	0.00506073	0.0380388
CREIGHTON_AKT1_SIGNALING_VIA_MTOR_UP	-1.69645	0.00825593	0.0387088
MEBARKI_HCC_PROGENITOR_FZD8CRD_DN	-1.69602	0	0.0387344
KORKOLA_CORRELATED_WITH_POU5F1	-1.69528	0.00217628	0.0388707
GAVIN_FOXP3_TARGETS_CLUSTER_P4	-1.69503	0.001	0.0388309
GHANDHI_DIRECT_IRRADIATION_UP	-1.69408	0	0.0389906
ONDER_CDH1_TARGETS_2_DN	-1.69065	0	0.0401476
SHIN_B_CELL_LYMPHOMA_CLUSTER_3	-1.68987	0.0104493	0.0403477
MCBRYAN_PUBERTAL_BREAST_6_7WK_UP	-1.6894	0	0.0404098
RICKMAN_METASTASIS_DN	-1.68881	0	0.0405019
HOFMANN_MYELODYSPLASTIC_SYNDROM_LOW_RISK_UP	-1.68496	0.01606	0.041775
MEISSNER_BRAIN_ICP_WITH_H3K4ME3	-1.68418	0.00723888	0.0419374
SENGUPTA_EBNA1_ANTICORRELATED	-1.68383	0	0.0419309
BROWNE_HCMV_INFECTION_48HR_DN	-1.68251	0	0.0422889
INGRAM_SHH_TARGETS_UP	-1.68159	0.001001	0.0425225
PAPASPYRIDONOS_UNSTABLE_ATEROSCLEROTIC_PLAQUE_DN	-1.68154	0.00203046	0.0424193
ABRAHAM_ALPC_VS_MULTIPLE_MYELOMA_UP	-1.68063	0.0104603	0.0426452
MEISSNER_BRAIN_HCP_WITH_H3_UNMETHYLATED	-1.68057	0.0149413	0.0425422
WEST_ADRENOCORTICAL_TUMOR_MARKERS_DN	-1.68048	0.0197368	0.042437
MARTENS_TRETINOIN_RESPONSE_UP	-1.68034	0	0.0423704
TIAN_TNF_SIGNALING_VIA_NFKB	-1.67963	0.015873	0.0424855
HOELZEL_NF1_TARGETS_DN	-1.6795	0.004004	0.0423873
OLSSON_E2F3_TARGETS_DN	-1.67755	0.0124481	0.0429896
GENTILE_UV_LOW_DOSE_UP	-1.67491	0.00967742	0.0438951
SENGUPTA_NASOPHARYNGEAL_CARCINOMA_WITH_LMP1_DN	-1.67344	0	0.0443504
DOANE_BREAST_CANCER_CLASSES_UP	-1.67169	0.00404449	0.0448548
KASLER_HDAC7_TARGETS_2_DN	-1.67097	0.00515464	0.0449746
TSAI_RESPONSE_TO_RADIATION_THERAPY	-1.67011	0.0114823	0.0452654
SWEET_LUNG_CANCER_KRAS_DN	-1.66944	0	0.0453549
LINDVALL_IMMORTALIZED_BY_TERT_UP	-1.66926	0.00502008	0.0452817
WEINMANN_ADAPTATION_TO_HYPOXIA_DN	-1.66797	0.00515996	0.045648
ONDER_CDH1_TARGETS_2_UP	-1.6677	0	0.0456252
SWEET_KRAS_TARGETS_UP	-1.66606	0.001001	0.0462028
GROSS_ELK3_TARGETS_UP	-1.666	0.0134995	0.0460887
MEBARKI_HCC_PROGENITOR_WNT_UP_CTNNB1_DEPENDENT_BLOCKED_BY_FZD8CRD	-1.66462	0.0133197	0.0464765
MEBARKI_HCC_PROGENITOR_WNT_UP	-1.66457	0	0.0463593
CHARAFE_BREAST_CANCER_BASAL_VS_MESENCHYMAL_UP	-1.66376	0.003003	0.0465939
WILCOX_RESPONSE_TO_PROGESTERONE_DN	-1.66101	0.00402414	0.0475461
KANG_CISPLATIN_RESISTANCE_UP	-1.66057	0.0205405	0.0475984
ZHANG_RESPONSE_TO_CANTHARIDIN_UP	-1.65893	0.0256696	0.048153
FERREIRA_EWINGS_SARCOMA_UNSTABLE_VS_STABLE_DN	-1.65772	0.00501002	0.0485145
YAO_HOXA10_TARGETS_VIA_PROGESTERONE_UP	-1.65533	0.00702106	0.0493679
DESERT_PERIPORTAL_HEPATOCELLULAR_CARCINOMA_SUBCLASS_UP	-1.65531	0.003003	0.0492475
RAMASWAMY_METASTASIS_DN	-1.65431	0.00605449	0.0495372
VERRECCHIA_RESPONSE_TO_TGFB1_C5	-1.65381	0.01507	0.0496102
TAVAZOIE_METASTASIS	-1.65371	0.00200602	0.0495146
JOHANSSON_BRAIN_CANCER_EARLY_VS_LATE_DN	-1.65282	0.00606061	0.0497442
QI_HYPOXIA	-1.65263	0	0.0496892
TSENG_ADIPOGENIC_POTENTIAL_UP	-1.65237	0.017801	0.0496748
BLANCO_MELO_COVID19_BRONCHIAL_EPITHELIAL_CELLS_SARS_COV_2_INFECTION_UP	-1.65155	0	0.049867
RIGGINS_TAMOXIFEN_RESISTANCE_UP	-1.65031	0.00403226	0.0502964
SMID_BREAST_CANCER_ERBB2_UP	-1.64795	0.003003	0.0513047
RICKMAN_HEAD_AND_NECK_CANCER_E	-1.64697	0.0143737	0.0515654
FARMER_BREAST_CANCER_CLUSTER_5	-1.64646	0.0164114	0.0516043
MANALO_HYPOXIA_UP	-1.64583	0	0.0517436
JOHNSTONE_PARVB_TARGETS_2_UP	-1.64446	0	0.0522223
BROWNE_HCMV_INFECTION_24HR_DN	-1.64319	0	0.0526668
SABATES_COLORECTAL_ADENOMA_DN	-1.64305	0	0.0525817
TURASHVILI_BREAST_LOBULAR_CARCINOMA_VS_DUCTAL_NORMAL_UP	-1.64252	0.00401606	0.052654
SEITZ_NEOPLASTIC_TRANSFORMATION_BY_8P_DELETION_UP	-1.64186	0.0100807	0.0528276
BERENJENO_TRANSFORMED_BY_RHOA_REVERSIBLY_DN	-1.63991	0.0218295	0.0535051
SMID_BREAST_CANCER_LUMINAL_B_DN	-1.63946	0	0.053595
BERENJENO_TRANSFORMED_BY_RHOA_FOREVER_UP	-1.63882	0.0184182	0.0537725
SCHOEN_NFKB_SIGNALING	-1.63851	0.014433	0.0537528
WAMUNYOKOLI_OVARIAN_CANCER_LMP_UP	-1.63831	0	0.0537255
YAMASHITA_METHYLATED_IN_PROSTATE_CANCER	-1.63756	0.00810537	0.0539267
RICKMAN_HEAD_AND_NECK_CANCER_A	-1.63683	0.003003	0.05415
FONTAINE_PAPILLARY_THYROID_CARCINOMA_UP	-1.63408	0.00503525	0.0552783
SATO_SILENCED_EPIGENETICALLY_IN_PANCREATIC_CANCER	-1.63159	0.0186528	0.0563623
MIKKELSEN_MEF_LCP_WITH_H3K27ME3	-1.63119	0.0237113	0.0564528
DELASERNA_MYOD_TARGETS_DN	-1.63098	0.0100503	0.0563935
KAYO_CALORIE_RESTRICTION_MUSCLE_UP	-1.62893	0.00400802	0.0573243
KOKKINAKIS_METHIONINE_DEPRIVATION_96HR_UP	-1.62613	0.001	0.0585605
STEIN_ESRRA_TARGETS_DN	-1.6241	0.003	0.0593425
WU_CELL_MIGRATION	-1.62005	0.001	0.061233
LIU_VAV3_PROSTATE_CARCINOGENESIS_UP	-1.61848	0.00502008	0.0618765
LEE_LIVER_CANCER_E2F1_UP	-1.61669	0.00806452	0.062594
DAVICIONI_TARGETS_OF_PAX_FOXO1_FUSIONS_UP	-1.61519	0	0.0632928
KIM_WT1_TARGETS_UP	-1.61353	0	0.0640671
TRAYNOR_RETT_SYNDROM_DN	-1.61183	0.0189521	0.0648105
SENESE_HDAC1_AND_HDAC2_TARGETS_DN	-1.61073	0	0.0652466
WANG_BARRETTS_ESOPHAGUS_AND_ESOPHAGUS_CANCER_DN	-1.60962	0.0167015	0.0656631
DELACROIX_RAR_TARGETS_DN	-1.60696	0.0180659	0.0669169
DELACROIX_RARG_BOUND_MEF	-1.60676	0	0.0668741
SANSOM_WNT_PATHWAY_REQUIRE_MYC	-1.60532	0.00902708	0.0674614
HERNANDEZ_ABERRANT_MITOSIS_BY_DOCETACEL_2NM_UP	-1.60494	0.00703518	0.0674834
DUAN_PRDM5_TARGETS	-1.60489	0.00601805	0.0673424
PETROVA_ENDOTHELIUM_LYMPHATIC_VS_BLOOD_DN	-1.60202	0.001	0.0687454
LEIN_OLIGODENDROCYTE_MARKERS	-1.60135	0.0060241	0.068974
BERTUCCI_MEDULLARY_VS_DUCTAL_BREAST_CANCER_DN	-1.60126	0	0.0688544
PEREZ_TP53_AND_TP63_TARGETS	-1.60103	0	0.0688075
ALONSO_METASTASIS_EMT_UP	-1.60008	0.0206825	0.0692139
MIYAGAWA_TARGETS_OF_EWSR1_ETS_FUSIONS_DN	-1.59901	0	0.0696447
TORCHIA_TARGETS_OF_EWSR1_FLI1_FUSION_TOP20_UP	-1.59806	0.0381594	0.0700137
VECCHI_GASTRIC_CANCER_ADVANCED_VS_EARLY_UP	-1.59754	0.001001	0.0701476
LINDGREN_BLADDER_CANCER_CLUSTER_2B	-1.59739	0	0.0700482
VANHARANTA_UTERINE_FIBROID_DN	-1.59727	0.011011	0.0699209
VALK_AML_CLUSTER_1	-1.59709	0.022082	0.069851
CERIBELLI_PROMOTERS_INACTIVE_AND_BOUND_BY_NFY	-1.59652	0.0250545	0.0699982
YAO_TEMPORAL_RESPONSE_TO_PROGESTERONE_CLUSTER_6	-1.59548	0.00502008	0.0703846
CHARAFE_BREAST_CANCER_LUMINAL_VS_MESENCHYMAL_UP	-1.59428	0	0.0708437
KORKOLA_TERATOMA	-1.59317	0.0255102	0.0713009
GAUSSMANN_MLL_AF4_FUSION_TARGETS_A_DN	-1.59299	0.00601202	0.0712143
JAZAG_TGFB1_SIGNALING_VIA_SMAD4_DN	-1.59229	0.00604839	0.0714494
AMIT_EGF_RESPONSE_480_HELA	-1.58668	0.001	0.0746509
STEGER_ADIPOGENESIS_UP	-1.58208	0.0246253	0.0772899
FIGUEROA_AML_METHYLATION_CLUSTER_1_UP	-1.58153	0.007	0.0774715
CHIARADONNA_NEOPLASTIC_TRANSFORMATION_KRAS_DN	-1.58083	0.003	0.0777834
ZAMORA_NOS2_TARGETS_DN	-1.57865	0.00301508	0.0790158
WU_HBX_TARGETS_1_DN	-1.57861	0.0238353	0.0788433
VALK_AML_CLUSTER_9	-1.57811	0.014433	0.0789531
CADWELL_ATG16L1_TARGETS_UP	-1.57781	0.00502513	0.0789414
MCBRYAN_PUBERTAL_BREAST_6_7WK_DN	-1.57686	0.00803213	0.0793943
BOQUEST_STEM_CELL_CULTURED_VS_FRESH_UP	-1.57685	0	0.0792112
WU_SILENCED_BY_METHYLATION_IN_BLADDER_CANCER	-1.57499	0.0192893	0.0802529
MARTORIATI_MDM4_TARGETS_NEUROEPITHELIUM_UP	-1.57489	0.002	0.0801207
PEDRIOLI_MIR31_TARGETS_UP	-1.57396	0	0.0805642
BLANCO_MELO_BETA_INTERFERON_TREATED_BRONCHIAL_EPITHELIAL_CELLS_DN	-1.57389	0.001	0.0804363
PETRETTO_CARDIAC_HYPERTROPHY	-1.57384	0.0214944	0.0802663
BEIER_GLIOMA_STEM_CELL_DN	-1.57265	0.00906344	0.0808473
DORSEY_GAB2_TARGETS	-1.57262	0.0252632	0.0806816
LEE_METASTASIS_AND_ALTERNATIVE_SPLICING_UP	-1.57233	0.0140845	0.0807039
BRUINS_UVC_RESPONSE_VIA_TP53_GROUP_B	-1.57192	0	0.0807573
HERNANDEZ_MITOTIC_ARREST_BY_DOCETAXEL_2_UP	-1.57108	0.0162437	0.0811743
TURASHVILI_BREAST_LOBULAR_CARCINOMA_VS_LOBULAR_NORMAL_UP	-1.56919	0.00701403	0.0821716
NIKOLSKY_BREAST_CANCER_20Q12_Q13_AMPLICON	-1.56836	0.006	0.0825038
KERLEY_RESPONSE_TO_CISPLATIN_UP	-1.56812	0.0204499	0.0824513
ONDER_CDH1_TARGETS_1_UP	-1.56708	0.004	0.0830144
SWEET_KRAS_TARGETS_DN	-1.56669	0.0193483	0.0830903
WIERENGA_STAT5A_TARGETS_DN	-1.56495	0	0.0841245
KOKKINAKIS_METHIONINE_DEPRIVATION_48HR_UP	-1.56417	0.001	0.0844833
MIKKELSEN_IPS_WITH_HCP_H3K27ME3	-1.5615	0.0100604	0.0861188
JOHNSTONE_PARVB_TARGETS_3_UP	-1.56148	0	0.0859261
LANDEMAINE_LUNG_METASTASIS	-1.56102	0.0370774	0.0860616
FOROUTAN_TGFB_EMT_DN	-1.56052	0.013	0.0861922
OSADA_ASCL1_TARGETS_UP	-1.56031	0.0367722	0.0861301
MAGRANGEAS_MULTIPLE_MYELOMA_IGG_VS_IGA_UP	-1.56018	0.0411255	0.0860339
BANDRES_RESPONSE_TO_CARMUSTIN_MGMT_48HR_DN	-1.55976	0.003003	0.086097
TURASHVILI_BREAST_LOBULAR_CARCINOMA_VS_DUCTAL_NORMAL_DN	-1.55927	0.0150602	0.0862694
DACOSTA_UV_RESPONSE_VIA_ERCC3_TTD_UP	-1.558	0.0120603	0.0869498
HORTON_SREBF_TARGETS	-1.55702	0.0304942	0.0874843
LE_EGR2_TARGETS_DN	-1.55642	0.005	0.0877181
LI_ADIPOGENESIS_BY_ACTIVATED_PPARG	-1.55589	0.0399556	0.0878597
SMID_BREAST_CANCER_LUMINAL_A_UP	-1.55549	0.00902708	0.0879709
LI_INDUCED_T_TO_NATURAL_KILLER_UP	-1.55498	0	0.0881578
BLANCO_MELO_BRONCHIAL_EPITHELIAL_CELLS_INFLUENZA_A_INFECTION_DN	-1.55443	0.01002	0.0883671
DELACROIX_RAR_BOUND_ES	-1.55436	0	0.0882512
GERHOLD_ADIPOGENESIS_UP	-1.55417	0.0171891	0.0882072
BLANCO_MELO_RESPIRATORY_SYNCYTIAL_VIRUS_INFECTION_A594_CELLS_DN	-1.55363	0.00803213	0.0884276
WENG_POR_TARGETS_GLOBAL_DN	-1.5528	0.0277186	0.0888289
SCHRAETS_MLL_TARGETS_UP	-1.55209	0.0283316	0.0891804
MIDORIKAWA_AMPLIFIED_IN_LIVER_CANCER	-1.55209	0.0243655	0.0889889
MAHADEVAN_GIST_MORPHOLOGICAL_SWITCH	-1.5503	0.046697	0.0900886
TAKEDA_TARGETS_OF_NUP98_HOXA9_FUSION_16D_UP	-1.55014	0.004	0.0900081
FUJII_YBX1_TARGETS_UP	-1.54966	0.042487	0.0901389
CHIARADONNA_NEOPLASTIC_TRANSFORMATION_CDC25_DN	-1.54856	0.003	0.0907131
BLANCO_MELO_RESPIRATORY_SYNCYTIAL_VIRUS_INFECTION_A594_CELLS_UP	-1.54846	0	0.0905864
TAVOR_CEBPA_TARGETS_DN	-1.54746	0.0274841	0.0910789
MATZUK_CENTRAL_FOR_FEMALE_FERTILITY	-1.54718	0.0426696	0.0910626
ALONSO_METASTASIS_NEURAL_UP	-1.54699	0.0492721	0.0910097
SCHAEFFER_PROSTATE_DEVELOPMENT_48HR_UP	-1.54688	0	0.090869
STEARMAN_LUNG_CANCER_EARLY_VS_LATE_DN	-1.54682	0.0150754	0.090731
MATTIOLI_MULTIPLE_MYELOMA_WITH_14Q32_TRANSLOCATIONS	-1.54676	0.0307062	0.0905855
HOLLERN_SOLID_NODULAR_BREAST_TUMOR_DN	-1.54629	0.0321577	0.0907065
ZHAN_MULTIPLE_MYELOMA_CD1_VS_CD2_UP	-1.5459	0.0150754	0.090752
CHARAFE_BREAST_CANCER_LUMINAL_VS_MESENCHYMAL_DN	-1.54515	0	0.091072
AMIT_EGF_RESPONSE_480_MCF10A	-1.54374	0.0224033	0.0918666
DEBIASI_APOPTOSIS_BY_REOVIRUS_INFECTION_DN	-1.54365	0	0.0917182
ZWANG_EGF_INTERVAL_DN	-1.53862	0	0.0953567
SAMOLS_TARGETS_OF_KHSV_MIRNAS_DN	-1.5381	0.0151057	0.0956022
TURASHVILI_BREAST_DUCTAL_CARCINOMA_VS_DUCTAL_NORMAL_UP	-1.536	0.0232323	0.0970263
GARGALOVIC_RESPONSE_TO_OXIDIZED_PHOSPHOLIPIDS_PINK_DN	-1.53457	0.0356768	0.0978977
VERHAAK_GLIOBLASTOMA_MESENCHYMAL	-1.53435	0	0.0978658
MIKKELSEN_MEF_ICP_WITH_H3K4ME3_AND_H3K27ME3	-1.53384	0.040625	0.0980744
ZHENG_IL22_SIGNALING_DN	-1.53371	0.0360082	0.0979847
WENG_POR_TARGETS_LIVER_DN	-1.53141	0.0480984	0.0995037
ZHAN_MULTIPLE_MYELOMA_CD2_UP	-1.53124	0.0274949	0.099437
BECKER_TAMOXIFEN_RESISTANCE_DN	-1.53085	0.0242915	0.0995359
TONKS_TARGETS_OF_RUNX1_RUNX1T1_FUSION_SUSTAINDED_IN_ERYTHROCYTE_UP	-1.53078	0.0245148	0.0994065
BORCZUK_MALIGNANT_MESOTHELIOMA_DN	-1.53016	0.0180361	0.0996504
RODRIGUES_NTN1_TARGETS_DN	-1.5299	0.005	0.0996603
CHANDRAN_METASTASIS_DN	-1.52932	0	0.0999086
SCHAEFFER_SOX9_TARGETS_IN_PROSTATE_DEVELOPMENT_UP	-1.52909	0.0407725	0.0999296
DARWICHE_PAPILLOMA_RISK_HIGH_DN	-1.52888	0.003	0.099894
IGLESIAS_E2F_TARGETS_UP	-1.5288	0.003003	0.0997481
VERHAAK_AML_WITH_NPM1_MUTATED_DN	-1.52732	0.001	0.10073
SAGIV_CD24_TARGETS_DN	-1.52725	0.0314402	0.100597
SMID_BREAST_CANCER_RELAPSE_IN_LUNG_DN	-1.52669	0.035343	0.10084
MATZUK_EMBRYONIC_GERM_CELL	-1.52624	0.0467706	0.100971
WESTON_VEGFA_TARGETS_6HR	-1.526	0.0273003	0.100947
CHUANG_OXIDATIVE_STRESS_RESPONSE_UP	-1.52577	0.030623	0.100935
MIKKELSEN_MCV6_LCP_WITH_H3K4ME3	-1.52424	0.002	0.101882
BERENJENO_TRANSFORMED_BY_RHOA_DN	-1.52419	0	0.101708
MIKKELSEN_MEF_HCP_WITH_H3_UNMETHYLATED	-1.52412	0.003	0.101566
DARWICHE_SQUAMOUS_CELL_CARCINOMA_DN	-1.52339	0.001	0.101956
MURATA_VIRULENCE_OF_H_PILORI	-1.52211	0.0469274	0.102736
SMID_BREAST_CANCER_NORMAL_LIKE_UP	-1.52179	0	0.102772
WANG_LSD1_TARGETS_DN	-1.52099	0.0352697	0.103167
CAIRO_HEPATOBLASTOMA_DN	-1.51785	0	0.105552
PHONG_TNF_TARGETS_UP	-1.51728	0.0281974	0.10581
OHGUCHI_LIVER_HNF4A_TARGETS_DN	-1.5156	0.00601805	0.106883
BERENJENO_ROCK_SIGNALING_NOT_VIA_RHOA_DN	-1.51527	0.0221105	0.106951
ROZANOV_MMP14_TARGETS_UP	-1.51515	0.003	0.106847
SHEDDEN_LUNG_CANCER_GOOD_SURVIVAL_A12	-1.51459	0.003	0.10711
KIM_BIPOLAR_DISORDER_OLIGODENDROCYTE_DENSITY_CORR_DN	-1.51426	0.025355	0.107198
LANDIS_ERBB2_BREAST_PRENEOPLASTIC_DN	-1.51404	0.0272177	0.107166
SCHLOSSER_SERUM_RESPONSE_UP	-1.51344	0.00600601	0.107464
BHAT_ESR1_TARGETS_VIA_AKT1_DN	-1.51303	0.0190572	0.107627
TORCHIA_TARGETS_OF_EWSR1_FLI1_FUSION_UP	-1.51278	0	0.107613
CAIRO_HEPATOBLASTOMA_CLASSES_DN	-1.51264	0.004	0.107528
NAKAMURA_ADIPOGENESIS_EARLY_UP	-1.51233	0.0231621	0.107573
OHGUCHI_LIVER_HNF4A_TARGETS_UP	-1.51163	0.0406918	0.107898
HUNSBERGER_EXERCISE_REGULATED_GENES	-1.51143	0.0445596	0.107844
HOFFMANN_PRE_BI_TO_LARGE_PRE_BII_LYMPHOCYTE_DN	-1.51041	0.0160321	0.108521
BACOLOD_RESISTANCE_TO_ALKYLATING_AGENTS_UP	-1.50961	0.0471491	0.109028
HALMOS_CEBPA_TARGETS_DN	-1.50907	0.044898	0.109284
NAKAMURA_METASTASIS_MODEL_DN	-1.50879	0.0366599	0.109329
PHONG_TNF_RESPONSE_NOT_VIA_P38	-1.50862	0	0.10928
LANDIS_ERBB2_BREAST_TUMORS_324_DN	-1.50817	0.002	0.109454
TIAN_TNF_SIGNALING_NOT_VIA_NFKB	-1.50758	0.044086	0.109754
GARGALOVIC_RESPONSE_TO_OXIDIZED_PHOSPHOLIPIDS_GREY_UP	-1.50695	0.0602679	0.110113
BIDUS_METASTASIS_DN	-1.5068	0.002002	0.110045
DUNNE_TARGETS_OF_AML1_MTG8_FUSION_DN	-1.50643	0.0610022	0.110155
FONTAINE_THYROID_TUMOR_UNCERTAIN_MALIGNANCY_UP	-1.50605	0.0440123	0.110264
SMIRNOV_CIRCULATING_ENDOTHELIOCYTES_IN_CANCER_UP	-1.50587	0.005	0.110205
CHEN_HOXA5_TARGETS_9HR_DN	-1.50521	0.0307692	0.110579
BLANCO_MELO_MERS_COV_INFECTION_MCR5_CELLS_UP	-1.50393	0.004	0.111577
AMIT_EGF_RESPONSE_40_MCF10A	-1.5038	0.0609081	0.111481
ROSS_ACUTE_MYELOID_LEUKEMIA_CBF	-1.50246	0.012024	0.112455
XU_HGF_SIGNALING_NOT_VIA_AKT1_6HR	-1.50234	0.0576307	0.112355
SMID_BREAST_CANCER_RELAPSE_IN_PLEURA_DN	-1.50222	0.0463362	0.112235
HINATA_NFKB_TARGETS_FIBROBLAST_UP	-1.50096	0.0150602	0.113099
WOO_LIVER_CANCER_RECURRENCE_DN	-1.50095	0.0283114	0.112905
HINATA_NFKB_TARGETS_KERATINOCYTE_UP	-1.5004	0.0190572	0.113148
GROSS_HYPOXIA_VIA_ELK3_ONLY_UP	-1.49939	0.0642487	0.113758
WANG_ESOPHAGUS_CANCER_VS_NORMAL_DN	-1.49763	0.0130391	0.115008
EPPERT_CE_HSC_LSC	-1.49752	0.0381837	0.114864
BLANCO_MELO_HUMAN_PARAINFLUENZA_VIRUS_3_INFECTION_A594_CELLS_UP	-1.49651	0.004	0.1155
TURASHVILI_BREAST_DUCTAL_CARCINOMA_VS_DUCTAL_NORMAL_DN	-1.49615	0.005	0.115592
SU_PLACENTA	-1.4961	0.0583058	0.115434
BOQUEST_STEM_CELL_DN	-1.49497	0.004	0.116205
CHEBOTAEV_GR_TARGETS_DN	-1.4939	0.006	0.116999
PLASARI_TGFB1_SIGNALING_VIA_NFIC_1HR_UP	-1.49364	0.0497409	0.117023
MARCHINI_TRABECTEDIN_RESISTANCE_DN	-1.49196	0.0376016	0.118272
GYORFFY_DOXORUBICIN_RESISTANCE	-1.49187	0.0484037	0.118145
ONDER_CDH1_SIGNALING_VIA_CTNNB1	-1.49048	0.0140281	0.119162
HOSHIDA_LIVER_CANCER_LATE_RECURRENCE_UP	-1.48975	0.027163	0.119586
BURTON_ADIPOGENESIS_8	-1.48949	0.0180723	0.119625
BURTON_ADIPOGENESIS_PEAK_AT_2HR	-1.48824	0.0314402	0.12059
LEE_NEURAL_CREST_STEM_CELL_DN	-1.4882	0.013	0.120409
HOSHIDA_LIVER_CANCER_LATE_RECURRENCE_DN	-1.48819	0.0292044	0.120207
ONDER_CDH1_TARGETS_3_DN	-1.4879	0.0558483	0.120228
CHARAFE_BREAST_CANCER_LUMINAL_VS_BASAL_DN	-1.48587	0	0.121838
POMEROY_MEDULLOBLASTOMA_DESMOPLASIC_VS_CLASSIC_DN	-1.48561	0.0291165	0.121822
ROZANOV_MMP14_TARGETS_DN	-1.48549	0.0579557	0.121715
HINATA_NFKB_TARGETS_KERATINOCYTE_DN	-1.48454	0.0663667	0.122325
DESERT_EXTRACELLULAR_MATRIX_HEPATOCELLULAR_CARCINOMA_SUBCLASS_UP	-1.48293	0.0438972	0.123622
GAVIN_FOXP3_TARGETS_CLUSTER_P7	-1.48201	0.0130261	0.12428
SESTO_RESPONSE_TO_UV_C3	-1.47995	0.0698925	0.125947
MODY_HIPPOCAMPUS_POSTNATAL	-1.4798	0.0361809	0.125832
DURAND_STROMA_NS_UP	-1.4796	0.005	0.125807
PLASARI_TGFB1_TARGETS_1HR_UP	-1.4795	0.0451282	0.125689
DELLA_RESPONSE_TO_TSA_AND_BUTYRATE	-1.47884	0.0557342	0.126087
SUNG_METASTASIS_STROMA_UP	-1.47847	0.013013	0.126235
QI_PLASMACYTOMA_DN	-1.4771	0.021021	0.127303
SMID_BREAST_CANCER_RELAPSE_IN_BONE_DN	-1.47551	0.004	0.128671
KUUSELO_PANCREATIC_CANCER_19Q13_AMPLIFICATION	-1.47541	0.0574837	0.128557
NOJIMA_SFRP2_TARGETS_UP	-1.4754	0.0501567	0.128337
PEPPER_CHRONIC_LYMPHOCYTIC_LEUKEMIA_UP	-1.47474	0.0562036	0.128809
VANASSE_BCL2_TARGETS_UP	-1.47403	0.057652	0.129309
CAIRO_LIVER_DEVELOPMENT_DN	-1.4731	0.004	0.129945
SANA_TNF_SIGNALING_DN	-1.47212	0.0180361	0.130649
ENGELMANN_CANCER_PROGENITORS_DN	-1.47165	0.0353893	0.130917
SABATES_COLORECTAL_ADENOMA_UP	-1.47157	0.0230461	0.130757
BORLAK_LIVER_CANCER_EGF_UP	-1.47077	0.0395137	0.131279
JACKSON_DNMT1_TARGETS_UP	-1.47069	0.04	0.131124
MANNE_COVID19_ICU_VS_HEALTHY_DONOR_PLATELETS_UP	-1.47064	0.019019	0.130945
HUI_MAPK14_TARGETS_UP	-1.46996	0.0740741	0.131415
YAN_ESCAPE_FROM_ANOIKIS	-1.46889	0.0471491	0.132213
COLDREN_GEFITINIB_RESISTANCE_DN	-1.46855	0.007	0.132276
BILD_HRAS_ONCOGENIC_SIGNATURE	-1.46843	0.002	0.132168
TARTE_PLASMA_CELL_VS_PLASMABLAST_UP	-1.4676	0	0.132792
MANNE_COVID19_COMBINED_COHORT_VS_HEALTHY_DONOR_PLATELETS_DN	-1.46591	0.005	0.134188
FRASOR_RESPONSE_TO_ESTRADIOL_DN	-1.4659	0.0320963	0.133971
ZHAN_MULTIPLE_MYELOMA_LB_UP	-1.46418	0.0447154	0.1354
FARDIN_HYPOXIA_11	-1.46396	0.0607621	0.135371
TOMLINS_PROSTATE_CANCER_DN	-1.46301	0.0573183	0.136143
RODRIGUES_THYROID_CARCINOMA_DN	-1.46262	0.0260782	0.136297
MEBARKI_HCC_PROGENITOR_WNT_UP_BLOCKED_BY_FZD8CRD	-1.46213	0.017017	0.136584
TONKS_TARGETS_OF_RUNX1_RUNX1T1_FUSION_HSC_UP	-1.46167	0.008	0.136837
JEPSEN_SMRT_TARGETS	-1.46156	0.0649485	0.136709
NAKAJIMA_MAST_CELL	-1.46061	0.0571429	0.137407
WANG_BARRETTS_ESOPHAGUS_UP	-1.46038	0.0470348	0.137398
CHARAFE_BREAST_CANCER_BASAL_VS_MESENCHYMAL_DN	-1.45997	0.0352467	0.137592
MULLIGHAN_NPM1_SIGNATURE_3_DN	-1.45967	0.011	0.137627
ALCALAY_AML_BY_NPM1_LOCALIZATION_UP	-1.45949	0.009	0.137564
VECCHI_GASTRIC_CANCER_EARLY_DN	-1.45638	0.002	0.140481
MULLIGHAN_NPM1_MUTATED_SIGNATURE_1_DN	-1.4563	0.017	0.140322
SAFFORD_T_LYMPHOCYTE_ANERGY	-1.45587	0.028028	0.140562
BROWNE_HCMV_INFECTION_6HR_UP	-1.45444	0.0372984	0.141857
HOELZEL_NF1_TARGETS_UP	-1.45432	0.01	0.141762
NAKAYAMA_SOFT_TISSUE_TUMORS_PCA2_UP	-1.45252	0.033	0.143439
BOYAULT_LIVER_CANCER_SUBCLASS_G123_DN	-1.45238	0.0585859	0.143362
MCCLUNG_COCAIN_REWARD_4WK	-1.45233	0.0323232	0.143169
PASINI_SUZ12_TARGETS_DN	-1.45193	0	0.143348
MEDINA_SMARCA4_TARGETS	-1.45036	0.0590062	0.144734
STOSSI_RESPONSE_TO_ESTRADIOL	-1.44892	0.0610134	0.146014
ANDERSEN_CHOLANGIOCARCINOMA_CLASS1	-1.44876	0.0524722	0.145948
BLANCO_MELO_BRONCHIAL_EPITHELIAL_CELLS_INFLUENZA_A_DEL_NS1_INFECTION_UP	-1.44816	0	0.146343
BURTON_ADIPOGENESIS_7	-1.44644	0.0466059	0.14799
WANG_HCP_PROSTATE_CANCER	-1.44581	0.026026	0.148466
ACEVEDO_LIVER_CANCER_DN	-1.44551	0	0.14856
DOANE_BREAST_CANCER_ESR1_DN	-1.44483	0.0585162	0.14901
TANG_SENESCENCE_TP53_TARGETS_UP	-1.44443	0.0596379	0.149171
CHIBA_RESPONSE_TO_TSA_DN	-1.44431	0.079314	0.14907
RIZ_ERYTHROID_DIFFERENTIATION_12HR	-1.4415	0.0633437	0.151769
BYSTRYKH_HEMATOPOIESIS_STEM_CELL_SCP2_QTL_TRANS	-1.4409	0.0751323	0.15222
HE_PTEN_TARGETS_UP	-1.44077	0.0789766	0.152111
PYEON_CANCER_HEAD_AND_NECK_VS_CERVICAL_DN	-1.43995	0.0777656	0.152761
DARWICHE_SKIN_TUMOR_PROMOTER_DN	-1.43901	0.006	0.153582
SCIBETTA_KDM5B_TARGETS_UP	-1.4384	0.0747863	0.153996
SANSOM_APC_TARGETS_DN	-1.43667	0.002	0.155719
WIERENGA_STAT5A_TARGETS_UP	-1.43631	0.007	0.155867
PETROVA_PROX1_TARGETS_DN	-1.43437	0.0482897	0.157815
MCBRYAN_PUBERTAL_BREAST_4_5WK_DN	-1.43428	0.006	0.157673
MCCABE_HOXC6_TARGETS_DN	-1.43286	0.087473	0.159053
CHIANG_LIVER_CANCER_SUBCLASS_PROLIFERATION_DN	-1.43106	0.017017	0.16086
HOLLERN_SQUAMOUS_BREAST_TUMOR	-1.43001	0.031	0.161812
AZARE_NEOPLASTIC_TRANSFORMATION_BY_STAT3_UP	-1.42988	0.028028	0.161699
CASTELLANO_NRAS_TARGETS_UP	-1.42945	0.0362173	0.161946
MIKKELSEN_ES_LCP_WITH_H3K4ME3	-1.42886	0.0260521	0.162412
CORRE_MULTIPLE_MYELOMA_UP	-1.42837	0.0403226	0.162739
NAGASHIMA_EGF_SIGNALING_UP	-1.42828	0.0502008	0.16258
FINAK_BREAST_CANCER_SDPP_SIGNATURE	-1.42819	0.0850377	0.162425
RORIE_TARGETS_OF_EWSR1_FLI1_FUSION_UP	-1.42798	0.0952381	0.162444
BURTON_ADIPOGENESIS_9	-1.4272	0.034034	0.163116
ROSS_AML_WITH_CBFB_MYH11_FUSION	-1.42628	0.0558943	0.163955
SEKI_INFLAMMATORY_RESPONSE_LPS_DN	-1.42606	0.078346	0.163969
LEE_LIVER_CANCER_MYC_TGFA_UP	-1.42585	0.0542169	0.163955
WENG_POR_TARGETS_LIVER_UP	-1.42584	0.072025	0.163703
AMIT_EGF_RESPONSE_60_MCF10A	-1.4249	0.0559586	0.164601
AMUNDSON_DNA_DAMAGE_RESPONSE_TP53	-1.42447	0.0781078	0.164866
GREENBAUM_E2A_TARGETS_DN	-1.42406	0.0730643	0.165077
ROSS_AML_WITH_PML_RARA_FUSION	-1.42362	0.0360721	0.165348
SENESE_HDAC1_TARGETS_DN	-1.42296	0.006	0.165896
DIRMEIER_LMP1_RESPONSE_EARLY	-1.42288	0.0502513	0.165735
WEINMANN_ADAPTATION_TO_HYPOXIA_UP	-1.42231	0.0764331	0.166154
ZHAN_MULTIPLE_MYELOMA_CD1_UP	-1.42191	0.0635721	0.166278
GINESTIER_BREAST_CANCER_ZNF217_AMPLIFIED_DN	-1.4216	0.003	0.166377
KOBAYASHI_EGFR_SIGNALING_24HR_UP	-1.42042	0.0321285	0.167511
LEE_EARLY_T_LYMPHOCYTE_DN	-1.42022	0.0640244	0.167494
DASU_IL6_SIGNALING_SCAR_DN	-1.41932	0.0957684	0.168314
MEISSNER_ES_ICP_WITH_H3K4ME3	-1.41916	0.0700105	0.168249
KYNG_DNA_DAMAGE_BY_UV	-1.41913	0.0488301	0.168022
JIANG_AGING_HYPOTHALAMUS_DN	-1.41858	0.0782698	0.168433
LINDSTEDT_DENDRITIC_CELL_MATURATION_C	-1.41735	0.0453172	0.169634
COULOUARN_TEMPORAL_TGFB1_SIGNATURE_DN	-1.41675	0.0230461	0.170105
INGRAM_SHH_TARGETS_DN	-1.41606	0.0423387	0.170677
VERRECCHIA_RESPONSE_TO_TGFB1_C1	-1.41468	0.0843243	0.172107
MARTORIATI_MDM4_TARGETS_FETAL_LIVER_UP	-1.41411	0.006	0.172555
ONDER_CDH1_TARGETS_3_UP	-1.41264	0.0818084	0.174058
GRAHAM_CML_DIVIDING_VS_NORMAL_QUIESCENT_DN	-1.41126	0.0491474	0.175465
HELLER_HDAC_TARGETS_UP	-1.41094	0.007	0.175562
FIRESTEIN_CTNNB1_PATHWAY	-1.4106	0.073695	0.175765
SMID_BREAST_CANCER_LUMINAL_B_UP	-1.41053	0.019	0.175582
JEON_SMAD6_TARGETS_UP	-1.41032	0.0875676	0.175601
ENGELMANN_CANCER_PROGENITORS_UP	-1.40952	0.0714286	0.176397
AMIT_EGF_RESPONSE_120_MCF10A	-1.40933	0.0714286	0.176343
KANG_FLUOROURACIL_RESISTANCE_DN	-1.40799	0.0995475	0.177702
WANG_TNF_TARGETS	-1.40788	0.109131	0.177579
AMBROSINI_FLAVOPIRIDOL_TREATMENT_TP53	-1.40633	0.042	0.179284
SEKI_INFLAMMATORY_RESPONSE_LPS_UP	-1.40547	0.0510511	0.180108
HOLLERN_EMT_BREAST_TUMOR_UP	-1.4048	0.014	0.180651
GHANDHI_DIRECT_IRRADIATION_DN	-1.40476	0.0753138	0.180416
ROY_WOUND_BLOOD_VESSEL_UP	-1.4045	0.0533736	0.180505
BEIER_GLIOMA_STEM_CELL_UP	-1.40408	0.081761	0.180754
MIKKELSEN_MCV6_ICP_WITH_H3K4ME3_AND_H3K27ME3	-1.40387	0.0905307	0.180742
LANDIS_ERBB2_BREAST_TUMORS_65_DN	-1.40297	0.0688592	0.181583
CHEBOTAEV_GR_TARGETS_UP	-1.40139	0.0502008	0.183301
LEE_INTRATHYMIC_T_PROGENITOR	-1.40074	0.100442	0.18386
ZHAN_MULTIPLE_MYELOMA_DN	-1.40065	0.0772358	0.183729
ZHENG_GLIOBLASTOMA_PLASTICITY_DN	-1.40017	0.0554436	0.184035
FOROUTAN_INTEGRATED_TGFB_EMT_DN	-1.4001	0.0704934	0.183866
GROSS_HYPOXIA_VIA_HIF1A_DN	-1.39994	0.032	0.183803
INGA_TP53_TARGETS	-1.3999	0.0957207	0.183592
ZHAN_V1_LATE_DIFFERENTIATION_GENES_UP	-1.39966	0.0876289	0.183606
HENDRICKS_SMARCA4_TARGETS_UP	-1.39943	0.0633947	0.1836
SENGUPTA_NASOPHARYNGEAL_CARCINOMA_DN	-1.3986	0.008	0.184422
LI_PROSTATE_CANCER_EPIGENETIC	-1.39841	0.0892116	0.18439
BOSCO_TH1_CYTOTOXIC_MODULE	-1.3984	0.028169	0.184144
HELLER_HDAC_TARGETS_SILENCED_BY_METHYLATION_UP	-1.39824	0.001	0.184074
IGARASHI_ATF4_TARGETS_DN	-1.3982	0.037	0.183856
MATTHEWS_AP1_TARGETS	-1.39778	0.105727	0.184087
MANNE_COVID19_NONICU_VS_HEALTHY_DONOR_PLATELETS_UP	-1.39751	0.028	0.184117
BOSCO_EPITHELIAL_DIFFERENTIATION_MODULE	-1.3956	0.103301	0.186332
HILLION_HMGA1B_TARGETS	-1.39483	0.0431294	0.187059
BURTON_ADIPOGENESIS_1	-1.39456	0.0952381	0.187151
LUI_THYROID_CANCER_CLUSTER_1	-1.39407	0.0720081	0.187473
HOFMANN_MYELODYSPLASTIC_SYNDROM_RISK_UP	-1.39363	0.102174	0.187759
MATZUK_SPERMATID_DIFFERENTIATION	-1.39165	0.0818653	0.189979
YANG_BREAST_CANCER_ESR1_UP	-1.39158	0.0927835	0.18978
ELVIDGE_HIF1A_TARGETS_DN	-1.39053	0.041	0.190864
SILIGAN_BOUND_BY_EWS_FLT1_FUSION	-1.39046	0.0728745	0.190674
RODWELL_AGING_KIDNEY_UP	-1.3892	0.002	0.192168
GESERICK_TERT_TARGETS_DN	-1.3892	0.0949299	0.191902
GARCIA_TARGETS_OF_FLI1_AND_DAX1_UP	-1.38902	0.0791075	0.191866
IBRAHIM_NRF1_DOWN	-1.38895	0.025	0.191689
DASU_IL6_SIGNALING_UP	-1.38815	0.0685484	0.192456
VALK_AML_CLUSTER_13	-1.38781	0.100423	0.192623
YAO_TEMPORAL_RESPONSE_TO_PROGESTERONE_CLUSTER_1	-1.38776	0.0592369	0.192409
LI_WILMS_TUMOR_VS_FETAL_KIDNEY_2_UP	-1.38625	0.101677	0.194171
CHARAFE_BREAST_CANCER_LUMINAL_VS_BASAL_UP	-1.3855	0	0.194876
AMIT_SERUM_RESPONSE_120_MCF10A	-1.38549	0.0743719	0.194613
TSENG_IRS1_TARGETS_DN	-1.38429	0.027	0.19595
LUCAS_HNF4A_TARGETS_UP	-1.38221	0.0717172	0.198562
FOROUTAN_PRODRANK_TGFB_EMT_DN	-1.38213	0.0574018	0.198393
PURBEY_TARGETS_OF_CTBP1_AND_SATB1_UP	-1.38197	0.0561122	0.198338
ACEVEDO_LIVER_TUMOR_VS_NORMAL_ADJACENT_TISSUE_DN	-1.38178	0.007	0.198293
TSENG_IRS1_TARGETS_UP	-1.38097	0.037037	0.199142
WANG_PROSTATE_CANCER_ANDROGEN_INDEPENDENT	-1.38081	0.0591182	0.199057
ODONNELL_TARGETS_OF_MYC_AND_TFRC_UP	-1.38071	0.0714286	0.198912
MASRI_RESISTANCE_TO_TAMOXIFEN_AND_AROMATASE_INHIBITORS_DN	-1.38065	0.102198	0.198714
ZHANG_TARGETS_OF_EWSR1_FLI1_FUSION	-1.38008	0.0561685	0.199251
SHEDDEN_LUNG_CANCER_GOOD_SURVIVAL_A4	-1.37727	0.022	0.203008
XIE_ST_HSC_S1PR3_OE_UP	-1.37679	0.014	0.203394
DOANE_BREAST_CANCER_CLASSES_DN	-1.37584	0.0957776	0.20439
WESTON_VEGFA_TARGETS_12HR	-1.37564	0.101053	0.204363
MIYAGAWA_TARGETS_OF_EWSR1_ETS_FUSIONS_UP	-1.37509	0.011	0.204911
TSAI_RESPONSE_TO_IONIZING_RADIATION	-1.3739	0.025	0.206224
BLANCO_MELO_BETA_INTERFERON_TREATED_BRONCHIAL_EPITHELIAL_CELLS_UP	-1.37346	0.004	0.206582
VILIMAS_NOTCH1_TARGETS_UP	-1.37273	0.0813008	0.207306
JINESH_BLEBBISHIELD_TRANSFORMED_STEM_CELL_SPHERES_UP	-1.37269	0.02	0.207074
MIKKELSEN_IPS_LCP_WITH_H3K4ME3	-1.37153	0.037	0.208428
ABE_VEGFA_TARGETS_30MIN	-1.37114	0.119198	0.208706
MA_MYELOID_DIFFERENTIATION_DN	-1.37064	0.0901722	0.209148
KAN_RESPONSE_TO_ARSENIC_TRIOXIDE	-1.3698	0.041	0.210016
KYNG_DNA_DAMAGE_BY_GAMMA_RADIATION	-1.36895	0.063253	0.210956
HOWLIN_CITED1_TARGETS_2_DN	-1.36856	0.112867	0.211219
BASSO_HAIRY_CELL_LEUKEMIA_UP	-1.36827	0.0551102	0.21137
PEDERSEN_METASTASIS_BY_ERBB2_ISOFORM_4	-1.36817	0.052	0.21123
HUANG_FOXA2_TARGETS_UP	-1.36773	0.0884146	0.211572
GALINDO_IMMUNE_RESPONSE_TO_ENTEROTOXIN	-1.36772	0.0651303	0.211302
VERNELL_RETINOBLASTOMA_PATHWAY_DN	-1.36607	0.114316	0.213349
CHYLA_CBFA2T3_TARGETS_UP	-1.36572	0.001	0.213581
GAUSSMANN_MLL_AF4_FUSION_TARGETS_E_UP	-1.36565	0.0381143	0.213383
GAUSSMANN_MLL_AF4_FUSION_TARGETS_G_UP	-1.36436	0.015	0.214903
KORKOLA_EMBRYONIC_CARCINOMA_VS_SEMINOMA_DN	-1.36386	0.120087	0.21531
PETROVA_ENDOTHELIUM_LYMPHATIC_VS_BLOOD_UP	-1.36377	0.031	0.215141
RAMPON_ENRICHED_LEARNING_ENVIRONMENT_LATE_UP	-1.36336	0.104301	0.215454
DANG_REGULATED_BY_MYC_DN	-1.36328	0.014	0.215283
NOUZOVA_METHYLATED_IN_APL	-1.36229	0.0757576	0.216407
LI_WILMS_TUMOR_VS_FETAL_KIDNEY_1_UP	-1.36139	0.022	0.217462
LIN_APC_TARGETS	-1.36134	0.0572864	0.217261
RICKMAN_TUMOR_DIFFERENTIATED_WELL_VS_MODERATELY_DN	-1.36111	0.0621242	0.217303
THEODOROU_MAMMARY_TUMORIGENESIS	-1.35974	0.12	0.21899
NGUYEN_NOTCH1_TARGETS_DN	-1.35957	0.0550551	0.218958
ZHOU_TNF_SIGNALING_30MIN	-1.35908	0.0821501	0.219363
MOREIRA_RESPONSE_TO_TSA_UP	-1.35849	0.115546	0.219927
KAAB_FAILED_HEART_ATRIUM_UP	-1.35835	0.110763	0.219857
GYORFFY_MITOXANTRONE_RESISTANCE	-1.35582	0.117708	0.22335
HAN_SATB1_TARGETS_UP	-1.35482	0.005	0.224538
ODONNELL_METASTASIS_UP	-1.35383	0.079397	0.225799
SCHMIDT_POR_TARGETS_IN_LIMB_BUD_UP	-1.35381	0.116597	0.225527
KIM_RESPONSE_TO_TSA_AND_DECITABINE_UP	-1.35355	0.0540541	0.225593
WOTTON_RUNX_TARGETS_DN	-1.35343	0.11366	0.22547
WONG_ENDMETRIUM_CANCER_DN	-1.35295	0.072	0.225826
PARK_APL_PATHOGENESIS_DN	-1.3524	0.104401	0.226352
PETRETTO_HEART_MASS_QTL_CIS_UP	-1.35123	0.120207	0.227762
BOYLAN_MULTIPLE_MYELOMA_PCA1_UP	-1.35113	0.0630631	0.227624
LIM_MAMMARY_LUMINAL_MATURE_UP	-1.35056	0.0611223	0.228182
SMID_BREAST_CANCER_RELAPSE_IN_BONE_UP	-1.3505	0.062249	0.227988
MALONEY_RESPONSE_TO_17AAG_UP	-1.34984	0.0962513	0.228666
MULLIGHAN_MLL_SIGNATURE_1_DN	-1.34976	0.023	0.22849
DOANE_BREAST_CANCER_ESR1_UP	-1.34869	0.072	0.229879
RIZKI_TUMOR_INVASIVENESS_3D_UP	-1.3486	0.019	0.229712
SCHEIDEREIT_IKK_TARGETS	-1.34789	0.122494	0.230486
LUI_THYROID_CANCER_PAX8_PPARG_UP	-1.34741	0.110212	0.23089
BOYLAN_MULTIPLE_MYELOMA_PCA3_DN	-1.34737	0.0833333	0.230646
GUO_TARGETS_OF_IRS1_AND_IRS2	-1.34694	0.071	0.230973
FIGUEROA_AML_METHYLATION_CLUSTER_1_DN	-1.34684	0.118609	0.230812
CHIANG_LIVER_CANCER_SUBCLASS_POLYSOMY7_UP	-1.34682	0.0785499	0.230553
KIM_WT1_TARGETS_8HR_UP	-1.34675	0.038	0.230379
RIGGI_EWING_SARCOMA_PROGENITOR_UP	-1.34672	0.004	0.230126
GARGALOVIC_RESPONSE_TO_OXIDIZED_PHOSPHOLIPIDS_BLACK_UP	-1.34667	0.12037	0.2299
TAKEDA_TARGETS_OF_NUP98_HOXA9_FUSION_8D_UP	-1.34641	0.038038	0.229996
MEISSNER_BRAIN_HCP_WITH_H3K4ME2	-1.34634	0.132543	0.22981
KONDO_PROSTATE_CANCER_WITH_H3K27ME3	-1.34541	0.0780781	0.23088
RASHI_RESPONSE_TO_IONIZING_RADIATION_5	-1.34509	0.049	0.231067
QI_HYPOXIA_TARGETS_OF_HIF1A_AND_FOXA2	-1.34482	0.113169	0.231191
ZHANG_RESPONSE_TO_IKK_INHIBITOR_AND_TNF_UP	-1.34439	0.016	0.231595
AMIT_EGF_RESPONSE_240_MCF10A	-1.34435	0.133262	0.231361
HAN_SATB1_TARGETS_DN	-1.3438	0.011	0.231886
PEDRIOLI_MIR31_TARGETS_DN	-1.34362	0.004	0.231893
MASSARWEH_TAMOXIFEN_RESISTANCE_UP	-1.34307	0.001	0.232446
NAGASHIMA_NRG1_SIGNALING_UP	-1.34297	0.027	0.232302
VALK_AML_CLUSTER_11	-1.34273	0.110883	0.23236
SEITZ_NEOPLASTIC_TRANSFORMATION_BY_8P_DELETION_DN	-1.34259	0.116545	0.232285
KIM_PTEN_TARGETS_UP	-1.34186	0.123746	0.233118
HALMOS_CEBPA_TARGETS_UP	-1.3418	0.105967	0.232923
HAHTOLA_MYCOSIS_FUNGOIDES_CD4_UP	-1.34167	0.0927419	0.232836
BOYAULT_LIVER_CANCER_SUBCLASS_G2	-1.34113	0.112513	0.233349
LEE_TARGETS_OF_PTCH1_AND_SUFU_DN	-1.33913	0.0831663	0.236128
WILLIAMS_ESR1_TARGETS_UP	-1.33894	0.126059	0.23616
ONGUSAHA_TP53_TARGETS	-1.33803	0.117043	0.237293
CERVERA_SDHB_TARGETS_1_DN	-1.33752	0.130802	0.237766
FRASOR_RESPONSE_TO_ESTRADIOL_UP	-1.33723	0.103627	0.237895
GRAHAM_NORMAL_QUIESCENT_VS_NORMAL_DIVIDING_UP	-1.33722	0.101626	0.237626
CHEN_ETV5_TARGETS_SERTOLI	-1.33682	0.128289	0.237971
MCLACHLAN_DENTAL_CARIES_DN	-1.33661	0.0962889	0.23801
BHATI_G2M_ARREST_BY_2METHOXYESTRADIOL_DN	-1.33652	0.0570571	0.237883
HORIUCHI_WTAP_TARGETS_UP	-1.33619	0.019	0.238115
BLANCO_MELO_COVID19_SARS_COV_2_INFECTION_A594_CELLS_DN	-1.33587	0.0808081	0.238308
SCHLOSSER_SERUM_RESPONSE_AUGMENTED_BY_MYC	-1.33539	0.052	0.238815
DACOSTA_UV_RESPONSE_VIA_ERCC3_UP	-1.33463	0.013	0.23969
LI_CISPLATIN_RESISTANCE_UP	-1.33415	0.123548	0.240151
NAKAMURA_ADIPOGENESIS_LATE_UP	-1.33373	0.067	0.240489
CHIARADONNA_NEOPLASTIC_TRANSFORMATION_KRAS_CDC25_UP	-1.33342	0.0928355	0.240661
DOANE_RESPONSE_TO_ANDROGEN_UP	-1.33241	0.045	0.241955
BARRIER_COLON_CANCER_RECURRENCE_DN	-1.33174	0.131183	0.242729
WANG_IMMORTALIZED_BY_HOXA9_AND_MEIS1_DN	-1.3309	0.146624	0.243802
VALK_AML_CLUSTER_2	-1.33085	0.111349	0.243586
MARTIN_INTERACT_WITH_HDAC	-1.33019	0.123984	0.244316
BERENJENO_TRANSFORMED_BY_RHOA_FOREVER_DN	-1.32989	0.133891	0.24448
KIM_LIVER_CANCER_POOR_SURVIVAL_UP	-1.32971	0.1507	0.244489
KANG_AR_TARGETS_DN	-1.32807	0.125689	0.246839
WANG_BARRETTS_ESOPHAGUS_DN	-1.32669	0.138528	0.248749
HOSHIDA_LIVER_CANCER_SUBCLASS_S3	-1.32633	0.028	0.248985
ROSS_AML_WITH_AML1_ETO_FUSION	-1.32618	0.0832497	0.248945
FALVELLA_SMOKERS_WITH_LUNG_CANCER	-1.32537	0.0921844	0.24991
ZHONG_RESPONSE_TO_AZACITIDINE_AND_TSA_UP	-1.32525	0.044	0.249816
FAELT_B_CLL_WITH_VH3_21_UP	-1.32482	0.110548	0.250208
RUAN_RESPONSE_TO_TNF_DN	-1.32388	0.0851703	0.251393
SHETH_LIVER_CANCER_VS_TXNIP_LOSS_PAM1	-1.32373	0.016	0.251313
HERNANDEZ_MITOTIC_ARREST_BY_DOCETAXEL_1_UP	-1.32367	0.138478	0.251132
BILANGES_SERUM_SENSITIVE_GENES	-1.32351	0.0902708	0.251097
OKUMURA_INFLAMMATORY_RESPONSE_LPS	-1.32279	0.054	0.251959
BHAT_ESR1_TARGETS_NOT_VIA_AKT1_UP	-1.32216	0.035	0.252646
RUIZ_TNC_TARGETS_UP	-1.32156	0.041	0.25327
MARIADASON_REGULATED_BY_HISTONE_ACETYLATION_UP	-1.32117	0.0963855	0.25359
BHAT_ESR1_TARGETS_NOT_VIA_AKT1_DN	-1.32069	0.0850851	0.254096
HASLINGER_B_CLL_WITH_17P13_DELETION	-1.3202	0.150802	0.254593
VECCHI_GASTRIC_CANCER_ADVANCED_VS_EARLY_DN	-1.32012	0.0840841	0.254405
ASTIER_INTEGRIN_SIGNALING	-1.31949	0.109422	0.255169
TOMIDA_METASTASIS_UP	-1.31793	0.131466	0.257476
FIGUEROA_AML_METHYLATION_CLUSTER_3_DN	-1.31743	0.131303	0.258054
IWANAGA_CARCINOGENESIS_BY_KRAS_UP	-1.31712	0.042	0.258266
IVANOVA_HEMATOPOIESIS_STEM_CELL_AND_PROGENITOR	-1.31661	0.006	0.258839
CHANGOLKAR_H2AFY_TARGETS_DN	-1.3161	0.124363	0.259391
LAIHO_COLORECTAL_CANCER_SERRATED_DN	-1.31513	0.0863454	0.260761
BROWNE_HCMV_INFECTION_20HR_UP	-1.31453	0.029	0.261427
KUMAR_AUTOPHAGY_NETWORK	-1.31437	0.105528	0.26136
NAKAYAMA_SOFT_TISSUE_TUMORS_PCA2_DN	-1.31409	0.10331	0.261519
SHI_SPARC_TARGETS_UP	-1.31404	0.161017	0.261297
BHAT_ESR1_TARGETS_VIA_AKT1_UP	-1.31334	0.021	0.262193
GAUSSMANN_MLL_AF4_FUSION_TARGETS_A_UP	-1.31267	0.039	0.263049
HELLER_SILENCED_BY_METHYLATION_UP	-1.31159	0.027027	0.264544
SUZUKI_RESPONSE_TO_TSA_AND_DECITABINE_1A	-1.31042	0.155747	0.266183
ZIRN_TRETINOIN_RESPONSE_WT1_UP	-1.30923	0.150862	0.267886
BROWNE_HCMV_INFECTION_8HR_DN	-1.30921	0.137397	0.267597
LIM_MAMMARY_STEM_CELL_DN	-1.3088	0.006	0.267996
SCHEIDEREIT_IKK_INTERACTING_PROTEINS	-1.30879	0.117944	0.267719
CROONQUIST_STROMAL_STIMULATION_UP	-1.30825	0.125633	0.268341
GRAESSMANN_RESPONSE_TO_MC_AND_SERUM_DEPRIVATION_UP	-1.30765	0.047	0.269063
MAHAJAN_RESPONSE_TO_IL1A_UP	-1.30713	0.11334	0.269654
MARTIN_VIRAL_GPCR_SIGNALING_UP	-1.30439	0.0972919	0.274035
SMITH_TERT_TARGETS_DN	-1.30394	0.0981964	0.274461
ZHOU_INFLAMMATORY_RESPONSE_LPS_UP	-1.30345	0.024	0.27505
ACEVEDO_NORMAL_TISSUE_ADJACENT_TO_LIVER_TUMOR_DN	-1.303	0.011	0.275508
MATZUK_MALE_REPRODUCTION_SERTOLI	-1.30273	0.146934	0.275687
SATOH_COLORECTAL_CANCER_MYC_DN	-1.30254	0.108871	0.275692
HOSHIDA_LIVER_CANCER_SUBCLASS_S1	-1.30037	0.03	0.279161
LIEN_BREAST_CARCINOMA_METAPLASTIC_VS_DUCTAL_UP	-1.29968	0.106319	0.280048
DARWICHE_PAPILLOMA_PROGRESSION_RISK	-1.29958	0.11279	0.279883
BROWNE_HCMV_INFECTION_16HR_DN	-1.29918	0.11245	0.280237
LU_AGING_BRAIN_UP	-1.29913	0.028	0.280012
CERVERA_SDHB_TARGETS_2	-1.29856	0.094	0.280671
KANG_IMMORTALIZED_BY_TERT_DN	-1.29844	0.0983936	0.28056
CAMPS_COLON_CANCER_COPY_NUMBER_UP	-1.29825	0.116583	0.280564
KASLER_HDAC7_TARGETS_1_UP	-1.29822	0.043	0.280293
LIU_CMYB_TARGETS_UP	-1.29761	0.056	0.281035
HOLLEMAN_VINCRISTINE_RESISTANCE_ALL_UP	-1.29707	0.140333	0.281676
MCCABE_HOXC6_TARGETS_CANCER_UP	-1.29604	0.158947	0.283237
BRUNO_HEMATOPOIESIS	-1.29601	0.135081	0.282962
FERRARI_RESPONSE_TO_FENRETINIDE_UP	-1.29591	0.174292	0.282819
DAZARD_RESPONSE_TO_UV_NHEK_UP	-1.29495	0.053	0.284338
WU_ALZHEIMER_DISEASE_DN	-1.29394	0.155773	0.285833
RAY_TUMORIGENESIS_BY_ERBB2_CDC25A_DN	-1.29387	0.026	0.285639
SCIAN_INVERSED_TARGETS_OF_TP53_AND_TP73_DN	-1.29357	0.154886	0.285834
GAZDA_DIAMOND_BLACKFAN_ANEMIA_ERYTHROID_UP	-1.29272	0.157672	0.286959
GRAESSMANN_APOPTOSIS_BY_SERUM_DEPRIVATION_DN	-1.29208	0.042	0.287798
FONTAINE_THYROID_TUMOR_UNCERTAIN_MALIGNANCY_DN	-1.2903	0.137405	0.290656
UDAYAKUMAR_MED1_TARGETS_DN	-1.28954	0.026	0.29174
DARWICHE_PAPILLOMA_RISK_LOW_DN	-1.28903	0.07	0.292368
ZHU_CMV_8_HR_DN	-1.28827	0.136456	0.293393
OUYANG_PROSTATE_CANCER_PROGRESSION_DN	-1.28807	0.177489	0.293448
YAO_TEMPORAL_RESPONSE_TO_PROGESTERONE_CLUSTER_15	-1.28745	0.15757	0.294236
DELPUECH_FOXO3_TARGETS_UP	-1.28744	0.148185	0.293918
LIAO_METASTASIS	-1.28724	0.006	0.293966
VANLOO_SP3_TARGETS_DN	-1.28594	0.102307	0.295993
PLASARI_TGFB1_TARGETS_10HR_DN	-1.28307	0.033	0.300939
STAMBOLSKY_RESPONSE_TO_VITAMIN_D3_DN	-1.28281	0.175497	0.301062
KIM_MYCN_AMPLIFICATION_TARGETS_UP	-1.28083	0.114343	0.304473
XIE_ST_HSC_S1PR3_OE_DN	-1.2797	0.168889	0.306263
WANG_CISPLATIN_RESPONSE_AND_XPC_DN	-1.27948	0.044	0.306323
SENESE_HDAC3_TARGETS_DN	-1.27946	0.013	0.30603
COULOUARN_TEMPORAL_TGFB1_SIGNATURE_UP	-1.27926	0.102	0.306102
MILI_PSEUDOPODIA_CHEMOTAXIS_DN	-1.27857	0.012	0.30706
SCHAEFFER_PROSTATE_DEVELOPMENT_6HR_DN	-1.27726	0.014	0.309113
MANNE_COVID19_ICU_VS_HEALTHY_DONOR_PLATELETS_DN	-1.27676	0.102	0.309708
MARTIN_NFKB_TARGETS_UP	-1.27643	0.15	0.309996
TAKEDA_TARGETS_OF_NUP98_HOXA9_FUSION_6HR_DN	-1.27598	0.155713	0.310521
BROWNE_HCMV_INFECTION_18HR_DN	-1.27591	0.062	0.310293
LIN_NPAS4_TARGETS_DN	-1.27581	0.122367	0.310174
TONKS_TARGETS_OF_RUNX1_RUNX1T1_FUSION_HSC_DN	-1.27546	0.059	0.310548
NOUSHMEHR_GBM_SILENCED_BY_METHYLATION	-1.27539	0.163951	0.310358
XIE_LT_HSC_S1PR3_OE_UP	-1.27513	0.181818	0.310539
CHESLER_BRAIN_HIGHEST_GENETIC_VARIANCE	-1.2744	0.188285	0.311577
GROSS_HIF1A_TARGETS_DN	-1.27384	0.176533	0.312367
JIANG_TIP30_TARGETS_DN	-1.27327	0.190055	0.313151
CHIANG_LIVER_CANCER_SUBCLASS_UNANNOTATED_UP	-1.27306	0.124373	0.313236
NIKOLSKY_OVERCONNECTED_IN_BREAST_CANCER	-1.27271	0.170237	0.313555
APPIERTO_RESPONSE_TO_FENRETINIDE_UP	-1.27251	0.163244	0.31362
XU_CREBBP_TARGETS_DN	-1.27251	0.16025	0.313285
ANDERSEN_LIVER_CANCER_KRT19_DN	-1.27206	0.144008	0.313804
CHANDRAN_METASTASIS_TOP50_DN	-1.27165	0.15439	0.314256
DEMAGALHAES_AGING_UP	-1.27124	0.137513	0.31469
KORKOLA_EMBRYONIC_CARCINOMA_VS_SEMINOMA_UP	-1.27119	0.169029	0.314435
MORI_EMU_MYC_LYMPHOMA_BY_ONSET_TIME_DN	-1.27117	0.185065	0.314137
ODONNELL_TFRC_TARGETS_UP	-1.27078	0.036	0.314497
JOHANSSON_GLIOMAGENESIS_BY_PDGFB_DN	-1.27047	0.16453	0.314733
BERNARD_PPAPDC1B_TARGETS_DN	-1.26893	0.151057	0.317408
SHETH_LIVER_CANCER_VS_TXNIP_LOSS_PAM2	-1.26766	0.078	0.319624
ELVIDGE_HYPOXIA_UP	-1.2669	0.071	0.32084
SIMBULAN_UV_RESPONSE_IMMORTALIZED_DN	-1.26664	0.167702	0.321029
URS_ADIPOCYTE_DIFFERENTIATION_UP	-1.26617	0.13004	0.321573
SASSON_RESPONSE_TO_FORSKOLIN_UP	-1.26496	0.142142	0.32366
ZWANG_CLASS_3_TRANSIENTLY_INDUCED_BY_EGF	-1.26494	0.07	0.323362
KONDO_PROSTATE_CANCER_HCP_WITH_H3K27ME3	-1.26461	0.146439	0.323656
BERENJENO_ROCK_SIGNALING_NOT_VIA_RHOA_UP	-1.26401	0.16894	0.324515
LEE_TARGETS_OF_PTCH1_AND_SUFU_UP	-1.26376	0.159435	0.324703
REN_ALVEOLAR_RHABDOMYOSARCOMA_UP	-1.2637	0.111	0.324462
ELVIDGE_HYPOXIA_BY_DMOG_DN	-1.26342	0.153924	0.324719
ACOSTA_PROLIFERATION_INDEPENDENT_MYC_TARGETS_DN	-1.26293	0.103	0.325326
HSIAO_LIVER_SPECIFIC_GENES	-1.26267	0.091	0.325514
PRAMOONJAGO_SOX4_TARGETS_UP	-1.26262	0.140421	0.325265
ASTON_MAJOR_DEPRESSIVE_DISORDER_DN	-1.26252	0.08	0.325094
HATADA_METHYLATED_IN_LUNG_CANCER_DN	-1.26224	0.191097	0.325314
CUI_TCF21_TARGETS_DN	-1.26152	0.160455	0.32639
LEE_CALORIE_RESTRICTION_NEOCORTEX_DN	-1.26118	0.136821	0.326726
GARGALOVIC_RESPONSE_TO_OXIDIZED_PHOSPHOLIPIDS_GREEN_UP	-1.26118	0.177895	0.326393
PARENT_MTOR_SIGNALING_UP	-1.25961	0.014	0.329123
SIMBULAN_UV_RESPONSE_NORMAL_DN	-1.25954	0.185417	0.32891
POMEROY_MEDULLOBLASTOMA_PROGNOSIS_UP	-1.25893	0.17294	0.32981
OUILLETTE_CLL_13Q14_DELETION_DN	-1.25846	0.180894	0.330396
LEE_CALORIE_RESTRICTION_MUSCLE_UP	-1.25807	0.165984	0.330818
VANTVEER_BREAST_CANCER_BRCA1_DN	-1.25752	0.177137	0.331498
PARK_TRETINOIN_RESPONSE_AND_PML_RARA_FUSION	-1.25561	0.190427	0.335001
PURBEY_TARGETS_OF_CTBP1_NOT_SATB1_UP	-1.25492	0.055	0.336044
LEE_LIVER_CANCER_SURVIVAL_UP	-1.25409	0.109	0.33735
LANDIS_ERBB2_BREAST_TUMORS_65_UP	-1.25406	0.183673	0.337073
FINETTI_BREAST_CANCERS_KINOME_BLUE	-1.25362	0.179894	0.337692
LEI_MYB_TARGETS	-1.25348	0.026	0.33765
MCCLUNG_CREB1_TARGETS_DN	-1.25341	0.1571	0.337423
FISCHER_DIRECT_P53_TARGETS_META_ANALYSIS	-1.2529	0.045	0.33808
KYNG_ENVIRONMENTAL_STRESS_RESPONSE_UP	-1.25128	0.161453	0.340996
LIM_MAMMARY_LUMINAL_PROGENITOR_UP	-1.25081	0.184318	0.341611
PROVENZANI_METASTASIS_DN	-1.25051	0.091	0.341807
JIANG_HYPOXIA_NORMAL	-1.24972	0.069	0.34313
PASQUALUCCI_LYMPHOMA_BY_GC_STAGE_UP	-1.24958	0.04	0.343091
IVANOVA_HEMATOPOIESIS_STEM_CELL_LONG_TERM	-1.24893	0.078	0.344067
YORDY_RECIPROCAL_REGULATION_BY_ETS1_AND_SP100_DN	-1.24871	0.160804	0.344137
MCBRYAN_PUBERTAL_BREAST_5_6WK_DN	-1.2485	0.107	0.344218
PLASARI_NFIC_TARGETS_BASAL_UP	-1.24838	0.195173	0.3441
BLANCO_MELO_COVID19_SARS_COV_2_INFECTION_CALU3_CELLS_UP	-1.24766	0.059	0.345213
CHENG_IMPRINTED_BY_ESTRADIOL	-1.24724	0.134269	0.345731
HOWLIN_PUBERTAL_MAMMARY_GLAND	-1.24695	0.16448	0.34592
GARY_CD5_TARGETS_UP	-1.24643	0.021	0.346644
ZHENG_GLIOBLASTOMA_PLASTICITY_UP	-1.24632	0.061	0.346539
ZHAN_MULTIPLE_MYELOMA_CD1_DN	-1.24589	0.179592	0.347078
LEE_AGING_MUSCLE_DN	-1.24537	0.166838	0.347788
KASLER_HDAC7_TARGETS_1_DN	-1.24514	0.202381	0.347874
BLANCO_MELO_COVID19_SARS_COV_2_LOW_MOI_INFECTION_A594_ACE2_EXPRESSING_CELLS_UP	-1.24385	0.123	0.350219
CASORELLI_APL_SECONDARY_VS_DE_NOVO_UP	-1.2427	0.177618	0.352312
FONTAINE_PAPILLARY_THYROID_CARCINOMA_DN	-1.24174	0.166834	0.353929
SHEDDEN_LUNG_CANCER_GOOD_SURVIVAL_A5	-1.24126	0.176056	0.354565
MUELLER_METHYLATED_IN_GLIOBLASTOMA	-1.24022	0.197466	0.356464
BILBAN_B_CLL_LPL_DN	-1.2401	0.17378	0.356361
BOYLAN_MULTIPLE_MYELOMA_C_D_DN	-1.24006	0.08	0.356087
MONNIER_POSTRADIATION_TUMOR_ESCAPE_UP	-1.23891	0.033	0.358088
LANDIS_BREAST_CANCER_PROGRESSION_UP	-1.23774	0.192893	0.360195
SASSON_RESPONSE_TO_GONADOTROPHINS_DN	-1.23739	0.140281	0.360542
KARLSSON_TGFB1_TARGETS_DN	-1.23558	0.091	0.364028
GENTILE_UV_RESPONSE_CLUSTER_D2	-1.23538	0.183673	0.364089
AGUIRRE_PANCREATIC_CANCER_COPY_NUMBER_UP	-1.2348	0.066	0.365003
MIKKELSEN_NPC_ICP_WITH_H3K4ME3	-1.23446	0.035	0.365368
COATES_MACROPHAGE_M1_VS_M2_UP	-1.23358	0.144433	0.366893
TOMLINS_METASTASIS_DN	-1.23352	0.209503	0.366677
RADMACHER_AML_PROGNOSIS	-1.2332	0.172518	0.367041
JI_RESPONSE_TO_FSH_UP	-1.23318	0.169184	0.36672
KIM_HYPOXIA	-1.23288	0.20242	0.366969
SMID_BREAST_CANCER_RELAPSE_IN_BRAIN_DN	-1.23118	0.162814	0.370293
GRAHAM_CML_QUIESCENT_VS_CML_DIVIDING_UP	-1.22986	0.214521	0.37281
RICKMAN_TUMOR_DIFFERENTIATED_WELL_VS_POORLY_DN	-1.22971	0.044	0.372791
LEE_LIVER_CANCER_DENA_UP	-1.22942	0.182644	0.373006
PLASARI_TGFB1_SIGNALING_VIA_NFIC_1HR_DN	-1.22625	0.141	0.379612
ZHOU_INFLAMMATORY_RESPONSE_FIMA_UP	-1.22573	0.042	0.380435
TENEDINI_MEGAKARYOCYTE_MARKERS	-1.22521	0.201417	0.381268
VALK_AML_WITH_FLT3_ITD	-1.22497	0.205973	0.381389
BLALOCK_ALZHEIMERS_DISEASE_INCIPIENT_UP	-1.22492	0.052	0.3811
VALK_AML_CLUSTER_12	-1.22487	0.193515	0.38082
LEE_LIVER_CANCER_CIPROFIBRATE_UP	-1.22407	0.19332	0.382208
TORCHIA_TARGETS_OF_EWSR1_FLI1_FUSION_TOP20_DN	-1.22327	0.231522	0.383688
UEDA_PERIFERAL_CLOCK	-1.22311	0.113	0.383641
HOSHIDA_LIVER_CANCER_SURVIVAL_UP	-1.22305	0.18191	0.383393
JINESH_BLEBBISHIELD_VS_LIVE_CONTROL_DN	-1.223	0.087	0.383127
GRUETZMANN_PANCREATIC_CANCER_UP	-1.2228	0.055	0.383169
GARGALOVIC_RESPONSE_TO_OXIDIZED_PHOSPHOLIPIDS_GREEN_DN	-1.22257	0.212408	0.383308
ELVIDGE_HIF1A_AND_HIF2A_TARGETS_DN	-1.22251	0.146146	0.383061
AFFAR_YY1_TARGETS_UP	-1.2223	0.096	0.383173
MCCLUNG_DELTA_FOSB_TARGETS_2WK	-1.22191	0.200405	0.383648
WEBER_METHYLATED_HCP_IN_FIBROBLAST_DN	-1.2217	0.233925	0.38375
NUTT_GBM_VS_AO_GLIOMA_UP	-1.2214	0.211968	0.384052
BLANCO_MELO_COVID19_SARS_COV_2_POS_PATIENT_LUNG_TISSUE_DN	-1.22098	0.113	0.384599
MCMURRAY_TP53_HRAS_COOPERATION_RESPONSE_DN	-1.2208	0.190572	0.384647
SHAFFER_IRF4_TARGETS_IN_PLASMA_CELL_VS_MATURE_B_LYMPHOCYTE	-1.22028	0.204431	0.385406
SHIPP_DLBCL_CURED_VS_FATAL_UP	-1.22023	0.228421	0.385139
ZHOU_INFLAMMATORY_RESPONSE_LIVE_UP	-1.21952	0.047	0.386332
IWANAGA_CARCINOGENESIS_BY_KRAS_DN	-1.21949	0.139139	0.386035
LU_IL4_SIGNALING	-1.21942	0.160321	0.385843
ZHONG_SECRETOME_OF_LUNG_CANCER_AND_FIBROBLAST	-1.21928	0.123	0.385753
JEON_SMAD6_TARGETS_DN	-1.21902	0.228602	0.38593
KYNG_DNA_DAMAGE_UP	-1.21894	0.107	0.385748
WHITE_NEUROBLASTOMA_WITH_1P36.3_DELETION	-1.21876	0.226125	0.385775
HOFFMANN_IMMATURE_TO_MATURE_B_LYMPHOCYTE_DN	-1.2178	0.206301	0.387537
GAL_LEUKEMIC_STEM_CELL_UP	-1.21741	0.134134	0.388054
OUYANG_PROSTATE_CANCER_MARKERS	-1.21652	0.236324	0.38971
JOSEPH_RESPONSE_TO_SODIUM_BUTYRATE_DN	-1.21572	0.200405	0.391084
SOTIRIOU_BREAST_CANCER_GRADE_1_VS_3_DN	-1.2155	0.205882	0.391214
MARCINIAK_ER_STRESS_RESPONSE_VIA_CHOP	-1.21526	0.212812	0.391402
HOFFMANN_LARGE_TO_SMALL_PRE_BII_LYMPHOCYTE_DN	-1.21498	0.186047	0.391642
ELVIDGE_HYPOXIA_BY_DMOG_UP	-1.21443	0.143	0.392502
MCCLUNG_DELTA_FOSB_TARGETS_8WK	-1.21438	0.202213	0.392246
YAGI_AML_WITH_T_8_21_TRANSLOCATION	-1.21416	0.059	0.392337
ZHAN_MULTIPLE_MYELOMA_LB_DN	-1.21361	0.200205	0.393218
PANGAS_TUMOR_SUPPRESSION_BY_SMAD1_AND_SMAD5_UP	-1.21337	0.157	0.393398
WELCSH_BRCA1_TARGETS_DN	-1.21274	0.133	0.394351
YAGI_AML_FAB_MARKERS	-1.21166	0.112	0.396448
STAMBOLSKY_TARGETS_OF_MUTATED_TP53_UP	-1.21137	0.222904	0.396706
BROWNE_HCMV_INFECTION_14HR_DN	-1.21083	0.089	0.397582
GAUSSMANN_MLL_AF4_FUSION_TARGETS_E_DN	-1.21074	0.224138	0.3974
WATANABE_COLON_CANCER_MSI_VS_MSS_DN	-1.21018	0.214792	0.398304
GERY_CEBP_TARGETS	-1.21018	0.14014	0.397936
VARELA_ZMPSTE24_TARGETS_UP	-1.20968	0.223022	0.39873
WEIGEL_OXIDATIVE_STRESS_RESPONSE	-1.20936	0.218107	0.399077
BAUS_TFF2_TARGETS_UP	-1.2086	0.214363	0.400392
YAO_TEMPORAL_RESPONSE_TO_PROGESTERONE_CLUSTER_5	-1.20705	0.225673	0.403606
WATANABE_ULCERATIVE_COLITIS_WITH_CANCER_UP	-1.20587	0.228877	0.405911
JINESH_BLEBBISHIELD_TO_IMMUNE_CELL_FUSION_PBSHMS_UP	-1.20555	0.078	0.406265
TOOKER_GEMCITABINE_RESISTANCE_UP	-1.20279	0.198397	0.412348
JINESH_BLEBBISHIELD_TO_IMMUNE_CELL_FUSION_PBSHMS_DN	-1.20254	0.065	0.412563
HOFFMANN_IMMATURE_TO_MATURE_B_LYMPHOCYTE_UP	-1.20253	0.226203	0.412196
VARELA_ZMPSTE24_TARGETS_DN	-1.20228	0.231013	0.412354
LIAO_HAVE_SOX4_BINDING_SITES	-1.20201	0.23172	0.412629
LOPES_METHYLATED_IN_COLON_CANCER_DN	-1.20158	0.227273	0.413227
MALTA_CURATED_STEMNESS_MARKERS	-1.20108	0.243478	0.413987
GRUETZMANN_PANCREATIC_CANCER_DN	-1.19899	0.126	0.418499
GROSS_ELK3_TARGETS_DN	-1.19811	0.228778	0.420218
EPPERT_HSC_R	-1.19803	0.163	0.419999
YAO_TEMPORAL_RESPONSE_TO_PROGESTERONE_CLUSTER_16	-1.198	0.199199	0.41967
GAUSSMANN_MLL_AF4_FUSION_TARGETS_D_UP	-1.19749	0.220966	0.420479
BOYLAN_MULTIPLE_MYELOMA_C_UP	-1.19713	0.204844	0.420931
CHIANG_LIVER_CANCER_SUBCLASS_INTERFERON_DN	-1.1966	0.22335	0.421767
HECKER_IFNB1_TARGETS	-1.19654	0.184	0.421511
PEDERSEN_TARGETS_OF_611CTF_ISOFORM_OF_ERBB2	-1.19575	0.20662	0.422952
LEE_LIVER_CANCER_MYC_E2F1_UP	-1.19532	0.22379	0.423601
MOOTHA_FFA_OXYDATION	-1.19462	0.255839	0.424909
TAKEDA_TARGETS_OF_NUP98_HOXA9_FUSION_6HR_UP	-1.1944	0.196	0.425041
FIGUEROA_AML_METHYLATION_CLUSTER_6_UP	-1.19439	0.158158	0.42467
GUENTHER_GROWTH_SPHERICAL_VS_ADHERENT_UP	-1.19376	0.239014	0.42578
SASSON_RESPONSE_TO_GONADOTROPHINS_UP	-1.19302	0.193	0.427267
BONCI_TARGETS_OF_MIR15A_AND_MIR16_1	-1.19167	0.175	0.430154
CREIGHTON_ENDOCRINE_THERAPY_RESISTANCE_5	-1.19103	0.049	0.431353
TONKS_TARGETS_OF_RUNX1_RUNX1T1_FUSION_ERYTHROCYTE_UP	-1.19091	0.15	0.431243
NEWMAN_ERCC6_TARGETS_UP	-1.19077	0.247778	0.431182
LEIN_LOCALIZED_TO_DISTAL_AND_PROXIMAL_DENDRITES	-1.19045	0.262349	0.431435
RUAN_RESPONSE_TO_TNF_TROGLITAZONE_DN	-1.18986	0.230848	0.432472
LINDGREN_BLADDER_CANCER_CLUSTER_1_DN	-1.18972	0.073	0.432409
BOGNI_TREATMENT_RELATED_MYELOID_LEUKEMIA_UP	-1.18923	0.250787	0.433163
LEE_DOUBLE_POLAR_THYMOCYTE	-1.18814	0.246795	0.435414
HILLION_HMGA1_TARGETS	-1.18757	0.21021	0.436391
LIU_TARGETS_OF_VMYB_VS_CMYB_DN	-1.18752	0.239796	0.436086
DUTTA_APOPTOSIS_VIA_NFKB	-1.187	0.228778	0.436998
WU_HBX_TARGETS_2_UP	-1.18695	0.245223	0.436709
WINTER_HYPOXIA_METAGENE	-1.18669	0.12	0.436937
CLIMENT_BREAST_CANCER_COPY_NUMBER_UP	-1.18514	0.257624	0.440303
BILD_E2F3_ONCOGENIC_SIGNATURE	-1.18491	0.118	0.44049
ZHU_CMV_8_HR_UP	-1.18382	0.257322	0.442735
NIKOLSKY_BREAST_CANCER_11Q12_Q14_AMPLICON	-1.18287	0.165	0.44468
GROSS_HYPOXIA_VIA_ELK3_AND_HIF1A_UP	-1.18217	0.164	0.446025
WATANABE_COLON_CANCER_MSI_VS_MSS_UP	-1.18194	0.262032	0.446184
SHIN_B_CELL_LYMPHOMA_CLUSTER_2	-1.18188	0.263103	0.445928
GAUSSMANN_MLL_AF4_FUSION_TARGETS_F_DN	-1.18137	0.244813	0.446707
AMIT_EGF_RESPONSE_240_HELA	-1.17963	0.230924	0.450488
KIM_TIAL1_TARGETS	-1.17895	0.251813	0.451799
LUI_THYROID_CANCER_CLUSTER_2	-1.17875	0.240286	0.451899
TAKEDA_TARGETS_OF_NUP98_HOXA9_FUSION_10D_UP	-1.17719	0.161	0.455369
GENTILE_UV_HIGH_DOSE_UP	-1.17684	0.260684	0.455815
ZWANG_EGF_PERSISTENTLY_DN	-1.17653	0.242944	0.456193
IVANOVA_HEMATOPOIESIS_STEM_CELL	-1.17605	0.147	0.457037
VALK_AML_CLUSTER_15	-1.17551	0.241201	0.458034
GENTLES_LEUKEMIC_STEM_CELL_UP	-1.17494	0.274737	0.459075
HAN_JNK_SINGALING_UP	-1.17467	0.240454	0.459303
LEIN_NEURON_MARKERS	-1.17447	0.231463	0.459402
MYLLYKANGAS_AMPLIFICATION_HOT_SPOT_23	-1.17429	0.254625	0.459418
VANTVEER_BREAST_CANCER_ESR1_UP	-1.1739	0.186	0.459976
KATSANOU_ELAVL1_TARGETS_DN	-1.17255	0.192	0.462966
SESTO_RESPONSE_TO_UV_C8	-1.17245	0.227683	0.462787
WHITEHURST_PACLITAXEL_SENSITIVITY	-1.17238	0.26694	0.462538
MCCLUNG_COCAINE_REWARD_5D	-1.172	0.219659	0.463082
WANG_CLIM2_TARGETS_UP	-1.17113	0.151	0.46489
RAMALHO_STEMNESS_DN	-1.17077	0.240964	0.465392
DARWICHE_PAPILLOMA_RISK_LOW_UP	-1.17018	0.199	0.466442
VANDESLUIS_COMMD1_TARGETS_GROUP_3_DN	-1.16999	0.273566	0.466493
MARTINEZ_RB1_AND_TP53_TARGETS_DN	-1.16969	0.06	0.466846
YAUCH_HEDGEHOG_SIGNALING_PARACRINE_UP	-1.16914	0.196	0.467785
MISSIAGLIA_REGULATED_BY_METHYLATION_UP	-1.1685	0.213	0.469044
RICKMAN_TUMOR_DIFFERENTIATED_MODERATELY_VS_POORLY_UP	-1.16763	0.206	0.470806
DUTERTRE_ESTRADIOL_RESPONSE_6HR_DN	-1.16678	0.224224	0.472525
BROWNE_HCMV_INFECTION_2HR_UP	-1.16651	0.269939	0.472809
WEIGEL_OXIDATIVE_STRESS_BY_TBH_AND_H2O2	-1.16643	0.261048	0.472563
HOLLEMAN_VINCRISTINE_RESISTANCE_B_ALL_UP	-1.16607	0.261634	0.473058
CHIN_BREAST_CANCER_COPY_NUMBER_UP	-1.16532	0.283456	0.474478
BALDWIN_PRKCI_TARGETS_UP	-1.1652	0.253886	0.474385
LINDSTEDT_DENDRITIC_CELL_MATURATION_B	-1.16518	0.258883	0.474023
WESTON_VEGFA_TARGETS	-1.16515	0.236	0.473687
AIYAR_COBRA1_TARGETS_UP	-1.16446	0.255452	0.475021
LAMB_CCND1_TARGETS	-1.16396	0.277959	0.4758
BROWNE_HCMV_INFECTION_24HR_UP	-1.16333	0.189	0.477064
MENSE_HYPOXIA_UP	-1.16259	0.218	0.478513
RODRIGUES_DCC_TARGETS_DN	-1.16219	0.204	0.479097
BILD_MYC_ONCOGENIC_SIGNATURE	-1.16161	0.165	0.480109
OZEN_MIR125B1_TARGETS	-1.16078	0.288747	0.481822
BOCHKIS_FOXA2_TARGETS	-1.15997	0.138	0.483568
ULE_SPLICING_VIA_NOVA2	-1.15909	0.258393	0.485425
LEE_AGING_NEOCORTEX_UP	-1.15845	0.251256	0.48669
KUMAR_PATHOGEN_LOAD_BY_MACROPHAGES	-1.15825	0.176	0.486803
XU_AKT1_TARGETS_6HR	-1.15782	0.277174	0.487514
FIGUEROA_AML_METHYLATION_CLUSTER_6_DN	-1.15722	0.283205	0.488683
KOYAMA_SEMA3B_TARGETS_UP	-1.15649	0.173	0.490089
TAVOR_CEBPA_TARGETS_UP	-1.15643	0.277268	0.489853
NIKOLSKY_BREAST_CANCER_16Q24_AMPLICON	-1.15556	0.278004	0.491695
MURAKAMI_UV_RESPONSE_6HR_UP	-1.15542	0.277547	0.491629
BLANCO_MELO_COVID19_SARS_COV_2_INFECTION_A594_ACE2_EXPRESSING_CELLS_UP	-1.15509	0.115	0.492029
MATZUK_SPERMATOZOA	-1.15457	0.221443	0.492947
GUILLAUMOND_KLF10_TARGETS_DN	-1.15449	0.283316	0.492718
ZWANG_CLASS_1_TRANSIENTLY_INDUCED_BY_EGF	-1.15398	0.109	0.493635
KAYO_AGING_MUSCLE_UP	-1.15314	0.195	0.495465
FURUKAWA_DUSP6_TARGETS_PCI35_UP	-1.15303	0.29705	0.495359
LANDIS_ERBB2_BREAST_TUMORS_324_UP	-1.15284	0.206206	0.495425
BONOME_OVARIAN_CANCER_SURVIVAL_SUBOPTIMAL_DEBULKING	-1.1525	0.098	0.495852
ALFANO_MYC_TARGETS	-1.15244	0.166	0.495596
FOURNIER_ACINAR_DEVELOPMENT_EARLY_UP	-1.15145	0.284153	0.497791
BOSCO_INTERFERON_INDUCED_ANTIVIRAL_MODULE	-1.15139	0.264794	0.497507
FRASOR_TAMOXIFEN_RESPONSE_UP	-1.15026	0.265514	0.500036
ROVERSI_GLIOMA_COPY_NUMBER_UP	-1.15008	0.246988	0.5001
BLANCO_MELO_COVID19_SARS_COV_2_INFECTION_A594_ACE2_EXPRESSING_CELLS_DN	-1.14999	0.236236	0.499926
NIKOLSKY_BREAST_CANCER_15Q26_AMPLICON	-1.14851	0.289617	0.503268
CHANDRAN_METASTASIS_TOP50_UP	-1.1484	0.284817	0.503089
CERIBELLI_GENES_INACTIVE_AND_BOUND_BY_NFY	-1.14815	0.300108	0.503384
FLECHNER_BIOPSY_KIDNEY_TRANSPLANT_OK_VS_DONOR_DN	-1.14796	0.309072	0.50344
DOUGLAS_BMI1_TARGETS_DN	-1.14733	0.145	0.504754
HOFFMANN_SMALL_PRE_BII_TO_IMMATURE_B_LYMPHOCYTE_DN	-1.1473	0.281153	0.504425
WANG_CLASSIC_ADIPOGENIC_TARGETS_OF_PPARG	-1.14717	0.28286	0.504305
HEDENFALK_BREAST_CANCER_BRACX_UP	-1.14627	0.281216	0.506283
ALONSO_METASTASIS_DN	-1.14411	0.303879	0.511524
ZHAN_MULTIPLE_MYELOMA_MF_DN	-1.14409	0.291539	0.511139
RUAN_RESPONSE_TO_TROGLITAZONE_DN	-1.14332	0.297593	0.51276
VALK_AML_CLUSTER_5	-1.14327	0.303609	0.512489
HU_GENOTOXIN_ACTION_DIRECT_VS_INDIRECT_4HR	-1.14234	0.306205	0.514556
STARK_HYPPOCAMPUS_22Q11_DELETION_DN	-1.14206	0.295577	0.514871
LEE_CALORIE_RESTRICTION_MUSCLE_DN	-1.14113	0.288462	0.516946
MARTINEZ_RB1_TARGETS_DN	-1.14092	0.113	0.517113
KANNAN_TP53_TARGETS_DN	-1.14012	0.296101	0.518852
GAJATE_RESPONSE_TO_TRABECTEDIN_UP	-1.13948	0.274194	0.520127
GARGALOVIC_RESPONSE_TO_OXIDIZED_PHOSPHOLIPIDS_YELLOW_DN	-1.13942	0.298413	0.519838
LIN_NPAS4_TARGETS_UP	-1.13919	0.223	0.520007
MULLIGHAN_MLL_SIGNATURE_2_DN	-1.13878	0.184	0.520659
MAGRANGEAS_MULTIPLE_MYELOMA_IGLL_VS_IGLK_DN	-1.13845	0.310419	0.521105
LI_INDUCED_T_TO_NATURAL_KILLER_DN	-1.13732	0.263	0.523737
ZHOU_INFLAMMATORY_RESPONSE_LIVE_DN	-1.13712	0.176	0.523871
JISON_SICKLE_CELL_DISEASE_UP	-1.13553	0.217	0.527744
KAMMINGA_SENESCENCE	-1.13531	0.276465	0.527884
KRIGE_AMINO_ACID_DEPRIVATION	-1.13428	0.314952	0.530258
SMID_BREAST_CANCER_RELAPSE_IN_BRAIN_UP	-1.13425	0.310995	0.529888
MARTINEZ_TP53_TARGETS_DN	-1.13399	0.138	0.53016
DURCHDEWALD_SKIN_CARCINOGENESIS_DN	-1.13349	0.208	0.531067
KANNAN_TP53_TARGETS_UP	-1.13275	0.310797	0.532597
VALK_AML_CLUSTER_10	-1.13216	0.310094	0.533744
MULLIGHAN_NPM1_MUTATED_SIGNATURE_2_DN	-1.13188	0.272818	0.534066
FARMER_BREAST_CANCER_CLUSTER_1	-1.13183	0.310345	0.533784
MARTENS_BOUND_BY_PML_RARA_FUSION	-1.13132	0.155	0.534741
PASINI_SUZ12_TARGETS_UP	-1.13099	0.286286	0.535192
ASGHARZADEH_NEUROBLASTOMA_POOR_SURVIVAL_DN	-1.13078	0.290816	0.535336
CHEMNITZ_RESPONSE_TO_PROSTAGLANDIN_E2_DN	-1.13029	0.17	0.536217
CAIRO_LIVER_DEVELOPMENT_UP	-1.13007	0.228	0.536373
KIM_ALL_DISORDERS_DURATION_CORR_DN	-1.1299	0.252	0.536411
MORI_SMALL_PRE_BII_LYMPHOCYTE_DN	-1.12927	0.273821	0.537718
MASSARWEH_TAMOXIFEN_RESISTANCE_DN	-1.12906	0.201	0.53785
JIANG_TIP30_TARGETS_UP	-1.12893	0.30202	0.53778
KONDO_COLON_CANCER_HCP_WITH_H3K27ME1	-1.1289	0.328753	0.53741
HUMMERICH_SKIN_CANCER_PROGRESSION_UP	-1.12889	0.273821	0.537002
CHEN_LUNG_CANCER_SURVIVAL	-1.12791	0.305497	0.539223
FIGUEROA_AML_METHYLATION_CLUSTER_5_DN	-1.12747	0.322513	0.539997
DAVICIONI_PAX_FOXO1_SIGNATURE_IN_ARMS_UP	-1.12733	0.291037	0.53993
OKAWA_NEUROBLASTOMA_1P36_31_DELETION	-1.12712	0.324236	0.540072
HEIDENBLAD_AMPLICON_8Q24_UP	-1.12671	0.312757	0.540714
TAKEDA_TARGETS_OF_NUP98_HOXA9_FUSION_10D_DN	-1.12542	0.267	0.543711
DAUER_STAT3_TARGETS_UP	-1.12518	0.314083	0.543867
BLANCO_MELO_COVID19_SARS_COV_2_INFECTION_A594_CELLS_UP	-1.12434	0.300403	0.545663
HOFMANN_MYELODYSPLASTIC_SYNDROM_LOW_RISK_DN	-1.12378	0.318376	0.546764
SEMENZA_HIF1_TARGETS	-1.12354	0.307612	0.546999
HOWLIN_CITED1_TARGETS_1_DN	-1.12333	0.324463	0.547136
JI_METASTASIS_REPRESSED_BY_STK11	-1.12241	0.33952	0.549182
XU_RESPONSE_TO_TRETINOIN_UP	-1.12214	0.31019	0.549496
BLANCO_MELO_COVID19_SARS_COV_2_INFECTION_A594_ACE2_EXPRESSING_CELLS_RUXOLITINIB_DN	-1.12146	0.305835	0.550985
MCDOWELL_ACUTE_LUNG_INJURY_UP	-1.12136	0.315041	0.550817
CREIGHTON_AKT1_SIGNALING_VIA_MTOR_DN	-1.12096	0.314286	0.551463
BLANCO_MELO_BRONCHIAL_EPITHELIAL_CELLS_INFLUENZA_A_INFECTION_UP	-1.12087	0.266	0.551263
KIM_GASTRIC_CANCER_CHEMOSENSITIVITY	-1.12038	0.308927	0.552075
MANNE_COVID19_NONICU_VS_HEALTHY_DONOR_PLATELETS_DN	-1.1199	0.263	0.552953
DING_LUNG_CANCER_BY_MUTATION_RATE	-1.11894	0.345784	0.555119
NGUYEN_NOTCH1_TARGETS_UP	-1.11847	0.338159	0.555951
DACOSTA_ERCC3_ALLELE_XPCS_VS_TTD_UP	-1.11825	0.329498	0.556114
FONTAINE_FOLLICULAR_THYROID_ADENOMA_UP	-1.11761	0.305918	0.557445
HADDAD_T_LYMPHOCYTE_AND_NK_PROGENITOR_DN	-1.11752	0.324597	0.557212
HARRIS_HYPOXIA	-1.11725	0.311558	0.557539
BARIS_THYROID_CANCER_DN	-1.11583	0.317221	0.560973
KESHELAVA_MULTIPLE_DRUG_RESISTANCE	-1.11567	0.308617	0.560954
BENPORATH_OCT4_TARGETS	-1.11495	0.221	0.562529
BONOME_OVARIAN_CANCER_POOR_SURVIVAL_UP	-1.11474	0.335052	0.562711
DOUGLAS_BMI1_TARGETS_UP	-1.11473	0.139	0.562298
AKL_HTLV1_INFECTION_UP	-1.11448	0.32228	0.562548
RUAN_RESPONSE_TO_TROGLITAZONE_UP	-1.1142	0.339362	0.562852
PHONG_TNF_RESPONSE_VIA_P38_COMPLETE	-1.1141	0.249	0.562678
FOSTER_KDM1A_TARGETS_DN	-1.11406	0.249	0.562359
ZHANG_BREAST_CANCER_PROGENITORS_DN	-1.11386	0.266266	0.562437
DORN_ADENOVIRUS_INFECTION_12HR_UP	-1.11324	0.320296	0.56377
TAKEDA_TARGETS_OF_NUP98_HOXA9_FUSION_3D_UP	-1.11313	0.27	0.563621
LEONARD_HYPOXIA	-1.11294	0.338399	0.563679
SMIRNOV_RESPONSE_TO_IR_6HR_UP	-1.11233	0.255	0.564859
MAHADEVAN_IMATINIB_RESISTANCE_DN	-1.11196	0.339149	0.56546
VALK_AML_CLUSTER_4	-1.11032	0.313099	0.569535
SANA_TNF_SIGNALING_UP	-1.11032	0.332663	0.569093
MCCABE_BOUND_BY_HOXC6	-1.11003	0.223	0.569448
CONCANNON_APOPTOSIS_BY_EPOXOMICIN_UP	-1.10993	0.25	0.569275
JIANG_AGING_CEREBRAL_CORTEX_UP	-1.10965	0.337461	0.569617
NEMETH_INFLAMMATORY_RESPONSE_LPS_UP	-1.10953	0.31	0.569454
FIGUEROA_AML_METHYLATION_CLUSTER_4_UP	-1.10953	0.305305	0.569013
BARRIER_CANCER_RELAPSE_NORMAL_SAMPLE_UP	-1.10876	0.322818	0.570733
SMIRNOV_RESPONSE_TO_IR_2HR_UP	-1.10764	0.326263	0.573327
WAMUNYOKOLI_OVARIAN_CANCER_GRADES_1_2_DN	-1.10544	0.323323	0.578947
RIEGE_DELTANP63_DIRECT_TARGETS_UP	-1.1038	0.292292	0.5831
BLANCO_MELO_COVID19_SARS_COV_2_POS_PATIENT_LUNG_TISSUE_UP	-1.10318	0.315	0.584368
DORN_ADENOVIRUS_INFECTION_24HR_DN	-1.10317	0.346272	0.583949
FARMER_BREAST_CANCER_APOCRINE_VS_LUMINAL	-1.10288	0.242	0.584327
GRAESSMANN_RESPONSE_TO_MC_AND_SERUM_DEPRIVATION_DN	-1.10021	0.327984	0.591346
STEARMAN_TUMOR_FIELD_EFFECT_UP	-1.09975	0.35343	0.59223
BENPORATH_NOS_TARGETS	-1.09868	0.269	0.594805
ALTEMEIER_RESPONSE_TO_LPS_WITH_MECHANICAL_VENTILATION	-1.09831	0.293	0.59538
DITTMER_PTHLH_TARGETS_UP	-1.09797	0.331	0.595906
ZHANG_GATA6_TARGETS_DN	-1.09755	0.343404	0.596672
DAVICIONI_PAX_FOXO1_SIGNATURE_IN_ARMS_DN	-1.09711	0.362851	0.597377
KORKOLA_SEMINOMA_UP	-1.09682	0.35947	0.597764
RUTELLA_RESPONSE_TO_HGF_VS_CSF2RB_AND_IL4_UP	-1.09603	0.233	0.599522
MARTORIATI_MDM4_TARGETS_NEUROEPITHELIUM_DN	-1.09414	0.298298	0.604475
CONRAD_STEM_CELL	-1.09397	0.348501	0.604469
KYNG_DNA_DAMAGE_DN	-1.09373	0.287	0.604648
KYNG_ENVIRONMENTAL_STRESS_RESPONSE_NOT_BY_GAMMA_IN_WS	-1.09292	0.353493	0.606468
HOFFMANN_SMALL_PRE_BII_TO_IMMATURE_B_LYMPHOCYTE_UP	-1.09287	0.335678	0.606122
MIKKELSEN_ES_HCP_WITH_H3_UNMETHYLATED	-1.09236	0.340839	0.607096
LU_EZH2_TARGETS_UP	-1.09207	0.268	0.607441
GAZDA_DIAMOND_BLACKFAN_ANEMIA_MYELOID_UP	-1.0919	0.361546	0.607466
ENK_UV_RESPONSE_KERATINOCYTE_UP	-1.09147	0.227	0.608234
WARTERS_IR_RESPONSE_5GY	-1.0912	0.356122	0.608522
SHIN_B_CELL_LYMPHOMA_CLUSTER_7	-1.09114	0.365445	0.60821
AMIT_EGF_RESPONSE_60_HELA	-1.09023	0.345455	0.610399
GHO_ATF5_TARGETS_DN	-1.09006	0.349224	0.610447
STEIN_ESRRA_TARGETS	-1.09003	0.215	0.610052
RAGHAVACHARI_PLATELET_SPECIFIC_GENES	-1.08976	0.346115	0.610368
GREGORY_SYNTHETIC_LETHAL_WITH_IMATINIB	-1.08957	0.318318	0.610453
LINSLEY_MIR16_TARGETS	-1.08932	0.29	0.610708
CHEOK_RESPONSE_TO_MERCAPTOPURINE_AND_LD_MTX_DN	-1.08885	0.349945	0.611553
WELCH_GATA1_TARGETS	-1.08859	0.357143	0.611781
PEDERSEN_METASTASIS_BY_ERBB2_ISOFORM_3	-1.08855	0.379691	0.611427
YAGI_AML_WITH_INV_16_TRANSLOCATION	-1.08787	0.248	0.612941
LEE_AGING_CEREBELLUM_DN	-1.0877	0.352764	0.612904
EBAUER_TARGETS_OF_PAX3_FOXO1_FUSION_UP	-1.08757	0.316	0.612793
KYNG_DNA_DAMAGE_BY_4NQO	-1.08742	0.368366	0.612788
WILSON_PROTEASES_AT_TUMOR_BONE_INTERFACE_UP	-1.08685	0.358065	0.613953
BROWNE_HCMV_INFECTION_4HR_DN	-1.08636	0.288	0.614828
IVANOVA_HEMATOPOIESIS_STEM_CELL_SHORT_TERM	-1.08599	0.365639	0.61542
YOKOE_CANCER_TESTIS_ANTIGENS	-1.08597	0.377456	0.615
SMID_BREAST_CANCER_BASAL_UP	-1.08564	0.21	0.615466
ENK_UV_RESPONSE_EPIDERMIS_UP	-1.0853	0.273	0.61593
CAVARD_LIVER_CANCER_MALIGNANT_VS_BENIGN	-1.08516	0.363141	0.615843
DURCHDEWALD_SKIN_CARCINOGENESIS_UP	-1.08447	0.357789	0.617366
ZHONG_SECRETOME_OF_LUNG_CANCER_AND_ENDOTHELIUM	-1.08409	0.360804	0.617978
RASHI_RESPONSE_TO_IONIZING_RADIATION_4	-1.08403	0.383044	0.617687
LEIN_LOCALIZED_TO_PROXIMAL_DENDRITES	-1.08382	0.387922	0.617789
CHANG_IMMORTALIZED_BY_HPV31_DN	-1.08362	0.366053	0.617909
HASLINGER_B_CLL_WITH_11Q23_DELETION	-1.08289	0.345784	0.619507
ROESSLER_LIVER_CANCER_METASTASIS_DN	-1.0826	0.363452	0.619838
LIU_PROSTATE_CANCER_UP	-1.08239	0.336	0.619939
BASSO_CD40_SIGNALING_UP	-1.08235	0.335	0.619606
ACEVEDO_LIVER_CANCER_WITH_H3K27ME3_DN	-1.08224	0.328	0.619424
SANA_RESPONSE_TO_IFNG_UP	-1.08219	0.357503	0.619107
YOSHIMURA_MAPK8_TARGETS_DN	-1.08213	0.254	0.618816
DACOSTA_UV_RESPONSE_VIA_ERCC3_COMMON_UP	-1.0819	0.348089	0.619005
ELVIDGE_HYPOXIA_DN	-1.08143	0.327	0.619828
MARSON_FOXP3_TARGETS_UP	-1.08008	0.356713	0.623064
GRESHOCK_CANCER_COPY_NUMBER_UP	-1.07942	0.283	0.624478
EPPERT_LSC_R	-1.07894	0.3778	0.625386
SCHLOSSER_MYC_AND_SERUM_RESPONSE_SYNERGY	-1.07888	0.375388	0.625088
SCHUETZ_BREAST_CANCER_DUCTAL_INVASIVE_DN	-1.0785	0.363454	0.625675
GUO_HEX_TARGETS_DN	-1.0785	0.373239	0.625205
KONDO_EZH2_TARGETS	-1.07799	0.312	0.626132
FERRANDO_T_ALL_WITH_MLL_ENL_FUSION_UP	-1.07742	0.355	0.62725
BARIS_THYROID_CANCER_UP	-1.07704	0.378321	0.627876
SASSON_RESPONSE_TO_FORSKOLIN_DN	-1.07693	0.337675	0.627713
BASSO_CD40_SIGNALING_DN	-1.0768	0.36245	0.627622
TERAO_AOX4_TARGETS_HG_UP	-1.07541	0.372117	0.631037
BILD_SRC_ONCOGENIC_SIGNATURE	-1.07532	0.36747	0.630802
DER_IFN_ALPHA_RESPONSE_UP	-1.07465	0.374622	0.63215
MEBARKI_HCC_PROGENITOR_WNT_UP_CTNNB1_INDEPENDENT	-1.07269	0.396328	0.63718
PILON_KLF1_TARGETS_UP	-1.07267	0.28	0.636751
BLUM_RESPONSE_TO_SALIRASIB_UP	-1.07249	0.32	0.63679
MAGRANGEAS_MULTIPLE_MYELOMA_IGG_VS_IGA_DN	-1.07134	0.392971	0.639691
SCHAEFFER_PROSTATE_DEVELOPMENT_48HR_DN	-1.07056	0.302	0.641356
KIM_LRRC3B_TARGETS	-1.07055	0.386637	0.640911
DAVIES_MULTIPLE_MYELOMA_VS_MGUS_DN	-1.07026	0.383158	0.641292
HU_ANGIOGENESIS_UP	-1.06913	0.380342	0.644096
FIGUEROA_AML_METHYLATION_CLUSTER_7_UP	-1.06882	0.374374	0.644474
SATO_SILENCED_BY_DEACETYLATION_IN_PANCREATIC_CANCER	-1.06872	0.375388	0.644284
CHICAS_RB1_TARGETS_GROWING	-1.06862	0.355	0.644098
MOOTHA_GLUCONEOGENESIS	-1.06824	0.382353	0.644726
DORN_ADENOVIRUS_INFECTION_32HR_DN	-1.06762	0.395253	0.645982
GAZDA_DIAMOND_BLACKFAN_ANEMIA_MYELOID_DN	-1.06624	0.402275	0.649452
MOSERLE_IFNA_RESPONSE	-1.06606	0.378755	0.649495
SU_LIVER	-1.06436	0.384615	0.653947
CHUNG_BLISTER_CYTOTOXICITY_DN	-1.06425	0.394063	0.653775
RUTELLA_RESPONSE_TO_HGF_UP	-1.06338	0.308	0.65573
SARTIPY_NORMAL_AT_INSULIN_RESISTANCE_UP	-1.06271	0.396425	0.657162
BROWNE_HCMV_INFECTION_1HR_DN	-1.06263	0.364	0.656925
SERVITJA_ISLET_HNF1A_TARGETS_DN	-1.06231	0.378758	0.657317
IIZUKA_LIVER_CANCER_PROGRESSION_G1_G2_DN	-1.06174	0.376471	0.658489
HIRSCH_CELLULAR_TRANSFORMATION_SIGNATURE_UP	-1.06139	0.335	0.659088
LANG_MYB_FAMILY_TARGETS	-1.06061	0.403125	0.660824
GENTILE_UV_RESPONSE_CLUSTER_D5	-1.06028	0.398158	0.661328
GARGALOVIC_RESPONSE_TO_OXIDIZED_PHOSPHOLIPIDS_BLUE_DN	-1.06016	0.39318	0.661192
KANG_FLUOROURACIL_RESISTANCE_UP	-1.05995	0.419872	0.661329
CHIARADONNA_NEOPLASTIC_TRANSFORMATION_CDC25_UP	-1.05956	0.372372	0.661976
GRADE_COLON_VS_RECTAL_CANCER_DN	-1.05953	0.408537	0.661588
MCCLUNG_CREB1_TARGETS_UP	-1.05923	0.38	0.661958
MATZUK_SPERMATOCYTE	-1.05886	0.38978	0.662514
TRAYNOR_RETT_SYNDROM_UP	-1.05847	0.405155	0.663134
IZADPANAH_STEM_CELL_ADIPOSE_VS_BONE_DN	-1.05707	0.396396	0.666664
MARTIN_VIRAL_GPCR_SIGNALING_DN	-1.05599	0.411527	0.669333
LEE_METASTASIS_AND_ALTERNATIVE_SPLICING_DN	-1.05598	0.397149	0.66888
KAAB_HEART_ATRIUM_VS_VENTRICLE_DN	-1.05555	0.36	0.669647
GARGALOVIC_RESPONSE_TO_OXIDIZED_PHOSPHOLIPIDS_GREY_DN	-1.05508	0.39759	0.670535
SABATES_COLORECTAL_ADENOMA_SIZE_UP	-1.05494	0.419069	0.670441
BOYLAN_MULTIPLE_MYELOMA_C_DN	-1.0538	0.392276	0.673279
KENNY_CTNNB1_TARGETS_DN	-1.05347	0.412779	0.673738
QI_PLASMACYTOMA_UP	-1.05277	0.367	0.675268
FLOTHO_PEDIATRIC_ALL_THERAPY_RESPONSE_DN	-1.05258	0.4081	0.675324
VALK_AML_CLUSTER_6	-1.05193	0.413292	0.676674
ICHIBA_GRAFT_VERSUS_HOST_DISEASE_35D_DN	-1.05136	0.415558	0.677885
KRASNOSELSKAYA_ILF3_TARGETS_DN	-1.05095	0.417091	0.678537
NIKOLSKY_BREAST_CANCER_6P24_P22_AMPLICON	-1.04981	0.408034	0.681317
TARTE_PLASMA_CELL_VS_B_LYMPHOCYTE_DN	-1.04981	0.416667	0.680826
GINESTIER_BREAST_CANCER_20Q13_AMPLIFICATION_DN	-1.04957	0.388	0.681068
BENPORATH_ES_CORE_NINE_CORRELATED	-1.04922	0.403403	0.681565
IBRAHIM_NRF1_UP	-1.04792	0.344	0.68479
JINESH_BLEBBISHIELD_VS_LIVE_CONTROL_UP	-1.04788	0.369	0.684395
BILANGES_SERUM_SENSITIVE_VIA_TSC2	-1.04774	0.413431	0.684303
SHETH_LIVER_CANCER_VS_TXNIP_LOSS_PAM5	-1.04743	0.400802	0.684752
KIM_MYC_AMPLIFICATION_TARGETS_DN	-1.04703	0.419	0.685407
SHETH_LIVER_CANCER_VS_TXNIP_LOSS_PAM4	-1.04651	0.37	0.686384
SANSOM_APC_MYC_TARGETS	-1.0465	0.38	0.685935
DUTERTRE_ESTRADIOL_RESPONSE_24HR_DN	-1.04619	0.35	0.686339
NATSUME_RESPONSE_TO_INTERFERON_BETA_UP	-1.04565	0.433031	0.68733
NOJIMA_SFRP2_TARGETS_DN	-1.0445	0.428725	0.690192
VANTVEER_BREAST_CANCER_METASTASIS_UP	-1.04389	0.40752	0.691509
BAELDE_DIABETIC_NEPHROPATHY_DN	-1.04287	0.37	0.69395
CREIGHTON_ENDOCRINE_THERAPY_RESISTANCE_4	-1.04221	0.39	0.6953
YAO_TEMPORAL_RESPONSE_TO_PROGESTERONE_CLUSTER_12	-1.04214	0.417417	0.695005
MODY_HIPPOCAMPUS_NEONATAL	-1.04204	0.416925	0.694842
VERHAAK_AML_WITH_NPM1_MUTATED_UP	-1.04169	0.413	0.695356
JAATINEN_HEMATOPOIETIC_STEM_CELL_DN	-1.04129	0.404	0.696064
WOOD_EBV_EBNA1_TARGETS_UP	-1.04119	0.405405	0.695865
KIM_MYCN_AMPLIFICATION_TARGETS_DN	-1.04108	0.427856	0.695679
JAZAERI_BREAST_CANCER_BRCA1_VS_BRCA2_DN	-1.0404	0.425662	0.697128
ZHAN_MULTIPLE_MYELOMA_HP_DN	-1.04033	0.416244	0.696835
GRADE_COLON_AND_RECTAL_CANCER_DN	-1.04004	0.428285	0.697161
DER_IFN_GAMMA_RESPONSE_UP	-1.03992	0.416667	0.69704
MCMURRAY_TP53_HRAS_COOPERATION_RESPONSE_UP	-1.03955	0.423529	0.697608
YAUCH_HEDGEHOG_SIGNALING_PARACRINE_DN	-1.03927	0.409	0.697916
JIANG_AGING_CEREBRAL_CORTEX_DN	-1.03837	0.416331	0.700006
GOZGIT_ESR1_TARGETS_UP	-1.03837	0.415	0.699512
ENK_UV_RESPONSE_EPIDERMIS_DN	-1.03832	0.373	0.699151
AZARE_STAT3_TARGETS	-1.03823	0.424145	0.698889
CHANDRAN_METASTASIS_UP	-1.03764	0.4	0.700089
LINDGREN_BLADDER_CANCER_CLUSTER_3_DN	-1.03747	0.393	0.700111
BURTON_ADIPOGENESIS_2	-1.03734	0.433602	0.699945
BACOLOD_RESISTANCE_TO_ALKYLATING_AGENTS_DN	-1.03721	0.436105	0.699835
DANG_MYC_TARGETS_DN	-1.03576	0.433437	0.703537
GUO_HEX_TARGETS_UP	-1.0355	0.435435	0.703803
SERVITJA_LIVER_HNF1A_TARGETS_DN	-1.03514	0.426426	0.704385
BRIDEAU_IMPRINTED_GENES	-1.03507	0.431017	0.704087
ROVERSI_GLIOMA_LOH_REGIONS	-1.03465	0.445932	0.704809
AGUIRRE_PANCREATIC_CANCER_COPY_NUMBER_DN	-1.03449	0.416	0.70476
GROSS_HYPOXIA_VIA_ELK3_ONLY_DN	-1.03424	0.431034	0.704933
ACEVEDO_METHYLATED_IN_LIVER_CANCER_DN	-1.03207	0.395	0.710691
SARTIPY_BLUNTED_BY_INSULIN_RESISTANCE_DN	-1.03123	0.423374	0.712588
ZWANG_EGF_PERSISTENTLY_UP	-1.03076	0.428868	0.713456
WAMUNYOKOLI_OVARIAN_CANCER_GRADES_1_2_UP	-1.03032	0.436	0.714259
NIKOLSKY_BREAST_CANCER_12Q13_Q21_AMPLICON	-1.02985	0.43905	0.715123
KLEIN_PRIMARY_EFFUSION_LYMPHOMA_DN	-1.0298	0.453901	0.714746
WALLACE_PROSTATE_CANCER_UP	-1.02891	0.435205	0.716837
HASLINGER_B_CLL_WITH_MUTATED_VH_GENES	-1.02882	0.441341	0.716582
FERRANDO_LYL1_NEIGHBORS	-1.02878	0.436384	0.716208
PUIFFE_INVASION_INHIBITED_BY_ASCITES_UP	-1.02876	0.455823	0.715766
MELLMAN_TUT1_TARGETS_UP	-1.02779	0.444805	0.718092
IZADPANAH_STEM_CELL_ADIPOSE_VS_BONE_UP	-1.02766	0.437	0.717961
GUTIERREZ_CHRONIC_LYMPHOCYTIC_LEUKEMIA_DN	-1.02658	0.438951	0.720478
ZHAN_MULTIPLE_MYELOMA_MS_DN	-1.02572	0.463812	0.722415
WEST_ADRENOCORTICAL_TUMOR_MARKERS_UP	-1.02558	0.451233	0.722337
SARTIPY_BLUNTED_BY_INSULIN_RESISTANCE_UP	-1.02484	0.449002	0.723967
MAYBURD_RESPONSE_TO_L663536_UP	-1.0243	0.453684	0.725016
LIEN_BREAST_CARCINOMA_METAPLASTIC_VS_DUCTAL_DN	-1.0242	0.454	0.724781
AMIT_EGF_RESPONSE_40_HELA	-1.02409	0.468085	0.724597
CROONQUIST_NRAS_VS_STROMAL_STIMULATION_DN	-1.02333	0.443443	0.726287
YUAN_ZNF143_PARTNERS	-1.02333	0.446105	0.725787
BARRIER_COLON_CANCER_RECURRENCE_UP	-1.023	0.450861	0.726205
KYNG_WERNER_SYNDROM_AND_NORMAL_AGING_DN	-1.0228	0.443	0.726256
CUI_TCF21_TARGETS_2_UP	-1.02221	0.417	0.727465
CHYLA_CBFA2T3_TARGETS_DN	-1.02175	0.459	0.728258
MULLIGHAN_MLL_SIGNATURE_1_UP	-1.02157	0.443	0.728232
WAMUNYOKOLI_OVARIAN_CANCER_LMP_DN	-1.02105	0.452	0.729167
RASHI_RESPONSE_TO_IONIZING_RADIATION_1	-1.01972	0.435685	0.732402
BAE_BRCA1_TARGETS_UP	-1.01932	0.451807	0.733009
XU_GH1_AUTOCRINE_TARGETS_UP	-1.01896	0.455	0.733537
MARSON_FOXP3_TARGETS_STIMULATED_UP	-1.01886	0.46383	0.733284
PACHER_TARGETS_OF_IGF1_AND_IGF2_UP	-1.01862	0.448311	0.73345
FIGUEROA_AML_METHYLATION_CLUSTER_3_UP	-1.01837	0.451	0.733622
CHO_NR4A1_TARGETS	-1.01795	0.457537	0.734279
SHEPARD_BMYB_MORPHOLINO_DN	-1.01752	0.453	0.735009
CROONQUIST_NRAS_VS_STROMAL_STIMULATION_UP	-1.01743	0.464286	0.734753
WALLACE_PROSTATE_CANCER_RACE_DN	-1.01728	0.459296	0.73468
BRUINS_UVC_RESPONSE_VIA_TP53_GROUP_D	-1.0165	0.47	0.736355
WAGNER_APO2_SENSITIVITY	-1.01537	0.458696	0.739059
TONKS_TARGETS_OF_RUNX1_RUNX1T1_FUSION_MONOCYTE_UP	-1.0151	0.457	0.739305
MAHAJAN_RESPONSE_TO_IL1A_DN	-1.01504	0.463317	0.73895
OUELLET_CULTURED_OVARIAN_CANCER_INVASIVE_VS_LMP_UP	-1.01477	0.462387	0.739186
JINESH_BLEBBISHIELD_TRANSFORMED_STEM_CELL_SPHERES_DN	-1.01443	0.462	0.739664
HOFMANN_CELL_LYMPHOMA_DN	-1.01395	0.45829	0.740499
VALK_AML_WITH_EVI1	-1.01325	0.45435	0.741932
LEE_AGING_CEREBELLUM_UP	-1.013	0.461847	0.742087
MARTORIATI_MDM4_TARGETS_FETAL_LIVER_DN	-1.01203	0.451	0.744337
BROWNE_HCMV_INFECTION_2HR_DN	-1.01081	0.461382	0.747263
BROWNE_HCMV_INFECTION_10HR_DN	-1.01055	0.467742	0.747483
BRACHAT_RESPONSE_TO_CAMPTOTHECIN_UP	-1.01049	0.466382	0.747132
YORDY_RECIPROCAL_REGULATION_BY_ETS1_AND_SP100_UP	-1.01	0.461287	0.748022
SWEET_LUNG_CANCER_KRAS_UP	-1.00996	0.458	0.747622
ABDELMOHSEN_ELAVL4_TARGETS	-1.00939	0.451299	0.748755
DEURIG_T_CELL_PROLYMPHOCYTIC_LEUKEMIA_UP	-1.00927	0.469	0.748581
RIZKI_TUMOR_INVASIVENESS_2D_DN	-1.00884	0.471831	0.749274
NIKOLSKY_BREAST_CANCER_7P22_AMPLICON	-1.00843	0.472765	0.749954
BONOME_OVARIAN_CANCER_SURVIVAL_OPTIMAL_DEBULKING	-1.0081	0.458	0.750364
SILIGAN_TARGETS_OF_EWS_FLI1_FUSION_DN	-1.00762	0.467105	0.751193
FOSTER_TOLERANT_MACROPHAGE_DN	-1.00729	0.468	0.751587
JAZAERI_BREAST_CANCER_BRCA1_VS_BRCA2_UP	-1.00705	0.481781	0.751776
BRUINS_UVC_RESPONSE_MIDDLE	-1.00702	0.481	0.751356
MITSIADES_RESPONSE_TO_APLIDIN_UP	-1.0069	0.476	0.751164
LIU_LIVER_CANCER	-1.00621	0.453782	0.752657
LEE_AGING_MUSCLE_UP	-1.00593	0.466049	0.752964
WEIGEL_OXIDATIVE_STRESS_BY_HNE_AND_TBH	-1.00519	0.469819	0.754584
WARTERS_RESPONSE_TO_IR_SKIN	-1.00431	0.486377	0.756515
COLIN_PILOCYTIC_ASTROCYTOMA_VS_GLIOBLASTOMA_DN	-1.00179	0.457895	0.762967
ZIRN_TRETINOIN_RESPONSE_UP	-1.00167	0.479029	0.762808
LIU_SOX4_TARGETS_DN	-1.00128	0.497	0.763387
SANSOM_APC_TARGETS_REQUIRE_MYC	-1.00118	0.493	0.763147
BEGUM_TARGETS_OF_PAX3_FOXO1_FUSION_UP	-1.00101	0.476861	0.763164
SALVADOR_MARTIN_PEDIATRIC_TBD_ANTI_TNF_THERAPY_NONRESPONDER_PRE_TREATMENT_UP	-1.00055	0.46776	0.76396
MARIADASON_RESPONSE_TO_CURCUMIN_SULINDAC_5	-1.00025	0.476596	0.764303
BROWNE_HCMV_INFECTION_20HR_DN	-0.999742	0.490471	0.765156
LIANG_SILENCED_BY_METHYLATION_UP	-0.999689	0.470899	0.764789
LEE_LIVER_CANCER_DENA_DN	-0.999574	0.477204	0.764609
FONTAINE_FOLLICULAR_THYROID_ADENOMA_DN	-0.999	0.491968	0.765709
MELLMAN_TUT1_TARGETS_DN	-0.998802	0.484296	0.765743
KRIEG_HYPOXIA_VIA_KDM3A	-0.998575	0.477204	0.765848
WANG_TARGETS_OF_MLL_CBP_FUSION_UP	-0.997778	0.483673	0.767557
MCBRYAN_PUBERTAL_BREAST_5_6WK_UP	-0.997616	0.501	0.767505
SERVITJA_LIVER_HNF1A_TARGETS_UP	-0.997393	0.502	0.767627
TAKEDA_TARGETS_OF_NUP98_HOXA9_FUSION_8D_DN	-0.997201	0.492	0.767649
RUTELLA_RESPONSE_TO_CSF2RB_AND_IL4_DN	-0.99707	0.495	0.767508
ZHAN_V2_LATE_DIFFERENTIATION_GENES	-0.996284	0.499487	0.769153
LINDGREN_BLADDER_CANCER_WITH_LOH_IN_CHR9Q	-0.996171	0.495	0.768963
LU_TUMOR_ANGIOGENESIS_UP	-0.995907	0.485005	0.769198
NIKOLSKY_MUTATED_AND_AMPLIFIED_IN_BREAST_CANCER	-0.995588	0.501002	0.769556
YAO_TEMPORAL_RESPONSE_TO_PROGESTERONE_CLUSTER_7	-0.994688	0.497493	0.77145
GAVIN_FOXP3_TARGETS_CLUSTER_P2	-0.994464	0.497988	0.771566
COATES_MACROPHAGE_M1_VS_M2_DN	-0.99367	0.508016	0.773161
GROSS_HYPOXIA_VIA_ELK3_UP	-0.993422	0.513	0.773343
YAMASHITA_LIVER_CANCER_WITH_EPCAM_UP	-0.993405	0.492447	0.772886
GROSS_HYPOXIA_VIA_ELK3_AND_HIF1A_DN	-0.992267	0.516	0.775513
SHEN_SMARCA2_TARGETS_DN	-0.991762	0.5	0.776414
NAKAYAMA_SOFT_TISSUE_TUMORS_PCA1_UP	-0.991554	0.512097	0.776503
GEISS_RESPONSE_TO_DSRNA_UP	-0.99069	0.502538	0.778404
BROWNE_HCMV_INFECTION_10HR_UP	-0.990465	0.517517	0.778517
NATSUME_RESPONSE_TO_INTERFERON_BETA_DN	-0.99029	0.486815	0.778505
ZHANG_ANTIVIRAL_RESPONSE_TO_RIBAVIRIN_DN	-0.9898	0.497467	0.779419
SAKAI_TUMOR_INFILTRATING_MONOCYTES_UP	-0.988824	0.479666	0.781599
MARCHINI_TRABECTEDIN_RESISTANCE_UP	-0.988619	0.477074	0.781619
MATSUDA_NATURAL_KILLER_DIFFERENTIATION	-0.988144	0.526	0.782441
MARKEY_RB1_CHRONIC_LOF_DN	-0.988078	0.518518	0.782106
BOYLAN_MULTIPLE_MYELOMA_C_CLUSTER_UP	-0.987864	0.495413	0.782223
BAKKER_FOXO3_TARGETS_DN	-0.987783	0.505	0.781925
HIRSCH_CELLULAR_TRANSFORMATION_SIGNATURE_DN	-0.986321	0.509	0.785387
HADDAD_T_LYMPHOCYTE_AND_NK_PROGENITOR_UP	-0.986252	0.514514	0.785065
YAO_TEMPORAL_RESPONSE_TO_PROGESTERONE_CLUSTER_0	-0.985907	0.504008	0.785531
GAZDA_DIAMOND_BLACKFAN_ANEMIA_ERYTHROID_DN	-0.985832	0.54	0.78524
FARMER_BREAST_CANCER_BASAL_VS_LULMINAL	-0.985451	0.541	0.785728
LEE_LIVER_CANCER_MYC_TGFA_DN	-0.98437	0.508147	0.788131
CHEN_LVAD_SUPPORT_OF_FAILING_HEART_UP	-0.98387	0.531532	0.789025
GAVIN_FOXP3_TARGETS_CLUSTER_P3	-0.983788	0.525525	0.788735
GARGALOVIC_RESPONSE_TO_OXIDIZED_PHOSPHOLIPIDS_RED_DN	-0.983161	0.491543	0.789942
GAUSSMANN_MLL_AF4_FUSION_TARGETS_G_DN	-0.982866	0.510352	0.790252
RUTELLA_RESPONSE_TO_CSF2RB_AND_IL4_UP	-0.982401	0.539	0.791013
HEIDENBLAD_AMPLICON_12P11_12_DN	-0.981939	0.505556	0.791747
SHEPARD_BMYB_MORPHOLINO_UP	-0.981195	0.535	0.79328
MULLIGHAN_MLL_SIGNATURE_2_UP	-0.980328	0.576	0.795063
ABBUD_LIF_SIGNALING_1_DN	-0.978406	0.483315	0.799842
BROCKE_APOPTOSIS_REVERSED_BY_IL6	-0.977226	0.525	0.802482
GARGALOVIC_RESPONSE_TO_OXIDIZED_PHOSPHOLIPIDS_MAGENTA_UP	-0.976835	0.502123	0.803043
NIKOLSKY_BREAST_CANCER_7Q21_Q22_AMPLICON	-0.976256	0.517068	0.80412
KOYAMA_SEMA3B_TARGETS_DN	-0.976245	0.553	0.803639
DAZARD_RESPONSE_TO_UV_SCC_DN	-0.975117	0.551	0.806248
BROWNE_INTERFERON_RESPONSIVE_GENES	-0.974945	0.53185	0.806198
DOANE_RESPONSE_TO_ANDROGEN_DN	-0.974822	0.555	0.806038
GOTZMANN_EPITHELIAL_TO_MESENCHYMAL_TRANSITION_DN	-0.974643	0.546	0.80598
ZHANG_PROLIFERATING_VS_QUIESCENT	-0.974243	0.527328	0.806596
ABRAHAM_ALPC_VS_MULTIPLE_MYELOMA_DN	-0.973464	0.523705	0.808171
PURBEY_TARGETS_OF_CTBP1_AND_SATB1_DN	-0.973026	0.554	0.808843
GENTILE_UV_RESPONSE_CLUSTER_D7	-0.972823	0.51232	0.808863
ZHONG_SECRETOME_OF_LUNG_CANCER_AND_MACROPHAGE	-0.972579	0.539	0.809014
BOYAULT_LIVER_CANCER_SUBCLASS_G1_UP	-0.971974	0.553106	0.810068
HASLINGER_B_CLL_WITH_CHROMOSOME_12_TRISOMY	-0.970221	0.512195	0.814295
CAMPS_COLON_CANCER_COPY_NUMBER_DN	-0.97005	0.518518	0.814196
GARGALOVIC_RESPONSE_TO_OXIDIZED_PHOSPHOLIPIDS_TURQUOISE_UP	-0.968963	0.53507	0.816621
PURBEY_TARGETS_OF_CTBP1_NOT_SATB1_DN	-0.967961	0.603	0.818794
HUMMERICH_SKIN_CANCER_PROGRESSION_DN	-0.967688	0.544	0.819012
HOOI_ST7_TARGETS_DN	-0.966223	0.547	0.822364
AMIT_DELAYED_EARLY_GENES	-0.966155	0.504386	0.822021
CHIARETTI_ACUTE_LYMPHOBLASTIC_LEUKEMIA_ZAP70	-0.965276	0.52775	0.82383
TOOKER_GEMCITABINE_RESISTANCE_DN	-0.964773	0.562	0.824663
BRUECKNER_TARGETS_OF_MIRLET7A3_UP	-0.96438	0.56	0.825228
TIEN_INTESTINE_PROBIOTICS_6HR_DN	-0.963685	0.564	0.826544
HENDRICKS_SMARCA4_TARGETS_DN	-0.963398	0.525562	0.826801
WANG_RESPONSE_TO_BEXAROTENE_DN	-0.963078	0.505331	0.827146
SHIPP_DLBCL_VS_FOLLICULAR_LYMPHOMA_DN	-0.963056	0.526915	0.826673
UEDA_CENTRAL_CLOCK	-0.962219	0.549	0.828337
HOOI_ST7_TARGETS_UP	-0.961952	0.572144	0.828513
WEI_MIR34A_TARGETS	-0.961762	0.581	0.828505
WAKABAYASHI_ADIPOGENESIS_PPARG_RXRA_BOUND_36HR	-0.96151	0.586	0.828611
WAKABAYASHI_ADIPOGENESIS_PPARG_RXRA_BOUND_WITH_H4K20ME1_MARK	-0.961426	0.563	0.828304
SESTO_RESPONSE_TO_UV_C5	-0.96089	0.553644	0.829214
BERTUCCI_INVASIVE_CARCINOMA_DUCTAL_VS_LOBULAR_UP	-0.960479	0.535059	0.82977
JAZAG_TGFB1_SIGNALING_UP	-0.960031	0.549098	0.830416
RUTELLA_RESPONSE_TO_HGF_DN	-0.958994	0.596	0.832615
DORSAM_HOXA9_TARGETS_UP	-0.958783	0.549223	0.832649
BAE_BRCA1_TARGETS_DN	-0.958694	0.536788	0.832372
MARZEC_IL2_SIGNALING_UP	-0.95814	0.55956	0.833355
STEIN_ESRRA_TARGETS_RESPONSIVE_TO_ESTROGEN_UP	-0.958004	0.533193	0.833181
RODRIGUES_THYROID_CARCINOMA_ANAPLASTIC_DN	-0.957923	0.631	0.832867
HUANG_GATA2_TARGETS_UP	-0.957725	0.582583	0.832881
BRACHAT_RESPONSE_TO_CISPLATIN	-0.957531	0.523143	0.832855
HADDAD_B_LYMPHOCYTE_PROGENITOR	-0.957415	0.603	0.832622
NOUZOVA_TRETINOIN_AND_H4_ACETYLATION	-0.956672	0.581	0.83404
HASLINGER_B_CLL_WITH_13Q14_DELETION	-0.956233	0.534465	0.834645
DARWICHE_SKIN_TUMOR_PROMOTER_UP	-0.955757	0.589	0.835363
VALK_AML_CLUSTER_3	-0.954386	0.554752	0.838317
FOSTER_KDM1A_TARGETS_UP	-0.954259	0.588	0.838129
XU_HGF_TARGETS_REPRESSED_BY_AKT1_DN	-0.953605	0.561616	0.839286
AIYAR_COBRA1_TARGETS_DN	-0.953603	0.537975	0.838773
CORONEL_RFX7_DIRECT_TARGETS_UP	-0.953266	0.559838	0.839142
GAZDA_DIAMOND_BLACKFAN_ANEMIA_PROGENITOR_UP	-0.952778	0.545175	0.839886
GENTILE_UV_LOW_DOSE_DN	-0.952712	0.560241	0.839544
ONO_FOXP3_TARGETS_UP	-0.952265	0.522026	0.840125
ONO_FOXP3_TARGETS_DN	-0.951936	0.570113	0.840467
ZHAN_MULTIPLE_MYELOMA_PR_DN	-0.951056	0.572442	0.842203
KYNG_ENVIRONMENTAL_STRESS_RESPONSE_NOT_BY_GAMMA_IN_OLD	-0.950868	0.545263	0.842171
GRAESSMANN_APOPTOSIS_BY_SERUM_DEPRIVATION_UP	-0.950692	0.653	0.842105
MANN_RESPONSE_TO_AMIFOSTINE_UP	-0.950019	0.548701	0.843379
TERAO_AOX4_TARGETS_SKIN_UP	-0.948858	0.542945	0.845853
ZHOU_INFLAMMATORY_RESPONSE_FIMA_DN	-0.948833	0.626	0.845397
BURTON_ADIPOGENESIS_11	-0.948654	0.566532	0.845303
KYNG_DNA_DAMAGE_BY_4NQO_OR_UV	-0.948505	0.58392	0.845191
BLANCO_MELO_COVID19_SARS_COV_2_INFECTION_A594_ACE2_EXPRESSING_CELLS_RUXOLITINIB_UP	-0.948178	0.633	0.845497
GINESTIER_BREAST_CANCER_20Q13_AMPLIFICATION_UP	-0.947321	0.59	0.847217
STANELLE_E2F1_TARGETS	-0.94633	0.552492	0.849176
MARKEY_RB1_ACUTE_LOF_DN	-0.945995	0.627	0.849518
BLANCO_MELO_MERS_COV_INFECTION_MCR5_CELLS_DN	-0.945978	0.549041	0.849037
NADLER_OBESITY_DN	-0.945425	0.576032	0.849937
MACLACHLAN_BRCA1_TARGETS_UP	-0.945364	0.56383	0.84957
PIONTEK_PKD1_TARGETS_UP	-0.945324	0.547368	0.849154
HONRADO_BREAST_CANCER_BRCA1_VS_BRCA2	-0.944969	0.549559	0.849521
TSUNODA_CISPLATIN_RESISTANCE_DN	-0.94489	0.556352	0.849198
CAIRO_HEPATOBLASTOMA_UP	-0.943705	0.623	0.851629
SESTO_RESPONSE_TO_UV_C2	-0.943341	0.589484	0.852014
DAZARD_UV_RESPONSE_CLUSTER_G2	-0.943126	0.54485	0.852003
LENAOUR_DENDRITIC_CELL_MATURATION_UP	-0.941772	0.597	0.854921
MA_MYELOID_DIFFERENTIATION_UP	-0.941691	0.54321	0.854603
ASTON_MAJOR_DEPRESSIVE_DISORDER_UP	-0.941073	0.571721	0.855582
HUANG_GATA2_TARGETS_DN	-0.939651	0.599198	0.858553
MEISSNER_NPC_ICP_WITH_H3K4ME3	-0.938669	0.559524	0.860425
KOHOUTEK_CCNT2_TARGETS	-0.938565	0.557594	0.860152
MCGOWAN_RSP6_TARGETS_UP	-0.937804	0.546893	0.861511
BROWN_MYELOID_CELL_DEVELOPMENT_UP	-0.937036	0.634	0.862915
SHAFFER_IRF4_TARGETS_IN_MYELOMA_VS_MATURE_B_LYMPHOCYTE	-0.936206	0.611612	0.864455
BENNETT_SYSTEMIC_LUPUS_ERYTHEMATOSUS	-0.93584	0.565591	0.864852
STAMBOLSKY_RESPONSE_TO_VITAMIN_D3_UP	-0.935123	0.594975	0.866088
LINDGREN_BLADDER_CANCER_CLUSTER_2A_DN	-0.934854	0.619	0.866221
NUMATA_CSF3_SIGNALING_VIA_STAT3	-0.934644	0.557734	0.866195
IIZUKA_LIVER_CANCER_PROGRESSION_L1_G1_UP	-0.933012	0.552954	0.869665
FAELT_B_CLL_WITH_VH_REARRANGEMENTS_UP	-0.931495	0.587879	0.872962
OUYANG_PROSTATE_CANCER_PROGRESSION_UP	-0.930971	0.568966	0.873691
BRACHAT_RESPONSE_TO_METHOTREXATE_DN	-0.930497	0.558947	0.874331
SU_PANCREAS	-0.930459	0.566632	0.873894
JAZAG_TGFB1_SIGNALING_DN	-0.930412	0.576433	0.873502
SESTO_RESPONSE_TO_UV_C1	-0.929795	0.601208	0.874492
GAUSSMANN_MLL_AF4_FUSION_TARGETS_C_UP	-0.928676	0.646	0.876712
BENITEZ_GBM_PROTEASOME_INHIBITION_RESPONSE	-0.927793	0.592668	0.878289
LEE_LIVER_CANCER_CIPROFIBRATE_DN	-0.92726	0.58156	0.879085
WILLIAMS_ESR2_TARGETS_UP	-0.926931	0.582636	0.879341
TAKADA_GASTRIC_CANCER_COPY_NUMBER_DN	-0.92665	0.573718	0.87951
NADLER_OBESITY_UP	-0.9265	0.606061	0.879383
MARKS_HDAC_TARGETS_UP	-0.926256	0.554243	0.879445
JAZAG_TGFB1_SIGNALING_VIA_SMAD4_UP	-0.925301	0.607608	0.881235
CREIGHTON_ENDOCRINE_THERAPY_RESISTANCE_2	-0.925131	0.696	0.881103
HOEBEKE_LYMPHOID_STEM_CELL_DN	-0.924241	0.636	0.88273
KRASNOSELSKAYA_ILF3_TARGETS_UP	-0.924044	0.569444	0.882677
HOLLERN_MICROACINAR_BREAST_TUMOR_UP	-0.924011	0.584615	0.882233
COLINA_TARGETS_OF_4EBP1_AND_4EBP2	-0.923976	0.701	0.881779
UZONYI_RESPONSE_TO_LEUKOTRIENE_AND_THROMBIN	-0.923752	0.580082	0.881786
DAVICIONI_TARGETS_OF_PAX_FOXO1_FUSIONS_DN	-0.922708	0.630785	0.883818
TCGA_GLIOBLASTOMA_COPY_NUMBER_UP	-0.922345	0.624875	0.884123
YIH_RESPONSE_TO_ARSENITE_C4	-0.921839	0.565891	0.884823
IBRAHIM_NRF2_UP	-0.921709	0.748	0.884589
KANG_DOXORUBICIN_RESISTANCE_DN	-0.921628	0.58573	0.884237
TARTE_PLASMA_CELL_VS_B_LYMPHOCYTE_UP	-0.921272	0.636181	0.884592
HOLLMANN_APOPTOSIS_VIA_CD40_DN	-0.921026	0.691	0.884665
MUELLER_COMMON_TARGETS_OF_AML_FUSIONS_DN	-0.920671	0.576483	0.884961
YAO_TEMPORAL_RESPONSE_TO_PROGESTERONE_CLUSTER_8	-0.918624	0.613198	0.889239
WANG_TUMOR_INVASIVENESS_DN	-0.91854	0.687	0.888915
KIM_LIVER_CANCER_POOR_SURVIVAL_DN	-0.918095	0.598712	0.889428
DESERT_PERIVENOUS_HEPATOCELLULAR_CARCINOMA_SUBCLASS_UP	-0.917758	0.663	0.889674
TORCHIA_TARGETS_OF_EWSR1_FLI1_FUSION_DN	-0.917679	0.725	0.889312
WELCSH_BRCA1_TARGETS_UP	-0.916617	0.683	0.891319
WANG_RESPONSE_TO_BEXAROTENE_UP	-0.916564	0.603754	0.890915
OSWALD_HEMATOPOIETIC_STEM_CELL_IN_COLLAGEN_GEL_UP	-0.915767	0.685	0.892297
IWANAGA_CARCINOGENESIS_BY_KRAS_PTEN_DN	-0.914927	0.733	0.893785
LAU_APOPTOSIS_CDKN2A_UP	-0.914848	0.595382	0.893437
LIU_COMMON_CANCER_GENES	-0.914637	0.641851	0.89342
WANG_LMO4_TARGETS_DN	-0.914612	0.752	0.892938
CHEN_LIVER_METABOLISM_QTL_CIS	-0.914292	0.667668	0.89313
GENTILE_UV_HIGH_DOSE_DN	-0.913884	0.723	0.893533
TIEN_INTESTINE_PROBIOTICS_24HR_DN	-0.913743	0.691	0.893343
CROMER_METASTASIS_DN	-0.913551	0.639279	0.893279
MCCABE_HOXC6_TARGETS_CANCER_DN	-0.913511	0.553377	0.892841
BUCKANOVICH_T_LYMPHOCYTE_HOMING_ON_TUMOR_DN	-0.913458	0.59805	0.892425
IVANOVSKA_MIR106B_TARGETS	-0.912659	0.632265	0.893751
PLASARI_TGFB1_SIGNALING_VIA_NFIC_10HR_DN	-0.912612	0.600418	0.893334
MORI_SMALL_PRE_BII_LYMPHOCYTE_UP	-0.912262	0.627136	0.893597
OSWALD_HEMATOPOIETIC_STEM_CELL_IN_COLLAGEN_GEL_DN	-0.912232	0.703	0.893134
STONER_ESOPHAGEAL_CARCINOGENESIS_UP	-0.911664	0.588115	0.893916
GAURNIER_PSMD4_TARGETS	-0.91152	0.611971	0.893701
BOYAULT_LIVER_CANCER_SUBCLASS_G6_UP	-0.910407	0.629518	0.895797
ODONNELL_METASTASIS_DN	-0.909443	0.587527	0.897484
SENESE_HDAC1_AND_HDAC2_TARGETS_UP	-0.907226	0.717	0.90208
GINESTIER_BREAST_CANCER_ZNF217_AMPLIFIED_UP	-0.906197	0.652261	0.903839
KYNG_RESPONSE_TO_H2O2_VIA_ERCC6_UP	-0.905758	0.623722	0.904339
VILLANUEVA_LIVER_CANCER_KRT19_DN	-0.904879	0.634985	0.905826
YEGNASUBRAMANIAN_PROSTATE_CANCER	-0.904635	0.656657	0.905851
ELVIDGE_HIF1A_AND_HIF2A_TARGETS_UP	-0.904574	0.652352	0.905468
CHEN_LVAD_SUPPORT_OF_FAILING_HEART_DN	-0.904124	0.595701	0.905967
PODAR_RESPONSE_TO_ADAPHOSTIN_UP	-0.903714	0.676	0.906338
XU_HGF_SIGNALING_NOT_VIA_AKT1_48HR_UP	-0.90323	0.628601	0.90691
CREIGHTON_ENDOCRINE_THERAPY_RESISTANCE_1	-0.903101	0.786	0.906706
SNIJDERS_AMPLIFIED_IN_HEAD_AND_NECK_TUMORS	-0.902753	0.603466	0.906962
DORN_ADENOVIRUS_INFECTION_12HR_DN	-0.90269	0.603323	0.906577
WESTON_VEGFA_TARGETS_3HR	-0.902642	0.654965	0.906151
SUBTIL_PROGESTIN_TARGETS	-0.902549	0.616564	0.905832
BROWNE_HCMV_INFECTION_12HR_DN	-0.901797	0.659	0.907022
ICHIBA_GRAFT_VERSUS_HOST_DISEASE_D7_UP	-0.901656	0.676707	0.906825
GRYDER_PAX3FOXO1_TOP_ENHANCERS	-0.901557	0.782	0.906511
YANG_BCL3_TARGETS_UP	-0.899698	0.746	0.91017
DALESSIO_TSA_RESPONSE	-0.899239	0.587004	0.910662
FARMER_BREAST_CANCER_CLUSTER_7	-0.899149	0.594655	0.910327
YAMASHITA_LIVER_CANCER_STEM_CELL_DN	-0.899141	0.61264	0.909812
XU_HGF_TARGETS_INDUCED_BY_AKT1_6HR	-0.898324	0.622004	0.911097
EBAUER_TARGETS_OF_PAX3_FOXO1_FUSION_DN	-0.897617	0.630612	0.912136
LEE_LIVER_CANCER_MYC_E2F1_DN	-0.89747	0.633774	0.911926
HEIDENBLAD_AMPLICON_12P11_12_UP	-0.897185	0.627188	0.912041
LIU_BREAST_CANCER	-0.896283	0.616109	0.913556
XU_GH1_AUTOCRINE_TARGETS_DN	-0.894043	0.692	0.917948
CHENG_RESPONSE_TO_NICKEL_ACETATE	-0.893209	0.619776	0.919255
DELASERNA_MYOD_TARGETS_UP	-0.892982	0.676677	0.919216
GAVIN_FOXP3_TARGETS_CLUSTER_T4	-0.892176	0.678	0.920497
BROWNE_HCMV_INFECTION_6HR_DN	-0.892013	0.709	0.920311
DAIRKEE_CANCER_PRONE_RESPONSE_E2	-0.891911	0.621053	0.920005
LEE_LIVER_CANCER_MYC_DN	-0.891463	0.644737	0.920468
KAMIKUBO_MYELOID_MN1_NETWORK	-0.891419	0.618378	0.920027
KARAKAS_TGFB1_SIGNALING	-0.891389	0.624449	0.919559
MILI_PSEUDOPODIA	-0.891382	0.637755	0.919042
LU_AGING_BRAIN_DN	-0.891157	0.716	0.918978
CHIANG_LIVER_CANCER_SUBCLASS_CTNNB1_UP	-0.890527	0.718	0.919861
GROSS_HYPOXIA_VIA_ELK3_DN	-0.889968	0.725	0.920516
STEIN_ESRRA_TARGETS_UP	-0.889917	0.8	0.920102
RATTENBACHER_BOUND_BY_CELF1	-0.889551	0.779	0.920395
SCHAEFFER_SOX9_TARGETS_IN_PROSTATE_DEVELOPMENT_DN	-0.888659	0.637563	0.921766
DAUER_STAT3_TARGETS_DN	-0.888485	0.634245	0.921589
LOPEZ_TRANSLATION_VIA_FN1_SIGNALING	-0.888056	0.657464	0.921991
FIRESTEIN_PROLIFERATION	-0.887648	0.73	0.922314
SAGIV_CD24_TARGETS_UP	-0.88742	0.62302	0.922271
DIRMEIER_LMP1_RESPONSE_LATE_UP	-0.885922	0.67003	0.924926
SESTO_RESPONSE_TO_UV_C4	-0.885287	0.619718	0.925738
BOHN_PRIMARY_IMMUNODEFICIENCY_SYNDROM_DN	-0.884882	0.666324	0.926054
MORI_PRE_BI_LYMPHOCYTE_DN	-0.883894	0.673674	0.927625
GUILLAUMOND_KLF10_TARGETS_UP	-0.883289	0.669371	0.92837
DACOSTA_UV_RESPONSE_VIA_ERCC3_XPCS_UP	-0.88303	0.642782	0.928386
ROVERSI_GLIOMA_COPY_NUMBER_DN	-0.883028	0.655556	0.927858
TAKAO_RESPONSE_TO_UVB_RADIATION_DN	-0.882545	0.68969	0.928356
POMEROY_MEDULLOBLASTOMA_DESMOPLASIC_VS_CLASSIC_UP	-0.882355	0.66768	0.928226
TURASHVILI_BREAST_NORMAL_DUCTAL_VS_LOBULAR_UP	-0.882138	0.655936	0.928158
DEN_INTERACT_WITH_LCA5	-0.882119	0.648421	0.92767
BLANCO_MELO_INFLUENZA_A_INFECTION_A594_CELLS_UP	-0.880738	0.654127	0.930059
MARSHALL_VIRAL_INFECTION_RESPONSE_DN	-0.880604	0.628512	0.929808
CHAUHAN_RESPONSE_TO_METHOXYESTRADIOL_DN	-0.880431	0.71972	0.929633
POOLA_INVASIVE_BREAST_CANCER_UP	-0.88033	0.778	0.929314
SETLUR_PROSTATE_CANCER_TMPRSS2_ERG_FUSION_UP	-0.879296	0.683417	0.930996
KYNG_ENVIRONMENTAL_STRESS_RESPONSE_NOT_BY_UV_IN_OLD	-0.878891	0.626467	0.931272
HOFFMANN_PRE_BI_TO_LARGE_PRE_BII_LYMPHOCYTE_UP	-0.878498	0.63983	0.931567
YANG_BREAST_CANCER_ESR1_DN	-0.878302	0.648188	0.931441
GALLUZZI_PERMEABILIZE_MITOCHONDRIA	-0.877764	0.639511	0.932027
PEDERSEN_METASTASIS_BY_ERBB2_ISOFORM_7	-0.877568	0.807	0.931896
DER_IFN_BETA_RESPONSE_UP	-0.876862	0.697698	0.932844
LIU_VMYB_TARGETS_UP	-0.876745	0.732733	0.932561
SMITH_LIVER_CANCER	-0.876403	0.671414	0.932736
BRACHAT_RESPONSE_TO_METHOTREXATE_UP	-0.876208	0.63587	0.932597
LOPEZ_MBD_TARGETS_IMPRINTED_AND_X_LINKED	-0.876203	0.635451	0.932078
GRAHAM_CML_QUIESCENT_VS_NORMAL_DIVIDING_UP	-0.875671	0.6762	0.932636
LIANG_SILENCED_BY_METHYLATION_2	-0.875229	0.65942	0.933037
WALLACE_PROSTATE_CANCER_RACE_UP	-0.875197	0.766	0.932578
RICKMAN_TUMOR_DIFFERENTIATED_WELL_VS_MODERATELY_UP	-0.874977	0.722	0.932494
PODAR_RESPONSE_TO_ADAPHOSTIN_DN	-0.874441	0.634385	0.933049
GARGALOVIC_RESPONSE_TO_OXIDIZED_PHOSPHOLIPIDS_BLUE_UP	-0.87439	0.743	0.93262
AFFAR_YY1_TARGETS_DN	-0.874019	0.779	0.932878
GAUSSMANN_MLL_AF4_FUSION_TARGETS_C_DN	-0.872177	0.643167	0.936088
PETRETTO_HEART_MASS_QTL_CIS_DN	-0.871725	0.632026	0.93648
NAKAMURA_TUMOR_ZONE_PERIPHERAL_VS_CENTRAL_UP	-0.869387	0.801	0.940672
HERNANDEZ_MITOTIC_ARREST_BY_DOCETAXEL_1_DN	-0.869332	0.656934	0.940241
NAGASHIMA_NRG1_SIGNALING_DN	-0.867098	0.692464	0.94426
DAVICIONI_RHABDOMYOSARCOMA_PAX_FOXO1_FUSION_UP	-0.866924	0.686747	0.944107
ROESSLER_LIVER_CANCER_METASTASIS_UP	-0.865943	0.737	0.945539
STREICHER_LSM1_TARGETS_UP	-0.864568	0.676171	0.94773
RODRIGUES_NTN1_AND_DCC_TARGETS	-0.864085	0.643008	0.948117
GARGALOVIC_RESPONSE_TO_OXIDIZED_PHOSPHOLIPIDS_RED_UP	-0.863965	0.64153	0.947814
HOLLEMAN_PREDNISOLONE_RESISTANCE_B_ALL_UP	-0.863949	0.656587	0.947314
CHIBA_RESPONSE_TO_TSA	-0.862916	0.691371	0.948798
IIZUKA_LIVER_CANCER_PROGRESSION_G2_G3_UP	-0.862616	0.665263	0.948849
BYSTROEM_CORRELATED_WITH_IL5_UP	-0.862011	0.665289	0.949507
ELLWOOD_MYC_TARGETS_DN	-0.861524	0.673891	0.949933
TONKS_TARGETS_OF_RUNX1_RUNX1T1_FUSION_MONOCYTE_DN	-0.860406	0.691282	0.951599
MORI_IMMATURE_B_LYMPHOCYTE_UP	-0.858648	0.709384	0.954502
ROYLANCE_BREAST_CANCER_16Q_COPY_NUMBER_UP	-0.858233	0.701613	0.954795
MASSARWEH_RESPONSE_TO_ESTRADIOL	-0.85787	0.705231	0.954976
RODWELL_AGING_KIDNEY_DN	-0.857293	0.769	0.955588
KORKOLA_EMBRYONAL_CARCINOMA_UP	-0.85694	0.679188	0.955729
YANG_BREAST_CANCER_ESR1_LASER_DN	-0.856391	0.701719	0.956228
BENPORATH_ES_2	-0.856275	0.660475	0.95592
SANSOM_APC_TARGETS_UP	-0.855528	0.769	0.956821
ROSS_AML_WITH_MLL_FUSIONS	-0.854945	0.695085	0.957413
WORSCHECH_TUMOR_REJECTION_UP	-0.854611	0.699797	0.957512
BOYLAN_MULTIPLE_MYELOMA_D_UP	-0.854591	0.739	0.957014
GENTILE_UV_RESPONSE_CLUSTER_D9	-0.854107	0.653684	0.957396
BECKER_TAMOXIFEN_RESISTANCE_UP	-0.853832	0.692619	0.957402
WOTTON_RUNX_TARGETS_UP	-0.852478	0.659389	0.959461
MAEKAWA_ATF2_TARGETS	-0.851478	0.675195	0.960856
DARWICHE_SQUAMOUS_CELL_CARCINOMA_UP	-0.851417	0.757	0.960441
BILD_CTNNB1_ONCOGENIC_SIGNATURE	-0.851155	0.722167	0.960433
GENTILE_UV_RESPONSE_CLUSTER_D6	-0.850965	0.701232	0.960273
VANOEVELEN_MYOGENESIS_SIN3A_TARGETS	-0.849755	0.827	0.96201
GOTTWEIN_TARGETS_OF_KSHV_MIR_K12_11	-0.849133	0.722054	0.962623
OUELLET_CULTURED_OVARIAN_CANCER_INVASIVE_VS_LMP_DN	-0.847887	0.668776	0.964364
HELLER_HDAC_TARGETS_SILENCED_BY_METHYLATION_DN	-0.847575	0.829	0.964376
NADLER_HYPERGLYCEMIA_AT_OBESITY	-0.847205	0.716162	0.964536
TONKS_TARGETS_OF_RUNX1_RUNX1T1_FUSION_SUSTAINED_IN_MONOCYTE_UP	-0.846679	0.680525	0.964939
HELLER_SILENCED_BY_METHYLATION_DN	-0.846152	0.742743	0.965389
MCLACHLAN_DENTAL_CARIES_UP	-0.845254	0.826	0.966561
RADAEVA_RESPONSE_TO_IFNA1_UP	-0.844458	0.710041	0.9675
ZHAN_MULTIPLE_MYELOMA_CD1_AND_CD2_DN	-0.84443	0.718466	0.967025
CARD_MIR302A_TARGETS	-0.843949	0.720884	0.967391
THUM_SYSTOLIC_HEART_FAILURE_UP	-0.843484	0.89	0.967693
SENESE_HDAC3_TARGETS_UP	-0.843176	0.891	0.967709
CHANG_IMMORTALIZED_BY_HPV31_UP	-0.841932	0.742227	0.969431
FAELT_B_CLL_WITH_VH3_21_DN	-0.841882	0.690597	0.968993
JAATINEN_HEMATOPOIETIC_STEM_CELL_UP	-0.841804	0.863	0.968601
RASHI_RESPONSE_TO_IONIZING_RADIATION_3	-0.841674	0.70922	0.968291
CUI_GLUCOSE_DEPRIVATION	-0.840762	0.726815	0.969443
SHAFFER_IRF4_TARGETS_IN_ACTIVATED_B_LYMPHOCYTE	-0.840474	0.756	0.969422
STARK_PREFRONTAL_CORTEX_22Q11_DELETION_UP	-0.840422	0.835	0.96898
LU_EZH2_TARGETS_DN	-0.840349	0.905	0.968587
BURTON_ADIPOGENESIS_PEAK_AT_8HR	-0.840074	0.711042	0.968542
RIZKI_TUMOR_INVASIVENESS_3D_DN	-0.839628	0.848	0.968791
BREUHAHN_GROWTH_FACTOR_SIGNALING_IN_LIVER_CANCER	-0.839166	0.660398	0.969133
WATANABE_RECTAL_CANCER_RADIOTHERAPY_RESPONSIVE_DN	-0.838907	0.761523	0.969062
MONNIER_POSTRADIATION_TUMOR_ESCAPE_DN	-0.837202	0.894	0.971592
SMITH_TERT_TARGETS_UP	-0.837143	0.81	0.971163
DORSAM_HOXA9_TARGETS_DN	-0.836416	0.704428	0.971897
HU_GENOTOXIN_ACTION_DIRECT_VS_INDIRECT_24HR	-0.836075	0.72709	0.971981
ALONSO_METASTASIS_UP	-0.834813	0.831	0.973672
NELSON_RESPONSE_TO_ANDROGEN_UP	-0.833742	0.767	0.974971
BROWNE_HCMV_INFECTION_12HR_UP	-0.833172	0.765766	0.97546
HANSON_HRAS_SIGNALING_VIA_NFKB	-0.833147	0.690632	0.974983
KUMAR_TARGETS_OF_MLL_AF9_FUSION	-0.832724	0.885	0.975203
HUANG_DASATINIB_RESISTANCE_DN	-0.83163	0.767535	0.976559
CHESLER_BRAIN_QTL_CIS	-0.831278	0.75502	0.976629
YANG_BREAST_CANCER_ESR1_LASER_UP	-0.831036	0.698936	0.976495
MARSON_FOXP3_TARGETS_DN	-0.830737	0.737538	0.976475
LU_TUMOR_ENDOTHELIAL_MARKERS_UP	-0.830613	0.672026	0.976161
KYNG_ENVIRONMENTAL_STRESS_RESPONSE_DN	-0.830274	0.695797	0.976215
RICKMAN_METASTASIS_UP	-0.83019	0.889	0.97584
MEBARKI_HCC_PROGENITOR_WNT_DN	-0.830007	0.742743	0.975644
BROWNE_HCMV_INFECTION_8HR_UP	-0.829835	0.781782	0.975398
FULCHER_INFLAMMATORY_RESPONSE_LECTIN_VS_LPS_UP	-0.829783	0.916	0.974958
MACAEVA_PBMC_RESPONSE_TO_IR	-0.829364	0.78012	0.975161
RAY_TUMORIGENESIS_BY_ERBB2_CDC25A_UP	-0.828366	0.811	0.976327
LIU_NASOPHARYNGEAL_CARCINOMA	-0.827247	0.753273	0.977708
APPIERTO_RESPONSE_TO_FENRETINIDE_DN	-0.827113	0.727273	0.977412
BURTON_ADIPOGENESIS_4	-0.826415	0.738602	0.978031
XU_GH1_EXOGENOUS_TARGETS_DN	-0.826306	0.772545	0.977698
MOOTHA_GLYCOLYSIS	-0.826265	0.711014	0.977238
KIM_ALL_DISORDERS_CALB1_CORR_DN	-0.825126	0.691649	0.978614
LIANG_HEMATOPOIESIS_STEM_CELL_NUMBER_LARGE_VS_TINY_UP	-0.824253	0.744115	0.979555
ZHAN_MULTIPLE_MYELOMA_UP	-0.824047	0.759838	0.97938
KIM_WT1_TARGETS_8HR_DN	-0.823775	0.781	0.97929
LIU_SOX4_TARGETS_UP	-0.823519	0.821	0.9792
GOLUB_ALL_VS_AML_DN	-0.822241	0.700322	0.980805
RIGGINS_TAMOXIFEN_RESISTANCE_DN	-0.822215	0.863	0.980321
EINAV_INTERFERON_SIGNATURE_IN_CANCER	-0.821297	0.70985	0.981309
RUTELLA_RESPONSE_TO_HGF_VS_CSF2RB_AND_IL4_DN	-0.820307	0.87	0.982433
MEBARKI_HCC_PROGENITOR_WNT_DN_CTNNB1_DEPENDENT	-0.819358	0.705252	0.983445
CHEOK_RESPONSE_TO_MERCAPTOPURINE_DN	-0.818939	0.694934	0.98358
DAVICIONI_MOLECULAR_ARMS_VS_ERMS_UP	-0.818367	0.908	0.983979
AMIT_SERUM_RESPONSE_40_MCF10A	-0.817835	0.711417	0.984321
KAAB_FAILED_HEART_ATRIUM_DN	-0.8175	0.829	0.984338
GENTILE_UV_RESPONSE_CLUSTER_D4	-0.817008	0.757545	0.984592
HEIDENBLAD_AMPLICON_8Q24_DN	-0.816668	0.738683	0.984634
BOGNI_TREATMENT_RELATED_MYELOID_LEUKEMIA_DN	-0.816028	0.72367	0.985114
GRYDER_PAX3FOXO1_ENHANCERS_KO_DOWN	-0.81525	0.94	0.985823
FLECHNER_PBL_KIDNEY_TRANSPLANT_REJECTED_VS_OK_UP	-0.814692	0.767768	0.986196
NAGY_TFTC_COMPONENTS_HUMAN	-0.814613	0.717318	0.9858
BOYLAN_MULTIPLE_MYELOMA_PCA3_UP	-0.814252	0.755511	0.985851
MCBRYAN_PUBERTAL_BREAST_3_4WK_DN	-0.813418	0.743381	0.986622
HELLER_HDAC_TARGETS_DN	-0.813074	0.893	0.986633
WANG_TARGETS_OF_MLL_CBP_FUSION_DN	-0.81303	0.750763	0.986176
LEE_AGING_NEOCORTEX_DN	-0.812987	0.763105	0.985721
IRITANI_MAD1_TARGETS_DN	-0.812671	0.745418	0.985723
PRAMOONJAGO_SOX4_TARGETS_DN	-0.811689	0.751521	0.986753
IVANOVA_HEMATOPOIESIS_EARLY_PROGENITOR	-0.811504	0.924	0.986519
ROSS_AML_OF_FAB_M7_TYPE	-0.811078	0.755511	0.986669
LIANG_HEMATOPOIESIS_STEM_CELL_NUMBER_SMALL_VS_HUGE_DN	-0.810876	0.741237	0.98646
LEE_LIVER_CANCER_ACOX1_UP	-0.810778	0.789687	0.986085
MEBARKI_HCC_PROGENITOR_WNT_DN_BLOCKED_BY_FZD8CRD	-0.810685	0.752786	0.985712
BYSTRYKH_HEMATOPOIESIS_STEM_CELL_AND_BRAIN_QTL_CIS	-0.810373	0.77621	0.985677
OISHI_CHOLANGIOMA_STEM_CELL_LIKE_UP	-0.809835	0.911	0.985979
CHIARADONNA_NEOPLASTIC_TRANSFORMATION_KRAS_UP	-0.809547	0.829	0.985926
JOHANSSON_GLIOMAGENESIS_BY_PDGFB_UP	-0.809252	0.776884	0.985864
VERHAAK_GLIOBLASTOMA_PRONEURAL	-0.809198	0.868	0.985417
CHAUHAN_RESPONSE_TO_METHOXYESTRADIOL_UP	-0.808936	0.760692	0.985297
YAGI_AML_WITH_11Q23_REARRANGED	-0.808704	0.923	0.985147
JI_RESPONSE_TO_FSH_DN	-0.808304	0.746224	0.985227
AUNG_GASTRIC_CANCER	-0.808187	0.756923	0.984889
SHEN_SMARCA2_TARGETS_UP	-0.808109	0.946	0.984501
ADDYA_ERYTHROID_DIFFERENTIATION_BY_HEMIN	-0.807252	0.777555	0.985351
NAKAYAMA_FRA2_TARGETS	-0.807048	0.750763	0.985157
CHNG_MULTIPLE_MYELOMA_HYPERPLOID_DN	-0.806135	0.729814	0.986083
PECE_MAMMARY_STEM_CELL_DN	-0.804898	0.85	0.98743
DORN_ADENOVIRUS_INFECTION_48HR_DN	-0.804611	0.748975	0.987318
MAGRANGEAS_MULTIPLE_MYELOMA_IGLL_VS_IGLK_UP	-0.804608	0.75334	0.986807
RICKMAN_TUMOR_DIFFERENTIATED_WELL_VS_POORLY_UP	-0.804323	0.889	0.986721
MARKEY_RB1_CHRONIC_LOF_UP	-0.802525	0.841525	0.988937
THUM_SYSTOLIC_HEART_FAILURE_DN	-0.801941	0.876	0.989282
STARK_HYPPOCAMPUS_22Q11_DELETION_UP	-0.801611	0.75736	0.98929
KAYO_CALORIE_RESTRICTION_MUSCLE_DN	-0.800475	0.799398	0.990468
DAZARD_RESPONSE_TO_UV_NHEK_DN	-0.800099	0.933	0.990523
WEIGEL_OXIDATIVE_STRESS_BY_HNE_AND_H2O2	-0.799862	0.754852	0.990358
RAMASWAMY_METASTASIS_UP	-0.799775	0.78852	0.989967
VANASSE_BCL2_TARGETS_DN	-0.799147	0.781818	0.990395
BROWNE_HCMV_INFECTION_16HR_UP	-0.799111	0.894	0.989929
XU_GH1_EXOGENOUS_TARGETS_UP	-0.797868	0.752303	0.991215
HOWLIN_CITED1_TARGETS_1_UP	-0.797811	0.739496	0.990789
CHIARETTI_T_ALL_REFRACTORY_TO_THERAPY	-0.797731	0.723953	0.990386
SPIRA_SMOKERS_LUNG_CANCER_UP	-0.796867	0.739042	0.991129
BONOME_OVARIAN_CANCER_POOR_SURVIVAL_DN	-0.796748	0.739651	0.990757
VALK_AML_WITH_CEBPA	-0.796339	0.74948	0.990847
APRELIKOVA_BRCA1_TARGETS	-0.796055	0.748209	0.990761
BREDEMEYER_RAG_SIGNALING_VIA_ATM_NOT_VIA_NFKB_UP	-0.794979	0.768293	0.991806
RAO_BOUND_BY_SALL4	-0.794745	0.89	0.991629
THEILGAARD_NEUTROPHIL_AT_SKIN_WOUND_DN	-0.794386	0.906	0.991631
BROWNE_HCMV_INFECTION_14HR_UP	-0.79431	0.863	0.991235
BREDEMEYER_RAG_SIGNALING_VIA_ATM_NOT_VIA_NFKB_DN	-0.793622	0.775281	0.991723
NIKOLSKY_BREAST_CANCER_8Q23_Q24_AMPLICON	-0.793567	0.865	0.991282
PARK_TRETINOIN_RESPONSE_AND_RARA_PLZF_FUSION	-0.792928	0.753483	0.991693
WAKABAYASHI_ADIPOGENESIS_PPARG_BOUND_36HR	-0.792905	0.739769	0.991212
JOHNSTONE_PARVB_TARGETS_1_DN	-0.792758	0.790111	0.990914
RHEIN_ALL_GLUCOCORTICOID_THERAPY_UP	-0.792741	0.801404	0.990422
BANDRES_RESPONSE_TO_CARMUSTIN_WITHOUT_MGMT_48HR_DN	-0.792358	0.738348	0.990437
ELVIDGE_HIF1A_TARGETS_UP	-0.792314	0.807808	0.989998
LENAOUR_DENDRITIC_CELL_MATURATION_DN	-0.792236	0.857858	0.989597
CHANGOLKAR_H2AFY_TARGETS_UP	-0.790801	0.772358	0.991157
SENESE_HDAC1_TARGETS_UP	-0.790605	0.948	0.990926
SHEPARD_CRASH_AND_BURN_MUTANT_UP	-0.790077	0.881	0.991133
LEE_LIVER_CANCER_MYC_UP	-0.78979	0.795753	0.99103
RAO_BOUND_BY_SALL4_ISOFORM_A	-0.789516	0.871	0.990915
CHICAS_RB1_TARGETS_SENESCENT	-0.789349	0.972	0.990649
KOBAYASHI_RESPONSE_TO_ROMIDEPSIN	-0.789301	0.734078	0.990209
CEBALLOS_TARGETS_OF_TP53_AND_MYC_UP	-0.789059	0.761227	0.990041
TIEN_INTESTINE_PROBIOTICS_2HR_UP	-0.788714	0.75211	0.99
ACEVEDO_LIVER_CANCER_WITH_H3K9ME3_UP	-0.788567	0.810811	0.989685
CHIANG_LIVER_CANCER_SUBCLASS_INTERFERON_UP	-0.787916	0.75575	0.990078
TURASHVILI_BREAST_DUCTAL_CARCINOMA_VS_LOBULAR_NORMAL_UP	-0.78778	0.826479	0.989762
HANN_RESISTANCE_TO_BCL2_INHIBITOR_UP	-0.787278	0.752351	0.989962
DIRMEIER_LMP1_RESPONSE_LATE_DN	-0.787085	0.761304	0.989728
BLALOCK_ALZHEIMERS_DISEASE_INCIPIENT_DN	-0.786509	0.882	0.990046
FERNANDEZ_BOUND_BY_MYC	-0.785359	0.877	0.991114
BASAKI_YBX1_TARGETS_DN	-0.785173	0.941	0.990872
ONDER_CDH1_TARGETS_1_DN	-0.784815	0.879	0.990857
GAJATE_RESPONSE_TO_TRABECTEDIN_DN	-0.783839	0.737542	0.991685
ONKEN_UVEAL_MELANOMA_DN	-0.783731	0.963	0.991337
MOHANKUMAR_HOXA1_TARGETS_UP	-0.7833	0.953	0.991419
HEIDENBLAD_AMPLIFIED_IN_PANCREATIC_CANCER	-0.783052	0.78852	0.991241
BYSTRYKH_HEMATOPOIESIS_STEM_CELL_QTL_CIS	-0.782837	0.858859	0.99103
ZHAN_VARIABLE_EARLY_DIFFERENTIATION_GENES_DN	-0.782654	0.763674	0.990764
LIANG_HEMATOPOIESIS_STEM_CELL_NUMBER_SMALL_VS_HUGE_UP	-0.782233	0.764219	0.990839
SHIPP_DLBCL_CURED_VS_FATAL_DN	-0.782091	0.78915	0.99051
GAUSSMANN_MLL_AF4_FUSION_TARGETS_B_UP	-0.78161	0.743455	0.990656
GABRIELY_MIR21_TARGETS	-0.781132	0.945	0.990826
RIZ_ERYTHROID_DIFFERENTIATION_HBZ	-0.780615	0.754478	0.991022
ZWANG_EGF_INTERVAL_UP	-0.780055	0.811682	0.991278
LINDSTEDT_DENDRITIC_CELL_MATURATION_A	-0.779688	0.801015	0.991268
DEBIASI_APOPTOSIS_BY_REOVIRUS_INFECTION_UP	-0.777653	0.933	0.993483
SHETH_LIVER_CANCER_VS_TXNIP_LOSS_PAM6	-0.777416	0.793347	0.993291
ICHIBA_GRAFT_VERSUS_HOST_DISEASE_D7_DN	-0.77703	0.785421	0.99332
PROVENZANI_METASTASIS_UP	-0.776816	0.915	0.993104
MATZUK_SPERMATOGONIA	-0.775305	0.764833	0.99455
ACOSTA_PROLIFERATION_INDEPENDENT_MYC_TARGETS_UP	-0.775012	0.825651	0.994423
ROSS_LEUKEMIA_WITH_MLL_FUSIONS	-0.774817	0.820281	0.99418
SCHLOSSER_MYC_TARGETS_AND_SERUM_RESPONSE_UP	-0.77455	0.795547	0.994028
SPIELMAN_LYMPHOBLAST_EUROPEAN_VS_ASIAN_UP	-0.77414	0.97	0.99405
DUNNE_TARGETS_OF_AML1_MTG8_FUSION_UP	-0.773026	0.801026	0.994956
WINTER_HYPOXIA_DN	-0.772133	0.812818	0.995636
JIANG_HYPOXIA_CANCER	-0.771837	0.812689	0.995514
GOLDRATH_IMMUNE_MEMORY	-0.771282	0.837865	0.99571
SESTO_RESPONSE_TO_UV_C7	-0.770678	0.815631	0.995951
AMIT_SERUM_RESPONSE_480_MCF10A	-0.770653	0.771637	0.995482
ENK_UV_RESPONSE_KERATINOCYTE_DN	-0.770391	0.967	0.995302
TIEN_INTESTINE_PROBIOTICS_2HR_DN	-0.769996	0.86987	0.995295
IWANAGA_CARCINOGENESIS_BY_KRAS_PTEN_UP	-0.768912	0.91	0.996162
DACOSTA_UV_RESPONSE_VIA_ERCC3_COMMON_DN	-0.768649	0.978	0.995979
GOBERT_CORE_OLIGODENDROCYTE_DIFFERENTIATION	-0.768393	0.80102	0.995819
FLECHNER_PBL_KIDNEY_TRANSPLANT_OK_VS_DONOR_DN	-0.768042	0.799591	0.995762
SESTO_RESPONSE_TO_UV_C6	-0.767855	0.801848	0.995499
GENTILE_UV_RESPONSE_CLUSTER_D8	-0.7677	0.799386	0.995193
ONO_AML1_TARGETS_DN	-0.767655	0.788981	0.994742
AMUNDSON_RESPONSE_TO_ARSENITE	-0.767569	0.92	0.994349
BOSCO_ALLERGEN_INDUCED_TH2_ASSOCIATED_MODULE	-0.766822	0.888889	0.994759
KIM_GERMINAL_CENTER_T_HELPER_UP	-0.765767	0.812753	0.995576
KAAB_FAILED_HEART_VENTRICLE_DN	-0.76569	0.799587	0.995181
YAO_TEMPORAL_RESPONSE_TO_PROGESTERONE_CLUSTER_14	-0.765385	0.904	0.995057
VANTVEER_BREAST_CANCER_ESR1_DN	-0.765014	0.921	0.995031
LINDSTEDT_DENDRITIC_CELL_MATURATION_D	-0.764728	0.816347	0.994881
KLEIN_TARGETS_OF_BCR_ABL1_FUSION	-0.764596	0.781059	0.994541
WINTER_HYPOXIA_UP	-0.762528	0.86	0.996606
TOMLINS_PROSTATE_CANCER_UP	-0.761871	0.784474	0.996904
KYNG_DNA_DAMAGE_BY_GAMMA_AND_UV_RADIATION	-0.761694	0.846847	0.996633
MADAN_DPPA4_TARGETS	-0.761629	0.787124	0.996219
HU_GENOTOXIC_DAMAGE_24HR	-0.760106	0.797521	0.997574
PELLICCIOTTA_HDAC_IN_ANTIGEN_PRESENTATION_UP	-0.759907	0.834171	0.997307
BOYLAN_MULTIPLE_MYELOMA_C_CLUSTER_DN	-0.759097	0.796646	0.997785
YAGI_AML_SURVIVAL	-0.759048	0.882	0.997341
BHATI_G2M_ARREST_BY_2METHOXYESTRADIOL_UP	-0.758907	0.886432	0.997
VISALA_AGING_LYMPHOCYTE_DN	-0.758548	0.795556	0.996942
GUTIERREZ_MULTIPLE_MYELOMA_UP	-0.75762	0.798156	0.997541
LI_AMPLIFIED_IN_LUNG_CANCER	-0.757329	0.902	0.997394
MUNSHI_MULTIPLE_MYELOMA_UP	-0.756757	0.857858	0.99756
KOKKINAKIS_METHIONINE_DEPRIVATION_96HR_DN	-0.755988	0.846847	0.997939
HOEGERKORP_CD44_TARGETS_DIRECT_UP	-0.75544	0.810327	0.998081
WALLACE_JAK2_TARGETS_UP	-0.755369	0.790548	0.997676
SESTO_RESPONSE_TO_UV_C0	-0.754239	0.863	0.998479
OSMAN_BLADDER_CANCER_DN	-0.753804	0.964	0.998495
MORI_EMU_MYC_LYMPHOMA_BY_ONSET_TIME_UP	-0.753386	0.892893	0.998482
BYSTROEM_CORRELATED_WITH_IL5_DN	-0.752733	0.828283	0.998759
CADWELL_ATG16L1_TARGETS_DN	-0.752041	0.827098	0.999049
FARMER_BREAST_CANCER_APOCRINE_VS_BASAL	-0.750667	0.961	1
KOINUMA_COLON_CANCER_MSI_UP	-0.750626	0.786885	0.999711
FLECHNER_BIOPSY_KIDNEY_TRANSPLANT_REJECTED_VS_OK_DN	-0.750585	0.986	0.999262
JIANG_VHL_TARGETS	-0.749897	0.857858	0.999524
KYNG_RESPONSE_TO_H2O2_VIA_ERCC6_DN	-0.749443	0.811992	0.999546
KIM_WT1_TARGETS_12HR_DN	-0.749398	0.937	0.999098
CHOI_ATL_CHRONIC_VS_ACUTE_DN	-0.748991	0.796976	0.999094
BAKER_HEMATOPOIESIS_STAT3_TARGETS	-0.748792	0.778276	0.998831
ZHU_CMV_ALL_UP	-0.747084	0.881	1
JAIN_NFKB_SIGNALING	-0.744711	0.862863	1
VANTVEER_BREAST_CANCER_POOR_PROGNOSIS	-0.742883	0.820487	1
YIH_RESPONSE_TO_ARSENITE_C3	-0.742387	0.818653	1
CASORELLI_ACUTE_PROMYELOCYTIC_LEUKEMIA_UP	-0.74081	0.910911	1
LU_TUMOR_VASCULATURE_UP	-0.740475	0.811458	1
HOSHIDA_LIVER_CANCER_SURVIVAL_DN	-0.740308	0.875	1
ABRAMSON_INTERACT_WITH_AIRE	-0.740041	0.825998	1
BAKKER_FOXO3_TARGETS_UP	-0.739718	0.835685	1
WIKMAN_ASBESTOS_LUNG_CANCER_DN	-0.739677	0.804622	1
YAGI_AML_WITH_T_9_11_TRANSLOCATION	-0.739459	0.906	1
ZHENG_FOXP3_TARGETS_IN_THYMUS_UP	-0.739359	0.94	1
VANTVEER_BREAST_CANCER_BRCA1_UP	-0.738577	0.827122	1
[truncated: 544 more rows]

## Sheet: Figure 1g
Figure generaed by program in DepMap (www.depmap.org) publicly available

## Sheet: Figure 1h
indisulam	RBM39
1.11335	7.94808
0.397741	7.48808
0.346119	8.13062
-0.714779	7.46058
0.682122	7.81564
-0.901625	8.02059
-0.337591	7.82088
0.599716	7.24555
-0.0371532	8.52168
-0.391781	7.36641
-0.622334	7.32867
0.215712	7.7703
-0.570864	7.59268
-0.0086673	8.35799
-0.375455	7.38914
0.0833988	8.19121
-0.0023099	7.63742
-0.524846	7.59298
-1.98432	8.41189
1.58295	6.69
-1.47066	7.77472
-1.72792	7.77965
-1.01298	7.45096
0.873964	8.67511
-0.959543	7.90207
-0.071206	6.71631
-0.0748308	7.63263
-1.17928	6.53076
-1.44923	7.14057
-0.711346	7.59477
-2.01125	7.262
0.561513	7.18011
-0.0890376	7.64897
-0.58659	7.60281
-1.90977	7.00607
-1.71422	7.77228
-1.23521	6.97533
-2.26461	7.30743
0.962461	8.76348
0.385505	6.02525
-2.51916	7.63764
-1.54958	7.91043
1.04537	7.67673
-1.86394	7.52097
-0.12107	7.46017
-1.04864	7.1631
-2.06924	7.52042
-0.955254	7.52779
-0.261338	7.67737
-1.15053	7.61824
-0.392454	7.38724
0.552602	7.37165
0.320363	8.62706
-1.13294	7.18577
-1.07111	7.12495
-0.979122	7.97476
0.921533	7.6414
0.508815	7.52607
-2.06691	7.21451
-1.99523	7.72007
0.353606	7.63749
0.904551	8.21335
-0.353768	6.92884
-1.12857	7.63532
1.52862	8.54249
0.0118212	8.32787
-0.889876	7.99266
-2.2283	6.85362
-0.358713	6.81096
0.814183	8.46903
-0.249577	7.1811
-1.49425	7.41996
-0.279859	7.98493
-0.661162	7.25673
-2.22155	7.07585
-0.558954	7.25144
1.28215	6.77847
-0.987781	7.75802
0.0478775	8.31188
0.181694	7.65256
0.276468	8.07484
0.634337	7.9943
0.522448	7.23678
-0.908345	7.36519
0.743966	7.46679
0.263088	7.91211
-0.268747	7.46312
0.0427637	9.18373
0.415769	8.09824
-0.614319	7.46679
-1.41606	7.12236
-1.03283	8.29696
1.42781	7.11207
-0.807767	6.87135
-1.2448	7.34722
0.569364	8.1317
-1.64273	7.3557
0.610398	8.07071
-0.818228	7.64487
-1.91962	7.61434
0.23015	8.37165
-0.0780241	6.50526
-2.08024	7.82591
0.00637645	7.54094
-0.0477472	8.87934
0.547341	7.54234
-3.14499	7.25257
0.73163	6.98083
0.263131	8.15051
0.161656	8.10648
-0.367612	7.84743
1.7888	7.67934
0.12854	7.49297
-1.47473	7.83611
-1.72341	7.6605
0.506452	8.51286
-1.79715	7.8387
0.249931	7.68958
0.845676	7.22149
0.390109	7.85462
0.0251117	8.06496
-2.36182	7.14374
0.678196	9.42664
-0.504441	7.47037
-2.79858	7.2765
0.0644484	6.86629
-1.18122	8.11494
0.15066	8.04248
0.938011	8.00495
-0.0101504	8.03249
-1.56412	7.0237
0.529214	7.3435
0.618051	7.42013
-1.55968	6.44311
-0.828794	8.28286
-0.522681	7.49681
-0.0203079	7.51735
0.50119	7.47387
-0.0863562	7.62344
-2.7475	7.51649
-0.215109	8.11291
-1.80179	7.40574
-1.10745	7.74261
-0.667137	7.33548
-1.5402	6.21354
0.245748	7.75409
0.545749	8.26101
-1.95666	7.26978
-2.39967	7.76679
0.0237882	8.26266
-0.376898	7.18834
-0.214937	7.69551
0.849382	7.4065
-0.354534	7.70425
-0.086583	9.01338
-0.623285	8.46695
0.201452	7.97585
1.02018	7.59738
-0.153206	6.60259
-1.46666	7.16179
-0.311487	7.97619
0.0910843	9.1753
0.502259	8.52509
-1.65872	7.39446
0.492487	9.68147
1.61117	7.99277
-0.440543	9.42836
-1.07197	7.95774
0.0446125	7.65335
-0.870256	7.93811
-1.32717	6.78162
1.21832	7.95809
-2.98911	7.35658
-0.113615	7.68264
-1.91248	7.52615
-0.936773	7.61963
0.165171	8.27547
0.0896687	7.61132
-0.471369	7.77446
-2.06615	7.04352
-1.57154	8.00899
0.368519	7.98715
-1.45	6.43263
0.247493	7.40361
1.0042	8.5385
1.49698	8.13067
-0.257231	7.99718
-0.209266	7.95739
0.274037	8.5366
1.08596	6.32769
0.070573	9.27519
-0.330542	7.71088
-1.34225	7.06286
0.284581	6.76911
0.18355	7.12784
0.605699	7.45689
0.119678	6.86999
1.06971	7.01937
-0.194735	7.62088
-1.31853	8.234
0.0548008	7.66249
-0.751482	7.80284
-0.504708	7.49745
-0.454968	8.7047
0.185721	6.52654
0.941451	6.86456
-0.401178	8.34926
0.0596222	6.87774
0.0322003	8.23797
0.00498003	7.32751
-1.93792	8.35156
1.02572	7.77531
0.861375	8.22665
0.0912335	7.82324
-1.6937	7.3512
0.117847	8.24731
0.0740269	7.66156
-1.27317	7.02292
-0.2411	7.55666
0.0746019	7.39051
-0.112958	7.73084
-0.245719	6.93345
-0.496044	7.82432
0.214176	7.91833
-1.07614	7.64364
0.546833	7.97527
-0.411302	7.86388
0.39393	7.25701
0.0509294	7.69342
-0.552338	7.47094
-0.135087	7.74799
0.00911232	6.59171
0.45423	7.62278
0.234708	7.06361
-0.713502	8.30729
0.214201	8.38007
0.365638	7.11853
0.0746818	8.67529
-1.05904	8.73186
-1.5416	7.68004
-1.35778	7.9377
-2.42911	7.09592
-0.757248	7.88771
-0.28797	7.80109
0.143095	7.5306
-1.43601	7.77472
0.204586	7.8431
-1.03088	8.36523
0.295737	8.82072
-1.38466	8.05815
-0.935033	7.19564
0.969162	7.5142
-3.32087	8.11775
-2.3749	7.4353
-1.10999	7.53154
-1.38661	7.27333
-0.176563	7.40242
0.692945	8.28188
0.301027	7.78188
-1.05878	6.99333
-0.0412023	6.61765
-0.937748	7.20349
-0.47543	7.68608
0.716475	7.74792
0.906544	7.2077
0.323568	7.82171
-0.248282	7.6605
0.627949	7.53535
-0.244699	7.96243
0.134827	8.14878
-0.568006	7.84931
-0.613327	8.14435
1.06524	8.92647
0.193047	7.94679
-2.26454	7.68601
-0.938661	7.97361
-1.90766	7.4933
0.684992	7.39386
0.286612	7.32984
1.31865	8.09951
0.828992	8.37417
-0.9186	8.82445
-0.0955114	7.40233
-1.20652	8.64843
-2.58156	6.53885
0.446064	7.45787
0.75211	7.97934
0.340476	7.74692
0.687021	7.46728
-0.130022	7.47662
-0.0751269	5.92196
-0.200704	7.37112
0.505031	7.39154
0.0638612	7.25531
1.00619	8.53115
0.567783	7.59522
-0.0136919	8.89839
0.68585	7.84643
-0.997341	7.85375
-0.975429	7.60755
0.988789	8.2771
-0.24345	8.0663
-0.062618	7.73688
-2.13405	6.62117
-2.22949	7.74005
-2.86663	7.30652
-1.46362	7.76779
0.434183	8.03963
0.0342363	8.15593
-0.731763	8.08438
0.989481	7.80581
-2.4854	7.40735
0.20808	7.69028
-1.81736	6.76845
0.315164	8.86242
0.902374	7.58856
-0.0288621	7.57766
0.0692229	8.00529
0.86044	7.81941
1.11138	7.39772
-0.843758	7.53099
1.08673	8.05934
-0.874004	7.85543
-0.436796	8.0027
0.417245	7.50962
-0.352918	8.08327
-0.425688	7.4149
0.368871	8.08916
-1.82005	7.57788
0.63925	8.87983
-0.122354	8.06458
-0.248331	7.48462
-0.10613	7.89803
0.584314	9.15048
0.188171	7.80658
0.993967	9.42219
0.841146	7.66249
0.718805	8.62154
0.542172	7.26153
-0.0528185	8.00039
-0.543171	8.16651
-2.55047	7.83555
-1.89535	7.58015
0.0454679	7.80665
-0.29355	8.03568
-0.23176	7.86487
-0.165693	7.53939
-2.07964	7.46655
0.673665	7.11562
0.564803	7.21451
0.0360454	7.35403
0.0572499	7.26641
0.931594	7.93681
-1.62921	7.69174
0.711107	8.1919
-1.64851	8.41032
-0.522055	7.78686
0.779647	7.47346
1.16271	7.82871
-1.64001	8.42038
-1.25954	6.46254
-0.107207	7.36431
0.396702	7.05723
-0.132785	8.8755
-1.6275	7.21014
0.649106	7.31994
-0.246239	8.87784
-0.175797	7.8568
-0.275269	6.80903
0.31776	8.46769
0.436569	7.89336
0.38804	9.00708
0.66913	7.926
-1.29206	7.96301
0.827651	7.87854
-2.21085	7.80193
1.2915	9.08797
0.646051	8.03722
0.398174	7.90677
-0.244371	7.43237
-1.47416	7.37955
-0.0488128	8.77245
-0.504208	7.40973
0.067774	7.40429
-1.00834	7.71596
0.162989	7.01903
0.197622	7.94673
-1.17622	8.15497
-1.58156	7.44675
1.28301	9.13673
0.0187599	8.15537
-1.06449	7.29278
1.44545	7.66683
-0.933963	7.268
-0.960226	7.58165
-1.04475	7.4417
0.193265	8.28485
0.630456	7.6252
-0.0516051	8.17418
0.291381	7.37034
-0.24955	7.44535
-0.377772	8.22081
0.249187	7.56094
0.101847	7.85842
-0.890325	7.79701
0.863053	7.58353
0.193712	7.65299
-0.892537	7.595
-2.17162	7.83731
-1.31809	7.38241
0.821023	9.2106
0.12392	7.62585
-1.10451	6.96405
0.392081	7.67087
0.308521	7.12526
1.32325	7.18725
1.41788	7.60859
-0.20478	8.34407
0.530029	7.33914
-1.50726	7.98766
-0.312716	7.22564
0.466994	8.85988
-0.91626	8.21616
0.495618	7.30287
-1.168	8.12412
0.815061	9.05856
-0.99903	7.3435
1.05663	7.28253
1.29166	7.85518
-2.26888	7.92967
-2.71887	7.8069
0.0497995	7.7126
-1.26942	7.47192
-0.966048	7.47371
-0.291332	7.89682
0.0672991	7.87572
-1.63453	8.54905
0.326958	7.34092
-0.914222	7.29728
-0.351767	8.00949
-1.22646	7.6978
-0.0737146	7.44328
0.359896	8.08603
0.673821	8.1811
-0.277713	7.11426
-1.22683	7.67214
0.0724052	7.63314
-1.79759	7.45187
0.481839	7.92142
0.418577	8.32912
0.313653	8.10282
-0.585574	7.88374
-0.0274043	8.15299
-1.46091	7.62439
0.855444	7.86629
-2.45236	7.68657
-3.19911	7.84361
-0.496118	7.29159
-2.12984	7.46066
0.306612	8.98542
0.205523	7.18567
-0.270144	7.81973
0.679885	8.2241
-0.0117156	7.66718
-1.30856	8.23592
-0.323237	6.08449
-0.222259	7.42752
0.499352	7.42156
0.343072	8.78689
-0.289466	8.92573
0.210706	7.90755
-0.890726	7.77762
-2.06941	8.06808
-1.40413	7.61567
0.277286	7.32885
0.648265	8.32921
-0.0447741	8.29522
0.055301	9.03023
-0.665324	7.94046
0.16227	8.2635
1.0515	7.37686
-0.0780682	7.82788
0.699863	8.1953
0.32454	7.85443
-0.98481	8.34465
-1.16659	7.64386
-1.01326	7.15593
0.0191555	7.39051
1.04714	7.65992
0.398107	8.50267
-0.232181	9.15798
0.408285	8.29287
0.602013	7.88295
0.729375	8.95971
0.33941	7.58361
0.6042	8.66566
-1.15173	8.06383
-0.358236	7.67539
0.449903	7.93404
-0.169604	7.84756
0.544011	6.86888
-0.48178	7.88759
0.331959	7.47986
0.337524	8.61043
-0.628751	7.13648
-0.899585	7.70259
-1.08405	6.79273
-1.46879	7.11426
0.352089	7.82953
-0.922795	7.72151
-1.60196	7.6252
-0.554341	7.41777
-0.723742	6.85686
-0.0781327	7.52286
-1.23707	8.29953
-0.767268	8.37812
-2.34719	7.84631
0.375401	8.436
-1.74647	7.5452
-2.12662	8.25493
0.537564	7.62534
-1.75171	8.08289
1.31471	7.49169
-0.445493	7.37938
-1.03024	7.7939
1.05259	8.46716
-0.0507543	7.92178
-0.451425	7.71534
-0.916474	7.66598
-0.55651	7.75148
0.236816	7.40293
0.560442	7.32805
-0.983739	7.11925
-1.22361	8.22308

## Sheet: Figure 1k
group	Naïve	Naïve	Resistant	Resistant
sample	Naïve-1	Naïve-2	Resistant-1	Resistant-2
S100b	0.05	0.06	1.67	0.72
Sox10	0.19	0.01	5.22	0.94
Foxd3	0.07	0.01	3.39	0.45
Erbb3	0.12	0.04	4.96	0.61
Plp1	1.4	0.62	14.54	4.86
Tlx2	1.68	2.05	41.85	8.2
Ascl1	0.25	0.15	2.8	0.48
Col1a2	10.09	5.73	133.39	13.01

## Sheet: Figure 1l
									Figure 1l

## Sheet: Figure 2a
	Vehicle						Indisulam 25 mg/kg
Mouse ID	4038	4052	4064	4065	4066	4067	4060	4061	4062
Days																							CB17 mice given by Chris, all femal mice PDX-NB14 model. Treatment started on 07/18/20
1	214.766	239.973	202.4	202.853	197.475	233.496	207.056	262.096	269.594													4038 start from 7-24-20					4052					4064					4065					4066 start from 7-21-20						4067
4	320.422	430.743	253.3	200.774	257.176	256.688	0	0	0												treatment day	Vehicle	Length (mm)	width (mm)	Tumor volume (mm3)	body weight	Vehicle	Length (mm)	width (mm)	Tumor volume (mm3)	body weight	Vehicle	Length (mm)	width (mm)	Tumor volume (mm3)	body weight	Vehicle	Length (mm)	width (mm)	Tumor volume (mm3)	body weight	Vehicle	Length (mm)	width (mm)	Tumor volume (mm3)	body weight	Vehicle	Length (mm)	width (mm)
7	505.743	728.745	309.8	377.9	316.476	396.524	0	0	0												day 1	2020-07-24	6.81	8.05	214.766	20.5	2020-07-18	7.53	7.89	239.973	20.5	2020-07-18	7.35	7.22	202.436	19	2020-07-18	7.25	7.33	202.853	20	2020-07-21	6.57	7.88	197.475	19.3	2020-07-18	7.51	7.77
10	626.267	1781.32	722.9	1070	967.238	791.148	0	0	0												day4	2020-07-27	7.94	9.04	320.422	20	2020-07-21	8.53	10.21	430.743	21	2020-07-21	8.19	7.51	253.284	19.5	2020-07-21	6.55	7.98	200.774	19.5	2020-07-24	7.37	8.41	257.176	19.6	2020-07-21	8.76	7.01
13	2122.62	3102.24	872.4	1712.93	2154.73	1695.68	0	0	0												day7	2020-07-30	9.4	10.37	505.743	20.7	2020-07-24	9.91	12.42	728.745	21.2	2020-07-24	8.34	8.45	309.786	20.1	2020-07-24	7.22	10.72	377.9	20	2020-07-27	7.02	9.89	316.476	19.6	2020-07-24	10.72	7.51
18			2073.1	2760.72		2090.84	0	0	0												day 10	2020-08-02	10.95	10.28	626.267	21.3	2020-07-27	12.53	17.55	1781.32	22.3	2020-07-27	11.39	10.88	722.887	19.7	2020-07-27	14.73	10.65	1070	19.9	2020-07-30	10.51	14.03	967.238	20.1	2020-07-27	13.65	9.3
23							0	0	0												day13	2020-08-05	15.57	16.32	2122.62		2020-07-30	16.66	19.53	3102.24	23	2020-07-30	12.63	11.08	872.377	21	2020-07-30	17.71	11.98	1712.93	21	2020-08-04	18.13	13.92	2154.73	21	2020-07-30	18.11	11.48
28							0	0	0												day18											2020-08-04	15.97	15.67	2073.09	21.2	2020-08-04	20.23	14.58	2760.72	22.1						2020-08-04	17.92	13.81
32							0	0	0
35							0	0	0
38							0	0	0														CB17 mice given by Chris, all femal mice PDX-NB14 neuro model. Treatment started on 07-18-20. 25 mg/kg
42							0	0	0														4060				4061				4062
49							0	0	0												treatment day	Indisulam	Length (mm)	width (mm)	Tumor volume (mm3)	body weight	Length (mm)	width (mm)	Tumor volume (mm3)	body weight	Length (mm)	width (mm)	Tumor volume (mm3)	body weight
54							0	0	0												1	2020-07-18	7.32	7.36	207.056	19.9	7.65	8.23	262.096	20	8.35	7.68	269.594	20
57							0	0	0												4	2020-07-21	0	0	0	20.2	0	0	0	20.5	0	0	0	20
60							0	0	0												7	2020-07-24	0	0	0	20.3	0	0	0	21	0	0	0	20.5
66							0	0	0												10	2020-07-27	0	0	0	22.9	0	0	0	20.9	0	0	0	23.2
69							0	0	0												13	2020-07-30	0	0	0	22.7	0	0	0	21.2	0	0	0	23
75							131.862	133.75	0												18	2020-08-04	0	0	0	22.9	0	0	0	20.9	0	0	0	23.2
80							574.655	676.213	0												23	2020-08-09	0	0	0		0	0	0		0	0	0
85							1166.35	1121.39	341.828												28	2020-08-14	0	0	0		0	0	0		0	0	0
90							687.451	691.225	14.1372												32	2020-08-18	0	0	0		0	0	0		0	0	0
95							364.167	185.43	0												35	2020-08-21	0	0	0		0	0	0		0	0	0
100							183.471	14.1372	0												38	2020-08-24	0	0	0		0	0	0		0	0	0
104							67.8346	14.1372	0												42	2020-08-28	0	0	0		0	0	0		0	0	0
109							0	0	0												49	2020-09-04	0	0	0		0	0	0		0	0	0
114							0	0	0												54	2020-09-09	0	0	0		0	0	0		0	0	0
119							0	0	0												57	2020-09-12	0	0	0		0	0	0		0	0	0
124							0	0	0												60	2020-09-15	0	0	0		0	0	0		0	0	0
129							213.037	90.2392	0												66	2020-09-21	0	0	0		0	0	0		0	0	0
134							423.202	227.587	0												69	2020-09-24	0	0	0		0	0	0		0	0	0
139							346.579	182.302	0												75	2020-09-30	6.74	5.89	131.862		7.21	5.48	133.75		0	0	0
144							195.026	96.9671	0												80	2020-10-05	10.92	9.71	574.655		11.83	9.95	676.213		0	0	0
149							198.297	98.7643	0												85	2020-10-10	13.55	12.57	1166.35		13.79	11.99	1121.39		7.8	9.55	341.828	second round treatment
154							241.377	96.7121	0												90	2020-10-15	10.52	11.38	687.451		11.72	10.22	691.225		3	3	14.1372
159							87.114	0	0												95	2020-10-20	8.8	8.92	364.167		5.54	8.61	185.43		0	0	0
164							0	0	0												100	2020-10-25	7.3	6.8	183.471		3	3	14.1372		0	0	0
169							0	0	0												104	2020-10-29	5.5	4.62	67.8346		3	3	14.1372		0	0	0
174							0	0	0												109	2020-11-03	0	0	0		0	0	0		0	0	0
179							0	0	0												114	2020-11-08	0	0	0		0	0	0		0	0	0
184							0	0	0												119	2020-11-13	0	0	0		0	0	0		0	0	0
189							87.3517	81.0816	0												124	2020-11-18	0	0	0		0	0	0		0	0	0
194							0	0	0												129	2020-11-23	7.5	7.32	213.037		5.5	5.63	90.2392		0	0	0
199							0	0	0												134	2020-11-28	9.51	9.12	423.202	25	7.8	7.35	227.587	23.6	0	0	0	third round
204							261.107	137.581	0												139	2020-12-03	8.51	8.92	346.579	25.1	7.1	6.97	182.302	23.5	0	0	0
209							0	0	0												144	2020-12-08	7.38	7.01	195.026	25	5.58	5.82	96.9671	23.5	0	0	0
214							0	0	0												149	2020-12-13	7.52	6.95	198.297	25	5.69	5.78	98.7643	23.8	0	0	0
219							538.665	430.743	0												154	2020-12-18	8.23	7.22	241.377		5.8	5.59	96.7121		0	0	0
224							0	0	0												159	2020-12-23	5.5	5.5	87.1139		0	0	0		0	0	0
229							0	0	0												164	2020-12-28	0	0	0		0	0	0		0	0	0
234							0	0	0												169	2021-01-02	0	0	0		0	0	0		0	0	0
239							0	0	0												174	2021-01-07	0	0	0		0	0	0		0	0	0
244							0	0	0												179	2021-01-12	0	0	0		0	0	0		0	0	0
249							0	0	0												184	2021-01-17	0	0	0		0	0	0		0	0	0
254							0	0	0												189	2021-01-22	5.54	5.47	87.3517		5.81	4.93	81.0816		0	0	0	4th round
259							0	0	0												194	2021-01-27			0				0		0	0	0
264							1450.66	967.238	0												199	2021-02-01			0				0		0	0	0
Re-transplant																					204	2021-02-06	7.63	8.23	261.107		5.98	6.83	137.581		0	0	0
									Re-transplantation												209	2021-02-11			0				0		0	0	0
						1	2	3	4	5											214	2021-02-16			0				0		0	0	0
265						216.941	210.032	240.908	262.096	278.263											219	2021-02-21	9.34	10.85	538.665		8.75	9.99	430.743	prolaps could not treat mouse	0	0	0
270						129.372	175.774	175.774	225.341	168.295											224	2021-02-26			0				0		0	0	0
275						84.7596	87.114	107.536	147.138	121.497											229	2021-03-03			0				0		0	0	0
280						61.601	14.1372	87.114	78.6157	75.7666											234	2021-03-08			0				0		0	0	0
285						47.7131	14.1372	22.4493	14.1372	14.1372											239	2021-03-13			0				0		0	0	0
290						0	0	0	0	0											244	2021-03-18			0				0		0	0	0
295						0	0	0	0	0											249	2021-03-23			0				0		0	0	0
300						0	0	0	0	0											254	2021-03-28			0				0		0	0	0
305						0	0	0	0	0											259	2021-04-02			0				0		0	0	0
310						0	0	0	0	0											264	2021-04-07	14.23	13.86	1450.66	euthenized	12.56	11.98	967.238		0	0	0
315						0	0	0	0	0											279	2021-04-22							euthenized		euthenized
320						0	0	0	0	0																	This mouse was used to transplant 5 mice.
325						279.811	192.596	333.039	254.254	206.211													freezed for future transplant
330						179.21	168.664	216.941	230.756	158.54													for western blot
335						109.462	98.7643	118.847	145.459	116.813													For RNA-seq
340						22.4493	14.1372	14.1372	65.45	65.45
345						0	0	0	0	0													all femal CB17 mice PDX-NB14 neuro model. Tumor implanted on 4-22-21 Treatment started on 06-12-21. 25 mg/kg
350						0	0	0	0	0													1				2				3				4				5
355						0	0	0	0	0											counting after the treatment started		Length (mm)	width (mm)	Tumor volume (mm3)	body weight	Length (mm)	width (mm)	Tumor volume (mm3)	body weight	Length (mm)	width (mm)	Tumor volume (mm3)	body weight	Length (mm)	width (mm)	Tumor volume (mm3)	body weight	Length (mm)	width (mm)	Tumor volume (mm3)	body weight	treatment
358						196.657		210.032	282.405	87.3517											265	2021-06-12	8.45	6.46	216.941	20.5	6.77	7.98	210.032	19.9	8.33	7.11	240.908	19.8	6.78	9.1	262.096	19.5	7.3	8.9	278.263	20	Indisulam
365						111.97		135.976	178.826	56.1152											270	2021-06-17	6.6	5.95	129.372		6.6	7.3	175.774		7.5	6.4	175.774		6.8	8.3	225.341		6.8	6.9	168.295
370						14.1372		61.601	117.392	14.1372											275	2021-06-22	5.5	5.4	84.7596	21	5.5	5.5	87.1139	20	6.5	5.3	107.536	20	6.3	6.8	147.138	20	6.31	5.98	121.497	21
375						14.1372		14.1372	65.45	14.1372											280	2021-06-27	5.3	4.5	61.601		3	3	14.1372		5.5	5.5	87.1139		5.52	5.11	78.6157		5.5	5	75.7666
380						0		0	0	0											285	2021-07-02	4.5	4.5	47.713	21	3	3	14.1372	20	4	3	22.4493	20.2	3	3	14.1372	20	3	3	14.1372	21
385						0		0	0	0											290	2021-07-07	0	0	0		0	0	0		0	0	0		0	0	0		0	0	0
388						234.414		245.146	173.132												295	2021-07-12	0	0	0		0	0	0		0	0	0		0	0	0		0	0	0
395						375.378		296.153	190.988												300	2021-07-17	0	0	0		0	0	0		0	0	0		0	0	0		0	0	0
402						375.378		580.525	344.792												305	2021-07-22	0	0	0		0	0	0		0	0	0		0	0	0		0	0	0
																					310	2021-07-27	0	0	0		0	0	0		0	0	0		0	0	0		0	0	0
																					315	2021-08-01	0	0	0		0	0	0		0	0	0		0	0	0		0	0	0
																					320	2021-08-06	0	0	0		0	0	0		0	0	0		0	0	0		0	0	0
																					325	2021-08-11	7.73	8.5	279.811	21	8.11	6.22	192.596	20.5	8.4	8.8	333.039		6.5	9.22	254.254	20	6.8	7.86	206.211	21.5	Indisulam
																					330	2021-08-16	6.66	7.33	179.21		6.31	7.4	168.664		7.4	7.51	216.941		8.33	6.89	230.756		7.33	6.1	158.54
																					335	2021-08-21	5.88	5.99	109.462	22	5.5	5.97	98.7643	21	6.33	5.87	118.847		5.83	7.22	145.459	20.5	6.58	5.55	116.813	22
																					340	2021-08-26	3.5	3.5	22.4493	22	3	3	14.1372	21	3	3	14.1372		5	5	65.45	21	5	5	65.45	22
																					345	2021-08-31	0	0	0		0	0	0		0	0	0		0	0	0		0	0	0
																					350	2021-09-05	0	0	0		0	0	0		0	0	0		0	0	0		0	0	0
																					355	2021-09-10	0	0	0		0	0	0		0	0	0		0	0	0		0	0	0
																					358	2021-09-13	6.88	7.55	196.657	21.8	found dead				7.77	6.98	210.032		8.62	7.66	282.405	20.5	5.51	5.5	87.3517	22.5	Indisulam
																					365	2021-09-20	5.66	6.3	111.97						6.21	6.55	135.976		7.11	6.87	178.826		4.5	5	56.1152
																					370	2021-09-25	3	3	14.1372	22					4.5	5.3	61.601		5.78	6.37	117.392	21	3	3	14.1372	22
																					375	2021-09-30	3	3	14.1372	22					3	3	14.1372		5	5	65.45		3	3	14.1372	22
																					380	2021-10-05	0	0	0						0	0	0		0	0	0		0	0	0
																					385	2021-10-10	0	0	0						0	0	0		0	0	0		0	0	0
																					388	2021-10-13	7.5	7.8	234.414	22					8.2	7.33	245.146		7.21	6.62	173.132	21	found dead				Indisulam
																					395	2021-10-20	8.8	9.1	375.378						7.55	8.99	296.153		7.18	7.11	190.988	21
																					402	2021-10-27	10.2	7.7	375.378						9.2	11.5	580.525		8.1	9.3	344.792	21
																															all mice euthanized and tumors harvested for RNA seq
																															also freezed vials for future transplantation
[truncated: 2 more columns]

## Sheet: Figure 2e
geneSymbol	2358050_NB14_CTRL1	2358051_NB14_CTRL2	2358052_NB14_Res1	2358053_NB14_Res2
MAGEB6	-6.22	-5.97	0.14	-0.18
MAGEA9B	0.75	0.69	4.98	4.83
MAGEA8	0.86	-0.36	4.12	4.26
MAGEA10	0.16	-0.09	3.24	4.4
MAGEE2	2.04	2	3.76	3.6
MAGED2	8.03	8.01	8.59	8.24
MITF	1.28	1.19	2.17	2.51
WNT5A	-1.36	-1.88	0.54	0.23
WNT2B	-1.82	-0.76	0.74	0.42
WNT9A	-0.86	-1.88	0.61	0.46
WNT10A	-1.57	-1.33	0.51	0.12
WNT4	1.04	1.21	1.55	3.02
WNT9B	-2.13	-2.51	-0.48	-0.75
NTRK1	3.09	2.98	4.12	5.49
PDGFA	-0.93	0.01	1.37	1.78
RET	6.89	7.05	8.61	8.67
SALL4	2.29	2.37	4.32	3.6
SNAI2	-1.97	-2.27	-0.05	-0.96
KIT	3.62	3.57	5.67	4.72
SOX7	0.81	0.95	1.69	2.47
RUNX1	1.41	1.29	3	1.63
PAX7	-0.6	-0.04	1.93	1.73
S100B	2.85	2.95	5.41	4.47
ARID5B	3.36	3.23	4.57	3.72
SMAD3	3.31	3.41	3.77	4.66
KLF4	-4.63	-2.27	-0.79	0.07
SOX13	-2.13	-1.88	-0.62	-0.05
ETS1	2.41	2.69	3.92	3.37
NOTCH1	-1.17	-1.02	0	0.63
PRRX1	-1.36	-2.27	-0.34	-0.75
MYC	0.05	0.22	1.48	1.76
SOX11	8.06	8.18	6.78	6.36
TWIST1	4.94	4.88	1.62	3.67
SOX9	4.61	4.56	2.19	3.53
MYCN	10.08	10.1	8.92	9.08

## Sheet: Figure 2g
Naive	Resistant
8.45	8.99
8.46	8.79

## Sheet: Figure 2h
region	logFC	AveExpr	t	P.Value	adj.P.Val	ctrl.mean	IR.mean	distance.to.TSS	refSeqID	annotation	gene	NB14-IR1-H3K27Ac-01	NB14-IR2-H3K27Ac-02	NB14-ctrl1-H3K27Ac-01	NB14-ctrl2-H3K27Ac-02
chr6:43924290-43924497	2.502	4.701	6.635	5.54076e-08	0.00202004	3.568	5.96	33366	NR_024478	intron	LINC01512	6.016	5.903	3.736	3.4
chr17:77778782-77779243	2.428	5.205	6.604	6.13761e-08	0.00202004	4.054	6.444	-50454	NR_104134	Intergenic	LINC01987	6.096	6.792	3.668	4.441
chr21:9767687-9768169	2.406	4.661	6.215	2.18243e-07	0.00445604	3.568	5.883	53133	NR_038377	Intergenic	LINC01667	6.208	5.557	3.736	3.4
chr1:172144508-172144943	-2.301	5.215	-6.098	3.20124e-07	0.00445604	6.434	4.077	-82	NR_029618	promoter-TSS	MIR199A2	3.605	4.549	6.194	6.673
chr4:150583279-150583697	-2.469	5.177	-6.081	3.38476e-07	0.00445604	6.42	4.02	1563	NM_006439	exon	MAB21L2	4.069	3.97	5.729	7.11
chr3:186209629-186210329	2.326	4.948	5.84	7.43337e-07	0.00699002	3.902	6.097	-100867	NM_004454	intron	ETV5	5.413	6.78	4.138	3.667
chr15:73809683-73809792	2.63	4.072	5.864	6.87368e-07	0.00699002	2.994	5.351	41524	NR_120352	Intergenic	C15orf59-AS1	5.247	5.456	3.444	2.543
chr17:45172820-45173038	2.278	4.588	5.735	1.04709e-06	0.00778398	3.527	5.784	-1444	NR_135646	Intergenic	LOC105371795	5.721	5.847	2.968	4.087
chr15:73809844-73810088	2.135	4.585	5.668	1.30078e-06	0.00778398	3.629	5.665	41752	NR_120352	Intergenic	C15orf59-AS1	5.746	5.585	3.801	3.457
chr17:45172586-45172784	2.082	4.825	5.623	1.50851e-06	0.00818321	3.852	5.906	-1200	NR_135646	Intergenic	LOC105371795	5.887	5.925	3.444	4.259
chr10:133278537-133278830	2.019	5.042	5.602	1.61613e-06	0.00818321	4.13	6.045	-1781	NM_001164489	TTS	ADAM8	5.77	6.32	4.452	3.807
chr13:25170707-25171034	-2.929	4.031	-5.683	1.24008e-06	0.00778398	5.249	3.028	1296	NM_199138	exon	AMER2	3.809	2.247	4.928	5.57
chr7:24283657-24283831	-3.013	3.872	-5.677	1.26348e-06	0.00778398	5.036	2.963	-444	NM_000905	promoter-TSS	NPY	3.987	1.94	5.012	5.059
chr6:170030992-170031438	2.356	4.407	5.465	2.51936e-06	0.0100066	3.419	5.548	68592	NR_027434	Intergenic	LOC100131532	4.979	6.117	3.922	2.916
chr10:29617789-29618268	-2.596	4.182	-5.484	2.36851e-06	0.0100066	5.331	3.211	-15683	NR_030634	intron	MIR938	3.809	2.612	5.066	5.596
chr7:19116398-19116535	-2.482	4.44	-5.458	2.58431e-06	0.0100066	5.582	3.445	1205	NM_000474	intron	TWIST1	3.987	2.903	5.066	6.099
chr16:10619527-10619689	1.978	4.715	5.397	3.14967e-06	0.0103663	3.826	5.716	-38892	NM_001424	Intergenic	EMP2	5.794	5.639	4.034	3.618
chr17:39232069-39232278	-2.271	4.478	-5.411	3.00539e-06	0.0103663	5.607	3.478	-6302	NM_198993	Intergenic	STAC2	3.605	3.352	5.307	5.906
chr10:79927102-79927538	2.422	4.015	5.412	2.99397e-06	0.0103663	3.005	5.218	7142	NR_002724	intron	MBL1P	4.892	5.543	3.178	2.832
chr5:23507378-23507717	2.907	3.744	5.466	2.51411e-06	0.0100066	2.63	5.118	-61	NM_020227	promoter-TSS	PRDM9	5.061	5.176	3.077	2.183
chr1:156852436-156852624	2.134	4.379	5.368	3.45349e-06	0.0108251	3.468	5.437	6390	NM_014215	intron	INSRR	5.316	5.557	3.863	3.072
chr20:58457632-58457969	-2.368	4.584	-5.346	3.71103e-06	0.0111036	5.692	3.607	57137	NM_153360	Intergenic	APCDD1L	4.146	3.069	5.092	6.293
chr8:39031960-39032492	2.004	4.763	5.32	4.03196e-06	0.0111833	3.885	5.754	-13541	NR_145988	intron	SNORD38D	5.616	5.892	4.369	3.4
chr4:128601355-128601726	2.032	4.687	5.317	4.07746e-06	0.0111833	3.801	5.692	173525	NR_125882	Intergenic	LOC100507487	5.643	5.741	4.325	3.277
chr16:23914921-23915352	2.125	4.442	5.299	4.32079e-06	0.0113766	3.505	5.514	79158	NM_212535	intron	PRKCB	5.061	5.967	3.444	3.566
chr15:73818403-73818694	2.215	4.112	5.246	5.13909e-06	0.0125289	3.178	5.218	50335	NR_120352	Intergenic	C15orf59-AS1	4.936	5.5	3.36	2.996
chr16:30060676-30060918	-2.011	4.942	-5.223	5.5339e-06	0.0130096	5.893	4.088	-3482	NM_184043	intron	ALDOA	4.7	3.475	5.762	6.025
chr18:75204334-75204454	-2.079	4.752	-5.171	6.5418e-06	0.0138975	5.86	3.748	1119	NM_001306093	intron	ZADH2	3.368	4.129	5.475	6.245
chr16:30061041-30061075	-2.603	4.037	-5.202	5.91005e-06	0.0134148	5.038	3.26	-3221	NM_184043	intron	ALDOA	4.419	2.101	4.928	5.149
chr6:37460303-37460495	2.093	4.333	5.134	7.35776e-06	0.0142448	3.437	5.374	27268	NM_015050	intron	CMTR1	4.936	5.812	3.597	3.277
chr10:133278972-133279064	2.154	4.117	5.139	7.23925e-06	0.0142448	3.22	5.187	-2115	NM_001164489	non-coding	ADAM8	4.979	5.395	3.523	2.916
chr15:73818128-73818365	2.518	3.786	5.171	6.54498e-06	0.0138975	2.805	4.997	50033	NR_120352	Intergenic	C15orf59-AS1	4.799	5.195	3.178	2.433
chr9:34992452-34992761	-1.797	5.771	-5.117	7.78392e-06	0.0143161	6.658	4.935	2337	NM_001135005	intron	DNAJB5	5.349	4.521	6.353	6.964
chr14:35341671-35341934	2.532	3.933	5.142	7.17417e-06	0.0142448	2.766	5.33	49486	NM_002791	Intergenic	PSMA6	5.413	5.247	2.254	3.277
chr11:65472102-65472413	-2.535	4.113	-5.107	8.04705e-06	0.0143161	5.159	3.263	-25480	NR_144567	Intergenic	MALAT1	4.146	2.379	4.709	5.609
chr9:137138047-137138482	-1.963	4.781	-5.072	9.00119e-06	0.0145913	5.844	3.82	-892	NM_001185090	promoter-TSS	GRIN1	3.368	4.272	5.901	5.788
chr14:59361534-59361827	2.024	4.236	5.072	9.00665e-06	0.0145913	3.368	5.258	98240	NM_014992	intron	DAAM1	5.138	5.379	3.523	3.212
chr18:75203881-75204173	-1.803	5.937	-5.061	9.31007e-06	0.0145913	6.881	5.037	1486	NM_001306093	intron	ZADH2	4.648	5.426	6.447	7.315
chr3:19234617-19234819	-2.435	4.141	-5.067	9.14477e-06	0.0145913	5.42	3.032	80213	NR_039954	intron	MIR4791	2.918	3.145	5.495	5.344
chr5:83035682-83036031	1.871	4.646	5.007	1.10797e-05	0.0169337	3.822	5.586	28480	NR_003139	Intergenic	SCARNA18	5.643	5.529	4.187	3.457
chr11:2142911-2143065	-3.091	3.779	-5.088	8.5518e-06	0.0145913	5	2.825	-1864	NM_001291862	intron	IGF2	3.71	1.94	4.281	5.719
chr7:19116182-19116319	-3.829	3.686	-5.261	4.89518e-06	0.0123933	5.25	2.458	1421	NM_000474	intron	TWIST1	3.368	1.549	4.956	5.544
chr17:74808171-74808264	2.302	3.962	5.001	1.13192e-05	0.0169337	2.968	5.154	31735	NM_001321264	intron	TMEM104	4.751	5.557	2.723	3.212
chr8:13514521-13514859	-3.221	3.681	-5.11	7.97202e-06	0.0143161	5.051	2.586	230	NM_182643	5'UTR	DLC1	3.233	1.94	4.742	5.36
chr6:166747737-166748062	2.326	3.799	4.963	1.27566e-05	0.01866	2.861	4.954	114651	NM_001318937	intron	RPS6KA2	4.846	5.063	3.077	2.646
chr7:84665222-84665604	-2.03	4.689	-4.933	1.40538e-05	0.0196558	5.788	3.7	132937	NR_110079	Intergenic	LOC101927378	3.233	4.166	5.373	6.204
chr4:150579810-150579987	-2.44	4.305	-4.945	1.35444e-05	0.0193817	5.536	3.225	810	NR_149035	non-coding	LOC729558	3.233	3.217	4.868	6.204
chr11:2315216-2315456	1.948	4.383	4.909	1.51703e-05	0.0196558	3.531	5.372	-12287	NR_138249	intron	C11orf21	4.979	5.765	3.444	3.618
chr10:122504559-122504968	2.162	4.027	4.917	1.4813e-05	0.0196558	3.125	5.109	43239	NM_002775	intron	HTRA1	4.648	5.571	3.178	3.072
chr16:85202683-85203153	1.882	4.554	4.902	1.55275e-05	0.0196558	3.726	5.502	65768	NR_033984	Intergenic	LINC02139	5.1	5.903	3.736	3.715
chr3:122930052-122930330	2.009	4.291	4.904	1.54049e-05	0.0196558	3.459	5.275	43678	NR_024618	intron	LINC02035	4.979	5.571	3.922	2.996
chr3:9172998-9173210	2.477	3.754	4.911	1.50917e-05	0.0196558	2.732	5.006	-19389	NR_121664	intron	SRGAP3-AS2	4.648	5.364	2.723	2.742
chr1:179766960-179767451	-1.759	4.977	-4.846	1.85959e-05	0.0226681	5.892	4.146	24043	NM_001329719	intron	FAM163A	3.987	4.305	5.712	6.072
chr17:77286738-77286965	1.862	4.521	4.832	1.93992e-05	0.0232173	3.71	5.454	-1039	NM_001113492	intron	2025-09-09	5.061	5.847	3.801	3.618
chr7:24283850-24284160	-1.851	4.885	-4.798	2.16332e-05	0.0246662	5.775	4.09	-183	NM_000905	promoter-TSS	NPY	4.538	3.642	5.415	6.135
chr11:11555174-11555508	2.757	3.598	4.875	1.69213e-05	0.0210159	2.575	4.892	66673	NM_198516	intron	GALNT18	4.538	5.247	2.968	2.183
chr11:66280399-66280768	-1.786	4.787	-4.797	2.1734e-05	0.0246662	5.694	3.976	2383	NR_073079	intron	CNIH2	4.069	3.884	5.871	5.517
chr14:104225430-104225539	-1.791	4.996	-4.786	2.24947e-05	0.0246786	5.858	4.222	1901	NR_146611	intron	C14orf144	4.7	3.744	5.626	6.09
chr2:26477445-26477918	1.755	4.652	4.779	2.29897e-05	0.0248082	3.878	5.537	360	NM_194323	exon	OTOF	5.503	5.571	4.138	3.618
chr3:183815191-183815449	2.379	3.685	4.79	2.22065e-05	0.0246786	2.755	4.856	-4869	NR_046727	TTS	YEATS2-AS1	4.979	4.733	3.077	2.433
chr1:202710445-202710652	-2.731	3.607	-4.803	2.12743e-05	0.0246662	4.56	2.951	-126	NM_177402	promoter-TSS	SYT2	4.146	1.757	4.138	4.982
chr8:143499650-143499938	2.121	3.989	4.749	2.52589e-05	0.0268172	3.138	5.027	6454	NR_145785	intron	SNORD149	4.538	5.515	3.444	2.832
chr20:37396273-37396403	-2.066	4.453	-4.695	3.00008e-05	0.0305939	5.652	3.391	50210	NM_198291	intron	SRC	2.73	4.052	5.495	5.81
chr14:104296902-104297075	-1.814	5.374	-4.681	3.13946e-05	0.0305939	6.302	4.512	73405	NR_146611	Intergenic	C14orf144	4.419	4.604	5.571	7.032
chr3:51813588-51813947	2.557	3.649	4.721	2.7678e-05	0.0289191	2.633	4.914	-3835	NR_038215	Intergenic	IQCF4	4.48	5.348	2.723	2.543
chr1:205441042-205441351	1.922	4.055	4.674	3.20513e-05	0.0305939	3.228	5.052	7201	NR_029893	intron	MIR135B	5.02	5.083	3.178	3.277
chr5:912337-912863	-1.653	5.157	-4.668	3.26861e-05	0.0305939	5.974	4.415	19746	NM_004237	intron	TRIP13	4.7	4.129	5.841	6.108
chr13:109783927-109784066	-1.951	5.016	-4.666	3.28954e-05	0.0305939	6.057	4.063	2570	NM_003749	exon	IRS2	3.605	4.521	5.33	6.784
chr1:181778960-181779122	2.149	3.93	4.661	3.34639e-05	0.0305939	3.118	4.96	282671	NM_001009992	intron	ZNF648	4.979	4.94	3.922	2.313
chr9:134350545-134350706	2.355	3.699	4.687	3.0806e-05	0.0305939	2.708	4.927	24163	NM_002957	intron	RXRA	4.751	5.102	2.583	2.832
chr2:231684593-231684709	2.098	3.805	4.641	3.56e-05	0.0316671	2.96	4.859	-23874	NM_001099285	Intergenic	PTMA	4.799	4.919	3.178	2.742
chr2:207767982-207768109	-2.426	3.759	-4.664	3.31144e-05	0.0305939	4.804	2.935	1373	NM_003468	exon	FZD5	3.491	2.379	4.568	5.04
chr5:49601513-49601673	2.082	4.247	4.627	3.72765e-05	0.0318666	3.442	5.237	839807	NM_198449	Intergenic	EMB	5.176	5.298	4.452	2.433
chr1:153535710-153535837	1.991	4.061	4.614	3.87892e-05	0.0325401	3.239	5.066	467	NM_014624	intron	S100A6	5.349	4.782	3.736	2.742
chr4:173507943-173508204	-1.724	5.286	-4.611	3.91363e-05	0.0325401	6.188	4.452	11164	NM_001329597	intron	SCRG1	4.146	4.758	5.661	6.715
chr4:150582926-150583177	-1.854	4.81	-4.597	4.09953e-05	0.0329322	5.74	3.976	1127	NM_006439	exon	MAB21L2	4.069	3.884	5.117	6.363
chr4:69115185-69115428	2.549	3.704	4.63	3.68384e-05	0.0318666	2.684	4.964	18833	NM_001074	Intergenic	UGT2B7	4.289	5.639	2.723	2.646
chr9:99170039-99170274	1.961	4.143	4.596	4.10467e-05	0.0329322	3.293	5.156	51807	NM_033087	Intergenic	ALG2	4.7	5.612	2.968	3.618
chr19:18294830-18294891	-1.793	4.637	-4.592	4.15249e-05	0.0329322	5.502	3.882	12784	NR_036155	Intergenic	MIR3188	4.289	3.475	5.262	5.742
chr6:165985024-165985112	-2.906	3.701	-4.654	3.4194e-05	0.0308332	4.923	2.734	-2483	NR_027284	intron	LINC00602	3.368	2.101	4.187	5.658
chr14:105475643-105475783	-2.073	4.094	-4.575	4.39022e-05	0.0339984	5.008	3.351	-146	NR_073084	promoter-TSS	CRIP2	3.987	2.715	4.868	5.149
chr5:102808072-102808216	-2.907	3.455	-4.668	3.26727e-05	0.0305939	4.596	2.624	53361	NM_001319943	intron	PAM	3.491	1.757	4.491	4.702
chr20:59031967-59032192	-2.283	3.985	-4.575	4.38506e-05	0.0339984	5.061	3.09	287	NM_006886	intron	ATP5F1E	3.368	2.812	4.604	5.517
chr15:40069171-40069405	2.261	3.786	4.564	4.54003e-05	0.0347497	3.01	4.815	29977	NR_040059	Intergenic	SRP14-AS1	4.648	4.982	3.979	2.04
chr14:100709041-100709178	-1.739	4.567	-4.542	4.87003e-05	0.0358482	5.447	3.797	-17755	NM_003836	Intergenic	DLK1	3.901	3.694	5.351	5.544
chr11:2137310-2137566	-1.968	4.371	-4.544	4.84027e-05	0.0358482	5.396	3.478	-150	NM_001291861	promoter-TSS	IGF2	3.368	3.589	4.928	5.864
chr12:47741184-47741558	2.207	3.751	4.552	4.71492e-05	0.0356735	2.955	4.779	-15799	NM_001172440	intron	ENDOU	4.419	5.14	3.597	2.313
chr2:156341565-156341791	-1.938	4.218	-4.539	4.90645e-05	0.0358482	5.155	3.428	442	NR_147695	non-coding	FLJ46875	3.71	3.145	5.012	5.298
chr17:73540899-73541207	2.117	3.984	4.527	5.0995e-05	0.0364864	3.138	5.015	27370	NR_135635	intron	LOC101928251	4.289	5.741	3.36	2.916
chr3:171173662-171174078	1.893	4.337	4.523	5.17496e-05	0.0366281	3.562	5.256	-67111	NR_030295	intron	MIR569	4.7	5.812	3.979	3.144
chr2:16185561-16185688	-1.747	5.088	-4.513	5.32669e-05	0.0369084	5.94	4.319	135198	NR_126559	Intergenic	GACAT3	4.799	3.839	6.447	5.433
chr11:45899551-45899628	-2.155	3.923	-4.519	5.23635e-05	0.0366683	4.875	3.161	7692	NM_001080446	intron	C11orf94	3.71	2.612	4.956	4.794
chr14:105475412-105475466	-3.178	3.301	-4.628	3.71272e-05	0.0318666	4.405	2.603	-420	NR_073084	promoter-TSS	CRIP2	3.901	1.305	4.369	4.441
chr1:156112811-156112930	-2.087	4.032	-4.498	5.58656e-05	0.0383058	5.08	3.151	-1799	NM_170707	intron	LMNA	3.233	3.069	5.012	5.149
chr11:133950126-133950210	-1.801	4.442	-4.484	5.83308e-05	0.0383467	5.356	3.649	6586	NM_001277285	intron	IGSF9B	3.71	3.589	5.066	5.646
chr9:134366289-134366508	1.839	4.468	4.483	5.85719e-05	0.0383467	3.712	5.358	-12896	NM_001291920	intron	RXRA	4.892	5.824	4.281	3.144
chr8:39032547-39032713	1.825	4.096	4.484	5.84371e-05	0.0383467	3.335	5.021	-13945	NR_145988	intron	SNORD38D	5.02	5.023	3.597	3.072
chr3:195100992-195101184	3.156	3.408	4.608	3.95474e-05	0.0325401	2.429	4.761	6500	NR_104188	intron	XXYLT1-AS1	4.419	5.102	3.36	1.497
chr13:35476604-35476865	-1.676	5.342	-4.475	6.00058e-05	0.0383588	6.213	4.536	-14	NM_001204197	promoter-TSS	NBEA	4.289	4.782	5.626	6.801
chr6:165986118-165986375	-1.701	5.529	-4.475	6.00222e-05	0.0383588	6.415	4.7	-1304	NR_027284	intron	LINC00602	4.419	4.982	5.729	7.101
chr7:105940017-105940521	2.043	3.901	4.471	6.08198e-05	0.0384948	3.096	4.898	-22942	NM_152750	Intergenic	CDHR3	4.355	5.441	3.36	2.832
chr16:85370900-85371083	1.582	4.85	4.461	6.27429e-05	0.0385328	4.143	5.65	-64667	NR_049816	Intergenic	MIR5093	5.443	5.858	4.235	4.051
chr1:179742445-179742608	-1.665	4.685	-4.459	6.32212e-05	0.0385328	5.534	3.936	518	NR_138086	promoter-TSS	FAM163A	3.987	3.884	5.435	5.634
chr19:13082793-13083072	2.597	3.478	4.495	5.64778e-05	0.0383263	2.662	4.595	20227	NM_005583	intron	LYL1	4.069	5.121	3.444	1.88
chr11:72625943-72626071	2.274	3.567	4.467	6.16075e-05	0.0385328	2.771	4.624	-10877	NR_029603	intron	MIR139	4.538	4.709	3.36	2.183
chr11:43553444-43553594	-2.05	4	-4.448	6.54558e-05	0.0394988	4.974	3.197	-6137	NR_031577	Intergenic	MIR670	3.491	2.903	4.928	5.021
chr3:128404454-128404528	2.506	3.482	4.482	5.88381e-05	0.0383467	2.575	4.666	-59103	NR_037890	intron	DNAJB8-AS1	4.48	4.852	2.968	2.183
chr12:24902298-24902444	-1.922	4.168	-4.431	6.90087e-05	0.0401991	5.132	3.354	17	NM_001178094	promoter-TSS	BCAT1	3.491	3.217	5.262	5.002
chr20:57265218-57265465	-2.016	4.12	-4.431	6.89373e-05	0.0401991	5.047	3.356	1309	NM_001719	intron	BMP7	3.809	2.903	4.675	5.419
chr7:75598977-75599114	2.442	3.503	4.441	6.68441e-05	0.0396398	2.782	4.543	-70923	NR_028059	intron	PMS2P3	4.594	4.492	3.863	1.701
chr11:1573611-1573728	-2.432	3.537	-4.445	6.60064e-05	0.0394988	4.431	2.92	929	NR_021489	intron	KRTAP5-AS1	3.901	1.94	4.235	4.628
chr2:238220809-238221160	2.09	3.994	4.413	7.29759e-05	0.0421372	3.232	4.979	10692	NR_026925	Intergenic	LOC151174	4.936	5.023	4.281	2.183
chr12:47753329-47753638	2.701	3.633	4.459	6.31386e-05	0.0385328	2.444	5.104	4914	NM_001098532	intron	RAPGEF3	4.979	5.23	2.056	2.832
chr4:150578872-150578963	-3.317	3.521	-4.536	4.95585e-05	0.0358482	4.935	2.421	-171	NR_149035	promoter-TSS	LOC729558	3.084	1.757	4.604	5.266
chr2:156341840-156342028	-2.193	3.816	-4.384	7.99138e-05	0.0456444	4.855	2.974	186	NR_147695	non-coding	FLJ46875	3.233	2.715	4.709	5.002
chr11:128936853-128937195	-1.496	5.279	-4.365	8.45861e-05	0.0463816	6.038	4.585	810	NM_001195194	3'UTR	TP53AIP1	4.648	4.521	5.916	6.161
chr11:6404608-6404703	-2.202	3.758	-4.376	8.18275e-05	0.0456444	4.73	2.995	35	NM_001257325	promoter-TSS	APBB1	3.491	2.5	4.807	4.653
chr14:20682383-20682677	2.227	3.546	4.374	8.23691e-05	0.0456444	2.745	4.601	-1647	NM_001145	Intergenic	ANG	4.419	4.782	3.178	2.313
chr11:133930861-133930992	-2.034	4.014	-4.356	8.71001e-05	0.0469948	4.859	3.36	25827	NM_001277285	intron	IGSF9B	4.219	2.5	4.775	4.942
chr15:73810166-73810370	1.621	4.572	4.351	8.83514e-05	0.0472823	3.85	5.409	42054	NR_120352	Intergenic	C15orf59-AS1	5.643	5.176	4.034	3.667
chr16:30061194-30061234	-2.286	3.688	-4.373	8.2517e-05	0.0456444	4.666	2.935	-3065	NM_184043	intron	ALDOA	3.491	2.379	4.411	4.922
chr11:123063664-123063772	-2.374	3.702	-4.374	8.24587e-05	0.0456444	4.858	2.765	-1383	NM_153201	Intergenic	HSPA8	2.918	2.612	4.64	5.077
chr17:77287045-77287630	1.5	5.006	4.341	9.12078e-05	0.0484174	4.324	5.771	-553	NM_001113492	promoter-TSS	2025-09-09	5.616	5.925	4.325	4.322
chr1:222310890-222311193	1.969	3.885	4.338	9.22562e-05	0.0485821	3.148	4.831	237060	NM_024746	Intergenic	HHIPL2	4.7	4.961	3.863	2.433
chr8:94080834-94081067	1.785	4.099	4.331	9.40529e-05	0.0488606	3.317	5.044	127636	NM_004063	Intergenic	CDH17	4.892	5.195	2.968	3.667
chr10:42975223-42975450	1.898	4.037	4.328	9.5012e-05	0.0488606	3.303	4.951	6170	NR_126352	Intergenic	LINC01264	4.538	5.364	3.863	2.742
chr3:122975386-122975656	1.65	4.387	4.32	9.74754e-05	0.0491193	3.677	5.225	613	NM_001256347	intron	SEMA5B	4.979	5.471	3.736	3.618
chr9:89177454-89177735	-1.621	4.702	-4.319	9.77536e-05	0.0491193	5.552	3.95	1172	NM_016848	intron	SHC3	3.809	4.091	5.373	5.73
chr15:81909332-81909481	2.566	3.37	4.363	8.52589e-05	0.0463816	2.612	4.46	136736	NM_032246	Intergenic	MEX3B	4.289	4.631	3.523	1.701
chr3:197428175-197428405	2.26	3.508	4.33	9.4546e-05	0.0488606	2.695	4.581	81371	NR_145451	Intergenic	LINC02012	4.355	4.806	3.077	2.313
chr6:136922958-136923018	-2.193	3.952	-4.315	9.90897e-05	0.0494135	5.018	3.068	747	NM_001008783	intron	SLC35D3	3.233	2.903	4.491	5.544
chr16:2159665-2159772	-1.957	4.119	-4.301	0.000103478	0.0500839	5.058	3.337	3921	NM_032271	intron	TRAF7	3.605	3.069	4.64	5.476
chr1:156804670-156804913	1.995	3.739	4.293	0.000105819	0.0504748	2.994	4.7	-10958	NM_001007792	Intergenic	NTRK1	4.419	4.982	3.444	2.543
chr11:117663538-117663818	2.132	3.641	4.304	0.000102327	0.0500839	2.75	4.767	133583	NM_020693	intron	DSCAML1	4.594	4.94	2.583	2.916
chr20:57265501-57265694	-1.797	4.33	-4.281	0.000109973	0.0514036	5.202	3.593	1053	NM_001719	intron	BMP7	3.901	3.286	4.807	5.596
chr7:87318923-87319323	2.351	3.554	4.311	0.000100167	0.0495751	2.614	4.748	26369	NR_015381	Intergenic	TP53TG1	4.355	5.14	2.583	2.646
chr14:104141081-104141175	-1.666	4.557	-4.281	0.000110109	0.0514036	5.453	3.771	2405	NM_015656	intron	KIF26A	3.491	4.052	5.285	5.621
chr12:124543858-124544125	-2.333	3.705	-4.302	0.000103003	0.0500839	4.763	2.867	23472	NM_006312	intron	NCOR2	3.233	2.5	4.325	5.2
chr7:76302647-76302919	-2.042	4.003	-4.282	0.000109539	0.0514036	5.025	3.151	225	NM_001540	exon	HSPB1	3.233	3.069	4.675	5.375
chr5:59039325-59039437	-1.916	4.147	-4.269	0.000114075	0.0514312	5.058	3.39	131	NM_001197221	5'UTR	PDE4D	3.71	3.069	4.64	5.476
chr13:109783777-109783889	-1.558	5.54	-4.272	0.000113034	0.0514312	6.354	4.782	2734	NM_003749	exon	IRS2	4.48	5.083	5.81	6.898
chr10:70053439-70053840	-1.57	4.85	-4.252	0.000120173	0.0519279	5.639	4.15	1039	NM_018649	intron	H2AFY2	4.289	4.012	5.351	5.926
chr10:43056171-43056274	2.246	3.493	4.266	0.000115037	0.0515122	2.742	4.525	-20804	NM_020630	Intergenic	RET	4.648	4.402	3.444	2.04
chr17:45172013-45172200	2.01	3.654	4.255	0.000119308	0.0519279	2.855	4.676	-622	NR_135646	promoter-TSS	LOC105371795	4.594	4.758	2.968	2.742
chr5:31630820-31631152	2.37	3.428	4.274	0.000112295	0.0514312	2.656	4.487	-8424	NM_178140	Intergenic	PDZD2	4.146	4.829	3.272	2.04
chr10:42941250-42941659	2.125	3.589	4.259	0.000117633	0.0519279	2.732	4.684	40052	NR_126352	Intergenic	LINC01264	4.538	4.829	2.723	2.742
chr9:98142838-98143016	1.746	4.328	4.244	0.000123202	0.0519857	3.62	5.185	-23574	NM_014788	intron	TRIM14	5.212	5.158	4.325	2.916
chr19:29694630-29694904	1.54	4.593	4.242	0.000124152	0.052053	3.907	5.388	20289	NM_001031726	Intergenic	C19orf12	5.381	5.395	3.922	3.893
chr17:74807965-74808127	1.956	3.82	4.238	0.000125554	0.0522316	3	4.842	31563	NM_001321264	intron	TMEM104	4.419	5.265	2.723	3.277
chr9:37995134-37995318	2.235	3.481	4.253	0.000119956	0.0519279	2.742	4.501	73987	NM_003028	intron	SHB	4.538	4.463	3.444	2.04
chr20:58222569-58222739	-2.256	3.983	-4.247	0.000122301	0.0519512	5.153	2.994	5999	NM_001304369	intron	ANKRD60	2.918	3.069	4.53	5.776
chr7:19145010-19145227	-2.668	3.7	-4.296	0.000104997	0.0504484	5.071	2.564	302	NM_152898	exon	FERD3L	2.515	2.612	4.709	5.433
chr11:6404835-6405002	-1.691	4.859	-4.233	0.000127539	0.052343	5.636	4.186	14	NM_001257323	promoter-TSS	APBB1	5.02	3.352	5.626	5.646
chr12:52050374-52050438	-2.352	3.486	-4.257	0.000118582	0.0519279	4.44	2.796	-996	NM_173157	promoter-TSS	NR4A1	3.491	2.101	4.411	4.47
chr8:129985630-129985822	1.881	4.022	4.223	0.000131376	0.0524111	3.303	4.922	22727	NR_049826	intron	MIR5194	4.419	5.426	3.863	2.742
chr22:19663447-19663758	1.545	4.737	4.227	0.000129714	0.052343	4.045	5.53	-50861	NM_002688	Intergenic	2025-09-05	5.212	5.847	3.863	4.226
chr1:151710225-151710368	-1.469	5.431	-4.226	0.00013041	0.052343	6.178	4.742	6019	NM_001172648	intron	CELF3	4.751	4.733	5.81	6.546
chr12:123131992-123132341	2.102	3.622	4.226	0.000130178	0.052343	2.777	4.699	-21678	NM_001300801	Intergenic	PITPNM2	4.355	5.043	2.723	2.832
chr9:134365820-134365976	2.392	3.519	4.251	0.000120698	0.0519279	2.537	4.767	-13397	NM_001291920	intron	RXRA	4.594	4.94	2.428	2.646
chr4:118890830-118891037	-3.141	3.37	-4.319	9.76461e-05	0.0491193	4.574	2.52	2093	NM_001128934	intron	SYNPO2	3.491	1.549	4.034	5.113
chr14:105476638-105476777	-1.766	4.228	-4.206	0.000138372	0.054039	5.098	3.498	-538	NR_073085	promoter-TSS	CRIP2	3.71	3.286	4.868	5.329
chr3:158329874-158329985	1.724	4.009	4.206	0.000138598	0.054039	3.294	4.893	-196778	NR_148407	intron	UC.134	4.846	4.94	3.444	3.144
chr14:104145048-104145109	-2.401	3.467	-4.236	0.000126165	0.0522316	4.466	2.734	6356	NM_015656	intron	KIF26A	3.368	2.101	4.491	4.441
chr6:165661265-165661611	-1.866	4.38	-4.188	0.000146431	0.0560398	5.214	3.692	662	NM_006661	intron	PDE10A	4.48	2.903	4.709	5.719
chr6:170007684-170007812	1.942	3.708	4.189	0.000145806	0.0560398	2.96	4.668	45125	NR_027434	Intergenic	LOC100131532	4.355	4.982	3.178	2.742
chr7:148261545-148261744	-2.566	3.655	-4.246	0.000122331	0.0519512	4.984	2.564	-328920	NM_145304	intron	C7orf33	2.515	2.612	4.928	5.04
chr2:128737179-128737421	2.356	3.434	4.207	0.000138063	0.054039	2.63	4.515	-127300	NR_110278	Intergenic	LOC101927881	4.069	4.961	3.077	2.183
chr1:207838477-207838891	1.58	4.632	4.184	0.000148274	0.056417	3.898	5.479	-15981	NR_135298	Intergenic	MIR29B2CHG	5.643	5.315	3.444	4.353
chr1:110210007-110210182	1.742	3.99	4.176	0.00015196	0.0571585	3.242	4.91	-108	NR_046546	promoter-TSS	KCNC4-AS1	5.138	4.683	3.272	3.212
chr17:49192832-49193124	1.923	3.766	4.167	0.000156099	0.0583168	3.045	4.696	16403	NM_031498	Intergenic	GNGT2	4.289	5.102	3.444	2.646
chr5:102807951-102808029	-2.414	3.353	-4.197	0.000142306	0.0551019	4.194	2.829	53207	NM_001319943	intron	PAM	3.901	1.757	4.034	4.353
chr15:40069440-40069505	2.572	3.295	4.206	0.00013874	0.054039	2.617	4.345	30162	NR_040059	Intergenic	SRP14-AS1	4.289	4.402	3.736	1.497
chr1:159924571-159924728	-1.621	4.84	-4.166	0.000156811	0.0583168	5.596	4.184	-99	NM_001277223	promoter-TSS	TAGLN2	4.892	3.475	5.571	5.621
chr13:64786654-64787034	2.922	3.41	4.271	0.000113423	0.0514312	2.312	4.826	-710833	NR_145420	Intergenic	LINC00355	4.648	5.003	2.583	2.04
chr20:1935719-1935985	1.892	3.748	4.158	0.000160592	0.0586463	3.033	4.678	-11358	NR_134520	intron	PDYN-AS1	4.648	4.709	3.523	2.543
chr21:9767275-9767664	1.926	3.672	4.157	0.000161261	0.0586463	2.91	4.652	53591	NR_038377	Intergenic	LINC01667	4.648	4.657	3.077	2.742
chr5:7576069-7576374	2.05	3.571	4.158	0.00016048	0.0586463	2.81	4.57	179992	NM_020546	intron	ADCY2	4.289	4.852	3.077	2.543
chr17:57782141-57782254	1.527	4.687	4.15	0.000164574	0.0595225	4.015	5.462	-36869	NM_001282544	Intergenic	CCDC182	5.1	5.824	3.979	4.051
chr6:111573422-111573512	-2.443	3.383	-4.177	0.0001517	0.0571585	4.342	2.716	-6107	NM_001164283	intron	TRAF3IP2	3.491	1.94	4.187	4.497
chr5:134466373-134466684	1.922	3.789	4.129	0.000175591	0.0624771	3.02	4.758	-31482	NR_105044	Intergenic	LOC102546229	4.219	5.298	2.968	3.072
chr7:31042969-31043164	2.509	3.442	4.158	0.000160772	0.0586463	2.575	4.592	-9394	NM_001199637	Intergenic	ADCYAP1R1	3.901	5.282	2.968	2.183
chr8:55918043-55918222	-1.976	3.958	-4.127	0.000176571	0.0624881	4.75	3.367	-15278	NR_145767	intron	SNORA1B	4.355	2.379	4.898	4.603
chr3:122929786-122930017	2.898	3.396	4.226	0.00013016	0.052343	2.312	4.799	43389	NR_024618	intron	LINC02035	4.594	5.003	2.583	2.04
chr8:22598077-22598242	-1.836	4.124	-4.12	0.000180189	0.0634274	5.119	3.28	-1441	NM_173686	TTS	C8orf58	3.084	3.475	4.956	5.282
chr5:43396978-43397241	-2.515	3.488	-4.147	0.000165936	0.0596872	4.492	2.772	154	NM_001301875	5'UTR	CCL28	3.605	1.94	5.092	3.893
chr15:65916681-65916883	1.786	4.117	4.116	0.000182805	0.0634909	3.417	4.995	47323	NM_004663	intron	RAB11A	5.138	4.852	4.187	2.646
chr2:10286600-10286694	1.759	3.849	4.112	0.000184661	0.0636404	3.134	4.753	-16257	NM_002149	Intergenic	HPCAL1	4.7	4.806	3.272	2.996
chr13:71865401-71865671	-1.428	5.238	-4.115	0.000183263	0.0634909	5.97	4.571	1656	NM_080759	intron	DACH1	4.538	4.604	5.729	6.212
chr11:133949910-133950007	-1.878	4.03	-4.103	0.000189896	0.0644522	4.943	3.28	6795	NM_001277285	intron	IGSF9B	3.491	3.069	4.604	5.282
chr5:133129367-133129665	1.93	3.665	4.101	0.000191115	0.0644522	2.859	4.69	77546	NM_002154	Intergenic	HSPA4	4.648	4.733	2.723	2.996
chr10:44978723-44978845	2.151	3.492	4.103	0.000190339	0.0644522	2.695	4.552	98	NM_007021	promoter-TSS	DEPP1	4.799	4.305	3.077	2.313
chr13:104006653-104006941	-2.21	3.708	-4.107	0.000187809	0.0643881	4.858	2.771	581597	NR_126374	Intergenic	LINC01309	2.73	2.812	4.675	5.04
chr17:57665158-57665462	1.511	4.685	4.093	0.000196235	0.0644522	4.024	5.448	-56898	NR_110807	intron	LOC101927539	5.061	5.836	4.034	4.013
chr7:19116572-19116712	-1.899	4.11	-4.086	0.000200295	0.0644522	5.126	3.25	1030	NM_000474	intron	TWIST1	3.084	3.415	4.709	5.544
chr12:24901802-24902120	-1.609	4.546	-4.088	0.000199111	0.0644522	5.329	3.876	427	NM_001178094	intron	BCAT1	4.219	3.533	5.012	5.646
chr2:154241052-154241368	2.055	3.537	4.092	0.000196814	0.0644522	2.792	4.535	216228	NM_001256368	intron	LOC100144595	4.7	4.37	3.272	2.313
chr2:85504797-85505139	-2.023	3.755	-4.087	0.000199378	0.0644522	4.614	3.105	33918	NR_038942	Intergenic	PARTICL	3.71	2.5	4.411	4.816
chr16:73069003-73069156	-1.579	4.46	-4.082	0.000202429	0.0644522	5.284	3.751	-10445	NM_001164766	Intergenic	ZFHX3	3.71	3.792	5.192	5.375
chr2:42367654-42367836	1.796	3.802	4.078	0.000205246	0.0644522	3.087	4.711	1212	NM_001319036	intron	COX7A2L	4.419	5.003	3.178	2.996
chr14:104140029-104140082	-1.758	4.262	-4.078	0.000205385	0.0644522	5.105	3.559	1333	NM_015656	intron	KIF26A	3.901	3.217	4.64	5.57
chr14:104150015-104150094	-1.647	4.641	-4.08	0.000203778	0.0644522	5.505	3.881	11332	NM_015656	intron	KIF26A	3.71	4.052	4.956	6.053
chr3:4980427-4980586	-1.837	4.049	-4.075	0.00020708	0.0644522	4.867	3.399	-546	NR_037903	promoter-TSS	BHLHE40-AS1	3.987	2.812	4.604	5.131
chr14:52314872-52315016	-2.263	3.515	-4.09	0.000197541	0.0644522	4.386	2.906	646	NM_000956	exon	PTGER2	3.71	2.101	3.979	4.794
chr14:52315039-52315179	-1.819	4.122	-4.071	0.000209785	0.0644522	4.909	3.502	811	NM_000956	exon	PTGER2	4.289	2.715	4.742	5.077
chr5:912899-913088	-1.584	4.425	-4.072	0.000209234	0.0644522	5.224	3.745	20140	NM_004237	intron	TRIP13	3.901	3.589	5.167	5.282
chr10:3399329-3399497	1.689	4.184	4.068	0.000211359	0.0644522	3.47	5.048	80718	NR_131187	intron	LOC105376360	4.538	5.557	3.272	3.667
chr7:150953356-150953481	1.867	3.72	4.068	0.000211495	0.0644522	2.954	4.7	2410	NM_001204798	intron	KCNH2	4.936	4.463	3.077	2.832
chr11:133930582-133930723	-1.762	4.131	-4.066	0.000213046	0.0645337	4.935	3.486	26101	NM_001277285	intron	IGSF9B	4.069	2.903	5.012	4.859
chr9:83544348-83544582	2.791	3.221	4.129	0.00017552	0.0624771	2.53	4.345	-6032	NM_174938	Intergenic	FRMD3	4.419	4.272	3.801	1.259
chr2:96907425-96907677	1.433	4.826	4.071	0.000209805	0.0644522	4.188	5.556	-9418	NM_016490	intron	FAM178B	5.474	5.639	4.325	4.051
chr5:10457972-10458032	2.341	3.328	4.081	0.000203064	0.0644522	2.684	4.304	16140	NM_001201466	intron	ROPN1L	4.146	4.463	3.668	1.701
chr7:16358002-16358218	2.128	3.601	4.069	0.000210876	0.0644522	2.712	4.732	63212	NM_001101426	intron	ISPD	4.289	5.176	2.428	2.996
chr6:122996140-122996400	-1.43	5.043	-4.069	0.000211113	0.0644522	5.77	4.392	299	NM_001010852	5'UTR	CLVS2	4.48	4.305	5.643	5.896
chr12:52417728-52417958	2.043	3.517	4.065	0.000213723	0.0645337	2.756	4.524	-11451	NM_033033	Intergenic	KRT82	4.289	4.758	2.968	2.543
chr4:150579716-150579772	-2.478	3.56	-4.091	0.000197149	0.0644522	4.718	2.649	655	NR_149035	non-coding	LOC729558	2.918	2.379	4.235	5.2
chr9:133737731-133737930	2.396	3.305	4.079	0.000204333	0.0644522	2.649	4.296	526	NM_001134707	intron	SARDH	3.987	4.604	3.597	1.701
chr6:122995935-122996101	-1.945	3.899	-4.053	0.000221617	0.0662035	4.9	3.077	47	NM_001010852	promoter-TSS	CLVS2	3.084	3.069	4.742	5.059
chr12:48183657-48183747	-1.967	3.78	-4.052	0.000222271	0.0662035	4.652	3.109	119	NM_001013635	5'UTR	CCDC184	3.605	2.612	4.675	4.628
chr14:99554303-99554502	1.981	3.657	4.046	0.00022584	0.0663658	2.992	4.569	49987	NM_001144995	intron	CCDC85C	4.355	4.782	3.801	2.183
chr17:80823191-80823348	-1.819	4.024	-4.042	0.000228937	0.0666271	4.859	3.356	-17638	NR_110852	intron	LOC101928855	3.809	2.903	4.604	5.113
chr11:64039454-64039592	1.706	3.897	4.041	0.000229372	0.0666271	3.195	4.778	53670	NM_017670	intron	OTUB1	4.594	4.961	3.178	3.212
chr4:174262765-174262906	-1.681	4.485	-4.038	0.000231962	0.0666271	5.377	3.71	-20841	NM_001040157	exon	CEP44	3.491	3.928	4.838	5.916
chr11:68684454-68684611	-1.777	4.239	-4.034	0.000234865	0.0666379	5.166	3.45	58	NM_015973	promoter-TSS	GAL	3.368	3.533	4.675	5.658
chr1:204466094-204466252	1.859	3.735	4.031	0.000236942	0.0667571	3.05	4.64	24173	NM_002646	intron	PIK3C2B	4.648	4.631	3.668	2.433
chr1:201310659-201311049	1.791	4.002	4.03	0.000237501	0.0667571	3.294	4.881	27402	NM_000299	intron	PKP1	4.219	5.543	3.444	3.144
chr19:42281188-42281224	-1.82	4.023	-4.027	0.000239233	0.0667571	4.858	3.356	-3459	NM_015125	intron	CIC	3.809	2.903	4.568	5.149
chr6:165986427-165986584	-1.631	4.979	-4.035	0.000233734	0.0666271	5.85	4.193	-1045	NR_027284	intron	LINC00602	3.809	4.577	5.167	6.533
chr6:165985549-165985651	-1.479	4.993	-4.035	0.000233815	0.0666271	5.752	4.313	-1951	NR_027284	intron	LINC00602	4.289	4.338	5.351	6.152
chr1:205445191-205445360	3.627	3.503	4.271	0.000113458	0.0514312	2.067	5.299	3122	NR_029893	intron	MIR135B	5.316	5.282	2.254	1.88
chr14:104140882-104140930	-1.674	4.312	-4.025	0.000241329	0.0667571	5.13	3.627	2183	NM_015656	intron	KIF26A	3.901	3.352	4.742	5.517
chr5:177458920-177459025	-1.657	4.26	-4.023	0.000242384	0.0667571	5.116	3.54	10648	NM_001174102	intron	PRR7	3.605	3.475	5.33	4.901
chr12:12724881-12725042	-1.94	3.836	-4.027	0.000239666	0.0667571	4.79	3.068	-955	NM_001130415	promoter-TSS	APOLD1	3.233	2.903	4.742	4.838
chr15:84981348-84981503	-2.201	3.459	-4.035	0.000233751	0.0666271	4.33	2.853	-548	NM_002605	promoter-TSS	PDE8A	3.605	2.101	4.369	4.291
chr14:76976271-76976388	1.829	3.775	4.017	0.000246796	0.0668532	3.07	4.692	16692	NR_133913	Intergenic	LINC01629	4.892	4.492	3.597	2.543
chr14:104149769-104149957	-1.646	4.727	-4.02	0.000244533	0.0668532	5.597	3.956	11140	NM_015656	intron	KIF26A	3.71	4.202	4.956	6.237
chr1:172144304-172144420	-2.376	3.551	-4.048	0.000224724	0.0663658	4.729	2.615	282	NR_029618	TTS	MIR199A2	2.73	2.5	4.709	4.748
chr17:77779339-77779383	2.392	3.533	4.046	0.000225832	0.0663658	2.486	4.861	-50802	NR_104134	Intergenic	LINC01987	4.7	5.023	2.056	2.916
chr13:112533412-112533512	-1.989	3.731	-4.013	0.000250077	0.0669158	4.54	3.14	54723	NM_001286277	intron	TUBGCP3	3.901	2.379	4.64	4.441
chr14:92906790-92907179	1.623	4.359	4.013	0.00025004	0.0669158	3.688	5.161	497	NR_135253	intron	LINC02287	4.594	5.728	3.863	3.513
chr1:181778756-181778882	2.101	3.458	4.018	0.000246127	0.0668532	2.728	4.46	282893	NM_001009992	intron	ZNF648	4.648	4.272	3.272	2.183
chr12:130714209-130714496	-1.508	5.286	-4.018	0.000246046	0.0668532	6.093	4.546	1952	NM_001351229	intron	RIMBP2	4.069	5.023	5.608	6.579
chr19:18294376-18294718	-1.419	5.899	-4.024	0.000241617	0.0667571	6.63	5.21	12470	NR_036155	Intergenic	MIR3188	5.138	5.282	6.055	7.206
chr1:243488861-243489185	-1.402	5.063	-4.011	0.00025178	0.0670987	5.796	4.405	142847	NR_039824	exon	MIR4677	4.289	4.521	5.794	5.799
chr6:165985692-165985800	-1.494	5.423	-4.015	0.000248661	0.0669158	6.157	4.751	-1805	NR_027284	intron	LINC00602	5.1	4.402	5.571	6.744
chr15:86571862-86572175	1.566	4.713	4.006	0.000255502	0.0678161	4.054	5.478	-255051	NR_046012	intron	AGBL1-AS1	4.936	6.019	4.491	3.618
chr2:216636684-216636857	-1.982	3.894	-4.001	0.000259342	0.0682513	4.996	2.974	3367	NM_000597	intron	IGFBP2	2.73	3.217	4.898	5.095
chr14:81311204-81311461	2.561	3.371	4.037	0.000232484	0.0666271	2.453	4.585	-90102	NM_201595	intron	GTF2A1	4.069	5.102	2.723	2.183
chr3:19234477-19234560	-1.926	3.932	-3.994	0.000264693	0.068454	4.971	3.067	80412	NR_039954	intron	MIR4791	2.918	3.217	4.775	5.166
chr16:30064091-30064243	-1.511	4.907	-3.998	0.000261289	0.0682513	5.72	4.179	-112	NM_184043	promoter-TSS	ALDOA	3.809	4.549	5.351	6.09
chr12:52051805-52051901	-1.645	4.299	-3.99	0.00026785	0.068454	5.104	3.627	451	NM_002135	intron	NR4A1	3.901	3.352	4.775	5.433
chr14:104296608-104296766	-1.57	5.286	-4.003	0.00025801	0.0682067	6.104	4.536	73103	NR_146611	Intergenic	C14orf144	4.289	4.782	5.351	6.856
chr8:141920620-141920908	2.025	3.569	3.99	0.000268147	0.068454	2.796	4.576	-134451	NR_031636	Intergenic	MIR1302-7	4.069	5.083	2.851	2.742
chr20:58652297-58652436	-1.855	3.946	-3.985	0.000272196	0.0686487	4.811	3.254	1114	NM_003763	intron	STX16	3.605	2.903	4.491	5.131
chr7:93921735-93922144	-1.736	4.401	-3.987	0.00027019	0.068454	5.171	3.776	236	NM_004126	5'UTR	GNG11	4.648	2.903	4.838	5.503
chr12:109720247-109720479	1.519	4.332	3.987	0.00027035	0.068454	3.688	5.108	5981	NM_032829	intron	FAM222A	5.02	5.195	3.863	3.513
chr7:158001515-158001863	2.365	3.343	3.999	0.000261035	0.0682513	2.662	4.335	147104	NR_038966	intron	LOC100506585	3.71	4.961	3.444	1.88
chr7:151039393-151039641	-1.575	4.422	-3.981	0.000275497	0.0686916	5.182	3.785	-8775	NM_004769	intron	ASIC3	4.219	3.352	5.216	5.149
chr1:202712122-202712485	-1.963	3.9	-3.976	0.000279667	0.0688852	4.655	3.364	-1881	NM_177402	Intergenic	SYT2	4.48	2.247	4.868	4.441
chr14:104140529-104140591	-1.648	4.879	-3.983	0.000274065	0.0686916	5.658	4.197	1837	NM_015656	intron	KIF26A	4.751	3.642	4.984	6.332
chr20:59032233-59032283	-2.386	3.569	-3.994	0.00026455	0.068454	4.65	2.732	109	NM_006886	TTS	ATP5F1E	3.084	2.379	4.034	5.266
chr8:11949728-11949929	1.694	3.877	3.972	0.000283043	0.0688852	3.161	4.778	24770	NM_001033018	Intergenic	DEFB136	4.979	4.577	3.178	3.144
chr17:73532853-73532963	1.999	3.575	3.974	0.000281513	0.0688852	2.86	4.525	19225	NR_135635	intron	LOC101928251	3.987	5.063	3.178	2.543
chr5:49601737-49601773	1.774	3.732	3.97	0.000284734	0.0688852	3.051	4.619	839645	NM_198449	Intergenic	EMB	4.48	4.758	3.36	2.742
chr16:89910128-89910237	-2.248	3.382	-3.987	0.000270384	0.068454	4.231	2.825	-7696	NM_002386	intron	MC1R	3.71	1.94	4.411	4.051
chr9:100098620-100098847	2.198	3.543	3.969	0.00028517	0.0688852	2.894	4.511	318	NM_015051	promoter-TSS	ERP44	4.892	4.129	4.087	1.701
chr20:45919794-45919979	2.25	3.35	3.988	0.000269773	0.068454	2.575	4.412	-7523	NM_006227	Intergenic	PLTP	4.219	4.604	2.968	2.183
chr9:70421009-70421117	1.45	4.772	3.975	0.000280338	0.0688852	4.141	5.502	-6406	NM_001206	Intergenic	KLF9	5.503	5.5	4.568	3.715
chr7:5594391-5594580	-1.573	4.377	-3.961	0.000292326	0.0688852	5.201	3.675	1681	NM_003088	intron	FSCN1	3.605	3.744	4.984	5.419
chr15:73752510-73752628	2.145	3.396	3.965	0.000288876	0.0688852	2.774	4.319	-199	NM_001303254	promoter-TSS	C15orf59	4.146	4.492	3.668	1.88
chr1:96969176-96969505	1.476	4.43	3.961	0.000292444	0.0688852	3.782	5.202	-126582	NR_046590	Intergenic	DPYD-AS1	5.282	5.121	3.801	3.762
chr2:96147047-96147102	-2.008	3.692	-3.959	0.000294568	0.0690032	4.604	2.99	-1635	NM_004418	Intergenic	DUSP2	3.368	2.612	4.369	4.838
chr19:41996252-41996368	-1.43	4.906	-3.963	0.000291007	0.0688852	5.659	4.236	-2034	NM_152296	Intergenic	ATP1A3	4.069	4.402	5.475	5.843
chr6:40164459-40164612	2.339	3.297	3.966	0.000288349	0.0688852	2.738	4.226	191470	NR_038887	Intergenic	LINC00951	4.146	4.305	3.979	1.497
chr8:22397567-22397851	-2.136	3.463	-3.96	0.000293017	0.0688852	4.285	2.906	4879	NM_001351660	intron	SLC39A14	3.71	2.101	4.187	4.383
chr4:2806970-2807205	2.336	3.284	3.973	0.000281956	0.0688852	2.576	4.309	-5131	NM_001145855	intron	SH3BP2	4.069	4.549	3.272	1.88
chr11:64097351-64097609	1.445	5.353	3.966	0.000287731	0.0688852	4.678	6.096	-6410	NM_013280	intron	FLRT1	5.695	6.497	4.138	5.217
chr3:39141278-39141424	3.244	3.392	4.115	0.000183036	0.0634909	2.154	4.98	3145	NR_106880	TTS	MIR6822	4.979	4.982	2.428	1.88
chr22:37383349-37383670	1.925	3.643	3.943	0.000308752	0.0710429	2.99	4.532	-28671	NR_110515	intron	LOC100506271	4.146	4.919	3.668	2.313
chr6:166007557-166007612	-2.314	3.599	-3.968	0.000286654	0.0688852	4.759	2.671	-19546	NR_026860	Intergenic	LINC00473	2.73	2.612	4.369	5.149
chr2:16249376-16249426	2.684	3.286	3.977	0.000278881	0.0688852	2.619	4.388	198974	NR_126559	Intergenic	GACAT3	4.936	3.839	3.979	1.259
chr16:70703448-70703717	1.386	4.903	3.955	0.000297528	0.0692041	4.265	5.627	-17532	NM_138383	intron	MTSS1L	5.616	5.639	4.034	4.497
chr14:104140742-104140776	-1.824	4.039	-3.94	0.000311676	0.0710429	4.893	3.349	2036	NM_015656	intron	KIF26A	3.71	2.988	4.411	5.375
chr18:75204601-75204673	-1.863	4.078	-3.941	0.000310889	0.0710429	5.158	3.16	876	NM_001306093	intron	ZADH2	2.73	3.589	4.898	5.419
chr7:84492499-84492785	-1.877	3.966	-3.936	0.000315146	0.0710429	4.951	3.151	-39834	NR_110080	Intergenic	LOC101927378	3.084	3.217	4.604	5.298
chr2:15982764-15982936	-1.452	7.766	-3.94	0.000312009	0.0710429	8.496	7.047	-40601	NM_001329968	Intergenic	MYCNOS	7.285	6.81	8.627	8.365
chr18:55302342-55302493	-1.744	4.021	-3.929	0.000322149	0.0718453	4.884	3.318	203	NM_001243236	exon	TCF4	3.491	3.145	4.709	5.059
chr2:130744604-130745065	1.528	4.463	3.937	0.000314662	0.0710429	3.819	5.227	-10669	NM_152698	Intergenic	AMER3	4.751	5.703	3.922	3.715
chr13:26855163-26855379	2.321	3.361	3.956	0.000296735	0.0692041	2.518	4.487	-94486	NM_005288	Intergenic	GPR12	4.146	4.829	2.723	2.313
chr2:188292097-188292357	-1.663	4.175	-3.925	0.000325751	0.0718453	4.995	3.498	-436	NR_045562	promoter-TSS	GULP1	3.71	3.286	4.709	5.282
chr4:94758102-94758515	-1.546	4.744	-3.932	0.00031918	0.0717065	5.551	4.034	332	NM_001203	promoter-TSS	BMPR1B	3.901	4.166	5.012	6.09
chr12:52050591-52050979	-1.368	5.732	-3.943	0.000309175	0.0710429	6.429	5.082	-617	NM_173157	promoter-TSS	NR4A1	5.1	5.063	5.945	6.913
chr17:50660283-50660521	1.467	4.471	3.928	0.000323392	0.0718453	3.842	5.218	25545	NM_003786	intron	ABCC3	4.979	5.456	3.922	3.762
chr3:120616129-120616384	2.049	3.423	3.926	0.000324964	0.0718453	2.728	4.392	19976	NM_001168331	Intergenic	NDUFB4	4.48	4.305	3.272	2.183
chr20:63446482-63446649	-1.534	4.667	-3.925	0.000326346	0.0718453	5.496	3.939	26111	NM_004518	intron	KCNQ2	3.605	4.272	5.117	5.875
chr10:61897046-61897269	2.242	3.407	3.926	0.000324734	0.0718453	2.641	4.446	-4096	NM_032199	Intergenic	ARID5B	3.809	5.083	2.968	2.313
chr4:94758555-94758757	-2.165	3.972	-3.917	0.000334434	0.0728945	5.153	2.974	679	NM_001203	intron	BMPR1B	2.73	3.217	4.411	5.896
chr2:219510998-219511063	1.684	3.878	3.911	0.000340231	0.073086	3.208	4.729	-3139	NM_182847	Intergenic	ASIC4	4.355	5.102	3.272	3.144
chr14:77204308-77204447	1.53	4.27	3.915	0.000336032	0.073001	3.619	5.058	22619	NM_020431	intron	TMEM63C	4.751	5.364	3.523	3.715
chr20:50645500-50645787	2.45	3.326	3.949	0.000302997	0.070228	2.453	4.499	173	NR_111906	intron	LOC100506175	4.146	4.852	2.723	2.183
chr2:130820305-130820371	1.614	3.966	3.908	0.000343173	0.0731047	3.294	4.81	64047	NM_001105195	Intergenic	AMER3	4.936	4.683	3.444	3.144
chr19:53538247-53538365	-2.141	3.427	-3.917	0.000333944	0.0728945	4.27	2.853	20	NM_001253799	promoter-TSS	ZNF331	3.605	2.101	4.281	4.259
chr8:28657831-28658203	1.746	3.744	3.904	0.000347813	0.0731967	3.085	4.61	43447	NR_126027	Intergenic	EXTL3-AS1	4.538	4.683	3.523	2.646
chr14:100708809-100709002	-1.538	4.621	-3.91	0.000341311	0.073086	5.479	3.869	-17959	NM_003836	Intergenic	DLK1	3.368	4.37	5.262	5.695
chr6:40410842-40411100	1.537	4.38	3.909	0.000341975	0.073086	3.724	5.162	32634	NM_001359096	intron	TDRG1	4.7	5.625	3.597	3.85
chr14:74954211-74954503	-1.633	4.662	-3.903	0.000348035	0.0731967	5.624	3.813	1407	NM_001293643	intron	PGF	2.918	4.709	5.678	5.57
chr17:73532512-73532632	1.657	3.84	3.892	0.000359539	0.0732714	3.178	4.688	18889	NR_135635	intron	LOC101928251	4.594	4.782	3.36	2.996
chr8:61004378-61004742	1.482	4.396	3.9	0.00035156	0.0731967	3.772	5.148	-36812	NR_034003	Intergenic	LOC100130298	5.1	5.195	4.087	3.457
chr1:115838458-115838790	-1.5	5.391	-3.911	0.000340331	0.073086	6.193	4.652	2088	NM_001111061	intron	NHLH2	4.146	5.158	5.59	6.796
chr20:53593762-53593867	-1.972	3.675	-3.896	0.000356198	0.0731967	4.57	2.99	-10718	NM_006526	Intergenic	ZNF217	3.368	2.612	4.369	4.771
chr14:100142694-100142860	1.914	3.709	3.89	0.000362656	0.0736784	3.007	4.624	16898	NM_206918	intron	DEGS2	3.901	5.348	3.272	2.742
chr8:38918657-38918978	2.195	3.431	3.9	0.000351537	0.0731967	2.63	4.515	17583	NM_021623	intron	PLEKHA2	4.979	4.052	3.077	2.183
chr9:134366520-134366608	2.05	3.49	3.888	0.000363884	0.0737006	2.756	4.472	-12731	NM_001291920	intron	RXRA	3.901	5.043	2.968	2.543
chr7:12090874-12091141	1.417	4.733	3.897	0.000354225	0.0731967	4.112	5.45	-120214	NM_001134232	Intergenic	TMEM106B	5.1	5.801	4.138	4.087
chr12:52038707-52038773	-2.239	3.54	-3.901	0.000350042	0.0731967	4.609	2.709	1025	NM_001202234	exon	NR4A1	2.918	2.5	4.235	4.982
chr5:172770541-172770810	-1.4	4.976	-3.895	0.000356731	0.0731967	5.706	4.326	524	NM_004417	exon	DUSP1	4.219	4.433	5.435	5.977
chr17:73533035-73533177	2.007	3.54	3.881	0.00037198	0.0747165	2.807	4.511	19423	NR_135635	intron	LOC101928251	3.901	5.121	2.968	2.646
chr19:42280810-42280867	-1.786	4.035	-3.874	0.000380132	0.0747525	4.914	3.318	-3826	NM_015125	intron	CIC	3.491	3.145	4.452	5.375
chr8:101109802-101109946	1.657	3.92	3.875	0.000378854	0.0747525	3.284	4.739	57820	NR_033962	Intergenic	FLJ42969	4.538	4.94	3.736	2.832
chr22:37212404-37212861	1.422	4.728	3.885	0.000368172	0.0743403	4.105	5.448	-257	NM_001051	promoter-TSS	SSTR3	5.061	5.836	4.087	4.123
chr8:10991959-10992153	1.903	3.678	3.87	0.000384923	0.0747525	3.053	4.546	43246	NR_030328	intron	MIR598	4.219	4.874	3.922	2.183
chr11:128937265-128937361	-1.553	4.333	-3.871	0.000383507	0.0747525	5.08	3.716	521	NM_001195194	3'UTR	TP53AIP1	4.146	3.286	5.066	5.095
chr16:88077336-88077650	1.529	4.451	3.875	0.000378828	0.0747525	3.776	5.249	23492	NR_120310	TTS	LOC400553	4.846	5.652	3.36	4.193
chr6:170146208-170146334	2.467	3.233	3.906	0.000345239	0.0731967	2.486	4.328	-14371	NR_125878	Intergenic	LOC102724511	4.419	4.237	3.272	1.701
chr2:26712835-26712990	1.838	3.726	3.863	0.000392471	0.0747525	3.051	4.609	20200	NM_002246	intron	KCNK3	3.987	5.23	3.36	2.742
chr1:153535881-153536055	1.431	4.711	3.874	0.000379958	0.0747525	4.064	5.463	273	NM_014624	5'UTR	S100A6	5.842	5.083	4.235	3.893
chr14:100142122-100142540	1.517	4.493	3.87	0.000384509	0.0747525	3.847	5.256	17344	NM_206918	intron	DEGS2	4.7	5.812	3.801	3.893
chr6:158501468-158501575	2.018	3.403	3.864	0.000391004	0.0747525	2.695	4.379	-34914	NM_020823	intron	TMEM181	4.355	4.402	3.077	2.313
chr15:74129534-74129626	-2.028	3.563	-3.864	0.000391893	0.0747525	4.488	2.867	-75	NM_001130137	promoter-TSS	ISLR2	3.233	2.5	4.452	4.524
chr1:183287299-183287607	1.536	4.456	3.863	0.000393315	0.0747525	3.832	5.206	17421	NM_170706	intron	NMNAT2	4.799	5.612	4.325	3.34
chr11:124075954-124076377	1.303	5.872	3.881	0.000372305	0.0747165	5.264	6.527	-37165	NM_001004463	Intergenic	OR10G7	6.471	6.582	5.712	4.816
chr3:4979660-4979745	-2.721	3.37	-3.91	0.000340904	0.073086	4.528	2.512	258	NR_125916	5'UTR	BHLHE40-AS1	3.084	1.94	3.979	5.077
chr16:30060599-30060633	-3.075	3.347	-3.981	0.000275299	0.0686916	4.686	2.337	-3663	NM_184043	intron	ALDOA	2.918	1.757	4.491	4.881
chr11:44628088-44628225	2.091	3.475	3.86	0.000396309	0.0749627	2.614	4.598	62566	NM_001024844	Intergenic	CD82	4.892	4.305	2.583	2.646
chr16:70703792-70703995	1.357	4.795	3.865	0.000390257	0.0747525	4.182	5.502	-17843	NM_138383	intron	MTSS1L	5.532	5.471	4.138	4.226
chr13:71864676-71864953	-1.413	4.913	-3.862	0.000393372	0.0747525	5.631	4.279	2377	NM_080759	intron	DACH1	4.355	4.202	5.285	5.977
chr14:92937561-92937622	2.575	3.205	3.896	0.00035541	0.0731967	2.439	4.322	14492	NM_001301690	3'UTR	CHGA	3.987	4.657	3.178	1.701
chr9:134366215-134366251	2.499	3.239	3.894	0.000358061	0.0731967	2.424	4.384	-13062	NM_001291920	intron	RXRA	4.219	4.549	2.968	1.88
chr1:234608233-234608353	-1.426	5.502	-3.868	0.00038702	0.0747525	6.224	4.837	1232	NM_182972	intron	IRF2BP2	4.892	4.782	5.571	6.877
chr16:2159359-2159521	-1.437	5.093	-3.862	0.000394062	0.0747525	5.794	4.469	3642	NM_032271	intron	TRAF7	4.846	4.091	5.351	6.237
chr7:38311449-38311687	1.568	4.036	3.846	0.000413285	0.0777272	3.405	4.828	-30009	NR_040085	Intergenic	TRG-AS1	4.594	5.063	3.597	3.212
chr1:151710686-151710769	-1.667	4.144	-3.842	0.000417643	0.0780525	5.05	3.383	5588	NM_001172648	intron	CELF3	3.233	3.533	5.285	4.816
chr3:194270877-194271721	1.255	6.609	3.869	0.000386173	0.0747525	5.987	7.257	-21146	NR_125403	Intergenic	LINC02036	6.951	7.563	5.959	6.015
chr15:74129685-74129770	-2.563	3.307	-3.895	0.000357342	0.0731967	4.405	2.512	73	NM_001130137	promoter-TSS	ISLR2	3.084	1.94	4.369	4.441
chr4:127782139-127782424	-1.581	4.353	-3.839	0.000421895	0.0782288	5.229	3.602	73	NM_001317383	promoter-TSS	HSPA4L	3.233	3.97	4.956	5.503
chr1:151709842-151710015	-1.394	5.021	-3.85	0.000408738	0.0770922	5.714	4.407	6387	NM_001172648	intron	CELF3	4.648	4.166	5.394	6.034
chr5:91380024-91380347	-1.548	4.835	-3.843	0.000416451	0.0780525	5.725	4.043	111	NM_001329670	promoter-TSS	ARRDC3	3.233	4.852	5.534	5.916
chr21:43369169-43369502	-1.849	4.529	-3.839	0.000421423	0.0782288	5.329	3.874	-6987	NR_131902	Intergenic	LINC01679	4.936	2.812	4.568	6.09
chr17:39231975-39232011	-2.025	3.604	-3.836	0.000425415	0.0784795	4.498	2.934	-6121	NM_198993	Intergenic	STAC2	3.368	2.5	4.138	4.859
chr15:65940020-65940327	3.089	3.344	3.936	0.000315037	0.0710429	2.232	4.799	70715	NM_004663	intron	RAB11A	4.219	5.379	2.583	1.88
chr18:48828694-48829061	-1.478	4.426	-3.834	0.000427801	0.0785726	5.192	3.777	113929	NM_001190823	intron	SMAD7	3.809	3.744	5.167	5.217
chr9:133513964-133514091	1.492	4.21	3.834	0.000428524	0.0785726	3.582	4.979	10918	NM_001080483	TTS	MYMK	4.799	5.158	3.597	3.566
chr12:4417527-4417773	3.63	3.3	4.054	0.000220775	0.0662035	2.114	4.936	27964	NM_020996	Intergenic	FGF6	4.751	5.121	2.968	1.259
chr21:44051782-44052157	2.406	3.265	3.864	0.000391498	0.0747525	2.446	4.398	-22354	NM_001351709	intron	TRAPPC10	4.219	4.577	2.851	2.04
chr1:228457887-228458079	-1.447	4.721	-3.836	0.000425631	0.0784795	5.52	4.019	-124	NM_033445	promoter-TSS	HIST3H2A	3.605	4.433	5.495	5.544
chr17:55273511-55273981	1.677	3.745	3.815	0.000453447	0.0820005	3.074	4.612	7524	NM_001330375	intron	HLF	4.419	4.806	3.077	3.072
chr18:75204813-75204886	-1.954	3.934	-3.817	0.000450595	0.0820005	5.088	2.965	663	NM_001306093	intron	ZADH2	2.515	3.415	4.742	5.433
chr6:111573602-111573745	-1.728	4.011	-3.808	0.000462259	0.0820358	4.768	3.43	-6314	NM_001164283	intron	TRAF3IP2	4.146	2.715	4.984	4.551
chr5:93585583-93585618	-2.664	3.242	-3.872	0.00038276	0.0747525	4.319	2.495	2264	NM_005654	intron	NR2F1	3.233	1.757	4.087	4.551
chr3:173397669-173398062	-1.467	4.587	-3.816	0.000452309	0.0820005	5.368	3.91	-582	NM_014932	promoter-TSS	NLGN1	3.809	4.012	5.678	5.059
chr15:98853241-98853457	1.87	3.564	3.805	0.000466885	0.0821731	2.907	4.453	68923	NR_039864	intron	MIR4714	3.987	4.919	3.272	2.543
chr17:57633216-57633469	2.612	3.235	3.864	0.000391785	0.0747525	2.365	4.439	-24931	NR_110807	TTS	LOC101927539	4.146	4.733	2.851	1.88
chr16:46390489-46390726	1.514	4.565	3.817	0.000451203	0.0820005	3.922	5.329	178489	NR_026556	Intergenic	ANKRD26P1	5.616	5.043	4.568	3.277
chr10:122063167-122063522	2.046	3.443	3.811	0.000458534	0.0820358	2.614	4.535	-49694	NM_001291879	intron	TACC2	4.7	4.37	2.583	2.646
chr14:100142617-100142653	2.084	3.346	3.808	0.000463319	0.0820358	2.68	4.292	17040	NM_206918	intron	DEGS2	3.901	4.683	3.178	2.183
chr14:104225745-104225811	-1.455	4.701	-3.811	0.000459158	0.0820358	5.474	4.023	2194	NR_146611	intron	C14orf144	3.809	4.237	5.117	5.832
chr13:28350345-28350601	2.464	3.224	3.842	0.000418572	0.0780525	2.424	4.356	144655	NM_001160031	intron	FLT1	4.219	4.492	2.968	1.88
chr6:6687107-6687504	1.657	4.36	3.806	0.000465099	0.0820781	3.725	5.151	-64480	NR_026970	Intergenic	LY86-AS1	5.02	5.282	4.709	2.742
chr6:40413280-40413449	1.793	3.762	3.794	0.000481922	0.0822867	3.146	4.604	35028	NM_001359096	intron	TDRG1	4.355	4.852	3.979	2.313
chr20:58222484-58222559	-2.099	3.711	-3.799	0.000475419	0.0822867	4.766	2.865	6131	NM_001304369	intron	ANKRD60	2.918	2.812	4.187	5.344
chr11:120953405-120953559	2.014	3.438	3.794	0.000481851	0.0822867	2.813	4.331	4557	NR_133004	intron	LOC101929208	3.809	4.852	3.444	2.183
chr14:100399476-100399796	-1.462	5.05	-3.807	0.000463613	0.0820358	5.848	4.331	23160	NM_024515	intron	WDR25	3.809	4.852	5.394	6.301
chr14:104140175-104140392	-1.429	5.928	-3.818	0.000448687	0.0820005	6.648	5.254	1561	NM_015656	intron	KIF26A	5.589	4.919	5.916	7.379
chr15:65385808-65385937	1.522	4.053	3.793	0.000483782	0.0822867	3.422	4.841	-7833	NM_004884	exon	IGDCC3	4.7	4.982	3.444	3.4
chr2:223602292-223602441	-1.639	4.12	-3.789	0.000489907	0.0826875	5.004	3.383	132	NM_003469	5'UTR	SCG2	3.233	3.533	4.807	5.2
chr17:74989054-74989213	-1.359	4.872	-3.803	0.000469945	0.0822867	5.586	4.242	1502	NM_014603	intron	CDR2L	4.146	4.338	5.59	5.583
chr3:184338475-184338630	-1.563	4.415	-3.792	0.000485143	0.0823055	5.31	3.643	1065	NM_144635	intron	FAM131A	3.084	4.202	5.117	5.503
chr11:69893069-69893438	1.748	3.624	3.785	0.000494921	0.0828961	2.954	4.511	-73830	NM_005247	Intergenic	FGF3	4.289	4.733	3.077	2.832
chr7:8261681-8261947	-1.373	5.56	-3.811	0.000459213	0.0820358	6.29	4.883	238	NM_001350824	promoter-TSS	ICA1	4.419	5.348	5.871	6.709
chr1:179709804-179710086	-2.056	3.456	-3.787	0.000491932	0.0827415	4.223	2.955	-17818	NR_138087	Intergenic	FAM163A	3.809	2.101	3.922	4.524
chr5:172770186-172770305	-1.79	3.817	-3.782	0.000499586	0.0832418	4.682	3.136	954	NM_004417	exon	DUSP1	3.368	2.903	4.64	4.725
chr1:151710451-151710531	-1.438	4.805	-3.796	0.000480078	0.0822867	5.544	4.156	5825	NM_001172648	intron	CELF3	4.146	4.166	5.092	5.996
chr1:211259181-211259455	-1.357	4.922	-3.797	0.000477516	0.0822867	5.646	4.28	41	NM_001136225	promoter-TSS	RCOR3	4.069	4.492	5.608	5.683
chr12:47765562-47765704	1.857	3.518	3.778	0.000506465	0.0832418	2.86	4.414	-6527	NM_001098531	Intergenic	RAPGEF3	4.069	4.758	3.178	2.543
chr17:81115810-81116110	1.337	4.91	3.797	0.000477583	0.0822867	4.319	5.587	9413	NR_030394	3'UTR	MIR657	5.316	5.858	4.411	4.226
chr17:77779425-77779507	2.217	3.415	3.797	0.000478692	0.0822867	2.498	4.612	-50907	NR_104134	Intergenic	LINC01987	4.419	4.806	2.254	2.742
chr9:70420735-70420840	1.336	4.776	3.794	0.000482742	0.0822867	4.173	5.472	-6131	NM_001206	Intergenic	KLF9	5.474	5.471	4.087	4.259
chr11:121466609-121466871	-1.859	3.775	-3.775	0.000510538	0.0832418	4.503	3.263	14537	NM_003105	intron	SORL1	4.146	2.379	4.235	4.771
chr11:118911984-118912121	-1.729	3.888	-3.775	0.00051092	0.0832418	4.699	3.254	-1149	NM_182557	Intergenic	BCL9L	3.605	2.903	4.604	4.794
chr2:100292144-100292400	-1.593	4.609	-3.787	0.000492741	0.0827415	5.323	4.019	30461	NM_198461	intron	LONRF2	4.892	3.145	5.012	5.634
chr15:74129871-74129908	-1.939	3.612	-3.778	0.000506149	0.0832418	4.519	2.923	235	NM_001130137	promoter-TSS	ISLR2	3.233	2.612	4.568	4.47
chr2:127176320-127176629	1.898	3.496	3.772	0.000515771	0.0832418	2.89	4.361	29292	NM_001001665	Intergenic	CYP27C1	4.146	4.577	3.597	2.183
chr2:85309281-85309473	1.602	3.879	3.773	0.000512862	0.0832418	3.256	4.684	18919	NM_001206840	exon	TGOLN2	4.538	4.829	3.597	2.916
chr3:195146418-195146504	1.98	3.376	3.776	0.000509114	0.0832418	2.695	4.326	-1410	NR_102710	intron	XXYLT1-AS2	4.219	4.433	3.077	2.313
chr22:41446695-41447067	-1.468	4.615	-3.78	0.000502791	0.0832418	5.411	3.921	142	NM_016272	5'UTR	TOB2	3.605	4.237	5.092	5.73
chr11:68686079-68686333	-1.275	5.446	-3.795	0.00048097	0.0822867	6.1	4.849	1731	NM_015973	intron	GAL	4.846	4.852	5.93	6.269
chr15:68818964-68819264	-1.341	5.545	-3.795	0.000481359	0.0822867	6.242	4.901	1808	NM_006305	intron	ANP32A	4.7	5.102	5.762	6.721
chr1:235642413-235642560	-1.682	4.023	-3.767	0.000521978	0.0832418	4.911	3.292	7506	NM_001098722	intron	GNG4	3.233	3.352	4.709	5.113
chr6:85450137-85450559	-1.418	4.579	-3.777	0.000507653	0.0832418	5.296	3.969	764	NM_002526	exon	NT5E	4.146	3.792	5.216	5.375
chr19:720443-720863	-1.284	5.378	-3.791	0.000487368	0.0824704	6.024	4.792	11700	NM_002579	intron	PALM	4.979	4.604	5.93	6.117
chr2:188292587-188292850	-1.711	4.267	-3.767	0.000523147	0.0832418	5.132	3.54	56	NR_045563	promoter-TSS	GULP1	3.605	3.475	4.411	5.853
chr8:6773279-6773524	1.552	4.094	3.769	0.000519837	0.0832418	3.487	4.861	-28162	NR_039807	Intergenic	MIR4659B	4.7	5.023	3.979	2.996
chr16:10619290-10619473	1.546	4.184	3.77	0.000518453	0.0832418	3.579	4.939	-38666	NM_001424	Intergenic	EMP2	4.648	5.23	4.087	3.072
chr16:87931512-87931816	-1.672	4.076	-3.763	0.000529343	0.0839615	4.828	3.486	4842	NM_001739	intron	CA5A	4.069	2.903	4.491	5.166
chr12:21774740-21775041	-1.515	4.676	-3.772	0.000514378	0.0832418	5.524	3.93	-70	NM_004982	promoter-TSS	KCNJ8	3.368	4.492	5.143	5.906
chr8:142549314-142549504	2.071	3.311	3.767	0.000522936	0.0832418	2.656	4.263	65063	NM_015193	Intergenic	ARC	4.289	4.237	3.272	2.04
chr15:31279990-31280220	3.155	3.323	3.895	0.000356681	0.0731967	2.154	4.846	-46750	NM_015995	Intergenic	KLF13	4.48	5.212	2.428	1.88
chr4:155376926-155377141	1.484	4.306	3.768	0.000521368	0.0832418	3.7	5.052	-64	NM_001039580	promoter-TSS	MAP9	5.061	5.043	4.187	3.212
chr17:40343861-40343973	-2.384	3.404	-3.785	0.000496217	0.0829022	4.494	2.582	-781	NR_110861	promoter-TSS	RARA-AS1	2.918	2.247	4.087	4.901
chr6:40425526-40425826	1.812	3.789	3.751	0.000548558	0.0851698	3.023	4.767	47339	NM_001359096	intron	TDRG1	4.219	5.315	2.428	3.618
chr22:29733804-29734254	1.799	4.151	3.757	0.000538335	0.084923	3.485	4.986	13674	NM_182527	intron	CABP7	4.069	5.903	4.138	2.832
chr9:133738080-133738255	1.654	4.049	3.756	0.000540594	0.0849275	3.441	4.838	189	NM_001134707	intron	SARDH	4.594	5.083	4.235	2.646
chr4:141332551-141332734	1.898	3.43	3.752	0.000546351	0.0851698	2.755	4.361	-26	NR_121625	promoter-TSS	LINC02432	4.289	4.433	3.077	2.433
chr6:111573143-111573307	-1.811	3.785	-3.75	0.000550452	0.0851698	4.56	3.211	-5865	NM_001164283	intron	TRAF3IP2	3.809	2.612	4.281	4.838
chr14:104225600-104225711	-1.363	5.095	-3.77	0.000518093	0.0832418	5.793	4.472	2072	NR_146611	intron	C14orf144	4.48	4.463	5.373	6.212
chr12:52052539-52052603	-1.632	4.11	-3.749	0.000550935	0.0851698	4.906	3.463	1169	NM_002135	5'UTR	NR4A1	3.71	3.217	4.53	5.282
chr7:148262027-148262182	-1.906	3.698	-3.749	0.000551194	0.0851698	4.688	2.91	-328460	NM_145304	intron	C7orf33	2.918	2.903	4.675	4.702
chr20:37394560-37394753	-1.707	4.31	-3.748	0.000553135	0.0852696	5.332	3.43	48529	NM_198291	intron	SRC	2.73	4.129	4.898	5.765
chr10:33336657-33336804	-1.788	3.821	-3.745	0.000558519	0.0858984	4.56	3.284	-1826	NM_001244973	Intergenic	NRP1	4.069	2.5	4.709	4.412
chr2:223602106-223602212	-2.25	3.48	-3.766	0.000523541	0.0832418	4.592	2.615	340	NM_003469	intron	SCG2	2.73	2.5	4.325	4.859
chr9:126502646-126502778	1.791	3.578	3.741	0.000563765	0.086302	2.859	4.524	-92208	NR_045006	intron	NRON	4.289	4.758	2.723	2.996
chr16:10617324-10617453	1.599	3.808	3.743	0.000561927	0.0862211	3.172	4.631	-36673	NM_001424	Intergenic	EMP2	4.48	4.782	3.272	3.072
chr17:49515305-49515616	1.408	4.566	3.756	0.000539275	0.084923	3.957	5.285	4644	NR_106751	TTS	MIR6165	4.892	5.678	3.863	4.051
chr20:57441004-57441394	1.25	5.511	3.767	0.000522664	0.0832418	4.935	6.143	-48143	NR_149006	Intergenic	LOC100291105	6.096	6.191	5.192	4.678
chr6:31827414-31827676	-1.31	5.308	-3.759	0.000535279	0.0846988	5.976	4.704	-190	NM_005346	promoter-TSS	HSPA1B	4.751	4.657	5.626	6.325
chr7:5695995-5696106	1.658	3.717	3.732	0.000579924	0.0864251	3.047	4.592	-15590	NR_046834	intron	RNF216-IT1	4.751	4.433	3.178	2.916
chr2:239274711-239274898	-1.511	4.237	-3.737	0.000571775	0.0863906	4.984	3.627	-30657	NR_036229	intron	MIR4269	3.901	3.352	4.928	5.04
chr13:25172053-25172240	-1.682	3.943	-3.731	0.00058217	0.0864251	4.796	3.256	20	NM_199138	promoter-TSS	AMER2	3.368	3.145	4.868	4.725
chr3:127304117-127304659	1.426	4.998	3.755	0.00054241	0.0850099	4.381	5.698	86282	NR_110147	Intergenic	LINC02016	5.061	6.336	4.675	4.087
chr15:74129043-74129201	-1.687	4.063	-3.731	0.000581305	0.0864251	4.956	3.324	156	NR_027073	promoter-TSS	LOC283731	3.233	3.415	4.568	5.344
chr10:72260480-72260968	-1.314	5.207	-3.753	0.000544101	0.0850724	5.912	4.569	-13195	NM_019058	Intergenic	DDIT4	4.219	4.919	5.856	5.967
chr2:72013080-72013547	1.542	4.193	3.737	0.000571413	0.0863906	3.555	4.974	134548	NM_001277742	Intergenic	CYP26B1	4.419	5.529	3.444	3.667
chr7:130324544-130324828	-1.62	4.147	-3.73	0.000582951	0.0864251	4.96	3.478	-20104	NM_001318223	TTS	CPA5	3.605	3.352	4.53	5.389
chr6:33988578-33988842	2.266	3.453	3.732	0.000580539	0.0864251	2.633	4.538	11341	NR_031681	Intergenic	MIR1275	3.605	5.471	2.723	2.543
chr18:23259719-23260183	1.954	3.552	3.723	0.000594523	0.0868719	2.861	4.479	104126	NM_138375	non-coding	CABLES1	3.71	5.247	3.077	2.646
chr9:104993718-104993868	2.784	3.282	3.813	0.000456512	0.0820358	2.234	4.665	-65547	NM_005502	Intergenic	ABCA1	4.648	4.683	2.428	2.04
chr17:74760876-74761110	1.402	4.49	3.735	0.000574645	0.0863906	3.902	5.195	12380	NR_037409	intron	MIR3615	4.979	5.411	4.187	3.618
chr7:30938448-30938766	1.387	4.79	3.74	0.000566166	0.0863906	4.201	5.476	-25414	NM_000823	Intergenic	GHRHR	5.176	5.777	4.64	3.762
chr7:102363594-102363763	1.72	3.64	3.717	0.000605184	0.0868719	3.007	4.487	-140	NM_001347879	promoter-TSS	LOC100289561	4.146	4.829	3.272	2.742
chr14:92945122-92945406	1.446	4.624	3.735	0.000575087	0.0863906	4.02	5.335	22164	NM_001301690	intron	CHGA	4.799	5.87	4.325	3.715
chr5:171437054-171437189	1.933	3.453	3.715	0.000609099	0.0868719	2.805	4.353	17459	NM_003862	intron	FGF18	3.809	4.897	3.178	2.433
chr11:72632252-72632320	1.824	3.535	3.714	0.000610923	0.0868719	2.841	4.46	10174	NM_001243784	intron	PDE2A	4.069	4.852	2.851	2.832
chr8:49910559-49910761	-1.489	4.4	-3.724	0.000593303	0.0868719	5.106	3.82	934	NM_001287813	intron	SNTG1	4.355	3.286	5.117	5.095
chr6:31814570-31814911	-1.431	4.56	-3.726	0.000589591	0.0868719	5.325	3.901	317	NM_005527	promoter-TSS	HSPA1L	3.71	4.091	5.066	5.583
chr9:127948561-127948614	1.678	3.672	3.712	0.000615588	0.0868719	3.005	4.551	2126	NM_203305	intron	FAM102A	4.7	4.402	3.178	2.832
chr17:61401462-61401510	-1.963	3.649	-3.715	0.000609411	0.0868719	4.643	2.865	1590	NM_005994	intron	TBX2	2.918	2.812	4.325	4.962
chr10:8058267-8058429	-1.482	5.125	-3.734	0.000576156	0.0863906	5.911	4.414	3644	NM_001002295	exon	GATA3	4.069	4.758	5.192	6.63
chr16:709663-709742	-1.706	3.991	-3.712	0.000615357	0.0868719	4.81	3.337	-3878	NM_153350	Intergenic	FBXL16	3.605	3.069	4.369	5.25
chr17:50209551-50210000	1.274	5.152	3.738	0.000570093	0.0863906	4.572	5.804	-4918	NR_110806	Intergenic	LINC01969	5.589	6.019	4.491	4.653
chr20:63463875-63463966	-2.075	3.38	-3.716	0.000608226	0.0868719	4.18	2.853	8756	NM_004518	intron	KCNQ2	3.605	2.101	3.863	4.497
chr12:20369415-20369770	-1.536	4.603	-3.723	0.00059531	0.0868719	5.306	4.019	348	NM_000921	exon	PDE3A	4.751	3.286	4.928	5.683
chr10:51878929-51879062	1.718	3.603	3.708	0.0006216	0.0868719	2.959	4.472	-179401	NM_015235	intron	CSTF2T	4.48	4.463	3.272	2.646
chr1:196991924-196992273	1.431	4.446	3.723	0.000595	0.0868719	3.85	5.161	14562	NM_030787	intron	CFHR5	4.751	5.571	4.034	3.667
chr1:151710095-151710131	-1.471	4.476	-3.72	0.000600863	0.0868719	5.193	3.876	6203	NM_001172648	intron	CELF3	4.219	3.533	4.868	5.517
chr5:111511944-111512122	-2.059	3.63	-3.718	0.000603492	0.0868719	4.773	2.709	-193	NR_040093	promoter-TSS	STARD4-AS1	2.515	2.903	4.868	4.678
chr19:5956939-5957118	1.754	3.573	3.708	0.000623131	0.0868719	2.883	4.486	21280	NM_001300865	intron	RANBP3	4.289	4.683	2.851	2.916
chr14:75278744-75278816	-1.396	4.752	-3.72	0.000600766	0.0868719	5.462	4.136	2	NM_005252	promoter-TSS	FOS	4.219	4.052	5.092	5.832
chr14:35534592-35534685	-1.725	3.987	-3.703	0.00063069	0.0868719	4.749	3.399	597	NM_032594	exon	INSM2	3.987	2.812	4.281	5.217
chr13:109783357-109783742	-1.382	6.4	-3.736	0.000572979	0.0863906	7.127	5.705	3017	NM_003749	exon	IRS2	5.669	5.741	6.332	7.922
chr1:629634-629968	1.44	7.131	3.735	0.000574679	0.0863906	6.496	7.785	-792	NR_125957	promoter-TSS	LOC101928626	8.766	6.804	6.564	6.429
chr20:22633746-22633925	1.636	3.906	3.704	0.000628907	0.0868719	3.24	4.751	-26319	NR_109883	Intergenic	LINC01384	4.219	5.282	2.968	3.513
chr12:74292715-74293011	3.728	3.371	3.92	0.00033134	0.0727015	2.04	5.11	-232	NR_038300	promoter-TSS	LOC100507377	4.594	5.625	2.583	1.497
chr16:89319758-89319875	-2.914	3.089	-3.796	0.00047902	0.0822867	4.149	2.455	-1316	NM_001242885	intron	LOC100287036	3.605	1.305	4.325	3.974
chr11:43575501-43575649	-2.056	3.373	-3.707	0.000624615	0.0868719	4.167	2.853	-5819	NR_029697	Intergenic	MIR129-2	3.605	2.101	3.922	4.412
chr17:61404141-61404233	-2.179	3.653	-3.716	0.000607404	0.0868719	4.911	2.625	4291	NM_005994	intron	TBX2	2.261	2.988	4.709	5.113
chr17:41710695-41711006	-1.49	4.254	-3.705	0.000627023	0.0868719	5.017	3.622	-1475	NM_000805	Intergenic	GAST	3.71	3.533	4.868	5.166
chr2:16272449-16272588	1.373	4.729	3.718	0.000603429	0.0868719	4.104	5.454	222092	NR_126559	Intergenic	GACAT3	5.865	5.043	4.235	3.974
chr11:45899301-45899469	-1.544	4.155	-3.703	0.000632156	0.0868719	4.89	3.566	7897	NM_001080446	intron	C11orf94	3.987	3.145	4.838	4.942
chr19:18280347-18280470	-1.885	3.838	-3.698	0.000641714	0.0874551	4.89	2.974	1247	NM_005354	3'UTR	JUND	2.73	3.217	4.53	5.25
chr6:44056886-44057086	1.443	4.413	3.71	0.000618377	0.0868719	3.766	5.188	17666	NR_125864	intron	LOC101929705	5.061	5.315	3.272	4.259
chr11:69644313-69644454	-1.561	4.595	-3.706	0.000625421	0.0868719	5.518	3.788	3279	NM_053056	intron	CCND1	2.918	4.657	5.33	5.707
chr4:128387118-128387411	1.51	4.037	3.7	0.000637524	0.0870731	3.437	4.802	-40751	NR_125882	Intergenic	LOC100507487	4.751	4.852	3.801	3.072
chr2:54558610-54558802	-1.481	4.271	-3.7	0.000637588	0.0870731	5.047	3.623	312	NM_178313	5'UTR	SPTBN1	3.605	3.642	4.928	5.166
chr11:72239459-72239502	-1.687	3.937	-3.692	0.000651456	0.0882347	4.785	3.256	4695	NM_005169	TTS	PHOX2A	3.368	3.145	4.53	5.04
chr6:165987668-165987820	-1.448	4.713	-3.708	0.000621748	0.0868719	5.427	4.097	193	NR_027284	non-coding	LINC00602	4.355	3.839	4.928	5.926
chr3:52479504-52479647	1.904	3.385	3.693	0.000651068	0.0882347	2.745	4.29	-15764	NM_015136	intron	STAB1	4.146	4.433	3.178	2.313
chr1:235649753-235650507	-1.311	5.869	-3.725	0.000592678	0.0868719	6.556	5.226	-137	NM_001098722	promoter-TSS	GNG4	4.936	5.515	6.042	7.069
chr12:57896880-57897191	2.051	3.276	3.694	0.000648428	0.0881875	2.656	4.194	-554	NR_148947	promoter-TSS	LOC283387	3.987	4.402	3.272	2.04
chr12:52039650-52039717	-1.891	3.678	-3.688	0.000660954	0.0890005	4.514	3.051	1969	NM_001202234	intron	NR4A1	3.491	2.612	4.087	4.942
chr12:24902169-24902204	-2.184	3.457	-3.707	0.000624771	0.0868719	4.546	2.615	201	NM_001178094	5'UTR	BCAT1	2.73	2.5	4.568	4.524
chr16:56269919-56270087	2.142	3.249	3.7	0.000636194	0.0870731	2.558	4.245	24483	NR_037499	intron	MIR3935	4.219	4.272	3.077	2.04
chr6:158501613-158501676	1.896	3.387	3.686	0.000663625	0.0890005	2.745	4.295	-34791	NM_020823	intron	TMEM181	4.219	4.37	3.178	2.313
chr17:50660558-50660747	1.394	4.581	3.703	0.000631511	0.0868719	3.99	5.281	25796	NM_003786	intron	ABCC3	4.846	5.716	4.087	3.893
chr14:90487289-90487367	1.681	3.658	3.685	0.000666209	0.0890005	3.045	4.486	29881	NR_135274	Intergenic	LOC105370619	4.289	4.683	3.444	2.646
chr2:16185736-16185981	-1.343	7.631	-3.704	0.000630368	0.0868719	8.305	6.97	135432	NR_126559	Intergenic	GACAT3	7.233	6.707	8.469	8.14
chr16:709884-710186	-1.266	5.426	-3.712	0.000614748	0.0868719	6.09	4.819	-4210	NM_153350	Intergenic	FBXL16	4.594	5.043	5.886	6.293
chr17:78936056-78936194	-1.329	5.113	-3.707	0.000623782	0.0868719	5.78	4.519	-10735	NM_003255	Intergenic	TIMP2	4.7	4.338	5.415	6.144
chr2:105438375-105438687	2.055	3.323	3.685	0.000666574	0.0890005	2.641	4.284	242	NM_001318897	5'UTR	FHL2	3.809	4.758	2.968	2.313
chr13:112533229-112533320	-3.161	2.994	-3.81	0.000460531	0.0820358	4.051	2.456	54910	NM_001286277	intron	TUBGCP3	3.901	1.011	3.979	4.123
chrX:135421764-135422020	1.871	3.502	3.675	0.000685937	0.0899928	2.86	4.385	-41	NM_203306	promoter-TSS	SMIM10L2A	3.809	4.961	3.178	2.543
chr11:20601365-20601627	1.982	3.622	3.675	0.000686188	0.0899928	2.859	4.612	2096	NM_004211	exon	SLC6A5	3.71	5.515	2.723	2.996
chr2:219287989-219288175	-1.587	4.214	-3.677	0.000682177	0.0899928	4.92	3.661	6118	NR_029688	Intergenic	MIR153-1	4.419	2.903	4.709	5.131
chr9:129126838-129127173	-1.82	3.722	-3.669	0.000697074	0.0909254	4.646	2.994	15318	NM_001193397	intron	PTPA	3.084	2.903	4.742	4.551
chr17:74807785-74807866	1.718	3.6	3.668	0.000700803	0.0909672	2.942	4.476	31343	NM_001321264	intron	TMEM104	4.146	4.806	2.968	2.916
chr19:42281776-42281811	-1.467	4.331	-3.677	0.000682625	0.0899928	5.121	3.665	-2871	NM_015125	intron	CIC	3.491	3.839	4.928	5.314
chr11:68686405-68686498	-1.339	4.858	-3.687	0.00066155	0.0890005	5.559	4.242	1977	NM_015973	intron	GAL	4.146	4.338	5.307	5.81
chr11:118909397-118909432	-1.591	4.198	-3.668	0.000700311	0.0909672	5.024	3.512	-1293	NR_039713	intron	MIR4492	3.491	3.533	4.53	5.517
chr3:188154250-188154469	2.222	3.216	3.679	0.000678099	0.0899916	2.504	4.239	-272	NR_036497	promoter-TSS	LPP-AS2	3.987	4.492	2.968	2.04
chr6:166008444-166008611	-1.371	5.091	-3.685	0.000665701	0.0890005	5.786	4.47	-20489	NR_026860	Intergenic	LINC00473	4.538	4.402	5.239	6.332
chr13:109782398-109782461	-2.192	3.612	-3.67	0.000695265	0.0909254	4.79	2.664	4137	NM_003749	exon	IRS2	2.515	2.812	4.281	5.298
chr9:127948428-127948485	1.592	3.779	3.661	0.000715437	0.0915641	3.138	4.616	2257	NM_203305	intron	FAM102A	4.799	4.433	3.36	2.916
chr7:38311724-38311882	1.481	4.199	3.669	0.000697567	0.0909254	3.615	4.929	-29774	NR_040085	Intergenic	TRG-AS1	4.7	5.158	4.087	3.144
chr2:85537699-85538094	-1.264	5.65	-3.691	0.000653849	0.0883771	6.302	5.047	989	NR_038942	non-coding	PARTICL	4.936	5.158	5.901	6.703
chr7:97006148-97006234	-1.614	4.011	-3.659	0.0007196	0.0915641	4.795	3.39	213	NM_005222	exon	DLX6	3.71	3.069	5.039	4.551
chr14:93161785-93161900	1.964	3.407	3.658	0.000720321	0.0915641	2.684	4.387	23061	NM_022151	Intergenic	MOAP1	3.901	4.874	2.723	2.646
chr5:10655636-10655682	-2.691	3.212	-3.728	0.000585868	0.0866623	4.338	2.421	91336	NM_001164440	3'UTR	ANKRD33B	3.084	1.757	4.235	4.441
chr3:133384285-133384484	1.817	3.66	3.656	0.000724119	0.0916637	3.081	4.483	-15610	NM_003571	intron	BFSP2	4.069	4.897	3.979	2.183
chr20:58892397-58892618	-1.642	4.534	-3.667	0.000702033	0.0909672	5.41	3.771	344	NR_132272	intron	GNAS	3.491	4.052	4.568	6.253
chr17:40351493-40351709	-1.543	4.475	-3.664	0.000707268	0.0913648	5.265	3.8	-8465	NR_110861	intron	RARA-AS1	3.809	3.792	4.604	5.926
chr11:1574150-1574243	-1.706	3.864	-3.652	0.000732911	0.0921109	4.579	3.34	1456	NR_021489	intron	KRTAP5-AS1	4.069	2.612	4.411	4.748
chr6:136922828-136922884	-1.722	4.045	-3.652	0.000733249	0.0921109	4.921	3.327	615	NM_001008783	exon	SLC35D3	3.368	3.286	4.325	5.517
chr20:58987076-58987539	-1.393	5.109	-3.676	0.000683006	0.0899928	5.811	4.482	6100	NM_198976	intron	NELFCD	4.594	4.37	5.192	6.429
chr3:158107137-158107277	-1.399	4.483	-3.662	0.000712098	0.0913721	5.207	3.87	-1044	NM_001163678	Intergenic	SHOX2	3.901	3.839	5.039	5.375
chr17:81388743-81389107	1.574	4.189	3.657	0.000721941	0.0915641	3.562	4.961	-3565	NM_001272086	Intergenic	LOC100130370	4.219	5.703	3.668	3.457
chr7:149071782-149072022	2.292	3.2	3.655	0.000727924	0.0917924	2.649	4.098	18875	NM_152411	exon	ZNF786	3.368	4.829	3.597	1.701
chr4:174023653-174024028	-1.428	4.408	-3.658	0.00072081	0.0915641	5.136	3.797	126568	NR_146487	Intergenic	LINC02269	3.901	3.694	4.898	5.375
chr17:80743490-80743591	-1.73	3.832	-3.645	0.000748253	0.0929316	4.56	3.3	62091	NR_110852	intron	LOC101928855	3.987	2.612	4.281	4.838
chr6:165987872-165988559	-1.319	6.69	-3.679	0.00067719	0.0899916	7.383	6.022	-177	NR_026860	promoter-TSS	LINC00473	5.995	6.049	6.706	8.061
chr2:16286182-16286218	1.921	3.864	3.646	0.000747197	0.0929316	3.224	4.773	235773	NR_126559	Intergenic	GACAT3	5.176	4.37	4.568	1.88
chr10:8058578-8058619	-1.52	4.637	-3.655	0.00072653	0.0917924	5.422	3.956	3895	NM_001002295	exon	GATA3	3.901	4.012	4.709	6.135
chr8:17665880-17665916	2.012	3.284	3.64	0.000760091	0.0933359	2.7	4.165	10603	NM_001330470	intron	MTUS1	3.809	4.521	3.36	2.04
chr9:104991466-104991616	1.951	3.329	3.638	0.000763599	0.0933359	2.68	4.261	-63295	NM_005502	Intergenic	ABCA1	4.355	4.166	3.178	2.183
chr3:43995184-43995241	-2.152	3.188	-3.646	0.000746156	0.0929316	3.926	2.783	-118999	NR_029700	Intergenic	MIR138-1	3.809	1.757	3.801	4.051
chr2:26712500-26712744	1.412	4.377	3.649	0.000739259	0.0925128	3.8	5.081	19909	NM_002246	intron	KCNK3	4.751	5.411	4.087	3.513
chr6:39431283-39431417	1.462	4.17	3.644	0.000750116	0.0929875	3.589	4.901	24	NM_001351566	promoter-TSS	KIF6	4.799	5.003	4.034	3.144
chr12:52038900-52038950	-1.781	3.75	-3.632	0.000778614	0.0949116	4.625	3.068	1210	NM_001202234	intron	NR4A1	3.233	2.903	4.369	4.881
chr14:93161462-93161747	1.557	4.114	3.641	0.000756964	0.0933359	3.498	4.881	23299	NM_022151	Intergenic	MOAP1	4.219	5.543	3.597	3.4
chr1:205249796-205249921	2.503	3.134	3.675	0.000686311	0.0899928	2.389	4.239	3363	NM_001297611	intron	TMCC2	3.987	4.492	3.077	1.701
chr20:58457260-58457597	-1.429	5.459	-3.663	0.00070988	0.0913648	6.137	4.845	57509	NM_153360	Intergenic	APCDD1L	5.561	4.129	5.59	6.685
chr16:50373045-50373256	2.44	3.13	3.663	0.000710654	0.0913648	2.439	4.179	-4217	NM_001173984	Intergenic	BRD7	3.809	4.549	3.178	1.701
chrM:10106-10141	1.755	9.143	3.631	0.000781094	0.0950379	8.341	9.951	8453	NR_137295	Intergenic	NA	10.973	8.929	8.484	8.198
chr4:140152298-140152554	-1.284	5.633	-3.664	0.000708304	0.0913648	6.31	5.006	1653	NM_018717	intron	MAML3	4.648	5.364	5.916	6.703
chr20:58457087-58457203	-2.046	3.552	-3.63	0.000783386	0.0951409	4.47	2.867	57793	NM_153360	Intergenic	APCDD1L	3.233	2.5	3.863	5.077
chr14:104225930-104226117	-1.293	4.999	-3.651	0.000735965	0.092276	5.665	4.41	2440	NR_146611	intron	C14orf144	4.419	4.402	5.435	5.896
chr4:99536195-99536464	2.369	3.099	3.646	0.000747554	0.0929316	2.547	4.04	25326	NM_032149	intron	C4orf17	3.71	4.37	3.597	1.497
chr14:90513644-90514006	1.468	4.339	3.638	0.00076427	0.0933359	3.74	5.066	3384	NR_135274	Intergenic	LOC105370619	4.48	5.652	3.863	3.618
chr8:17665745-17665831	1.849	3.429	3.622	0.000801052	0.0967509	2.836	4.279	10713	NM_001330470	intron	MTUS1	3.901	4.657	3.36	2.313
chr15:89490684-89490907	1.866	3.392	3.621	0.00080286	0.0967917	2.697	4.347	5787	NM_001321041	intron	RHCG	4.355	4.338	2.851	2.543
chr14:76977783-76978390	1.181	5.915	3.66	0.000716597	0.0915641	5.356	6.516	18449	NR_133913	Intergenic	LINC01629	6.312	6.719	5.307	5.404
chr13:104006978-104007106	-2.052	3.615	-3.624	0.000795523	0.096437	4.744	2.709	581842	NR_126374	Intergenic	LINC01309	2.515	2.903	4.411	5.077
chr5:80035266-80035447	1.59	3.706	3.616	0.000814021	0.0979108	3.074	4.538	58	NM_003248	promoter-TSS	THBS4	4.419	4.657	3.077	3.072
chr17:39231841-39231901	-2.058	3.412	-3.616	0.000815118	0.0979108	4.343	2.732	-5999	NM_198993	Intergenic	STAC2	3.084	2.379	4.034	4.653
chr4:174262955-174263125	-1.344	5.356	-3.641	0.000757698	0.0933359	6.062	4.711	-20637	NM_001040157	exon	CEP44	4.419	5.003	5.495	6.63
chr9:120152262-120152657	1.32	5.026	3.638	0.000763606	0.0933359	4.447	5.684	92590	NR_029604	Intergenic	MIR147A	5.176	6.191	4.604	4.291
chr11:61695305-61695505	1.928	3.337	3.607	0.000836975	0.0992682	2.782	4.182	14972	NM_006133	intron	DAGLA	3.901	4.463	3.523	2.04
chr15:65942650-65942761	1.946	3.313	3.609	0.000831394	0.0987843	2.641	4.262	73247	NM_004663	intron	RAB11A	4.219	4.305	2.968	2.313
chr1:234608403-234608499	-1.341	5.429	-3.638	0.000763164	0.0933359	6.116	4.802	1074	NM_182972	exon	IRF2BP2	4.751	4.852	5.475	6.756
chr5:10485005-10485385	1.424	4.407	3.622	0.000799965	0.0967509	3.819	5.117	7158	NR_106747	Intergenic	MIR6131	4.594	5.639	3.922	3.715
chr19:36915982-36916150	2.139	3.185	3.614	0.000820864	0.0980641	2.576	4.12	-45	NM_001171979	promoter-TSS	ZNF829	3.901	4.338	3.272	1.88
chr2:26712786-26712820	2.078	3.245	3.605	0.000841243	0.099595	2.702	4.104	20090	NM_002246	intron	KCNK3	3.605	4.604	3.523	1.88
chr2:46298661-46298959	-1.418	4.432	-3.614	0.000818746	0.097989	5.157	3.822	1408	NM_001430	intron	EPAS1	3.901	3.744	4.838	5.476
chr17:76711088-76711205	-1.607	3.938	-3.601	0.000851249	0.0997036	4.694	3.349	-142	NM_001008528	promoter-TSS	MXRA7	3.71	2.988	4.53	4.859
chr1:172851047-172851438	-1.666	3.887	-3.6	0.000853341	0.0997712	4.585	3.379	192235	NM_000639	Intergenic	FASLG	4.146	2.612	4.491	4.678
chr3:13574892-13575044	-1.403	4.359	-3.611	0.000827436	0.0984918	5.088	3.752	6228	NM_001165035	intron	FBLN2	3.809	3.694	5.117	5.059
chr11:19524480-19524624	1.827	3.472	3.597	0.000861149	0.100222	2.777	4.408	-474	NR_033989	promoter-TSS	NAV2-AS4	3.987	4.829	2.723	2.832
chr2:218886795-218887015	1.46	4.002	3.604	0.000843811	0.0997036	3.393	4.772	6372	NM_025216	intron	WNT10A	4.648	4.897	3.272	3.513
chr9:134358605-134358768	3.093	3.113	3.718	0.000603468	0.0868719	2.218	4.46	-20608	NM_001291920	intron	RXRA	4.289	4.631	3.178	1.259
chr15:69876740-69876904	1.548	3.778	3.597	0.000862007	0.100222	3.18	4.569	41588	NR_026764	Intergenic	LINC00593	4.48	4.657	3.444	2.916
chr17:76842025-76842271	-1.299	4.891	-3.615	0.000817344	0.097989	5.569	4.295	-14018	NR_135284	Intergenic	LINC00868	4.219	4.37	5.351	5.788
chr12:52052825-52052875	-1.551	4.109	-3.595	0.000865981	0.100222	4.845	3.523	1448	NM_002135	intron	NR4A1	3.901	3.145	4.491	5.2
chr14:35534325-35534462	-1.443	4.421	-3.603	0.00084739	0.0997036	5.113	3.852	352	NM_032594	exon	INSM2	4.289	3.415	4.807	5.419
chr7:47571513-47571671	2.933	3.188	3.679	0.000677435	0.0899916	2.212	4.536	10552	NM_022748	intron	TNS3	4.069	5.003	2.723	1.701
chr11:120953613-120953760	2.245	3.226	3.596	0.000864378	0.100222	2.558	4.205	4352	NR_133004	intron	LOC101929208	3.491	4.919	3.077	2.04
chr2:205685114-205685284	-1.942	3.738	-3.587	0.00088693	0.102245	4.851	2.83	2699	NM_201264	intron	NRP2	2.515	3.145	4.452	5.25
chr5:173866443-173866666	1.694	3.561	3.58	0.000904132	0.102439	2.959	4.389	-21773	NM_001308191	Intergenic	CPEB4	4.069	4.709	3.272	2.646
chr1:214261907-214262138	1.653	3.581	3.58	0.000904105	0.102439	2.96	4.424	-19199	NM_020197	Intergenic	SMYD2	4.355	4.492	3.178	2.742
chr9:117276492-117276793	1.613	3.656	3.581	0.000901845	0.102439	3.02	4.499	-95442	NR_003708	intron	SNORA70C	4.289	4.709	2.968	3.072
chr2:94621992-94622399	1.637	3.668	3.581	0.000901734	0.102439	3.07	4.486	-35013	NR_024443	Intergenic	LOC100133920	4.538	4.433	3.597	2.543
chr3:38024378-38024575	1.528	3.799	3.583	0.000897747	0.102439	3.177	4.607	310	NM_001130964	non-coding	PLCD1	4.48	4.733	3.077	3.277
chr3:43995028-43995123	-1.923	3.399	-3.579	0.000907505	0.102487	4.114	2.955	-119136	NR_029700	Intergenic	MIR138-1	3.809	2.101	4.034	4.193
chr11:64097733-64097901	1.403	4.625	3.601	0.000850538	0.0997036	4.011	5.346	-6073	NM_013280	intron	FLRT1	4.799	5.892	3.668	4.353
chr2:15667047-15667139	1.528	4	3.586	0.00089059	0.102439	3.366	4.807	-23689	NR_110201	Intergenic	LINC01804	5.212	4.402	3.736	2.996
chr2:85505191-85505284	-1.771	3.672	-3.576	0.000915495	0.102487	4.444	3.109	33648	NR_038942	Intergenic	PARTICL	3.605	2.612	4.187	4.702
chr2:42169547-42169883	-1.41	4.573	-3.595	0.000866334	0.100222	5.272	3.982	377	NM_019063	intron	EML4	4.219	3.744	4.838	5.707
chr9:95462698-95462991	1.941	3.389	3.577	0.000912551	0.102487	2.684	4.353	-764	NR_038982	promoter-TSS	LOC100507346	3.809	4.897	2.723	2.646
chr10:33337002-33337121	-1.849	3.531	-3.576	0.000915267	0.102487	4.306	2.992	-2157	NM_001244973	Intergenic	NRP1	3.605	2.379	4.452	4.159
chr8:122686484-122686798	1.681	3.565	3.574	0.000920386	0.10286	2.952	4.409	7465	NR_126348	intron	LINC01151	4.48	4.338	3.36	2.543
chr1:98045274-98045400	-1.574	4.223	-3.58	0.000904171	0.102439	5.043	3.54	14	NR_039604	promoter-TSS	MIR2682	3.491	3.589	4.452	5.634
chr9:133514440-133514775	1.208	5.574	3.613	0.000822518	0.0980838	5.016	6.184	10338	NM_001080483	TTS	MYMK	5.842	6.526	5.012	5.021
chr17:64005779-64005938	1.96	3.446	3.571	0.000928548	0.103087	2.93	4.258	1064	NM_000873	intron	ICAM2	3.71	4.806	3.979	1.88
chr6:31795274-31795437	-1.704	3.88	-3.569	0.000934328	0.103087	4.783	3.151	579	NM_006295	intron	VARS	3.084	3.217	4.452	5.113
chr3:137163248-137163515	1.981	3.29	3.572	0.000926384	0.103087	2.641	4.22	205517	NM_144717	Intergenic	IL20RB	3.809	4.631	2.968	2.313
chr15:74240048-74240142	1.573	3.983	3.577	0.000913037	0.102487	3.399	4.738	3806	NM_025055	intron	CCDC33	4.146	5.331	3.801	2.996
chr22:24165237-24165347	1.619	3.821	3.573	0.000923664	0.103051	3.22	4.609	-16184	NM_019601	intron	SUSD2	3.987	5.23	3.444	2.996
chr14:52315293-52315329	-2.125	3.219	-3.577	0.00091165	0.102487	4.03	2.716	1013	NM_000956	exon	PTGER2	3.491	1.94	3.801	4.259
chr2:5507476-5507717	1.753	3.554	3.565	0.000944482	0.103445	2.99	4.36	183521	NR_110580	Intergenic	LINC01248	3.987	4.733	3.668	2.313
chr6:31734712-31734861	-1.696	3.78	-3.563	0.000949746	0.103502	4.634	3.11	1758	NM_001287594	intron	CLIC1	3.233	2.988	4.64	4.628
chr10:42975004-42975144	1.713	3.553	3.564	0.000948919	0.103502	2.978	4.363	6433	NR_126352	Intergenic	LINC01264	4.069	4.657	3.523	2.433
chr18:75203599-75203697	-1.774	3.749	-3.562	0.000954437	0.103538	4.696	2.994	1865	NM_001306093	intron	ZADH2	2.918	3.069	4.491	4.901
chr19:1237267-1237323	-1.805	3.639	-3.562	0.000954771	0.103538	4.391	3.105	696	NM_152769	intron	CBARP	3.71	2.5	4.034	4.748
chr2:130819966-130820289	1.195	5.385	3.601	0.000850659	0.0997036	4.838	5.993	63837	NM_001105195	Intergenic	AMER3	5.842	6.145	4.928	4.748
chr1:224503398-224503744	1.36	4.284	3.578	0.000909044	0.102487	3.71	4.989	68676	NM_001322303	intron	CNIH3	4.936	5.043	3.801	3.618
chr5:133244292-133244444	2.108	3.271	3.563	0.000951287	0.103502	2.63	4.205	183338	NR_031621	intron	MIR1289-2	3.491	4.919	3.077	2.183
chr18:23143954-23144322	1.332	4.556	3.582	0.000899903	0.102439	3.998	5.225	8375	NM_001100619	intron	CABLES1	4.979	5.471	4.281	3.715
chr14:52315439-52315506	-1.88	3.494	-3.559	0.000963201	0.104139	4.356	2.867	1175	NM_000956	intron	PTGER2	3.233	2.5	4.452	4.259
chr4:150582388-150582553	-1.349	4.977	-3.584	0.000894919	0.102439	5.63	4.408	546	NM_006439	5'UTR	MAB21L2	4.846	3.97	5.216	6.044
chr1:153535415-153535577	1.657	3.797	3.558	0.000965643	0.104139	3.094	4.704	745	NM_014624	intron	S100A6	5.316	4.091	3.272	2.916
chr14:104138241-104138330	-1.502	4.41	-3.569	0.000935552	0.103087	5.189	3.751	-437	NM_015656	promoter-TSS	KIF26A	3.71	3.792	4.568	5.81
chr16:20901790-20901870	-1.39	4.373	-3.568	0.000938314	0.103087	5.12	3.744	726	NM_001302835	intron	LYRM1	3.605	3.884	5.039	5.2
chr7:148261830-148261925	-1.95	3.71	-3.556	0.000969017	0.10418	4.898	2.739	-328687	NM_145304	intron	C7orf33	2.261	3.217	4.775	5.021
chr20:37396532-37396715	-1.204	5.468	-3.59	0.000878186	0.101415	6.099	4.892	50496	NM_198291	intron	SRC	4.7	5.083	6.028	6.17
chr17:81331545-81331908	1.313	4.911	3.582	0.000898574	0.102439	4.342	5.565	-1053	NM_178520	Intergenic	TMEM105	5.061	6.069	4.491	4.193
chr2:191246075-191246235	-1.664	3.821	-3.551	0.000984996	0.105016	4.671	3.151	879	NM_001330237	intron	MYO1B	3.233	3.069	4.64	4.702
chr14:52315627-52315722	-2.799	3.216	-3.64	0.0007607	0.0933359	4.432	2.337	1377	NM_000956	intron	PTGER2	2.918	1.757	4.452	4.412
chr1:179744747-179744877	-1.608	4.485	-3.567	0.000939646	0.103087	5.242	3.854	1649	NM_001329719	intron	FAM163A	4.355	3.352	4.411	6.072
chr7:101166639-101166706	-1.946	3.684	-3.551	0.000984332	0.105016	4.788	2.792	-1102	NM_003378	Intergenic	VGF	2.515	3.069	4.411	5.166
chr12:52039611-52039646	-1.874	3.48	-3.549	0.000990412	0.105269	4.265	2.935	1914	NM_001202234	intron	NR4A1	3.491	2.379	4.034	4.497
chr6:692862-692970	1.933	3.3	3.548	0.000991901	0.105269	2.774	4.136	225	NR_073064	intron	EXOC2	4.069	4.202	3.668	1.88
chr19:1251866-1251996	-1.546	4.252	-3.557	0.000966641	0.104139	5.082	3.556	3378	NM_177401	intron	MIDN	3.368	3.744	4.53	5.634
chr17:41547285-41547374	1.567	3.717	3.55	0.000985943	0.105016	3.064	4.572	7165	NR_038442	Intergenic	LINC00974	4.594	4.549	2.851	3.277
chr18:8787906-8788057	1.816	3.428	3.546	0.000997916	0.105269	2.81	4.296	70611	NM_015210	intron	MTCL1	3.809	4.782	3.077	2.543
chr8:29848295-29848480	-2.253	3.198	-3.568	0.000938039	0.103087	4.119	2.586	-19884	NR_125817	Intergenic	LOC101929470	3.233	1.94	3.979	4.259
chr10:71276752-71276828	1.537	3.793	3.551	0.000984004	0.105016	3.215	4.564	-42463	NR_033414	intron	SLC29A3	4.419	4.709	3.597	2.832
chr3:194282959-194283134	1.646	3.742	3.547	0.000995772	0.105269	3.134	4.548	29757	NR_024480	Intergenic	LINC00887	3.901	5.195	3.272	2.996
chr2:26848458-26848863	-1.298	4.864	-3.569	0.00093361	0.103087	5.574	4.239	237	NM_001253724	intron	DPYSL5	3.901	4.577	5.59	5.557
chr12:113822953-113823279	1.916	3.294	3.544	0.00100375	0.105378	2.641	4.226	-49433	NR_110025	3'UTR	LINC01234	4.146	4.305	2.968	2.313
chr11:72373426-72373470	2.147	3.213	3.545	0.00100304	0.105378	2.662	4.087	61236	NM_001258393	intron	CLPB	3.368	4.806	3.444	1.88
chr6:138183429-138183612	1.746	3.538	3.539	0.00101835	0.105804	2.883	4.421	21605	NM_020340	intron	ARFGEF3	3.901	4.94	2.851	2.916
chr6:30720940-30721065	-1.883	3.54	-3.541	0.00101434	0.105804	4.486	2.816	-546	NM_001293216	promoter-TSS	TUBB	2.918	2.715	4.369	4.603
chr4:3707451-3707586	1.657	3.575	3.539	0.00101773	0.105804	2.994	4.384	-29664	NR_034136	Intergenic	LINC02171	4.219	4.549	3.444	2.543
chr11:57568237-57568406	1.91	3.304	3.538	0.00102156	0.105804	2.641	4.245	8	NM_198183	promoter-TSS	UBE2L6	4.289	4.202	2.968	2.313
chr4:150583723-150583838	-2.09	4.207	-3.535	0.00103186	0.105804	5.521	3.072	1856	NM_006439	exon	MAB21L2	2.261	3.884	4.53	6.513
chr9:127948304-127948393	1.428	4.102	3.547	0.000994705	0.105269	3.533	4.826	2365	NM_203305	intron	FAM102A	4.799	4.852	3.922	3.144
chr2:16284091-16284125	2.046	3.268	3.535	0.00103192	0.105804	2.719	4.16	233681	NR_126559	Intergenic	GACAT3	4.48	3.839	3.736	1.701
chr5:150504351-150504518	1.624	3.728	3.537	0.00102453	0.105804	3.157	4.505	-3677	NM_001543	intron	NDST1	4.069	4.94	3.668	2.646
chr16:2159128-2159342	-1.235	5.408	-3.571	0.000929789	0.103087	6.031	4.844	3437	NM_032271	intron	TRAF7	4.979	4.709	5.678	6.385
chr2:60550424-60550643	-1.733	3.658	-3.529	0.00104836	0.106615	4.416	3.109	2964	NM_022893	intron	BCL11A	3.605	2.612	4.281	4.551
chr3:195221256-195221713	1.506	3.858	3.536	0.00102879	0.105804	3.259	4.636	26435	NM_001308069	intron	XXYLT1	4.289	4.982	3.178	3.34
chr17:44997849-44998072	2.08	3.425	3.527	0.00105416	0.106754	2.684	4.428	-29685	NM_006688	Intergenic	C1QL1	3.491	5.364	2.723	2.646
chr15:70376898-70377147	1.376	4.171	3.543	0.00100876	0.105567	3.59	4.894	128905	NR_146562	Intergenic	LINC02205	4.936	4.852	3.668	3.513
chr10:78293160-78293299	-1.539	3.996	-3.532	0.00104121	0.10626	4.71	3.444	25902	NR_073447	Intergenic	LINC00595	3.901	2.988	4.604	4.816
chr12:24902602-24902811	-1.379	4.423	-3.543	0.00100745	0.105567	5.122	3.84	-319	NM_001178094	promoter-TSS	BCAT1	3.987	3.694	4.868	5.375
chr4:95547748-95547924	-1.391	4.909	-3.553	0.000979218	0.104979	5.688	4.217	1374	NM_003728	intron	UNC5C	3.605	4.829	5.285	6.09
chr6:72623177-72623260	-1.445	4.193	-3.536	0.001029	0.105804	4.929	3.593	1376	NM_001160134	intron	KCNQ5	3.71	3.475	4.709	5.149
chr14:104296478-104296550	-1.427	4.714	-3.547	0.000996362	0.105269	5.485	4.04	72930	NR_146611	Intergenic	C14orf144	3.71	4.37	4.898	6.072
chr1:110171150-110171380	1.629	3.857	3.531	0.00104421	0.106401	3.26	4.64	20751	NM_001010898	intron	SLC6A17	3.901	5.379	3.523	2.996
chr11:128938230-128938287	-1.827	3.656	-3.522	0.00107027	0.107297	4.659	2.859	-425	NM_001195194	promoter-TSS	TP53AIP1	2.73	2.988	4.742	4.577
chr1:151709709-151709772	-1.981	3.514	-3.525	0.00106098	0.107115	4.537	2.723	6575	NM_001172648	intron	CELF3	2.73	2.715	4.235	4.838
chr19:10231279-10231440	-1.829	3.548	-3.521	0.00107353	0.107297	4.395	2.923	-88	NM_004230	promoter-TSS	S1PR2	3.233	2.612	4.187	4.603
chrX:130097803-130098273	1.387	4.164	3.536	0.00102821	0.105804	3.579	4.892	12462	NM_001421	intron	ELF4	4.7	5.083	3.444	3.715
chr1:201720059-201720245	1.393	4.127	3.535	0.00103073	0.105804	3.555	4.845	644	NR_049823	TTS	MIR5191	4.648	5.043	3.597	3.513
chr11:93542230-93542399	-2.012	3.225	-3.522	0.00106899	0.107297	3.868	2.913	1065	NM_020179	intron	SMCO4	4.069	1.757	3.801	3.934
chr2:237859541-237860005	-1.253	5.86	-3.564	0.000947872	0.103502	6.512	5.251	229	NM_001308353	intron	RAMP1	5.061	5.441	5.959	7.065
chr2:15615404-15615489	1.497	4.078	3.532	0.00104051	0.10626	3.475	4.848	23826	NM_004939	intron	DDX1	5.176	4.521	4.034	2.916
chr14:105476240-105476298	-2.734	3.267	-3.597	0.00086211	0.100222	4.514	2.335	410	NR_073084	promoter-TSS	CRIP2	2.73	1.94	4.325	4.702
chr1:153536082-153536276	1.216	5.303	3.557	0.000966428	0.104139	4.736	5.937	62	NM_014624	promoter-TSS	S100A6	6.261	5.612	4.868	4.603
chr1:151718929-151718984	-2.071	3.283	-3.521	0.00107409	0.107297	4.117	2.734	-2137	NM_001291106	Intergenic	CELF3	3.368	2.101	3.736	4.497
chr10:47449444-47449621	2.114	3.191	3.524	0.00106335	0.10719	2.504	4.193	34625	NM_001271702	Intergenic	ANXA8	4.219	4.166	2.968	2.04
chr2:15842334-15842478	-1.254	7.46	-3.545	0.00100079	0.105378	8.081	6.854	-77993	NR_125783	Intergenic	MYCNUT	7.014	6.694	8.368	7.794
chr17:57833401-57833507	1.624	3.663	3.511	0.00110402	0.108884	2.962	4.582	16618	NM_016070	Intergenic	MRPS23	4.7	4.463	2.583	3.34
chr16:11497526-11497747	1.328	4.349	3.529	0.00104955	0.106615	3.789	5.034	32377	NR_110907	Intergenic	LOC101927131	4.892	5.176	3.863	3.715
chr2:16079650-16079748	1.477	4.817	3.539	0.00102	0.105804	4.202	5.546	29272	NR_126559	intron	GACAT3	5.794	5.298	5.192	3.212
chr22:20585360-20585547	1.838	3.378	3.506	0.00112178	0.110047	2.819	4.223	77406	NM_001293237	intron	MED15	4.355	4.091	3.597	2.04
chr8:92102831-92102913	-1.563	3.931	-3.508	0.00111481	0.109526	4.734	3.292	354	NM_001198633	exon	RUNX1T1	3.368	3.217	4.675	4.794
chr1:155174212-155174343	-1.357	4.55	-3.526	0.00105813	0.106991	5.207	4.004	-476	NM_001256601	promoter-TSS	TRIM46	4.419	3.589	5.039	5.375
chr14:105709899-105710008	1.658	3.792	3.51	0.00110811	0.10903	3.2	4.608	-37147	NR_046211	Intergenic	ELK2AP	4.846	4.37	4.087	2.313
chr20:57440679-57440967	1.476	4.461	3.527	0.00105413	0.106754	3.869	5.192	-47767	NR_149006	Intergenic	LOC100291105	5.381	5.003	4.742	2.996
chr7:47428445-47428679	1.403	4.31	3.522	0.0010698	0.107297	3.756	4.999	36241	NR_145813	intron	SNORD151	4.7	5.298	4.235	3.277
chr17:74989300-74989391	-1.35	4.454	-3.519	0.00107954	0.107505	5.128	3.894	1714	NM_014603	intron	CDR2L	4.146	3.642	5.039	5.217
chr14:75279509-75279581	-2.212	3.533	-3.516	0.00108829	0.108213	4.775	2.537	767	NM_005252	intron	FOS	2.261	2.812	4.491	5.059
chr1:110188275-110188490	1.702	3.516	3.497	0.00114971	0.111293	2.91	4.354	21604	NR_046546	intron	KCNC4-AS1	3.901	4.806	3.077	2.742
chr2:15809451-15809845	-1.185	6.986	-3.54	0.00101763	0.105804	7.574	6.418	-110751	NR_125783	Intergenic	MYCNUT	6.5	6.336	7.828	7.319
chr20:59032349-59032594	-1.585	4.375	-3.512	0.00110075	0.108884	5.161	3.717	-105	NM_006886	promoter-TSS	ATP5F1E	3.901	3.533	4.325	5.996
chr11:4607805-4608076	2.305	3.098	3.52	0.00107583	0.107297	2.439	4.117	318	NM_018073	intron	TRIM68	4.069	4.166	3.178	1.701
chr22:35525321-35525520	1.57	3.717	3.499	0.00114321	0.111158	3.138	4.494	-15884	NM_014310	Intergenic	RASD2	4.069	4.919	3.36	2.916
chr15:73632855-73633101	1.381	4.249	3.513	0.00109984	0.108884	3.682	4.956	434	NM_012428	intron	NPTN	5.061	4.852	4.087	3.277
chr10:133278349-133278491	2.579	3.051	3.533	0.00103819	0.10626	2.385	4.118	-1517	NM_001164489	TTS	ADAM8	3.605	4.631	3.272	1.497
chr16:30394981-30395178	-1.332	4.49	-3.512	0.00110249	0.108884	5.176	3.913	-32	NM_001214909	promoter-TSS	ZNF48	3.987	3.839	5.039	5.314
chr8:125431290-125431343	-1.814	3.587	-3.489	0.00117818	0.111636	4.522	2.865	-892	NM_001282985	promoter-TSS	TRIB1	2.918	2.812	4.604	4.441
chr17:80743318-80743435	-1.753	3.766	-3.488	0.00118093	0.111636	4.574	3.152	62255	NR_110852	intron	LOC101928855	3.491	2.812	4.034	5.113
chr22:20240354-20240455	-1.377	4.329	-3.503	0.00112936	0.110625	5.012	3.772	8806	NR_031618	Intergenic	MIR1286	4.069	3.475	4.984	5.04
chr19:2168920-2169133	-2.023	3.214	-3.489	0.00117595	0.111636	3.962	2.772	4878	NM_032482	intron	DOT1L	3.605	1.94	3.801	4.123
chr16:89842610-89842955	1.938	3.237	3.486	0.00118697	0.111636	2.63	4.136	14284	NM_032451	intron	SPIRE2	3.901	4.37	3.077	2.183
chr4:41880388-41880461	-1.425	4.81	-3.511	0.00110497	0.108884	5.576	4.136	2186	NR_104143	non-coding	LINC00682	3.809	4.463	4.898	6.253
chr5:81857438-81857614	1.218	5.04	3.521	0.00107483	0.107297	4.489	5.668	-106273	NM_001345886	Intergenic	SSBP2	5.443	5.892	4.325	4.653
chr9:129493528-129493600	-1.792	3.87	-3.486	0.00118572	0.111636	4.503	3.474	4904	NR_038955	non-coding	LINC00963	4.846	2.101	4.235	4.771
chr17:73532648-73532810	1.429	4.131	3.497	0.00114954	0.111293	3.579	4.835	19046	NR_135635	intron	LOC101928251	4.648	5.023	4.087	3.072
chr5:175910225-175910367	1.958	3.378	3.48	0.00120819	0.112396	2.684	4.334	38798	NM_001008220	Intergenic	CPLX2	3.605	5.063	2.723	2.646
chr1:152048002-152048221	1.32	4.351	3.501	0.00113769	0.11111	3.798	5.029	-11077	NM_005620	Intergenic	S100A11	4.936	5.121	3.979	3.618
chr6:116765203-116765454	-1.361	4.496	-3.499	0.00114324	0.111158	5.213	3.89	394	NM_001085480	intron	FAM162B	3.809	3.97	4.868	5.557
chr9:129111946-129112031	-2.079	3.265	-3.486	0.0011875	0.111636	4.152	2.667	301	NM_001193397	intron	PTPA	3.233	2.101	4.369	3.934
chr3:183907982-183908159	1.818	3.423	3.476	0.00122144	0.11291	2.89	4.221	21271	NR_039650	Intergenic	MIR4448	3.71	4.733	3.597	2.183
chr19:47112666-47112792	-1.361	4.443	-3.496	0.00115356	0.111318	5.136	3.865	1023	NM_015168	intron	ZC3H4	3.987	3.744	4.838	5.433
chr1:229148820-229149137	1.525	3.991	3.489	0.00117802	0.111636	3.44	4.721	25822	NR_039659	Intergenic	MIR4454	4.419	5.023	4.138	2.742
chr9:83219792-83220014	1.871	3.284	3.476	0.00122301	0.11291	2.68	4.174	47384	NM_001244962	Intergenic	FRMD3	4.219	4.129	3.178	2.183
chr2:67755602-67755757	1.512	3.755	3.482	0.00120251	0.112396	3.178	4.53	69882	NR_110271	Intergenic	LINC01812	4.538	4.521	3.523	2.832
chr11:19596513-19596670	2.323	3.086	3.492	0.00116754	0.111636	2.486	4.048	21282	NR_039706	intron	MIR4486	3.491	4.604	3.272	1.701
chrM:10000-10036	1.679	9.062	3.479	0.00121232	0.112396	8.302	9.826	8347	NR_137295	Intergenic	NA	10.898	8.754	8.428	8.177
chr5:140648018-140648156	1.878	3.319	3.471	0.00123898	0.113241	2.808	4.137	243	NR_037428	promoter-TSS	MIR3655	4.146	4.129	3.736	1.88
chr11:64085426-64085493	1.28	4.624	3.501	0.00113664	0.11111	4.069	5.282	-18430	NM_013280	intron	FLRT1	4.979	5.585	3.979	4.159
chr14:35535411-35535529	-1.426	4.488	-3.492	0.00116709	0.111636	5.22	3.87	1428	NM_032594	exon	INSM2	3.901	3.839	4.64	5.799
chr16:5502577-5502821	1.637	3.72	3.477	0.00121899	0.112855	3.157	4.492	113551	NR_110902	Intergenic	LINC01570	3.901	5.083	3.668	2.646
chr11:61816110-61816386	-1.218	5.376	-3.511	0.00110441	0.108884	5.998	4.814	45	NM_001281501	promoter-TSS	FADS2	4.846	4.782	5.626	6.37
chr3:62874191-62874527	-1.321	4.534	-3.492	0.00116841	0.111636	5.245	3.93	1030	NM_003716	intron	CADPS	3.809	4.052	5.394	5.095
chr4:47824678-47825189	-1.273	4.739	-3.497	0.00114953	0.111293	5.386	4.184	-6411	NR_125880	intron	LOC101927179	4.355	4.012	5.475	5.298
chr5:23506914-23507012	1.94	3.252	3.472	0.00123659	0.113241	2.582	4.209	-646	NM_020227	promoter-TSS	PRDM9	4.146	4.272	2.851	2.313
chr7:54546708-54547027	-1.342	4.564	-3.489	0.00117773	0.111636	5.318	3.915	704	NR_133927	intron	VSTM2A	3.491	4.338	5.307	5.329
chr14:100770921-100771177	-1.7	4.045	-3.466	0.00125624	0.114058	5.106	3.154	-43442	NR_039729	Intergenic	MIR2392	2.515	3.792	4.709	5.503
chr8:22224411-22224666	1.491	3.833	3.471	0.00123803	0.113241	3.216	4.637	7799	NM_001099335	intron	PHYHIP	4.936	4.338	3.36	3.072
chr1:156114661-156114779	-1.452	4.296	-3.479	0.00121232	0.112396	4.974	3.753	50	NM_001282626	promoter-TSS	LMNA	4.289	3.217	4.604	5.344
chr17:59619588-59619651	-1.727	3.719	-3.46	0.0012787	0.115302	4.565	3.068	-69	NM_004859	promoter-TSS	CLTC	3.233	2.903	4.187	4.942
chr3:98733421-98733515	-1.431	4.161	-3.471	0.00123877	0.113241	4.918	3.54	12	NM_001323366	promoter-TSS	ST3GAL6	3.491	3.589	4.742	5.095
chr13:113448917-113449153	1.501	3.728	3.465	0.00126102	0.114334	3.125	4.529	107	NM_199162	5'UTR	ADPRHL1	4.594	4.463	3.178	3.072
chr11:64097655-64097690	1.391	4.35	3.48	0.00120749	0.112396	3.735	5.097	-6217	NM_013280	intron	FLRT1	4.846	5.348	3.178	4.291
chr8:142290998-142291153	2.376	3.03	3.48	0.00120941	0.112396	2.47	3.987	92720	NR_024378	intron	LINC00051	3.605	4.37	3.444	1.497
chr7:23468867-23469058	-1.251	4.805	-3.487	0.00118352	0.111636	5.452	4.245	1413	NM_006547	intron	IGF2BP3	4.289	4.202	5.373	5.53
chr9:70420885-70420959	1.24	4.738	3.489	0.00117784	0.111636	4.197	5.374	-6265	NM_001206	Intergenic	KLF9	5.176	5.571	4.235	4.159
chr1:22799988-22800313	1.648	3.515	3.455	0.00129758	0.115962	2.883	4.375	63075	NR_036214	intron	MIR4253	4.146	4.604	2.851	2.916
chr2:15691786-15691838	1.822	3.576	3.455	0.00129744	0.115962	2.926	4.488	1030	NR_110201	intron	LINC01804	5.138	3.839	3.668	2.183
chr11:65423165-65423273	-1.704	4.293	-3.471	0.00124039	0.113241	5.017	3.733	421	NR_028272	non-coding	NEAT1	4.751	2.715	4.235	5.799
chr14:105399121-105399208	1.76	3.36	3.453	0.00130567	0.116076	2.755	4.226	582	NM_001195082	intron	TEX22	4.146	4.305	3.077	2.433
chr10:33335423-33335529	-1.935	3.559	-3.455	0.00129924	0.115962	4.635	2.709	-571	NM_001244973	promoter-TSS	NRP1	2.515	2.903	4.411	4.859
chr7:100226775-100226877	1.477	3.879	3.462	0.00127212	0.114866	3.316	4.626	7578	NM_024070	intron	PVRIG	4.648	4.604	3.801	2.832
chr4:173516996-173517147	-1.386	4.824	-3.481	0.00120614	0.112396	5.595	4.144	2166	NM_001329597	intron	SCRG1	3.605	4.683	5.092	6.099
chr19:42281943-42282083	-1.323	5.063	-3.487	0.00118278	0.111636	5.724	4.476	-2652	NM_015125	intron	CIC	4.648	4.305	5.117	6.332
chr5:59038795-59039254	-1.244	5.274	-3.491	0.00117044	0.111636	5.902	4.712	487	NM_001197221	exon	PDE4D	4.846	4.577	5.455	6.348
chr6:31815137-31815453	-1.275	5.056	-3.486	0.00118661	0.111636	5.72	4.466	-219	NM_005345	promoter-TSS	HSPA1A	4.355	4.577	5.262	6.178
chr17:39231677-39231790	-1.57	3.95	-3.452	0.0013102	0.116076	4.812	3.25	-5862	NM_198993	Intergenic	STAC2	3.084	3.415	4.604	5.021
chr10:8050372-8050406	-1.551	3.918	-3.452	0.00130996	0.116076	4.666	3.337	2102	NR_104329	TTS	GATA3-AS1	3.605	3.069	4.411	4.922
chr2:241490435-241490530	2.385	3.063	3.475	0.00122528	0.112961	2.429	4.094	12578	NR_036083	intron	MIR3133	4.219	3.97	3.36	1.497
chr12:26274749-26274857	1.952	3.238	3.445	0.00133626	0.116861	2.782	4.034	79230	NM_005086	Intergenic	SSPN	3.901	4.166	3.863	1.701
chr2:15591756-15591846	1.689	3.559	3.444	0.00133896	0.116893	2.82	4.535	180	NM_004939	5'UTR	DDX1	4.7	4.37	2.428	3.212
chr7:31028587-31028735	1.524	3.706	3.446	0.00133054	0.116777	3.087	4.528	-23800	NM_001199637	Intergenic	ADCYAP1R1	4.751	4.305	3.178	2.996
chr2:2324590-2324822	-1.173	5.445	-3.486	0.00118886	0.111636	6.043	4.904	-17	NM_001329848	promoter-TSS	MYT1L	4.979	4.829	5.841	6.245
chr9:94553246-94553388	1.495	3.713	3.445	0.00133455	0.116861	3.125	4.498	-1728	NR_121569	Intergenic	PCAT7	4.419	4.577	3.178	3.072
chr5:49661448-49661499	1.818	3.431	3.437	0.00136605	0.117789	2.93	4.228	779926	NM_198449	Intergenic	EMB	4.219	4.237	3.979	1.88
chr2:128282448-128282529	2.643	3.084	3.495	0.0011562	0.111318	2.287	4.286	36108	NM_004807	intron	HS6ST1	4.48	4.091	3.077	1.497
chr19:1259495-1259573	-2.035	3.181	-3.441	0.00134989	0.117225	3.957	2.716	-9732	NM_001300829	TTS	CIRBP	3.491	1.94	3.863	4.051
chr5:102754036-102754198	-1.514	3.943	-3.442	0.00134778	0.117196	4.656	3.399	-666	NM_001319943	promoter-TSS	PAM	3.809	2.988	4.709	4.603
chr18:75208911-75208956	-1.856	3.576	-3.434	0.00137738	0.117789	4.47	2.899	414	NM_175907	exon	ZADH2	3.084	2.715	3.979	4.962
chr14:104225330-104225364	-1.325	4.5	-3.459	0.00128475	0.115531	5.166	3.945	1763	NR_146611	intron	C14orf144	4.146	3.744	4.928	5.404
chr1:7669347-7669792	-1.276	5.791	-3.483	0.00119634	0.112018	6.471	5.156	-160	NM_001349620	promoter-TSS	CAMTA1	4.648	5.665	5.93	7.013
chr3:193897349-193897568	2.43	3.028	3.454	0.00130187	0.115962	2.47	3.986	-53450	NR_146718	Intergenic	LINC02038	3.368	4.604	3.444	1.497
chr8:28494283-28494415	-1.581	3.913	-3.435	0.00137463	0.117789	4.775	3.218	144	NM_017412	intron	FZD3	3.084	3.352	4.568	4.982
chr7:154519195-154519581	1.981	3.199	3.435	0.00137304	0.117789	2.575	4.121	214176	NM_001290252	intron	DPP6	3.809	4.433	2.968	2.183
chr6:692614-692816	1.789	3.349	3.431	0.00139014	0.117789	2.771	4.204	426	NR_073064	intron	EXOC2	4.355	4.052	3.36	2.183
chr1:156852672-156852738	2.28	3.289	3.457	0.00128926	0.115721	2.351	4.538	6215	NM_014215	intron	INSRR	4.419	4.657	2.056	2.646
chr11:61130001-61130125	1.498	3.712	3.438	0.0013613	0.117789	3.138	4.484	27605	NM_014207	TTS	CD5	4.419	4.549	3.36	2.916
chr18:80201162-80201422	2.095	3.106	3.436	0.00136974	0.117789	2.612	3.955	46222	NM_032510	intron	PARD6G	3.605	4.305	3.523	1.701
chr11:18394317-18394689	-1.203	5.068	-3.469	0.00124705	0.113537	5.694	4.514	114	NM_001165415	non-coding	LDHA	4.48	4.549	5.59	5.799
chr9:99170321-99170576	1.277	4.851	3.468	0.00125084	0.113725	4.302	5.489	51515	NM_033087	Intergenic	ALG2	4.979	5.999	4.411	4.193
chr16:73068669-73068912	-1.78	3.632	-3.429	0.00139809	0.117789	4.613	2.859	-10156	NM_001164766	Intergenic	ZFHX3	2.73	2.988	4.675	4.551
chr9:134358816-134358894	2.241	3.101	3.449	0.00132062	0.116216	2.424	4.12	-20440	NM_001291920	intron	RXRA	3.901	4.338	2.968	1.88
chr13:38979889-38980244	2.425	3.08	3.45	0.00131819	0.116158	2.439	4.087	10792	NM_145286	exon	STOML3	3.368	4.806	3.178	1.701
chr22:22559056-22559311	1.702	3.467	3.429	0.00139983	0.117789	2.841	4.329	-159	NR_027426	promoter-TSS	LL22NC03-63E9.3	3.901	4.758	2.851	2.832
chr8:49910400-49910471	-3.073	3.173	-3.556	0.000970181	0.10418	4.49	2.234	710	NM_001287813	intron	SNTG1	2.918	1.549	4.568	4.412
chr2:15843673-15843736	-1.199	7.14	-3.471	0.00124065	0.113241	7.728	6.569	-76694	NR_125783	Intergenic	MYCNUT	6.731	6.407	8.102	7.353
chr17:61399870-61399913	-1.465	4.032	-3.435	0.00137332	0.117789	4.752	3.463	-4	NM_005994	promoter-TSS	TBX2	3.71	3.217	4.604	4.901
chr11:44755481-44755631	1.256	4.598	3.457	0.00129038	0.115721	4.045	5.255	-8870	NM_130783	Intergenic	TSPAN18	5.1	5.411	3.863	4.226
chr2:46297770-46297891	-2.676	3.297	-3.496	0.00115406	0.111318	4.588	2.308	429	NM_001430	5'UTR	EPAS1	2.515	2.101	4.452	4.725
chr14:35533796-35533989	-1.218	5.714	-3.474	0.00123072	0.113241	6.365	5.11	-149	NM_032594	promoter-TSS	INSM2	4.594	5.625	6.094	6.636
chr4:3193452-3193715	2.345	3.067	3.452	0.00130757	0.116076	2.389	4.112	-50785	NM_001330620	intron	MSANTD1	3.987	4.237	3.077	1.701
chr4:1645375-1645460	1.509	3.741	3.432	0.00138768	0.117789	3.17	4.514	38573	NM_001013622	intron	FAM53A	4.594	4.433	3.597	2.742
chr2:165475317-165475536	-1.499	3.988	-3.43	0.00139341	0.117789	4.773	3.36	5780	NM_001172173	intron	CSRNP3	3.368	3.352	4.604	4.942
chr6:166008760-166008911	-1.255	5.178	-3.464	0.00126456	0.114497	5.83	4.594	-20797	NR_026860	Intergenic	LINC00473	4.48	4.709	5.351	6.309
chr16:85151432-85151701	1.49	3.825	3.432	0.00138541	0.117789	3.272	4.571	14417	NR_033984	Intergenic	LINC02139	4.538	4.604	3.801	2.742
chr14:20682735-20682954	3.462	3.067	3.602	0.000848432	0.0997036	2.122	4.556	-1332	NM_001145	Intergenic	ANG	4.355	4.758	3.272	0.973
chr16:46390311-46390357	2.842	3.066	3.5	0.00114025	0.111158	2.265	4.323	178763	NR_026556	Intergenic	ANKRD26P1	4.594	4.052	3.272	1.259
chr20:63456421-63456486	-1.391	4.415	-3.442	0.00134734	0.117196	5.124	3.822	16223	NM_004518	intron	KCNQ2	3.901	3.744	4.64	5.609
chr20:63454954-63455062	-1.258	4.886	-3.454	0.00130117	0.115962	5.546	4.311	17669	NM_004518	intron	KCNQ2	4.219	4.402	5.216	5.875
chr1:228459304-228459449	-1.482	4.047	-3.43	0.00139566	0.117789	4.726	3.529	1270	NM_175055	TTS	HIST3H2BB	4.069	2.988	4.53	4.922
chr16:89319961-89320019	-2.645	3.223	-3.484	0.00119353	0.111914	4.429	2.335	-1143	NM_001242885	intron	LOC100287036	2.73	1.94	4.281	4.577
chr9:19619384-19619522	1.721	3.513	3.419	0.00143901	0.118849	2.9	4.357	167566	NM_020344	intron	SLC24A2	3.71	5.003	2.968	2.832
chr6:112199007-112199278	-1.577	3.881	-3.421	0.00142888	0.118576	4.675	3.256	-37453	NR_121193	intron	LOC101927640	3.368	3.145	4.369	4.982
chr5:154476316-154476469	-1.281	4.773	-3.45	0.00131819	0.116158	5.427	4.209	1871	NM_004821	intron	HAND1	4.289	4.129	5.066	5.788
chr1:153610495-153610775	-2.037	3.176	-3.422	0.00142414	0.118576	3.947	2.716	-1280	NM_001317007	intron	S100A16	3.491	1.94	3.736	4.159
chr2:75200224-75200510	2.242	3.12	3.428	0.00140345	0.117789	2.547	4.087	-848	NM_001058	promoter-TSS	TACR1	4.48	3.694	3.597	1.497
chr6:44056725-44056815	1.493	3.736	3.424	0.00141782	0.118576	3.125	4.545	17882	NR_125864	intron	LOC101929705	4.751	4.338	3.178	3.072
chr6:166007189-166007223	-1.876	3.421	-3.417	0.00144703	0.118914	4.293	2.792	-19167	NR_026860	Intergenic	LINC00473	3.084	2.5	4.034	4.551
chr10:98267845-98267969	1.624	3.723	3.422	0.00142665	0.118576	3.117	4.554	343	NM_032211	intron	LOXL4	4.979	4.129	3.801	2.433
chr7:130324306-130324507	-1.859	3.55	-3.413	0.00146116	0.118976	4.402	2.923	-20383	NM_001318223	TTS	CPA5	3.233	2.612	3.863	4.942
chr14:105474193-105474255	-1.67	3.755	-3.415	0.00145685	0.118976	4.588	3.11	-551	NR_073081	promoter-TSS	CRIP2	3.233	2.988	4.235	4.942
chr19:18292755-18293126	-1.338	5.462	-3.46	0.00128083	0.115336	6.132	4.851	10864	NR_036155	Intergenic	MIR3188	5.02	4.683	5.33	6.934
chr5:93587663-93587821	-1.726	4.111	-3.421	0.00143095	0.118576	5.022	3.354	4405	NM_005654	intron	NR2F1	3.233	3.475	4.138	5.906
chr19:30228972-30229066	-1.82	3.455	-3.413	0.00146448	0.118976	4.092	3.085	-143374	NM_014717	Intergenic	ZNF536	4.069	2.101	3.801	4.383
chr11:59106346-59106571	1.955	3.192	3.413	0.00146173	0.118976	2.702	4.004	-726	NM_198947	promoter-TSS	FAM111B	3.605	4.402	3.523	1.88
chr9:70615216-70615418	1.944	3.322	3.416	0.00145237	0.118976	2.537	4.388	194767	NR_029621	intron	MIR204	4.538	4.237	2.428	2.646
chr1:83858798-83858912	-2.033	3.226	-3.418	0.00144303	0.118914	4.074	2.667	1691	NR_119374	intron	LOC101927560	3.233	2.101	3.922	4.226
chr15:92667219-92667440	2.688	3.137	3.47	0.00124208	0.113241	2.232	4.399	-11529	NM_207446	Intergenic	FAM174B	3.901	4.897	2.583	1.88
chr19:4930729-4931005	-2.438	3.25	-3.45	0.00131461	0.116153	4.383	2.415	-1820	NR_039902	exon	MIR4747	2.73	2.101	4.138	4.628
chr1:12184377-12184630	2.223	3.202	3.432	0.001385	0.117789	2.37	4.345	-7209	NR_039775	intron	MIR4632	4.289	4.402	2.428	2.313
chr10:42871223-42871486	1.296	4.65	3.443	0.00134119	0.116932	4.096	5.306	-166	NR_134479	promoter-TSS	LOC101929445	4.799	5.812	4.034	4.159
chr5:175854748-175855054	1.71	3.431	3.41	0.00147717	0.118976	2.86	4.246	-16597	NM_001008220	intron	CPLX2	3.809	4.683	3.178	2.543
chr15:48646209-48646315	1.629	3.534	3.41	0.00147518	0.118976	2.912	4.388	-474	NM_000138	promoter-TSS	FBN1	4.648	4.129	3.178	2.646
chr14:52553270-52553483	-1.341	4.375	-3.43	0.00139525	0.117789	5.072	3.797	229	NM_001099652	promoter-TSS	GPR137C	3.901	3.694	5.307	4.838
chrX:119692536-119692681	-1.414	4.164	-3.42	0.00143268	0.118576	4.935	3.531	761	NM_145802	intron	2025-09-06	3.368	3.694	4.775	5.095
chr17:77778604-77778756	2.618	3.195	3.463	0.00126677	0.11454	2.218	4.51	-50121	NR_104134	Intergenic	LINC01987	4.146	4.874	2.254	2.183
chr14:101812196-101812432	-1.34	4.413	-3.429	0.00139861	0.117789	5.076	3.867	2451	NM_001352912	intron	PPP2R5C	4.146	3.589	4.838	5.314
chr5:138648875-138649044	1.578	3.549	3.408	0.00148392	0.118976	2.96	4.363	-73331	NM_004134	Intergenic	HSPA9	4.355	4.37	3.178	2.742
chr2:10286355-10286563	1.412	4.032	3.422	0.00142752	0.118576	3.487	4.741	-16445	NM_002149	Intergenic	HPCAL1	4.7	4.782	3.979	2.996
chr6:37460184-37460218	2.145	3.134	3.417	0.00144552	0.118914	2.446	4.146	27070	NM_015050	intron	CMTR1	3.987	4.305	2.851	2.04
chr16:88234466-88234633	1.369	4.112	3.422	0.00142479	0.118576	3.514	4.86	40269	NR_110944	Intergenic	LINC02182	4.892	4.829	3.178	3.85
chr1:109777008-109777276	1.578	3.69	3.411	0.00147347	0.118976	3.148	4.452	-13120	NM_024526	Intergenic	EPS8L3	4.355	4.549	3.863	2.433
chr12:15279457-15279555	2.406	3.056	3.43	0.001393	0.117789	2.389	4.091	-42751	NM_030667	Intergenic	PTPRO	3.605	4.577	3.077	1.701
chr10:42980114-42980159	1.608	3.524	3.405	0.00149758	0.119489	2.952	4.33	1370	NR_126352	intron	LINC01264	4.355	4.305	3.36	2.543
chr2:191500254-191500562	-1.871	3.347	-3.401	0.00151333	0.120163	4.066	2.906	-177664	NM_001254736	Intergenic	NABP1	3.71	2.101	4.325	3.807
chr2:27717160-27717335	-1.767	3.491	-3.4	0.00151631	0.120254	4.231	2.992	-1516	NR_135200	Intergenic	LINC01460	3.605	2.379	4.411	4.051
chr15:62935707-62935857	1.489	3.7	3.408	0.00148289	0.118976	3.125	4.473	-106857	NM_001018006	Intergenic	TPM1	4.289	4.657	3.178	3.072
chr5:49601890-49601983	2.906	3.044	3.495	0.00115672	0.111318	2.218	4.328	839463	NM_198449	Intergenic	EMB	4.419	4.237	3.178	1.259
chr6:166006656-166006707	-1.372	4.318	-3.42	0.0014339	0.118576	5.002	3.76	-18643	NR_026860	Intergenic	LINC00473	3.987	3.533	4.675	5.329
chr12:6453066-6453191	1.305	4.313	3.423	0.00142004	0.118576	3.748	5.007	1118	NR_147129	exon	TAPBPL	4.892	5.121	3.523	3.974
chr8:22598291-22598358	-1.867	3.375	-3.398	0.00152563	0.120499	4.196	2.806	-1276	NM_173686	TTS	C8orf58	3.233	2.379	3.979	4.412
chr10:42952388-42952599	1.522	3.747	3.407	0.00148785	0.119146	3.205	4.487	29013	NR_126352	Intergenic	LINC01264	4.146	4.829	3.668	2.742
chr14:100408542-100408675	-1.567	3.875	-3.402	0.00151169	0.120163	4.665	3.256	32133	NM_024515	intron	WDR25	3.368	3.145	4.369	4.962
chr7:2009795-2009958	2.06	3.128	3.404	0.0015002	0.119553	2.529	4.06	-69327	NM_001304525	intron	MAD1L1	4.069	4.052	3.178	1.88
chr19:5091114-5091454	1.156	5.715	3.451	0.00131382	0.116153	5.173	6.305	122171	NM_015015	intron	KDM4B	5.974	6.636	4.928	5.419
chr7:26291964-26292259	1.474	3.972	3.412	0.00146918	0.118976	3.414	4.712	217	NM_001318198	promoter-TSS	SNX10	4.846	4.577	4.087	2.742
chr9:38422994-38423134	-1.174	5.213	-3.439	0.00135713	0.117698	5.831	4.66	1383	NM_001007563	intron	IGFBPL1	4.538	4.782	5.886	5.776
chr8:101051820-101052113	1.258	4.914	3.437	0.00136719	0.117789	4.377	5.537	-87	NR_033962	promoter-TSS	FLJ42969	5.138	5.936	4.742	4.013
chr8:1897513-1897703	1.238	4.615	3.428	0.00140127	0.117789	4.058	5.277	73632	NM_014629	intron	ARHGEF10	5.413	5.14	3.922	4.193
chr2:16120556-16120834	1.197	5.665	3.448	0.00132508	0.116453	5.109	6.275	70268	NR_126559	Intergenic	GACAT3	6.572	5.978	5.59	4.628
chr11:4608146-4608430	1.476	3.856	3.406	0.00149288	0.119258	3.303	4.598	-29	NM_001304496	promoter-TSS	TRIM68	4.648	4.549	3.863	2.742
chr7:148261749-148261813	-2.421	3.4	-3.434	0.00137931	0.117789	4.694	2.381	-328784	NM_145304	intron	C7orf33	2.261	2.5	4.709	4.678
chr7:142535815-142535886	2.062	3.112	3.393	0.00154772	0.121311	2.71	3.901	-130448	NM_001190487	Intergenic	MTRNR2L6	3.71	4.091	3.922	1.497
chr2:134522089-134522257	1.584	3.534	3.395	0.00154174	0.121311	2.96	4.334	196828	NM_030923	intron	TMEM163	4.146	4.521	3.178	2.742
chr9:133637817-133637903	-1.424	4.258	-3.409	0.00147833	0.118976	4.976	3.671	1497	NM_000787	intron	DBH	3.809	3.533	4.491	5.462
chr1:243850809-243851174	-1.218	4.896	-3.427	0.0014047	0.117789	5.528	4.347	-7408	NM_001206729	Intergenic	AKT3	4.355	4.338	5.373	5.683
chr13:27022511-27022909	1.433	4.156	3.412	0.00146854	0.118976	3.596	4.86	-102823	NR_046547	Intergenic	USP12-AS1	4.219	5.5	3.736	3.457
chr11:10693546-10693878	2.237	3.077	3.408	0.00148264	0.118976	2.439	4.079	-138	NM_001100167	promoter-TSS	MRVI1	4.146	4.012	3.178	1.701
chr3:183698006-183698205	-2.166	3.228	-3.398	0.00152721	0.120499	4.157	2.593	288	NM_001351370	intron	YEATS2	3.084	2.101	3.736	4.577
chr17:68035949-68036034	-1.692	3.598	-3.387	0.00157675	0.122223	4.358	3.051	32	NM_001320611	promoter-TSS	KPNA2	3.491	2.612	4.491	4.226
chr19:50514854-50515048	-1.221	5.132	-3.429	0.00139868	0.117789	5.776	4.556	-261	NM_001024656	promoter-TSS	ASPDH	4.355	4.758	5.435	6.117
chr2:219308568-219308726	-1.207	5.215	-3.431	0.00139184	0.117789	5.819	4.678	360	NM_001199764	intron	PTPRN	4.892	4.463	5.495	6.144
chr17:45031050-45031141	1.57	3.604	3.391	0.00155568	0.121474	3.051	4.373	20421	NM_001288655	intron	DCAKD	3.987	4.758	3.36	2.742
chr7:47571759-47571968	1.611	3.554	3.388	0.00157251	0.122115	3.003	4.329	10280	NM_022748	intron	TNS3	3.901	4.758	3.36	2.646
chr1:1420852-1421083	1.439	3.782	3.394	0.00154377	0.121311	3.208	4.544	476	NM_001243535	exon	ANKRD65	4.538	4.549	3.272	3.144
chr4:1645057-1645305	1.282	4.572	3.417	0.00144592	0.118914	4.042	5.21	38810	NM_001013622	intron	FAM53A	4.892	5.529	4.369	3.715
chr7:8291993-8292146	1.752	3.421	3.382	0.00159839	0.122909	2.75	4.342	-29458	NM_001350831	intron	ICA1	3.901	4.782	2.583	2.916
chr11:133951446-133951540	-1.28	4.602	-3.411	0.00147142	0.118976	5.264	4.04	5261	NM_001277285	intron	IGSF9B	4.069	4.012	5.012	5.517
chr14:104296323-104296359	-1.618	3.937	-3.386	0.00158013	0.122223	4.782	3.26	72757	NR_146611	Intergenic	C14orf144	3.233	3.286	4.235	5.329
chr6:3229663-3229934	-1.209	5.857	-3.435	0.00137386	0.117789	6.486	5.271	-1604	NR_147505	Intergenic	LOC100422781	5.1	5.441	5.916	7.055
chr7:133984061-133984274	1.327	4.411	3.409	0.00147844	0.118976	3.877	5.067	-143184	NM_144648	intron	LRGUK	4.648	5.486	4.187	3.566
chr2:15940939-15941024	-1.248	7.898	-3.411	0.00147233	0.118976	8.521	7.285	544	NM_005378	non-coding	MYCN	7.294	7.276	8.631	8.411
chr2:237883988-237884077	-1.337	4.406	-3.403	0.00150531	0.119815	5.104	3.824	24489	NM_001308353	intron	RAMP1	3.809	3.839	4.775	5.433
chr5:49666173-49666280	1.652	3.52	3.381	0.00160042	0.122909	2.955	4.334	775173	NM_198449	Intergenic	EMB	4.538	4.129	3.597	2.313
chr6:82570298-82570464	1.415	3.911	3.393	0.00154768	0.121311	3.37	4.624	206137	NM_001166392	Intergenic	TPBG	4.419	4.829	3.668	3.072
chr9:34990623-34990701	-1.297	4.815	-3.412	0.00146546	0.118976	5.499	4.22	392	NM_001135005	exon	DNAJB5	4.069	4.37	5.012	5.986
chr7:94250216-94250497	-1.833	3.547	-3.375	0.00162919	0.12459	4.329	2.995	141835	NR_147206	Intergenic	COL1A2-AS1	3.491	2.5	3.736	4.922
chr9:99465775-99465972	2.347	3.007	3.399	0.00152129	0.120499	2.429	3.988	-90617	NR_102271	Intergenic	NAMA	3.809	4.166	3.36	1.497
chr7:99505236-99505330	1.424	3.851	3.385	0.00158243	0.122258	3.296	4.585	333	NM_014569	promoter-TSS	ZKSCAN5	4.594	4.577	3.597	2.996
chr20:63452625-63452661	-1.765	3.538	-3.371	0.00164888	0.124616	4.396	2.899	20034	NM_004518	intron	KCNQ2	3.084	2.715	4.138	4.653
chr11:72241613-72241808	-1.28	5.047	-3.411	0.00146972	0.118976	5.73	4.439	2465	NM_005169	intron	PHOX2A	4.146	4.733	5.216	6.245
chr16:30534183-30534284	-1.797	3.497	-3.37	0.0016532	0.124616	4.402	2.816	736	NM_023931	exon	ZNF747	2.918	2.715	4.281	4.524
chr1:153535612-153535648	1.835	3.357	3.369	0.00165688	0.124616	2.728	4.271	611	NM_014624	intron	S100A6	4.751	3.792	3.272	2.183
chr12:52064288-52064442	-2.311	3.022	-3.389	0.00156438	0.122008	3.852	2.577	-5609	NM_001098673	Intergenic	ATG101	3.605	1.549	4.087	3.618
chr12:126156861-126157073	1.52	4.166	3.389	0.00156656	0.122034	3.621	4.873	60975	NR_110053	Intergenic	LINC02359	4.289	5.456	4.411	2.832
chr12:52052177-52052234	-1.888	3.322	-3.365	0.0016787	0.124616	4.019	2.906	804	NM_002135	intron	NR4A1	3.71	2.101	3.597	4.441
chr3:184337484-184337518	-2.423	3.293	-3.406	0.00149202	0.119258	4.494	2.381	13	NM_144635	promoter-TSS	FAM131A	2.515	2.247	4.491	4.497
chr11:10351989-10352181	2.072	3.085	3.368	0.00166334	0.124616	2.612	3.915	43772	NR_103765	intron	CAND1.11	3.491	4.338	3.523	1.701
chr2:197499313-197499352	-2.103	3.157	-3.371	0.00164877	0.124616	3.975	2.654	583	NM_002156	promoter-TSS	HSPD1	3.368	1.94	3.597	4.353
chrM:10176-10225	1.686	9.457	3.367	0.00166573	0.124616	8.689	10.23	8530	NR_137295	Intergenic	NA	11.224	9.236	8.775	8.602
chr11:115168220-115168452	1.839	3.298	3.363	0.00168495	0.124616	2.614	4.254	-165241	NR_135108	Intergenic	LOC105369509	3.987	4.521	2.583	2.646
chr20:46169845-46170075	1.818	3.29	3.362	0.00168952	0.124616	2.771	4.091	51706	NM_001322422	Intergenic	CD40	3.605	4.577	3.36	2.183
chr14:77204492-77204728	1.304	4.604	3.399	0.00152358	0.120499	4.064	5.251	22851	NM_020431	intron	TMEM63C	4.7	5.801	4.235	3.893
chr9:133637032-133637068	-1.98	3.308	-3.364	0.00168039	0.124616	4.148	2.74	687	NM_000787	intron	DBH	3.233	2.247	3.668	4.628
chr17:50661093-50661196	1.324	4.448	3.393	0.00154807	0.121311	3.915	5.104	26288	NM_003786	intron	ABCC3	4.979	5.23	4.491	3.34
chr6:43923951-43924051	2.315	3.077	3.386	0.00157969	0.122223	2.365	4.136	32973	NR_024478	intron	LINC01512	3.809	4.463	2.851	1.88
chr7:151762743-151762935	2.768	3.093	3.426	0.00140947	0.118038	2.212	4.353	-26525	NM_001304527	intron	PRKAG2	3.809	4.897	2.723	1.701
chr17:40341702-40341764	-2.821	3.087	-3.445	0.00133682	0.116861	4.238	2.316	-286	NM_001024809	promoter-TSS	RARA	3.084	1.549	3.979	4.497
chr11:116180497-116180734	1.848	3.384	3.36	0.00170167	0.124616	2.625	4.414	-420416	NR_034148	Intergenic	LINC00900	4.069	4.758	2.254	2.996
chr15:78679464-78679504	1.578	3.665	3.364	0.00167932	0.124616	2.97	4.582	-38239	NM_001256567	Intergenic	CHRNB4	4.7	4.463	2.428	3.513
chr1:245210060-245210237	1.585	3.572	3.364	0.00168008	0.124616	2.997	4.365	24368	NR_151721	intron	KIF26B-AS1	3.901	4.829	3.077	2.916
chr12:144310-144530	1.667	3.491	3.36	0.00170165	0.124616	2.786	4.441	4749	NR_033859	non-coding	LOC574538	4.419	4.463	2.428	3.144
chr15:74312447-74312834	1.173	5.22	3.409	0.00147875	0.118976	4.697	5.81	-5900	NM_182791	intron	CCDC33	5.503	6.117	4.898	4.497
chr14:105852787-105853210	1.207	4.705	3.398	0.00152854	0.120499	4.173	5.334	4573	NR_130468	Intergenic	MIR4539	5.212	5.456	4.087	4.259
chr20:63469441-63469529	-1.507	3.975	-3.366	0.00167085	0.124616	4.784	3.324	3192	NM_004518	intron	KCNQ2	3.233	3.415	4.491	5.077
chr1:169109408-169109489	-1.385	4.379	-3.381	0.00160207	0.122909	5.149	3.729	2740	NM_001677	intron	ATP1B1	3.368	4.091	4.742	5.557
chr14:77025315-77025432	-1.348	4.577	-3.388	0.0015728	0.122115	5.281	3.976	3325	NM_024496	3'UTR	IRF2BPL	3.901	4.052	4.742	5.821
chr9:133737969-133738062	2.546	2.954	3.382	0.00159578	0.122857	2.463	3.905	341	NM_001134707	intron	SARDH	3.233	4.577	3.668	1.259
chr20:59063765-59064024	-1.509	4.028	-3.366	0.00167424	0.124616	4.818	3.391	-21049	NM_016045	Intergenic	PRELID3B	3.368	3.415	4.369	5.266
chr19:30229631-30229681	-2.076	3.081	-3.36	0.00170006	0.124616	3.825	2.681	-142737	NM_014717	Intergenic	ZNF536	3.605	1.757	3.801	3.85
chr4:152540562-152540641	2.132	3.082	3.362	0.00169058	0.124616	2.478	4.024	4174	NR_039658	Intergenic	MIR4453	3.71	4.338	3.077	1.88
chr12:56687698-56687845	-1.585	3.774	-3.357	0.00171416	0.124956	4.447	3.3	225	NR_104219	non-coding	PTGES3	3.987	2.612	4.604	4.291
chr2:45257422-45257539	1.635	3.704	3.361	0.00169713	0.124616	3.157	4.461	-2540	NR_033831	Intergenic	LINC01121	3.71	5.212	3.668	2.646
chr14:101808003-101808250	-1.222	4.801	-3.387	0.00157317	0.122115	5.447	4.242	-1676	NM_178587	intron	PPP2R5C	4.146	4.338	5.285	5.609
chr7:24284192-24284394	-1.289	4.635	-3.383	0.00159527	0.122857	5.274	4.097	105	NM_000905	intron	NPY	4.355	3.839	4.928	5.621
chr1:243488382-243488418	-1.995	3.208	-3.354	0.00172893	0.125338	4.04	2.667	142224	NR_039824	3'UTR	MIR4677	3.233	2.101	3.922	4.159
chr2:237870348-237870410	-2.283	2.992	-3.371	0.00165003	0.124616	3.793	2.577	10835	NM_001308353	intron	RAMP1	3.605	1.549	3.736	3.85
chr7:98826793-98827138	1.509	3.67	3.358	0.00171	0.124928	3.133	4.415	43084	NM_001134451	Intergenic	TMEM130	4.146	4.683	3.523	2.742
chr15:74251265-74251474	1.427	3.779	3.361	0.00169497	0.124616	3.216	4.53	15081	NM_025055	intron	CCDC33	4.538	4.521	3.36	3.072
chr3:53675898-53676029	2.097	3.11	3.357	0.00171368	0.124956	2.478	4.079	170429	NM_018397	intron	CHDH	4.146	4.012	3.077	1.88
chr2:85446384-85446569	1.308	4.216	3.373	0.00163953	0.124616	3.684	4.884	27546	NM_201594	Intergenic	SH2D6	4.648	5.121	3.801	3.566
chr4:174201977-174202139	-1.782	3.526	-3.346	0.0017712	0.127328	4.286	2.995	18340	NR_125896	intron	LINC02268	3.491	2.5	3.801	4.771
chr7:139095313-139095614	1.886	3.23	3.345	0.00177403	0.127328	2.641	4.104	14255	NM_020119	intron	ZC3HAV1	3.605	4.604	2.968	2.313
chr5:49658624-49658712	2.212	3.074	3.36	0.00169846	0.124616	2.439	4.074	782732	NM_198449	Intergenic	EMB	4.219	3.928	3.178	1.701
chr1:230743962-230744248	2.474	3	3.384	0.00159061	0.122745	2.337	4.069	-3279	NM_001319676	Intergenic	CAPN9	3.901	4.237	3.178	1.497
chr12:76030459-76030572	-1.823	3.363	-3.344	0.00178141	0.127328	4.173	2.806	1260	NM_007350	3'UTR	PHLDA1	3.233	2.379	4.187	4.159
chr3:197427126-197427254	1.74	3.301	3.343	0.00178417	0.127378	2.745	4.13	82471	NR_145451	Intergenic	LINC02012	3.987	4.272	3.178	2.313
chr12:57632260-57632452	-1.709	3.546	-3.344	0.00178153	0.127328	4.265	3.053	325	NM_001276468	intron	B4GALNT1	3.605	2.5	3.979	4.551
chr13:38980289-38980399	2.671	3.018	3.392	0.00155134	0.121423	2.287	4.157	10515	NM_145286	intron	STOML3	3.605	4.709	3.077	1.497
chr17:64344197-64344401	1.645	3.67	3.347	0.00176313	0.127328	2.997	4.563	46579	NM_000442	intron	PECAM1	3.987	5.14	2.428	3.566
chr8:27952975-27953119	2.019	3.13	3.346	0.00176948	0.127328	2.504	4.077	39805	NM_173833	intron	SCARA5	3.987	4.166	2.968	2.04
chr15:92617568-92617822	1.571	3.796	3.352	0.00173965	0.125838	3.25	4.537	38106	NM_207446	3'UTR	FAM174B	3.809	5.265	3.668	2.832
chr15:101149430-101149557	1.284	4.562	3.375	0.00162966	0.12459	4.024	5.208	102438	NM_014918	Intergenic	CHSY1	4.7	5.716	4.034	4.013
chr2:15842520-15842571	-1.159	7.036	-3.392	0.00155363	0.121458	7.605	6.486	-77853	NR_125783	Intergenic	MYCNUT	6.693	6.278	7.943	7.267
chr2:74983982-74984125	1.749	3.409	3.337	0.00181576	0.128712	2.712	4.36	25411	NM_019896	Intergenic	POLE4	3.987	4.733	2.428	2.996
chr16:87867424-87867547	-1.757	3.465	-3.336	0.00182208	0.128712	4.18	2.992	2013	NM_003486	intron	SLC7A5	3.605	2.379	3.863	4.497
chr2:113603852-113603988	1.648	3.437	3.336	0.00181902	0.128712	2.796	4.323	-203	NR_024004	promoter-TSS	DDX11L2	4.48	4.166	2.851	2.742
chr7:47428741-47428836	1.933	3.145	3.335	0.0018224	0.128712	2.662	3.955	36014	NR_145813	intron	SNORD151	3.605	4.305	3.444	1.88
chr2:16249530-16249565	2.487	3.029	3.365	0.00167825	0.124616	2.428	4.087	199121	NR_126559	Intergenic	GACAT3	4.48	3.694	3.597	1.259
chr1:151060377-151060513	-1.319	4.354	-3.36	0.00170221	0.124616	5.053	3.774	770	NM_006818	promoter-TSS	MLLT11	3.71	3.839	4.807	5.298
chr20:58218651-58218824	-2.416	3.234	-3.365	0.00167677	0.124616	4.352	2.415	9915	NM_001304369	exon	ANKRD60	2.73	2.101	3.979	4.725
chr10:97584090-97584369	1.236	4.692	3.372	0.00164486	0.124616	4.169	5.313	-115	NM_001134670	promoter-TSS	HOGA1	4.936	5.691	4.325	4.013
chr18:55300740-55300968	-2.076	3.194	-3.34	0.00180086	0.128153	4.091	2.593	1767	NM_001243236	intron	TCF4	3.084	2.101	3.922	4.259
chr13:109781632-109781795	-1.405	4.837	-3.369	0.00165958	0.124616	5.554	4.21	4853	NM_003749	intron	IRS2	4.219	4.202	4.709	6.4
chr2:16186019-16186364	-1.223	7.67	-3.37	0.00165397	0.124616	8.284	7.069	135765	NR_126559	Intergenic	GACAT3	7.327	6.81	8.481	8.088
chr12:48183391-48183554	-1.352	4.328	-3.355	0.0017248	0.125176	4.966	3.82	-110	NM_001013635	promoter-TSS	CCDC184	4.355	3.286	4.838	5.095
chr20:43962194-43962406	1.649	3.445	3.33	0.00185197	0.13018	2.819	4.309	16404	NM_001098798	intron	TOX2	3.987	4.631	2.723	2.916
chr6:5315925-5316084	1.844	3.206	3.328	0.00185901	0.13018	2.63	4.077	54679	NM_006567	intron	FARS2	3.987	4.166	3.077	2.183
chr5:10537444-10537890	3.694	3.219	3.57	0.00093048	0.103087	1.876	5.002	-15583	NR_134289	Intergenic	LINC02213	4.846	5.158	2.254	1.497
chr10:43094129-43094213	1.937	3.13	3.327	0.00186454	0.130429	2.62	3.969	-10561	NM_001355216	intron	RET	3.809	4.129	3.36	1.88
chr10:86345985-86346218	2.758	3.057	3.363	0.0016872	0.124616	2.337	4.186	20391	NM_017551	intron	GRID1	3.233	5.14	3.178	1.497
chr22:38181766-38181949	1.609	3.541	3.329	0.00185386	0.13018	2.898	4.414	-28	NM_001349865	promoter-TSS	PLA2G6	4.069	4.758	2.583	3.212
chr13:43767584-43767916	1.383	3.948	3.345	0.00177653	0.127328	3.393	4.668	19230	NM_001347970	intron	ENOX1	4.355	4.982	3.272	3.513
chr1:237108373-237108701	1.382	3.937	3.344	0.0017812	0.127328	3.406	4.636	66135	NM_001035	intron	RYR2	4.419	4.852	3.668	3.144
chr22:24164982-24165224	1.274	4.606	3.363	0.0016854	0.124616	4.084	5.236	-16373	NM_019601	intron	SUSD2	4.846	5.625	4.452	3.715
chr14:104145430-104145523	-1.304	4.522	-3.356	0.00172158	0.125081	5.151	4.004	6754	NM_015656	intron	KIF26A	4.419	3.589	4.898	5.404
chr13:104011550-104011713	-1.773	3.461	-3.32	0.00190181	0.131311	4.306	2.848	586432	NR_126374	Intergenic	LINC01309	3.084	2.612	4.087	4.524
chr3:9947147-9947477	-1.14	5.308	-3.372	0.00164608	0.124616	5.898	4.779	-92	NR_046734	promoter-TSS	PRRT3-AS1	4.751	4.806	5.762	6.034
chr6:165988732-165988874	-1.155	5.362	-3.372	0.00164431	0.124616	5.949	4.835	-764	NR_026860	promoter-TSS	LINC00473	4.936	4.733	5.661	6.237
chr17:45861301-45861527	2.039	3.112	3.325	0.00187792	0.130781	2.504	4.04	16524	NM_175882	intron	SPPL2C	3.71	4.37	2.968	2.04
chr7:101244636-101244671	1.744	3.288	3.318	0.00191657	0.131517	2.771	4.086	436	NM_016068	intron	FIS1	3.901	4.272	3.36	2.183
chr1:156126182-156126317	-1.117	5.647	-3.375	0.00162917	0.12459	6.225	5.116	133	NM_001257374	intron	LMNA	5.02	5.212	6.028	6.422
chr17:40341233-40341307	-2.063	3.302	-3.327	0.00186748	0.130495	4.319	2.554	-749	NM_001024809	promoter-TSS	RARA	2.73	2.379	4.411	4.226
chr1:234607213-234607524	-1.253	5.536	-3.371	0.00164698	0.124616	6.196	4.93	2156	NM_182972	exon	IRF2BP2	4.594	5.265	5.553	6.839
chr7:101168425-101168484	-1.748	3.404	-3.316	0.00192631	0.131517	4.087	2.978	-2884	NM_003378	Intergenic	VGF	3.71	2.247	4.087	4.087
chr11:121466445-121466523	-1.813	3.3	-3.315	0.00192994	0.131517	3.975	2.906	14281	NM_003105	intron	SORL1	3.71	2.101	3.863	4.087
chr2:70123948-70124310	-1.372	4.416	-3.342	0.00179133	0.127613	5.181	3.767	1187	NR_024444	TTS	LINC01816	3.368	4.166	4.742	5.621
chr10:78293416-78293699	-1.186	5.102	-3.362	0.00168973	0.124616	5.7	4.577	26230	NR_073447	Intergenic	LINC00595	4.751	4.402	5.415	5.986
chr2:197499647-197499720	-1.261	4.534	-3.347	0.00176546	0.127328	5.168	4.005	232	NM_002156	promoter-TSS	HSPD1	4.219	3.792	5.039	5.298
chr13:71865710-71865897	-1.168	5.193	-3.363	0.00168667	0.124616	5.788	4.664	1388	NM_080759	intron	DACH1	4.751	4.577	5.514	6.063
chr17:73455317-73455558	2.469	3.125	3.359	0.00170383	0.124616	2.234	4.363	-58245	NR_135635	intron	LOC101928251	4.355	4.37	2.428	2.04
chr6:136922234-136922382	-1.219	4.982	-3.357	0.00171707	0.125029	5.623	4.419	67	NM_001008783	promoter-TSS	SLC35D3	4.289	4.549	5.239	6.006
chr1:151060527-151060563	-1.849	3.609	-3.312	0.00194477	0.131974	4.74	2.703	870	NM_006818	promoter-TSS	MLLT11	2.261	3.145	4.709	4.771
chr16:89921764-89921990	-1.109	5.576	-3.369	0.00165875	0.124616	6.142	5.06	-132	NM_001197181	promoter-TSS	TUBB3	5.138	4.982	6.107	6.178
chr13:27005657-27005882	1.569	3.58	3.316	0.001925	0.131517	2.96	4.425	-119763	NR_046547	Intergenic	USP12-AS1	4.799	4.052	3.178	2.742
chr8:17665971-17666063	1.517	3.66	3.32	0.00190309	0.131311	3.133	4.396	10484	NM_001330470	intron	MTUS1	3.987	4.806	3.523	2.742
chr10:103637833-103638168	1.596	3.464	3.31	0.00195643	0.132356	2.855	4.31	-108778	NR_038940	intron	SH3PXD2A-AS1	4.419	4.202	2.968	2.742
chr7:101166492-101166560	-1.539	3.857	-3.315	0.00193109	0.131517	4.609	3.28	-955	NM_003378	promoter-TSS	VGF	3.491	3.069	4.235	4.982
chr17:40542336-40542517	-1.744	3.5	-3.307	0.00197679	0.132754	4.303	2.923	17967	NM_001301718	Intergenic	CCR7	3.233	2.612	3.979	4.628
chr1:229410157-229410285	1.344	4.112	3.332	0.00184093	0.129742	3.589	4.787	23875	NM_001100	Intergenic	ACTA1	4.7	4.874	4.034	3.144
chr11:65422849-65423005	-1.409	4.418	-3.334	0.00182853	0.129007	5.156	3.797	129	NR_028272	non-coding	NEAT1	3.71	3.884	4.491	5.821
chr10:78295621-78295761	-1.641	3.768	-3.308	0.0019704	0.132503	4.716	3.008	28363	NR_073447	Intergenic	LINC00595	2.73	3.286	4.53	4.901
chr12:128864943-128865072	1.772	3.319	3.306	0.00197846	0.132754	2.782	4.151	11574	NM_144669	intron	GLT1D1	4.419	3.884	3.523	2.04
chr15:92818670-92818886	-1.437	4.217	-3.325	0.00187951	0.130781	5.044	3.527	23294	NR_033769	Intergenic	ASB9P1	3.084	3.97	4.64	5.447
chr8:142549595-142549661	2.363	3.024	3.336	0.00181802	0.128712	2.335	4.086	64844	NM_015193	Intergenic	ARC	3.901	4.272	2.968	1.701
chr9:133632801-133633031	-1.173	5.155	-3.353	0.00173271	0.125474	5.754	4.625	-3447	NM_000787	Intergenic	DBH	4.7	4.549	5.455	6.053
chr10:79003370-79003716	1.202	4.645	3.345	0.0017729	0.127328	4.13	5.262	63905	NR_024429	intron	ZMIZ1-AS1	5.176	5.348	4.325	3.934
chr10:3173128-3173268	2.007	3.106	3.308	0.00197069	0.132503	2.529	4.02	-357	NR_144639	promoter-TSS	PITRM1	4.069	3.97	3.178	1.88
chr7:107398334-107398509	-1.864	3.581	-3.3	0.00201183	0.134037	4.632	2.752	-71635	NM_005295	intron	GPR22	2.515	2.988	4.187	5.077
chr17:57501209-57501349	2.2	2.991	3.308	0.00196711	0.132503	2.547	3.836	22318	NR_110808	intron	LOC101927557	3.368	4.305	3.597	1.497
chr19:50512346-50512393	-1.547	3.81	-3.304	0.00199163	0.133366	4.646	3.151	-1015	NM_001270639	exon	JOSD2	3.084	3.217	4.64	4.653
chr3:184336213-184336580	-1.105	6.374	-3.363	0.00168599	0.124616	6.945	5.832	468	NM_001171093	intron	FAM131A	5.818	5.847	6.619	7.271
chr2:131831802-131831953	2.532	3.134	3.346	0.00176673	0.127328	2.232	4.396	-30217	NM_214461	Intergenic	C2orf27B	4.7	4.091	2.583	1.88
chr14:69262102-69262141	-1.671	3.559	-3.301	0.00200844	0.133947	4.21	3.14	2158	NM_001168368	intron	GALNT16	3.901	2.379	3.979	4.441
chr15:70111670-70111954	1.222	4.599	3.337	0.00181451	0.128712	4.085	5.218	-13895	NM_001105192	Intergenic	TLE3	4.936	5.5	4.235	3.934
chr10:8061314-8061427	-1.312	4.579	-3.329	0.00185754	0.13018	5.315	3.947	6667	NM_001002295	intron	GATA3	3.491	4.402	4.984	5.646
chr8:39032771-39032864	1.882	3.202	3.296	0.00203886	0.134882	2.575	4.13	-14133	NR_145988	intron	SNORD38D	4.289	3.97	2.968	2.183
chr14:104139496-104139530	-1.801	3.675	-3.295	0.00204295	0.134888	4.534	3.022	790	NM_015656	intron	KIF26A	3.233	2.812	3.801	5.266
chr2:130819763-130819843	1.631	3.405	3.296	0.00203825	0.134882	2.86	4.197	63512	NM_001105195	Intergenic	AMER3	3.901	4.492	3.178	2.543
chr22:50247820-50247968	-1.324	4.236	-3.316	0.00192549	0.131517	4.959	3.641	-2923	NM_020461	exon	TUBGCP6	3.491	3.792	4.956	4.962
chr2:16040363-16040436	1.536	3.976	3.313	0.00194067	0.131832	3.389	4.76	-10027	NR_126559	Intergenic	GACAT3	5.247	4.272	4.235	2.543
chr21:44326851-44327012	1.888	3.259	3.294	0.00204666	0.134991	2.537	4.266	11406	NM_001271442	3'UTR	C21orf2	4.069	4.463	2.428	2.646
chr16:4372438-4372596	1.395	3.809	3.308	0.00196804	0.132503	3.258	4.543	669	NM_138440	intron	VASN	4.594	4.492	3.444	3.072
chr2:16038202-16038238	1.318	4.85	3.337	0.00181611	0.128712	4.3	5.501	-12207	NR_126559	Intergenic	GACAT3	5.561	5.441	5.143	3.457
chr7:108001900-108002064	-1.28	4.368	-3.318	0.00191544	0.131517	5.056	3.797	1377	NM_002291	intron	LAMB1	3.71	3.884	5.092	5.021
chr12:89351843-89351879	-1.949	3.248	-3.292	0.00206104	0.135128	4.108	2.665	998	NM_001946	exon	DUSP6	3.084	2.247	3.863	4.353
chrX:119605340-119605388	-1.877	3.39	-3.29	0.00207065	0.135623	4.354	2.671	519	NM_017544	intron	NKRF	2.73	2.612	4.325	4.383
chr20:63470701-63470760	-1.499	3.937	-3.298	0.00202253	0.134478	4.71	3.327	1946	NM_004518	intron	KCNQ2	3.368	3.286	4.325	5.095
chr2:165475598-165475634	-2.326	3.208	-3.317	0.00192023	0.131517	4.302	2.415	5969	NM_001172173	intron	CSRNP3	2.73	2.101	4.411	4.193
chr3:127697551-127697702	1.584	3.547	3.293	0.0020558	0.135128	3.025	4.314	24689	NR_033429	intron	ABTB1	4.355	4.272	3.736	2.313
chr11:6405059-6405093	-1.354	4.187	-3.309	0.00196352	0.132503	4.833	3.681	-143	NM_001257319	promoter-TSS	APBB1	4.146	3.217	4.807	4.859
chr4:41746761-41746897	-1.445	4.482	-3.316	0.0019237	0.131517	5.168	3.915	2141	NM_003924	intron	PHOX2B	4.355	3.475	4.411	5.926
chr5:177494671-177494837	-1.419	4.002	-3.3	0.00201512	0.134121	4.679	3.485	2851	NM_203352	intron	PDLIM7	3.901	3.069	4.807	4.551
chr7:100602970-100603139	-1.441	4.035	-3.298	0.00202533	0.134528	4.8	3.422	796	NM_002593	non-coding	PCOLCE	3.368	3.475	4.452	5.149
chr10:101071845-101072266	1.328	4.529	3.322	0.00189451	0.131269	3.996	5.175	5757	NR_135068	Intergenic	KAZALD1	4.538	5.812	4.325	3.667
chr10:114367424-114367596	2.066	3.031	3.284	0.00210431	0.136868	2.617	3.84	37268	NM_001351077	intron	AFAP1L2	3.71	3.97	3.736	1.497
chr1:213680980-213681182	2.669	3.017	3.314	0.00193404	0.131517	2.337	4.108	-243668	NR_046189	Intergenic	LINC00538	3.233	4.982	3.178	1.497
chr4:2798831-2798882	2.041	3.203	3.284	0.00210582	0.136868	2.504	4.222	5834	NM_001122681	intron	SH3BP2	4.7	3.744	2.968	2.04
chr7:128266842-128267082	1.628	3.384	3.281	0.00212112	0.137275	2.81	4.21	25684	NM_000230	Intergenic	LEP	4.219	4.202	3.077	2.543
chr6:138209725-138209941	-1.853	3.302	-3.279	0.00213607	0.137487	3.982	2.906	8657	NM_021635	intron	PBOV1	3.71	2.101	3.523	4.441
chr17:82865556-82865630	1.495	3.594	3.287	0.00208546	0.136321	3.037	4.363	-25538	NM_024702	intron	ZNF750	4.069	4.657	3.077	2.996
chr2:10286829-10286906	1.639	3.368	3.28	0.00213065	0.137487	2.81	4.178	-16036	NM_002149	Intergenic	HPCAL1	3.987	4.37	3.077	2.543
chr10:97074928-97075057	2.832	3.198	3.356	0.00172002	0.125081	2.119	4.633	-27763	NR_038330	intron	SLIT1-AS1	4.146	5.121	2.056	2.183
chr8:78444866-78445361	1.15	5.081	3.331	0.00184652	0.129997	4.572	5.664	-70987	NM_181839	Intergenic	PKIA	5.381	5.946	4.675	4.47
chr11:1572283-1572553	-1.225	4.635	-3.315	0.00193212	0.131517	5.27	4.099	-323	NR_021489	promoter-TSS	KRTAP5-AS1	4.146	4.052	5.092	5.447
chr15:75043713-75043807	2.343	3.092	3.305	0.00198596	0.133122	2.301	4.236	491	NM_001301105	intron	PPCDC	4.419	4.052	2.723	1.88
chr6:50822237-50822295	-1.844	3.571	-3.275	0.00216163	0.138103	4.614	2.752	3540	NM_003221	intron	TFAP2B	2.515	2.988	4.187	5.04
chr11:67353572-67353751	1.357	4.092	3.301	0.00200825	0.133947	3.579	4.76	-66	NM_021173	promoter-TSS	POLD4	4.538	4.982	4.087	3.072
chr12:113422252-113422475	1.634	3.463	3.279	0.00213715	0.137487	2.96	4.228	-26	NM_001304993	promoter-TSS	SDSL	4.219	4.237	3.736	2.183
chr22:21014195-21014368	-1.206	4.725	-3.315	0.0019321	0.131517	5.339	4.204	5	NR_003608	promoter-TSS	TUBA3FP	4.355	4.052	5.216	5.462
chr2:16069742-16069897	1.188	5.186	3.328	0.00185868	0.13018	4.668	5.776	19393	NR_126559	intron	GACAT3	5.503	6.049	5.143	4.193
chr22:49968513-49968670	1.576	3.72	3.284	0.00210545	0.136868	3.106	4.554	5726	NR_106879	Intergenic	MIR6821	5.138	3.97	3.668	2.543
chr11:64085182-64085340	1.171	4.885	3.322	0.00189407	0.131269	4.366	5.488	-18629	NM_013280	intron	FLRT1	5.212	5.765	4.235	4.497
chr2:113604235-113604291	1.701	3.312	3.272	0.00217774	0.138204	2.697	4.193	-546	NR_024004	promoter-TSS	DDX11L2	4.219	4.166	2.851	2.543
chr8:102746898-102746998	1.435	3.706	3.285	0.0021023	0.136868	3.134	4.476	-59874	NR_149020	Intergenic	GASAL1	4.648	4.305	3.272	2.996
chr11:65421042-65421152	-1.158	5.045	-3.321	0.00190005	0.131311	5.648	4.514	-1701	NR_131012	Intergenic	NEAT1	4.48	4.549	5.475	5.821
chr16:2208724-2208916	-1.512	3.901	-3.277	0.00214474	0.137734	4.774	3.197	2248	NM_182563	TTS	BRICD5	2.918	3.475	4.709	4.838
chr15:31264320-31264461	1.948	3.153	3.271	0.00218112	0.138204	2.575	4.034	-33540	NM_001243538	Intergenic	LOC283710	3.491	4.577	2.968	2.183
chr2:237864667-237864748	-1.557	3.812	-3.277	0.00214726	0.137761	4.585	3.218	5164	NM_001308353	intron	RAMP1	3.368	3.069	4.187	4.982
chr8:55879578-55879770	-1.52	3.802	-3.278	0.00213881	0.137487	4.48	3.311	-153	NM_001111097	promoter-TSS	LYN	3.809	2.812	4.235	4.725
chr12:9412923-9413068	2.242	3.016	3.288	0.00207987	0.136091	2.389	4.015	-5582	NR_144634	Intergenic	LOC728715	3.901	4.129	3.077	1.701
chr14:102086888-102087131	-1.493	3.984	-3.283	0.00211247	0.136868	4.702	3.428	165	NM_005348	5'UTR	HSP90AA1	3.71	3.145	4.187	5.217
chr15:76196805-76196920	1.628	3.427	3.27	0.00219151	0.138442	2.777	4.323	-15377	NR_120360	intron	LOC101929439	4.48	4.166	2.723	2.832
chr2:127061739-127061792	1.871	3.191	3.267	0.00220605	0.13866	2.751	3.976	20299	NM_001320634	intron	BIN1	4.069	3.884	3.801	1.701
chr9:89878776-89879001	1.531	3.512	3.274	0.00216868	0.138204	2.954	4.295	-90527	NR_109791	Intergenic	LOC101927847	4.069	4.521	3.077	2.832
chr5:139294410-139294561	-2.014	3.436	-3.268	0.00220194	0.13866	4.448	2.671	736	NM_001194956	intron	MATR3	2.73	2.612	3.801	5.095
chr14:92917091-92917425	1.177	5.326	3.326	0.00187148	0.130636	4.803	5.914	-5842	NM_001275	Intergenic	CHGA	5.381	6.446	4.928	4.678
chr15:90191808-90192376	1.187	5.295	3.325	0.00187486	0.130733	4.766	5.889	135	NM_001324031	intron	SEMA4B	5.316	6.461	4.807	4.725
chr8:47188957-47188992	1.837	3.197	3.266	0.00221182	0.13866	2.702	4.015	-332	NR_037168	promoter-TSS	LOC100287846	4.146	3.884	3.523	1.88
chr12:49636968-49637123	1.832	3.167	3.266	0.00221487	0.138719	2.656	3.988	13426	NM_012272	TTS	PRPF40B	3.809	4.166	3.272	2.04
chr16:55656045-55656299	-1.214	4.881	-3.31	0.00195564	0.132356	5.52	4.326	-268	NM_001043	promoter-TSS	SLC6A2	4.219	4.433	5.143	5.896
chr12:70070799-70070961	-1.636	3.701	-3.267	0.002206	0.13866	4.562	3.036	-172114	NM_014515	Intergenic	CNOT2	3.084	2.988	4.898	4.226
chr11:104969208-104969347	2.608	3.006	3.323	0.00188929	0.131269	2.232	4.193	-680	NM_001225	promoter-TSS	CASP4	4.219	4.166	2.968	1.497
chr16:67563382-67563522	-1.25	4.657	-3.303	0.00199909	0.133594	5.363	4.048	1045	NM_006565	intron	CTCF	3.605	4.492	5.351	5.375
chr1:98044926-98045092	-1.44	4.099	-3.285	0.0021012	0.136868	4.79	3.559	342	NR_039604	TTS	MIR2682	3.901	3.217	4.281	5.298
chr13:18211972-18212156	1.879	3.349	3.265	0.00222241	0.139059	2.774	4.24	16767	NR_027278	intron	FAM230C	4.892	3.589	3.668	1.88
chr6:136922567-136922785	-1.225	5.164	-3.316	0.00192389	0.131517	5.816	4.582	435	NM_001008783	exon	SLC35D3	4.289	4.874	5.307	6.325
chr12:20369191-20369385	-1.548	3.724	-3.269	0.00219904	0.13866	4.431	3.208	43	NM_000921	promoter-TSS	PDE3A	3.605	2.812	4.235	4.628
chr1:151715299-151715585	-1.124	5.224	-3.315	0.0019316	0.131517	5.807	4.704	874	NM_001172648	intron	CELF3	4.7	4.709	5.794	5.821
chr5:132258473-132258661	-1.093	5.632	-3.322	0.00189377	0.131269	6.187	5.125	909	NM_003687	intron	PDLIM4	5.247	5.003	6.081	6.293
chr5:159098045-159098108	-2.441	2.982	-3.293	0.00205138	0.135116	3.895	2.458	1685	NM_001324101	intron	EBF1	3.368	1.549	3.597	4.193
chr11:128938037-128938091	-2.193	3.219	-3.271	0.0021831	0.138204	4.227	2.51	-230	NM_001195194	promoter-TSS	TP53AIP1	2.918	2.101	4.604	3.85
chr14:104148702-104148794	-1.754	3.604	-3.257	0.00227014	0.140503	4.56	2.859	10025	NM_015656	intron	KIF26A	2.73	2.988	4.138	4.982
chr21:46605011-46605279	1.377	4.09	3.284	0.00210718	0.136868	3.537	4.792	-23	NM_006272	promoter-TSS	S100B	4.219	5.364	3.36	3.715
chr20:63452984-63453020	-1.262	4.642	-3.295	0.00204304	0.134888	5.326	4.057	19675	NM_004518	intron	KCNQ2	3.809	4.305	4.956	5.695
chr4:78205724-78205937	2.127	2.987	3.262	0.00223916	0.139702	2.547	3.828	-83154	NR_145782	intron	SNORD161	3.605	4.052	3.597	1.497
chr3:194270802-194270855	1.696	3.283	3.255	0.00228224	0.140608	2.745	4.094	-20676	NR_125403	Intergenic	LINC02036	3.987	4.202	3.178	2.313
chr15:73737273-73737812	1.464	3.875	3.274	0.00216307	0.138103	3.359	4.572	13932	NM_001039614	3'UTR	C15orf59	3.987	5.158	3.801	2.916
chr2:15842032-15842071	-1.12	6.501	-3.321	0.00189716	0.131311	7.053	5.977	-78347	NR_125783	Intergenic	MYCNUT	6.153	5.801	7.488	6.618
chr2:231621196-231621355	1.502	3.545	3.261	0.00224779	0.13985	3.007	4.304	28412	NM_152614	Intergenic	TEX44	4.146	4.463	3.272	2.742
chr20:64092553-64092649	-1.797	3.409	-3.252	0.00230217	0.14133	4.293	2.765	-87	NM_001318854	promoter-TSS	OPRL1	2.918	2.612	4.034	4.551
chr20:48024945-48025274	1.409	3.892	3.273	0.00217153	0.138204	3.36	4.595	-34993	NR_110027	Intergenic	LINC01522	4.069	5.121	3.444	3.277
chr10:103578785-103578936	2.291	3.076	3.276	0.00215223	0.137946	2.312	4.182	-61419	NR_120675	intron	NEURL1-AS1	3.901	4.463	2.583	2.04
chr17:61410931-61411037	-1.434	3.961	-3.267	0.00221056	0.13866	4.656	3.428	-767	NM_203425	promoter-TSS	C17orf82	3.71	3.145	4.369	4.942
chr5:59039615-59039703	-1.588	3.664	-3.256	0.0022775	0.140503	4.37	3.16	-147	NM_001197222	promoter-TSS	PDE4D	3.605	2.715	4.087	4.653
chr1:234608853-234608888	-1.468	4.519	-3.283	0.00211223	0.136868	5.369	3.788	654	NM_182972	exon	IRF2BP2	3.084	4.492	4.675	6.063
chr17:49192642-49192795	1.873	3.246	3.252	0.00230379	0.14133	2.537	4.239	16662	NM_031498	Intergenic	GNGT2	3.987	4.492	2.428	2.646
chr2:15971749-15971807	1.631	3.531	3.256	0.00227558	0.140503	2.992	4.33	-29529	NM_001329968	Intergenic	MYCNOS	4.648	4.012	3.801	2.183
chr1:246647641-246647818	-1.808	3.26	-3.249	0.00232481	0.141546	3.86	2.963	-76346	NM_016002	exon	SCCPDH	3.987	1.94	3.668	4.051
chr2:218985498-218985749	-1.139	5.705	-3.312	0.00194684	0.131978	6.31	5.147	33	NM_017521	promoter-TSS	FEV	4.751	5.543	6.015	6.605
chr17:45172447-45172522	1.772	3.381	3.246	0.0023394	0.141927	2.63	4.402	-1000	NR_135646	promoter-TSS	LOC105371795	4.751	4.052	2.428	2.832
chr19:18364952-18365174	-1.698	3.48	-3.246	0.00233835	0.141927	4.265	2.923	-20897	NM_004864	non-coding	GDF15	3.233	2.612	4.034	4.497
chrX:132957342-132957731	-1.126	5.347	-3.303	0.00199479	0.133442	5.915	4.838	3858	NM_001077188	intron	HS6ST2	5.02	4.657	5.712	6.117
chr8:79960019-79960156	2.154	3.01	3.257	0.00227203	0.140503	2.439	3.95	70183	NM_014018	intron	MRPS28	3.809	4.091	3.178	1.701
chr2:47069703-47069872	1.237	4.35	3.281	0.00212299	0.137275	3.805	5.02	85590	NM_173649	intron	STPG4	5.1	4.94	3.597	4.013
chr5:133256369-133256612	3.011	3.151	3.342	0.00179056	0.127613	2.067	4.614	171215	NR_031621	intron	MIR1289-2	4.069	5.158	2.254	1.88
chr17:73957275-73957473	1.703	3.295	3.244	0.00235457	0.142585	2.755	4.101	-128837	NR_027146	Intergenic	LINC00469	3.71	4.492	3.077	2.433
chr11:126116176-126116210	1.309	4.089	3.271	0.00218355	0.138204	3.539	4.788	-52901	NM_001243597	Intergenic	CDON	4.594	4.982	3.272	3.807
chr5:93588055-93588091	-1.866	3.651	-3.243	0.00235942	0.142616	4.656	2.859	4736	NM_005654	exon	NR2F1	2.73	2.988	3.922	5.389
chr17:44977484-44977724	1.322	4.474	3.283	0.00211254	0.136868	3.949	5.117	-9328	NM_006688	Intergenic	C1QL1	4.48	5.753	4.281	3.618
chr16:23952137-23952397	1.481	3.728	3.258	0.00226649	0.140503	3.224	4.438	116288	NM_212535	intron	PRKCB	4.069	4.806	3.801	2.646
chr14:105476475-105476511	-1.717	3.442	-3.241	0.0023721	0.142858	4.27	2.848	634	NR_073084	promoter-TSS	CRIP2	3.084	2.612	4.281	4.259
chr3:52041275-52041494	1.274	4.171	3.272	0.00217541	0.138204	3.657	4.826	15060	NM_001947	Intergenic	DUSP7	4.648	5.003	3.801	3.513
chr2:207767765-207767855	-1.913	3.282	-3.242	0.00236663	0.14279	4.181	2.649	1609	NM_003468	exon	FZD5	2.918	2.379	3.979	4.383
chr15:75663214-75663464	-1.277	4.459	-3.275	0.00215851	0.138103	5.094	3.939	14332	NM_001318146	Intergenic	SNX33	4.289	3.589	5.351	4.838
chr16:70682055-70682144	1.362	3.95	3.263	0.00223227	0.139411	3.422	4.641	3951	NM_138383	intron	MTSS1L	4.219	5.063	3.444	3.4
chr16:2159569-2159632	-1.358	4.414	-3.272	0.00218033	0.138204	5.081	3.867	3803	NM_032271	intron	TRAF7	4.146	3.589	4.491	5.671
chr15:66043294-66043511	2.098	3.213	3.24	0.00238131	0.14302	2.508	4.215	3170	NR_036196	intron	MIR4311	3.368	5.063	2.583	2.433
chr15:70492674-70493145	1.345	4.11	3.267	0.00220771	0.13866	3.605	4.771	13018	NR_146562	Intergenic	LINC02205	4.538	5.003	4.138	3.072
chr8:23335733-23335822	-1.239	4.551	-3.275	0.00215942	0.138103	5.209	3.996	-430	NR_038323	promoter-TSS	LOC100507156	3.901	4.091	4.956	5.462
chr20:63471352-63471680	-1.187	5.258	-3.293	0.00205265	0.135116	5.864	4.717	1161	NM_004518	intron	KCNQ2	4.751	4.683	5.351	6.378
chr9:34377001-34377191	1.822	3.167	3.236	0.00240964	0.143933	2.702	3.956	-200	NM_020702	promoter-TSS	MYORG	3.901	4.012	3.523	1.88
chr12:1592590-1592948	-1.178	4.864	-3.28	0.00212678	0.137385	5.502	4.309	1396	NM_152441	intron	FBXL14	4.069	4.549	5.394	5.609
chr5:154477351-154477503	-1.15	5.412	-3.292	0.00206057	0.135128	6.017	4.866	837	NM_004821	intron	HAND1	4.648	5.083	5.626	6.407
chr7:124032756-124032871	-1.339	4.206	-3.256	0.00227478	0.140503	4.927	3.618	655	NM_001136002	exon	TMEM229A	3.491	3.744	4.604	5.25
chr1:234745797-234746096	-1.275	4.518	-3.267	0.00220761	0.13866	5.221	3.921	14109	NR_148962	Intergenic	PP2672	3.605	4.237	4.898	5.544
chr12:52038611-52038665	-2.038	3.274	-3.237	0.00240091	0.143542	4.265	2.554	923	NM_001202234	5'UTR	NR4A1	2.73	2.379	3.979	4.551
chr4:174154611-174154736	-1.673	3.611	-3.234	0.0024203	0.143986	4.33	3.109	65724	NR_125896	intron	LINC02268	3.605	2.612	3.801	4.859
chr22:46070555-46070624	-1.678	3.793	-3.232	0.00243209	0.144126	4.814	2.965	431	NR_148973	intron	LOC642648	2.515	3.415	4.411	5.217
chr11:65421229-65421458	-1.121	5.842	-3.297	0.00202853	0.134605	6.427	5.3	-1454	NR_131012	Intergenic	NEAT1	5.1	5.5	6.015	6.839
chr2:30871498-30871798	1.37	3.818	3.25	0.00231684	0.141469	3.298	4.519	-64203	NM_144575	Intergenic	CAPN13	4.355	4.683	3.523	3.072
chr9:134350086-134350209	1.577	3.46	3.234	0.00242137	0.143986	2.859	4.296	23685	NM_002957	intron	RXRA	3.987	4.604	2.723	2.996
chr16:75245380-75245787	1.1	5.493	3.292	0.00205966	0.135128	4.992	6.05	2742	NM_001170719	intron	BCAR1	5.974	6.126	5.307	4.678
chrX:149541432-149541645	-1.24	4.444	-3.262	0.00224118	0.139702	5.086	3.913	565	NM_001171908	5'UTR	CXorf40A	3.987	3.839	4.956	5.217
chr2:211435226-211435697	1.221	4.68	3.273	0.0021689	0.138204	4.172	5.287	817891	NR_002763	intron	CPS1-IT1	4.846	5.728	4.411	3.934
chr3:58164601-58164685	2.015	3.138	3.231	0.00244469	0.144714	2.448	4.136	5992	NR_135534	non-coding	FLNB-AS1	3.809	4.463	2.583	2.313
chr17:63700753-63700883	-1.578	3.712	-3.228	0.00246337	0.145427	4.537	3.077	480	NR_046273	promoter-TSS	LOC729683	3.084	3.069	4.281	4.794
chr2:43521528-43521727	-1.369	4.046	-3.242	0.00236927	0.142818	4.789	3.45	74346	NM_001083953	intron	THADA	3.368	3.533	4.807	4.771
chr18:37504606-37504763	1.438	3.739	3.238	0.00239221	0.143281	3.118	4.561	-18828	NM_001353760	intron	CELF4	4.751	4.37	2.723	3.513
chr15:77582011-77582126	1.685	3.297	3.225	0.00248497	0.145976	2.792	4.072	50458	NM_032808	Intergenic	LINGO1	3.71	4.433	3.272	2.313
chr3:43203381-43203466	1.653	3.329	3.224	0.00249262	0.145976	2.748	4.167	-83088	NM_017719	Intergenic	SNRK	3.901	4.433	2.851	2.646
chr10:49634127-49634260	1.553	3.659	3.234	0.00242145	0.143986	3.061	4.465	20157	NM_020549	intron	CHAT	3.809	5.121	2.723	3.4
chr10:69896534-69896683	2.22	2.991	3.232	0.00243128	0.144126	2.439	3.915	94721	NM_080805	intron	COL13A1	3.368	4.463	3.178	1.701
chr17:74677625-74677822	1.388	3.743	3.238	0.00239437	0.143281	3.216	4.46	6607	NM_175738	intron	RAB37	4.289	4.631	3.36	3.072
chr2:231465386-231465564	-1.689	3.515	-3.222	0.00250357	0.146487	4.266	2.995	-981	NM_005381	promoter-TSS	NCL	3.491	2.5	4.64	3.893
chr11:119699082-119699250	2.86	2.963	3.309	0.00196218	0.132503	2.168	4.226	29559	NM_203286	intron	NECTIN1	4.146	4.305	3.077	1.259
chr8:17735905-17736175	-1.745	3.495	-3.224	0.00249072	0.145976	4.066	3.21	-13465	NM_001166393	intron	MTUS1	4.48	1.94	4.369	3.762
chr4:128386922-128387048	1.648	3.33	3.221	0.00251217	0.14686	2.792	4.136	-41031	NR_125882	Intergenic	LOC100507487	4.219	4.052	3.272	2.313
chr19:42280987-42281129	-1.298	4.578	-3.259	0.00225773	0.140336	5.208	4.056	-3607	NM_015125	intron	CIC	4.419	3.694	4.709	5.707
chr1:235642597-235642676	-1.538	3.828	-3.225	0.00248238	0.145976	4.697	3.135	7356	NM_001098722	intron	GNG4	2.918	3.352	4.452	4.942
chr20:57272967-57273212	1.737	3.223	3.218	0.00252909	0.147195	2.728	4.008	-6439	NM_001719	Intergenic	BMP7	3.71	4.305	3.272	2.183
chr7:5594695-5594774	-1.524	3.792	-3.224	0.00248758	0.145976	4.614	3.151	1930	NM_003088	intron	FSCN1	3.084	3.217	4.411	4.816
chr3:9172830-9172949	2.152	3.129	3.229	0.00245192	0.145011	2.37	4.206	-19603	NR_121664	intron	SRGAP3-AS2	3.809	4.604	2.428	2.313
chr11:65423339-65423539	-1.454	4.719	-3.261	0.0022467	0.13985	5.4	4.144	641	NR_028272	non-coding	NEAT1	4.7	3.589	4.491	6.309
chr8:65633937-65634052	1.829	3.224	3.215	0.00254966	0.147779	2.642	4.087	222	NM_001286702	intron	ARMC1	3.491	4.683	2.851	2.433
chr17:74011920-74012152	2.27	3.046	3.225	0.00248024	0.145976	2.424	4.02	-183499	NR_027146	Intergenic	LINC00469	3.233	4.806	2.968	1.88
chr12:24902242-24902277	-2.174	3.366	-3.232	0.00243256	0.144126	4.564	2.437	128	NM_001178094	5'UTR	BCAT1	2.261	2.612	4.604	4.524
chr13:35471856-35472085	-1.436	4.454	-3.249	0.00231947	0.141469	5.206	3.819	4724	NM_005584	intron	MAB21L1	3.71	3.928	4.369	6.044
chr2:27715423-27715685	-1.448	3.88	-3.227	0.00246739	0.145534	4.595	3.337	178	NR_135200	intron	LINC01460	3.605	3.069	4.807	4.383
chr18:61855232-61855522	1.912	3.174	3.215	0.00255228	0.147779	2.508	4.136	37694	NM_173557	intron	RNF152	3.809	4.463	2.583	2.433
chrX:153871790-153871827	-1.996	3.049	-3.216	0.00254424	0.147779	3.765	2.681	4135	NM_024003	intron	L1CAM	3.605	1.757	3.863	3.667
chr10:42871109-42871180	1.72	3.381	3.215	0.00255485	0.147779	2.796	4.216	-376	NR_134479	promoter-TSS	LOC101929445	3.491	4.94	2.851	2.742
chr9:93201899-93201988	1.65	3.446	3.218	0.00253273	0.147277	2.981	4.187	17014	NM_001282394	intron	WNK2	4.069	4.305	3.922	2.04
chr8:37962251-37962473	1.739	3.218	3.211	0.00258039	0.148086	2.742	3.996	4304	NM_000025	TTS	ADRB3	3.901	4.091	3.444	2.04
chr17:61384062-61384123	-1.477	3.873	-3.22	0.00251636	0.146974	4.656	3.26	15513	NR_125749	intron	TBX2-AS1	3.233	3.286	4.369	4.942
chr2:172906513-172906792	1.181	4.543	3.254	0.00229009	0.140884	4.033	5.159	-21552	NM_001282901	intron	RAPGEF4	5.02	5.298	3.979	4.087
chr9:70419932-70419968	1.38	3.82	3.228	0.00246042	0.145384	3.242	4.582	-5293	NM_001206	Intergenic	KLF9	4.892	4.272	3.272	3.212
chr13:46211725-46212037	1.311	3.955	3.233	0.00242537	0.144088	3.437	4.636	-62	NM_001282460	promoter-TSS	LRRC63	4.538	4.733	3.597	3.277
chr6:165988916-165989090	-1.101	6.062	-3.278	0.0021387	0.137487	6.633	5.528	-964	NR_026860	promoter-TSS	LINC00473	5.443	5.612	6.206	7.06
chr1:109656023-109656195	1.932	3.149	3.208	0.00260395	0.148879	2.576	4.056	33	NM_000850	promoter-TSS	GSTM4	4.419	3.694	3.272	1.88
chr17:79813960-79814040	-1.189	4.643	-3.25	0.00231646	0.141469	5.265	4.118	-9452	NR_146504	Intergenic	LINC01977	4.146	4.091	5.216	5.314
chr10:124649350-124649503	1.71	3.274	3.208	0.00260044	0.148879	2.819	4.023	-54601	NR_120631	intron	FAM53B-AS1	3.809	4.237	3.597	2.04
chr15:74239886-74239957	1.537	3.447	3.212	0.00257323	0.148086	2.912	4.22	3633	NM_025055	intron	CCDC33	4.069	4.37	3.178	2.646
chr5:14417431-14417795	1.279	4.105	3.235	0.00241252	0.143958	3.596	4.76	-46370	NR_145815	intron	SNORD170	4.538	4.982	3.736	3.457
chr12:22624680-22624866	-1.139	5.009	-3.257	0.00227139	0.140503	5.62	4.473	273	NR_135031	promoter-TSS	LOC105369691	4.289	4.657	5.643	5.596
chr12:124604260-124604296	1.47	3.595	3.214	0.00256105	0.148008	3	4.405	-36814	NM_001206654	Intergenic	NCOR2	4.289	4.521	2.723	3.277
chr1:169107441-169107477	-1.592	3.662	-3.205	0.00262049	0.149052	4.528	2.994	750	NM_001677	intron	ATP1B1	2.918	3.069	4.452	4.603
chr1:633923-634063	1.299	7.977	3.249	0.00232038	0.141469	7.411	8.554	-1580	NR_106781	Intergenic	MIR6723	9.393	7.715	7.294	7.528
chr16:48965683-48965804	2.75	3.035	3.271	0.00218589	0.138219	2.142	4.317	316087	NM_004352	Intergenic	CBLN1	3.901	4.733	2.583	1.701
chr15:82572038-82572073	1.527	3.495	3.207	0.00260889	0.148879	2.91	4.315	-233	NM_001079535	promoter-TSS	CPEB1	4.538	4.091	3.077	2.742
chr2:219498703-219498863	1.171	4.609	3.248	0.00232666	0.141546	4.105	5.215	-82	NM_013335	promoter-TSS	GMPPA	5.02	5.411	4.087	4.123
chr20:64092850-64092915	-2.178	3.031	-3.211	0.0025797	0.148086	3.852	2.562	195	NM_001318855	exon	OPRL1	3.368	1.757	3.444	4.259
chr18:46412292-46412605	1.251	4.735	3.251	0.00230735	0.141417	4.206	5.36	78225	NM_001256758	intron	RNF165	4.7	6.019	4.187	4.226
chr5:16108155-16108385	1.716	3.227	3.198	0.00267326	0.149937	2.695	4.04	71518	NM_001102562	intron	2025-03-11	3.809	4.272	3.077	2.313
chr12:22122349-22122626	2.023	3.108	3.198	0.00267864	0.149937	2.792	3.817	76314	NM_018686	Intergenic	CMAS	3.084	4.549	4.087	1.497
chr3:143002201-143002298	-1.695	3.43	-3.197	0.00268326	0.149937	4.247	2.848	720	NM_001320219	promoter-TSS	U2SURP	3.084	2.612	4.235	4.259
chr9:109012408-109012523	-1.479	3.783	-3.205	0.00262581	0.149052	4.528	3.218	1128	NM_001286974	intron	CTNNAL1	3.368	3.069	4.452	4.603
chr1:228141575-228141669	-1.511	3.798	-3.202	0.00264802	0.149619	4.624	3.151	1394	NM_000858	intron	GUK1	3.084	3.217	4.807	4.441
chr5:141846030-141846332	-1.224	4.541	-3.235	0.00241442	0.143958	5.158	4.029	20021	NM_001278615	Intergenic	PCDH1	4.219	3.839	4.928	5.389
chr10:132134061-132134095	-2.64	3.008	-3.256	0.00227751	0.140503	4.087	2.316	-52832	NM_006426	intron	DPYSL4	3.084	1.549	4.087	4.087
chr15:70376021-70376357	1.168	4.911	3.249	0.0023211	0.141469	4.406	5.498	129739	NR_146562	Intergenic	LINC02205	5.061	5.936	4.491	4.322
chr22:46070292-46070405	-1.526	4.118	-3.211	0.00257875	0.148086	4.947	3.438	672	NR_148973	intron	LOC642648	3.233	3.642	4.187	5.707
chr2:15982108-15982155	-1.135	6.285	-3.264	0.00222472	0.139071	6.848	5.754	-39883	NM_001329968	Intergenic	MYCNOS	5.842	5.665	7.443	6.253
chr17:61401166-61401216	-1.431	3.999	-3.209	0.0025922	0.148634	4.732	3.422	1295	NM_005994	intron	TBX2	3.491	3.352	4.281	5.183
chr12:111753647-111753713	2.016	3.014	3.192	0.00271635	0.150398	2.572	3.82	-13207	NM_001204889	intron	ALDH2	3.368	4.272	3.444	1.701
chr8:11016280-11016527	1.16	4.803	3.245	0.00234962	0.142416	4.307	5.389	18898	NR_030328	intron	MIR598	5.1	5.678	4.491	4.123
chr17:64343945-64344118	1.559	3.492	3.199	0.00266911	0.149937	2.954	4.258	46846	NM_000442	intron	PECAM1	3.71	4.806	3.077	2.832
chr17:3892186-3892308	-1.643	3.461	-3.192	0.00271664	0.150398	4.119	3.045	796	NM_172207	intron	CAMKK1	3.71	2.379	3.979	4.259
chr12:124453761-124453855	-1.272	4.856	-3.24	0.00237988	0.14302	5.449	4.357	113656	NM_006312	intron	NCOR2	5.02	3.694	5.066	5.832
chr3:93470362-93470781	1.462	8.75	3.213	0.00256735	0.148086	8.037	9.471	503509	NM_001314077	Intergenic	PROS1	10.018	8.924	8.721	7.353
chr11:43925593-43926129	-1.086	5.506	-3.253	0.00229647	0.141144	6.077	4.988	-4917	NR_038907	Intergenic	ALKBH3-AS1	4.799	5.176	5.959	6.195
chr7:148434299-148434491	-1.966	3.009	-3.187	0.00275482	0.151365	3.601	2.809	-156170	NM_145304	Intergenic	C7orf33	4.069	1.549	3.801	3.4
chr1:210258093-210258246	1.4	3.766	3.207	0.00260973	0.148879	3.26	4.46	-24049	NR_024337	Intergenic	SERTAD4-AS1	4.069	4.852	3.523	2.996
chr4:150589305-150589417	-1.866	3.452	-3.186	0.00276207	0.151431	4.282	2.867	7436	NM_006439	intron	MAB21L2	3.233	2.5	3.523	5.04
chr19:12913037-12913274	1.556	3.606	3.195	0.00269908	0.150184	2.936	4.511	6116	NM_001105578	intron	SYCE2	4.289	4.733	2.254	3.618
chr2:129923382-129923592	2.294	2.913	3.202	0.00264252	0.149531	2.463	3.824	310	NR_110285	intron	LINC01856	3.809	3.839	3.668	1.259
chr20:63471728-63471859	-1.197	5.01	-3.241	0.00237535	0.142923	5.626	4.472	883	NM_004518	intron	KCNQ2	4.48	4.463	5.117	6.135
chr8:79960233-79960376	1.511	3.574	3.197	0.00267914	0.149937	3.085	4.295	69966	NM_014018	intron	MRPS28	4.069	4.521	3.736	2.433
chr4:41747065-41747151	-1.44	4.235	-3.212	0.00257278	0.148086	4.982	3.623	1862	NM_003924	intron	PHOX2B	3.605	3.642	4.235	5.73
chr19:41994711-41994747	-1.45	3.824	-3.194	0.00270315	0.150203	4.566	3.256	-453	NM_152296	promoter-TSS	ATP1A3	3.368	3.145	4.53	4.603
chr2:70029755-70029994	2.108	3.058	3.194	0.00270399	0.150203	2.382	4.069	57140	NR_033872	intron	PCBP1-AS1	3.901	4.237	2.723	2.04
chrX:152904662-152904802	-1.568	3.629	-3.188	0.00275357	0.151365	4.37	3.09	-9710	NM_001178106	Intergenic	ZNF185	3.368	2.812	4.138	4.603
chr15:74130079-74130182	-1.229	4.411	-3.219	0.00252268	0.147195	5.066	3.868	-118	NM_001130138	promoter-TSS	ISLR2	3.809	3.928	4.984	5.149
chr3:185936798-185936939	-1.771	3.236	-3.182	0.00279901	0.152269	3.907	2.853	1267	NM_001243879	intron	TRA2B	3.605	2.101	3.801	4.013
chrM:14535-14599	1.61	9.496	3.191	0.00272936	0.150721	8.762	10.234	12896	NR_137295	Intergenic	NA	11.231	9.237	8.924	8.601
chr7:153934740-153934948	1.433	3.724	3.198	0.00267582	0.149937	3.17	4.482	47747	NM_001039350	intron	DPP6	4.799	4.166	3.597	2.742
chr9:127968978-127969025	1.441	3.663	3.195	0.00269725	0.150184	3.096	4.44	11531	NM_001035254	intron	FAM102A	4.751	4.129	3.36	2.832
chr7:100226512-100226686	1.217	4.316	3.219	0.00252504	0.147195	3.812	4.946	7351	NM_024070	intron	PVRIG	4.751	5.14	3.863	3.762
chr5:154477542-154477655	-1.207	5.22	-3.238	0.00239395	0.143281	5.844	4.664	665	NM_004821	exon	HAND1	4.594	4.733	5.216	6.472
chr2:15846821-15846874	-1.119	5.975	-3.25	0.00231464	0.141469	6.542	5.448	-73551	NR_125783	Intergenic	MYCNUT	5.532	5.364	7.069	6.015
chr15:37098014-37098082	-2.013	3.147	-3.176	0.00284511	0.153273	3.772	2.872	313	NM_172315	exon	MEIS2	3.987	1.757	2.968	4.577
chr11:8083696-8083763	-1.349	4.097	-3.199	0.00266706	0.149937	4.832	3.505	2368	NM_177972	intron	TUB	3.368	3.642	4.568	5.095
chr12:110957717-110957957	2.121	3.149	3.188	0.00274892	0.151294	2.343	4.274	-19	NR_135001	promoter-TSS	LOC105369980	4.146	4.402	2.254	2.433
chr20:63455337-63455492	-1.107	5.584	-3.243	0.00235897	0.142616	6.168	5.05	17262	NM_004518	intron	KCNQ2	4.751	5.348	5.886	6.45
chr12:49674248-49674284	1.839	3.223	3.175	0.00285167	0.153457	2.537	4.197	33148	NM_198900	intron	FMNL3	3.901	4.492	2.428	2.646
chr4:10461445-10461570	1.581	3.365	3.178	0.00282487	0.153043	2.81	4.174	-4100	NM_053042	Intergenic	ZNF518B	4.219	4.129	3.077	2.543
chr3:184593088-184593210	2.431	3.025	3.212	0.00257566	0.148086	2.232	4.182	31350	NM_004443	Intergenic	EPHB3	3.901	4.463	2.583	1.88
chr8:134666040-134666205	1.3	3.987	3.203	0.00263636	0.149345	3.463	4.669	30435	NM_001174158	intron	ZFAT	4.419	4.919	3.36	3.566
chr4:150588395-150588496	-2.739	3.112	-3.248	0.00233074	0.141663	4.332	2.244	6521	NM_006439	intron	MAB21L2	2.73	1.757	4.087	4.577
chr17:79810215-79810320	-1.234	4.451	-3.212	0.0025734	0.148086	5.099	3.914	-13152	NM_020649	Intergenic	CBX8	3.901	3.928	4.838	5.36
chr2:15684552-15684591	1.669	3.431	3.176	0.00284094	0.153273	2.805	4.318	-6210	NR_110201	Intergenic	LINC01804	4.892	3.744	3.178	2.433
chr6:138250892-138251050	-1.681	3.431	-3.173	0.00286692	0.153677	4.166	2.934	-32481	NM_021635	intron	PBOV1	3.368	2.5	3.863	4.47
chr17:76498603-76498692	2.77	2.78	3.215	0.00255296	0.147779	2.574	3.722	2779	NM_024599	intron	RHBDF2	3.605	3.839	4.53	0.617
chr17:80743628-80743736	-1.372	3.973	-3.193	0.00271492	0.150398	4.623	3.485	61950	NR_110852	intron	LOC101928855	3.901	3.069	4.568	4.678
chr7:44218475-44218596	2.345	2.938	3.196	0.00268982	0.150176	2.337	3.95	17557	NM_006555	3'UTR	YKT6	3.809	4.091	3.178	1.497
chr17:74807605-74807736	1.6	3.577	3.18	0.00281228	0.152738	2.962	4.415	31188	NM_001321264	intron	TMEM104	3.71	5.121	2.583	3.34
chr14:35533735-35533778	-1.374	4.271	-3.197	0.00268198	0.149937	5.098	3.578	-285	NM_032594	promoter-TSS	INSM2	2.918	4.237	4.807	5.389
chr2:131491177-131491326	-1.265	4.454	-3.207	0.00261231	0.148879	5.185	3.836	-16	NR_039945	promoter-TSS	MIR4784	3.368	4.305	5.33	5.04
chr7:90766800-90767044	2.355	2.932	3.195	0.00269845	0.150184	2.337	3.938	57106	NM_001287136	intron	CDK14	3.71	4.166	3.178	1.497
chr14:35534245-35534288	-1.393	4	-3.191	0.00272605	0.150665	4.635	3.529	225	NM_032594	exon	INSM2	4.069	2.988	4.369	4.901
chr17:66958362-66958525	1.944	3.045	3.17	0.00289254	0.154449	2.529	3.901	-6420	NM_014405	Intergenic	CACNG4	3.71	4.091	3.178	1.88
chr13:71865209-71865323	-1.303	4.371	-3.204	0.00263436	0.149345	5.074	3.788	1926	NM_080759	intron	DACH1	3.605	3.97	4.604	5.544
chr15:86572324-86572735	1.077	5.533	3.239	0.00238893	0.143281	5.043	6.077	-255562	NR_046012	intron	AGBL1-AS1	5.794	6.36	5.143	4.942
chr3:194249638-194249753	1.481	3.497	3.176	0.00283881	0.153273	2.96	4.262	457	NR_125403	non-coding	LINC02036	4.219	4.305	3.178	2.742
chr9:93202184-93202262	1.818	3.145	3.167	0.00291611	0.155055	2.63	3.962	17293	NM_001282394	intron	WNK2	3.491	4.433	3.077	2.183
chr7:23680728-23680865	2.123	3.01	3.174	0.00285765	0.153457	2.424	3.947	683	NM_001300932	intron	FAM221A	3.491	4.402	2.968	1.88
chr17:40542569-40542837	-1.303	4.328	-3.201	0.002653	0.149772	5.003	3.777	17691	NM_001301718	Intergenic	CCR7	3.809	3.744	4.53	5.476
chr19:18294105-18294315	-1.249	4.977	-3.219	0.00252698	0.147195	5.629	4.405	12133	NR_036155	Intergenic	MIR3188	4.289	4.521	4.956	6.301
chr16:70715318-70715510	1.364	4.081	3.195	0.00269759	0.150184	3.51	4.81	-29363	NM_138383	intron	MTSS1L	4.355	5.265	2.968	4.051
chr15:65245657-65245854	1.53	3.446	3.169	0.00289672	0.154519	2.9	4.225	-34254	NM_003613	Intergenic	CILP	3.901	4.549	2.968	2.832
chr2:188292366-188292438	-1.724	3.451	-3.162	0.00295363	0.15557	4.316	2.816	-261	NR_045562	promoter-TSS	GULP1	2.918	2.715	3.979	4.653
chr12:52052412-52052458	-1.854	3.443	-3.162	0.00295615	0.15557	4.463	2.664	1033	NM_002135	intron	NR4A1	2.515	2.812	4.087	4.838
chr10:97074334-97074455	2.207	3.049	3.179	0.00281843	0.152946	2.312	4.13	-28361	NR_038330	intron	SLIT1-AS1	3.987	4.272	2.583	2.04
chr10:45419374-45419567	1.271	4.026	3.191	0.00272597	0.150665	3.505	4.7	33650	NR_120674	intron	LOC102724323	4.594	4.806	3.444	3.566
chr6:42260660-42260959	1.135	4.784	3.216	0.0025467	0.147779	4.285	5.374	-42915	NM_018141	intron	MRPS10	5.176	5.571	4.187	4.383
chrM:4833-4884	1.535	9.201	3.176	0.00284543	0.153273	8.516	9.891	3188	NR_137295	Intergenic	NA	10.872	8.91	8.408	8.624
chr16:30184523-30184664	-1.744	3.312	-3.159	0.00297693	0.156141	4.077	2.806	1184	NM_007074	intron	CORO1A	3.233	2.379	3.863	4.291
chr1:193186052-193186247	-1.55	3.643	-3.167	0.00291619	0.155055	4.331	3.16	463	NM_003783	5'UTR	B3GALT2	3.605	2.715	4.034	4.628
chr17:75785679-75785713	-2.11	3.082	-3.17	0.00288873	0.154449	3.977	2.512	857	NM_001080419	intron	UNK	3.084	1.94	3.979	3.974
chr5:81857650-81857719	1.276	4.003	3.189	0.00274122	0.151009	3.49	4.672	-106432	NM_001345886	Intergenic	SSBP2	4.538	4.806	3.523	3.457
chr11:102346949-102347000	1.409	3.699	3.177	0.00283425	0.153273	3.17	4.433	-207	NM_001256166	promoter-TSS	BIRC2	4.594	4.272	3.597	2.742
chr15:70111441-70111601	2.835	2.985	3.243	0.00236308	0.142706	2.11	4.282	-13604	NM_001105192	Intergenic	TLE3	3.987	4.577	2.723	1.497
chr14:105591186-105591277	1.927	3.057	3.157	0.00299386	0.156282	2.71	3.797	-29884	NR_107038	Intergenic	MIR8071-1	3.71	3.884	3.922	1.497
chr18:47184739-47184956	1.691	3.243	3.157	0.00299121	0.156282	2.745	4.019	-8474	NM_016097	Intergenic	IER3IP1	3.605	4.433	3.178	2.313
chr2:16171312-16171373	1.945	3.335	3.158	0.00298532	0.156282	2.866	4.184	120916	NR_126559	Intergenic	GACAT3	4.892	3.475	4.235	1.497
chr18:111303-111578	1.308	4.097	3.19	0.00273557	0.150938	3.605	4.745	898	NR_107045	TTS	MIR8078	4.594	4.897	4.138	3.072
chrX:101408047-101408303	-1.811	3.364	-3.155	0.00300931	0.156734	4.306	2.671	42	NM_019597	promoter-TSS	HNRNPH2	2.73	2.612	4.452	4.159
chr9:104991863-104991908	1.851	3.173	3.155	0.00301552	0.156901	2.518	4.13	-63640	NM_005502	Intergenic	ABCA1	4.289	3.97	2.723	2.313
chr1:243254822-243255000	-1.216	4.649	-3.2	0.00266103	0.149937	5.325	4.072	495	NM_001042405	intron	CEP170	3.71	4.433	5.066	5.583
chr17:74990173-74990267	-1.853	3.209	-3.154	0.00302169	0.156901	4.033	2.665	2588	NM_014603	intron	CDR2L	3.084	2.247	3.979	4.087
chr7:18482113-18482292	-2.704	3.097	-3.225	0.00248238	0.145976	4.304	2.244	-13507	NM_001321894	intron	HDAC9	2.73	1.757	4.138	4.47
chr11:45029312-45029458	-1.482	3.779	-3.162	0.00295111	0.15557	4.548	3.189	55483	NR_026681	Intergenic	LOC221122	3.233	3.145	4.325	4.771
chr11:65498166-65498212	-1.976	3.348	-3.155	0.00300967	0.156734	4.391	2.564	451	NR_002819	non-coding	MALAT1	2.515	2.612	4.034	4.748
chr19:29694300-29694559	1.847	3.191	3.152	0.00303319	0.15711	2.508	4.17	20626	NM_001031726	Intergenic	C19orf12	4.289	4.052	2.583	2.433
chr6:6749838-6750048	1.432	3.626	3.168	0.00290905	0.154926	3.122	4.345	-127117	NR_026970	Intergenic	LY86-AS1	4.289	4.402	3.597	2.646
chr9:113344163-113344216	1.683	3.257	3.152	0.00303478	0.15711	2.697	4.086	-3850	NM_001012361	Intergenic	WDR31	3.71	4.463	2.851	2.543
chr4:150581790-150581867	-1.554	3.645	-3.156	0.00300578	0.156734	4.451	3.036	-96	NM_006439	promoter-TSS	MAB21L2	3.084	2.988	4.325	4.577
chr17:77883058-77883094	-1.356	4.131	-3.179	0.00282238	0.153034	4.834	3.569	1011	NR_028337	non-coding	LINC01973	3.605	3.533	4.369	5.298
chr11:74071251-74071478	1.53	3.527	3.161	0.00295897	0.15557	2.982	4.292	-62128	NM_022803	intron	UCP3	3.71	4.874	2.968	2.996
chr2:219508982-219509018	1.332	3.826	3.175	0.00285362	0.153457	3.306	4.524	-5170	NM_182847	Intergenic	ASIC4	4.289	4.758	3.272	3.34
chr9:113978854-113979032	1.325	3.866	3.176	0.00284537	0.153273	3.333	4.577	99529	NM_001633	intron	AMBP	4.751	4.402	3.523	3.144
chr22:28034549-28034688	1.263	4.056	3.183	0.00278853	0.152212	3.545	4.718	-114007	NR_036169	intron	MIR3199-1	4.538	4.897	3.523	3.566
chr2:46298421-46298547	-1.813	3.317	-3.15	0.00305462	0.157614	4.036	2.869	1082	NM_001430	intron	EPAS1	3.491	2.247	3.444	4.628
chr7:19145247-19145282	-2.587	3.272	-3.205	0.00262666	0.149052	4.592	2.254	156	NM_152898	exon	FERD3L	2.261	2.247	4.325	4.859
chr7:50559014-50559339	-1.191	4.983	-3.207	0.00261003	0.148879	5.577	4.469	1894	NM_001242887	intron	DDC	4.7	4.237	5.092	6.063
chr17:79811284-79811371	-1.298	4.474	-3.189	0.00274145	0.151009	5.196	3.864	-12124	NR_146504	Intergenic	LINC01977	3.491	4.237	4.709	5.683
chr4:41880208-41880335	-1.336	5.03	-3.205	0.00262526	0.149052	5.765	4.375	2339	NR_104143	non-coding	LINC00682	3.809	4.94	4.984	6.546
chr17:57357118-57357655	1.035	5.784	3.224	0.00249013	0.145976	5.3	6.313	100374	NM_170721	intron	MSI2	6.226	6.4	5.351	5.25
chr5:58890647-58890968	-1.358	3.987	-3.169	0.00289993	0.154565	4.668	3.463	109124	NM_001197223	Intergenic	PDE4D	3.71	3.217	4.838	4.497
chr11:43554034-43554206	-1.734	3.397	-3.145	0.00309554	0.158584	4.271	2.765	-5536	NR_031577	Intergenic	MIR670	2.918	2.612	4.491	4.051
chr18:48023381-48023526	1.851	3.179	3.145	0.00309156	0.158584	2.518	4.142	-92308	NM_001135937	Intergenic	SMAD2	4.355	3.928	2.723	2.313
chr8:143596119-143596206	1.803	3.133	3.144	0.00310784	0.158584	2.575	3.996	1250	NM_001330646	intron	EEF1D	3.901	4.091	2.968	2.183
chr9:38023161-38023297	1.269	4.031	3.176	0.00284128	0.153273	3.527	4.689	45984	NM_003028	intron	SHB	4.48	4.897	3.597	3.457
chr11:67271945-67272107	1.321	3.933	3.172	0.00287266	0.153734	3.44	4.593	5626	NM_001619	intron	GRK2	4.289	4.897	3.736	3.144
chr6:136922072-136922148	-1.253	4.453	-3.184	0.0027782	0.151968	5.089	3.93	-131	NM_001008783	promoter-TSS	SLC35D3	4.069	3.792	4.675	5.503
chr14:35534034-35534183	-1.093	5.216	-3.207	0.00261173	0.148879	5.78	4.717	67	NM_032594	promoter-TSS	INSM2	4.751	4.683	5.643	5.916
chr5:180381911-180382005	1.834	3.088	3.142	0.00312017	0.159018	2.62	3.89	-28571	NM_005110	Intergenic	GFPT2	3.809	3.97	3.36	1.88
chr18:75209745-75209779	-1.781	3.316	-3.142	0.00312118	0.159018	4.178	2.709	-414	NM_175907	promoter-TSS	ZADH2	2.918	2.5	4.034	4.322
chr19:5103391-5103551	1.283	4.003	3.174	0.00285815	0.153457	3.504	4.658	134358	NM_015015	intron	KDM4B	4.419	4.897	3.668	3.34
chr14:92891396-92891604	1.514	3.785	3.163	0.00294301	0.15557	3.195	4.57	15982	NR_135253	Intergenic	LINC02287	3.809	5.331	2.723	3.667
chr7:107469940-107470118	-1.241	4.578	-3.186	0.00276291	0.151431	5.219	4.04	-28	NM_005295	promoter-TSS	GPR22	4.069	4.012	4.742	5.695
chr1:227919912-227920205	1.315	3.961	3.17	0.00289306	0.154449	3.45	4.631	21624	NR_049806	3'UTR	MIR5008	4.219	5.043	3.444	3.457
chr2:188291812-188291861	-2.337	3.023	-3.164	0.00293793	0.15557	3.98	2.421	168	NM_001252668	promoter-TSS	GULP1	3.084	1.757	3.668	4.291
chr4:8200441-8200485	1.458	3.544	3.152	0.00303837	0.15711	3.045	4.266	1219	NM_018986	intron	SH3TC1	4.069	4.463	3.444	2.646
chr21:44326458-44326656	1.633	3.366	3.144	0.00310232	0.158584	2.921	4.094	11781	NM_001271442	intron	C21orf2	3.987	4.202	3.801	2.04
chr7:2511522-2511668	2.54	3.124	3.154	0.00301904	0.156901	2.312	4.282	-934	NM_001166355	promoter-TSS	LFNG	3.233	5.331	2.583	2.04
chr19:1236393-1236489	-1.432	3.856	-3.153	0.00302479	0.156901	4.547	3.337	1550	NM_152769	intron	CBARP	3.605	3.069	4.235	4.859
chr11:116506467-116506649	1.398	3.635	3.154	0.00302326	0.156901	3.09	4.384	-132864	NR_135069	Intergenic	LOC101929011	4.219	4.549	2.968	3.212
chr16:73057604-73057832	-1.159	5.439	-3.205	0.00262035	0.149052	6.029	4.905	917	NM_001164766	intron	ZFHX3	4.936	4.874	5.435	6.624
chr1:159924474-159924508	-1.62	3.604	-3.144	0.00310761	0.158584	4.258	3.183	60	NM_001277223	promoter-TSS	TAGLN2	3.987	2.379	4.709	3.807
chr11:133945485-133945533	-1.176	4.606	-3.183	0.00278872	0.152212	5.204	4.108	11245	NM_001277285	intron	IGSF9B	4.289	3.928	5.143	5.266
chr17:64082146-64082245	2.02	3.283	3.14	0.0031394	0.159576	2.412	4.473	47946	NM_001433	intron	ERN1	4.289	4.657	1.827	2.996
chr3:132722754-132723027	1.309	3.909	3.163	0.00294442	0.15557	3.404	4.585	-432	NR_037804	promoter-TSS	NPHP3-ACAD11	4.594	4.577	3.736	3.072
chr8:13514881-13514980	-2.033	3.292	-3.141	0.00313218	0.159332	4.345	2.508	-11	NM_024767	promoter-TSS	DLC1	2.515	2.5	4.087	4.603
chr3:52053019-52053149	1.219	4.196	3.173	0.00286325	0.153605	3.68	4.849	3361	NM_001947	intron	DUSP7	4.846	4.852	3.597	3.762
chr6:37484271-37484329	1.793	3.135	3.133	0.00319871	0.160384	2.609	3.976	15624	NM_138493	intron	CCDC167	4.069	3.884	3.178	2.04
chr14:104169082-104169318	-1.181	4.667	-3.182	0.00279541	0.152263	5.258	4.173	30477	NM_015656	intron	KIF26A	4.419	3.928	5.039	5.476
chr3:41198651-41198755	-1.604	3.602	-3.135	0.00318184	0.160384	4.456	2.953	-721	NM_001330729	promoter-TSS	CTNNB1	2.918	2.988	4.187	4.725
chr6:291596-291689	1.965	3.163	3.132	0.00320356	0.160384	2.894	3.868	-414	NR_104475	promoter-TSS	DUSP22	3.809	3.928	4.53	1.259
chr16:2471253-2471328	-1.628	3.64	-3.133	0.00320269	0.160384	4.623	2.866	-208	NM_006181	promoter-TSS	NTN3	2.515	3.217	4.568	4.678
chr3:151086266-151086406	-1.276	4.148	-3.162	0.00295759	0.15557	4.812	3.622	-462	NM_053002	promoter-TSS	MED12L	3.71	3.533	4.742	4.881
chr5:51379259-51379337	-1.456	3.997	-3.145	0.00309159	0.158584	4.894	3.261	-3826	NM_002202	intron	ISL1	2.73	3.792	4.64	5.149
chr20:58652086-58652154	-1.68	3.42	-3.133	0.00319868	0.160384	4.096	2.992	867	NM_003763	non-coding	STX16	3.605	2.379	3.668	4.524
chr17:50660798-50660961	1.286	4.559	3.182	0.00279351	0.152263	4.058	5.178	26023	NM_003786	intron	ABCC3	4.799	5.557	4.775	3.34
chr2:2331925-2332251	-1.089	5.306	-3.197	0.00267943	0.149937	5.879	4.794	-775	NM_001303052	promoter-TSS	MYT1L	4.648	4.94	5.695	6.063
chr16:23915361-23915472	3.081	3.109	3.255	0.00228347	0.140608	1.968	4.648	79438	NM_212535	intron	PRKCB	4.355	4.94	2.056	1.88
chr5:171436918-171437017	1.749	3.149	3.13	0.00322873	0.160613	2.63	3.969	17305	NM_003862	intron	FGF18	3.809	4.129	3.077	2.183
chr18:48023933-48024089	1.313	3.883	3.157	0.00299173	0.156282	3.37	4.57	-92865	NM_001135937	Intergenic	SMAD2	4.648	4.492	3.668	3.072
chr18:58864798-58864991	-1.107	5.201	-3.194	0.00270635	0.150207	5.784	4.684	74	NM_001353532	promoter-TSS	ZNF532	4.538	4.829	5.534	6.034
chr10:12650647-12650810	3.38	2.95	3.297	0.00203153	0.134668	2.025	4.433	2468	NR_039701	intron	MIR4481	4.289	4.577	3.077	0.973
chr20:46139114-46139471	1.638	3.251	3.129	0.00323197	0.160613	2.745	4.034	21039	NM_001322422	Intergenic	CD40	3.901	4.166	3.178	2.313
chr5:175814874-175814971	1.877	3.116	3.126	0.00325894	0.161293	2.576	3.991	18316	NM_006650	intron	CPLX2	4.289	3.694	3.272	1.88
chr7:100003650-100004000	1.427	4.043	3.16	0.0029716	0.155985	3.533	4.715	-11727	NM_001287055	Intergenic	ZKSCAN1	3.901	5.529	3.922	3.144
chr17:57532333-57532389	1.492	3.471	3.136	0.00317569	0.160384	2.952	4.228	-8764	NR_110808	intron	LOC101927557	4.289	4.166	3.36	2.543
chr11:1573880-1573914	-1.751	3.221	-3.125	0.00327061	0.161385	3.878	2.853	1156	NR_021489	intron	KRTAP5-AS1	3.605	2.101	3.668	4.087
chr18:58864171-58864516	-1.108	5.978	-3.202	0.0026442	0.149531	6.561	5.433	-65	NM_001353531	promoter-TSS	ZNF532	5.138	5.728	6.081	7.041
chr10:8058936-8058972	-1.544	3.663	-3.133	0.00320238	0.160384	4.375	3.152	4250	NM_001002295	intron	GATA3	3.491	2.812	3.979	4.771
chr15:101276553-101276699	-1.7	3.292	-3.124	0.00328227	0.16155	3.984	2.869	894	NM_018445	exon	SELENOS	3.491	2.247	4.034	3.934
chr2:113157193-113157529	1.373	3.729	3.144	0.00310169	0.158584	3.178	4.476	-16622	NM_012455	Intergenic	PSD4	4.751	4.202	3.36	2.996
chr20:63452721-63452805	-1.256	4.364	-3.163	0.00294987	0.15557	5.022	3.824	19914	NM_004518	intron	KCNQ2	3.809	3.839	4.64	5.404
chr11:72632024-72632222	1.346	3.924	3.152	0.00303776	0.15711	3.409	4.604	10337	NM_001243784	intron	PDE2A	4.069	5.14	3.36	3.457
chr13:95202376-95202443	-1.788	3.146	-3.122	0.00330113	0.161559	3.782	2.825	-7934	NR_145733	intron	SNORD13G	3.71	1.94	3.801	3.762
chr4:173518826-173518860	-1.368	4.12	-3.15	0.00305531	0.157614	4.843	3.54	395	NM_001329597	intron	SCRG1	3.491	3.589	4.325	5.36
chr2:70141769-70141824	-1.334	4.019	-3.145	0.00309163	0.158584	4.711	3.478	-16481	NR_024444	Intergenic	LINC01816	3.605	3.352	4.898	4.524
chr4:150591581-150591794	-1.198	5.127	-3.184	0.00277963	0.151968	5.698	4.632	9763	NM_006439	intron	MAB21L2	5.212	4.052	5.307	6.09
chr5:32505257-32505293	1.976	3.017	3.123	0.00329081	0.16155	2.478	3.901	-60514	NR_144318	Intergenic	ZFR	3.71	4.091	3.077	1.88
chr2:237885516-237885552	-1.268	4.495	-3.163	0.0029465	0.15557	5.179	3.919	25990	NM_001308353	intron	RAMP1	3.71	4.129	4.675	5.683
chrM:14643-14735	1.562	9.448	3.132	0.00320778	0.160384	8.74	10.161	13018	NR_137295	Intergenic	NA	11.137	9.185	8.832	8.648
chr6:44271447-44271482	-1.566	3.553	-3.124	0.00327813	0.161514	4.278	3.042	722	NM_001137560	intron	TMEM151B	3.368	2.715	4.087	4.47
chr6:30782115-30782267	-2.282	3.092	-3.138	0.00315621	0.160183	4.082	2.429	15366	NR_138037	intron	HCG20	2.918	1.94	3.668	4.497
chr2:240821235-240821353	-1.744	3.397	-3.121	0.00330966	0.161856	4.112	2.935	-986	NM_001330289	promoter-TSS	KIF1A	3.491	2.379	3.523	4.702
chr17:63435331-63435433	-1.189	4.591	-3.166	0.00292251	0.155266	5.23	4.052	4829	NM_001330421	intron	CYB561	3.901	4.202	4.984	5.476
chr13:21603787-21604026	1.331	3.77	3.141	0.0031319	0.159332	3.228	4.498	309	NM_152726	intron	MICU2	4.594	4.402	3.178	3.277
chr6:41733885-41734115	1.076	5.233	3.187	0.00275919	0.151431	4.736	5.796	401	NM_001271945	intron	TFEB	5.746	5.847	4.491	4.982
chr6:166009178-166009214	-1.604	3.686	-3.125	0.00326804	0.161385	4.421	3.152	-21157	NR_026860	Intergenic	LINC00473	3.491	2.812	3.801	5.04
chr9:127612975-127613281	-1.097	5.13	-3.18	0.00281026	0.152738	5.716	4.612	921	NM_003165	intron	STXBP1	4.419	4.806	5.678	5.753
chr6:109465758-109465937	1.335	3.906	3.145	0.00309952	0.158584	3.39	4.601	120	NM_001286613	5'UTR	MICAL1	4.799	4.402	3.863	2.916
chr11:61688712-61688838	2.114	2.993	3.12	0.00331471	0.161863	2.424	3.915	8342	NM_006133	intron	DAGLA	3.368	4.463	2.968	1.88
chr15:81914805-81915024	2.114	2.993	3.12	0.00331471	0.161863	2.424	3.915	131228	NM_032246	Intergenic	MEX3B	3.368	4.463	2.968	1.88
chr1:1421290-1421448	1.69	3.284	3.113	0.00338229	0.163345	2.63	4.21	75	NM_001243535	promoter-TSS	ANKRD65	3.987	4.433	2.428	2.832
chr7:124033405-124033441	-1.866	3.14	-3.111	0.00339555	0.163473	3.912	2.667	46	NM_001136002	promoter-TSS	TMEM229A	3.233	2.101	3.736	4.087
chr12:130477813-130477924	-1.935	3.129	-3.113	0.00337671	0.163237	3.968	2.593	139981	NM_001190971	intron	PIWIL1	3.084	2.101	3.922	4.013
chrM:1936-2072	1.583	9.545	3.122	0.00330072	0.161559	8.822	10.273	333	NR_137295	TTS	NA	11.253	9.292	9.015	8.629
chr13:35472347-35472502	-1.247	5.095	-3.173	0.00286993	0.153713	5.724	4.54	4270	NM_005584	exon	MAB21L1	4.648	4.433	4.956	6.492
chr12:57027122-57027206	1.264	4.057	3.144	0.0031017	0.158584	3.514	4.755	-10604	NR_135165	Intergenic	TAC3	4.751	4.758	3.178	3.85
chr12:117439524-117439820	2.753	2.964	3.185	0.0027712	0.151759	2.11	4.242	-77870	NM_001204218	Intergenic	NOS1	4.146	4.338	2.723	1.497
chr12:128864756-128864905	1.854	3.085	3.107	0.00343266	0.163808	2.576	3.93	11397	NM_144669	intron	GLT1D1	4.069	3.792	3.272	1.88
chr9:134350233-134350324	2.283	3.127	3.131	0.00321252	0.160384	2.244	4.348	23816	NM_002957	intron	RXRA	4.146	4.549	2.056	2.433
chr15:89389214-89389285	1.364	3.727	3.13	0.0032271	0.160613	3.215	4.438	11208	NR_015411	intron	MIR9-3HG	4.538	4.338	3.597	2.832
chr9:72364142-72364357	-1.125	4.825	-3.164	0.00293997	0.15557	5.406	4.328	342	NM_001278243	intron	ZFAND5	4.419	4.237	5.394	5.419
chr6:44270261-44270361	-1.326	4.005	-3.132	0.00321162	0.160384	4.684	3.478	-432	NM_001137560	promoter-TSS	TMEM151B	3.605	3.352	4.53	4.838
chr2:237884581-237884632	-1.344	4.43	-3.147	0.00307714	0.158584	5.167	3.81	25063	NM_001308353	intron	RAMP1	3.491	4.129	4.491	5.843
chr3:194249809-194249845	2.215	3	3.122	0.00329251	0.16155	2.301	4.058	326	NR_125403	non-coding	LINC02036	3.987	4.129	2.723	1.88
chr11:44862387-44862537	1.396	3.801	3.126	0.00326202	0.161324	3.182	4.614	87746	NM_001318384	intron	TP53I11	5.061	4.166	2.851	3.513
chr7:150931841-150932003	1.786	3.096	3.102	0.00348529	0.164583	2.662	3.861	23907	NM_001204798	Intergenic	KCNH2	3.71	4.012	3.444	1.88
chr11:102346778-102346940	1.456	3.69	3.123	0.00328782	0.16155	3.178	4.425	-323	NM_001256166	promoter-TSS	BIRC2	4.648	4.202	3.922	2.433
chr3:184335985-184336173	-1.04	5.947	-3.182	0.0027966	0.152263	6.479	5.455	150	NM_001171093	TTS	FAM131A	5.532	5.379	6.23	6.727
chr7:159102853-159102959	2.344	3.011	3.132	0.0032118	0.160384	2.232	4.156	-5702	NM_001308259	intron	VIPR2	4.146	4.166	2.583	1.88
chr7:19772475-19772678	-1.338	4.018	-3.128	0.00324434	0.160691	4.669	3.523	204	NM_152774	exon	TMEM196	3.901	3.145	4.898	4.441
chr15:77944367-77944513	2.126	3.024	3.108	0.00342162	0.163808	2.382	4.006	-17594	NR_027024	Intergenic	LOC645752	3.491	4.521	2.723	2.04
chr1:203306328-203306420	-1.312	4.246	-3.135	0.00318423	0.160384	4.974	3.648	838	NM_006763	intron	BTG2	3.368	3.928	4.53	5.419
chr17:52751302-52751615	1.848	3.065	3.099	0.0035064	0.164962	2.576	3.893	-110662	NR_146899	Intergenic	LINC02089	3.901	3.884	3.272	1.88
chr17:40342068-40342192	-1.646	3.577	-3.105	0.00345205	0.164185	4.329	3.042	111	NM_001024809	non-coding	RARA	3.368	2.715	3.736	4.922
chr14:52552927-52553141	-1.391	3.847	-3.117	0.00334489	0.162853	4.547	3.318	-114	NR_148417	promoter-TSS	GPR137C	3.491	3.145	4.491	4.603
chr15:59657520-59657661	1.788	3.136	3.099	0.00351145	0.164962	2.582	3.987	-50	NM_001320930	promoter-TSS	GTF2A2	3.605	4.37	2.851	2.313
chr19:50693820-50694041	-1.126	5.022	-3.162	0.00295617	0.15557	5.629	4.488	25852	NM_016148	intron	SHANK1	4.219	4.758	5.394	5.864
chr6:161622215-161622682	2.963	3.153	3.199	0.00266896	0.149937	2.005	4.686	151472	NR_134594	intron	LOC105378098	4.289	5.083	1.827	2.183
chr3:27484333-27484430	-1.394	3.837	-3.116	0.00335483	0.162975	4.5	3.349	38	NM_001321107	promoter-TSS	SLC4A7	3.71	2.988	4.53	4.47
chr7:2735011-2735113	1.547	3.378	3.102	0.00348011	0.164583	2.777	4.228	28078	NM_001282440	intron	GNA12	4.289	4.166	2.723	2.832
chr22:46078825-46078937	-1.31	4.535	-3.144	0.00310665	0.158584	5.228	3.95	-7116	NR_027033	Intergenic	MIRLET7BHG	3.809	4.091	4.53	5.926
chr2:11802920-11803080	-1.637	3.368	-3.099	0.00351177	0.164962	4.051	2.935	33986	NR_036226	exon	MIR4262	3.491	2.379	3.979	4.123
chr2:31302953-31303213	1.261	4.01	3.131	0.00321377	0.160384	3.505	4.669	69069	NM_014600	Intergenic	EHD3	4.419	4.919	3.444	3.566
chr17:79811088-79811222	-1.637	3.846	-3.103	0.00347351	0.164577	4.857	3.024	-12297	NR_146504	Intergenic	LINC01977	2.515	3.533	4.281	5.433
chr12:52052964-52053020	-1.371	3.922	-3.118	0.00333345	0.162536	4.57	3.439	1590	NM_002135	intron	NR4A1	3.809	3.069	4.325	4.816
chr17:41635459-41635642	1.62	3.458	3.101	0.00348794	0.164583	2.807	4.362	4648	NR_033415	intron	KRT42P	4.979	3.744	2.968	2.646
chr4:173538125-173538288	-1.19	5.08	-3.159	0.00298167	0.156265	5.722	4.51	7749	NR_003679	non-coding	HAND2-AS1	4.146	4.874	5.192	6.253
chr2:219461293-219461468	1.148	4.483	3.147	0.00308293	0.158584	3.987	5.091	569	NM_001173476	intron	SPEG	5.061	5.121	3.922	4.051
chr9:89874572-89874921	1.554	3.584	3.111	0.00339815	0.163473	3.117	4.283	-94669	NR_109791	Intergenic	LOC101927847	3.605	4.961	3.801	2.433
chr6:165986017-165986054	-1.326	4.45	-3.136	0.00317021	0.160384	5.167	3.848	-1515	NR_027284	intron	LINC00602	3.605	4.091	4.491	5.843
chr1:98048388-98048516	-1.236	4.413	-3.136	0.00317648	0.160384	5.078	3.861	1241	NR_046105	intron	MIR137HG	3.71	4.012	4.709	5.447
chr20:58981963-58982014	-1.811	3.126	-3.092	0.00358171	0.166648	3.798	2.772	781	NM_198976	intron	NELFCD	3.605	1.94	3.979	3.618
chr12:49188776-49188919	-1.336	3.962	-3.115	0.0033631	0.163237	4.658	3.422	476	NM_001270399	5'UTR	TUBA1A	3.491	3.352	4.568	4.748
chr15:84587930-84588269	1.273	4.709	3.15	0.00305163	0.157614	4.206	5.322	-12918	NM_181877	Intergenic	ZSCAN2	4.979	5.665	5.012	3.4
chrM:15911-15947	1.487	8.946	3.116	0.0033494	0.162952	8.299	9.599	14258	NR_137295	Intergenic	NA	10.659	8.54	8.063	8.534
chr14:102320384-102320418	-1.667	3.311	-3.091	0.00358882	0.166648	3.962	2.926	650	NM_018335	intron	ZNF839	3.605	2.247	3.801	4.123
chr12:57089902-57089951	-1.501	3.727	-3.099	0.00351521	0.164962	4.526	3.114	1033	NM_001330305	intron	NAB2	3.084	3.145	4.235	4.816
chr14:102591834-102591875	-1.909	3.068	-3.09	0.0035986	0.166648	3.805	2.654	-804	NM_015156	promoter-TSS	RCOR1	3.368	1.94	3.597	4.013
chr3:50390849-50391029	1.08	5.019	3.157	0.00299283	0.156282	4.54	5.573	25605	NR_111914	intron	CYB561D2	5.443	5.703	4.64	4.441
chr3:129561320-129561565	1.19	4.412	3.138	0.00315301	0.160144	3.918	5.021	13058	NM_001308262	intron	H1FOO	4.648	5.395	3.863	3.974
chr5:91381052-91381161	-1.585	3.706	-3.095	0.00354788	0.165984	4.528	3.077	760	NR_027435	promoter-TSS	ARRDC3-AS1	3.084	3.069	3.979	5.077
chr20:24502057-24502176	1.346	3.737	3.111	0.00339851	0.163473	3.22	4.45	32156	NR_147606	intron	SYNDIG1	4.594	4.305	3.523	2.916
chr6:50823426-50823543	-1.236	4.516	-3.133	0.00319949	0.160384	5.202	3.939	4759	NM_003221	exon	TFAP2B	3.605	4.272	4.807	5.596
chr2:89839617-89839699	1.387	3.793	3.112	0.00338575	0.163392	3.284	4.502	-201751	NR_136329	Intergenic	LOC101927050	4.7	4.305	3.922	2.646
chr22:38700861-38701225	-1.424	3.889	-3.103	0.00347532	0.164577	4.651	3.292	-76	NM_014876	promoter-TSS	JOSD1	3.233	3.352	4.281	5.021
chr14:104155761-104155822	-1.824	3.331	-3.085	0.00364947	0.167612	4.119	2.806	17069	NM_015656	intron	KIF26A	3.233	2.379	3.444	4.794
chr8:24955167-24955405	-1.351	4.018	-3.107	0.00343254	0.163808	4.798	3.389	-1419	NR_106900	intron	MIR6841	3.084	3.694	4.675	4.922
chr11:44754878-44755064	1.145	5.396	3.161	0.00296616	0.155824	4.864	5.989	-9455	NM_130783	Intergenic	TSPAN18	5.643	6.336	4.281	5.447
chr5:154476636-154476724	-1.216	4.427	-3.128	0.00323914	0.160613	5.098	3.867	1584	NM_004821	intron	HAND1	3.605	4.129	4.868	5.329
chr11:2210924-2211390	1.526	3.967	3.118	0.00333734	0.162606	3.437	4.673	38094	NR_039834	Intergenic	MIR4686	3.605	5.741	3.801	3.072
chr8:103020747-103020956	1.855	3.046	3.082	0.00367543	0.167612	2.684	3.767	-168	NM_001695	promoter-TSS	ATP6V1C1	3.368	4.166	3.668	1.701
chr1:179745117-179745184	-1.307	4.573	-3.132	0.00320754	0.160384	5.224	4.029	1988	NM_001329719	intron	FAM163A	4.219	3.839	4.491	5.957
chr9:129488569-129488691	-1.284	4.297	-3.122	0.00329278	0.16155	4.95	3.771	-30	NR_038955	promoter-TSS	LINC00963	3.901	3.642	4.452	5.447
chr12:122062973-122063074	2.509	3.008	3.13	0.00322833	0.160613	2.154	4.236	-266	NR_135044	promoter-TSS	LOC100506691	4.069	4.402	2.428	1.88
chr4:182144106-182144264	-1.253	4.158	-3.116	0.00335396	0.162975	4.828	3.623	330	NR_125905	intron	LOC90768	3.605	3.642	4.775	4.881
chr16:88234683-88234735	1.296	3.948	3.114	0.00337006	0.163237	3.388	4.678	40428	NR_110944	Intergenic	LINC02182	4.751	4.604	2.968	3.807
chr11:66313459-66313734	-1.139	5.023	-3.145	0.00309541	0.158584	5.656	4.463	3447	NM_020404	TTS	CD248	3.987	4.94	5.571	5.742
chr10:64041654-64041794	2.157	2.978	3.091	0.00358694	0.166648	2.365	3.947	-519649	NM_001322258	Intergenic	JMJD1C	3.491	4.402	2.851	1.88
chr3:13078616-13078833	1.95	3.006	3.082	0.00367268	0.167612	2.478	3.881	-5608	NM_001134382	Intergenic	IQSEC1	3.71	4.052	3.077	1.88
chr2:66438420-66438455	-1.846	3.325	-3.081	0.00368484	0.167612	4.055	2.869	1892	NR_046625	TTS	MEIS1-AS2	3.491	2.247	3.272	4.838
chr3:16512848-16513020	-1.374	4.049	-3.105	0.00345739	0.16432	4.81	3.438	781	NM_015150	intron	RFTN1	3.233	3.642	4.369	5.25
chr6:166748210-166748296	2.212	3.014	3.093	0.00356847	0.166648	2.312	4.063	114298	NM_001318937	intron	RPS6KA2	3.605	4.521	2.583	2.04
chr4:118888921-118888981	-1.386	3.831	-3.097	0.00352812	0.165294	4.488	3.349	110	NM_001128934	5'UTR	SYNPO2	3.71	2.988	4.452	4.524
chr8:11802366-11802498	-1.458	3.699	-3.09	0.00359935	0.166648	4.393	3.197	-179	NM_004462	promoter-TSS	FDFT1	3.491	2.903	4.235	4.551
chr3:98733276-98733311	-1.325	4.118	-3.107	0.00343133	0.163808	4.865	3.513	-162	NM_001323365	promoter-TSS	ST3GAL6	3.233	3.792	4.53	5.2
chr13:91167237-91167360	-1.62	3.48	-3.08	0.00369981	0.167612	4.318	2.865	44399	NR_047004	intron	LINC00379	2.918	2.812	4.138	4.497
chr18:59096160-59096357	2.076	3.015	3.084	0.00365396	0.167612	2.382	3.987	-43598	NM_033280	Intergenic	SEC11C	3.605	4.37	2.723	2.04
chr18:58864589-58864759	-1.142	4.81	-3.136	0.00317152	0.160384	5.412	4.295	-147	NM_001353529	promoter-TSS	ZNF532	4.219	4.37	5.117	5.707
chr7:107396028-107396210	-1.413	3.802	-3.093	0.00357094	0.166648	4.524	3.256	-73938	NM_005295	intron	GPR22	3.368	3.145	4.369	4.678
chr17:74987681-74987916	-1.123	4.839	-3.137	0.0031672	0.160384	5.435	4.326	167	NM_014603	5'UTR	CDR2L	4.219	4.433	5.262	5.609
chr21:43301260-43301465	-2.027	3.173	-3.083	0.00366528	0.167612	4.149	2.489	30676	NR_103713	Intergenic	LINC00322	2.73	2.247	4.138	4.159
chr2:188291588-188291685	-2.466	3.118	-3.108	0.00342276	0.163808	4.23	2.335	-32	NM_016315	promoter-TSS	GULP1	2.73	1.94	3.736	4.725
chr10:132399162-132399253	1.659	3.216	3.079	0.00370552	0.16764	2.782	3.95	2010	NM_001098637	intron	PWWP2B	3.809	4.091	3.523	2.04
chr15:68991846-68992037	1.748	3.117	3.076	0.00373992	0.168183	2.702	3.861	-22753	NM_024505	intron	NOX5	3.71	4.012	3.523	1.88
chr4:41880583-41880619	-1.567	3.952	-3.089	0.00360511	0.166648	4.89	3.186	2010	NR_104143	non-coding	LINC00682	2.73	3.642	4.235	5.544
chr11:64184925-64185055	-1.456	3.709	-3.087	0.00363149	0.167299	4.414	3.197	-282	NM_001282652	promoter-TSS	STIP1	3.491	2.903	4.568	4.259
chr2:231684348-231684463	1.928	3.062	3.076	0.00374118	0.168183	2.453	3.991	-24119	NM_001099285	Intergenic	PTMA	3.71	4.272	2.723	2.183
chr6:37460096-37460132	2.118	2.946	3.082	0.00367717	0.167612	2.389	3.881	26983	NM_015050	intron	CMTR1	3.71	4.052	3.077	1.701
chr9:126522895-126523003	-1.828	3.275	-3.072	0.00377871	0.168633	4.198	2.615	-91494	NM_001174147	Intergenic	LMX1B	2.73	2.5	4.138	4.259
chr2:16037109-16037145	1.48	3.564	3.089	0.00360275	0.166648	3.088	4.28	-13300	NR_126559	Intergenic	GACAT3	4.289	4.272	3.863	2.313
chr9:113541217-113541319	1.584	3.272	3.075	0.00374909	0.168338	2.755	4.058	4791	NM_001276260	intron	RGS3	3.987	4.129	3.077	2.433
chr2:96147150-96147186	-2.767	2.908	-3.128	0.00324033	0.160613	3.928	2.336	-1728	NM_004418	Intergenic	DUSP2	3.368	1.305	3.36	4.497
chr10:78295054-78295190	-1.455	3.716	-3.082	0.00367782	0.167612	4.467	3.151	27794	NR_073447	Intergenic	LINC00595	3.233	3.069	4.411	4.524
chr6:26440347-26440512	1.995	2.961	3.073	0.00377159	0.168606	2.486	3.808	-42	NM_197974	promoter-TSS	BTN3A3	3.605	4.012	3.272	1.701
chr15:63436838-63437127	1.667	3.198	3.072	0.00377762	0.168633	2.742	3.958	46753	NR_120375	non-coding	LINC02568	3.987	3.928	3.444	2.04
chr15:78679223-78679418	1.156	4.542	3.125	0.00326918	0.161385	4.026	5.166	-38076	NM_001256567	Intergenic	CHRNB4	5.138	5.195	3.668	4.383
chr18:48161734-48161939	1.956	3.145	3.072	0.0037815	0.168643	2.399	4.204	-24528	NM_001039360	intron	ZBTB7C	4.069	4.338	2.254	2.543
chr4:89308071-89308210	1.314	3.853	3.098	0.00351601	0.164962	3.37	4.51	-131	NM_198281	promoter-TSS	GPRIN3	4.146	4.874	3.597	3.144
chr5:88268584-88268707	1.481	3.712	3.092	0.00358021	0.166648	3.25	4.402	233	NM_001349405	promoter-TSS	TMEM161B	4.146	4.657	4.187	2.313
chr15:33639836-33640155	2.911	2.966	3.163	0.00294497	0.15557	2.04	4.323	-328318	NM_001320917	intron	CHRM5	4.069	4.577	2.583	1.497
chr6:138404237-138404432	-1.164	4.591	-3.119	0.00332838	0.16241	5.202	4.08	136	NM_014320	5'UTR	HEBP2	4.069	4.091	4.956	5.447
chr16:89921633-89921690	-1.274	4.365	-3.111	0.00339985	0.163473	4.955	3.906	-347	NM_001197181	promoter-TSS	TUBB3	4.594	3.217	5.117	4.794
chr19:45954490-45954693	-1.082	5.147	-3.134	0.00318771	0.160384	5.726	4.636	18807	NM_002516	intron	NOVA2	4.419	4.852	5.643	5.81
chr9:93126764-93127129	1.216	4.112	3.106	0.00344408	0.163924	3.595	4.774	7341	NM_004148	intron	NINJ1	4.892	4.657	3.523	3.667
chr11:1437617-1437898	1.231	4.052	3.103	0.00347286	0.164577	3.531	4.725	26606	NM_001256630	intron	BRSK2	4.846	4.604	3.444	3.618
chr6:37517083-37517234	1.234	4.163	3.108	0.00342701	0.163808	3.687	4.78	9811	NR_126057	intron	LINC02520	4.538	5.023	4.034	3.34
chr22:46638904-46639127	1.993	2.933	3.064	0.00385724	0.170383	2.582	3.69	18614	NM_015124	intron	GRAMD4	3.368	4.012	3.668	1.497
chr2:15641308-15641342	2.019	3.146	3.063	0.00387525	0.170383	2.649	4.043	-49457	NR_110201	Intergenic	LINC01804	4.799	3.286	3.801	1.497
chr8:30082226-30082714	-1.117	5.048	-3.129	0.00323341	0.160613	5.659	4.51	738	NM_016127	intron	SARAF	4.146	4.874	5.475	5.843
chr1:228141771-228141805	-1.323	3.96	-3.088	0.00361574	0.166905	4.631	3.446	1560	NM_000858	intron	GUK1	3.605	3.286	4.491	4.771
chr5:160213584-160213745	2.003	3.054	3.067	0.00382449	0.169755	2.383	4.052	14624	NM_001040442	intron	FABP6	3.901	4.202	2.583	2.183
chr2:16198302-16198462	-1.125	7.757	-3.122	0.00329741	0.161559	8.313	7.213	147955	NR_126559	Intergenic	GACAT3	7.024	7.402	8.384	8.242
chrM:8615-8693	1.525	9.412	3.078	0.00371242	0.167837	8.724	10.104	6983	NR_137295	Intergenic	NA	11.072	9.137	8.75	8.699
chr12:52053141-52053194	-1.39	3.97	-3.091	0.00359195	0.166648	4.585	3.524	1766	NM_002135	intron	NR4A1	4.146	2.903	4.187	4.982
chr15:33160505-33160541	-2.026	3.166	-3.068	0.00382166	0.169744	4.135	2.489	34210	NM_001277313	intron	FMN1	2.73	2.247	3.979	4.291
chr15:40747140-40747301	1.696	3.152	3.062	0.00388533	0.170383	2.68	3.921	8115	NM_001323894	intron	RMDN3	3.605	4.237	3.178	2.183
chr19:10231018-10231159	-1.675	3.285	-3.062	0.00388473	0.170383	3.973	2.869	183	NM_004230	TTS	S1PR2	3.491	2.247	4.138	3.807
chr14:104139631-104139667	-1.751	3.375	-3.061	0.00389412	0.170383	4.23	2.765	926	NM_015656	intron	KIF26A	2.918	2.612	3.736	4.725
chr2:29262530-29262947	1.214	4.329	3.11	0.00340903	0.163632	3.824	4.958	-38839	NM_001353765	intron	ALK	4.538	5.379	3.597	4.051
chr9:127948617-127948738	1.326	3.827	3.089	0.00360292	0.166648	3.296	4.542	2036	NM_203305	intron	FAM102A	4.846	4.237	3.597	2.996
chr1:235642159-235642328	-1.163	4.508	-3.11	0.00340352	0.16353	5.108	4.015	7749	NM_001098722	intron	GNG4	4.146	3.884	5.066	5.149
chr8:101052193-101052269	1.284	4.126	3.101	0.00349119	0.164619	3.654	4.752	177	NR_033962	non-coding	FLJ42969	4.48	5.023	4.235	3.072
chr1:207838213-207838431	1.58	3.373	3.062	0.00388335	0.170383	2.712	4.293	-15619	NR_135298	Intergenic	MIR29B2CHG	4.419	4.166	2.428	2.996
chr15:76197088-76197151	1.786	3.088	3.057	0.00393182	0.170383	2.62	3.89	-15634	NR_120360	intron	LOC101929439	3.987	3.792	3.36	1.88
chr14:32225089-32225298	1.144	4.509	3.114	0.00336693	0.163237	4.03	5.097	-21925	NR_104080	Intergenic	RNU6-9	4.846	5.348	4.087	3.974
chr16:30063994-30064052	-1.184	4.565	-3.11	0.0034106	0.163632	5.199	4.034	-256	NM_184043	promoter-TSS	ALDOA	3.901	4.166	4.868	5.53
chr17:3890044-3890271	-1.182	4.503	-3.108	0.00342662	0.163808	5.114	3.998	585	NM_172206	intron	CAMKK1	4.069	3.928	4.838	5.389
chr6:84052202-84052369	1.07	5.085	3.13	0.00322308	0.160613	4.61	5.633	18167	NM_001346544	intron	MRAP2	5.589	5.678	4.838	4.383
chr19:53538125-53538200	-1.748	3.172	-3.057	0.00393821	0.170428	3.842	2.796	84	NM_001317113	promoter-TSS	ZNF331	3.491	2.101	3.597	4.087
chr17:57782291-57782448	1.072	5.034	3.128	0.00323918	0.160613	4.56	5.585	-37041	NM_001282544	Intergenic	CCDC182	5.381	5.789	4.568	4.551
chr11:68685807-68685888	-1.209	4.378	-3.101	0.00348777	0.164583	5.044	3.828	1373	NM_015973	intron	GAL	3.605	4.052	4.838	5.25
chr2:131515236-131515489	1.341	3.68	3.08	0.0036942	0.167612	3.18	4.379	-12312	NM_138770	intron	CCDC74A	4.355	4.402	3.444	2.916
chr19:50511613-50511711	-1.27	4.151	-3.093	0.0035704	0.166648	4.784	3.658	-307	NM_001270639	promoter-TSS	JOSD2	3.901	3.415	4.491	5.077
chr4:8192841-8193008	1.746	3.129	3.055	0.00395471	0.170428	2.582	3.974	-6319	NR_134639	Intergenic	SH3TC1	3.71	4.237	2.851	2.313
chr12:62631562-62631922	1.407	3.541	3.073	0.00376763	0.168606	3.051	4.251	28056	NR_029661	Intergenic	MIRLET7I	4.069	4.433	3.36	2.742
chr16:88448991-88449143	1.393	3.755	3.083	0.00366725	0.167612	3.284	4.421	-4539	NM_153813	Intergenic	ZFPM1	3.901	4.94	3.736	2.832
chr6:136921920-136921971	-1.641	3.548	-3.059	0.00391791	0.170383	4.402	2.91	-295	NM_001008783	promoter-TSS	SLC35D3	2.918	2.903	3.922	4.881
chr11:120067971-120068220	1.503	3.374	3.063	0.00386917	0.170383	2.86	4.137	60817	NM_001330382	Intergenic	TRIM29	4.146	4.129	3.178	2.543
chr1:65420287-65420496	1.345	3.785	3.082	0.00367893	0.167612	3.219	4.542	-56	NM_001198683	promoter-TSS	LEPROT	4.48	4.604	2.723	3.715
chr9:33024528-33024720	-1.079	5.05	-3.122	0.00329359	0.16155	5.614	4.558	-579	NM_001314039	promoter-TSS	DNAJA1	4.538	4.577	5.534	5.695
chr2:218396232-218396423	1.847	3.389	3.055	0.00395794	0.170428	2.634	4.426	-2010	NM_001206878	3'UTR	CTDSP1	3.605	5.247	2.056	3.212
chr4:10008026-10008186	1.575	3.307	3.06	0.00389946	0.170383	2.853	4.039	13384	NM_020041	intron	SLC2A9	3.987	4.091	3.523	2.183
chr18:79200702-79200765	1.355	4.15	3.097	0.00353435	0.165468	3.655	4.812	131459	NM_001306085	intron	ATP9B	4.892	4.733	4.568	2.742
chr6:35059599-35059783	-1.532	3.674	-3.059	0.00390977	0.170383	4.572	2.974	81719	NM_001261818	intron	TCP11	2.73	3.217	4.675	4.47
chr11:118909117-118909368	-1.162	5.236	-3.125	0.00327394	0.161428	5.861	4.676	-1465	NR_039713	intron	MIR4492	4.289	5.063	5.33	6.393
chr3:79765948-79766126	-2.196	3.176	-3.07	0.00379691	0.168987	4.27	2.381	1872	NM_002941	intron	ROBO1	2.515	2.247	4.187	4.353
chr7:128267258-128267400	1.895	3.138	3.053	0.00397942	0.170983	2.43	4.155	26051	NM_000230	Intergenic	LEP	4.219	4.091	2.428	2.433
chr10:120851288-120851556	1.434	3.532	3.068	0.00382096	0.169744	3.033	4.261	-243	NR_033850	promoter-TSS	WDR11-AS1	4.355	4.166	3.523	2.543
chr3:48990721-48990818	-1.684	3.324	-3.052	0.00399326	0.171242	4.108	2.792	862	NM_177939	intron	P4HTM	3.084	2.5	3.863	4.353
chr8:23303963-23304270	-1.621	3.355	-3.054	0.00396943	0.170665	4.028	2.935	16025	NR_125897	intron	R3HCC1	3.491	2.379	3.863	4.193
chr16:87945253-87945844	-1.092	5.962	-3.136	0.00317286	0.160384	6.537	5.427	-5883	NM_001173540	Intergenic	BANP	5.138	5.716	6.028	7.046
chr20:53593552-53593649	-1.239	4.218	-3.092	0.00358262	0.166648	4.828	3.742	-10504	NM_006526	Intergenic	ZNF217	4.069	3.415	4.675	4.982
chr8:133404225-133404338	2.166	2.968	3.059	0.00391258	0.170383	2.365	3.93	-106978	NM_006096	Intergenic	NDRG1	3.368	4.492	2.851	1.88
chr14:23436990-23437189	2.298	2.932	3.073	0.00376628	0.168606	2.276	3.974	-1404	NM_000257	Intergenic	MYH7	3.71	4.237	2.851	1.701
chr4:8817662-8817827	1.577	3.297	3.055	0.00395675	0.170428	2.755	4.108	54072	NM_018942	Intergenic	HMX1	4.289	3.928	3.077	2.433
chr15:98331192-98331445	1.983	2.982	3.052	0.00399122	0.171242	2.478	3.836	239	NR_146566	intron	LINC02351	3.368	4.305	3.077	1.88
chr19:40231571-40231862	1.243	3.97	3.087	0.00363191	0.167299	3.463	4.636	-5027	NM_024877	3'UTR	CNTD2	4.538	4.733	3.36	3.566
chr14:45551345-45551655	1.566	3.422	3.062	0.00387683	0.170383	2.992	4.116	164102	NR_146547	Intergenic	LINC02303	3.71	4.521	3.801	2.183
chr19:42144534-42144722	-1.745	3.398	-3.049	0.00402216	0.171531	4.375	2.664	-11115	NR_036208	Intergenic	MIR4323	2.515	2.812	4.281	4.47
chr19:41997633-41997789	-1.207	4.739	-3.107	0.00343923	0.163811	5.414	4.157	-3435	NM_152296	TTS	ATP1A3	3.71	4.604	4.984	5.843
chr15:90101787-90101944	-1.381	4.037	-3.077	0.0037291	0.168129	4.774	3.45	-266	NR_149130	promoter-TSS	IDH2-DT	3.368	3.533	4.235	5.314
chr14:102086775-102086874	-1.624	3.392	-3.05	0.00400474	0.171399	4.173	2.848	350	NM_005348	intron	HSP90AA1	3.084	2.612	4.087	4.259
chr22:22060674-22060996	3.491	2.96	3.198	0.00267361	0.149937	2.025	4.456	-16901	NR_135291	Intergenic	PRAMENP	3.809	5.102	3.077	0.973
chr2:15842153-15842188	-1.074	6.348	-3.135	0.00318251	0.160384	6.876	5.85	-78228	NR_125783	Intergenic	MYCNUT	6.115	5.585	7.36	6.393
chr14:105710552-105710698	1.412	3.549	3.063	0.00386777	0.170383	3.005	4.315	-37818	NR_046211	Intergenic	ELK2AP	4.538	4.091	3.178	2.832
chr13:109780045-109780155	-1.546	3.942	-3.061	0.00388839	0.170383	4.869	3.186	6467	NM_003749	intron	IRS2	2.73	3.642	4.235	5.503
chr11:128361658-128361857	2.263	2.876	3.057	0.00392998	0.170383	2.385	3.785	152992	NR_146647	Intergenic	LINC02098	3.233	4.338	3.272	1.497
chr2:216340146-216340314	1.646	3.344	3.048	0.00403696	0.171662	2.684	4.271	31797	NM_020814	intron	2025-03-04	4.751	3.792	2.723	2.646
chr8:49909736-49909831	-2.591	3.047	-3.102	0.00348648	0.164583	4.206	2.244	58	NM_001287813	promoter-TSS	SNTG1	2.73	1.757	4.187	4.226
chr6:166500397-166500626	2.022	3.162	3.049	0.00401643	0.171454	2.351	4.295	8921	NR_031734	intron	MIR1913	4.219	4.37	2.056	2.646
chr2:73102958-73103140	2.391	2.969	3.077	0.00373168	0.16813	2.212	4.116	9969	NM_015470	intron	RAB11FIP5	4.219	4.012	2.723	1.701
chr13:107396309-107396453	2.197	2.965	3.058	0.00392467	0.170383	2.301	3.991	-75418	NR_145739	intron	SNORD31B	3.71	4.272	2.723	1.88
chr17:79812348-79812400	-2.038	3.052	-3.049	0.00402345	0.171531	3.92	2.512	-11078	NR_146504	Intergenic	LINC01977	3.084	1.94	4.034	3.807
chr19:5083579-5083688	1.492	3.482	3.055	0.00395874	0.170428	2.912	4.292	114521	NM_015015	intron	KDM4B	4.7	3.884	3.178	2.646
chr19:27794595-27794651	1.716	3.127	3.043	0.00408613	0.172416	2.7	3.864	-683	NR_027301	promoter-TSS	LINC00662	3.491	4.237	3.36	2.04
chr6:35720079-35720488	-1.194	4.85	-3.103	0.00347229	0.164577	5.536	4.251	8299	NM_001145775	intron	FKBP5	3.605	4.897	5.307	5.765
chr6:117907831-117908029	-1.544	3.476	-3.048	0.00403112	0.171589	4.13	3.053	404	NM_001029858	intron	SLC35F1	3.605	2.5	4.138	4.123
chr1:235642774-235643170	-1.077	5.172	-3.113	0.00337757	0.163237	5.745	4.666	7021	NM_001098722	intron	GNG4	4.48	4.852	5.553	5.937
chr5:51381863-51381952	-1.593	3.524	-3.049	0.00401632	0.171454	4.173	3.105	-1216	NM_002202	intron	ISL1	3.71	2.5	3.668	4.678
chr14:100683715-100684058	-1.259	4.178	-3.08	0.00369934	0.167612	4.82	3.671	26619	NR_024096	Intergenic	LINC00523	3.809	3.533	4.491	5.149
chr15:68818748-68818823	-1.311	4.083	-3.071	0.00378912	0.168811	4.822	3.489	2136	NM_006305	intron	ANP32A	3.233	3.744	4.53	5.113
chr15:77581521-77581713	1.792	3.18	3.041	0.00410931	0.173172	2.642	4.008	50910	NM_032808	Intergenic	LINGO1	3.233	4.782	2.851	2.433
chr8:38268943-38269059	-1.503	3.619	-3.048	0.00403264	0.171589	4.402	3.036	219	NM_032483	intron	PLPP5	3.084	2.988	4.281	4.524
chr15:90994467-90994916	-1.297	4.371	-3.083	0.00366542	0.167612	5.139	3.727	-41	NM_199413	promoter-TSS	PRC1	3.084	4.37	4.775	5.503
chr14:105473903-105473994	-1.541	3.63	-3.051	0.00400413	0.171399	4.309	3.16	-826	NR_073081	promoter-TSS	CRIP2	3.605	2.715	3.801	4.816
chr9:119868653-119869180	2.443	3.152	3.058	0.00392817	0.170383	2.244	4.4	-66143	NR_132393	Intergenic	LINC01613	3.605	5.195	2.056	2.433
chr17:76841900-76841984	-1.524	3.624	-3.045	0.00406647	0.171917	4.454	2.994	-14224	NR_135284	Intergenic	LINC00868	2.918	3.069	4.281	4.628
chr3:179451360-179451569	-1.175	4.766	-3.099	0.00350941	0.164962	5.348	4.275	118	NM_021629	5'UTR	GNB4	4.538	4.012	4.898	5.799
chr1:201164634-201164886	-2.346	3.087	-3.065	0.00384718	0.170383	4.172	2.335	6822	NM_001288564	intron	TMEM9	2.73	1.94	4.369	3.974
chr10:42940714-42940967	2.452	2.833	3.067	0.00383274	0.169892	2.309	3.828	40666	NR_126352	Intergenic	LINC01264	3.491	4.166	3.36	1.259
chr22:37371592-37371802	2.305	2.876	3.047	0.00404231	0.171778	2.385	3.788	-16858	NR_110515	3'UTR	LOC100506271	3.084	4.492	3.272	1.497
chr3:194104312-194104459	1.873	3.3	3.034	0.0041836	0.174533	2.486	4.428	-31756	NM_005524	Intergenic	HES1	4.146	4.709	1.827	3.144
chr4:173532719-173532930	-1.128	5.503	-3.114	0.00337169	0.163237	6.079	4.98	2367	NR_003679	intron	HAND2-AS1	4.979	4.982	5.455	6.703
chr11:61130179-61130215	1.819	3.079	3.032	0.00420523	0.174533	2.576	3.92	27739	NM_014207	TTS	CD5	4.146	3.694	3.272	1.88
chr11:72626106-72626140	1.819	3.079	3.032	0.00420523	0.174533	2.576	3.92	-10993	NR_029603	intron	MIR139	4.146	3.694	3.272	1.88
chr2:46299033-46299104	-1.423	4.031	-3.055	0.00395652	0.170428	4.914	3.307	1667	NM_001430	intron	EPAS1	2.73	3.884	4.53	5.298
chr9:14352619-14352793	2.241	2.917	3.046	0.00405368	0.171867	2.335	3.885	-38660	NM_001190737	intron	NFIB	3.368	4.402	2.968	1.701
chr8:29349926-29349961	-1.56	3.512	-3.037	0.00415141	0.174055	4.292	2.948	806	NM_001394	exon	DUSP4	3.084	2.812	4.087	4.497
chr10:8058645-8058680	-1.298	4.634	-3.086	0.00363457	0.167304	5.351	4.019	3959	NM_001002295	exon	GATA3	3.605	4.433	4.64	6.063
chr10:8050171-8050219	-1.241	4.425	-3.081	0.00368477	0.167612	5.028	3.939	2296	NR_104329	TTS	GATA3-AS1	4.289	3.589	4.568	5.489
chr4:173532468-173532544	-1.264	4.4	-3.08	0.00369526	0.167612	5.011	3.911	2048	NR_003679	intron	HAND2-AS1	4.289	3.533	4.491	5.53
chr9:34988617-34988687	-1.109	4.761	-3.092	0.00358151	0.166648	5.348	4.262	727	NR_109756	promoter-TSS	DNAJB5-AS1	4.219	4.305	5.307	5.389
chr11:64038707-64038781	1.587	3.246	3.034	0.00418441	0.174533	2.755	4.008	52891	NM_017670	intron	OTUB1	3.71	4.305	3.077	2.433
chr1:109623925-109624107	1.141	4.862	3.099	0.0035101	0.164962	4.386	5.426	28	NM_001257361	promoter-TSS	AMPD2	5.1	5.753	4.838	3.934
chr11:20617460-20617630	1.786	3.13	3.029	0.00424859	0.175447	2.508	4.052	18145	NM_004211	intron	SLC6A5	3.901	4.202	2.583	2.433
chr12:1838250-1838474	2.539	2.933	3.077	0.00372604	0.168129	2.174	4.116	18095	NM_001039029	intron	LRTM2	4.219	4.012	2.851	1.497
chr8:129984499-129984533	1.362	3.617	3.05	0.00400927	0.171454	3.064	4.378	23937	NR_049826	intron	MIR5194	4.419	4.338	2.851	3.277
chr17:62819884-62820036	-1.792	3.089	-3.027	0.00426963	0.175546	3.728	2.772	11458	NR_135634	intron	LOC101927877	3.605	1.94	3.444	4.013
chr18:75208221-75208300	-1.344	4.139	-3.065	0.00385054	0.170383	4.796	3.627	1087	NM_175907	intron	ZADH2	3.901	3.352	4.187	5.404
chr10:132133656-132133726	-1.415	3.795	-3.046	0.00405303	0.171867	4.488	3.28	-53219	NM_006426	intron	DPYSL4	3.491	3.069	4.138	4.838
chr6:166008669-166008713	-1.155	4.831	-3.091	0.00358809	0.166648	5.421	4.328	-20652	NR_026860	Intergenic	LINC00473	4.419	4.237	4.956	5.885
chrX:52995804-52995976	1.049	5.118	3.103	0.00346837	0.164577	4.649	5.658	-418	NM_001242489	promoter-TSS	FAM156A	5.589	5.728	4.775	4.524
chr20:25309708-25309760	1.88	3.092	3.027	0.00426826	0.175546	2.453	4.052	61664	NM_002862	intron	PYGB	4.219	3.884	2.723	2.183
chr17:40341921-40341956	-1.798	3.173	-3.025	0.00428914	0.176037	3.965	2.665	-80	NM_001024809	promoter-TSS	RARA	3.084	2.247	3.736	4.193
chr6:165988651-165988687	-1.156	4.816	-3.089	0.00361198	0.166848	5.43	4.29	-630	NR_026860	promoter-TSS	LINC00473	4.146	4.433	4.984	5.875
chr16:49543599-49543739	1.71	3.142	3.025	0.00429181	0.176037	2.582	3.999	-25084	NR_144553	intron	ADAM3B	3.987	4.012	2.851	2.313
chr19:18304287-18304865	-1.074	6.527	-3.113	0.00337496	0.163237	7.086	5.994	18615	NM_012321	Intergenic	LSM4	6.096	5.892	6.526	7.647
chr17:41918035-41918233	-1.146	5.207	-3.098	0.00351985	0.165024	5.785	4.697	885	NM_198830	intron	ACLY	4.846	4.549	5.192	6.378
chr20:37396757-37396847	-1.14	4.587	-3.079	0.00370462	0.16764	5.197	4.077	50674	NM_198291	intron	SRC	3.987	4.166	5.066	5.329
chr4:54942151-54942265	2.095	3.038	3.027	0.00426928	0.175546	2.383	4.026	183387	NM_002253	Intergenic	KDR	3.368	4.683	2.583	2.183
chr2:197500254-197500477	-1.034	5.934	-3.111	0.00339631	0.163473	6.472	5.437	-92	NM_199440	promoter-TSS	HSPD1	5.316	5.557	6.12	6.823
chr12:121800284-121800400	-1.225	4.538	-3.076	0.00373457	0.168145	5.185	3.996	2604	NR_152735	intron	LINC01089	3.901	4.091	4.64	5.73
chr22:46007245-46007324	-1.721	3.265	-3.022	0.00432504	0.176471	4.066	2.732	669	NR_027240	non-coding	LOC730668	3.084	2.379	4.281	3.85
chr21:40640549-40640756	1.705	3.448	3.033	0.00419791	0.174533	2.859	4.282	-9886	NR_046774	intron	DSCAM-IT1	3.233	5.331	2.723	2.996
chr2:219514453-219514489	1.135	4.48	3.08	0.00369685	0.167612	3.981	5.091	301	NM_018674	exon	ASIC4	5.061	5.121	3.736	4.226
chr5:134004030-134004262	-1.183	4.346	-3.068	0.00381734	0.169744	4.99	3.819	820	NR_036624	intron	VDAC1	3.71	3.928	5.039	4.942
chr17:41539148-41539247	1.801	3.149	3.02	0.00435244	0.176633	2.486	4.112	-10809	NM_002276	Intergenic	KRT19	3.987	4.237	2.428	2.543
chr12:130714638-130714781	-1.148	5.036	-3.09	0.00359581	0.166648	5.635	4.512	1595	NM_001351229	intron	RIMBP2	4.419	4.604	5.092	6.178
chr22:37804535-37804806	-1.49	3.619	-3.028	0.00425246	0.175497	4.402	3.036	-436	NM_005318	promoter-TSS	H1F0	3.084	2.988	4.452	4.353
chr17:57555133-57555328	1.169	4.346	3.074	0.00376079	0.168606	3.874	4.939	-31634	NR_110808	intron	LOC101927557	4.648	5.23	4.034	3.715
chr17:77735738-77735854	1.154	4.652	3.083	0.00366292	0.167612	4.125	5.282	-7237	NR_104134	Intergenic	LINC01987	5.282	5.282	3.597	4.653
chr14:68607419-68607632	1.463	3.423	3.032	0.00420397	0.174533	2.952	4.136	21261	NR_135816	intron	LOC100996664	3.901	4.37	3.36	2.543
chr15:77630579-77630615	1.783	3.1	3.018	0.00437234	0.176654	2.518	3.988	1930	NM_032808	intron	LINGO1	3.809	4.166	2.723	2.313
chr5:118793190-118793438	1.446	3.422	3.031	0.0042215	0.174872	2.91	4.171	-181272	NR_036052	Intergenic	MIR1244-1	4.069	4.272	3.077	2.742
chr4:41879207-41879276	-1.303	4.602	-3.072	0.00377298	0.168606	5.332	3.977	3369	NR_104143	TTS	LINC00682	3.491	4.463	4.64	6.025
chr8:17661754-17661974	1.113	4.723	3.084	0.0036526	0.167612	4.237	5.303	14637	NM_001330470	intron	MTUS1	5.02	5.585	4.034	4.441
chr8:102728511-102728679	1.198	4.216	3.067	0.00383003	0.169887	3.746	4.82	-72693	NM_005655	Intergenic	KLF10	4.538	5.102	3.979	3.513
chr8:60865280-60865467	1.866	3.084	3.018	0.00437442	0.176654	2.448	4.034	102374	NR_034003	exon	LOC100130298	3.901	4.166	2.583	2.313
chr2:218993458-218993817	-1.061	6.509	-3.107	0.0034383	0.163811	7.07	5.973	-233	NM_057093	promoter-TSS	CRYBA2	5.532	6.415	6.78	7.361
chr11:68685312-68685401	-1.271	4.11	-3.052	0.00398581	0.171145	4.793	3.566	882	NM_015973	intron	GAL	3.491	3.642	4.491	5.095
chr7:101169182-101169223	-1.614	3.402	-3.022	0.00431917	0.17637	3.99	3.074	-3632	NM_003378	Intergenic	VGF	3.901	2.247	3.597	4.383
chr17:40341802-40341854	-2.791	2.89	-3.087	0.00363148	0.167299	3.96	2.269	-191	NM_001024809	promoter-TSS	RARA	3.233	1.305	3.597	4.322
chr13:44404229-44404368	1.649	3.199	3.018	0.00436941	0.176654	2.7	3.977	1685	NR_104174	intron	TUSC8	3.491	4.463	2.968	2.433
chr15:32659375-32659701	1.583	3.242	3.018	0.00436878	0.176654	2.697	4.058	13527	NR_135505	intron	LOC105370757	3.987	4.129	2.851	2.543
chr17:61484311-61484495	1.587	3.29	3.019	0.00436001	0.176654	2.708	4.136	27915	NM_018488	3'UTR	TBX4	3.809	4.463	2.583	2.832
chr20:62064029-62064133	-1.289	4.052	-3.045	0.00406268	0.171867	4.788	3.463	-721	NR_130463	promoter-TSS	MIR3195	3.233	3.694	4.898	4.678
chr5:58891090-58891248	-1.381	3.777	-3.033	0.00419725	0.174533	4.438	3.296	108763	NM_001197223	Intergenic	PDE4D	3.605	2.988	4.325	4.551
chr12:47758130-47758224	1.903	3.035	3.014	0.00442074	0.17787	2.446	3.958	221	NM_001098532	5'UTR	RAPGEF3	3.987	3.928	2.851	2.04
chr11:66347312-66347414	-1.507	3.548	-3.02	0.00434314	0.176552	4.285	3.022	327	NM_006876	promoter-TSS	B4GAT1	3.233	2.812	4.187	4.383
chr11:66313770-66313827	-1.34	4.011	-3.038	0.00414634	0.173953	4.822	3.355	3245	NM_020404	TTS	CD248	2.918	3.792	4.807	4.838
chr14:35533492-35533732	-1.18	4.755	-3.074	0.00376212	0.168606	5.408	4.193	-430	NM_032594	promoter-TSS	INSM2	3.809	4.577	4.984	5.832
chr19:41994573-41994698	-1.245	4.255	-3.056	0.00395053	0.170428	4.91	3.727	-360	NM_152296	promoter-TSS	ATP1A3	3.71	3.744	4.491	5.329
chr3:128404384-128404420	1.7	3.139	3.012	0.00443841	0.178353	2.641	3.931	-59192	NR_037890	intron	DNAJB8-AS1	3.491	4.37	2.968	2.313
chr7:55100570-55100803	1.397	3.637	3.035	0.00417764	0.174488	3.122	4.353	-9130	NM_001346900	intron	EGFR	3.809	4.897	2.968	3.277
chr8:102746484-102746681	1.183	4.168	3.058	0.00392151	0.170383	3.68	4.794	-60239	NR_149020	Intergenic	GASAL1	4.648	4.94	3.597	3.762
chr3:158107423-158107518	-1.355	3.865	-3.032	0.00421503	0.174819	4.604	3.292	-1308	NM_001163678	Intergenic	SHOX2	3.233	3.352	4.604	4.603
chr2:27720183-27720345	-2.903	2.917	-3.107	0.00343419	0.163808	4.087	2.195	-4532	NR_135200	Intergenic	LINC01460	3.084	1.305	4.087	4.087
chr12:49874627-49874697	1.457	3.441	3.022	0.00432968	0.176471	2.859	4.261	29315	NM_012306	intron	FAIM2	4.355	4.166	2.723	2.996
chr12:26114459-26114622	1.343	3.715	3.039	0.00412836	0.17342	3.25	4.376	10529	NM_030762	Intergenic	BHLHE41	4.069	4.683	3.668	2.832
chr4:186158061-186158681	1.394	4.356	3.065	0.00385474	0.170383	3.862	4.997	13530	NM_015398	intron	FAM149A	4.355	5.639	4.807	2.916
chr19:42280432-42280635	-1.163	4.742	-3.073	0.00377146	0.168606	5.334	4.242	-4131	NM_015125	intron	CIC	4.355	4.129	4.868	5.799
chr10:33335173-33335316	-1.185	4.385	-3.06	0.00390332	0.170383	4.996	3.89	-340	NM_001244973	promoter-TSS	NRP1	3.987	3.792	4.742	5.25
chr1:156368029-156368119	-1.812	3.259	-3.009	0.0044779	0.1788	4.167	2.615	-1115	NM_020407	Intergenic	RHBG	2.73	2.5	3.922	4.412
chr6:1497501-1497709	1.534	3.335	3.019	0.00435603	0.176654	2.86	4.063	-107194	NR_106778	Intergenic	MIR6720	3.605	4.521	3.178	2.543
chr10:8058694-8058791	-1.215	5.096	-3.082	0.00367953	0.167612	5.71	4.556	4039	NM_001002295	exon	GATA3	4.648	4.463	4.928	6.492
chr14:90555783-90555890	1.715	3.179	3.009	0.00448384	0.1788	2.582	4.074	-38628	NR_135274	intron	LOC105370619	4.355	3.792	2.851	2.313
chr15:40069552-40069605	2.666	2.793	3.06	0.00389914	0.170383	2.285	3.861	30268	NR_040059	Intergenic	SRP14-AS1	3.71	4.012	3.597	0.973
chr1:154974945-154975100	-1.207	4.362	-3.056	0.00394765	0.170428	5.058	3.785	381	NM_001826	promoter-TSS	CKS1B	3.368	4.202	5.039	5.077
chr2:219309380-219309675	-1.255	4.439	-3.059	0.00391438	0.170383	5.125	3.867	45	NM_002846	promoter-TSS	PTPRN	3.605	4.129	4.568	5.683
chr7:76303457-76303627	-1.193	4.292	-3.054	0.00396159	0.170439	4.909	3.797	984	NM_001540	intron	HSPB1	3.901	3.694	4.742	5.077
chr3:10504352-10504626	1.389	4.032	3.05	0.00401276	0.171454	3.568	4.676	1168	NM_001001331	intron	ATP2B2	4.289	5.063	4.491	2.646
chr3:29281568-29281690	-1.48	3.715	-3.021	0.00433932	0.176552	4.467	3.151	317	NM_001177711	promoter-TSS	RBMS3	3.233	3.069	4.034	4.901
chr7:148339385-148339606	-2.576	3.048	-3.059	0.00390849	0.170383	4.212	2.244	-251069	NM_145304	intron	C7orf33	2.73	1.757	4.411	4.013
chr10:73096489-73096688	-1.786	3.34	-3.006	0.0045187	0.179291	4.318	2.615	385	NM_001142595	intron	P4HA1	2.515	2.715	4.138	4.497
chr3:43771272-43771308	-2.011	3.034	-3.01	0.00446441	0.178753	3.886	2.512	-79696	NM_001346469	Intergenic	ANO10	3.084	1.94	3.922	3.85
chr3:10234932-10235181	2.003	3.058	3.008	0.00448967	0.1788	2.382	4.074	-13436	NM_014760	intron	TATDN2	4.355	3.792	2.723	2.04
chr15:68599870-68599959	-1.618	3.297	-3.007	0.00449818	0.1788	3.936	2.926	-16625	NM_001190456	intron	CORO2B	3.605	2.247	3.979	3.893
chr13:113449236-113449682	1.083	4.925	3.077	0.00372701	0.168129	4.449	5.484	-317	NM_199162	promoter-TSS	ADPRHL1	5.589	5.379	4.775	4.123
chr10:86346562-86346665	1.523	3.445	3.016	0.0043944	0.177243	2.898	4.229	19879	NM_017551	intron	GRID1	3.605	4.852	2.723	3.072
chr2:16149576-16149611	1.848	3.132	3.003	0.00455676	0.180475	2.649	3.977	99167	NR_126559	Intergenic	GACAT3	4.538	3.415	3.597	1.701
chr3:43771135-43771170	-1.697	3.244	-3.002	0.00456345	0.180522	4.024	2.732	-79559	NM_001346469	Intergenic	ANO10	3.084	2.379	4.034	4.013
chr3:158330104-158330139	1.694	3.187	3.001	0.00456927	0.180644	2.563	4.099	-196586	NR_148407	intron	UC.134	4.146	4.052	2.583	2.543
chr11:13330026-13330311	2.299	2.891	3.024	0.00430484	0.176113	2.287	3.914	52442	NM_001351821	intron	ARNTL	3.901	3.928	3.077	1.497
chr18:62187202-62187440	1.292	3.831	3.036	0.00416366	0.174346	3.366	4.476	30	NR_144405	promoter-TSS	KIAA1468	4.219	4.733	3.736	2.996
chr10:97109566-97109779	1.262	3.843	3.036	0.00416209	0.174346	3.36	4.499	6917	NR_038330	intron	SLIT1-AS1	4.289	4.709	3.444	3.277
chr11:64087741-64087801	1.507	3.407	3.009	0.00448239	0.1788	2.786	4.279	-16119	NM_013280	intron	FLRT1	4.219	4.338	2.428	3.144
chr8:88327224-88327426	-1.356	3.887	-3.022	0.0043282	0.176471	4.659	3.28	163	NM_005941	5'UTR	MMP16	3.084	3.475	4.64	4.678
chr3:195100898-195100951	2.516	2.981	3.046	0.00405748	0.171867	2.142	4.215	6337	NR_104188	intron	XXYLT1-AS1	4.419	4.012	2.583	1.701
chr5:10457763-10457921	1.289	4.038	3.044	0.00407898	0.172225	3.575	4.666	15980	NM_001201466	intron	ROPN1L	4.48	4.852	4.235	2.916
chr17:57708299-57708345	1.691	3.151	3	0.00459286	0.181141	2.578	4.015	37007	NM_001282544	Intergenic	CCDC182	3.901	4.129	2.723	2.433
chr21:6369942-6370006	1.4	4.103	3.045	0.00406135	0.171867	3.626	4.761	90108	NM_001321072	Intergenic	CBS	4.648	4.874	4.709	2.543
chr7:2735146-2735249	1.275	3.772	3.031	0.00421742	0.174819	3.274	4.452	27942	NM_001282440	intron	GNA12	4.355	4.549	3.272	3.277
chr14:104148971-104149110	-1.231	4.57	-3.055	0.00395816	0.170428	5.269	3.977	10318	NM_015656	intron	KIF26A	3.491	4.463	4.807	5.73
chr3:43203084-43203362	1.177	4.253	3.051	0.00400163	0.171399	3.748	4.891	-83289	NM_017719	Intergenic	SNRK	4.799	4.982	3.444	4.051
chr10:102409402-102409592	-1.046	5.18	-3.075	0.00374308	0.168183	5.721	4.704	-213	NR_073110	promoter-TSS	PSD	4.751	4.657	5.678	5.765
chr11:57155968-57156203	1.029	5.334	3.082	0.00367298	0.167612	4.858	5.871	-25661	NM_001005210	Intergenic	LRRC55	5.818	5.925	4.64	5.077
chr5:59039929-59040012	-1.592	3.418	-3.008	0.00449609	0.1788	3.947	3.16	-459	NM_001197222	promoter-TSS	PDE4D	4.219	2.101	3.736	4.159
chr22:22061040-22061080	2.177	2.946	3.009	0.00447661	0.1788	2.301	3.955	-17126	NR_135291	Intergenic	PRAMENP	3.605	4.305	2.723	1.88
chr20:324583-324633	-1.589	3.343	-3	0.00458291	0.181075	4.005	2.935	644	NR_109990	promoter-TSS	NRSN2-AS1	3.491	2.379	3.922	4.087
chr6:107972967-107973119	-1.868	3.101	-2.996	0.00463294	0.182285	3.915	2.593	-14765	NM_007214	Intergenic	SEC63	3.084	2.101	3.979	3.85
chr16:85370101-85370243	1.359	3.556	3.017	0.00438554	0.176995	3.047	4.28	-63847	NR_049816	Intergenic	MIR5093	4.289	4.272	3.178	2.916
chr15:70526756-70526917	2.174	3.052	3.007	0.00450613	0.179008	2.284	4.157	-20909	NR_146562	Intergenic	LINC02205	3.71	4.604	2.254	2.313
chr3:53676113-53676235	2.544	2.886	3.04	0.0041168	0.173266	2.174	4.024	170219	NM_018397	intron	CHDH	3.71	4.338	2.851	1.497
chr17:44980028-44980152	1.199	4.634	3.06	0.00389802	0.170383	4.16	5.218	-11814	NM_006688	Intergenic	C1QL1	4.892	5.543	4.807	3.513
chr6:87156027-87156104	-1.3	3.948	-3.024	0.00429609	0.176084	4.591	3.463	517	NM_001351444	intron	ZNF292	3.71	3.217	4.411	4.771
chr4:150582039-150582154	-1.369	4.018	-3.026	0.00428027	0.175873	4.692	3.498	172	NM_006439	TTS	MAB21L2	3.71	3.286	4.087	5.298
chr1:156500232-156500282	-1.384	3.784	-3.011	0.00445803	0.178606	4.52	3.225	585	NM_005920	intron	MEF2D	3.233	3.217	4.411	4.628
chr5:119268312-119268346	1.769	3.05	2.993	0.0046797	0.183167	2.684	3.774	-363	NM_001286817	promoter-TSS	TNFAIP8	3.71	3.839	3.668	1.701
chr20:58222172-58222345	-2.608	3.439	-3.021	0.0043353	0.176552	4.886	2.282	6394	NM_001304369	intron	ANKRD60	1.952	2.612	4.138	5.634
chr8:124041374-124041713	1.29	4.118	3.039	0.00413549	0.173609	3.619	4.763	-762	NR_040044	promoter-TSS	FER1L6-AS1	4.069	5.456	3.523	3.715
chr12:130714785-130715056	-1.103	5.758	-3.08	0.00369655	0.167612	6.33	5.232	1384	NM_001351229	intron	RIMBP2	5.1	5.364	5.695	6.964
chr5:131532939-131533130	-1.726	3.401	-2.99	0.00470766	0.183167	4.382	2.664	102201	NM_001164389	intron	RAPGEF6	2.515	2.812	4.604	4.159
chr2:15604755-15604833	2.33	3.111	3.009	0.0044738	0.1788	2.234	4.342	13173	NM_004939	intron	DDX1	4.892	3.792	2.428	2.04
chr10:133279118-133279152	2.348	2.93	3.02	0.00435212	0.176633	2.212	4.039	-2232	NM_001164489	non-coding	ADAM8	3.987	4.091	2.723	1.701
chr7:128267620-128267695	1.887	3.034	2.99	0.00470791	0.183167	2.453	3.939	26380	NM_000230	Intergenic	LEP	3.605	4.272	2.723	2.183
chr7:74477687-74477811	1.383	3.601	3.012	0.00444466	0.178396	3.037	4.382	23959	NM_001199207	intron	GTF2IRD1	4.751	4.012	3.077	2.996
chr1:201567324-201567486	2.511	2.932	3.035	0.00417627	0.174488	2.142	4.12	47501	NR_026667	Intergenic	RPS10P7	3.901	4.338	2.583	1.701
chr2:15844138-15844194	-1.053	6.399	-3.083	0.00366232	0.167612	6.915	5.914	-76233	NR_125783	Intergenic	MYCNUT	6.312	5.515	7.283	6.546
chr1:93702667-93702809	1.214	4.033	3.033	0.00419603	0.174533	3.517	4.704	-20900	NM_003567	intron	BCAR3	4.751	4.657	3.272	3.762
chr1:96722171-96722299	-1.379	4.012	-3.013	0.0044331	0.178258	4.876	3.307	-403	NR_125356	promoter-TSS	PTBP2	2.73	3.884	4.64	5.113
chr3:14539918-14540174	1.386	3.533	3.008	0.0044884	0.1788	3.045	4.245	297	NM_001080423	intron	GRIP2	4.289	4.202	3.444	2.646
chr14:78566665-78566872	1.833	3.02	2.987	0.00474658	0.183898	2.71	3.727	163038	NM_004796	intron	NRXN3	3.71	3.744	3.922	1.497
chr1:179745233-179745348	-1.098	5.084	-3.062	0.0038773	0.170383	5.656	4.585	2128	NM_001329719	intron	FAM163A	4.538	4.631	5.239	6.072
chr1:243254619-243254728	-1.165	4.425	-3.04	0.00412151	0.173354	5.052	3.91	732	NM_001042405	intron	CEP170	3.809	4.012	4.838	5.266
chr10:8061470-8061564	-1.149	4.981	-3.058	0.00392365	0.170383	5.6	4.439	6813	NM_001002295	intron	GATA3	4.146	4.733	5.092	6.108
chr3:12955036-12955152	1.658	3.235	2.993	0.00467919	0.183167	2.792	3.958	12604	NM_014869	intron	IQSEC1	3.233	4.683	3.272	2.313
chr3:195100748-195100834	2.757	2.886	3.058	0.00392056	0.170383	2.114	4.136	6203	NR_104188	intron	XXYLT1-AS1	4.219	4.052	2.968	1.259
chr11:61815792-61816039	-1.099	4.956	-3.057	0.00393891	0.170428	5.521	4.47	-287	NM_001281501	promoter-TSS	FADS2	4.538	4.402	5.167	5.875
chr4:75924666-75924904	2.089	2.918	2.985	0.00477862	0.184922	2.486	3.734	16228	NM_014435	intron	NAAA	2.918	4.549	3.272	1.701
chr22:31611110-31611262	1.408	3.574	3.008	0.00449532	0.1788	3.122	4.246	10345	NR_106959	exon	MIR7109	3.809	4.683	3.597	2.646
chr2:216620904-216621047	-1.289	4.049	-3.018	0.00436972	0.176654	4.732	3.512	-11852	NM_001313992	Intergenic	IGFBP2	3.491	3.533	4.369	5.095
chr8:47188818-47188853	1.545	3.257	2.989	0.00471936	0.183167	2.792	3.996	-471	NR_037168	promoter-TSS	LOC100287846	3.901	4.091	3.272	2.313
chr7:47635009-47635427	1.302	3.839	3.019	0.00436119	0.176654	3.368	4.485	13279	NR_108090	Intergenic	LINC01447	3.987	4.982	3.523	3.212
chr17:50112005-50112074	1.283	3.769	3.015	0.00440692	0.177531	3.298	4.425	16345	NM_001199899	TTS	PDK2	4.219	4.631	3.523	3.072
chr13:114235040-114235367	1.349	3.688	3.011	0.00445543	0.178606	3.224	4.361	359	NM_001330105	intron	CDC16	4.289	4.433	3.801	2.646
chr1:173870670-173870773	1.245	3.965	3.022	0.00431906	0.17637	3.497	4.598	-1840	NR_152521	exon	GAS5	4.538	4.657	3.922	3.072
chr14:76976490-76976603	1.507	3.423	2.994	0.00466054	0.183152	2.918	4.189	16909	NR_133913	Intergenic	LINC01629	4.538	3.839	3.523	2.313
chrX:74493061-74493277	-1.643	3.335	-2.98	0.00483399	0.185863	4.15	2.765	71676	NM_006517	intron	SLC16A2	2.918	2.612	3.979	4.322
chr11:68685562-68685663	-1.258	4.216	-3.025	0.00429229	0.176037	4.849	3.717	1138	NM_015973	exon	GAL	3.901	3.533	4.369	5.329
chr15:89381417-89381545	1.234	4.023	3.024	0.00430149	0.176085	3.562	4.643	3439	NR_015411	intron	MIR9-3HG	4.48	4.806	3.979	3.144
chr3:39435223-39435349	2.031	2.959	2.984	0.00478629	0.185065	2.365	3.91	24232	NR_002324	Intergenic	SNORA62	3.809	4.012	2.851	1.88
chr6:136923125-136923306	-1.135	5.322	-3.06	0.00389952	0.170383	5.925	4.782	975	NM_001008783	intron	SLC35D3	4.48	5.083	5.33	6.52
chr2:27212963-27213071	-1.467	3.655	-2.989	0.00472757	0.183378	4.474	3.032	666	NM_001170795	promoter-TSS	ATRAID	2.918	3.145	4.452	4.497
chr16:49542428-49542848	1.209	4.338	3.036	0.00416858	0.174441	3.856	4.942	-24053	NR_144553	intron	ADAM3B	4.355	5.529	3.863	3.85
chr2:15809896-15810008	-1.058	5.891	-3.071	0.00379039	0.168811	6.438	5.386	-110447	NR_125783	Intergenic	MYCNUT	5.316	5.456	6.96	5.916
chr20:46364227-46364294	1.365	3.535	3	0.00459253	0.181141	3.052	4.236	197	NM_015945	intron	SLC35C2	4.069	4.402	3.272	2.832
chr9:109316429-109316634	1.31	3.738	3.009	0.00447368	0.1788	3.25	4.422	4432	NM_018424	intron	EPB41L4B	4.538	4.305	3.668	2.832
chr12:52039882-52039946	-1.472	3.57	-2.991	0.00470584	0.183167	4.196	3.161	2199	NM_001202234	intron	NR4A1	3.71	2.612	3.979	4.412
chr12:49233956-49234035	-1.814	3.335	-2.976	0.004886	0.186555	4.253	2.671	6070	NM_001303114	intron	TUBA1C	2.73	2.612	3.668	4.838
chr18:63161930-63162070	1.7	3.111	2.977	0.00488322	0.186555	2.582	3.938	157380	NM_000633	intron	BCL2	3.71	4.166	2.851	2.313
chr2:15603215-15603277	1.808	3.188	2.978	0.00486323	0.186443	2.817	3.947	11625	NM_004939	exon	DDX1	4.419	3.475	4.138	1.497
chr9:129488738-129488870	-1.162	4.601	-3.035	0.00417369	0.174488	5.165	4.141	144	NR_038955	non-coding	LINC00963	4.538	3.744	4.868	5.462
chr20:33408330-33408525	2.008	3.014	2.975	0.00490114	0.186592	2.383	3.977	-6859	NM_001278168	3'UTR	CDK5RAP1	3.491	4.463	2.583	2.183
chr5:175867940-175868073	1.13	4.386	3.033	0.00420177	0.174533	3.92	4.97	-3491	NM_001008220	intron	CPLX2	4.799	5.14	4.034	3.807
chrM:10967-11023	1.5	9.468	2.992	0.00468653	0.183167	8.799	10.141	9324	NR_137295	Intergenic	NA	11.131	9.151	8.709	8.889
chr1:96969602-96969805	1.183	4.341	3.03	0.00423091	0.175047	3.877	4.93	-126219	NR_046590	Intergenic	DPYD-AS1	4.48	5.379	4.087	3.667
chr8:127917658-127917929	1.216	4.335	3.029	0.00423977	0.175193	3.851	4.953	30929	NR_103558	intron	TMEM75	5.1	4.806	4.491	3.212
chr6:87151597-87151914	-1.016	5.56	-3.059	0.00391357	0.170383	6.099	5.072	-3793	NM_015021	Intergenic	ZNF292	4.846	5.298	6.145	6.053
chr13:107866215-107866335	-1.12	4.909	-3.042	0.00409582	0.172714	5.488	4.41	837	NM_001080396	exon	FAM155A	4.419	4.402	5.039	5.937
chr9:83979607-83979813	-1.08	4.993	-3.044	0.00407753	0.172225	5.586	4.476	561	NM_001318186	promoter-TSS	HNRNPK	4.146	4.806	5.514	5.658
chr16:89700346-89700484	-1.504	3.63	-2.978	0.00487113	0.186482	4.467	2.994	1298	NM_152339	intron	SPATA2L	2.918	3.069	4.742	4.193
chr13:35470939-35471269	-1.063	5.85	-3.061	0.00389331	0.170383	6.407	5.335	5591	NM_005584	intron	MAB21L1	5.1	5.571	5.901	6.913
chr6:168163345-168163554	1.408	3.526	2.99	0.00471412	0.183167	3.047	4.221	63067	NR_134590	Intergenic	LOC105378137	3.71	4.733	3.178	2.916
chr5:168844087-168844151	-1.684	3.344	-2.969	0.00498921	0.18801	4.17	2.765	-75864	NR_029632	intron	MIR218-2	2.918	2.612	3.736	4.603
chr20:2729892-2730096	1.793	3.098	2.967	0.00500991	0.188122	2.582	3.918	37116	NR_138537	intron	EBF4	3.233	4.604	2.851	2.313
chr17:65896970-65897208	1.407	3.445	2.984	0.00478794	0.185065	2.96	4.162	-70546	NR_126542	intron	CEP112	3.987	4.338	3.178	2.742
chr4:41751238-41751374	-1.102	5.208	-3.046	0.00404935	0.171867	5.805	4.676	-2336	NM_003924	Intergenic	PHOX2B	4.289	5.063	5.415	6.195
chr15:72358795-72359058	1.393	3.482	2.985	0.00477291	0.18481	3.003	4.191	-17186	NR_027262	intron	HEXA-AS1	4.146	4.237	3.36	2.646
chr1:184663843-184664145	1.228	4.349	3.024	0.00430022	0.176085	3.851	4.982	90913	NM_025191	Intergenic	EDEM3	5.282	4.683	4.491	3.212
chr12:56688329-56688393	-2.198	2.886	-2.979	0.00485285	0.18637	3.715	2.458	47	NM_001282604	promoter-TSS	PTGES3	3.368	1.549	3.863	3.566
chr18:57915976-57916160	1.874	3.023	2.964	0.00505711	0.188876	2.446	3.936	-112753	NM_005603	Intergenic	ATP8B1	3.987	3.884	2.851	2.04
chr8:22224782-22224871	2.332	2.965	2.981	0.00482306	0.185768	2.287	4.064	7511	NM_001099335	intron	PHYHIP	4.538	3.589	3.077	1.497
chr22:41832649-41833137	-1.334	4.003	-2.993	0.00467375	0.183167	4.771	3.389	-186	NR_103834	promoter-TSS	SREBF2	3.084	3.694	4.411	5.131
chr11:8082533-8082601	-1.772	3.318	-2.962	0.00507596	0.189193	4.219	2.671	1205	NM_177972	intron	TUB	2.73	2.612	3.736	4.702
chr19:1262095-1262131	-1.763	3.161	-2.962	0.00507346	0.189193	3.827	2.796	-7153	NM_001300829	Intergenic	CIRBP	3.491	2.101	3.272	4.383
chr16:30394798-30394947	-1.209	4.172	-3.006	0.00450899	0.179014	4.792	3.688	-239	NM_001214909	promoter-TSS	ZNF48	3.901	3.475	4.956	4.628
chr5:123512691-123512854	-1.56	3.464	-2.964	0.00504875	0.188826	4.287	2.865	674	NM_001270573	intron	CSNK1G3	2.918	2.812	4.452	4.123
chr1:160101093-160101321	1.537	3.291	2.968	0.00500284	0.18801	2.792	4.064	-2379	NM_001206665	Intergenic	IGSF8	4.289	3.839	3.272	2.313
chr2:219472878-219472993	-1.453	3.574	-2.973	0.00492723	0.187016	4.202	3.161	12124	NM_001173476	exon	SPEG	3.71	2.612	4.281	4.123
chr7:124033243-124033362	-1.287	4.006	-2.997	0.00462811	0.182204	4.604	3.569	166	NM_001136002	5'UTR	TMEM229A	4.069	3.069	4.369	4.838
chr2:234395868-234396351	1.763	3.176	2.957	0.00514539	0.190385	2.498	4.152	58485	NR_146988	Intergenic	LINC01891	3.901	4.402	2.254	2.742
chr22:39013996-39014138	1.708	3.064	2.958	0.00513931	0.190267	2.609	3.84	-193	NM_014508	promoter-TSS	APOBEC3C	3.71	3.97	3.178	2.04
chr11:120748073-120748227	-1.497	3.559	-2.969	0.0049785	0.18801	4.23	3.109	70965	NR_133008	intron	LOC105369532	3.605	2.612	4.568	3.893
chr14:90546079-90546375	1.086	4.841	3.033	0.00420289	0.174533	4.363	5.409	-29018	NR_135274	intron	LOC105370619	5.643	5.176	4.675	4.051
chr4:8200640-8200675	1.387	3.486	2.975	0.00490601	0.186613	2.962	4.236	1414	NM_018986	intron	SH3TC1	4.069	4.402	2.851	3.072
chr8:141422761-141422885	2.01	2.892	2.958	0.00513344	0.190264	2.47	3.727	1435	NM_032611	intron	PTP4A3	3.71	3.744	3.444	1.497
chr2:148876645-148876712	-1.411	3.741	-2.978	0.0048596	0.186443	4.364	3.311	1456	NM_004522	intron	KIF5C	3.809	2.812	3.979	4.748
chr1:156081036-156081081	-1.452	3.577	-2.968	0.00499876	0.18801	4.27	3.09	939	NM_001093725	intron	MEX3A	3.368	2.812	4.187	4.353
chrM:12200-12266	1.554	9.845	2.968	0.00499972	0.18801	9.14	10.553	10562	NR_137295	Intergenic	NA	11.514	9.593	9.187	9.093
chr4:173522262-173522367	-1.188	4.499	-3.012	0.00444087	0.178353	5.191	3.915	-3077	NM_001329597	Intergenic	SCRG1	3.368	4.463	5.039	5.344
chr11:2410343-2410427	1.217	4.596	3.023	0.00430958	0.176198	4.074	5.226	9367	NM_001297659	intron	TSSC4	4.594	5.858	3.597	4.551
chrX:65534668-65534870	1.379	3.795	2.99	0.00471176	0.183167	3.288	4.511	37	NM_001170649	promoter-TSS	LAS1L	4.892	4.129	4.034	2.543
chr5:115170493-115170701	-1.899	3.24	-2.955	0.00516934	0.190729	4.246	2.508	-634	NM_001300759	promoter-TSS	TRIM36	2.515	2.5	4.369	4.123
chrM:1844-1887	1.465	9.354	2.978	0.00486757	0.186482	8.689	10.024	195	NR_137295	TTS	NA	10.972	9.077	8.878	8.5
chr12:122980737-122980861	-1.627	3.433	-2.957	0.00515062	0.190413	4.328	2.771	739	NM_001002252	TTS	ARL6IP4	2.73	2.812	4.604	4.051
chr1:172933964-172934421	-1.346	3.987	-2.991	0.00470393	0.183167	4.609	3.528	116770	NM_005092	Intergenic	TNFSF18	3.987	3.069	4.087	5.131
chr9:117487559-117487899	2.388	2.856	2.981	0.00482278	0.185768	2.232	3.904	-72690	NM_014010	Intergenic	ASTN2	3.605	4.202	2.968	1.497
chr5:102754812-102755438	-0.991	5.816	-3.048	0.00403238	0.171589	6.332	5.342	342	NM_001319943	5'UTR	PAM	5.212	5.471	6.206	6.458
chr18:37485890-37486036	1.679	3.118	2.955	0.00517203	0.190729	2.702	3.865	-106	NM_001353760	promoter-TSS	CELF4	3.987	3.744	3.523	1.88
chr16:29901039-29901282	-1.091	4.738	-3.02	0.00434377	0.176552	5.33	4.236	335	NM_181718	exon	ASPHD1	4.069	4.402	5.285	5.375
chr2:100284407-100284512	-1.931	2.871	-2.951	0.00522446	0.191276	3.47	2.679	38273	NM_198461	exon	LONRF2	3.809	1.549	3.272	3.667
chr11:62545490-62545630	1.314	3.638	2.978	0.00486274	0.186443	3.11	4.37	127	NM_001346446	intron	AHNAK	4.538	4.202	3.077	3.144
chrX:123961293-123961653	-1.077	5.041	-3.027	0.00426119	0.175527	5.633	4.521	-132	NR_130770	promoter-TSS	LOC101928402	4.146	4.897	5.514	5.753
chr17:22524408-22524471	1.115	5.465	3.04	0.00412502	0.173391	4.922	6.068	1329	NM_001190452	3'UTR	MTRNR2L1	6.68	5.456	4.53	5.314
chr7:30755746-30755847	1.961	2.942	2.949	0.00525536	0.191498	2.439	3.822	3662	NM_006774	exon	INMT	3.901	3.744	3.178	1.701
chr12:57632901-57632936	-1.653	3.228	-2.949	0.00525175	0.191498	3.926	2.808	-238	NM_001276468	promoter-TSS	B4GALNT1	3.368	2.247	4.138	3.715
chr21:42674378-42674634	1.416	3.442	2.963	0.00506155	0.188876	2.898	4.22	20754	NM_001001572	intron	PDE9A	4.069	4.37	2.723	3.072
chr1:229336433-229336618	2.558	2.811	2.987	0.00474465	0.183898	2.218	3.882	6415	NM_145257	intron	CCSAP	3.491	4.272	3.178	1.259
chr8:27348755-27348895	1.225	3.979	2.991	0.00469532	0.183167	3.462	4.658	23261	NM_173175	intron	PTK2B	4.979	4.338	3.523	3.4
chr2:16072430-16072527	1.16	5.049	3.029	0.00423894	0.175193	4.556	5.627	22052	NR_126559	intron	GACAT3	5.669	5.585	5.351	3.762
chr2:102227822-102228056	-1.693	3.295	-2.946	0.00529605	0.191977	4.173	2.671	40625	NM_001351446	intron	IL1RL2	2.73	2.612	4.087	4.259
chr17:57781891-57782090	1.118	4.982	3.028	0.00426061	0.175527	4.49	5.554	-36662	NM_001282544	Intergenic	CCDC182	5.02	6.088	4.187	4.794
chr17:7885575-7885720	-1.759	3.311	-2.945	0.00530776	0.192159	4.207	2.671	-260	NM_001330111	promoter-TSS	NAA38	2.73	2.612	3.736	4.678
chr6:109008775-109008885	-1.536	3.409	-2.951	0.0052263	0.191276	4.13	2.923	158	NM_001199934	5'UTR	SESN1	3.233	2.612	4.138	4.123
chr8:49910892-49910973	-1.468	3.65	-2.959	0.00511816	0.190045	4.386	3.11	-740	NM_001321776	promoter-TSS	SNTG1	3.233	2.988	3.979	4.794
chr17:42017133-42017283	-1.367	3.954	-2.968	0.0049938	0.18801	4.811	3.261	-43	NM_001144766	promoter-TSS	DNAJC7	2.73	3.792	4.64	4.982
chr2:16197790-16198055	-1.149	8.141	-3.002	0.00456153	0.180522	8.694	7.597	147496	NR_126559	Intergenic	GACAT3	7.384	7.809	8.947	8.442
chr1:156114199-156114564	-1.151	4.826	-3.015	0.00440519	0.177531	5.397	4.343	-288	NM_170707	promoter-TSS	LMNA	4.594	4.091	4.868	5.926
chr14:92933337-92933383	1.498	3.32	2.954	0.00518697	0.190744	2.86	4.034	10260	NM_001301690	intron	CHGA	3.605	4.463	3.178	2.543
chr15:31300276-31300420	1.655	3.183	2.943	0.00533465	0.192516	2.614	4.034	-26507	NM_015995	Intergenic	KLF13	3.605	4.463	2.583	2.646
chr6:50820262-50820399	-1.231	4.683	-3.007	0.00449723	0.1788	5.334	4.13	1605	NM_003221	intron	TFAP2B	3.987	4.272	4.604	6.063
chr13:59643341-59643564	1.501	3.313	2.951	0.00522625	0.191276	2.805	4.086	-369265	NR_046539	Intergenic	DIAPH3-AS1	4.289	3.884	3.178	2.433
chrM:9753-9787	1.458	9.256	2.968	0.00499924	0.18801	8.61	9.907	8099	NR_137295	Intergenic	NA	10.945	8.87	8.595	8.624
chr16:20901614-20901709	-1.143	4.421	-2.998	0.00461668	0.181863	5.053	3.901	558	NM_001302835	intron	LYRM1	3.71	4.091	5.066	5.04
chr12:26126185-26126331	1.534	3.296	2.95	0.005246	0.191498	2.792	4.074	-1188	NM_030762	Intergenic	BHLHE41	4.355	3.792	3.272	2.313
chr15:100335460-100335619	2.023	2.937	2.944	0.0053273	0.192516	2.389	3.865	6465	NM_139057	intron	ADAMTS17	3.987	3.744	3.077	1.701
chr12:6946096-6946165	1.912	2.928	2.94	0.00538354	0.192803	2.486	3.744	-446	NM_080548	promoter-TSS	PTPN6	3.605	3.884	3.272	1.701
chr6:53348007-53348651	-1.027	5.369	-3.028	0.00425525	0.175502	5.886	4.91	616	NM_001301856	intron	ELOVL5	5.138	4.683	5.729	6.044
chr5:14144950-14145072	-1.22	4.091	-2.984	0.0047942	0.185144	4.699	3.627	1309	NM_007118	intron	TRIO	3.901	3.352	4.604	4.794
chr5:91380948-91381010	-1.228	4.107	-2.983	0.00480717	0.185482	4.756	3.597	632	NR_027435	promoter-TSS	ARRDC3-AS1	3.605	3.589	4.491	5.021
chr17:44220262-44220379	-1.21	4.341	-2.991	0.00470322	0.183167	5.05	3.753	561	NM_001076683	promoter-TSS	UBTF	3.233	4.272	4.868	5.233
chr15:92667445-92667566	2.688	2.899	2.977	0.00487748	0.186554	2.174	4.053	-11705	NM_207446	Intergenic	FAM174B	3.233	4.874	2.851	1.497
chr12:124517407-124517643	-1.159	4.631	-3.003	0.00454571	0.180145	5.257	4.103	49939	NM_006312	intron	NCOR2	3.901	4.305	4.807	5.707
chr6:110358070-110358375	1.478	3.323	2.948	0.00526564	0.191498	2.81	4.094	49	NM_001354594	promoter-TSS	METTL24	4.219	3.97	3.077	2.543
chr2:27738169-27738316	-1.686	3.298	-2.937	0.00542264	0.193168	4.179	2.671	-22511	NR_135200	Intergenic	LINC01460	2.73	2.612	4.235	4.123
chr17:80837305-80837376	1.35	3.571	2.962	0.00508156	0.189193	3.031	4.326	-31709	NR_110852	intron	LOC101928855	4.219	4.433	2.723	3.34
chr19:18322348-18322542	-1.297	4.044	-2.97	0.00496626	0.18801	4.838	3.401	746	NM_012321	intron	LSM4	2.918	3.884	4.838	4.838
chr14:61609560-61609715	1.791	3.09	2.936	0.00544294	0.193561	2.508	3.977	-38985	NR_110416	intron	LINC01303	3.491	4.463	2.583	2.433
chr6:89117487-89117843	-1.264	4.224	-2.98	0.00483369	0.185863	5.007	3.578	416	NM_080743	intron	SRSF12	2.918	4.237	5.092	4.922
chr9:78325574-78325653	1.604	3.164	2.941	0.00536761	0.19254	2.742	3.893	28539	NM_021154	intron	PSAT1	3.901	3.884	3.444	2.04
chr8:125431209-125431243	-1.429	3.591	-2.952	0.00521994	0.191276	4.23	3.16	905	NM_025195	promoter-TSS	TRIB1	3.605	2.715	4.138	4.322
chr20:63497143-63497189	-1.552	3.596	-2.942	0.00535603	0.19254	4.537	2.866	2149	NM_001958	intron	EEF1A2	2.515	3.217	4.281	4.794
chr5:119268408-119268486	1.681	3.079	2.937	0.00542084	0.193168	2.702	3.788	-245	NM_001286817	promoter-TSS	TNFAIP8	3.605	3.97	3.523	1.88
chr15:77107778-77107937	1.917	2.991	2.934	0.00547589	0.19377	2.504	3.817	-36630	NM_198902	TTS	TSPAN3	3.084	4.549	2.968	2.04
chr17:74677931-74678080	1.551	3.253	2.941	0.00536733	0.19254	2.745	4.04	6889	NM_175738	intron	RAB37	4.289	3.792	3.178	2.313
chr3:194282762-194282930	1.43	3.474	2.955	0.00517293	0.190729	3.005	4.169	29958	NR_024480	Intergenic	LINC00887	3.605	4.733	3.178	2.832
chr9:34989951-34990300	-1.043	5.862	-3.031	0.00422402	0.174872	6.407	5.36	-144	NM_001135005	promoter-TSS	DNAJB5	5.176	5.543	5.916	6.898
chr14:75279366-75279415	-1.694	3.291	-2.933	0.00548275	0.193825	4.166	2.671	613	NM_005252	intron	FOS	2.73	2.612	3.979	4.353
chr5:124743020-124743205	-1.514	3.566	-2.947	0.00528827	0.191977	4.242	3.103	1999	NM_020747	intron	ZNF608	3.491	2.715	3.736	4.748
chr11:124075730-124075919	1.279	4.01	2.981	0.00482621	0.185781	3.556	4.636	-36824	NM_001004463	Intergenic	OR10G7	4.538	4.733	4.281	2.832
chr12:64825642-64825734	-1.221	4.087	-2.977	0.00488528	0.186555	4.706	3.612	1116	NM_015279	intron	TBC1D30	3.809	3.415	4.53	4.881
chr15:92654198-92654386	3.045	2.879	3.041	0.00411199	0.173175	1.991	4.252	1509	NM_207446	intron	FAM174B	3.901	4.604	2.723	1.259
chr2:69829456-69829654	1.143	4.239	2.99	0.00471849	0.183167	3.772	4.838	-51	NM_178439	promoter-TSS	GMCL1	4.846	4.829	3.979	3.566
chr3:48399263-48399391	2.252	2.852	2.949	0.00526058	0.191498	2.287	3.84	27108	NM_001159929	Intergenic	FBXW12	3.71	3.97	3.077	1.497
chr6:31826975-31827099	-1.31	3.882	-2.959	0.00511886	0.190045	4.604	3.324	-698	NM_005346	promoter-TSS	HSPA1B	3.233	3.415	4.53	4.678
chr14:60485187-60485295	-1.525	3.604	-2.938	0.00541611	0.193168	4.477	2.938	805	NM_174978	intron	C14orf39	2.73	3.145	4.138	4.816
chr16:30064359-30064451	-1.245	4.185	-2.975	0.0049001	0.186592	4.862	3.641	-92	NM_001127617	promoter-TSS	ALDOA	3.491	3.792	4.411	5.314
chr1:27600264-27600420	1.359	3.573	2.954	0.00518267	0.190744	3.064	4.292	3152	NM_001029882	intron	AHDC1	3.901	4.683	2.851	3.277
chr12:124451890-124451925	-1.264	4.017	-2.968	0.00500407	0.18801	4.654	3.531	-114666	NR_106940	intron	MIR6880	3.71	3.352	4.325	4.982
chr7:148339666-148339753	-2.114	3.114	-2.935	0.00545392	0.193628	4.126	2.415	-250855	NM_145304	intron	C7orf33	2.73	2.101	4.491	3.762
chr6:109466031-109466153	1.787	3.202	2.926	0.00558066	0.196078	2.486	4.22	-124	NM_001286613	promoter-TSS	MICAL1	4.648	3.792	2.428	2.543
chr3:125142000-125142210	2.329	2.818	2.948	0.00526549	0.191498	2.309	3.8	9447	NR_049815	intron	MIR5092	3.809	3.792	3.36	1.259
chr1:150067213-150067362	-1.121	4.594	-2.992	0.00468635	0.183167	5.214	4.074	-5	NM_007259	promoter-TSS	VPS45	3.809	4.338	5.039	5.389
chr7:101330199-101330481	-1.446	3.557	-2.941	0.00537036	0.19254	4.224	3.103	-8517	NM_001130822	Intergenic	IFT22	3.491	2.715	4.325	4.123
chr8:27348452-27348747	1.476	3.418	2.943	0.00534344	0.192531	2.896	4.193	23036	NM_173175	intron	PTK2B	4.594	3.792	3.36	2.433
chr15:37097897-37097976	-1.94	3.053	-2.925	0.00559769	0.196078	3.787	2.654	424	NM_172315	intron	MEIS2	3.368	1.94	3.077	4.497
chr1:224433548-224433593	-1.76	3.107	-2.924	0.00561395	0.196078	3.85	2.667	728	NM_025160	intron	WDR26	3.233	2.101	4.034	3.667
chr9:135701414-135701547	1.854	3.005	2.924	0.00561564	0.196078	2.478	3.882	-704	NM_020822	promoter-TSS	KCNT1	4.069	3.694	3.077	1.88
chr19:1237165-1237200	-1.954	2.932	-2.926	0.00558595	0.196078	3.665	2.562	808	NM_152769	intron	CBARP	3.368	1.757	3.523	3.807
chr14:105470920-105471025	-1.156	4.333	-2.979	0.00484835	0.186306	4.977	3.808	-1965	NM_001270837	TTS	CRIP2	3.605	4.012	5.012	4.942
chr13:107866852-107866946	-1.194	4.263	-2.977	0.00487275	0.186482	4.865	3.788	213	NM_001080396	5'UTR	FAM155A	3.987	3.589	4.53	5.2
chr14:103512911-103513193	1.27	3.708	2.958	0.00513163	0.190264	3.216	4.392	9807	NM_001823	Intergenic	CKB	4.48	4.305	3.36	3.072
chr10:70053282-70053349	-1.316	3.881	-2.952	0.00521648	0.191276	4.602	3.324	715	NM_018649	intron	H2AFY2	3.233	3.415	4.411	4.794
chr17:57636917-57637203	1.231	3.883	2.966	0.00501906	0.188145	3.409	4.524	-28648	NR_110807	intron	LOC101927539	4.219	4.829	3.36	3.457
chr8:22212260-22212388	1.797	3	2.921	0.00565906	0.196574	2.504	3.828	20014	NM_001099335	TTS	PHYHIP	3.605	4.052	2.968	2.04
chr4:94757716-94757843	-1.702	3.113	-2.922	0.00565027	0.196372	3.793	2.734	-197	NM_001203	promoter-TSS	BMPR1B	3.368	2.101	3.736	3.85
chr16:1431121-1431191	1.627	3.114	2.925	0.00560059	0.196078	2.7	3.84	-10356	NM_001272051	Intergenic	C16orf91	3.71	3.97	3.36	2.04
chr17:78954016-78954344	-1.162	4.292	-2.976	0.00489348	0.186592	4.893	3.814	25799	NM_005567	Intergenic	LGALS3BP	3.987	3.642	5.039	4.748
chr18:48776621-48776827	1.377	3.478	2.942	0.00534963	0.192531	2.982	4.197	106124	NR_039897	intron	MIR4743	3.901	4.492	2.968	2.996
chr22:23827024-23827138	1.259	3.822	2.962	0.00508092	0.189193	3.37	4.452	11931	NM_198440	intron	DERL3	4.146	4.758	3.668	3.072
chr11:8657996-8658140	1.647	3.098	2.923	0.00562683	0.196078	2.7	3.81	768	NM_014818	intron	TRIM66	3.491	4.129	3.36	2.04
chr20:37395057-37395093	-1.499	3.633	-2.937	0.00542859	0.19326	4.319	3.152	48947	NM_198291	intron	SRC	3.491	2.812	3.736	4.901
chr22:20240584-20240620	-2.982	2.771	-3.011	0.00445219	0.17859	3.835	2.251	8609	NR_031618	TTS	MIR1286	3.491	1.011	3.444	4.226
chr2:70124851-70124974	-1.188	4.268	-2.971	0.00495474	0.187872	4.929	3.731	403	NR_024444	intron	LINC01816	3.491	3.97	4.675	5.183
chr8:100308855-100308952	-1.358	3.729	-2.944	0.00532405	0.192516	4.339	3.311	617	NM_001353838	intron	RNF19A	3.809	2.812	4.325	4.353
chr20:32626917-32627017	1.529	3.293	2.932	0.00550232	0.194308	2.878	3.977	39488	NR_034152	Intergenic	NOL4L-DT	3.491	4.463	3.444	2.313
chr4:118891086-118891198	-3.388	2.892	-3.061	0.00389067	0.170383	4.197	2.122	2301	NM_001128934	intron	SYNPO2	3.233	1.011	3.668	4.725
chr14:104247831-104248118	1.346	3.553	2.945	0.0053101	0.192159	3.096	4.225	24391	NR_146611	intron	C14orf144	3.901	4.549	3.36	2.832
chr18:48570373-48570584	1.378	3.537	2.943	0.00534718	0.192531	3.032	4.259	31423	NM_001142397	intron	CTIF	3.809	4.709	2.851	3.212
chr6:31734864-31734972	-1.374	3.871	-2.939	0.00539175	0.192806	4.729	3.186	1627	NM_001287594	intron	CLIC1	2.73	3.642	4.709	4.748
chr5:168942026-168942162	1.407	3.461	2.935	0.00545228	0.193628	2.898	4.258	-71133	NR_109897	intron	LOC728095	4.146	4.37	2.583	3.212
chr1:155075653-155075801	2.22	2.993	2.934	0.00547725	0.19377	2.218	4.121	-3145	NM_004952	Intergenic	EFNA3	3.809	4.433	2.254	2.183
chr14:92917737-92917874	1.245	4.418	2.982	0.00481288	0.185593	3.898	5.06	-5294	NM_001275	Intergenic	CHGA	4.355	5.765	3.444	4.353
chr17:82099532-82099606	-1.637	3.502	-2.918	0.0057116	0.197359	4.534	2.703	-1339	NM_004104	Intergenic	FASN	2.261	3.145	4.491	4.577
chr9:129111784-129111869	-2.084	3.022	-2.924	0.00562462	0.196078	3.95	2.429	139	NM_001193397	intron	PTPA	2.918	1.94	4.138	3.762
chr4:118888613-118888880	-1.196	4.15	-2.964	0.00504708	0.188826	4.765	3.671	-94	NM_133477	promoter-TSS	SYNPO2	3.809	3.533	4.568	4.962
chr2:15981902-15982059	-1.044	6.792	-3.014	0.00441499	0.177747	7.307	6.299	-39732	NM_001329968	Intergenic	MYCNOS	6.115	6.483	7.847	6.767
chrM:10292-10435	1.622	10.26	2.923	0.00563555	0.196078	9.523	11	8693	NR_137295	Intergenic	NA	11.994	10.007	9.575	9.47
chrY:14524739-14524888	-1.374	3.718	-2.938	0.00541694	0.193168	4.383	3.24	240	NR_028319	non-coding	NLGN4Y	3.491	2.988	4.138	4.628
chr22:26669118-26669236	1.81	2.966	2.914	0.00576953	0.198111	2.529	3.752	-3666	NR_110543	non-coding	MIATNB	3.491	4.012	3.178	1.88
chr1:98044472-98044554	-1.617	3.371	-2.919	0.00569361	0.197187	4.136	2.848	838	NR_039604	TTS	MIR2682	3.084	2.612	3.668	4.603
chr17:50865869-50865942	-1.278	4.088	-2.955	0.00516734	0.190729	4.787	3.531	448	NM_001243885	promoter-TSS	TOB1	3.368	3.694	4.325	5.25
chr1:244863315-244863654	-1.19	4.96	-2.991	0.00470547	0.183167	5.634	4.367	1040	NM_004501	intron	HNRNPU	3.71	5.023	5.117	6.152
chr12:8251765-8251950	1.745	3.04	2.912	0.00579596	0.198633	2.517	3.881	-8912	NR_024254	Intergenic	FAM86FP	3.71	4.052	2.851	2.183
chr15:100107193-100107296	1.698	3.109	2.915	0.00575397	0.197799	2.641	3.877	234760	NM_139057	intron	ADAMTS17	3.233	4.521	2.968	2.313
chr7:92179008-92179373	1.244	3.782	2.951	0.0052229	0.191276	3.306	4.438	-13915	NM_001161528	non-coding	LRRD1	4.219	4.657	3.272	3.34
chr5:132496246-132496347	2.032	2.87	2.915	0.00575443	0.197799	2.429	3.727	-5524	NM_002198	Intergenic	IRF1	3.71	3.744	3.36	1.497
chr7:98869200-98869256	-1.527	3.755	-2.925	0.00560916	0.196078	4.709	2.995	822	NM_001134451	intron	TMEM130	2.515	3.475	4.235	5.183
chrX:119605268-119605313	-1.942	3.119	-2.913	0.00578468	0.198424	4.046	2.489	592	NM_017544	intron	NKRF	2.73	2.247	3.801	4.291
chr8:67061958-67061993	1.774	2.998	2.911	0.00581067	0.198633	2.612	3.752	351	NM_006837	exon	COPS5	3.809	3.694	3.523	1.701
chr14:92922734-92922813	1.314	3.633	2.943	0.0053375	0.192516	3.161	4.305	-326	NM_001275	promoter-TSS	CHGA	3.901	4.709	3.178	3.144
chr20:58892116-58892252	-1.364	3.916	-2.943	0.00533707	0.192516	4.608	3.389	20	NR_132272	promoter-TSS	GNAS	3.491	3.286	4.034	5.183
chr14:75277432-75277572	-1.148	4.726	-2.983	0.0047956	0.185144	5.264	4.289	-1276	NM_005252	Intergenic	FOS	4.936	3.642	5.167	5.36
chr4:140755635-140755958	-1.129	4.534	-2.974	0.00491496	0.186686	5.164	4.008	520	NM_015130	intron	TBC1D9	3.71	4.305	4.984	5.344
chr17:72342580-72342732	-1.529	3.37	-2.917	0.00571852	0.19739	4.05	2.934	-155	NR_135222	promoter-TSS	LINC02003	3.368	2.5	4.087	4.013
chr17:34613329-34613550	1.211	3.872	2.954	0.00519027	0.190759	3.4	4.514	32691	NM_001304438	intron	TMEM132E	4.48	4.549	3.523	3.277
chr10:97584371-97584406	1.63	3.119	2.912	0.00580448	0.198633	2.63	3.913	44	NM_138413	promoter-TSS	HOGA1	3.987	3.839	3.077	2.183
chr14:75278440-75278615	-1.035	5.361	-3	0.00459212	0.181141	5.89	4.892	-250	NM_005252	promoter-TSS	FOS	4.979	4.806	5.534	6.245
chr6:165986734-165986783	-1.474	4.161	-2.947	0.00528143	0.19186	5.027	3.444	-792	NR_027284	promoter-TSS	LINC00602	2.918	3.97	4.138	5.916
chr2:74553047-74553180	-1.219	4.043	-2.951	0.00522474	0.191276	4.669	3.562	881	NM_032603	intron	LOXL3	3.71	3.415	4.568	4.771
chr6:693052-693088	2.509	2.753	2.941	0.0053647	0.19254	2.32	3.751	71	NR_073064	promoter-TSS	EXOC2	3.71	3.792	3.668	0.973
chr16:70681877-70681962	1.932	2.994	2.909	0.00584795	0.199245	2.383	3.939	4131	NM_138383	intron	MTSS1L	3.605	4.272	2.583	2.183
chr11:133999290-133999689	1.153	4.234	2.968	0.00500153	0.18801	3.772	4.828	-32782	NR_027276	Intergenic	LOC100128239	4.48	5.176	3.736	3.807
chr9:3526352-3526643	-1.035	5.669	-3.005	0.00452972	0.17962	6.229	5.156	-497	NM_134428	promoter-TSS	RFX3	4.648	5.665	6.132	6.325
chr1:31769796-31770119	1.716	3.234	2.907	0.00586939	0.19977	2.526	4.239	-5895	NM_001294335	Intergenic	ADGRB2	3.987	4.492	2.056	2.996
chr9:124940621-124940702	1.654	3.073	2.91	0.00583566	0.19903	2.656	3.808	445	NM_002077	intron	GOLGA1	3.605	4.012	3.272	2.04
chr17:40351442-40351476	-1.475	3.763	-2.923	0.00562937	0.196078	4.641	3.072	-8323	NR_110861	intron	RARA-AS1	2.73	3.415	4.187	5.095
chr3:12955242-12955335	1.575	3.214	2.916	0.00573867	0.197721	2.792	3.915	12409	NM_014869	intron	IQSEC1	3.368	4.463	3.272	2.313
chr12:40727892-40728046	2.148	2.858	2.916	0.00573578	0.197721	2.337	3.8	35527	NM_001843	intron	CNTN1	3.809	3.792	3.178	1.497
chr2:46297990-46298145	-1.276	3.921	-2.943	0.00533456	0.192516	4.524	3.485	666	NM_001430	intron	EPAS1	3.901	3.069	4.369	4.678
chr1:156082364-156082550	-1.18	4.459	-2.968	0.00499199	0.18801	5.033	3.998	-89	NM_001282625	promoter-TSS	LMNA	4.355	3.642	4.604	5.462
chr9:87872383-87872485	2.166	2.967	2.919	0.00568706	0.197187	2.234	4.058	-10423	NM_178828	intron	SPATA31E1	3.987	4.129	2.428	2.04
chr11:68686005-68686040	-1.215	4.2	-2.954	0.00518588	0.190744	4.884	3.648	1548	NM_015973	intron	GAL	3.368	3.928	4.568	5.2
chr9:133133845-133134004	1.175	4.064	2.958	0.00513846	0.190267	3.595	4.68	-2768	NM_001271774	intron	RALGDS	4.419	4.94	3.523	3.667
chr7:94655266-94655422	-1.179	4.561	-2.969	0.00498818	0.18801	5.223	4.004	865	NM_001099400	promoter-TSS	SGCE	3.605	4.402	4.775	5.671
chr15:70375070-70375199	1.468	3.296	2.915	0.00574561	0.197721	2.807	4.04	130793	NR_146562	Intergenic	LINC02205	3.809	4.272	2.968	2.646
chr22:38505877-38505993	-1.021	5.293	-2.993	0.00467414	0.183167	5.837	4.809	405	NM_006386	intron	DDX17	4.594	5.023	5.678	5.996
chr13:35916224-35916472	-1.5	3.493	-2.911	0.00581191	0.198633	4.294	2.91	-60487	NM_001195416	intron	DCLK1	2.918	2.903	4.235	4.353
chr14:91324297-91324398	1.38	3.489	2.924	0.00561552	0.196078	2.954	4.254	-70468	NM_001348437	intron	GPR68	4.538	3.97	3.077	2.832
chr1:229149161-229149208	1.77	2.986	2.901	0.00596671	0.201226	2.612	3.727	25616	NR_039659	Intergenic	MIR4454	3.71	3.744	3.523	1.701
chr10:42870885-42871016	2.411	2.967	2.931	0.00552022	0.194523	2.147	4.157	-570	NR_134479	promoter-TSS	LOC101929445	3.71	4.604	2.254	2.04
chr9:129140688-129140976	-1.051	5.637	-2.999	0.00460198	0.181392	6.158	5.166	29144	NM_001193397	intron	PTPA	5.503	4.829	5.712	6.605
chr17:77389601-77389759	-1.305	4.094	-2.938	0.00541881	0.193168	4.93	3.41	7374	NR_036200	intron	MIR4316	2.73	4.091	4.838	5.021
chr10:62049152-62049421	1.508	3.273	2.911	0.0058092	0.198633	2.792	4.029	76	NM_001244638	promoter-TSS	ARID5B	4.219	3.839	3.272	2.313
chr17:40355100-40355215	-1.367	3.824	-2.924	0.00562208	0.196078	4.624	3.197	9535	NM_152219	intron	GJD3	2.918	3.475	4.411	4.838
chr1:154221259-154221454	-1.111	4.472	-2.964	0.005047	0.188826	5.053	3.998	508	NM_001287816	promoter-TSS	UBAP2L	4.069	3.928	5.012	5.095
chr2:218982788-218982824	-1.278	4.24	-2.95	0.00523619	0.191383	4.97	3.643	2851	NM_017521	intron	FEV	3.233	4.052	4.411	5.53
chr6:21593599-21593880	-1.166	4.392	-2.958	0.00512694	0.190237	5.053	3.846	-1	NM_003107	promoter-TSS	SOX4	3.491	4.202	4.807	5.298
chr3:43773394-43773493	-1.811	2.944	-2.9	0.00598959	0.201567	3.409	2.884	-81850	NM_001346469	Intergenic	ANO10	4.219	1.549	2.968	3.85
chr11:64185342-64185494	-1.251	4.057	-2.938	0.00541201	0.193168	4.8	3.462	146	NM_001282652	promoter-TSS	STIP1	3.084	3.839	4.807	4.794
chr7:105014789-105014928	-1.038	5.331	-2.99	0.00471441	0.183167	5.883	4.838	669	NM_018682	promoter-TSS	KMT2E	4.594	5.083	5.571	6.195
chr14:100390590-100390758	-1.27	4.19	-2.946	0.00529349	0.191977	4.915	3.602	14198	NM_024515	intron	WDR25	3.233	3.97	4.411	5.419
chr9:121567269-121567620	1.136	4.415	2.967	0.00501613	0.188145	3.957	4.989	343	NM_032552	intron	DAB2IP	4.538	5.441	3.979	3.934
chr7:101168807-101168925	-1.202	4.216	-2.95	0.00523631	0.191383	4.862	3.699	-3295	NM_003378	Intergenic	VGF	3.605	3.792	4.491	5.233
chr9:70420456-70420693	0.996	5.423	2.995	0.00464604	0.182692	4.97	5.934	-5918	NM_001206	Intergenic	KLF9	5.953	5.914	5.216	4.725
chr10:42979906-42980078	1.191	3.964	2.947	0.00528133	0.19186	3.506	4.582	1515	NR_126352	intron	LINC01264	4.48	4.683	3.736	3.277
chr22:35489363-35489479	1.73	3.045	2.897	0.00603259	0.202003	2.517	3.89	-51884	NM_014310	Intergenic	RASD2	3.809	3.97	2.851	2.183
chr8:142254113-142254261	1.874	2.943	2.897	0.00603731	0.202003	2.529	3.711	55831	NR_024378	intron	LINC00051	3.084	4.338	3.178	1.88
chr6:83042560-83042690	1.536	3.205	2.904	0.00592329	0.200669	2.697	3.988	23216	NR_146809	intron	UBE3D	3.809	4.166	2.851	2.543
chr14:92917532-92917700	1.264	4.389	2.964	0.00505775	0.188876	3.856	5.048	-5484	NM_001275	Intergenic	CHGA	4.355	5.741	3.272	4.441
chr7:64947495-64947583	1.834	2.954	2.896	0.00604552	0.202003	2.53	3.752	43497	NM_015852	Intergenic	ZNF117	3.809	3.694	3.36	1.701
chr14:97978518-97978625	2.38	2.879	2.919	0.00569731	0.197187	2.212	3.944	-448	NR_152747	promoter-TSS	LINC01550	3.368	4.521	2.723	1.701
chr17:50867518-50867739	-1.004	5.498	-2.992	0.00468582	0.183167	6.024	5.025	349	NM_001243877	non-coding	TOB1	4.892	5.158	5.794	6.253
chr12:130713818-130713863	-2.555	3.008	-2.937	0.00543338	0.193326	4.136	2.244	2464	NM_001351229	intron	RIMBP2	2.73	1.757	3.668	4.603
chr2:85445697-85445936	1.106	4.339	2.961	0.00508819	0.189333	3.878	4.921	26886	NM_201594	Intergenic	SH2D6	4.799	5.043	3.863	3.893
chr15:90931794-90931965	-1.304	3.875	-2.926	0.00558969	0.196078	4.591	3.324	689	NM_198527	non-coding	HDDC3	3.233	3.415	4.411	4.771
chr7:31027730-31027966	1.158	4.556	2.969	0.0049838	0.18801	4.1	5.126	-24613	NM_001199637	Intergenic	ADCYAP1R1	4.936	5.315	4.742	3.457
chr20:57265708-57265744	-1.248	3.994	-2.935	0.0054609	0.193628	4.656	3.483	925	NM_001719	exon	BMP7	3.491	3.475	4.411	4.901
chr3:194880779-194880976	1.842	2.976	2.894	0.00608666	0.202184	2.504	3.785	-112169	NR_146990	Intergenic	LINC01972	3.233	4.338	2.968	2.04
chr2:85561360-85561686	1.258	3.743	2.933	0.00549111	0.194016	3.24	4.433	11	NM_001142269	promoter-TSS	GGCX	4.289	4.577	2.968	3.513
chr15:31264086-31264188	1.865	2.967	2.893	0.00609575	0.202184	2.446	3.828	-33286	NM_001243538	Intergenic	LOC283710	3.491	4.166	2.851	2.04
chr9:126551387-126551422	1.64	3.079	2.896	0.00604289	0.202003	2.656	3.819	-63038	NM_001174147	Intergenic	LMX1B	3.71	3.928	3.272	2.04
chr14:100723222-100723490	-1.105	4.821	-2.97	0.00497168	0.18801	5.437	4.292	-3509	NM_003836	Intergenic	DLK1	3.901	4.683	5.143	5.73
chr1:169108652-169108733	-1.705	3.188	-2.893	0.00610244	0.202184	4.004	2.649	1984	NM_001677	intron	ATP1B1	2.918	2.379	4.034	3.974
chr2:24360188-24360352	-1.432	3.589	-2.907	0.00588299	0.200063	4.345	3.036	258	NM_001348185	intron	ITSN2	3.084	2.988	4.369	4.322
chr1:244864317-244864376	-1.44	3.691	-2.911	0.00581852	0.198653	4.457	3.114	178	NM_004501	5'UTR	HNRNPU	3.084	3.145	4.034	4.881
chr11:64085589-64085701	1.041	4.828	2.975	0.00490042	0.186592	4.376	5.367	-18245	NM_013280	intron	FLRT1	5.176	5.557	4.369	4.383
chr10:97074690-97074903	3.596	3.047	3.078	0.00371891	0.168015	1.776	4.786	-27959	NR_038330	intron	SLIT1-AS1	4.289	5.282	2.056	1.497
chr2:64328054-64328204	1.182	3.978	2.941	0.00536979	0.19254	3.504	4.61	-12630	NR_039632	Intergenic	MIR4433A	4.7	4.521	3.668	3.34
chr7:105014617-105014651	-1.391	3.693	-2.911	0.00580857	0.198633	4.399	3.178	444	NM_018682	promoter-TSS	KMT2E	3.368	2.988	4.675	4.123
chr1:235648656-235648819	-1.182	4.562	-2.957	0.00515193	0.190413	5.224	4.004	1255	NM_001098722	intron	GNG4	3.605	4.402	4.742	5.707
chr8:11736446-11736613	1.779	2.978	2.889	0.00616696	0.202565	2.529	3.774	-24726	NM_001031839	intron	C8orf49	3.71	3.839	3.178	1.88
chr5:76025230-76025491	2.255	2.909	2.904	0.0059213	0.200669	2.232	3.962	-58053	NM_014979	Intergenic	SV2C	3.491	4.433	2.583	1.88
chr9:6549212-6549539	1.045	4.865	2.973	0.00492931	0.187016	4.417	5.399	96316	NM_000170	intron	GLDC	5.282	5.515	4.675	4.159
chr7:10122851-10123014	1.496	3.294	2.899	0.00600202	0.201768	2.756	4.097	488663	NR_002790	Intergenic	PER4	4.355	3.839	2.968	2.543
chr2:27715692-27715751	-1.439	3.513	-2.904	0.00592257	0.200669	4.14	3.109	10	NR_135200	promoter-TSS	LINC01460	3.605	2.612	4.087	4.193
chr15:68699533-68699667	1.997	2.886	2.891	0.00613385	0.202184	2.389	3.766	58097	NM_001324015	intron	CORO2B	3.605	3.928	3.077	1.701
chr3:28575930-28576072	-1.311	3.804	-2.917	0.00571657	0.19739	4.464	3.318	723	NR_038840	intron	LINC00693	3.491	3.145	4.325	4.603
chr2:231465221-231465257	-1.698	3.129	-2.889	0.00616618	0.202565	3.826	2.734	-745	NM_005381	promoter-TSS	NCL	3.368	2.101	4.087	3.566
chr10:79179636-79179827	-1.083	4.772	-2.963	0.00506147	0.188876	5.38	4.252	110697	NM_020338	intron	ZMIZ1	3.901	4.604	5.415	5.344
chr15:70377364-70377417	1.621	3.232	2.89	0.00614673	0.202405	2.585	4.162	128537	NR_146562	Intergenic	LINC02205	3.987	4.338	2.254	2.916
chr2:128282237-128282323	1.621	3.204	2.891	0.00612629	0.202184	2.641	4.061	36317	NM_004807	intron	HS6ST1	4.48	3.642	2.968	2.313
chr19:5054825-5054948	1.594	3.128	2.89	0.00614211	0.202354	2.641	3.91	85774	NM_015015	intron	KDM4B	3.809	4.012	2.968	2.313
chr22:44595831-44595917	-1.702	3.184	-2.886	0.00620802	0.203033	3.996	2.649	26534	NR_028409	Intergenic	LINC00207	2.918	2.379	3.979	4.013
chr9:92147835-92147918	1.495	3.321	2.903	0.00593783	0.200789	2.926	3.991	6410	NR_027341	intron	LINC00475	3.71	4.272	3.668	2.183
chr20:47304407-47304674	1.563	3.154	2.892	0.00611414	0.202184	2.695	3.901	-13961	NR_024594	intron	LOC100131496	3.71	4.091	3.077	2.313
chr2:15825644-15825878	-0.973	6.148	-2.992	0.00468703	0.183167	6.648	5.683	-94638	NR_125783	Intergenic	MYCNUT	5.589	5.777	6.91	6.385
chr3:105504719-105505042	-1.16	4.254	-2.943	0.00534763	0.192531	4.835	3.801	138168	NM_001243280	intron	ALCAM	4.069	3.533	4.709	4.962
chr3:129490303-129490527	1.926	2.937	2.885	0.00622008	0.203033	2.439	3.814	-38224	NM_000539	intron	RHO	3.987	3.642	3.178	1.701
chr9:129495949-129496251	-0.986	6.405	-2.991	0.00469901	0.183167	6.921	5.917	7440	NR_038955	intron	LINC00963	5.746	6.088	6.591	7.251
chr12:122203371-122203507	-1.281	3.932	-2.923	0.00563586	0.196078	4.578	3.446	-242	NM_030765	promoter-TSS	B3GNT4	3.605	3.286	4.235	4.922
chr15:75452581-75452637	1.415	3.367	2.9	0.00598948	0.201567	2.841	4.137	-863	NM_001145358	promoter-TSS	SIN3A	4.146	4.129	2.851	2.832
chr18:28175485-28175726	-1.04	4.959	-2.966	0.00501912	0.188145	5.514	4.479	1840	NM_001792	intron	CDH2	4.355	4.604	5.394	5.634
chr7:47428180-47428329	2.076	2.976	2.888	0.00618529	0.202762	2.305	3.992	36548	NR_145813	intron	SNORD151	3.491	4.492	2.428	2.183
chr18:58768510-58768742	1.573	3.26	2.896	0.00604348	0.202003	2.901	3.93	-45254	NR_146904	Intergenic	LINC01926	3.809	4.052	3.922	1.88
chr12:3604821-3604962	1.693	3.045	2.883	0.00626014	0.203914	2.575	3.828	-112073	NR_126055	Intergenic	THCAT155	3.491	4.166	2.968	2.183
chr11:7665828-7666010	1.794	2.95	2.881	0.00628535	0.204323	2.572	3.699	6972	NM_001302827	non-coding	CYB5R2	3.605	3.792	3.444	1.701
chr11:57156329-57156380	1.148	4.131	2.939	0.0053922	0.192806	3.657	4.748	-25392	NM_001005210	Intergenic	LRRC55	4.892	4.604	3.801	3.513
chr12:122423311-122423549	-1.225	4.099	-2.926	0.00558402	0.196078	4.803	3.536	-861	NM_002956	promoter-TSS	CLIP1	3.233	3.839	4.604	5.002
chr22:46069091-46069168	-1.748	3.188	-2.881	0.00629662	0.204323	4.005	2.649	1891	NR_148973	intron	LOC642648	2.918	2.379	3.597	4.412
chr14:54902309-54902433	-1.512	3.463	-2.892	0.00612071	0.202184	4.176	2.974	453	NM_000161	exon	GCH1	3.233	2.715	3.801	4.551
chr1:111948605-111948829	1.103	4.378	2.949	0.00525956	0.191498	3.894	4.983	39060	NR_046619	intron	KCND3-AS1	5.138	4.829	3.736	4.051
chr4:7698697-7698857	1.46	3.322	2.896	0.0060548	0.202184	2.861	4.034	-55313	NR_026892	intron	AFAP1-AS1	3.605	4.463	3.077	2.646
chr6:72621852-72621888	-2.078	2.994	-2.886	0.00621292	0.203033	3.895	2.429	27	NM_001160134	promoter-TSS	KCNQ5	2.918	1.94	3.597	4.193
chr3:39434936-39435170	2.044	2.975	2.884	0.00624088	0.20347	2.305	3.987	23999	NR_002324	Intergenic	SNORA62	3.605	4.37	2.428	2.183
chr19:18292210-18292562	-1.087	5.504	-2.976	0.00488909	0.186565	6.081	4.982	10309	NR_036155	Intergenic	MIR3188	4.648	5.315	5.495	6.667
chr3:4979082-4979128	-1.212	4.179	-2.933	0.00547825	0.19377	4.746	3.753	-307	NM_003670	promoter-TSS	BHLHE40	4.289	3.217	4.53	4.962
chr1:115839403-115839596	-1.088	5.435	-2.974	0.00491168	0.18667	6.006	4.92	1212	NM_001111061	intron	NHLH2	4.7	5.14	5.394	6.618
chr14:100727653-100727689	-1.907	3.3	-2.878	0.00633716	0.204323	4.38	2.488	806	NM_001317172	intron	DLK1	2.261	2.715	4.034	4.725
chr5:150409863-150410074	1.687	3.104	2.885	0.0062213	0.203033	2.812	3.748	2967	NM_004355	intron	CD74	3.368	4.129	3.922	1.701
chr17:80263255-80263368	1.17	4.013	2.931	0.00551192	0.194438	3.555	4.624	2451	NM_020954	intron	RNF213	4.419	4.829	3.597	3.513
chr14:88986246-88986299	1.208	3.854	2.923	0.00562653	0.196078	3.392	4.486	162120	NM_144596	Intergenic	TTC8	4.289	4.683	3.444	3.34
chr2:148876779-148877032	-1.188	4.365	-2.939	0.00539241	0.192806	4.947	3.904	1683	NM_004522	intron	KIF5C	4.219	3.589	4.491	5.404
chr2:207165755-207165915	-1.078	4.814	-2.955	0.00517496	0.190729	5.393	4.319	181	NM_003709	promoter-TSS	KLF7	4.146	4.492	5.092	5.695
chr6:72622995-72623102	-1.4	3.755	-2.897	0.00603182	0.202003	4.558	3.135	1206	NM_001160134	intron	KCNQ5	2.918	3.352	4.235	4.881
chr2:70141684-70141720	-1.318	3.805	-2.904	0.00593001	0.200691	4.522	3.26	-16386	NR_024444	Intergenic	LINC01816	3.233	3.286	4.604	4.441
chr7:5593808-5593961	-1.31	3.861	-2.905	0.00590255	0.200483	4.608	3.28	1080	NM_003088	intron	FSCN1	3.084	3.475	4.491	4.725
chr17:57506605-57506641	1.915	2.883	2.875	0.00639831	0.205248	2.486	3.662	16974	NR_110808	intron	LOC101927557	3.233	4.091	3.272	1.701
chr1:234611358-234611394	-1.154	4.279	-2.934	0.00547467	0.19377	4.867	3.814	-1851	NM_001077397	Intergenic	IRF2BP2	3.987	3.642	4.64	5.095
chr1:208244273-208244532	1.364	3.465	2.9	0.00598872	0.201567	3.005	4.15	-83	NM_025179	promoter-TSS	PLXNA2	3.809	4.492	3.178	2.832
chr21:41420110-41420326	1.704	3.049	2.874	0.00640343	0.205312	2.558	3.865	-340	NM_001144925	promoter-TSS	MX1	3.987	3.744	3.077	2.04
chr14:105210063-105210217	-1.419	3.631	-2.891	0.00612836	0.202184	4.383	3.077	-28817	NM_177533	3'UTR	NUDT14	3.084	3.069	4.138	4.628
chr19:1236267-1236328	-1.511	3.388	-2.882	0.0062776	0.204262	4.091	2.923	1693	NM_152769	intron	CBARP	3.233	2.612	3.922	4.259
[truncated: 63,893 more rows]

[truncated: 85 more sheets: Sheet1, Figure 2i, Figure 2j, Figure 2k, Figure 3a, Figure 3b, Figure 3c, Figure 3d, Figure 3e, Figure 3f, Figure 3g, Figure 3h, Figure 3i, Figure 3j, Figure 3k, Figure 3l, Figure 3m, Figure 4a, Figure 4b, Figure 4c …]
